# Supplementary material for: The research progress and research trends in acute coronary syndrome nursing: A review of visual analysis based on the Web of Science database
Source: Medicine (Baltimore). 2024 Feb 16;103(7):e35849. doi: 10.1097/MD.0000000000035849 (PMC10869036; doi:10.1097/MD.0000000000035849)
Supplement: Supplementary file 1 [file medi-103-e35849-s001.txt]

FN Clarivate Analytics Web of Science
VR 1.0
PT J
AU Ibanez, B
   Roque, D
   Price, S
AF Ibanez, Borja
   Roque, David
   Price, Susanna
TI The year in cardiovascular medicine 2020: acute coronary syndromes and
   intensive cardiac care
SO EUROPEAN HEART JOURNAL
LA English
DT Article
DE Acute coronary syndrome; Infarction; Acute cardiac care; Coronary artery
   disease; Intensive care
ID ST-SEGMENT-ELEVATION; ACUTE MYOCARDIAL-INFARCTION; DUAL ANTIPLATELET
   THERAPY; OPEN-LABEL; BLEEDING EVENTS; VS. TICAGRELOR; BETA-BLOCKERS;
   OUTCOMES; INTERVENTION; PRASUGREL
C1 [Ibanez, Borja] Ctr Nacl Invest Cardiovasc Carlos III CNIC, Melchor Fernandez Almagro 3, Madrid 28029, Spain.
   [Ibanez, Borja] IIS Fdn Jimenez Diaz Univ Hosp, Cardiol Dept, Melchor Fernandez Almagro 3, Madrid 28029, Spain.
   [Ibanez, Borja] CIBERCV, Madrid, Spain.
   [Roque, David] Prof Dr Fernando Fonseca Hosp, Cardiol Dept, Amadora, Portugal.
   [Price, Susanna] Royal Brompton Hosp, Dept Cardiol, London, England.
   [Price, Susanna] Royal Brompton Hosp, Dept Adult Crit Care, London, England.
C3 Centro Nacional de Investigaciones Cardiovasculares (CNIC); Fundacion
   Jimenez Diaz; CIBER - Centro de Investigacion Biomedica en Red; CIBERCV;
   Royal Brompton Hospital; Royal Brompton Hospital
RP Ibanez, B (通讯作者)，Ctr Nacl Invest Cardiovasc Carlos III CNIC, Melchor Fernandez Almagro 3, Madrid 28029, Spain.; Ibanez, B (通讯作者)，IIS Fdn Jimenez Diaz Univ Hosp, Cardiol Dept, Melchor Fernandez Almagro 3, Madrid 28029, Spain.
EM bibanez@cnic.es
RI Ibáñez, Borja/J-6993-2014
OI Ibáñez, Borja/0000-0002-5036-254X
FU European Commission (ERC-CoG) [819775]; European Commission (European
   Regional Development Fund) [AC16/00021]; Spanish Ministry of Science and
   Innovation (MICINN) [PID2019-107332RB-I00]; Instituto de Salud Carlos
   III (ISCIII) [PI16/02110, DTS17/00136]; Comunidad de Madrid
   [S2017/BMD-3867 RENIM-CM]; ISCIII; MICINN; Pro CNIC Foundation
FX B.I. is supported by the European Commission (ERC-CoG grant no. 819775,
   and European Regional Development Fund no. AC16/00021), the Spanish
   Ministry of Science and Innovation (MICINN; `RETOS 2019' grant no.
   PID2019-107332RB-I00), the Instituto de Salud Carlos III (ISCIII;
   PI16/02110, and DTS17/00136), and the Comunidad de Madrid
   (S2017/BMD-3867 RENIM-CM). The CNIC is supported by the ISCIII, the
   MICINN, and the Pro CNIC Foundation.
CR Aguiar MOD, 2020, CIRC-CARDIOVASC IMAG, V13, DOI 10.1161/CIRCIMAGING.119.009536
   Al-Hussaini A, 2020, EUR HEART J, V41, P2197, DOI 10.1093/eurheartj/ehz895
   Angiolill DJ, 2020, J AM COLL CARDIOL, V75, P2403, DOI 10.1016/j.jacc.2020.03.008
   [Anonymous], 2021, Eur Heart J, V42, P2298, DOI 10.1093/eurheartj/ehab285
   Atti V, 2020, JACC-CARDIOVASC INTE, V13, P1571, DOI 10.1016/j.jcin.2020.04.055
   Aytekin A, 2020, CIRCULATION, V142, P2329, DOI 10.1161/CIRCULATIONAHA.120.050244
   Baber U, 2020, EUR HEART J, V41, P3533, DOI 10.1093/eurheartj/ehaa670
   Bainey KR, 2020, JAMA CARDIOL, V5, P881, DOI 10.1001/jamacardio.2020.1251
   Basso C, 2020, EUR HEART J, V41, P3827, DOI 10.1093/eurheartj/ehaa664
   Bharadwaj A, 2020, EUR HEART J, V41, P2183, DOI 10.1093/eurheartj/ehz851
   Bogaty P, 2020, NEW ENGL J MED, V382, P1568, DOI [10.1056/NEJMc2000278, 10.1056/NEJMoa1907775]
   Bouabdallaoui N, 2020, EUR HEART J, V41, P4092, DOI 10.1093/eurheartj/ehaa659
   Cecconi A, 2021, J CARDIOVASC TRANSL, V14, P150, DOI 10.1007/s12265-020-09974-7
   Chapman AR, 2020, CIRCULATION, V141, P161, DOI 10.1161/CIRCULATIONAHA.119.042960
   Chieffo Alaide, 2020, Eur Heart J, V41, P1839, DOI 10.1093/eurheartj/ehaa381
   Choudry FA, 2020, J AM COLL CARDIOL, V76, P1168, DOI 10.1016/j.jacc.2020.07.022
   Clemente-Moragon A, 2020, EUR HEART J, V41, P4425, DOI 10.1093/eurheartj/ehaa733
   D'Ascenzo F, 2020, EUR J PREV CARDIOL, V27, P696, DOI 10.1177/2047487319836327
   Danchin N, 2020, EUR HEART J, V41, P858, DOI 10.1093/eurheartj/ehz665
   Dangas G, 2020, J AM COLL CARDIOL, V75, P2414, DOI 10.1016/j.jacc.2020.03.011
   De Rosa S, 2020, EUR HEART J, V41, P2083, DOI 10.1093/eurheartj/ehaa409
   DeFilippis EM, 2020, EUR HEART J, V41, P4127, DOI 10.1093/eurheartj/ehaa662
   Dhruva SS, 2020, JAMA-J AM MED ASSOC, V323, P734, DOI 10.1001/jama.2020.0254
   Dreyer RP, 2020, EUR HEART J, V41, P870, DOI 10.1093/eurheartj/ehz403
   Frangogiannis NG, 2020, EUR HEART J, V41, P3836, DOI 10.1093/eurheartj/ehaa727
   Furtado RHM, 2020, EUR HEART J, V41, P1625, DOI 10.1093/eurheartj/ehz821
   Gad MM, 2020, JACC-CARDIOVASC INTE, V13, P921, DOI 10.1016/j.jcin.2019.12.033
   Gallone G, 2020, EUR HEART J-QUAL CAR, V6, P199, DOI 10.1093/ehjqcco/qcaa007
   Gargiulo G, 2020, CIRCULATION, V142, P441, DOI 10.1161/CIRCULATIONAHA.120.046928
   Gimbel M, 2020, LANCET, V395, P1374, DOI 10.1016/S0140-6736(20)30325-1
   Hahn JY, 2019, JAMA-J AM MED ASSOC, V321, P2428, DOI 10.1001/jama.2019.8146
   Haider A, 2020, EUR HEART J, V41, P1328, DOI 10.1093/eurheartj/ehz898
   Harari R, 2020, EUR HEART J, V41, P3530, DOI 10.1093/eurheartj/ehaa436
   Hartikainen TS, 2020, EUR HEART J, V41, P2209, DOI 10.1093/eurheartj/ehaa035
   Henderson RA, 2020, EUR HEART J-QUAL CAR, V6, P181, DOI [10.1093/ehjqccoicicaa025, 10.1093/ehjqcco/qcaa025]
   Huber K, 2020, EUR HEART J-ACUTE CA, V9, P222, DOI 10.1177/2048872620923639
   Hulot JS, 2020, JACC-CARDIOVASC INTE, V13, P621, DOI 10.1016/j.jcin.2020.01.219
   Ibanez B, 2020, EUR HEART J, V41, P855, DOI 10.1093/eurheartj/ehz716
   Ibanez B, 2020, REV ESP CARDIOL, V73, P975, DOI [10.1016/j.recesp.2020.09.022, 10.1016/j.rec.2020.09.023]
   Ibanez B, 2020, EUR HEART J-ACUTE CA, V9, P459, DOI 10.1177/2048872620950205
   Ibanez B, 2018, KARDIOL POL, V76, P229, DOI 10.5603/KP.2018.0041
   Jackson AM, 2020, EUR HEART J-QUAL CAR, V6, P156, DOI 10.1093/ehjqcco/qcz040
   Kalla M, 2020, EUR HEART J, V41, P2168, DOI 10.1093/eurheartj/ehz852
   Kapur NK, 2019, CIRCULATION, V139, P337, DOI 10.1161/CIRCULATIONAHA.118.038269
   Kaura A, 2020, LANCET, V396, P623, DOI 10.1016/S0140-6736(20)30930-2
   Kim BK, 2020, JAMA-J AM MED ASSOC, V323, P2407, DOI 10.1001/jama.2020.7580
   Kim HS, 2020, LANCET, V396, P1079, DOI 10.1016/S0140-6736(20)31791-8
   Kim J, 2020, EUR HEART J, V41, P3521, DOI 10.1093/eurheartj/ehaa376
   Konijnenberg LSF, 2020, CARDIOVASC RES, V116, P787, DOI 10.1093/cvr/cvz301
   Lala A, 2020, J AM COLL CARDIOL, V76, P533, DOI [10.1016/j.jacc.2020.06.007, 10.1101/2020.04.20.20072702]
   Le May M, 2020, JAMA CARDIOL, V5, P126, DOI 10.1001/jamacardio.2019.4852
   Lee KK, 2020, EUR HEART J-QUAL CAR, V6, P3, DOI 10.1093/ehjqcco/qcz033
   Lewis JP, 2020, EUR HEART J-CARD PHA, V6, P203, DOI 10.1093/ehjcvp/pvz045
   Lobo-Gonzalez M, 2020, BASIC RES CARDIOL, V115, DOI 10.1007/s00395-020-0812-4
   Lopez-Cuenca A, 2020, EUR HEART J CARDIOVA, V6
   Lorca R, 2021, REV ESP CARDIOL, V74, P870, DOI [10.1016/j.rec.2020.07.007, 10.1016/j.recesp.2020.07.020]
   Lyu JJ, 2020, BASIC RES CARDIOL, V115, DOI 10.1007/s00395-020-0813-3
   Mafham MM, 2020, LANCET, V396, P381, DOI 10.1016/S0140-6736(20)31356-8
   Makkar RR, 2020, EUR HEART J, V41, P3451, DOI 10.1093/eurheartj/ehaa541
   Marquis-Gravel G, 2020, J AM COLL CARDIOL, V76, P162, DOI 10.1016/j.jacc.2020.05.031
   Mathias W, 2019, J AM COLL CARDIOL, V73, P2832, DOI 10.1016/j.jacc.2019.03.006
   Mathur A, 2020, EUR HEART J, V41, P3702, DOI 10.1093/eurheartj/ehaa651
   Mefford MT, 2020, CIRCULATION, V141, P509, DOI 10.1161/CIRCULATIONAHA.119.044738
   Meirhaeghe A, 2020, EUR J PREV CARDIOL, V27, P1178, DOI 10.1177/2047487319899193
   Menotti A, 2020, EUR J PREV CARDIOL, V27, P988, DOI 10.1177/2047487318821250
   Metzler B, 2020, EUR HEART J, V41, P1852, DOI 10.1093/eurheartj/ehaa314
   Montone RA, 2020, EUR HEART J, V41, P3579, DOI 10.1093/eurheartj/ehaa481
   Nadkarni GN, 2020, J AM COLL CARDIOL, V76, P1815, DOI 10.1016/j.jacc.2020.08.041
   Navarese EP, 2020, CIRCULATION, V142, P150, DOI 10.1161/CIRCULATIONAHA.120.046786
   Niccoli G, 2020, CARDIOVASC RES, V116, pE126, DOI 10.1093/cvr/cvaa146
   Nidorf SM, 2020, NEW ENGL J MED, V383, P1838, DOI 10.1056/NEJMoa2021372
   O'Donoghue ML, 2020, CIRCULATION, V142, P538, DOI 10.1161/CIRCULATIONAHA.120.046251
   Omer MA, 2020, JACC-CARDIOVASC INTE, V13, P1211, DOI 10.1016/j.jcin.2020.04.004
   Pandey A, 2020, JAMA CARDIOL, V5, P136, DOI 10.1001/jamacardio.2019.4845
   Pereira NL, 2020, JAMA-J AM MED ASSOC, V324, P761, DOI 10.1001/jama.2020.12443
   Pessoa-Amorim G, 2020, EUR HEART J-QUAL CAR, V6, P210, DOI 10.1093/ehjqcco/qcaa046
   Pinilla-Echeverri N, 2020, CIRC-CARDIOVASC INTE, V13, DOI 10.1161/CIRCINTERVENTIONS.119.008768
   Piroth Z, 2020, JACC-CARDIOVASC INTE, V13, P954, DOI 10.1016/j.jcin.2020.02.015
   Probst S, 2021, EUR HEART J-ACUTE CA, V10, P380, DOI 10.1177/2048872620932422
   Puntmann VO, 2020, JAMA CARDIOL, V5, P1265, DOI 10.1001/jamacardio.2020.3557
   Rodriguez-Leor O, 2020, REV ESP CARDIOL, V73, P994, DOI [10.1016/j.recesp.2020.07.033, 10.1016/j.rec.2020.08.002]
   Rossello X, 2019, EUR HEART J-ACUTE CA, V8, P443, DOI 10.1177/2048872619845283
   Ruiz-Meana M, 2020, CARDIOVASC RES, V116, P1835, DOI 10.1093/cvr/cvaa132
   Schnorbus B, 2020, EUR HEART J, V41, P3144, DOI 10.1093/eurheartj/ehz917
   Scholz KH, 2021, EUR HEART J-ACUTE CA, V10, P397, DOI 10.1177/2048872620907323
   Schrage B, 2020, CIRCULATION, V142, P2095, DOI 10.1161/CIRCULATIONAHA.120.048792
   Schupke S, 2019, NEW ENGL J MED, V381, P1524, DOI 10.1056/NEJMoa1908973
   Scirica BM, 2020, J AM COLL CARDIOL, V75, P1095, DOI 10.1016/j.jacc.2019.12.067
   Shah B, 2020, CIRC-CARDIOVASC INTE, V13, DOI 10.1161/CIRCINTERVENTIONS.119.008717
   Sheth T, 2020, J AM COLL CARDIOL, V76, P1277, DOI 10.1016/j.jacc.2020.07.034
   Simonsson M, 2020, EUR HEART J, V41, P833, DOI 10.1093/eurheartj/ehz593
   Sinnaeve P, 2020, J AM COLL CARDIOL, V75, P2588, DOI 10.1016/j.jacc.2020.03.059
   Solano-Lopez J, 2020, REV ESP CARDIOL, V73, P985, DOI [10.1016/j.recesp.2020.07.023, 10.1016/j.rec.2020.07.009, 10.1016/j.recesp.2020.09.023]
   Stepinska J, 2020, EUR HEART J-ACUTE CA, V9, P76, DOI 10.1177/2048872619885346
   Swain L, 2020, J AM COLL CARDIOL, V76, P684, DOI 10.1016/j.jacc.2020.06.031
   Szummer K, 2020, CIRCULATION, V142, P1700, DOI 10.1161/CIRCULATIONAHA.120.050645
   Tarantini G, 2020, J AM COLL CARDIOL, V76, P2450, DOI 10.1016/j.jacc.2020.08.053
   Tardif JC, 2019, NEW ENGL J MED, V381, P2497, DOI 10.1056/NEJMoa1912388
   Thrane PG, 2020, EUR HEART J, V41, P847, DOI 10.1093/eurheartj/ehz595
   Thygesen K, 2020, EUR HEART J, V41, P2217, DOI 10.1093/eurheartj/ehaa154
   Tong DC, 2020, CIRCULATION, V142, P1890, DOI 10.1161/CIRCULATIONAHA.120.050771
   Valina C, 2020, J AM COLL CARDIOL, V76, P2436, DOI 10.1016/j.jacc.2020.09.584
   Vallabhajosyula S, 2020, CIRC-HEART FAIL, V13, DOI 10.1161/CIRCHEARTFAILURE.120.007154
   Vranckx P, 2018, LANCET, V392, P940, DOI 10.1016/S0140-6736(18)31858-0
   Vranckx P, 2017, EUR HEART J, V38, P1069, DOI 10.1093/eurheartj/ehx048
   Wald DS, 2020, EUR HEART J-QUAL CAR, V6, P186, DOI 10.1093/ehjqcco/qcaa012
   Walli-Attaei M, 2020, LANCET, V396, P97, DOI 10.1016/S0140-6736(20)30543-2
   Watanabe H, 2019, JAMA-J AM MED ASSOC, V321, P2414, DOI 10.1001/jama.2019.8145
   Yannopoulos D, 2020, LANCET, V396, P1807, DOI 10.1016/S0140-6736(20)32338-2
   You SC, 2020, JAMA-J AM MED ASSOC, V324, P1640, DOI 10.1001/jama.2020.16167
   Zeymer U, 2020, EUR HEART J-ACUTE CA, V9, P183, DOI 10.1177/2048872619894254
   Zeymer U, 2020, EUR HEART J-QUAL CAR, V6, P100, DOI 10.1093/ehjqcco/qcz042
NR 112
TC 4
Z9 5
U1 0
U2 8
PU OXFORD UNIV PRESS
PI OXFORD
PA GREAT CLARENDON ST, OXFORD OX2 6DP, ENGLAND
SN 0195-668X
EI 1522-9645
J9 EUR HEART J
JI Eur. Heart J.
PD MAR 1
PY 2021
VL 42
IS 9
BP 884
EP +
DI 10.1093/eurheartj/ehaa1090
PG 16
WC Cardiac & Cardiovascular Systems
WE Science Citation Index Expanded (SCI-EXPANDED)
SC Cardiovascular System & Cardiology
GA RW0ZU
UT WOS:000646254000004
PM 33388774
OA hybrid
DA 2023-05-13
ER

PT J
AU Lancia, L
   Toccaceli, A
   Petrucci, C
   Romano, S
   Penco, M
AF Lancia, Loreto
   Toccaceli, Andrea
   Petrucci, Cristina
   Romano, Silvio
   Penco, Maria
TI Continuous ECG Monitoring in Patients With Acute Coronary Syndrome or
   Heart Failure: EASI Versus Gold Standard
SO CLINICAL NURSING RESEARCH
LA English
DT Article
DE acute coronary syndrome; coronary care unit; EASI system; heart failure;
   nurses
ID ELEVATION MYOCARDIAL-INFARCTION; 12-LEAD ELECTROCARDIOGRAM; RISK; CARE;
   PREDICTORS; ACCURACY; ISCHEMIA; QUALITY; SYSTEM; LEADS
AB The purpose of the study was to compare the EASI system with the standard 12-lead surface electrocardiogram (ECG) for the accuracy in detecting the main electrocardiographic parameters (J point, PR, QT, and QRS) commonly monitored in patients with acute coronary syndromes or heart failure. In this observational comparative study, 253 patients who were consecutively admitted to the coronary care unit with acute coronary syndrome or heart failure were evaluated. In all patients, two complete 12-lead ECGs were acquired simultaneously. A total of 6,072 electrocardiographic leads were compared (3,036 standard and 3,036 EASI). No significant differences were found between the investigate parameters of the two measurement methods, either in patients with acute coronary syndrome or in those with heart failure. This study confirmed the accuracy of the EASI system in monitoring the main ECG parameters in patients admitted to the coronary care unit with acute coronary syndrome or heart failure.
C1 [Lancia, Loreto] Univ Aquila, Nursing, Laquila, Italy.
   [Toccaceli, Andrea] Univ Aquila, Laquila, Italy.
   [Petrucci, Cristina] Univ Aquila, Sch Nursing, Laquila, Italy.
   [Romano, Silvio; Penco, Maria] Univ Aquila, Cardiol, Laquila, Italy.
C3 University of L'Aquila; University of L'Aquila; University of L'Aquila;
   University of L'Aquila
RP Lancia, L (通讯作者)，Univ Aquila, Dept Hlth Life & Environm Sci, Edificio Delta 6 Via San Salvatore, I-67100 Laquila, Italy.
EM loreto.lancia@cc.univaq.it
CR Akkerhuis KM, 2001, EUR HEART J, V22, P1997, DOI 10.1053/euhj.2001.2750
   Azami-Aghdash S, 2013, J CARDIOVASC THORAC, V5, P23, DOI 10.5681/jcvtr.2013.005
   Bazett HC, 1920, HEART-J STUD CIRC, V7, P353
   BLAND JM, 1986, LANCET, V1, P307, DOI 10.1016/s0140-6736(86)90837-8
   Carey MG, 2008, J CARDIOVASC NURS, V23, P175, DOI 10.1097/01.JCN.0000305069.64860.51
   Chantad D, 2006, J ELECTROCARDIOL, V39, P7, DOI 10.1016/j.jelectrocard.2005.01.011
   Clarke SP, 2003, AM J NURS, V103, P42, DOI 10.1097/00000446-200301000-00020
   Deaton C, 2011, J CARDIOVASC NURS, V26, pS5, DOI 10.1097/JCN.0b013e318213efcf
   Despins LA, 2014, CLIN NURS RES, V23, P471, DOI 10.1177/1054773813490951
   DOWER GE, 1988, J ELECTROCARDIOL, V21, pS182, DOI 10.1016/0022-0736(88)90090-8
   Drew B J, 1998, Am J Crit Care, V7, P355
   Drew B J, 1996, Am J Crit Care, V5, P198
   Drew BJ, 1997, AM J CARDIOL, V79, P639, DOI 10.1016/S0002-9149(96)00831-4
   Drew BJ, 2002, J ELECTROCARDIOL, V35, P13, DOI 10.1054/jelc.2002.37150
   DREW BJ, 1992, AM J CARDIOL, V69, P612, DOI 10.1016/0002-9149(92)90151-N
   Drew BJ, 1999, J ELECTROCARDIOL, V32, P38, DOI 10.1016/S0022-0736(99)90033-X
   Feild DQ, 2002, J ELECTROCARDIOL, V35, P23, DOI 10.1054/jelc.2002.37151
   Finlay DD, 2010, J ELECTROCARDIOL, V43, P606, DOI 10.1016/j.jelectrocard.2010.07.004
   Fox KAA, 2007, JAMA-J AM MED ASSOC, V297, P1892, DOI 10.1001/jama.297.17.1892
   Gang UJO, 2012, EUROPACE, V14, P1639, DOI 10.1093/europace/eus161
   Guldenring D, 2012, J ELECTROCARDIOL, V45, P604, DOI 10.1016/j.jelectrocard.2012.08.012
   Hasanien AA, 2014, J CARDIOVASC NURS, V29, P271, DOI 10.1097/JCN.0b013e31829bcf1a
   Hasin Y, 2005, EUR HEART J, V26, P1676, DOI 10.1093/eurheartj/ehi202
   Horacek BM, 2001, J ELECTROCARDIOL, V34, P97, DOI 10.1054/jelc.2001.28844
   Jahrsdoerfer Mary, 2005, Crit Care Nurse, V25, P28
   Lancia L, 2008, J CLIN NURS, V17, P370, DOI 10.1111/j.1365-2702.2007.01935.x
   Laukkanen JA, 2014, AM J CARDIOL, V113, P1178, DOI 10.1016/j.amjcard.2013.12.026
   Loreto L, 2016, J CLIN NURS, V25, P1282, DOI 10.1111/jocn.13168
   Martinez JP, 2006, ENG MED BIOL SOC 6 E, V1, P3986, DOI DOI 10.1109/IEMBS.2006.259718
   Martinez JP, 2007, J ELECTROCARDIOL, V40, P172, DOI 10.1016/j.jelectrocard.2006.08.089
   McManus DD, 2011, AM J MED, V124, P40, DOI 10.1016/j.amjmed.2010.07.023
   Nelwan SP, 2004, J ELECTROCARDIOL, V37, P11, DOI 10.1016/j.jelectrocard.2003.10.004
   Nelwan SP, 2008, J ELECTROCARDIOL, V41, P230, DOI 10.1016/j.jelectrocard.2008.01.011
   Patel DJ, 1996, HEART, V75, P222, DOI 10.1136/hrt.75.3.222
   Raposeiras-Roubin S, 2014, AM J CARDIOL, V113, P1312, DOI 10.1016/j.amjcard.2014.01.406
   Rautaharju PM, 2002, J ELECTROCARDIOL, V35, P35, DOI 10.1054/jelc.2002.37152
   Schmitt J, 2009, EUR HEART J, V30, P1038, DOI 10.1093/eurheartj/ehn579
   Sommargren CE, 2007, AACN ADV CRIT CARE, V18, P285, DOI 10.1097/01.AACN.0000284429.45534.4a
   Stephens KE, 2007, J CARDIOVASC NURS, V22, P186, DOI 10.1097/01.JCN.0000267822.81707.c6
   Thygesen K, 2007, EUR HEART J, V28, P2525
   Trobec R, 2011, IEEE T INF TECHNOL B, V15, P615, DOI 10.1109/TITB.2011.2159236
   Tunlind A, 2015, INTENS CRIT CARE NUR, V31, P116, DOI 10.1016/j.iccn.2014.07.005
   Welinder A, 2004, AM J CRIT CARE, V13, P228, DOI 10.4037/ajcc2004.13.3.228
   Wung SF, 2008, J CARDIOVASC NURS, V23, P169, DOI 10.1097/01.JCN.0000305076.28528.db
NR 44
TC 4
Z9 4
U1 1
U2 5
PU SAGE PUBLICATIONS INC
PI THOUSAND OAKS
PA 2455 TELLER RD, THOUSAND OAKS, CA 91320 USA
SN 1054-7738
EI 1552-3799
J9 CLIN NURS RES
JI Clin. Nurs. Res.
PD MAY
PY 2018
VL 27
IS 4
BP 433
EP 449
DI 10.1177/1054773817704653
PG 17
WC Nursing
WE Science Citation Index Expanded (SCI-EXPANDED); Social Science Citation Index (SSCI)
SC Nursing
GA GC4SU
UT WOS:000429775900004
PM 28412843
DA 2023-05-13
ER

PT J
AU Fu, C
   Sheng, ZL
   Yao, YY
   Wang, X
   Yu, CJ
   Ma, GS
AF Fu, Cong
   Sheng, Zulong
   Yao, Yuyu
   Wang, Xin
   Yu, Chaojun
   Ma, Genshan
TI Long term prognosis of acute coronary syndrome with chronic renal
   dysfunction treated in different therapy units at department of
   cardiology: a retrospective cohort study
SO INTERNATIONAL JOURNAL OF CLINICAL AND EXPERIMENTAL MEDICINE
LA English
DT Article
DE Acute coronary syndrome; chronic renal dysfunction; coronary care units;
   outcomes
ID CHRONIC KIDNEY-DISEASE; GLOMERULAR-FILTRATION-RATE; CARDIOVASCULAR
   EVENTS; MYOCARDIAL-INFARCTION; HEMORRHAGIC STROKE; ARTERY-BYPASS; DEATH;
   RISK; POINT; MEN
AB Coronary care unit is common in hospitals and clinical centers which offer intensive care and therapy for severe coronary artery disease patients. However, if coronary care unit could improve the long term prognosis of acute coronary syndrome patients with renal dysfunction remain unknown. Accordingly, we designed this study to evaluate the differences of incidence of major adverse cardiovascular events for acute coronary syndromes patients with renal dysfunction who treated in coronary care unit or normal unit. The primary end point was all cause mortality. A total of 414 acute coronary syndromes patients with renal dysfunction involved in the study. The results showed that during 12-48 months follow-up, death of any cause occurred in 1.8% patients (4 of 247) in coronary care unit group, as compared with 1.8% in the normal group (3 of 167) (hazard ratio, 1.098; 95% confidence interval, 0.246 to 4.904; P = 0.903). Kaplan-Meier survival analysis showed that there were no significant differences between the two groups with respect to the risk of death (P = 0.903), revascularization (P = 0.948), stroke (P = 0.542), heart failure (P = 0.198). This trial firstly revealed that acute coronary syndromes patients with renal dysfunction treated in coronary care unit and normal units. Our study showed that acute coronary syndromes patients with renal dysfunction treated in coronary care unit obtained no significant benefits compared with patients in normal units, although there was a declining tendency of the risk of major adverse cardiovascular effectswith patients in coronary care unit.
C1 [Fu, Cong; Sheng, Zulong; Yao, Yuyu; Wang, Xin; Ma, Genshan] Southeast Univ, Zhong Da Hosp, Dept Cardiol, Dingjiaqiao 87, Nanjing, Jiangsu, Peoples R China.
   [Yu, Chaojun] Jiang Yin Peoples Hosp, Dept Cardiol, Jiang Yin, Jiangsu, Peoples R China.
C3 Southeast University - China
RP Ma, GS (通讯作者)，Southeast Univ, Zhong Da Hosp, Dept Cardiol, Dingjiaqiao 87, Nanjing, Jiangsu, Peoples R China.
EM yaoyuyunj@hotmail.com; magenshan@hotmail.com
FU National Nature Science Foundation [81-470400, 81470401, 81271637]
FX National Nature Science Foundation (No. 81-470400 to Genshan Ma;
   81470401, 81271637 to Yuyu Yao). The authors gratefully acknowledge Dr.
   Zhong Chen in department of cardiology of No. 6 Peoples' hospital,
   Shanghai for his kindly assistance in collecting the data.
CR Abicht JM, 2012, HEART SURG FORUM, V15, pE224, DOI 10.1532/HSF98.20121028
   Arbel Y, 2013, CAN J CARDIOL, V29, P1374, DOI 10.1016/j.cjca.2012.10.014
   Blicher TM, 2013, EUR HEART J, V34, P2916, DOI 10.1093/eurheartj/eht220
   Bos MJ, 2007, STROKE, V38, P3127, DOI 10.1161/STROKEAHA.107.489807
   Chang P, 2012, ACAD RADIOL, V19, P1181, DOI 10.1016/j.acra.2012.04.016
   Deo SV, 2013, HEART LUNG CIRC, V22, P827, DOI 10.1016/j.hlc.2013.03.005
   Go AS, 2004, NEW ENGL J MED, V351, P1296, DOI 10.1056/NEJMoa041031
   He J, 2005, NEW ENGL J MED, V353, P1124, DOI 10.1056/NEJMsa050467
   Hervas R, 2013, SENSORS-BASEL, V13, P6524, DOI 10.3390/s130506524
   Holzmann MJ, 2010, J INTERN MED, V267, P357, DOI 10.1111/j.1365-2796.2009.02171.x
   Holzmann MJ, 2013, INT J CARDIOL, V168, P1137, DOI 10.1016/j.ijcard.2012.11.082
   Holzmann MJ, 2012, ANN MED, V44, P607, DOI 10.3109/07853890.2011.582136
   Iyer Hariharan, 2013, Saudi J Kidney Dis Transpl, V24, P1189, DOI 10.4103/1319-2442.121279
   Kitai Y, 2013, INT J CARDIOL, V168, P5221, DOI 10.1016/j.ijcard.2013.08.029
   Lin YZ, 2013, PLOS ONE, V8, DOI 10.1371/journal.pone.0079299
   Matsuzawa Y, 2013, J AM HEART ASSOC, V2, DOI 10.1161/JAHA.113.000426
   O'Gara PT, 2013, J AM COLL CARDIOL, V61, pE78, DOI [10.1016/j.jacc.2012.11.019, 10.1161/01.cir.0000440804.93914.d8, 10.1161/CIR.0b013e3182742cf6]
   Sarnak MJ, 2005, ANN INTERN MED, V142, P497, DOI 10.7326/0003-4819-142-7-200504050-00008
   Shlipak MG, 2005, NEW ENGL J MED, V352, P2049, DOI 10.1056/NEJMoa043161
   Snygg J, 2009, ACTA ANAESTH SCAND, V53, P26, DOI 10.1111/j.1399-6576.2008.01824.x
   Steg PG, 2012, EUR HEART J, V33, P2569, DOI 10.1093/eurheartj/ehs215
   Van Biesen W, 2007, EUR HEART J, V28, P478, DOI 10.1093/eurheartj/ehl455
   You JS, 2013, EMERG MED J, V30, P555, DOI 10.1136/emermed-2012-201285
   Zhang LX, 2012, LANCET, V379, P815, DOI 10.1016/S0140-6736(12)60033-6
NR 24
TC 1
Z9 1
U1 1
U2 6
PU E-CENTURY PUBLISHING CORP
PI MADISON
PA 40 WHITE OAKS LN, MADISON, WI 53711 USA
SN 1940-5901
J9 INT J CLIN EXP MED
JI Int. J. Clin. Exp. Med.
PY 2015
VL 8
IS 10
BP 18335
EP 18342
PG 8
WC Medicine, Research & Experimental
WE Science Citation Index Expanded (SCI-EXPANDED)
SC Research & Experimental Medicine
GA DA3BB
UT WOS:000367669800144
PM 26770436
DA 2023-05-13
ER

PT J
AU Gray, AJ
   Roobottom, C
   Smith, JE
   Goodacre, S
   Oatey, K
   O'Brien, R
   Storey, RF
   Curzen, N
   Keating, L
   Kardos, A
   Felmeden, D
   Lee, RJ
   Thokala, P
   Lewis, SC
   Newby, DE
AF Gray, Alasdair J.
   Roobottom, Carl
   Smith, Jason E.
   Goodacre, Steve
   Oatey, Katherine
   O'Brien, Rachel
   Storey, Robert F.
   Curzen, Nick
   Keating, Liza
   Kardos, Attila
   Felmeden, Dirk
   Lee, Robert J.
   Thokala, Praveen
   Lewis, Steff C.
   Newby, David E.
CA RAPID-CTCA Investigators
TI Early computed tomography coronary angiography in patients with
   suspected acute coronary syndrome: randomised controlled trial
SO BMJ-BRITISH MEDICAL JOURNAL
LA English
DT Article
ID ACUTE CHEST-PAIN; CT ANGIOGRAPHY; GUIDELINES; CARE
AB OBJECTIVES To establish if the use of early computed tomography (CT) coronary angiography improves one year clinical outcomes in patients presenting to the emergency department with acute chest pain and at intermediate risk of acute coronary syndrome and subsequent clinical events. DESIGN Randomised controlled trial. SETTING 37 hospitals in the UK. PARTICIPANTS Adults with suspected or a provisional diagnosis of acute coronary syndrome and one or more of previous coronary heart disease, raised levels of cardiac troponin, or abnormal electrocardiogram. INTERVENTIONS Early CT coronary angiography and standard of care compared with standard of care only. MAIN OUTCOME MEASURES Primary endpoint was all cause death or subsequent type 1 or 4b myocardial infarction at one year.
C1 [Gray, Alasdair J.; Oatey, Katherine; Lee, Robert J.; Lewis, Steff C.; Newby, David E.] Univ Edinburgh, Edinburgh, Midlothian, Scotland.
   [Gray, Alasdair J.; O'Brien, Rachel; Newby, David E.] Royal Infirm Edinburgh NHS Trust, NHS Lothian, Edinburgh, Midlothian, Scotland.
   [Roobottom, Carl; Smith, Jason E.] Univ Hosp Plymouth NHS Trust, Plymouth, Devon, England.
   [Roobottom, Carl] Univ Plymouth, Plymouth, Devon, England.
   [Goodacre, Steve; Storey, Robert F.; Thokala, Praveen] Univ Sheffield, Sheffield, S Yorkshire, England.
   [Curzen, Nick] Univ Southampton, Southampton, Hants, England.
   [Keating, Liza] Royal Berkshire NHS Fdn Trust, Reading, Berks, England.
   [Kardos, Attila] Milton Keynes Univ Hosp NHS Fdn Trust, Milton Keynes, Bucks, England.
   [Kardos, Attila] Univ Buckingham, Buckingham, England.
   [Felmeden, Dirk] Torbay & South Devon NHS Fdn Trust, Torquay, England.
C3 RLUK- Research Libraries UK; University of Edinburgh; RLUK- Research
   Libraries UK; University of Edinburgh; Royal Infirmary of Edinburgh;
   University of Plymouth; N8 Research Partnership; RLUK- Research
   Libraries UK; White Rose University Consortium; University of Sheffield;
   RLUK- Research Libraries UK; University of Southampton; Royal Berkshire
   Hospital; University of Buckingham
RP Gray, AJ (通讯作者)，Univ Edinburgh, Edinburgh, Midlothian, Scotland.; Gray, AJ (通讯作者)，Royal Infirm Edinburgh NHS Trust, NHS Lothian, Edinburgh, Midlothian, Scotland.
EM alasdair.gray@ed.ac.uk
RI Smith, Jason E/HNQ-6403-2023; Smith, Jason Edward/H-9380-2013; Storey,
   Robert/AAA-6853-2019; Skene, Imogen/D-6153-2018
OI Smith, Jason E/0000-0002-6143-0421; Smith, Jason
   Edward/0000-0002-6143-0421; Thokala, Praveen/0000-0003-4122-2366; Skene,
   Imogen/0000-0001-5215-2899; Shambrook, James/0000-0002-3084-5106; Lewis,
   Steff/0000-0003-1210-2314; Goodacre, Steve/0000-0003-0803-8444; Storey,
   Robert/0000-0002-6677-6229; Curzen, Nick/0000-0001-9651-7829
FU UK National Institute for Health Research (NIHR) Health Technology
   Assessment (HTA) Programme [13/04/108]; University of Edinburgh; NHS
   Lothian
FX The trial was funded by the UK National Institute for Health Research
   (NIHR) Health Technology Assessment (HTA) Programme (13/04/108). The
   funder had no role in the trial conduct including data collection,
   analysis, interpretation, writing of the manuscript, and the decision to
   submit. The trial was investigator led and oversight was delivered by a
   trial management group, supported by independent trial steering and data
   monitoring committees, as recommended by the funding body (NIHR). The
   trial was coordinated by the Edinburgh Clinical Trials Unit, and
   governance and monitoring were provided by the Academic and Central
   Clinical Office for Research and Development (ACCORD) on behalf of the
   trial sponsors (University of Edinburgh and NHS Lothian).
CR Amsterdam EA., 2014, CIRCULATION, V130, pE344, DOI [10.1016/j.jacc.2014.09.017, DOI 10.1161/CIR.0000000000000134]
   Austen W G, 1975, Circulation, V51, P5
   Chang HJ, 2019, JACC-CARDIOVASC IMAG, V12, P1303, DOI 10.1016/j.jcmg.2018.09.018
   Collet JP, 2020, EUR HEART J, V41, P3495, DOI 10.1093/eurheartj/ehaa624
   Dedic A, 2016, J AM COLL CARDIOL, V67, P16, DOI 10.1016/j.jacc.2015.10.045
   Dewey M, 2016, BMJ-BRIT MED J, V355, DOI 10.1136/bmj.i5441
   European Agency for the Evaluation of Medicinal Products. Committee For Proprietary Medicinal Products (CPMP), 2002, POINTS CONS MULT ISS
   Fox KAA, 2006, BMJ-BRIT MED J, V333, P1091, DOI 10.1136/bmj.38985.646481.55
   Goldstein JA, 2011, J AM COLL CARDIOL, V58, P1414, DOI 10.1016/j.jacc.2011.03.068
   Goodacre S, 2005, HEART, V91, P229, DOI 10.1136/hrt.2003.027599
   Gray AJ, 2016, TRIALS, V17, DOI 10.1186/s13063-016-1717-2
   Hoffmann U, 2012, NEW ENGL J MED, V367, P299, DOI 10.1056/NEJMoa1201161
   Hulten E, 2013, J AM COLL CARDIOL, V61, P880, DOI 10.1016/j.jacc.2012.11.061
   Leipsic J, 2014, J CARDIOVASC COMPUT, V8, P342, DOI 10.1016/j.jcct.2014.07.003
   Linde JJ, 2020, J AM COLL CARDIOL, V75, P453, DOI 10.1016/j.jacc.2019.12.012
   Linde JJ, 2015, JACC-CARDIOVASC IMAG, V8, P1404, DOI 10.1016/j.jcmg.2015.07.015
   Litt HI, 2012, NEW ENGL J MED, V366, P1393, DOI 10.1056/NEJMoa1201163
   Mills NL, 2011, JAMA-J AM MED ASSOC, V305, P1210, DOI 10.1001/jama.2011.338
   Newby D, 2015, LANCET, V385, P2383, DOI 10.1016/S0140-6736(15)60291-4
   Newby DE, 2018, NEW ENGL J MED, V379, P924, DOI 10.1056/NEJMoa1805971
   Pickering JW, 2017, ANN INTERN MED, V166, P715, DOI 10.7326/M16-2562
   Redberg RF, 2012, NEW ENGL J MED, V367, P375, DOI 10.1056/NEJMe1206040
   Reinhardt SW, 2018, JAMA INTERN MED, V178, P212, DOI 10.1001/jamainternmed.2017.7360
   Shah ASV, 2018, LANCET, V392, P919, DOI 10.1016/S0140-6736(18)31923-8
   Shah ASV, 2017, BMJ-BRIT MED J, V359, DOI 10.1136/bmj.j4788
   Siddiqui WJ, 2020, CUREUS J MED SCIENCE, V12, DOI 10.7759/cureus.6941
   Smulders MW, 2019, J AM COLL CARDIOL, V74, P2466, DOI 10.1016/j.jacc.2019.09.027
   Stepinska J, 2020, EUR HEART J-ACUTE CA, V9, P76, DOI 10.1177/2048872619885346
   Thygesen K, 2012, J AM COLL CARDIOL, V60, P1581, DOI 10.1016/j.jacc.2012.08.001
NR 29
TC 28
Z9 28
U1 0
U2 0
PU BMJ PUBLISHING GROUP
PI LONDON
PA BRITISH MED ASSOC HOUSE, TAVISTOCK SQUARE, LONDON WC1H 9JR, ENGLAND
SN 0959-535X
EI 1756-1833
J9 BMJ-BRIT MED J
JI BMJ-British Medical Journal
PD SEP 29
PY 2021
VL 374
AR n2106
DI 10.1136/bmj.n2106
PG 12
WC Medicine, General & Internal
WE Science Citation Index Expanded (SCI-EXPANDED)
SC General & Internal Medicine
GA WC7AW
UT WOS:000704407900007
PM 34588162
OA Green Submitted, hybrid, Green Published, Green Accepted
DA 2023-05-13
ER

PT J
AU Bagheri, H
   Shakeri, S
   Nazari, AM
   Goli, S
   Khajeh, M
   Mardani, A
   Vlaisavljevic, Z
AF Bagheri, Hossein
   Shakeri, Sara
   Nazari, Ali-Mohammad
   Goli, Shahrbanoo
   Khajeh, Mahboobeh
   Mardani, Abbas
   Vlaisavljevic, Zeljko
TI Effectiveness of nurse-led counselling and education on self-efficacy of
   patients with acute coronary syndrome: A randomized controlled trial
SO NURSING OPEN
LA English
DT Article
DE acute coronary syndrome; counselling; education; nurse; person-centred
   care; self-efficacy
ID PERSON-CENTERED CARE; CHRONIC HEART-FAILURE; INTERVENTION; KNOWLEDGE;
   BELIEFS
AB Aim: Adherence to lifestyle recommendations, medical regimens and cardiac rehabilitation is poor among patients with acute coronary syndrome. The aim of this study was to examine the effect of nurse-led counselling and education using a person-centred care approach on short-term cardiac self-efficacy in patients with acute coronary syndrome.
   Design: A parallel, two-armed, randomized controlled trial was conducted.
   Methods: One hundred twenty patients who were hospitalized with diagnosis of acute coronary syndrome were selected and randomly assigned into intervention (n = 60) or control (n = 60) groups. In the intervention group, in addition to routine care, the nurse-led counselling and education programme included two face-to-face sessions, two telephone counselling and education sessions, using the person-centred care approach. Participants in the control group received only routine care. Data were collected using the cardiac self-efficacy scale before the intervention and 1 month after discharge.
   Results: After the intervention, we found that cardiac self-efficacy, including the perceived self-efficacy to control symptoms and maintain function, was statistically significantly higher in the intervention group than the control group.
C1 [Bagheri, Hossein; Khajeh, Mahboobeh] Shahroud Univ Med Sci, Sch Nursing & Midwifery, Dept Nursing, Shahroud, Iran.
   [Shakeri, Sara] Shahroud Univ Med Sci, Sch Nursing & Midwifery, Student Res Comm, Shahroud, Iran.
   [Nazari, Ali-Mohammad] Shahroud Univ Med Sci, Fac Nursing & Midwifery, Dept Midwifery, Shahroud, Iran.
   [Goli, Shahrbanoo] Shahroud Univ Med Sci, Ctr Hlth Related Social & Behav Sci Res, Shahroud, Iran.
   [Mardani, Abbas] Iran Univ Med Sci, Nursing Care Res Ctr, Sch Nursing & Midwifery, Dept Med Surg Nursing, Tehran, Iran.
   [Vlaisavljevic, Zeljko] Univ Clin Ctr Serbia, Clin Gastroenterol & Hepatol, Belgarade, Serbia.
   [Vlaisavljevic, Zeljko] Med Sch Vocat Studies Medika, Dept Nursing, Belgarade, Serbia.
C3 Shahroud University Medical Sciences; Shahroud University Medical
   Sciences; Shahroud University Medical Sciences; Shahroud University
   Medical Sciences; Iran University of Medical Sciences
RP Mardani, A (通讯作者)，Iran Univ Med Sci, Nursing Care Res Ctr, Sch Nursing & Midwifery, Dept Med Surg Nursing, Tehran, Iran.
EM mardani.a@iums.ac.ir
RI Professor, Zeljko Vlaisavljevic/F-3866-2016; Bagheri,
   Hossein/P-4042-2018; Mardani, Abbas/Y-9789-2019
OI Professor, Zeljko Vlaisavljevic/0000-0002-8050-4705; Bagheri,
   Hossein/0000-0002-1091-9155; Mardani, Abbas/0000-0003-2861-6037; khajeh,
   mahboobeh/0000-0002-0684-9481
FU research council of Shahroud University of Medical Sciences [9723]
FX The research council of Shahroud University of Medical Sciences funded
   this research (Grant No: 9723).
CR Atherton JJ, 2018, HEART LUNG CIRC, V27, P1123, DOI 10.1016/j.hlc.2018.06.1042
   BANDURA A, 1977, PSYCHOL REV, V84, P191, DOI 10.1037/0033-295X.84.2.191
   Baradaranfard F., 2018, JUNDISHAPUR J CHRONI, V7, DOI [10.5812/jjcdc.68431, DOI 10.5812/JJCDC.68431]
   Barham A, 2019, BMC CARDIOVASC DISOR, V19, DOI 10.1186/s12872-019-01281-7
   Bhagwat MM, 2016, BMC CARDIOVASC DISOR, V16, DOI 10.1186/s12872-016-0388-y
   Boroumand Saba, 2016, Iran J Nurs Midwifery Res, V21, P171, DOI 10.4103/1735-9066.178243
   Byrne AL, 2020, PLOS ONE, V15, DOI 10.1371/journal.pone.0229923
   Candelaria D, 2020, QUAL LIFE RES, V29, P579, DOI 10.1007/s11136-019-02338-y
   Castillo-Mayen R, 2020, NUTRIENTS, V12, DOI 10.3390/nu12071903
   Chen Annie, 2018, Cureus, V10, pe3246, DOI 10.7759/cureus.3246
   Collet JP, 2021, EUR HEART J, V42, P1289, DOI 10.1093/eurheartj/ehaa575
   Dhama K, 2020, CLIN MICROBIOL REV, V33, DOI 10.1128/CMR.00028-20
   Ekman I, 2012, EUR HEART J, V33, P1112, DOI 10.1093/eurheartj/ehr306
   Fors A, 2016, EUR J CARDIOVASC NUR, V15, P186, DOI 10.1177/1474515115623437
   Geldard D, 2017, BASIC PERSONAL COUNS
   Ha FJ, 2018, HEART LUNG CIRC, V27, P22, DOI 10.1016/j.hlc.2017.08.012
   Hansson E, 2016, EUR J CARDIOVASC NUR, V15, P276, DOI 10.1177/1474515114567035
   Karimlou V, 2019, BMC HEALTH SERV RES, V19, DOI 10.1186/s12913-019-4176-0
   Kourbelis CM, 2020, JBI EVID SYNTH, V18, P309, DOI 10.11124/JBISRIR-D-19-00042
   Landmesser U, 2020, ATHEROSCLEROSIS SUPP, V42, pE49, DOI 10.1016/j.atherosclerosissup.2021.01.009
   Liu XL, 2017, BMJ OPEN, V7, DOI 10.1136/bmjopen-2017-016857
   McKinley S, 2009, INT J NURS STUD, V46, P1037, DOI 10.1016/j.ijnurstu.2009.01.012
   Moghadam KN, 2021, NURS OPEN, V8, P1625, DOI 10.1002/nop2.785
   Nesterak R., 2019, GALICIAN MED J, V26, DOI [10.21802/gmj.2019.3.2, DOI 10.21802/GMJ.2019.3.2]
   O'Brien F, 2014, PATIENT EDUC COUNS, V96, P179, DOI 10.1016/j.pec.2014.05.022
   Rymuza H, 2019, EUR HEART J, V40, P2814
   Sanchis-Gomar F, 2016, ANN TRANSL MED, V4, DOI 10.21037/atm.2016.06.33
   Santana MJ, 2018, HEALTH EXPECT, V21, P429, DOI 10.1111/hex.12640
   Serrano-Rosa MA, 2021, INT J ENV RES PUB HE, V18, DOI 10.3390/ijerph18126473
   Shamsi Aziz, 2020, Med J Islam Repub Iran, V34, P8, DOI 10.34171/mjiri.34.8
   Shim JL, 2017, BMC NURS, V16, DOI 10.1186/s12912-017-0254-y
   Singh SKD, 2018, NURS CRIT CARE, V23, P186, DOI 10.1111/nicc.12240
   Steca P, 2017, PLOS ONE, V12, DOI 10.1371/journal.pone.0183905
   Sullivan MD, 1998, PSYCHOSOM MED, V60, P473, DOI 10.1097/00006842-199807000-00014
   Thompson R.A, 2015, COUNSELING TECHNIQUE, V3rd, DOI [10.4324/9781315886114, DOI 10.4324/9781315886114]
   Townsend M.C, 2017, PSYCHIATRIC MENTAL H, V9th
   van Meijel B, 2004, J ADV NURS, V48, P84
   Varaei S, 2017, NURS CRIT CARE, V22, P19, DOI 10.1111/nicc.12118
   Vaughan-Johnston T. I., 2020, WILEY ENCY PERSONALI, P375, DOI [10.1002/9781119547143.ch62, DOI 10.1002/9781119547143.CH62]
   Wang TC, 2016, EUR J CARDIOVASC NUR, V15, P157, DOI 10.1177/1474515115618567
   Weibel L, 2016, EUR J CARDIOVASC NUR, V15, P213, DOI 10.1177/1474515114556713
NR 41
TC 1
Z9 1
U1 0
U2 5
PU WILEY
PI HOBOKEN
PA 111 RIVER ST, HOBOKEN, NJ 07030 USA
SN 2054-1058
J9 NURS OPEN
JI NURS. OPEN
PD JAN
PY 2022
VL 9
IS 1
BP 775
EP 784
DI 10.1002/nop2.1129
EA NOV 2021
PG 10
WC Nursing
WE Science Citation Index Expanded (SCI-EXPANDED); Social Science Citation Index (SSCI)
SC Nursing
GA XT2GA
UT WOS:000717481300001
PM 34766453
OA gold, Green Published
DA 2023-05-13
ER

PT J
AU Ferrer, M
   Garcia-Garcia, C
   El Ouaddi, N
   Rueda, F
   Serra, J
   Oliveras, T
   Labata, C
   Degano, IR
   Montero, S
   De Diego, O
   Elosua, R
   Lupon, J
   Bayes-Genis, A
AF Ferrer, Marc
   Garcia-Garcia, Cosme
   El Ouaddi, Nabil
   Rueda, Ferran
   Serra, Jordi
   Oliveras, Teresa
   Labata, Carlos
   Degano, Irene R.
   Montero, Santiago
   De Diego, Oriol
   Elosua, Roberto
   Lupon, Josep
   Bayes-Genis, Antoni
CA RUTI-ICCU Study
TI Transitioning from a coronary to a critical cardiovascular care unit:
   trends over the past three decades
SO EUROPEAN HEART JOURNAL-ACUTE CARDIOVASCULAR CARE
LA English
DT Article
DE Intensive cardiovascular care unit; coronary care unit; mortality
ID ACUTE MYOCARDIAL-INFARCTION; PRIMARY ANGIOPLASTY; THROMBOLYTIC THERAPY;
   FIBRINOLYTIC THERAPY; CARDIAC CARE; EPIDEMIOLOGY; CARDIOLOGY; NETWORK;
   EXPERIENCE; EVOLUTION
AB Background: Coronary care units were established in the 1960s to reduce acute-phase mortality in acute coronary syndrome. In the 21st century, the original coronary care unit concept has evolved into an intensive cardiovascular care unit. The aim of this study was to analyse trend changes in characteristics and mortality of patients admitted to a coronary care unit over the past three decades. Method: Between February 1989 and December 2017, a total of 18,334 patients was consecutively admitted to the coronary care unit of a university hospital in Barcelona. Data were analysed in five time frames: 1989-1994, 1995-1999, 2000-2004, 2005-2009 and 2010-2017. We analysed demographic profile, diagnoses at admission and trend changes in mortality across periods. Results: During the periods, the patients' ages and comorbidities increased. Diagnoses at admission have evolved. Acute coronary syndrome cases declined from the first to the last period (72.6% vs. 62.8%) while heart failure (6.0% vs. 8.6%) and malignant arrhythmias (0.8% vs. 4.0%) increased significantly. Overall, coronary care unit mortality decreased 34% from the first to the last period (6.8% vs. 4.5%,P<0.001). Furthermore, the cause of death has changed, those due to acute coronary syndrome declining (66.7% vs. 45.5%), and death from malignant arrhythmias increasing (1.9% vs. 16.2%) from the first to the last period. Conclusions: Although acute coronary syndrome remained the main diagnosis, heart failure and arrhythmias have increased. Despite the aging and comorbidities, overall mortality in the coronary care unit decreased by 34% in the past three decades. Deaths due to acute coronary syndrome have declined, whereas those due to malignant arrhythmias have increased.
C1 [Ferrer, Marc; Garcia-Garcia, Cosme; El Ouaddi, Nabil; Rueda, Ferran; Serra, Jordi; Oliveras, Teresa; Labata, Carlos; Montero, Santiago; De Diego, Oriol; Lupon, Josep; Bayes-Genis, Antoni] Hosp Badalona Germans Trias & Pujol, Heart Inst, Carretera Canyet S-N, Badalona 08916, Barcelona, Spain.
   [Garcia-Garcia, Cosme; Degano, Irene R.; Elosua, Roberto; Lupon, Josep; Bayes-Genis, Antoni] CIBER Enfermedades Cardiovasc CIBERCV, Cardiol Dept, Madrid, Spain.
   [Degano, Irene R.] IMIM Inst Hosp Del Mar Invest Med, REGICOR Study Grp, Barcelona, Spain.
   [Degano, Irene R.; Elosua, Roberto] Univ Vic Cent Univ Catalonia UVic UCC, Fac Med, Barcelona, Spain.
   [Elosua, Roberto] IMIM, Cardiovasc Epidemiol & Genet Grp, Madrid, Spain.
   [Lupon, Josep; Bayes-Genis, Antoni] Autonomous Univ Barcelona, Dept Med, Barcelona, Spain.
C3 Hospital Germans Trias i Pujol; CIBER - Centro de Investigacion
   Biomedica en Red; CIBERCV; Institut Hospital del Mar d'Investigacions
   Mediques (IMIM); Hospital del Mar; Universitat de Vic - Universitat
   Central de Catalunya (UVic-UCC); University of Barcelona; Institut
   Hospital del Mar d'Investigacions Mediques (IMIM); Autonomous University
   of Barcelona
RP Ferrer, M (通讯作者)，Hosp Badalona Germans Trias & Pujol, Heart Inst, Carretera Canyet S-N, Badalona 08916, Barcelona, Spain.
EM mafema1986@hotmail.com
RI Garcia-Garcia, Cosme/E-2406-2016; Degano, Irene/ABG-5341-2020; Degano,
   Irene Roman/C-1826-2012; Montero, Santiago/AAJ-1590-2021
OI Garcia-Garcia, Cosme/0000-0001-6330-1677; Montero,
   Santiago/0000-0002-0984-3472; El Ouaddi, Nabil/0000-0002-5980-8915;
   Rueda, Ferran/0000-0001-5464-4870; de Diego, Oriol/0000-0002-8476-7094;
   Degano, Irene R./0000-0003-1914-6934
CR Andersen HR, 2003, NEW ENGL J MED, V349, P733, DOI 10.1056/NEJMoa025142
   [Anonymous], 1986, Lancet, V1, P397
   Awaida JPS, 2006, CAN J CARDIOL, V22, P121, DOI 10.1016/S0828-282X(06)70250-1
   Bonnefoy-Cudraz E, 2018, EUR HEART J-ACUTE CA, V7, P80, DOI 10.1177/2048872617724269
   Busk M, 2008, EUR HEART J, V29, P1259, DOI 10.1093/eurheartj/ehm392
   Carrillo X, 2016, EUR HEART J, V37, P1034, DOI 10.1093/eurheartj/ehv619
   Casella G, 2010, J CARDIOVASC MED, V11, P450, DOI 10.2459/JCM.0b013e328335233e
   DAY HW, 1963, J LANCET, V83, P53
   Di Chiara A, 2006, EUR HEART J, V27, P393, DOI 10.1093/eurheartj/ehi557
   Di Chiara A, 2003, EUR HEART J, V24, P1616, DOI 10.1016/S0195-668X(03)00278-1
   DOTTER CT, 1983, RADIOLOGY, V147, P259, DOI 10.1148/radiology.147.1.6828741
   DOTTER CT, 1964, CIRCULATION, V30, P654, DOI 10.1161/01.CIR.30.5.654
   Dudzinski DM, 2017, J AM COLL CARDIOL, V69, P2008, DOI 10.1016/j.jacc.2017.01.061
   GRINES CL, 1993, NEW ENGL J MED, V328, P673, DOI 10.1056/NEJM199303113281001
   GRUENTZIG AR, 1977, CIRCULATION, V56, P84
   Holland EM, 2017, J AM COLL CARDIOL, V69, P1999, DOI 10.1016/j.jacc.2017.02.033
   Jentzer JC, 2019, AM HEART J, V215, P12, DOI 10.1016/j.ahj.2019.05.012
   JULIAN DG, 1961, LANCET, V2, P840
   Katz JN, 2007, J AM COLL CARDIOL, V49, P1279, DOI 10.1016/j.jacc.2006.11.036
   Katz JN, 2010, CRIT CARE MED, V38, P375, DOI 10.1097/CCM.0b013e3181cb0a63
   Keeley EC, 2003, LANCET, V361, P13, DOI 10.1016/S0140-6736(03)12113-7
   KILLIP T, 1967, AM J CARDIOL, V20, P457, DOI 10.1016/0002-9149(67)90023-9
   MARSHALL RM, 1968, ARCH INTERN MED, V122, P472, DOI 10.1001/archinte.122.6.472
   MCNEER JF, 1978, NEW ENGL J MED, V298, P229, DOI 10.1056/NEJM197802022980501
   Morrow DA, 2012, CIRCULATION, V126, P1408, DOI 10.1161/CIR.0b013e31826890b0
   O'Gara T, 2015, J AM COLL CARDIOL, V65, P735
   Olivari Z, 2012, EUR HEART J-ACUTE CA, V1, P143, DOI 10.1177/2048872612450520
   Parikh A, 2012, CRIT CARE MED, V40, P2754, DOI 10.1097/CCM.0b013e31825b26ef
   Pavesi PC, 2011, G ITAL CARDIOL, V12, P31, DOI 10.1714/547.6455
   Regueiro A, 2015, BMJ OPEN, V5, DOI 10.1136/bmjopen-2015-009148
   Rodriguez-Leor O, 2013, INT J CARDIOL, V168, P4354, DOI 10.1016/j.ijcard.2013.05.071
   Rogers WJ, 1990, J AM COLL CARDIOL, V2000, P2056
   Roubille F, 2017, INT J CARDIOL, V240, P433, DOI 10.1016/j.ijcard.2017.04.002
   SIGWART U, 1987, NEW ENGL J MED, V316, P701, DOI 10.1056/NEJM198703193161201
   SONES FM, 1967, ANESTH ANAL CURR RES, V46, P499
   van Diepen S, 2015, J AM HEART ASSOC, V4, DOI 10.1161/JAHA.114.001708
   Watson RA, 2019, EUR HEART J-ACUTE CA, V8, P755, DOI 10.1177/2048872618789053
   WILBURNE M, 1963, JAMA-J AM MED ASSOC, V184, P453, DOI 10.1001/jama.1963.03700190071008
   WILBURNE M, 1961, CIRCULATION, V24, P1071
   ZIJLSTRA F, 1993, NEW ENGL J MED, V328, P680, DOI 10.1056/NEJM199303113281002
NR 40
TC 3
Z9 3
U1 0
U2 0
PU OXFORD UNIV PRESS
PI OXFORD
PA GREAT CLARENDON ST, OXFORD OX2 6DP, ENGLAND
SN 2048-8726
EI 2048-8734
J9 EUR HEART J-ACUTE CA
JI Eur. Heart J.-Acute Cardiovasc. Care
PD APR
PY 2021
VL 10
IS 4
BP 437
EP 444
AR 2048872620936038
DI 10.1177/2048872620936038
EA JUL 2020
PG 8
WC Cardiac & Cardiovascular Systems
WE Science Citation Index Expanded (SCI-EXPANDED)
SC Cardiovascular System & Cardiology
GA SR8ZD
UT WOS:000549996600001
PM 32672051
OA Bronze
DA 2023-05-13
ER

PT J
AU Dai, XM
   Busby-Whitehead, J
   Alexander, KP
AF Dai, Xuming
   Busby-Whitehead, Jan
   Alexander, Karen P.
TI Acute coronary syndrome in the older adults
SO JOURNAL OF GERIATRIC CARDIOLOGY
LA English
DT Article
DE Acute coronary syndrome; Aging; Coronary artery disease; Older adults;
   Risk assessment
ID ELEVATION MYOCARDIAL-INFARCTION; HEART-ASSOCIATION COUNCIL; HEALTH-CARE
   PROFESSIONALS; ELDERLY-PATIENTS; CLINICAL PRESENTATION; THROMBOLYTIC
   THERAPY; SCIENTIFIC STATEMENT; INVASIVE STRATEGY; GLOBAL REGISTRY; TERM
   OUTCOMES
C1 [Dai, Xuming] Univ N Carolina, Div Cardiol, Chapel Hill, NC USA.
   [Busby-Whitehead, Jan] Univ N Carolina, Ctr Aging & Hlth, Div Geriatr Med, Chapel Hill, NC USA.
   [Alexander, Karen P.] Duke Univ, Med Ctr, Div Cardiol, Durham, NC 27710 USA.
C3 University of North Carolina; University of North Carolina Chapel Hill;
   University of North Carolina; University of North Carolina Chapel Hill;
   Duke University
RP Alexander, KP (通讯作者)，Duke Univ, Med Ctr, Div Cardiol, Durham, NC 27710 USA.
EM karen.alexander@duke.edu
CR Alexander KP, 2007, CIRCULATION, V115, P2549, DOI 10.1161/CIRCULATIONAHA.107.182615
   Alexander KP, 2007, CIRCULATION, V115, P2570, DOI 10.1161/CIRCULATIONAHA.107.182616
   Alexander KP, 2005, J AM COLL CARDIOL, V46, P1479, DOI 10.1016/j.jacc.2005.05.084
   Alpert JS, 2014, AM J MED, V127, P105, DOI 10.1016/j.amjmed.2013.09.031
   Amsterdam EA, 2014, J AM COLL CARDIOL, V64, P2713, DOI [10.1016/j.jacc.2014.10.011, 10.1161/CIR.0000000000000134, 10.1016/j.jacc.2014.09.017]
   Angeli F, 2015, AM J CARDIOL, V116, P208, DOI 10.1016/j.amjcard.2015.04.015
   Ariza-Sole A, 2014, REV ESP CARDIOL, V67, P463, DOI 10.1016/j.rec.2013.10.008
   Avezum A, 2005, AM HEART J, V149, P67, DOI 10.1016/j.ahj.2004.06.003
   Bach RG, 2004, ANN INTERN MED, V141, P186, DOI 10.7326/0003-4819-141-3-200408030-00007
   Bauer T, 2007, EUR HEART J, V28, P2873, DOI 10.1093/eurheartj/ehm464
   Borgia F, 2010, EUR HEART J, V31, P2156, DOI 10.1093/eurheartj/ehq204
   Brieger D, 2004, CHEST, V126, P461, DOI 10.1378/chest.126.2.461
   Cantor WJ, 2009, NEW ENGL J MED, V360, P2705, DOI 10.1056/NEJMoa0808276
   Damman P, 2012, HEART, V98, P207, DOI 10.1136/heartjnl-2011-300453
   Decourcelle V, 2013, AM J CRIT CARE, V22, pE1, DOI 10.4037/ajcc2013451
   DEWOOD MA, 1980, NEW ENGL J MED, V303, P897, DOI 10.1056/NEJM198010163031601
   Dzavik V, 2003, EUR HEART J, V24, P828, DOI 10.1016/S0195-668X(02)00844-8
   Ekerstad N, 2011, CIRCULATION, V124, P2397, DOI 10.1161/CIRCULATIONAHA.111.025452
   Fox KAA, 2007, JAMA-J AM MED ASSOC, V297, P1892, DOI 10.1001/jama.297.17.1892
   Grosmaitre P, 2013, ARCH CARDIOVASC DIS, V106, P586, DOI 10.1016/j.acvd.2013.04.010
   Hamm CW, 2011, EUR HEART J, V32, P2999, DOI 10.1093/eurheartj/ehr236
   HAZZARD WR, 1989, AM J CARDIOL, V63, pH20
   Lee PY, 2001, JAMA-J AM MED ASSOC, V286, P708, DOI 10.1001/jama.286.6.708
   Lopes RD, 2015, AM J MED, V128, P582, DOI 10.1016/j.amjmed.2014.12.032
   Moretti C, 2016, EMERG MED J, V33, P10, DOI 10.1136/emermed-2014-204114
   Morrow DA, 2003, J AM COLL CARDIOL, V41, P1264, DOI 10.1016/S0735-1097(03)00168-2
   Mozaffarian D, 2015, CIRCULATION, V131, pE29, DOI 10.1161/CIR.0000000000000152
   Newell MC, 2011, AM HEART J, V161, P664, DOI 10.1016/j.ahj.2010.12.018
   O'Gara PT, 2013, J AM COLL CARDIOL, V61, P485, DOI [10.1016/j.jacc.2012.11.018, 10.1161/CIR.0b013e3182742c84]
   Pasquali SK, 2001, AM HEART J, V142, P748, DOI 10.1067/mhj.2001.119134
   Roe MT, 2011, AM HEART J, V162, DOI 10.1016/j.ahj.2011.08.010
   Rosengren A, 2004, EUR HEART J, V25, P663, DOI 10.1016/j.ehj.2004.02.023
   Rosengren A, 2006, EUR HEART J, V27, P789, DOI 10.1093/eurheartj/ehi774
   Saunderson CED, 2014, AGE AGEING, V43, P450, DOI 10.1093/ageing/afu034
   Scirica BM, 2013, CLIN CHEM, V59, P1205, DOI 10.1373/clinchem.2012.198556
   SOLOMON CG, 1989, AM J CARDIOL, V63, P772, DOI 10.1016/0002-9149(89)90040-4
   Steg PG, 2012, EUR HEART J, V33, P2569, DOI 10.1093/eurheartj/ehs215
   The National Institute for Health and Care Excellence, 2010, UNST ANG NSTEMI EARL
   The National Institute for Health and Care Excellence, 2013, MYOC INF ST SEGM EL
   Thygesen K, 2012, J AM COLL CARDIOL, V60, P1581, DOI 10.1016/j.jacc.2012.08.001
   Veerasamy M, 2015, CARDIOL REV, V23, P26, DOI 10.1097/CRD.0000000000000016
   Wang TY, 2011, NAT REV CARDIOL, V8, P79, DOI 10.1038/nrcardio.2010.184
   White Harvey D, 2000, Curr Control Trials Cardiovasc Med, V1, P150, DOI 10.1186/CVM-1-3-150
   White HD, 1996, CIRCULATION, V94, P1826, DOI 10.1161/01.CIR.94.8.1826
   White HD, 2000, LANCET, V356, P2028, DOI 10.1016/S0140-6736(00)03397-3
   Zaman MJ, 2014, EUR HEART J, V35, P1551, DOI 10.1093/eurheartj/ehu039
NR 46
TC 68
Z9 71
U1 0
U2 5
PU SCIENCE PRESS
PI BEIJING
PA 16 DONGHUANGCHENGGEN NORTH ST, BEIJING 100717, PEOPLES R CHINA
SN 1671-5411
J9 J GERIATR CARDIOL
JI J. Geriatr. Cardiol.
PY 2016
VL 13
IS 2
BP 101
EP 108
PG 8
WC Cardiac & Cardiovascular Systems; Geriatrics & Gerontology
WE Science Citation Index Expanded (SCI-EXPANDED)
SC Cardiovascular System & Cardiology; Geriatrics & Gerontology
GA DK2WV
UT WOS:000374776000001
PM 27168733
DA 2023-05-13
ER

PT J
AU Garg, VP
   Halperin, JL
AF Garg, Vaani Panse
   Halperin, Jonathan L.
TI Novel Antiplatelet and Anticoagulant Agents in the Cardiac Care Unit
SO CARDIOLOGY CLINICS
LA English
DT Article
DE Acute coronary syndrome; Anticoagulants; Antiplatelet drugs; Atrial
   fibrillation; Percutaneous coronary intervention; Stroke; Venous
   thromboembolism
ID ACUTE CORONARY SYNDROMES; ELEVATION MYOCARDIAL-INFARCTION; ACCF/AHA
   FOCUSED UPDATE; ASSOCIATION TASK-FORCE; AMERICAN-COLLEGE; ORAL
   RIVAROXABAN; ANTITHROMBOTIC THERAPY; VENOUS THROMBOEMBOLISM; PLATELET
   INHIBITION; CLOPIDOGREL
AB This article reviews the pivotal studies of several novel antiplatelet (prasugrel and ticagrelor) and anticoagulant (dabigatran, rivaroxaban, and apixaban) agents. The clinical use of these drugs in cardiac intensive care is discussed, focusing on the management of acute coronary syndromes, ischemic stroke, atrial fibrillation, and venous thromboembolism.
C1 [Garg, Vaani Panse; Halperin, Jonathan L.] Mt Sinai Med Ctr, Icahn Sch Med Mt Sinai, Cardiovasc Inst, Dept Med, New York, NY 10029 USA.
C3 Icahn School of Medicine at Mount Sinai
RP Halperin, JL (通讯作者)，Mt Sinai Med Ctr, Icahn Sch Med Mt Sinai, Cardiovasc Inst, Dept Med, 5th Ave & 100th St, New York, NY 10029 USA.
EM jonathan.halperin@mssm.edu
RI Halperin, Jonathan/AAJ-4721-2020
OI Halperin, Jonathan/0000-0002-8318-5471
CR Anderson JL, 2011, CIRCULATION, V123, pE426, DOI 10.1161/CIR.0b013e318212bb8b
   BARNATHAN ES, 1987, CIRCULATION, V76, P125, DOI 10.1161/01.CIR.76.1.125
   Bauersachs R, 2010, NEW ENGL J MED, V363, P2499, DOI 10.1056/NEJMoa1007903
   Bhatt DL, 2013, NEW ENGL J MED, V368, P1303, DOI 10.1056/NEJMoa1300815
   Bhatt DL, 2009, NEW ENGL J MED, V361, P2330, DOI 10.1056/NEJMoa0908629
   Buller HR, 2012, NEW ENGL J MED, V366, P1287, DOI 10.1056/NEJMoa1113572
   Cannon CP, 2007, J AM COLL CARDIOL, V50, P1844, DOI 10.1016/j.jacc.2007.07.053
   Centers for Disease Control and Prevention (CDC), 2012, MMWR-MORBID MORTAL W, V61, P401
   Chen ZM, 2005, LANCET, V366, P1607, DOI 10.1016/s0140-6736(05)67660-x
   Cohen AT, 2013, NEW ENGL J MED, V368, P513, DOI 10.1056/NEJMoa1111096
   Cohen M, 1997, NEW ENGL J MED, V337, P447, DOI 10.1056/NEJM199708143370702
   Connolly SJ, 2011, NEW ENGL J MED, V364, P806, DOI 10.1056/NEJMoa1007432
   Connolly SJ, 2009, NEW ENGL J MED, V361, P1139, DOI 10.1056/NEJMoa0905561
   Donadini MP, 2012, DRUGS, V72, P1965, DOI 10.2165/11641160-000000000-00000
   Eriksson BI, 2009, J BONE JOINT SURG BR, V91B, P636, DOI 10.1302/0301-620X.91B5.21691
   Fintel DJ, 2012, VASC HEALTH RISK MAN, V8, P77, DOI 10.2147/VHRM.S26030
   Granger CB, 2011, NEW ENGL J MED, V365, P981, DOI 10.1056/NEJMoa1107039
   Guertin KR, 2007, CURR MED CHEM, V14, P2471, DOI 10.2174/092986707782023659
   Gurbel PA, 2003, CIRCULATION, V107, P2908, DOI 10.1161/01.CIR.0000072771.11429.83
   Gurbel PA, 2010, CIRCULATION, V121, P569, DOI 10.1161/CIRCULATIONAHA.109.853085
   Guyatt GH, 2012, CHEST, V141, p53S, DOI 10.1378/chest.11-2288
   Hirsh J, 2008, CHEST, V133, p110S, DOI 10.1378/chest.08-0652
   Hollenbach SJ, 2012, 54 ASH ANN M EXP ATL
   James SK, 2011, BMJ-BRIT MED J, V342, DOI 10.1136/bmj.d3527
   Jernberg T, 2006, EUR HEART J, V27, P1166, DOI 10.1093/eurheartj/ehi877
   Jneid H, 2012, J AM COLL CARDIOL, V60, P645, DOI 10.1016/j.jacc.2012.06.004
   Kim L, 2012, CURR ATHEROSCLER REP, V14, P78, DOI 10.1007/s11883-011-0216-x
   Levy JH, 2013, ANESTHESIOLOGY, V118, P1466, DOI 10.1097/ALN.0b013e318289bcba
   LEWIS HD, 1983, NEW ENGL J MED, V309, P396, DOI 10.1056/NEJM198308183090703
   Lloyd-Jones D, 2010, CIRCULATION, V121, pE46, DOI 10.1161/CIRCULATIONAHA.109.192667
   Lu G, 2008, 50 ASH ANN M EXP SAN
   Lu G. P., 2009, J THROMB HAEMOST, V7, P309
   Mahaffey KW, 2011, CIRCULATION, V124, P544, DOI 10.1161/CIRCULATIONAHA.111.047498
   Marks PW, 2009, CLIN CHEST MED, V30, P123, DOI 10.1016/j.ccm.2008.11.003
   Mega JL, 2009, LANCET, V374, P29, DOI 10.1016/S0140-6736(09)60738-8
   Mohr JP, 2001, NEW ENGL J MED, V345, P1444, DOI 10.1056/NEJMoa011258
   Pastores SM, 2009, J CRIT CARE, V24, P185, DOI 10.1016/j.jcrc.2009.03.004
   Patel MR, 2011, NEW ENGL J MED, V365, P883, DOI 10.1056/NEJMoa1009638
   Popma JJ, 2001, CHEST, V119, p321S, DOI 10.1378/chest.119.1_suppl.321S
   Rajasekhar A, 2012, CRIT CARE CLIN, V28, P427, DOI 10.1016/j.ccc.2012.04.005
   Ridker PM, 2003, NEW ENGL J MED, V348, P1425, DOI 10.1056/NEJMoa035029
   Roe MT, 2012, NEW ENGL J MED, V367, P1297, DOI 10.1056/NEJMoa1205512
   Rose AJ, 2011, CIRC-CARDIOVASC QUAL, V4, P22, DOI 10.1161/CIRCOUTCOMES.110.957738
   Ruff CT, 2010, AM HEART J, V160, P635, DOI 10.1016/j.ahj.2010.06.042
   Sabatine MS, 2005, NEW ENGL J MED, V352, P1179, DOI 10.1056/NEJMoa050522
   Scaglione F, 2013, CLIN PHARMACOKINET, V52, P69, DOI 10.1007/s40262-012-0030-9
   Schulman S, 2013, NEW ENGL J MED, V368, P709, DOI 10.1056/NEJMoa1113697
   Schulman S, 2009, NEW ENGL J MED, V361, P2342, DOI 10.1056/NEJMoa0906598
   Serebruany VL, 2005, J AM COLL CARDIOL, V45, P246, DOI 10.1016/j.jacc.2004.09.067
   Stangier J, 2005, J CLIN PHARMACOL, V45, P555, DOI 10.1177/0091270005274550
   Steinhubl SR, 2002, JAMA-J AM MED ASSOC, V288, P2411, DOI 10.1001/jama.288.19.2411
   Stone GW, 2006, NEW ENGL J MED, V355, P2203, DOI 10.1056/NEJMoa062437
   THEROUX P, 1988, NEW ENGL J MED, V319, P1105, DOI 10.1056/NEJM198810273191701
   Toth J, 2012, 54 ASH ANN M EXP ATL
   Turpie AG, 2007, EUR HEART J, V29, P155
   Van de Werf F, 2012, AM HEART J, V163, P931, DOI 10.1016/j.ahj.2012.03.011
   van Ryn J, 2012, 54 ASH ANN M EXP ATL
   Wallentin L, 2009, NEW ENGL J MED, V361, P1045, DOI 10.1056/NEJMoa0904327
   Wann LS, 2011, CIRCULATION, V123, P1144, DOI 10.1161/CIR.0b013e31820f14c0
   Weitz JI, 2005, J THROMB HAEMOST, V3, P1843, DOI 10.1111/j.1538-7836.2005.01374.x
   Wiviott SD, 2007, CIRCULATION, V116, P2923, DOI 10.1161/CIRCULATIONAHA.107.740324
   Wiviott SD, 2007, NEW ENGL J MED, V357, P2001, DOI 10.1056/NEJMoa0706482
   Yusuf S, 2006, NEW ENGL J MED, V354, P1464
   Yusuf S, 2001, NEW ENGL J MED, V345, P494
NR 64
TC 2
Z9 4
U1 0
U2 7
PU W B SAUNDERS CO-ELSEVIER INC
PI PHILADELPHIA
PA 1600 JOHN F KENNEDY BOULEVARD, STE 1800, PHILADELPHIA, PA 19103-2899 USA
SN 0733-8651
EI 1558-2264
J9 CARDIOL CLIN
JI Cardiol. Clin.
PD NOV
PY 2013
VL 31
IS 4
BP 533
EP +
DI 10.1016/j.ccl.2013.07.001
PG 13
WC Cardiac & Cardiovascular Systems
WE Science Citation Index Expanded (SCI-EXPANDED)
SC Cardiovascular System & Cardiology
GA 261QW
UT WOS:000327680700006
PM 24188219
DA 2023-05-13
ER

PT J
AU Branch, KR
   Busey, J
   Mitsumori, LM
   Strote, J
   Caldwell, JH
   Busch, JH
   Shuman, WP
AF Branch, Kelley R.
   Busey, Janet
   Mitsumori, Lee M.
   Strote, Jared
   Caldwell, James H.
   Busch, Joshua H.
   Shuman, William P.
TI Diagnostic Performance of Resting CT Myocardial Perfusion in Patients
   With Possible Acute Coronary Syndrome
SO AMERICAN JOURNAL OF ROENTGENOLOGY
LA English
DT Article
DE acute coronary syndrome; cardiac perfusion; CT angiography; emergency
   department; triple rule-out
ID MULTIDETECTOR COMPUTED-TOMOGRAPHY; EMERGENCY-DEPARTMENT PATIENTS;
   LEFT-VENTRICULAR FUNCTION; ACUTE CHEST-PAIN; NONDIAGNOSTIC
   ELECTROCARDIOGRAMS; MAGNETIC-RESONANCE; ARTERY-DISEASE; IMAGE QUALITY;
   RISK PATIENTS; ANGIOGRAPHY
AB OBJECTIVE. Coronary CT angiography has high sensitivity, but modest specificity, to detect acute coronary syndrome. We studied whether adding resting CT myocardial perfusion imaging improved the detection of acute coronary syndrome.
   SUBJECTS AND METHODS. Patients with low-to-intermediate cardiac risk presenting with possible acute coronary syndrome received both the standard of care evaluation and a research thoracic 64-MDCT examination. Patients with an obstructive (> 50%) stenosis or a nonevaluable coronary segment on CT were diagnosed with possible acute coronary syndrome. CT perfusion was determined by applying gray and color Hounsfield unit maps to resting CT angiography images. Adjudicated patient diagnoses were based on the standard of care and 3-month follow-up. Patient-level diagnostic performance for acute coronary syndrome was calculated for coronary CT, CT perfusion, and combined techniques.
   RESULTS. A total of 105 patients were enrolled. Of the nine (9%) patients with acute coronary syndrome, all had obstructive CT stenoses but only three had abnormal CT perfusion. CT perfusion was normal in all other patients. To detect acute coronary syndrome, CT angiography had 100% sensitivity, 89% specificity, and a positive predictive value of 45%. For CT perfusion, specificity and positive predictive value were each 100%, and sensitivity was 33%. Combined cardiac CT and CT perfusion had similar specificity but a higher positive predictive value (100%) than did CT angiography.
   CONCLUSION. Resting CT perfusion using CT angiographic images may have high specificity and may improve CT positive predictive value for acute coronary syndrome without added radiation and contrast. However, normal resting CT perfusion cannot exclude acute coronary syndrome.
C1 [Branch, Kelley R.; Caldwell, James H.; Busch, Joshua H.] Univ Washington, Div Cardiol, Seattle, WA 98195 USA.
   [Busey, Janet; Mitsumori, Lee M.; Caldwell, James H.; Shuman, William P.] Univ Washington, Dept Radiol, Seattle, WA 98195 USA.
   [Strote, Jared] Univ Washington, Dept Emergency Med, Seattle, WA 98195 USA.
C3 University of Washington; University of Washington Seattle; University
   of Washington; University of Washington Seattle; University of
   Washington; University of Washington Seattle
RP Branch, KR (通讯作者)，Univ Washington, Div Cardiol, Box 356422,1959 NE Pacific St, Seattle, WA 98195 USA.
EM kbranch@u.washington.edu
OI Branch, Kelley/0000-0003-2362-6498
FU National Center for Research Resources, a component of the National
   Institutes of Health (NIH) [5KL2RR025015-02]; NIH Roadmap for Medical
   Research; GE Healthcare
FX This publication was made possible, in part, by grant 5KL2RR025015-02
   from the National Center for Research Resources, a component of the
   National Institutes of Health (NIH), and the NIH Roadmap for Medical
   Research. K. Branch and W. Shuman received minor research grants and J.
   Busey received a major research grant from GE Healthcare. This study is
   registered at ClinicalTrials.gov (identifier NCT00855231).
CR American Association of Physicist in Medicine, 2008, AAPM REP, DOI DOI 10.37206/97
   Bezerra HG, 2011, J CARDIOVASC COMPUT, V5, P382, DOI 10.1016/j.jcct.2011.10.004
   BILODEAU L, 1991, J AM COLL CARDIOL, V18, P1684, DOI 10.1016/0735-1097(91)90503-2
   Busch JL, 2011, J CARDIOVASC COMPUT, V5, P412, DOI 10.1016/j.jcct.2011.10.006
   Cerqueira MD, 2002, CIRCULATION, V105, P539, DOI 10.1161/hc0402.102975
   Earls JP, 2008, RADIOLOGY, V246, P742, DOI 10.1148/radiol.2463070989
   Gerber BL, 2006, CIRCULATION, V113, P823, DOI 10.1161/CIRCULATIONAHA.104.529511
   GEWIRTZ H, 1979, CIRCULATION, V59, P707, DOI 10.1161/01.CIR.59.4.707
   Habis M, 2007, J AM COLL CARDIOL, V49, P1178, DOI 10.1016/j.jacc.2006.12.032
   Hamilton-Craig C, 2011, JACC-CARDIOVASC IMAG, V4, P207, DOI 10.1016/j.jcmg.2010.08.020
   Heller GV, 1998, J AM COLL CARDIOL, V31, P1011, DOI 10.1016/S0735-1097(98)00057-6
   Heller LI, 1997, CIRCULATION, V96, P484
   Henneman MM, 2006, HEART, V92, P1779, DOI 10.1136/hrt.2006.087874
   Hollander JE, 2009, ANN EMERG MED, V53, P295, DOI 10.1016/j.annemergmed.2008.09.025
   Kontos MC, 1997, J AM COLL CARDIOL, V30, P976, DOI 10.1016/S0735-1097(97)00264-7
   Lessick J, 2007, J COMPUT ASSIST TOMO, V31, P780, DOI 10.1097/rct.0b013e318033d6fc
   Mahnken AH, 2005, J AM COLL CARDIOL, V45, P2042, DOI 10.1016/j.jacc.2005.03.035
   Meijboom WB, 2007, HEART, V93, P1386, DOI 10.1136/hrt.2006.112771
   Mitsumori LM, 2010, AM J ROENTGENOL, V194, pW263, DOI 10.2214/AJR.09.2788
   Nagao M, 2008, AM J ROENTGENOL, V191, P19, DOI 10.2214/AJR.07.2929
   Nagao M, 2009, AM J ROENTGENOL, V193, P1097, DOI 10.2214/AJR.08.1965
   Pellikka PA, 2007, J AM SOC ECHOCARDIOG, V20, P1021, DOI 10.1016/j.echo.2007.07.003
   Rogers IS, 2010, J CARDIOVASC COMPUT, V4, P258, DOI 10.1016/j.jcct.2010.04.003
   Rubinshtein R, 2009, HEART, V95, P1419, DOI 10.1136/hrt.2008.158618
   Rubinshtein R, 2007, AM J CARDIOL, V100, P1522, DOI 10.1016/j.amjcard.2007.06.052
   Shuman WP, 2008, RADIOLOGY, V248, P431, DOI 10.1148/radiol.2482072192
   Stanton CL, 2011, J CARDIOVASC COMPUT, V5, P52, DOI 10.1016/j.jcct.2010.11.003
   Takakuwa KM, 2008, RADIOLOGY, V248, P438, DOI 10.1148/radiol.2482072169
   VARETTO T, 1993, J AM COLL CARDIOL, V22, P1804, DOI 10.1016/0735-1097(93)90761-O
NR 29
TC 27
Z9 27
U1 0
U2 8
PU AMER ROENTGEN RAY SOC
PI RESTON
PA 1891 PRESTON WHITE DR, SUBSCRIPTION FULFILLMENT, RESTON, VA 22091 USA
SN 0361-803X
J9 AM J ROENTGENOL
JI Am. J. Roentgenol.
PD MAY
PY 2013
VL 200
IS 5
BP W450
EP W457
DI 10.2214/AJR.12.8934
PG 8
WC Radiology, Nuclear Medicine & Medical Imaging
WE Science Citation Index Expanded (SCI-EXPANDED)
SC Radiology, Nuclear Medicine & Medical Imaging
GA 133DD
UT WOS:000318116700006
PM 23617513
OA Green Accepted
DA 2023-05-13
ER

PT J
AU Alyasin, N
   Teate, A
   Strickland, K
AF Alyasin, Najmeh
   Teate, Alison
   Strickland, Karen
TI The experience of women following first acute coronary syndrome: An
   integrative literature review
SO JOURNAL OF ADVANCED NURSING
LA English
DT Review
DE acute coronary syndrome; coronary heart disease; integrative review;
   lived experience; woman&#8208; centred cardiovascular care; women
ID ACUTE MYOCARDIAL-INFARCTION; SEX-DIFFERENCES; HEART-DISEASE;
   UNITED-STATES; LIFE-STYLE; OUTCOMES; HEALTH; PREVENTION; RECOVERY;
   SOCIETY
AB Aim There is lack of evidence and research understanding among women's lived experiences following first acute coronary syndrome, thus their recovery process remains poorly understood. To date research has largely focused on men's experience of acute coronary syndrome while this area of health care and recovery has considerable impact on women's health and quality of life. Our aim was to review the literature exploring lived experience of women following first acute coronary syndrome.
   Design Integrative review of the literature.
   Data source We searched PubMed, MEDLINE, EMBASE, CINAHL and Scopus from 2008-2018 for articles published in English.
   Review method Of 1675 publications identified, 18 qualitative, quantitative, and mixed method studies met our inclusion criteria. Quality of included studies was assessed using Joanna Briggs Institute quality assessment tools. Findings were integrated using thematic synthesis.
   Results Experiencing acute coronary syndrome was reported to have significant impacts on women's lives. The most common issues reported were physical limitations, fear, and uncertainties about the future, sexual dissatisfaction, and social isolation. Women also reported to have higher short- and long-term mortality rate, stroke, recurrent, and hospital readmissions compared with men.
   Conclusion This review identified current knowledge and gaps about lived experience of women following first acute coronary syndrome. It is anticipated that the information gained from this literature review will support new research aimed at improving the care women receive following acute coronary syndrome and therefore enhance their recovery and quality of life.
   Impact This review contributes to the current body of knowledge by addressing women's physical, psychosocial, and sexual state following acute coronary syndrome. Improvement in women's quality of life after acute coronary syndrome necessitates further research which ultimately results in better management and treatment of women and their recovery following first acute coronary syndrome.
C1 [Alyasin, Najmeh; Teate, Alison; Strickland, Karen] Univ Canberra, Fac Hlth, Sch Nursing Midwifery & Publ Hlth, 11 Kirinari St, Bruce, ACT 2617, Australia.
C3 University of Canberra
RP Alyasin, N (通讯作者)，Univ Canberra, Fac Hlth, Sch Nursing Midwifery & Publ Hlth, 11 Kirinari St, Bruce, ACT 2617, Australia.
EM nalyasin@yahoo.com
RI Strickland, Karen/AAC-2600-2021
OI Strickland, Karen/0000-0003-3123-8778
CR Australian Institute of Health and Welfare, 2010, WOM HEART DIS CARD P
   Australian Institute of Health and Welfare, 2014, AC COR SYNDR VAL MET
   Bergman E, 2011, NURS HEALTH SCI, V13, P156, DOI 10.1111/j.1442-2018.2011.00592.x
   Braun V., 2006, QUALITATIVE RES PSYC, V3, P77, DOI [10.1191/1478088706qp063oa, DOI 10.1191/1478088706QP063OA]
   Chandrasekhar J, 2017, CATHETER CARDIO INTE, V89, P629, DOI 10.1002/ccd.26606
   Chew DP, 2016, HEART LUNG CIRC, V25, P895, DOI 10.1016/j.hlc.2016.06.789
   Costello BT, 2020, TEX HEART I J, V47, P128, DOI 10.14503/THIJ-19-7077
   Davidson PM, 2012, COLLEGIAN, V19, P5, DOI 10.1016/j.colegn.2011.12.001
   Dreyer RP, 2015, CIRCULATION, V132, P158, DOI 10.1161/CIRCULATIONAHA.114.014776
   Faxon DP, 2012, CIRC-CARDIOVASC INTE, V5, P325, DOI 10.1161/CIRCINTERVENTIONS.112.971671
   Ferrante G, 2011, CAN J CARDIOL, V27, P749, DOI 10.1016/j.cjca.2011.07.002
   Franklin BA, 2011, CIRCULATION, V123, P2274, DOI 10.1161/CIRCULATIONAHA.110.981613
   Fuochi G, 2018, SCAND J CARING SCI, V32, P98, DOI 10.1111/scs.12435
   Grewal A, 2016, INDIAN J ANAESTH, V60, P635, DOI 10.4103/0019-5049.190618
   Jaarsma T, 2010, EUR J CARDIOVASC NUR, V9, P24, DOI 10.1016/j.ejcnurse.2009.11.003
   Junehag L, 2014, SCAND J CARING SCI, V28, P289, DOI 10.1111/scs.12058
   Lam CSP, 2015, EUR J HEART FAIL, V17, P301, DOI 10.1002/ejhf.238
   Lindau ST, 2016, JAMA CARDIOL, V1, P754, DOI 10.1001/jamacardio.2016.2362
   Lindau ST, 2014, CIRCULATION, V130, P2302, DOI 10.1161/CIRCULATIONAHA.114.012709
   Mehilli J, 2020, HEART, V106, P487, DOI 10.1136/heartjnl-2019-315555
   Mendes B, 2010, CRIT CARE NURS Q, V33, P248, DOI 10.1097/CNQ.0b013e3181e6d809
   Moher D, 2010, INT J SURG, V8, P336, DOI [10.1016/j.ijsu.2010.02.007, 10.1136/bmj.b2535, 10.1186/s13643-015-0087-2, 10.1016/j.ijsu.2010.07.299]
   Mosca L, 2000, ARCH FAM MED, V9, P506, DOI 10.1001/archfami.9.6.506
   Norekval TM, 2008, EUR J CARDIOVASC NUR, V7, P80, DOI 10.1016/j.ejcnurse.2007.09.004
   Norekval TM, 2010, HEALTH QUAL LIFE OUT, V8, DOI 10.1186/1477-7525-8-140
   Piepoli MF, 2016, EUR J PREV CARDIOL, V23, P1994, DOI 10.1177/2047487316663873
   Polit D.F., 2017, NURSING RES GENERATI
   Reeves GR, 2010, CURR OPIN CARDIOL, V25, P589, DOI 10.1097/HCO.0b013e32833f0208
   Shin NM, 2010, APPL NURS RES, V23, P73, DOI 10.1016/j.apnr.2008.04.002
   Sjostrom-Strand A, 2011, SCAND J CARING SCI, V25, P459, DOI 10.1111/j.1471-6712.2010.00849.x
   Soderberg LH, 2013, J CLIN NURS, V22, P3532, DOI 10.1111/jocn.12382
   Stevens S, 2012, HEALTH CARE WOMEN IN, V33, P1096, DOI 10.1080/07399332.2012.684815
   Stramba-Badiale M, 2010, EUR HEART J, V31, P1677, DOI 10.1093/eurheartj/ehq094
   Sundler AJ, 2009, QUAL HEALTH RES, V19, P375, DOI 10.1177/1049732309331882
   The Joanna Briggs Institute, 2018, JOANN BRIGGS I QUAL
   Vaccarino V, 2011, CARDIOVASC RES, V90, P9, DOI 10.1093/cvr/cvq394
   White Joanna, 2007, Psychol Health Med, V12, P278, DOI 10.1080/13548500600971288
   Whittemore R, 2005, J ADV NURS, V52, P546, DOI 10.1111/j.1365-2648.2005.03621.x
   Wieslander I, 2016, INT J QUAL STUD HEAL, V11, DOI 10.3402/qhw.v11.30633
NR 39
TC 1
Z9 1
U1 0
U2 4
PU WILEY
PI HOBOKEN
PA 111 RIVER ST, HOBOKEN 07030-5774, NJ USA
SN 0309-2402
EI 1365-2648
J9 J ADV NURS
JI J. Adv. Nurs.
PD MAY
PY 2021
VL 77
IS 5
BP 2228
EP 2247
DI 10.1111/jan.14677
EA JAN 2021
PG 20
WC Nursing
WE Science Citation Index Expanded (SCI-EXPANDED); Social Science Citation Index (SSCI)
SC Nursing
GA RI3IO
UT WOS:000604262100001
PM 33393122
DA 2023-05-13
ER

PT J
AU Stimpfle, F
   Geisler, T
AF Stimpfle, Fabian
   Geisler, Tobias
TI Impact of tailored anti-P2Y12 therapies in acute coronary syndromes
SO PHARMACOGENOMICS
LA English
DT Article
DE acute coronary syndrome; clopidogrel; point-of-care; prasugrel;
   ticagrelor
ID RESIDUAL PLATELET-AGGREGATION; CLAIMED MORTALITY BENEFIT; OF-FUNCTION
   POLYMORPHISM; STATUS FOLLOW-UP; CYP2C19 GENOTYPE; ANTIPLATELET
   TREATMENT; MYOCARDIAL-INFARCTION; CARDIOVASCULAR EVENTS; POOR
   RESPONSIVENESS; CLINICAL-EFFICACY
AB Acute coronary syndromes are a major disease burden and the prognosis has improved over the last decades due to improvement of medical and interventional treatments. Novel P2Y(12)-ADP-receptor antagonists have been introduced into clinical treatment offering more potent and rapid onset of action with the downside of increased bleeding risk. This special report will focus on interindividual variability of antiplatelet drugs in the setting of acute coronary syndromes and the current impact and potential future of point-of-care testing to personalize therapy aiming to improve prognosis in acute coronary syndrome patients.
C1 [Stimpfle, Fabian; Geisler, Tobias] Univ Hosp Tubingen, D-72076 Tubingen, Germany.
C3 Eberhard Karls University of Tubingen; Eberhard Karls University
   Hospital
RP Geisler, T (通讯作者)，Univ Hosp Tubingen, Otfried Muller Str 10, D-72076 Tubingen, Germany.
EM tobias.geisler@med.uni-tuebingen.de
RI Geisler, Tobias/AAO-4472-2020
FU Spartan Bioscience; Daiichi Sankyo; Siemens Healthcare; Eli Lilly; Astra
   Zeneca; Pfizer/BMS; Bayer Healthcare; Boehringer Ingelheim
FX The authors have received restricted research grants from Spartan
   Bioscience, Daiichi Sankyo and Siemens Healthcare, and have received
   lecture fees/honoraria from Daiichy Sankyo, Eli Lilly, Astra Zeneca,
   Pfizer/BMS, Bayer Healthcare and Boehringer Ingelheim. The authors have
   no other relevant affiliations or financial involvement with any
   organization or entity with a financial interest in or financial
   conflict with the subject matter or materials discussed in the
   manuscript apart from those disclosed.
CR Alexopoulos D, 2014, CIRC-CARDIOVASC INTE, V7, P233, DOI 10.1161/CIRCINTERVENTIONS.113.001118
   Aradi D, 2014, J AM COLL CARDIOL, V63, P1061, DOI 10.1016/j.jacc.2013.12.023
   Aradi D, 2014, EUR HEART J, V35, P209, DOI 10.1093/eurheartj/eht375
   Ardissino D, 2003, BLOOD, V102, P2731, DOI 10.1182/blood-2002-03-0954
   Bauer T, 2011, BMJ-BRIT MED J, V343, DOI 10.1136/bmj.d4588
   Bonello L, 2010, J AM COLL CARDIOL, V56, P1630, DOI 10.1016/j.jacc.2010.07.004
   Brandt JT, 2007, J THROMB HAEMOST, V5, P2429, DOI 10.1111/j.1538-7836.2007.02775.x
   Collet JP, 2012, NEW ENGL J MED, V367, P2100, DOI 10.1056/NEJMoa1209979
   Collet JP, 2013, ESC C 2013 AMST NETH
   Cuisset T, 2012, JACC-CARDIOVASC INTE, V5, P1280, DOI 10.1016/j.jcin.2012.07.015
   Cuisset T, 2011, AM J CARDIOL, V108, P760, DOI 10.1016/j.amjcard.2011.05.045
   DiNicolantonio JJ, 2013, INT J CARDIOL, V169, P145, DOI 10.1016/j.ijcard.2013.08.085
   Ellero-Simatos S, 2014, CPT-PHARMACOMET SYST, V3, DOI 10.1038/psp.2014.22
   Fontana P, 2010, J THROMB HAEMOST, V8, P2614, DOI 10.1111/j.1538-7836.2010.04063.x
   Frelinger AL, 2013, J AM COLL CARDIOL, V61, P872, DOI 10.1016/j.jacc.2012.11.040
   Geisler T, 2008, J THROMB HAEMOST, V6, P54
   Geisler T, 2008, PHARMACOGENOMICS, V9, P1251, DOI 10.2217/14622416.9.9.1251
   Geisler T, 2013, THROMB HAEMOSTASIS, V110, P876, DOI 10.1160/TH13-02-0145
   Geisler T, 2010, EUR HEART J, V31, P59, DOI 10.1093/eurheartj/ehp402
   Giusti B, 2009, AM J CARDIOL, V103, P806, DOI 10.1016/j.amjcard.2008.11.048
   Gurbel PA, 2012, JAMA-J AM MED ASSOC, V308, P1785, DOI 10.1001/jama.2012.17312
   Hochholzer W, 2010, J AM COLL CARDIOL, V55, P2427, DOI 10.1016/j.jacc.2010.02.031
   Holm M, 2014, AM J CARDIOL, V114, P1347, DOI 10.1016/j.amjcard.2014.07.068
   Holmes MV, 2011, JAMA-J AM MED ASSOC, V306, P2704, DOI 10.1001/jama.2011.1880
   Jeong YH, 2014, THROMB HAEMOSTASIS, V111, P713, DOI 10.1160/TH13-08-0643
   Jernberg T, 2006, EUR HEART J, V27, P1166, DOI 10.1093/eurheartj/ehi877
   Kirtane AJ, 2012, J AM COLL CARDIOL, V59, pE291, DOI 10.1016/S0735-1097(12)60292-7
   Lewis JP, 2013, PHARMACOGENET GENOM, V23, P1, DOI 10.1097/FPC.0b013e32835aa8a2
   Lordkipanidze M, 2008, EUR HEART J, V29, P2877, DOI 10.1093/eurheartj/ehn419
   Mega JL, 2012, NEW ENGL J MED, V366, P9, DOI 10.1056/NEJMoa1112277
   Mega JL, 2011, JAMA-J AM MED ASSOC, V306, P2221, DOI 10.1001/jama.2011.1703
   Mega JL, 2010, JAMA-J AM MED ASSOC, V304, P1821, DOI 10.1001/jama.2010.1543
   Mega JL, 2009, NEW ENGL J MED, V360, P354, DOI 10.1056/NEJMoa0809171
   Montalescot G, 2014, NEW ENGL J MED, V371, P1016, DOI 10.1056/NEJMoa1407024
   Montalescot G, 2013, NEW ENGL J MED, V369, P999, DOI 10.1056/NEJMoa1308075
   Muller KAL, 2014, PLATELETS, V25, P439, DOI 10.3109/09537104.2013.829914
   Piccolo R, 2014, ATHEROSCLEROSIS, V234, P176, DOI 10.1016/j.atherosclerosis.2014.02.024
   Price MJ, 2012, J AM COLL CARDIOL, V59, P1928, DOI 10.1016/j.jacc.2011.11.068
   Price MJ, 2011, JAMA-J AM MED ASSOC, V305, P1097, DOI 10.1001/jama.2011.290
   Roberts JD, 2012, LANCET, V379, P1705, DOI 10.1016/S0140-6736(12)60161-5
   Scirica BM, 2012, LANCET, V380, P1317, DOI 10.1016/S0140-6736(12)61269-0
   Shuldiner AR, 2009, JAMA-J AM MED ASSOC, V302, P849, DOI 10.1001/jama.2009.1232
   Sibbing D, 2010, J AM COLL CARDIOL, V56, P317, DOI 10.1016/j.jacc.2010.03.048
   Siller-Matula JM, 2013, JACC-CARDIOVASC INTE, V6, P1111, DOI 10.1016/j.jcin.2013.06.011
   Simon T, 2009, NEW ENGL J MED, V360, P363, DOI 10.1056/NEJMoa0808227
   Stimpfle F, 2014, THROMB RES, V134, P105, DOI 10.1016/j.thromres.2014.05.006
   Tantry US, 2013, J AM COLL CARDIOL, V62, P2261, DOI 10.1016/j.jacc.2013.07.101
   Tantry US, 2010, CIRC-CARDIOVASC GENE, V3, P556, DOI 10.1161/CIRCGENETICS.110.958561
   Wallentin L, 2014, INT J CARDIOL, V176, P300, DOI 10.1016/j.ijcard.2014.06.029
   Wallentin L, 2010, LANCET, V376, P1320, DOI 10.1016/S0140-6736(10)61274-3
   Wallentin L, 2009, NEW ENGL J MED, V361, P1045, DOI 10.1056/NEJMoa0904327
   Windecker S, 2014, EUR HEART J, V35, P2541, DOI [10.5603/KP.2014.0224, 10.1093/eurheartj/ehu278, 10.1093/ejcts/ezu366]
   Wiviott SD, 2007, NEW ENGL J MED, V357, P2001, DOI 10.1056/NEJMoa0706482
   Zabalza M, 2012, HEART, V98, P100, DOI 10.1136/hrt.2011.227652
NR 54
TC 4
Z9 4
U1 0
U2 3
PU FUTURE MEDICINE LTD
PI LONDON
PA UNITEC HOUSE, 3RD FLOOR, 2 ALBERT PLACE, FINCHLEY CENTRAL, LONDON, N3
   1QB, ENGLAND
SN 1462-2416
EI 1744-8042
J9 PHARMACOGENOMICS
JI Pharmacogenomics
PY 2015
VL 16
IS 5
BP 493
EP 499
DI 10.2217/PGS.15.19
PG 7
WC Pharmacology & Pharmacy
WE Science Citation Index Expanded (SCI-EXPANDED)
SC Pharmacology & Pharmacy
GA CG8UV
UT WOS:000353590800008
PM 25916521
DA 2023-05-13
ER

PT J
AU McGarry, M
   Shenvi, CL
AF McGarry, Michael
   Shenvi, Christina L.
TI Identification of Acute Coronary Syndrome in the Elderly
SO EMERGENCY MEDICINE CLINICS OF NORTH AMERICA
LA English
DT Article
DE Acute coronary syndrome; Elderly; Geriatric; Chest pain; Atypical
   symptoms
ID ELEVATION MYOCARDIAL-INFARCTION; HEALTH-CARE PROFESSIONALS;
   HEART-ASSOCIATION COUNCIL; SCIENTIFIC STATEMENT; CLINICAL CARDIOLOGY;
   CHEST-PAIN; MORTALITY; COLLABORATION; SOCIETY; AGE
C1 [McGarry, Michael] Northwest Med Ctr, Dept Emergency Med, 2801 FL-7, Margate, FL 33063 USA.
   [Shenvi, Christina L.] Univ N Carolina, Dept Emergency Med, 170 Manning Dr CB 7594, Chapel Hill, NC 27599 USA.
C3 University of North Carolina; University of North Carolina Chapel Hill
RP Shenvi, CL (通讯作者)，Univ N Carolina, Dept Emergency Med, 170 Manning Dr CB 7594, Chapel Hill, NC 27599 USA.
EM cshenvi@med.unc.edu
CR Alexander KP, 2007, CIRCULATION, V115, P2549, DOI 10.1161/CIRCULATIONAHA.107.182615
   Alexander KP, 2007, CIRCULATION, V115, P2570, DOI 10.1161/CIRCULATIONAHA.107.182616
   Basit H., 2020, NONST SEGMENT ELEVAT
   Brieger D, 2004, CHEST, V126, P461, DOI 10.1378/chest.126.2.461
   Cannon AR, 2014, ACAD EMERG MED, V21, P892, DOI 10.1111/acem.12445
   Canto JG, 2000, JAMA-J AM MED ASSOC, V283, P3223, DOI 10.1001/jama.283.24.3223
   Canto JG, 2012, JAMA-J AM MED ASSOC, V307, P813, DOI 10.1001/jama.2012.199
   Carro A, 2011, AGING DIS, V2, P116
   DeVon HA, 2020, J AM HEART ASSOC, V9, DOI 10.1161/JAHA.119.015539
   Gale CP, 2012, EUR HEART J, V33, P630, DOI 10.1093/eurheartj/ehr381
   Glickman SW, 2012, AM HEART J, V163, P372, DOI 10.1016/j.ahj.2011.10.021
   Khane Rupali Sachin, 2011, Journal of Basic and Clinical Physiology and Pharmacology, V22, P97, DOI 10.1515/JBCPP.2011.017
   Lattuca B, 2019, DRUG AGING, V36, P531, DOI 10.1007/s40266-019-00663-y
   Mirghani HO, 2016, PAN AFR MED J, V24, DOI 10.11604/pamj.2016.24.337.8711
   Saunderson CED, 2014, AGE AGEING, V43, P450, DOI 10.1093/ageing/afu034
   SILVERMAN ME, 1987, CLIN CARDIOL, V10, P211, DOI 10.1002/clc.4960100314
   Simms AD, 2012, J GERIATR CARDIOL, V9, P192, DOI 10.3724/SP.J.1263.2012.01312
   Swap CJ, 2005, JAMA-J AM MED ASSOC, V294, P2623, DOI 10.1001/jama.294.20.2623
   Wang AZ, 2020, ACAD EMERG MED, V27, P6, DOI 10.1111/acem.13766
   Wenger N., 2016, STEMI ELDERLY AGE
   Yazdanyar A, 2009, CLIN GERIATR MED, V25, P563, DOI 10.1016/j.cger.2009.07.007
NR 21
TC 3
Z9 3
U1 0
U2 4
PU W B SAUNDERS CO-ELSEVIER INC
PI PHILADELPHIA
PA 1600 JOHN F KENNEDY BOULEVARD, STE 1800, PHILADELPHIA, PA 19103-2899 USA
SN 0733-8627
EI 1558-0539
J9 EMERG MED CLIN N AM
JI Emerg. Med. Clin. N. Am.
PD MAY
PY 2021
VL 39
IS 2
SI SI
BP 339
EP 346
DI 10.1016/j.emc.2020.12.003
EA APR 2021
PG 8
WC Emergency Medicine
WE Science Citation Index Expanded (SCI-EXPANDED)
SC Emergency Medicine
GA RN8ME
UT WOS:000640604300009
PM 33863463
DA 2023-05-13
ER

PT J
AU Gautam, MP
   Sogunuru, G
   Subramanyam, G
   Thapa, LJ
   Paudel, R
   Ghimire, M
   Gautam, S
   Ghimire, U
   Silpakar, R
AF Gautam, Mani Prasad
   Sogunuru, Guruprasad
   Subramanyam, Gangapatnam
   Thapa, Lekh Jung
   Paudel, Raju
   Ghimire, Madhav
   Gautam, Samir
   Ghimire, Usha
   Silpakar, Ramila
TI Acute Coronary Syndrome in an Intensive Care Unit of a Tertiary Care
   Centre: The Spectrum and Coronary Risk Factors
SO JOURNAL OF NEPAL MEDICAL ASSOCIATION
LA English
DT Article
DE acute coronary syndrome; coronary risk factors; intensive care unit
ID ACUTE MYOCARDIAL-INFARCTION; CARDIOGENIC-SHOCK; CARDIOVASCULAR-DISEASES;
   DEVELOPING-COUNTRIES; PAKISTAN; TRIAL
AB Introduction: Acute coronary syndrome is the major leading cause for coronary care unit admission. Its spectrum comprises a variety of disorders including unstable angina, non ST elevation and ST elevation myocardial infarction. Its spectrum and incidence is crucial as a part of need assessment of cardiac catheterization laboratories.
   Methods: An observational study was designed to study the spectrum of acute coronary syndrome and associated coronary heart disease risk factors in subjects admitted in intensive care unit of College of Medical Sciences Teaching Hospital, Bharatpur, Nepal from August 2009 to September 2010. Details including coronary risk factors and the categories and outcomes of acute coronary syndrome were analyzed.
   Results: A total of 57 subjects were included in the study. The majority 36 (63.16%) were males. The mean age was 64.54 +/- 13.8 years. Five (8.8%) patients were <= 45 years and 29 (50.88%) patients were >= 65 years. The major coronary heart disease risk factors were smoking 29 (50.88%), diabetes 25 (43.85%), hypertension 21 (36.87%), and previous history of coronary heart disease 18 (31.58%). ST elevation myocardial infarction was the major category 24 (42.11%) followed by non-ST elevation myocardial infarction and unstable angina 18 (31.58%) and 15 (26.32%), respectively. Myocardial infarction complicated with cardiogenic shock had very high mortality (83.33%).
   Conclusions: The ST elevation myocardial infarction was the major clinical form of acute coronary syndrome admitted in intensive care unit. Prevention should be targeted on modifiable risk factors such as the management of hypertension, dyslipidemia, diabetes and obesity. In addition, the improvement in cardiology service with the establishment of CCU and cathlab might improve the mortality and morbidity in such cases.
C1 [Gautam, Mani Prasad; Sogunuru, Guruprasad; Subramanyam, Gangapatnam; Gautam, Samir] Dept Cardiol, Kathmandu, Nepal.
   [Thapa, Lekh Jung] Dept Neurol, Kathmandu, Nepal.
   [Paudel, Raju; Ghimire, Madhav] Dept Nephrol, Kathmandu, Nepal.
   [Ghimire, Usha] COMAT, Kathmandu, Nepal.
   [Silpakar, Ramila] Coll Med Sci, Dept Med, Bharatpur, Nepal.
RP Gautam, MP (通讯作者)，Coll Med Sci, Dept Cardiol, Bharatpur, Nepal.
EM manigautam@gmail.com
CR Ahmad I, 2003, ANN KING EDWARD MED, V9, P262
   Berger PB, 1999, CIRCULATION, V99, P873, DOI 10.1161/01.CIR.99.7.873
   Chuckalingam A, 1999, IMPENDINGGLOBAL PAND
   DODU SRA, 1988, CARDIOLOGY, V75, P56, DOI 10.1159/000174349
   Goldberg RJ, 1999, NEW ENGL J MED, V340, P1162, DOI 10.1056/NEJM199904153401504
   Gurung RB, 2010, NEPAL HEART J, V7, P1
   Hasdai D, 2000, J AM COLL CARDIOL, V35, P136, DOI 10.1016/S0735-1097(99)00508-2
   Hochman JS, 2000, J AM COLL CARDIOL, V36, P1063, DOI 10.1016/S0735-1097(00)00879-2
   Jafary MH, 2007, PAK J MED SCI, V23, P485
   Mackay J., 2004, ATLAS HEART DIS STRO, V1 ed
   Murray C.J., 1994, GLOBAL COMP ASSESSME
   Murray CJL, 1996, GLOBAL BURDEN DIS IN
   Reddy KS, 1998, CIRCULATION, V97, P596
   Reddy KS, 2004, NEW ENGL J MED, V350, P2438, DOI 10.1056/NEJMp048024
   Saleheen D, 2004, ACTA CARDIOL, V59, P417, DOI 10.2143/AC.59.4.2005208
   Samad Z, 2002, J Pak Med Assoc, V52, P45
   Urban P., 2000, KARDIOVASK MED, V3, P430
   Vaidya Abhinav, 2009, Indian Heart J, V61, P341
   Yusuf S, 2001, CIRCULATION, V104, P2746, DOI 10.1161/hc4601.099487
NR 19
TC 4
Z9 4
U1 0
U2 1
PU NEPAL MEDICAL ASSOC
PI KATHMANDU
PA NMA BUILDING, SIDDIHI SADAN, PO BOX 189, EXHIBITION RD, KATHMANDU,
   00000, NEPAL
SN 0028-2715
EI 1815-672X
J9 J NEPAL MED ASSOC
JI J. Nepal Med. Assoc.
PD APR-JUN
PY 2013
VL 52
IS 6
BP 316
EP 321
PG 6
WC Public, Environmental & Occupational Health; Medicine, General &
   Internal
WE Science Citation Index Expanded (SCI-EXPANDED)
SC Public, Environmental & Occupational Health; General & Internal Medicine
GA 258TY
UT WOS:000327482800005
PM 24362653
DA 2023-05-13
ER

PT J
AU Cannon, CP
   Brindis, RG
   Chaitman, BR
   Cohen, DJ
   Cross, JT
   Drozda, JP
   Fesmire, FM
   Fintel, DJ
   Fonarow, GC
   Fox, KA
   Gray, DT
   Harrington, RA
   Hicks, KA
   Hollander, JE
   Krumholz, H
   Labarthe, DR
   Long, JB
   Mascette, AM
   Meyer, C
   Peterson, ED
   Radford, MJ
   Roe, MT
   Richmann, JB
   Selker, HP
   Shahian, DM
   Shaw, RE
   Sprenger, S
   Swor, R
   Underberg, JA
   de Werf, FV
   Weiner, BH
   Weintraub, WS
AF Cannon, Christopher P.
   Brindis, Ralph G.
   Chaitman, Bernard R.
   Cohen, David J.
   Cross, J. Thomas, Jr.
   Drozda, Joseph P., Jr.
   Fesmire, Francis M.
   Fintel, Dan J.
   Fonarow, Gregg C.
   Fox, Keith A.
   Gray, Darryl T.
   Harrington, Robert A.
   Hicks, Karen A.
   Hollander, Judd E.
   Krumholz, Harlan
   Labarthe, Darwin R.
   Long, Janet B.
   Mascette, Alice M.
   Meyer, Connie
   Peterson, Eric D.
   Radford, Martha J.
   Roe, Matthew T.
   Richmann, James B.
   Selker, Harry P.
   Shahian, David M.
   Shaw, Richard E.
   Sprenger, Sharon
   Swor, Robert
   Underberg, James A.
   de Werf, Frans Van
   Weiner, Bonnie H.
   Weintraub, William S.
CA Amer Coll Cardiol Fdn
   Amer Heart Assoc
TI 2013 ACCF/AHA Key Data Elements and Definitions for Measuring the
   Clinical Management and Outcomes of Patients With Acute Coronary
   Syndromes and Coronary Artery Disease A Report of the American College
   of Cardiology Foundation/American Heart Association Task Force on
   Clinical Data Standards (Writing Committee to Develop Acute Coronary
   Syndromes and Coronary Artery Disease Clinical Data Standards)
SO CIRCULATION
LA English
DT Article
DE AHA Scientific Statements; acute coronary syndrome; clinical outcomes;
   coronary artery disease; data elements; registries
ID ELEVATION MYOCARDIAL-INFARCTION; GLOBAL REGISTRY; GUIDELINES; CARE;
   THROMBOLYSIS; MORTALITY; ANGINA; EMERGENCY; EVENTS; TRENDS
C1 [Cannon, Christopher P.] Brigham & Womens Hosp, TIMI Study Grp, Boston, MA 02115 USA.
   [Brindis, Ralph G.] Oakland Kaiser Med Ctr, Oakland, CA USA.
   [Chaitman, Bernard R.] St Louis Univ, Sch Med, Core ECG Lab, St Louis, MO USA.
   [Cohen, David J.] St Lukes Med Ctr, Quezon City, Philippines.
   [Cross, J. Thomas, Jr.] MedStudy Corp, Colorado Springs, CO USA.
   [Drozda, Joseph P., Jr.] Mercy Hlth, Chesterfield, MO USA.
   [Fesmire, Francis M.] Univ Tennessee, Hlth Sci Ctr, Knoxville, TN USA.
   [Fintel, Dan J.] Northwestern Univ, Feinberg Sch Med, Evanston, IL USA.
   [Fonarow, Gregg C.] Ahmanson UCLA, Cardiomyopathy Ctr, Div Cardiol, Los Angeles, CA USA.
   [Fox, Keith A.] Univ Edinburgh, British Cardiac Soc, Chancellors Bldg, Edinburgh, Midlothian, Scotland.
   [Gray, Darryl T.] Agcy Healthcare Res Qual, Rockville, MD USA.
   [Harrington, Robert A.; Peterson, Eric D.; Roe, Matthew T.] Duke Univ, Med Ctr, Duke Clin Res Inst, Durham, NC USA.
   [Hicks, Karen A.] US FDA, Rockville, MD 20857 USA.
   [Hollander, Judd E.] Univ Penn, Dept Emergency Med, Philadelphia, PA 19104 USA.
   [Krumholz, Harlan] Yale Univ, Sch Med, 333 Cedar St, New Haven, CT USA.
   [Labarthe, Darwin R.] Ctr Dis Control & Prevent, Atlanta, GA USA.
   [Long, Janet B.] Rhode Isl Cardiol Ctr, Providence, RI USA.
   [Mascette, Alice M.] Natl Heart Lungs & Blood Inst, Div Cardiovasc Sci, Bethesda, MD USA.
   [Meyer, Connie] Johnson Cty Med Act, Emergency Med Serv, Olathe, KS USA.
   [Radford, Martha J.] NYU Hosp Ctr, New York, NY USA.
   [Richmann, James B.] Bluejay Consulting, Orlando, FL USA.
   [Selker, Harry P.] Tufts Med Ctr, Inst Clin Res & Hlth Policy Studies, Boston, MA USA.
   [Selker, Harry P.] Tufts Univ, Tufts Clin & Translat Sci Inst, Medford, MA USA.
   [Shahian, David M.] Massachusetts Gen Hosp, Codman Ctr Clin Effectiveness Surg, Boston, MA 02114 USA.
   [Shaw, Richard E.] Calif Pacific Med Ctr, San Francisco, CA USA.
   [Sprenger, Sharon] Joint Commission, Oak Brook Terrace, IL USA.
   [Swor, Robert] William Beaumont Hosp, Southfield, MI USA.
   [Underberg, James A.] NYU Langone, Ctr Cardiovasc Dis Prevent, New York, NY USA.
   [Underberg, James A.] Bellevue Hosp Lipid Clin, Bellevue, WA USA.
   [de Werf, Frans Van] Univ Hosp Leuven, Leuven, Belgium.
   [Weiner, Bonnie H.] St Vincent Hosp, Worcester Med Ctr, Worcester, MA 01604 USA.
   [Weintraub, William S.] Christiana Care Hlth Syst, Newark, DE USA.
C3 Harvard University; Brigham & Women's Hospital; Saint Louis University;
   Saint Lukes Medical Center - Philippines; University of Tennessee
   System; University of Tennessee Health Science Center; Northwestern
   University; Feinberg School of Medicine; RLUK- Research Libraries UK;
   University of Edinburgh; Agency for Healthcare Research & Quality; Duke
   University; US Food & Drug Administration (FDA); University of
   Pennsylvania; Yale University; Centers for Disease Control & Prevention
   - USA; New York University; Tufts Medical Center; Tufts University;
   Harvard University; Massachusetts General Hospital; California Pacific
   Medical Center; Beaumont Health; NYU Langone Medical Center; KU Leuven;
   University Hospital Leuven; Christiana Care Health System
RP Cannon, CP (通讯作者)，Brigham & Womens Hosp, TIMI Study Grp, Boston, MA 02115 USA.
RI Underberg, James/AAO-7011-2020; Peterson, Eric David/ABF-5033-2021;
   Cannon, Christopher P/AAY-7644-2020; Weiner, Bonnie H/B-6100-2011;
   Fonarow, Gregg/D-5988-2014
OI Underberg, James/0000-0002-6615-8535; Cannon, Christopher
   P/0000-0003-4596-2791; Bozkurt, Biykem/0000-0002-6362-0253; Radford,
   Martha/0000-0001-7503-9557; Hollander, Judd/0000-0002-1318-2785; Fox,
   Keith/0000-0002-0140-2752; Weiner, Bonnie H/0000-0003-0717-6116; Van de
   Werf, Frans/0000-0001-9479-7767; Fonarow, Gregg/0000-0002-3192-8093
CR American Diabetes Association, 2010, Diabetes Care, V33 Suppl 1, pS11, DOI 10.2337/dc10-S011
   American Heart Association, 2010, ACTION REG GET GUID
   American Heart Association, 2011, MISS LIF
   Anderson JL, 2007, J AM COLL CARDIOL, V50, P652, DOI 10.1016/j.jacc.2007.02.028
   [Anonymous], 2009, SMOKING STATUS RECOD
   Antman EM, 2008, CIRCULATION, V117, P296, DOI 10.1161/CIRCULATIONAHA.107.188209
   Antman EM, 2000, JAMA-J AM MED ASSOC, V284, P835, DOI 10.1001/jama.284.7.835
   Antman EM, 1999, CIRCULATION, V100, P1593, DOI 10.1161/01.CIR.100.15.1593
   Antman EM, 1996, CIRCULATION, V94, P911, DOI 10.1161/01.CIR.94.5.911
   Buxton AE, 2006, CIRCULATION, V114, P2534, DOI 10.1161/CIRCULATIONAHA.106.180199
   CAMPEAU L, 1976, CIRCULATION, V54, P522, DOI 10.1161/circ.54.3.947585
   Cannon CP, 2000, JAMA-J AM MED ASSOC, V283, P2941, DOI 10.1001/jama.283.22.2941
   CANNON CP, 1995, J INTERV CARDIOL, V8, P117, DOI 10.1111/j.1540-8183.1995.tb00526.x
   Cannon CP, 2001, J AM COLL CARDIOL, V38, P2114, DOI 10.1016/S0735-1097(01)01702-8
   Cleeman JI, 2001, JAMA-J AM MED ASSOC, V285, P2486, DOI 10.1001/jama.285.19.2486
   Cohen MG, 2010, CIRCULATION, V121, P2294, DOI 10.1161/CIRCULATIONAHA.109.922286
   Creager MA, 2012, CIRCULATION, V125, P395, DOI 10.1161/CIR.0b013e31823299a1
   ELLERBECK EF, 1995, JAMA-J AM MED ASSOC, V273, P1509, DOI 10.1001/jama.273.19.1509
   Granger CB, 2003, ARCH INTERN MED, V163, P2345, DOI 10.1001/archinte.163.19.2345
   Granger CB, 2000, AM J CARDIOL, V86, p4M
   Hendel RC, 2009, CIRCULATION, V119, P154, DOI 10.1161/CIRCULATIONAHA.108.191393
   Hoekstra JW, 2002, ACAD EMERG MED, V9, P1146, DOI 10.1111/j.1553-2712.2002.tb01569.x
   Krumholz HM, 2008, CIRCULATION, V118, P2596, DOI 10.1161/CIRCULATIONAHA.108.191099
   Kushner FG, 2009, J AM COLL CARDIOL, V54, P2205, DOI 10.1016/j.jacc.2009.10.015
   Lewis WR, 2009, CIRC-CARDIOVASC QUAL, V2, P633, DOI 10.1161/CIRCOUTCOMES.108.824763
   McNamara RL, 2004, CIRCULATION, V109, P3223, DOI 10.1161/01.CIR.0000131893.41821.D1
   Peterson ED, 2006, JAMA-J AM MED ASSOC, V295, P1912, DOI 10.1001/jama.295.16.1912
   Peterson ED, 2010, J AM COLL CARDIOL, V55, P1923, DOI 10.1016/j.jacc.2010.02.005
   Radford MJ, 2007, CIRCULATION, V115, P936, DOI 10.1161/CIRCULATIONAHA.107.182215
   Radford MJ, 2005, CIRCULATION, V112, P1888, DOI 10.1161/CIRCULATIONAHA.105.170073
   Rao SV, 2006, J AM COLL CARDIOL, V47, P809, DOI 10.1016/j.jacc.2005.09.060
   Rogers WJ, 2000, J AM COLL CARDIOL, V36, P2056, DOI 10.1016/S0735-1097(00)00996-7
   Scirica BM, 2010, J AM COLL CARDIOL, V55, P1403, DOI 10.1016/j.jacc.2009.09.071
   SPERTUS JA, 1995, J AM COLL CARDIOL, V25, P333, DOI 10.1016/0735-1097(94)00397-9
   Thygesen K, 2012, GLOB HEART, V7, DOI 10.1016/j.gheart.2012.08.001
   TOPOL E, 1993, NEW ENGL J MED, V329, P673, DOI 10.1056/nejm199309023291001
   Topol EJ, 1998, LANCET, V352, P87, DOI 10.1016/S0140-6736(98)85010-1
   Topol EJ, 1996, NEW ENGL J MED, V335, P775
   Tricoci P, 2006, AM J CARDIOL, V98, p30Q, DOI 10.1016/j.amjcard.2006.09.022
   WARE JE, 1992, MED CARE, V30, P473, DOI 10.1097/00005650-199206000-00002
NR 40
TC 117
Z9 119
U1 0
U2 13
PU LIPPINCOTT WILLIAMS & WILKINS
PI PHILADELPHIA
PA TWO COMMERCE SQ, 2001 MARKET ST, PHILADELPHIA, PA 19103 USA
SN 0009-7322
EI 1524-4539
J9 CIRCULATION
JI Circulation
PD MAR 5
PY 2013
VL 127
IS 9
BP 1052
EP 1089
DI 10.1161/CIR.0b013e3182831a11
PG 38
WC Cardiac & Cardiovascular Systems; Peripheral Vascular Disease
WE Science Citation Index Expanded (SCI-EXPANDED)
SC Cardiovascular System & Cardiology
GA 101WJ
UT WOS:000315804800020
PM 23357718
OA Bronze
DA 2023-05-13
ER

PT J
AU Chauhan, V
   Negi, PC
   Raina, S
   Raina, S
   Bhatnagar, M
   Guleri, R
   Kanwar, V
   Pandey, KS
AF Chauhan, Vivek
   Negi, Prakash C.
   Raina, Sujeet
   Raina, Sunil
   Bhatnagar, Mukul
   Guleri, Rajesh
   Kanwar, Vikrant
   Pandey, Kumar S.
TI Smartphone-based tele-electrocardiography support for primary care
   physicians reduces the pain-to-treatment time in acute coronary syndrome
SO JOURNAL OF TELEMEDICINE AND TELECARE
LA English
DT Article
DE Acute coronary syndrome; antiplatelets; telemedicine; thrombolysis
ID ELEVATION MYOCARDIAL-INFARCTION; ASSOCIATION TASK-FORCE; PRACTICE
   GUIDELINES; MANAGEMENT; OUTCOMES
AB Background: The Himachal Pradesh state acute coronary syndrome registry recorded a median delay of 13 h between the time of onset of pain to the time of making the diagnosis and giving treatment for acute coronary syndrome. We conducted a pilot study on providing 24-h tele-electrocardiography (Tele-ECG) services in the district Kangra of Himachal Pradesh, with the aim to reduce the time taken for diagnosis of acute coronary syndrome.
   Methods: The intervention group for the study included eight rural community health centres, each with one to three primary care physicians, who were all unskilled in electrocardiogram interpretation. We provided them with 24-h Tele-ECG support. The primary care physicians used their smartphones to transmit the electrocardiogram image to the command centre, which was then read by the skilled specialist physicians in our medical college hospital and the report sent back within five minutes of having received the electrocardiogram. Antiplatelets were given by the primary care physician to patients diagnosed with acute coronary syndrome, who was then transported to the medical college hospital. The urban sub-divisional hospitals (n = 6) formed the control group for the study. These hospitals had five to fifteen unskilled primary care physicians and one to two skilled specialist physicians; no intervention was done in this group. A pilot was run from February 2015-January 2016.
   Results: We received 819 Tele-ECG consultations within the intervention group; 157 cases of acute coronary syndrome were confirmed and transferred to our medical college hospital facility. Similarly, we admitted 177 cases of acute coronary syndrome at the medical college hospital, who were first attended to by the primary care physician in the control group. Aspirin was administered to 91% and 58% of patients with acute coronary syndrome in the intervention and the control groups, respectively (p < 0.0001). The median hospital-to-aspirin time (h) in the intervention and the control groups was 0.7 +/- 1.45 h and 3.5 +/- 10 h, respectively (p <0.0001). In the intervention group, 72% of the ST elevation myocardial infarction patients were diagnosed within 12 h by the primary care physician using Tele-ECG support.
   Interpretation and conclusions: Smartphone-based Tele-ECG support for primary care physicians reduced the hospital-to-aspirin time in acute coronary syndrome significantly (p < 0.0001). This is an effective low cost strategy and is easily replicable anywhere in the world.
C1 [Chauhan, Vivek; Raina, Sujeet] Dr Rajendra Prasad Govt Med Coll RPGMC Tanda, Dept Med, Tehsil Kangra 176001, Himachal Prades, India.
   [Negi, Prakash C.] Indira Gandhi Med Coll IGMC Shimla, Dept Cardiol, Shimla, India.
   [Raina, Sunil] RPGMC Tanda, Community Med, Tehsil Kangra, Himachal Prades, India.
   [Bhatnagar, Mukul] RPGMC Tanda, Dept Cardiol, Tehsil Kangra, Himachal Prades, India.
   [Guleri, Rajesh] Govt Himachal Pradesh, Shimla, India.
   [Kanwar, Vikrant] RPGMC Tanda, Tehsil Kangra 176001, Himachal Prades, India.
   [Pandey, Kumar S.] Natl Inst Technol NIT Hamirpur, Dept Comp Sci & Engn, Hamirpur, Himachal Prades, India.
C3 Indira Gandhi Medical College & Hospital Shimla; National Institute of
   Technology (NIT System); National Institute of Technology Hamirpur
RP Chauhan, V (通讯作者)，RPGMC Kangra Tanda, Dept Med, Tehsil Kangra 176001, Himachal Prades, India.
EM drvivekshimla@yahoo.com
RI Pandey, Kumar S/ABG-2564-2021
FU Department of Health Research, Government of India
FX The author(s) disclosed receipt of the following financial support for
   the research, authorship and/or publication of this article: The project
   was funded by Department of Health Research, Government of India.
CR Chongtham Dhanaraj Singh, 2006, Indian Heart J, V58, P409
   Dean AG, OPENEPI OPEN SOURCE
   Goldstein P, 2005, Minerva Anestesiol, V71, P297
   Harris PA, 2009, J BIOMED INFORM, V42, P377, DOI 10.1016/j.jbi.2008.08.010
   Heidenreich PA, 2001, AM J MED, V110, P165, DOI 10.1016/S0002-9343(00)00712-9
   Jneid H, 2012, J AM COLL CARDIOL, V60, P645, DOI 10.1016/j.jacc.2012.06.004
   Marcolino MS, 2015, STUD HEALTH TECHNOL, V216, P991, DOI 10.3233/978-1-61499-564-7-991
   Negi Prakash Chand, 2016, Indian Heart J, V68, P118, DOI 10.1016/j.ihj.2015.07.027
   O'Gara PT, 2013, J AM COLL CARDIOL, V61, pE78, DOI [10.1016/j.jacc.2012.11.019, 10.1161/01.cir.0000440804.93914.d8, 10.1161/CIR.0b013e3182742cf6]
   Qasim A, 2002, BMJ-BRIT MED J, V324, P1328, DOI 10.1136/bmj.324.7349.1328
   Rekosz J, 2015, CARDIOL J, V22, P675, DOI 10.5603/CJ.a2015.0059
   Singh M, 2014, INT J TELEMED APPL, V2014, DOI 10.1155/2014/981806
   Thota RS, 2015, INDIAN J CRIT CARE M, V19, P363, DOI [10.4103/0972-5229.158288, 10.4103/0972-5229.158284]
   Vivek C, 2016, J TELEMED TELECARE, V22, P203, DOI 10.1177/1357633X15592734
   Xavier D, 2008, LANCET, V371, P1435, DOI 10.1016/S0140-6736(08)60623-6
NR 15
TC 10
Z9 10
U1 0
U2 7
PU SAGE PUBLICATIONS LTD
PI LONDON
PA 1 OLIVERS YARD, 55 CITY ROAD, LONDON EC1Y 1SP, ENGLAND
SN 1357-633X
EI 1758-1109
J9 J TELEMED TELECARE
JI J. Telemed. Telecare
PD SEP
PY 2018
VL 24
IS 8
BP 540
EP 546
DI 10.1177/1357633X17719395
PG 7
WC Health Care Sciences & Services
WE Science Citation Index Expanded (SCI-EXPANDED)
SC Health Care Sciences & Services
GA GS5TL
UT WOS:000443733600003
PM 28750576
DA 2023-05-13
ER

PT J
AU Keskin, S
   Akgun, AN
   Ciftci, O
   Muderrisoglu, IH
AF Keskin, Suzan
   Akgun, Arzu Neslihan
   Ciftci, Orcun
   Muderrisoglu, Ibrahim Haldun
TI ACUTE CORONARY SYNDROME IN GERIATRIC PATIENTS IN AN INTENSIVE CARE UNIT
SO TURKISH JOURNAL OF GERIATRICS-TURK GERIATRI DERGISI
LA English
DT Article
DE Geriatrics; Acute coronary syndrome; Intensive Care Units; Mortality
ID INTERNATIONAL CONSENSUS DEFINITIONS; CARDIAC TROPONIN-I;
   ELDERLY-PATIENTS; SEPTIC SHOCK; CLINICAL-CRITERIA; BLEEDING RISK;
   SEPSIS; SCORE
AB Objective: The advancing age of acute coronary syndrome and the ageing population are leading to an increase in the number of elderly patients with acute coronary syndrome in our clinical practice.
   In our study, we aimed to investigate the effect of acute coronary syndrome in the geriatric patient group.
   Materials and Method: We retrospectively included geriatric patients who were in intensive care units because of different diagnoses, who also showed an acute coronary syndrome, and who had been diagnosed using the sequential organ failure assessment score. This score is used to describe the condition of a patient with sepsis and the extent of organ damage during treatment in an intensive care unit. We reviewed patients who were at Baskent University Faculty of Medicine between 25 March 2015 and 12 March 2020.
   Results: We included 63 patients aged 77.27 +/- 7.65 years. There were 40 (63.5%) males and 23 (36.5%) females. A total of 42 (89.4%) patients died in the first 5 months, one (2.1%) died between the 6th and 10th months, two (4.3%) between the 11th and 20th months, and two (4.3%) between the 21st and 30th months. We found a significant relationship between the sequential organ failure assessment score and mortality rate (p<0.05). The sequential organ failure assessment score was reliable in predicting mortality in geriatric patients with acute coronary syndrome, with 57% sensitivity and 75% specificity.
   Conclusion: Mortality of geriatric patients with acute coronary syndrome can be significantly determined using the sequential organ failure assessment scores.
C1 [Keskin, Suzan; Akgun, Arzu Neslihan; Ciftci, Orcun; Muderrisoglu, Ibrahim Haldun] Baskent Univ, Cardiol, Ankara Educ & Training Hosp, Ankara, Turkey.
C3 Ankara Training & Research Hospital; Baskent University
RP Keskin, S (通讯作者)，Baskent Univ, Cardiol, Ankara Educ & Training Hosp, Ankara, Turkey.
EM suzankeskin@yahoo.com
RI akgün, arzu neslihan/HJP-8792-2023
OI akgün, arzu neslihan/0000-0002-1752-4877
CR Cimci M, 2017, TURK KARDIYOL DERN A, V45, P35, DOI 10.5543/tkda.2017.78910
   Crimi G, 2019, J AM HEART ASSOC, V8, DOI 10.1161/JAHA.118.010956
   Engberding N, 2017, J LIST, V6, P1791
   Ihra GC, 2012, INTENS CARE MED, V38, P620, DOI 10.1007/s00134-012-2474-7
   James SK, 2003, J AM COLL CARDIOL, V41, P916, DOI 10.1016/S0735-1097(02)02969-8
   Janssens U, 2000, INTENS CARE MED, V26, P1037, DOI 10.1007/s001340051316
   Jones AE, 2009, CRIT CARE MED, V37, P1649, DOI 10.1097/CCM.0b013e31819def97
   Kang EW, 2009, NEPHROL DIAL TRANSPL, V24, P1568, DOI 10.1093/ndt/gfn730
   Lambden S, 2019, CRIT CARE, V23, DOI 10.1186/s13054-019-2663-7
   Lip GYH, 2015, STROKE, V46, P143, DOI 10.1161/STROKEAHA.114.007199
   Machado RL, 2005, CRIT CARE, V9, P49, DOI [10.1186/cc3593, DOI 10.1186/CC3593]
   Mannam P, 2004, CHEST, V126, p865S, DOI 10.1378/chest.126.4_MeetingAbstracts.865S
   Mayhew LD., 2000, HLTH ELDERLY CARE EX, P42
   Mehta NJ, 2004, INT J CARDIOL, V95, P13, DOI 10.1016/j.ijcard.2003.02.005
   Padilla IM, 2017, HEART LUNG CIRC, V26, P107, DOI 10.1016/j.hlc.2016.07.008
   Oliveira NS, 2008, PEDIATR CRIT CARE ME, V9, P414, DOI 10.1097/PCC.0b013e31817e2b33
   Qiao Q, 2012, J INT MED RES, V40, P1114, DOI 10.1177/147323001204000331
   Rioboo-Leston L, 2019, J GERIATR CARDIOL, V16, P145, DOI 10.11909/j.issn.1671-5411.2019.02.002
   Seymour CW, 2016, JAMA-J AM MED ASSOC, V315, P762, DOI 10.1001/jama.2016.0288
   Shankar-Hari M, 2016, JAMA-J AM MED ASSOC, V315, P775, DOI 10.1001/jama.2016.0289
   Singer M, 2016, JAMA-J AM MED ASSOC, V315, P801, DOI 10.1001/jama.2016.0287
NR 21
TC 0
Z9 0
U1 1
U2 3
PU GUNES KITABEVI LTD STI
PI ANKARA
PA M RAUF INAN SOK NO 3, ANKARA, SIHHIYE 06410, TURKEY
SN 1304-2947
EI 1307-9948
J9 TURK J GERIATR
JI Turk. J. Geriatr.
PY 2021
VL 24
IS 3
BP 297
EP 302
DI 10.31086/tjgeri.2021.227
PG 6
WC Geriatrics & Gerontology; Gerontology
WE Science Citation Index Expanded (SCI-EXPANDED); Social Science Citation Index (SSCI)
SC Geriatrics & Gerontology
GA UZ5HG
UT WOS:000702235500002
OA gold
DA 2023-05-13
ER

PT J
AU Cannon, CP
   Brindis, RG
   Chaitman, BR
   Cohen, DJ
   Cross, JT
   Drozda, JP
   Fesmire, FM
   Fintel, DJ
   Fonarow, GC
   Fox, KA
   Gray, DT
   Harrington, RA
   Hicks, KA
   Hollander, JE
   Krumholz, H
   Labarthe, DR
   Long, JB
   Mascette, AM
   Meyer, C
   Peterson, ED
   Radford, MJ
   Roe, MT
   Richmann, JB
   Selker, HP
   Shahian, DM
   Shaw, RE
   Sprenger, S
   Swor, R
   Underberg, JA
   Van de Werf, F
   Weiner, BH
   Weintraub, WS
   Hendel, RC
   Roger, VL
   Bozkurt, B
   Fonarow, GC
   Jacobs, JP
   Lichtman, JH
   Peterson, PN
   Smith, EE
   Tcheng, JE
   Wang, T
   Weintraub, WS
   Zoghbi, WA
   Arend, TE
   Oetgen, WJ
   May, CL
   Shahriary, M
   Barrett, EA
   Isler, MLD
   Arnett, DK
   Brown, N
   Robertson, RM
   Whitman, GR
   Turner, M
AF Cannon, Christopher P.
   Brindis, Ralph G.
   Chaitman, Bernard R.
   Cohen, David J.
   Cross, J. Thomas, Jr.
   Drozda, Joseph P., Jr.
   Fesmire, Francis M.
   Fintel, Dan J.
   Fonarow, Gregg C.
   Fox, Keith A.
   Gray, Darryl T.
   Harrington, Robert A.
   Hicks, Karen A.
   Hollander, Judd E.
   Krumholz, Harlan
   Labarthe, Darwin R.
   Long, Janet B.
   Mascette, Alice M.
   Meyer, Connie
   Peterson, Eric D.
   Radford, Martha J.
   Roe, Matthew T.
   Richmann, James B.
   Selker, Harry P.
   Shahian, David M.
   Shaw, Richard E.
   Sprenger, Sharon
   Swor, Robert
   Underberg, James A.
   Van de Werf, Frans
   Weiner, Bonnie H.
   Weintraub, William S.
   Hendel, Robert C.
   Roger, Veronique L.
   Bozkurt, Biykem
   Fonarow, Gregg C.
   Jacobs, Jeffrey P.
   Lichtman, Judith H.
   Peterson, Pamela N.
   Smith, Eric E.
   Tcheng, James E.
   Wang, Tracy
   Weintraub, William S.
   Zoghbi, William A.
   Arend, Thomas E., Jr.
   Oetgen, William J.
   May, Charlene L.
   Shahriary, Melanie
   Barrett, Erin A.
   Isler, Maria Lizza D.
   Arnett, Donna K.
   Brown, Nancy
   Robertson, Rose Marie
   Whitman, Gayle R.
   Turner, Melanie
CA Amer Coll Cardiology Fdn
   Amer Heart Assoc Task Force
TI 2013 ACCF/AHA Key Data Elements and Definitions for Measuring the
   Clinical Management and Outcomes of Patients With Acute Coronary
   Syndromes and Coronary Artery Disease A Report of the American College
   of Cardiology Foundation/American Heart Association Task Force on
   Clinical Data Standards (Writing Committee to Develop Acute Coronary
   Syndromes and Coronary Artery Disease Clinical Data Standards)
SO JOURNAL OF THE AMERICAN COLLEGE OF CARDIOLOGY
LA English
DT Article
DE ACCF/AHA Data Standards; acute coronary syndrome; coronary artery
   disease; data elements; clinical outcomes; registries
ID ELEVATION MYOCARDIAL-INFARCTION; 2007 FOCUSED UPDATE; ST-ELEVATION;
   GLOBAL REGISTRY; GUIDELINES; CARE; THROMBOLYSIS; MORTALITY; ANGINA;
   PERFORMANCE
RI Cannon, Christopher P/AAY-7644-2020; Underberg, James/AAO-7011-2020;
   Peterson, Eric David/ABF-5033-2021; Fonarow, Gregg C/D-5988-2014; Fox,
   keith A A/I-3742-2013; Weiner, Bonnie H/B-6100-2011; Roger,
   Veronique/AAV-5951-2020; Bozkurt, Biykem/AAF-1904-2019; ,
   Harlan/AAI-2875-2020; Underberg, James/AAO-7007-2020; Smith, Eric
   E/C-5443-2012
OI Cannon, Christopher P/0000-0003-4596-2791; Underberg,
   James/0000-0002-6615-8535; Fonarow, Gregg C/0000-0002-3192-8093; Weiner,
   Bonnie H/0000-0003-0717-6116; Bozkurt, Biykem/0000-0002-6362-0253;
   Smith, Eric E/0000-0003-3956-1668; Radford, Martha/0000-0001-7503-9557;
   Van de Werf, Frans/0000-0001-9479-7767; Fox, Keith/0000-0002-0140-2752;
   Hollander, Judd/0000-0002-1318-2785
CR American Diabetes Association, 2010, Diabetes Care, V33 Suppl 1, pS11, DOI 10.2337/dc10-S011
   American Heart Association, 2010, ACTION REGISTRY GET
   American Heart Association, 2011, MISSION LIFELINE
   Anderson JL, 2007, J AM COLL CARDIOL, V50, P652, DOI 10.1016/j.jacc.2007.02.028
   [Anonymous], 2009, SMOKING STATUS RECOD
   Antman EM, 2008, CIRCULATION, V117, P296, DOI 10.1161/CIRCULATIONAHA.107.188209
   Antman EM, 2000, JAMA-J AM MED ASSOC, V284, P835, DOI 10.1001/jama.284.7.835
   Antman EM, 1999, CIRCULATION, V100, P1593, DOI 10.1161/01.CIR.100.15.1593
   Antman EM, 1996, CIRCULATION, V94, P911, DOI 10.1161/01.CIR.94.5.911
   Buxton AE, 2006, CIRCULATION, V114, P2534, DOI 10.1161/CIRCULATIONAHA.106.180199
   CAMPEAU L, 1976, CIRCULATION, V54, P522, DOI 10.1161/circ.54.3.947585
   Cannon CP, 2000, JAMA-J AM MED ASSOC, V283, P2941, DOI 10.1001/jama.283.22.2941
   CANNON CP, 1995, J INTERV CARDIOL, V8, P117, DOI 10.1111/j.1540-8183.1995.tb00526.x
   Cannon CP, 2001, J AM COLL CARDIOL, V38, P2114, DOI 10.1016/S0735-1097(01)01702-8
   Cleeman JI, 2001, JAMA-J AM MED ASSOC, V285, P2486, DOI 10.1001/jama.285.19.2486
   Cohen MG, 2010, CIRCULATION, V121, P2294, DOI 10.1161/CIRCULATIONAHA.109.922286
   ELLERBECK EF, 1995, JAMA-J AM MED ASSOC, V273, P1509, DOI 10.1001/jama.273.19.1509
   Granger CB, 2003, ARCH INTERN MED, V163, P2345, DOI 10.1001/archinte.163.19.2345
   Granger CB, 2000, AM J CARDIOL, V86, p4M
   Hendel RC, 2012, J AM COLL CARDIOL, V59, P294, DOI 10.1016/j.jacc.2011.10.860
   Hendel RC, 2009, J AM COLL CARDIOL, V53, P91, DOI 10.1016/j.jacc.2008.09.006
   Hoekstra JW, 2002, ACAD EMERG MED, V9, P1146, DOI 10.1111/j.1553-2712.2002.tb01569.x
   Krumholz HM, 2008, J AM COLL CARDIOL, V52, P2046, DOI 10.1016/j.jacc.2008.10.012
   Kushner FG, 2009, J AM COLL CARDIOL, V54, P2205, DOI 10.1016/j.jacc.2009.10.015
   Lewis WR, 2009, CIRC-CARDIOVASC QUAL, V2, P633, DOI 10.1161/CIRCOUTCOMES.108.824763
   McNamara RL, 2004, J AM COLL CARDIOL, V44, P475, DOI 10.1016/j.jacc.2004.06.041
   Peterson ED, 2006, JAMA-J AM MED ASSOC, V295, P1912, DOI 10.1001/jama.295.16.1912
   Peterson ED, 2010, J AM COLL CARDIOL, V55, P1923, DOI 10.1016/j.jacc.2010.02.005
   Radford MJ, 2007, J AM COLL CARDIOL, V49, P830, DOI 10.1016/j.jacc.2007.01.002
   Radford MJ, 2005, CIRCULATION, V112, P1888, DOI 10.1161/CIRCULATIONAHA.105.170073
   Rao SV, 2006, J AM COLL CARDIOL, V47, P809, DOI 10.1016/j.jacc.2005.09.060
   Rogers WJ, 2000, J AM COLL CARDIOL, V36, P2056, DOI 10.1016/S0735-1097(00)00996-7
   Scirica BM, 2010, J AM COLL CARDIOL, V55, P1403, DOI 10.1016/j.jacc.2009.09.071
   SPERTUS JA, 1995, J AM COLL CARDIOL, V25, P333, DOI 10.1016/0735-1097(94)00397-9
   Thygesen K, 2012, GLOB HEART, V7, DOI 10.1016/j.gheart.2012.08.001
   TOPOL E, 1993, NEW ENGL J MED, V329, P673, DOI 10.1056/nejm199309023291001
   Topol EJ, 1998, LANCET, V352, P87, DOI 10.1016/S0140-6736(98)85010-1
   Topol EJ, 1996, NEW ENGL J MED, V335, P775
   Tricoci P, 2006, AM J CARDIOL, V98, p30Q, DOI 10.1016/j.amjcard.2006.09.022
   WARE JE, 1992, MED CARE, V30, P473, DOI 10.1097/00005650-199206000-00002
NR 40
TC 88
Z9 96
U1 0
U2 22
PU ELSEVIER SCIENCE INC
PI NEW YORK
PA STE 800, 230 PARK AVE, NEW YORK, NY 10169 USA
SN 0735-1097
EI 1558-3597
J9 J AM COLL CARDIOL
JI J. Am. Coll. Cardiol.
PD MAR 5
PY 2013
VL 61
IS 9
BP 992
EP 1025
DI 10.1016/j.jacc.2012.10.005
PG 34
WC Cardiac & Cardiovascular Systems
WE Science Citation Index Expanded (SCI-EXPANDED)
SC Cardiovascular System & Cardiology
GA 094VZ
UT WOS:000315294100022
PM 23369353
OA Green Accepted, Bronze
DA 2023-05-13
ER

PT J
AU Kucuk, HO
   Kucuk, U
   Kolcu, Z
   Balta, S
   Demirkol, S
AF Kucuk, H. O.
   Kucuk, U.
   Kolcu, Z.
   Balta, S.
   Demirkol, S.
TI Misuse of fentanyl transdermal patch mixed with acute coronary syndrome
SO HUMAN & EXPERIMENTAL TOXICOLOGY
LA English
DT Article
DE Fentanyl; acute coronary syndrome; coronary angiography
AB Fentanyl transdermal patches have long been used in the palliative care of patients with chronic pain with a favorable safety profile. However, intoxications secondary to intentional and unintentional misuse have been widely reported. In this study, we report an otherwise healthy woman presented to emergency department who used three patches of fentanyl to alleviate her knee pain and with a picture mimicking acute coronary syndrome.
C1 [Kucuk, H. O.; Kolcu, Z.] Van Educ & Res Hosp, Dept Cardiol, Van, Turkey.
   [Kucuk, U.] Van Army Dist Hosp, Dept Cardiol, TR-65100 Van, Turkey.
   [Balta, S.; Demirkol, S.] Gulhane Mil Med Acad Hosp, Dept Cardiol, Ankara, Turkey.
C3 Van Training & Research Hospital; Yuzuncu Yil University; Yuzuncu Yil
   University; Gulhane Military Medical Academy
RP Kucuk, U (通讯作者)，Van Army Dist Hosp, Dept Cardiol, TR-65100 Van, Turkey.
EM drugurkucuk@gmail.com
OI Balta, Sevket/0000-0002-6657-7334
CR BLAIR JR, 1987, ANESTHESIOLOGY, V67, P442, DOI 10.1097/00000542-198709000-00033
   FREEMAN AB, 1985, CAN ANAESTH SOC J, V32, P654, DOI 10.1007/BF03011415
   Moon JM, 2011, J EMERG MED, V40, P37, DOI 10.1016/j.jemermed.2007.10.075
   Mystakidou K, 2003, J PAIN, V4, P298, DOI 10.1016/S1526-5900(03)00632-1
   ODEN RV, 1991, ANESTHESIOLOGY, V74, P941, DOI 10.1097/00000542-199105000-00023
NR 5
TC 4
Z9 5
U1 0
U2 6
PU SAGE PUBLICATIONS LTD
PI LONDON
PA 1 OLIVERS YARD, 55 CITY ROAD, LONDON EC1Y 1SP, ENGLAND
SN 0960-3271
EI 1477-0903
J9 HUM EXP TOXICOL
JI Hum. Exp. Toxicol.
PD JAN
PY 2016
VL 35
IS 1
BP 51
EP 52
DI 10.1177/0960327115577516
PG 2
WC Toxicology
WE Science Citation Index Expanded (SCI-EXPANDED)
SC Toxicology
GA CZ8EG
UT WOS:000367332400007
PM 25736329
DA 2023-05-13
ER

PT J
AU Schlett, CL
   Hoffmann, U
   Geisler, T
   Nikolaou, K
   Bamberg, F
AF Schlett, Christopher L.
   Hoffmann, Udo
   Geisler, Tobias
   Nikolaou, Konstantin
   Bamberg, Fabian
TI Cardiac Computed Tomography for the Evaluation of the Acute Chest Pain
   Syndrome: State of the Art
SO RADIOLOGIC CLINICS OF NORTH AMERICA
LA English
DT Article
DE Acute chest pain syndrome; Acute coronary syndrome; Cardiac Computed
   tomography; CCTA
ID CORONARY ATHEROSCLEROTIC PLAQUE; NAPKIN-RING SIGN; LEFT-VENTRICULAR
   FUNCTION; EMERGENCY-DEPARTMENT; CT ANGIOGRAPHY; MYOCARDIAL-PERFUSION;
   COST-EFFECTIVENESS; PROGNOSTIC VALUE; UNSTABLE ANGINA; RISK PATIENTS
AB Coronary computed tomography angiography (CCTA) is recommended for the triage of acute chest pain in patients with a low-to-intermediate likelihood for acute coronary syndrome. Absence of coronary artery disease (CAD) confirmed by CCTA allows rapid emergency department discharge. This article shows that CCTA-based triage is as safe as traditional triage, reduces the hospital length of stay, and may provide cost-effective or even cost-saving care.
C1 [Schlett, Christopher L.] Univ Heidelberg Hosp, Dept Diagnost & Intervent Radiol, D-69120 Heidelberg, Germany.
   [Schlett, Christopher L.; Hoffmann, Udo; Bamberg, Fabian] Harvard Univ, Sch Med, Massachusetts Gen Hosp, Cardiac MR PET CT Program, Boston, MA 02114 USA.
   [Geisler, Tobias] Univ Tubingen Hosp, Dept Cardiol & Cardiovasc Med, D-72076 Tubingen, Germany.
   [Nikolaou, Konstantin; Bamberg, Fabian] Univ Tubingen Hosp, Dept Diagnost & Intervent Radiol, D-72076 Tubingen, Germany.
C3 Ruprecht Karls University Heidelberg; Harvard University; Harvard
   Medical School; Massachusetts General Hospital; Eberhard Karls
   University of Tubingen; Eberhard Karls University Hospital; Eberhard
   Karls University of Tubingen; Eberhard Karls University Hospital
RP Bamberg, F (通讯作者)，Univ Tubingen Hosp, Dept Diagnost & Intervent Radiol, Hoppe Seyler Str 3, D-72076 Tubingen, Germany.
EM fabian.bamberg@med.uni-tuebingen.de
RI Geisler, Tobias/AAO-4472-2020
OI Schlett, Christopher/0000-0002-1576-1481
FU Bayer Healthcare; Siemens Healthcare
FX Financial Disclosures and Conflicts of Interest: Dr F. Bamberg received
   unrestricted research grants from Bayer Healthcare and Siemens
   Healthcare. He serves on the speakers' bureau of Bayer Healthcare and
   Siemens Healthcare. Dr K. Nikolaou has served on a scientific advisory
   board for Bayer Schering Pharma and on speakers' bureaus for and has
   received speaker honoraria from Bayer Schering Pharma, Bracco, and
   Siemens Medical Solutions.
CR Anderson JL, 2007, CIRCULATION, V116, pE148, DOI 10.1161/CIRCULATIONAHA.107.181940
   Antman E, 2010, ST SEGMENT ELEVATION
   Bamberg F, 2012, J THORAC IMAG, V27, P289, DOI 10.1097/RTI.0b013e3182628053
   BARTUNEK J, 1995, J AM COLL CARDIOL, V26, P328, DOI 10.1016/0735-1097(95)80003-Y
   Bezerra HG, 2011, J CARDIOVASC COMPUT, V5, P382, DOI 10.1016/j.jcct.2011.10.004
   Biaunwald E., 2002, CIRCULATION, V106, P1893
   Braunwald E, 1998, CIRCULATION, V98, P2219, DOI 10.1161/01.CIR.98.21.2219
   Cury RC, 2013, AM J ROENTGENOL, V200, P57, DOI 10.2214/AJR.12.8808
   Davies MJ, 2000, HEART, V83, P361, DOI 10.1136/heart.83.3.361
   DIAMOND GA, 1979, NEW ENGL J MED, V300, P1350, DOI 10.1056/NEJM197906143002402
   Ferencik M, 2012, ACAD EMERG MED, V19, P934, DOI 10.1111/j.1553-2712.2012.01417.x
   Feuchtner GM, 2012, HEART, V98, P1510, DOI 10.1136/heartjnl-2012-302531
   Finn AV., 2010, ARTERIOSCLER THROMB, V30, P1232
   Goldstein JA, 2011, J AM COLL CARDIOL, V58, P1414, DOI 10.1016/j.jacc.2011.03.068
   Hoffmann U, 2012, NEW ENGL J MED, V367, P299, DOI 10.1056/NEJMoa1201161
   Hoffmann U, 2009, J AM COLL CARDIOL, V53, P1642, DOI 10.1016/j.jacc.2009.01.052
   Hollander JE, 2009, ANN EMERG MED, V53, P295, DOI 10.1016/j.annemergmed.2008.09.025
   Hullen E, 2013, J AM COLL CARDIOL, V61, P880
   Hulten E, 2013, CIRC-CARDIOVASC QUAL, V6, P514, DOI 10.1161/CIRCOUTCOMES.113.000244
   Januzzi JL, 2010, CIRCULATION, V121, P1227, DOI 10.1161/CIRCULATIONAHA.109.893826
   Khare RK, 2008, ACAD EMERG MED, V15, P623, DOI 10.1111/j.1553-2712.2008.00161.x
   Kolodgie FD, 2004, HEART, V90, P1385, DOI 10.1136/hrt.2004.041798
   Ladapo JA, 2008, AM J ROENTGENOL, V191, P455, DOI 10.2214/AJR.07.3611
   Lilt HI., 2012, NEW ENGL J MED, V366, P1393
   Maurovich-Horvat P, 2010, JACC-CARDIOVASC IMAG, V3, P440, DOI 10.1016/j.jcmg.2010.02.003
   Motoyama S, 2009, J AM COLL CARDIOL, V54, P49, DOI 10.1016/j.jacc.2009.02.068
   Mowatt G, 2008, HEART, V94, P1386, DOI 10.1136/hrt.2008.145292
   Nance JW, 2012, RADIOLOGY, V264, P679, DOI 10.1148/radiol.12112350
   Nasis A, 2014, RADIOLOGY, V272, P674, DOI 10.1148/radiol.14132680
   Niska Richard, 2010, Natl Health Stat Report, P1
   Otsuka K, 2013, JACC-CARDIOVASC IMAG, V6, P448, DOI 10.1016/j.jcmg.2012.09.016
   Pope JH, 2000, NEW ENGL J MED, V342, P1163, DOI 10.1056/NEJM200004203421603
   Ralf GL., 2009, J CARDIOVASC COMPUT, V3, P122
   Roger VL, 2012, CIRCULATION, V125, pE2, DOI 10.1161/CIR.0b013e31823ac046
   Rubinshtein R, 2007, CIRCULATION, V115, P1762, DOI 10.1161/CIRCULATIONAHA.106.618389
   Schlett CL, 2014, EUR J RADIOL, V83, P1113, DOI 10.1016/j.ejrad.2014.04.005
   Schlett CL, 2011, JACC-CARDIOVASC IMAG, V4, P481, DOI 10.1016/j.jcmg.2010.12.008
   Seifarth H, 2012, ATHEROSCLEROSIS, V224, P90, DOI 10.1016/j.atherosclerosis.2012.06.021
   Seneviratne SK, 2010, CIRC-CARDIOVASC IMAG, V3, P375, DOI 10.1161/CIRCIMAGING.109.892638
   Shaw LJ, 2012, J AM COLL CARDIOL, V60, P2103, DOI 10.1016/j.jacc.2012.05.062
   Sozzi FB, 2011, AM J CARDIOL, V107, P516, DOI 10.1016/j.amjcard.2010.10.006
   Suter RE, 2007, ANN EMERG MED, V50, P203, DOI 10.1016/j.annemergmed.2007.02.029
   Taylor AJ, 2010, J AM COLL CARDIOL, V56, P1864, DOI 10.1016/j.jacc.2010.07.005
   Tiucng QA, 2013, CIRCULATION, V127, P2494
   van der Giessen AG, 2010, INVEST RADIOL, V45, P693, DOI 10.1097/RLI.0b013e3181e0a541
   Wackers FJT, 2002, J NUCL CARDIOL, V9, P246, DOI 10.1067/mnc.2002.122630
NR 46
TC 10
Z9 10
U1 0
U2 3
PU W B SAUNDERS CO-ELSEVIER INC
PI PHILADELPHIA
PA 1600 JOHN F KENNEDY BOULEVARD, STE 1800, PHILADELPHIA, PA 19103-2899 USA
SN 0033-8389
EI 1557-8275
J9 RADIOL CLIN N AM
JI Radiol. Clin. N. Am.
PD MAR
PY 2015
VL 53
IS 2
BP 297
EP +
DI 10.1016/j.rcl.2014.11.007
PG 10
WC Radiology, Nuclear Medicine & Medical Imaging
WE Science Citation Index Expanded (SCI-EXPANDED)
SC Radiology, Nuclear Medicine & Medical Imaging
GA CJ3NA
UT WOS:000355389900005
PM 25726995
DA 2023-05-13
ER

PT J
AU Jaskiewicz, F
   Zielinska, M
AF Jaskiewicz, Filip
   Zielinska, Marzenna
TI Prehospital clinical presentation in patients with acute coronary
   syndrome complicated by cardiogenic shock: A single center study
SO AUSTRALIAN CRITICAL CARE
LA English
DT Article
DE Cardiogenic shock; Acute coronary syndrome; Prehospital management;
   Acute cardiac care
ID ACUTE MYOCARDIAL-INFARCTION; TERM MORTALITY; CHEST-PAIN; MANAGEMENT;
   DIAGNOSIS
AB Background: The development of cardiogenic shock remains the most important factor affecting the prognosis of patients with acute coronary syndrome. Despite significant advances in treatment, achieved in the last two decades, the mortality rate is still very high. The development of knowledge about the pathophysiology of cardiogenic shock, necessitates a thorough and comprehensive assessment of its progress at all stages of medical care.
   Objectives: The aim of the study was to assess the prehospital clinical presentation in patients with acute coronary syndrome complicated by cardiogenic shock.
   Methods: The population of our study consisted of 40 patients with acute coronary syndrome complicated by cardiogenic shock who were transported to the Intensive Cardiac Therapy Clinic by ambulances directly from place of the event in order to implement primary coronary intervention. The control group was selected among age, gender and infarct location-matched patients with acute coronary syndrome uncomplicated by shock. The clinical presentation in investigated patients was assessed on the basis of the data contained in the medical records of Emergency Medical Services teams.
   Results: In univariate logistic regression analysis eight prehospital clinical symptoms proved to be statistically significant predictors of the development of cardiogenic shock: fainting and/or impaired consciousness, pale skin, cold skin, clammy skin, dyspnea, pulmonary congestion, peripheral cyanosis and hyperglycemia > 11,1 mmol/l. In the multivariate model significant predictors of cardiogenic shock development were: pale skin and hyperglycemia > 11.1 mmol/l. A risk prediction model was constructed. It proved to differentiate patients from study and control group highly significantly (p < 0.001).
   Conclusions: Patients with acute coronary syndrome who develop cardiogenic shock, present a different clinical symptoms at the moment of the first medical contact. The proposed 4S Scale can be used for quick assessment of risk in patients with acute coronary syndrome before the development of a fully-blown cardiogenic shock with severe, long-lasting hypotonia. (C) 2018 Australian College of Critical Care Nurses Ltd. Published by Elsevier Ltd.
C1 [Jaskiewicz, Filip; Zielinska, Marzenna] Med Univ Lodz, Intens Cardiac Therapy Clin, Pomorska St 251, PL-92213 Lodz, Poland.
C3 Medical University Lodz
RP Jaskiewicz, F (通讯作者)，Med Univ Lodz, Intens Cardiac Therapy Clin, Pomorska St 251, PL-92213 Lodz, Poland.
EM cparamedikus@gmail.com
RI Jaskiewicz, Filip/AAR-7937-2021; Zielinska, Marzenna Ewa/S-9807-2016
OI Jaskiewicz, Filip/0000-0001-9309-6432; Zielinska, Marzenna
   Ewa/0000-0002-0118-8610
CR Brealey David, 2009, J Diabetes Sci Technol, V3, P1250
   Cecconi M, 2014, INTENS CARE MED, V40, P1795, DOI 10.1007/s00134-014-3525-z
   Dorsch MF, 2001, HEART, V86, P494, DOI 10.1136/heart.86.5.494
   El-Menyar A, 2011, J CARDIOL, V57, P165, DOI 10.1016/j.jjcc.2010.11.008
   Goldberg RJ, 2009, CIRCULATION, V119, P1211, DOI 10.1161/CIRCULATIONAHA.108.814947
   Harjola VP, 2015, EUR J HEART FAIL, V17, P501, DOI 10.1002/ejhf.260
   Hellenkamp K, 2015, INT J CARDIOL, V181, P88, DOI 10.1016/j.ijcard.2014.11.199
   HOLMES DR, 1995, J AM COLL CARDIOL, V26, P668, DOI 10.1016/0735-1097(95)00215-P
   Nadziakiewicz P, 2007, KARDIOL POL, V65, P105
   Perkins-Porras L, 2009, EUR J CARDIOVASC NUR, V8, P26, DOI 10.1016/j.ejcnurse.2008.05.001
   Pres D, 2010, KARDIOL POL, V68, P743
   Sobanski P, 2010, KARDIOL POL, V68, P1273
   Stern S, 2005, CIRCULATION, V111, pE435, DOI 10.1161/CIRCULATIONAHA.105.550723
   Szymanski FM, 2014, ANAESTH INTENSIVE TH, V46, P301, DOI 10.5603/AIT.2014.0049
   Thiele H, 2015, EUR HEART J, V36, P1223, DOI 10.1093/eurheartj/ehv051
   Thiele H, 2010, EUR HEART J, V31, P1828, DOI 10.1093/eurheartj/ehq220
   Vincent JL, 2012, CRIT CARE, V16, DOI 10.1186/cc11510
   Werdan K, 2012, DTSCH ARZTEBL INT, V109, P343, DOI 10.3238/arztebl.2012.0343
   Zeller M, 2004, EUR HEART J, V25, P308, DOI 10.1016/j.ehj.2003.12.014
NR 19
TC 0
Z9 1
U1 0
U2 4
PU ELSEVIER SCIENCE INC
PI NEW YORK
PA STE 800, 230 PARK AVE, NEW YORK, NY 10169 USA
SN 1036-7314
EI 1878-1721
J9 AUST CRIT CARE
JI Aust. Crit. Care
PD JUL
PY 2019
VL 32
IS 4
BP 293
EP 298
DI 10.1016/j.aucc.2018.08.002
PG 6
WC Critical Care Medicine; Nursing
WE Science Citation Index Expanded (SCI-EXPANDED); Social Science Citation Index (SSCI)
SC General & Internal Medicine; Nursing
GA IF9LB
UT WOS:000473413400006
PM 30213588
OA hybrid
DA 2023-05-13
ER

PT J
AU Sionis, A
   Ruiz-Nodar, JM
   Fernandez-Ortiz, A
   Marin, F
   Abu-Assi, E
   Diaz-Castro, O
   Nunez-Gil, IJ
   Lidon, RM
AF Sionis, Alessandro
   Miguel Ruiz-Nodar, Juan
   Fernandez-Ortiz, Antonio
   Marin, Francisco
   Abu-Assi, Emad
   Diaz-Castro, Oscar
   Nunez-Gil, Ivan J.
   Lidon, Rosa-Maria
TI Update on Ischemic Heart Disease and Intensive Cardiac Care
SO REVISTA ESPANOLA DE CARDIOLOGIA
LA English
DT Article
DE Acute coronary syndrome; Myocardial infarction; Pathophysiology;
   Prevention; Elderly; Acute cardiac care
ID ACUTE CORONARY SYNDROME; CARDIOVASCULAR MAGNETIC-RESONANCE; LONG-TERM
   MORTALITY; PROGNOSTIC VALUE; ARTERY-DISEASE; MYOCARDIAL-INFARCTION;
   COMPUTED-TOMOGRAPHY; NATRIURETIC PEPTIDE; RISK-ASSESSMENT; CT
   ANGIOGRAPHY
AB This article summarizes the main developments reported in 2014 on ischemic heart disease, together with the most important innovations in intensive cardiac care. (C) 2014 Sociedad Espanola de Cardiologia. Published by Elsevier Espana, S.L.U. All rights reserved.
C1 [Sionis, Alessandro] Hosp Univ Santa Creu & St Pau, Serv Cardiol, Barcelona 08025, Spain.
   [Miguel Ruiz-Nodar, Juan] Hosp Gen Univ Alicante, Serv Cardiol, Alicante, Spain.
   [Fernandez-Ortiz, Antonio; Nunez-Gil, Ivan J.] Univ Complutense Madrid, Hosp Clin San Carlos, Serv Cardiol, Madrid, Spain.
   [Marin, Francisco] Hosp Clin Univ Virgen de la Arrixaca, Serv Cardiol, Murcia, Spain.
   [Abu-Assi, Emad] Hosp Clin Univ, Serv Cardiol, Santiago De Compostela, A Coruna, Spain.
   [Diaz-Castro, Oscar] Complejo Hosp Univ Pontevedra, Serv Cardiol, Pontevedra, Spain.
   [Lidon, Rosa-Maria] Hosp Univ ValldHebron, Serv Cardiol, Barcelona, Spain.
C3 General University Hospital of Alicante; Complutense University of
   Madrid; Hospital Clinico San Carlos; Hospital Clinico Universitario
   Virgen de la Arrixaca; Complexo Hospitalario Universitario de Santiago
   de Compostela; Complexo Hospitalario Universitario de Pontevedra
RP Sionis, A (通讯作者)，Hosp Univ Santa Creu & St Pau, IIB St Pau, St Antoni M Claret 167, Barcelona 08025, Spain.
EM Asionis@santpau.cat
RI Marin, Francisco/AAD-9429-2022; Fernandez-Ortiz, Antonio/B-2227-2017;
   Sionis, Alessandro/V-6869-2017; NUÑEZ GIL, IVAN JAVIER/AAD-6950-2020
OI Fernandez-Ortiz, Antonio/0000-0002-3239-1910; Sionis,
   Alessandro/0000-0003-0843-9512; NUÑEZ GIL, IVAN
   JAVIER/0000-0002-1779-3102; Marin, Francisco/0000-0001-7246-7708
CR Acharjee S, 2013, J AM COLL CARDIOL, V62, P1826, DOI 10.1016/j.jacc.2013.07.051
   Andre R, 2014, HEART, V100, P1201, DOI 10.1136/heartjnl-2013-305196
   Angeli F, 2014, CATHETER CARDIO INTE, V83, P686, DOI 10.1002/ccd.25307
   Annane D, 2013, JAMA-J AM MED ASSOC, V310, P1809, DOI 10.1001/jama.2013.280502
   Aros F, 2003, REV ESP CARDIOL, V56, P1165, DOI 10.1157/13055334
   Barrabes JA, 2014, REV ESP CARDIOL
   Bearman G, 2014, INFECT CONT HOSP EP, V35, P107, DOI 10.1086/675066
   Bodi V, 2014, INT J CARDIOL, V175, P138, DOI 10.1016/j.ijcard.2014.05.003
   Bueno H, 2005, REV ESP CARDIOL, V58, P244, DOI 10.1016/S1885-5857(06)60485-4
   Cabades A, 1999, REV ESP CARDIOL, V52, P767, DOI 10.1016/S0300-8932(99)75004-9
   Cheema AN, 2014, J AM COLL CARDIOL, V63, pA3, DOI 10.1016/S0735-1097(14)60003-6
   Chen C, 2014, BMC CARDIOVASC DISOR, V14, DOI 10.1186/1471-2261-14-18
   Chen HH, 2013, JAMA-J AM MED ASSOC, V310, P2533, DOI 10.1001/jama.2013.282190
   Cheng JM, 2014, ARTERIOSCL THROM VAS, V34, P1078, DOI 10.1161/ATVBAHA.114.303486
   Chowdhury R, 2013, EUR HEART J, V34, P2940, DOI 10.1093/eurheartj/eht295
   Christman MP, 2014, J AM COLL CARDIOL, V63, P1264, DOI 10.1016/j.jacc.2013.11.052
   Cordero A, 2014, REV ESP CARDIOL, V67, P578, DOI 10.1016/j.rec.2014.02.011
   De Bruyne B, 2014, NEW ENGL J MED, V371, P1208, DOI 10.1056/NEJMoa1408758
   Dieplinger B, 2014, CLIN CHEM, V60, P530, DOI 10.1373/clinchem.2013.209858
   Dougoud S, 2014, INT J CARDIOVAS IMAG, V30, P969, DOI 10.1007/s10554-014-0420-1
   Durmaz T, 2014, UROL J, V11, P1278
   Facila L, 2013, REV ESP CARDIOL, V66, P65, DOI 10.1016/j.recesp.2012.05.005
   Fan R, 2014, CLIN LAB, V60, P1465, DOI 10.7754/Clin.Lab.2013.130414
   Ferreira-Gonzalez I, 2008, REV ESP CARDIOL, V61, P803, DOI 10.1016/S1885-5857(08)60228-5
   Fox K, 2014, NEW ENGL J MED, V371, P1091, DOI 10.1056/NEJMoa1406430
   Gao W, 2013, REV CARDIOVASC MED, V14, pE92, DOI 10.3909/ricm0644
   Garcia-Garcia C, 2014, REV ESP CARDIOL, V67, P28, DOI 10.1016/j.rec.2013.06.024
   Garg N, 2014, MAYO CLIN PROC, V89, P908, DOI 10.1016/j.mayocp.2014.03.017
   Gershlick AH, 2014, COMPLETE VERSUS LESI
   Gielen S, 2014, EUR HEART J, V35, P307, DOI 10.1093/eurheartj/eht551
   Gimenez MR, 2014, REV ESP CARDIOL, V67, P519, DOI 10.1016/j.rec.2013.11.009
   Greenwood JP, 2014, CIRCULATION, V129, P1129, DOI 10.1161/CIRCULATIONAHA.112.000071
   Hadamitzky M, 2013, EUR HEART J, V34, P3277, DOI 10.1093/eurheartj/eht293
   Haghjooy-Javanmard S, 2014, ARYA ATHEROSCLER, V10, P154
   Hlatky MA, 2014, J AM COLL CARDIOL, V63, P1003, DOI 10.1016/j.jacc.2013.11.038
   Hsu BL, 2014, EUR J NUCL MED MOL I, V41, P2294, DOI 10.1007/s00259-014-2881-9
   Hung TM, 2014, PLOS ONE, V9, DOI [10.1371/journal.pone.0108284, 10.1371/journal.pone.0089446]
   Ibanez B, 2013, CIRCULATION, V128, P1495, DOI 10.1161/CIRCULATIONAHA.113.003653
   Izadnegahdar M, 2014, CAN J CARDIOL, V30, P713, DOI 10.1016/j.cjca.2013.08.020
   Karlsson LIM, 2014, RESUSCITATION, V85, P1161, DOI 10.1016/j.resuscitation.2014.06.012
   Kawagoe J, 2014, INT HEART J, V55, P239, DOI 10.1536/ihj.13-287
   Keene Daniel, 2014, BMJ, V349, pg4379, DOI 10.1136/bmj.g4379
   Kim F, 2014, JAMA-J AM MED ASSOC, V311, P45, DOI 10.1001/jama.2013.282173
   Kleber ME, 2014, J INTERN MED, V276, P184, DOI 10.1111/joim.12189
   Koren MJ, 2014, J AM COLL CARDIOL, V63, P2531, DOI 10.1016/j.jacc.2014.03.018
   Koren MJ, 2014, CIRCULATION, V129, P234, DOI 10.1161/CIRCULATIONAHA.113.007012
   Lagerqvist B, 2014, NEW ENGL J MED, V371, P1111, DOI 10.1056/NEJMoa1405707
   Layland J, 2015, EUR HEART J, V36, P100, DOI 10.1093/eurheartj/ehu338
   Lee G, 2014, AM J MED, V127, P427, DOI 10.1016/j.amjmed.2014.01.009
   Libby P, 2014, CIRC RES, V114, P1867, DOI 10.1161/CIRCRESAHA.114.302699
   Libungan B, 2014, INT J CARDIOL, V176, P946, DOI 10.1016/j.ijcard.2014.08.109
   Lindholm D, 2014, EUR HEART J, V35, P2083, DOI 10.1093/eurheartj/ehu160
   Millard RW, 2014, REV ESP CARDIOL, V67, P312, DOI 10.1016/j.rec.2013.12.011
   Montalescot G, 2014, NEW ENGL J MED, V371, P1016, DOI 10.1056/NEJMoa1407024
   Mueller C., HIGH SENSITIVITY CAR
   Nicholls SJ, 2014, JAMA-J AM MED ASSOC, V311, P252, DOI 10.1001/jama.2013.282836
   Nielsen N, 2013, NEW ENGL J MED, V369, P2197, DOI 10.1056/NEJMoa1310519
   Nishimukai M, 2014, CLIN CHIM ACTA, V437, P147, DOI 10.1016/j.cca.2014.07.024
   O'Donoghue ML, 2014, JAMA-J AM MED ASSOC, V312, P1006, DOI 10.1001/jama.2014.11061
   O'Sullivan John F, 2014, Microrna, V2, P205
   Pastorello EA, 2014, INT ARCH ALLERGY IMM, V164, P97, DOI 10.1159/000360164
   Peteiro J, 2014, REV ESP CARDIOL, V67, P706, DOI 10.1016/j.rec.2013.12.013
   Peters SAE, 2014, DIABETOLOGIA, V57, P1542, DOI 10.1007/s00125-014-3260-6
   Puchner SB, 2014, J AM COLL CARDIOL, V64, P684, DOI 10.1016/j.jacc.2014.05.039
   Rittenberger JC, 2013, NEW ENGL J MED, V369, P2262, DOI 10.1056/NEJMe1312700
   Robinson JG, 2014, JAMA-J AM MED ASSOC, V311, P1870, DOI 10.1001/jama.2014.4030
   Savonitto S, 2014, REV ESP CARDIOL, V67, P564, DOI 10.1016/j.rec.2014.02.008
   Scirica BM, 2014, CIRCULATION, V130, P1579, DOI 10.1161/CIRCULATIONAHA.114.010389
   Scirica BM, 2013, NEW ENGL J MED, V369, P1317, DOI 10.1056/NEJMoa1307684
   Shaw LJ, 2014, JACC-CARDIOVASC IMAG, V7, P593, DOI 10.1016/j.jcmg.2013.10.021
   Sociedad Espanola de Cardiologia, 2013, AT PAC CARD SIST NAC, V2013
   Stroes E, 2014, J AM COLL CARDIOL, V63, P2541, DOI 10.1016/j.jacc.2014.03.019
   Tunon J, 2014, AM J CARDIOL, V113, P434, DOI 10.1016/j.amjcard.2013.10.012
   Udell JA, 2014, J AM COLL CARDIOL, V63, P2421, DOI 10.1016/j.jacc.2014.03.026
   van de Woestijne AP, 2013, J AM COLL CARDIOL, V62, P1834, DOI 10.1016/j.jacc.2013.04.101
   Varenhorst C, 2014, EUR HEART J, V35, P969, DOI 10.1093/eurheartj/eht438
   Velders MA, 2014, AM HEART J, V167, DOI 10.1016/j.ahj.2014.01.013
   Velez P, 2014, THROMB HAEMOSTASIS, V112, P716, DOI 10.1160/TH14-04-0337
   Wald DS, 2013, NEW ENGL J MED, V369, P1115, DOI 10.1056/NEJMoa1305520
   Wang HW, 2014, PLOS ONE, V9, DOI 10.1371/journal.pone.0098070
   Wang HW, 2014, ARTERIOSCL THROM VAS, V34, P857, DOI 10.1161/ATVBAHA.113.303001
   Wang Y, 2014, ATHEROSCLEROSIS, V235, P392, DOI 10.1016/j.atherosclerosis.2014.05.910
   Wang YM, 2014, J CLIN INVEST, V124, P2160, DOI 10.1172/JCI70966
   White WB, 2013, NEW ENGL J MED, V369, P1327, DOI 10.1056/NEJMoa1305889
   Windecker S, 2014, EUR HEART J, V35, P2541, DOI [10.5603/KP.2014.0224, 10.1093/eurheartj/ehu278, 10.1093/ejcts/ezu366]
   Wolk MJ, 2014, J AM COLL CARDIOL, V63, P380, DOI 10.1016/j.jacc.2013.11.009
   Yu HY, 2014, REGUL PEPTIDES, V190, P46, DOI 10.1016/j.regpep.2014.04.001
   Zellweger MJ, 2014, JACC-CARDIOVASC INTE, V7, P615, DOI 10.1016/j.jcin.2014.01.161
   Zhou Y, 2014, INT HEART J, V55, P204, DOI 10.1536/ihj.13-234
   [No title captured]
NR 91
TC 4
Z9 6
U1 0
U2 12
PU EDICIONES DOYMA S A
PI BARCELONA
PA TRAV DE GRACIA 17-21, 08021 BARCELONA, SPAIN
SN 1885-5857
EI 1579-2242
J9 REV ESP CARDIOL
JI Rev. Esp. Cardiol.
PD MAR
PY 2015
VL 68
IS 3
BP 234
EP 241
DI 10.1016/j.rec.2014.11.008
PG 8
WC Cardiac & Cardiovascular Systems
WE Science Citation Index Expanded (SCI-EXPANDED)
SC Cardiovascular System & Cardiology
GA CE5BK
UT WOS:000351844600009
PM 25670216
DA 2023-05-13
ER

PT J
AU Makki, N
   Brennan, TM
   Girotra, S
AF Makki, Nader
   Brennan, Theresa M.
   Girotra, Saket
TI Acute Coronary Syndrome
SO JOURNAL OF INTENSIVE CARE MEDICINE
LA English
DT Article
DE acute coronary syndrome; unstable angina; myocardial infarction;
   management
ID ACUTE MYOCARDIAL-INFARCTION; ASSOCIATION TASK-FORCE; ACCF/AHA FOCUSED
   UPDATE; AMERICAN-COLLEGE; HEART-DISEASE; INTRAVENOUS STREPTOKINASE;
   EARLY REVASCULARIZATION; UNFRACTIONATED HEPARIN; THROMBUS ASPIRATION;
   PRIMARY ANGIOPLASTY
AB Acute coronary syndrome (ACS) is a major health care and economic burden in the United States and accounts for more than 1 million hospitalizations annually. The morbidity and mortality due to ACS are substantialnearly half of all deaths due to coronary heart disease occur following an ACS. This review provides an up-to-date summary of the pathophysiology, diagnosis, and treatment of ACS. We also provide an overview of the management of common hemodynamic disturbances and myocardial infarction complications that physicians often encounter in an intensive care setting.
C1 [Makki, Nader] Univ Iowa Hosp & Clin, Dept Internal Med, Iowa City, IA 52242 USA.
   [Brennan, Theresa M.; Girotra, Saket] Univ Iowa Hosp & Clin, Dept Internal Med, Div Cardiovasc Dis, Iowa City, IA 52242 USA.
C3 University of Iowa; University of Iowa
RP Girotra, S (通讯作者)，Univ Iowa Hosp & Clin, Dept Internal Med, Div Cardiovasc Dis, 200 Hawkins Dr,Ste 4430 RCP, Iowa City, IA 52242 USA.
EM saket-girotra@uiowa.edu
RI Mansur, Antonio P/A-5343-2008; de Padua P Mansur, Antonio/E-5551-2012
OI de Padua P Mansur, Antonio/0000-0003-3051-1090; Brennan,
   Theresa/0000-0003-4587-8696; Girotra, Saket/0000-0002-4784-4513
CR Alexander KP, 2008, AM HEART J, V155, P1047, DOI 10.1016/j.ahj.2008.01.009
   Anderson JL, 2007, CIRCULATION, V116, pE148, DOI 10.1161/CIRCULATIONAHA.107.181940
   Antman EM, 2008, CIRCULATION, V117, P296, DOI 10.1161/CIRCULATIONAHA.107.188209
   Antman Elliott M, 2004, J Am Coll Cardiol, V44, P671, DOI 10.1016/j.jacc.2004.07.002
   Antman EM, 2000, JAMA-J AM MED ASSOC, V284, P835, DOI 10.1001/jama.284.7.835
   Baigent C, 1998, BMJ-BRIT MED J, V316, P1337, DOI 10.1136/bmj.316.7141.1337
   Baigent C, 2005, LANCET, V366, P1267, DOI 10.1016/S0140-6736(05)67394-1
   Buffon A, 2002, NEW ENGL J MED, V347, P5, DOI 10.1056/NEJMoa012295
   Burke AP, 2001, CIRCULATION, V103, P934
   Cannon CP, 2004, NEW ENGL J MED, V350, P1495, DOI 10.1056/NEJMoa040583
   Chen ZM, 2005, LANCET, V366, P1622
   Chen ZM, 2005, LANCET, V366, P1607, DOI 10.1016/s0140-6736(05)67660-x
   CHESEBRO JH, 1987, CIRCULATION, V76, P142, DOI 10.1161/01.CIR.76.1.142
   COLLINS R, 1995, LANCET, V345, P669
   Concannon TW, 2012, CIRC-CARDIOVASC QUAL, V5, P14, DOI 10.1161/CIRCOUTCOMES.111.963868
   Desta Z, 2002, CLIN PHARMACOKINET, V41, P913, DOI 10.2165/00003088-200241120-00002
   Dokainish H, 2005, J AM COLL CARDIOL, V45, P19, DOI 10.1016/j.jacc.2004.09.056
   ECHT DS, 1991, NEW ENGL J MED, V324, P781, DOI 10.1056/NEJM199103213241201
   Eikelboom JW, 2006, CIRCULATION, V114, P774, DOI 10.1161/CIRCULATIONAHA.106.612812
   Ferguson JJ, 2004, JAMA-J AM MED ASSOC, V292, P45
   GIBSON RS, 1986, NEW ENGL J MED, V315, P423, DOI 10.1056/NEJM198608143150704
   Go AS, 2013, CIRCULATION, V127, pE6, DOI 10.1161/CIR.0b013e31828124ad
   Goncalves PDA, 2005, EUR HEART J, V26, P865, DOI 10.1093/eurheartj/ehi187
   Gurbel PA, 2003, CIRCULATION, V107, P2908, DOI 10.1161/01.CIR.0000072771.11429.83
   HANSEN JF, 1990, AM J CARDIOL, V66, P779
   Hochman JS, 1999, NEW ENGL J MED, V341, P625, DOI 10.1056/NEJM199908263410901
   Hochman JS, 2001, JAMA-J AM MED ASSOC, V285, P190, DOI 10.1001/jama.285.2.190
   Hulot JS, 2006, BLOOD, V108, P2244, DOI 10.1182/blood-2006-04-013052
   Indications for fibrinolytic therapy in suspected acute myocardial infarction: collaborative overview of early mortality and major morbidity results from all randomised trials of more than 1000 patients, 1994, LANCET, V343, P311
   Jneid H, 2012, J AM COLL CARDIOL, V60, P645, DOI 10.1016/j.jacc.2012.06.004
   Keeley EC, 2003, LANCET, V361, P13, DOI 10.1016/S0140-6736(03)12113-7
   Keller T, 2009, NEW ENGL J MED, V361, P868, DOI 10.1056/NEJMoa0903515
   Krumholz HM, 2009, JAMA-J AM MED ASSOC, V302, P767, DOI 10.1001/jama.2009.1178
   Libby P, 2002, NATURE, V420, P868, DOI [10.1038/nature01323, 10.1161/ATVBAHA.108.179705]
   Libby P, 2005, CIRCULATION, V111, P3481, DOI 10.1161/CIRCULATIONAHA.105.537878
   Lim W, 2006, ARCH INTERN MED, V166, P2446, DOI 10.1001/archinte.166.22.2446
   Mega JL, 2010, JAMA-J AM MED ASSOC, V304, P1821, DOI 10.1001/jama.2010.1543
   Mega JL, 2009, NEW ENGL J MED, V360, P354, DOI 10.1056/NEJMoa0809171
   Mehta SR, 2010, LANCET, V376, P1233, DOI 10.1016/S0140-6736(10)61088-4
   Mehta SR, 2005, JAMA-J AM MED ASSOC, V293, P2908, DOI 10.1001/jama.293.23.2908
   Menzin J, 2008, CURR MED RES OPIN, V24, P461, DOI 10.1185/030079908X261096 
   Nabel EG, 2012, NEW ENGL J MED, V366, P54, DOI 10.1056/NEJMra1112570
   Naghavi M, 2003, CIRCULATION, V108, P1772, DOI 10.1161/01.CIR.0000087481.55887.C9
   Nallamothu BK, 2003, AM J CARDIOL, V92, P824, DOI 10.1016/S0002-9149(03)00891-9
   Niccoli G, 2009, J AM COLL CARDIOL, V54, P281, DOI 10.1016/j.jacc.2009.03.054
   Oler A, 1996, JAMA-J AM MED ASSOC, V276, P811, DOI 10.1001/jama.276.10.811
   Parmacek MS, 2009, NEW ENGL J MED, V361, P86, DOI 10.1056/NEJMcibr0903347
   Peters RJG, 2003, CIRCULATION, V108, P1682, DOI 10.1161/01.CIR.0000091201.39590.CB
   Pfeffer MA, 2003, NEW ENGL J MED, V349, P1893, DOI 10.1056/NEJMoa032292
   Pinto DS, 2006, CIRCULATION, V114, P2019, DOI 10.1161/CIRCULATIONAHA.106.638353
   Pitt B, 2003, NEW ENGL J MED, V348, P1309, DOI 10.1056/NEJMoa030207
   Roberts JD, 2012, LANCET, V379, P1705, DOI 10.1016/S0140-6736(12)60161-5
   Rogers WJ, 2000, J AM COLL CARDIOL, V36, P2056, DOI 10.1016/S0735-1097(00)00996-7
   ROSS AM, 1993, NEW ENGL J MED, V329, P1615
   Sabatine MS, 2005, CIRCULATION, V112, P3846, DOI 10.1161/CIRCULATIONAHA.105.595397
   Schwartz GG, 2001, JAMA-J AM MED ASSOC, V285, P1711, DOI 10.1001/jama.285.13.1711
   Stone GW, 2006, NEW ENGL J MED, V355, P2203, DOI 10.1056/NEJMoa062437
   Stone GW, 2011, LANCET, V377, P2193, DOI 10.1016/S0140-6736(11)60764-2
   Stone GW, 2011, NEW ENGL J MED, V364, P226, DOI 10.1056/NEJMoa1002358
   Svilaas T, 2008, NEW ENGL J MED, V358, P557, DOI 10.1056/NEJMoa0706416
   Thiele H, 2012, NEW ENGL J MED, V367, P1287, DOI 10.1056/NEJMoa1208410
   Thom T, 2006, CIRCULATION, V113, pE85, DOI 10.1161/CIRCULATIONAHA.105.171600
   Thygesen K, 2007, CIRCULATION, V116, P2634, DOI [10.1161/CIRCULATIONAHA.107.187397, 10.1016/j.jacc.2007.09.011]
   Topol E, 1997, NEW ENGL J MED, V337, P1118
   Van de Werf F, 1999, LANCET, V354, P716, DOI 10.1016/S0140-6736(99)07403-6
   Van de Werf F, 2008, EUR HEART J, V29, P2909, DOI 10.1093/eurheartj/ehn416
   Vlaar PJ, 2008, LANCET, V371, P1915, DOI 10.1016/S0140-6736(08)60833-8
   Wallentin L, 2009, NEW ENGL J MED, V361, P1045, DOI 10.1056/NEJMoa0904327
   Wang TY, 2011, JAMA-J AM MED ASSOC, V305, P2540, DOI 10.1001/jama.2011.862
   Widimsky P, 2003, EUR HEART J, V24, P94, DOI 10.1016/S0195-668X(02)00468-2
   Wiviott SD, 2007, CIRCULATION, V116, P2923, DOI 10.1161/CIRCULATIONAHA.107.740324
   Wiviott SD, 2007, NEW ENGL J MED, V357, P2001, DOI 10.1056/NEJMoa0706482
   Wright RS, 2011, CIRCULATION, V123, P2022, DOI 10.1161/CIR.0b013e31820f2f3e
   Yusuf S, 2006, NEW ENGL J MED, V354, P1464
NR 74
TC 75
Z9 80
U1 0
U2 13
PU SAGE PUBLICATIONS INC
PI THOUSAND OAKS
PA 2455 TELLER RD, THOUSAND OAKS, CA 91320 USA
SN 0885-0666
EI 1525-1489
J9 J INTENSIVE CARE MED
JI J. Intensive Care Med.
PD MAY
PY 2015
VL 30
IS 4
BP 186
EP 200
DI 10.1177/0885066613503294
PG 15
WC Critical Care Medicine
WE Science Citation Index Expanded (SCI-EXPANDED)
SC General & Internal Medicine
GA CG3WW
UT WOS:000353211300002
PM 24047692
DA 2023-05-13
ER

PT J
AU Kochly, F
   Haddad, C
   Harbaoui, B
   Falandry, C
   Lantelme, P
   Courand, PY
AF Kochly, Flora
   Haddad, Christelle
   Harbaoui, Brahim
   Falandry, Claire
   Lantelme, Pierre
   Courand, Pierre-Yves
TI Therapeutic management and outcome of nonagenarians versus octogenarians
   admitted to an intensive care unit for acute coronary syndromes
SO ARCHIVES OF CARDIOVASCULAR DISEASES
LA English
DT Article
DE Acute coronary syndromes; Myocardial infarction; Elderly; Intensive care
   unit
ID ST-SEGMENT-ELEVATION; ACUTE MYOCARDIAL-INFARCTION; HEART-ASSOCIATION
   COUNCIL; ELDERLY-PATIENTS; SCIENTIFIC STATEMENT; CLINICAL CARDIOLOGY;
   RANDOMIZED-TRIALS; GLOBAL REGISTRY; MORTALITY; INTERVENTION
AB Background. - The number of very old patients admitted to intensive care units for acute coronary syndromes has increased gradually, but these patients are under-represented in randomized clinical trials.
   Aim. - The aim of this study was to analyse mortality of nonagenarians compared with octogenarians admitted to an intensive care unit for acute coronary syndromes, to describe their management and to identify prognostic factors.
   Methods. - Patients aged >= 80 years admitted to an intensive care unit (Croix-Rousse University Hospital, Lyon) with a diagnosis of acute coronary syndrome from 1 January 2013 to 31 December 2016 were included retrospectively. After exclusion of type 2 acute coronary syndromes, the data for 311 octogenarians and 92 nonagenarians were analysed using Kaplan-Meier curves and a multivariable Cox regression model.
   Results. - More than 70% of patients received renin-angiotensin-system blockers, beta-blockers and statins, without significant difference between nonagenarians and octogenarians. Nonagenarians were treated significantly less frequently with ticagrelor than octogenarians (P = 0.028). Overall, 97.8% of patients had a coronary angiogram, and 80.4% underwent percutaneous coronary intervention. At 5-year follow-up, the survival rate was 62.8% for nonagenarians compared with 73.1% for octogenarians (P = 0.007), but no significant difference was observed for cardiovascular mortality (P = 0.17). Global Registry of Acute Coronary Events (GRACE) score and increased age were significantly associated with higher mortality rate, while renin-angiotensinsystem blockers, statins and ticagrelor were protective factors.
   Conclusions. - Although overall mortality was higher in patients aged 90 years compared with those aged < 90 years with acute coronary syndromes, the overall survival reported here is acceptable. In addition to the effect of age, the difference in prognosis according to age may be explained, in part, by a non-optimal treatment strategy for older patients. (c) 2020 Elsevier Masson SAS. All rights reserved.
C1 [Kochly, Flora; Haddad, Christelle; Harbaoui, Brahim; Lantelme, Pierre; Courand, Pierre-Yves] Hosp Civils Lyon, Hop Croix Rousse & Lyon Sud, Federat Cardiol, F-69004 Lyon, France.
   [Harbaoui, Brahim; Lantelme, Pierre; Courand, Pierre-Yves] Univ Claude Bernard Lyon 1, INSA Lyon, INSERM U1044, CREATIS,CNRS UMR 5220, F-69100 Villeurbanne, France.
   [Falandry, Claire] Hosp Civils Lyon, Serv Univ Geriatr, Hop Lyon Sud, F-69310 Lyon, France.
   [Falandry, Claire] Lyon Univ, CarMeN Lab, F-69600 Oullins, France.
C3 CHU Lyon; Centre National de la Recherche Scientifique (CNRS); CNRS -
   Institute for Engineering & Systems Sciences (INSIS); Institut National
   de la Sante et de la Recherche Medicale (Inserm); Institut National des
   Sciences Appliquees de Lyon - INSA Lyon; UDICE-French Research
   Universities; Universite Claude Bernard Lyon 1; CHU Lyon; UDICE-French
   Research Universities; Universite Claude Bernard Lyon 1
RP Courand, PY (通讯作者)，Hop Croix Rousse & Lyon Sud, Federat Cardiol, 103 Grande Rue Croix Rousse, F-69004 Lyon, France.
EM pierre-yves.courand@chu-lyon.fr
RI Falandry, Claire/AAI-5736-2021; Carmen, Team1/Y-7382-2019; Courand,
   Pierre-yves/O-1054-2016
OI Falandry, Claire/0000-0001-7267-4723; Carmen, Team1/0000-0003-4234-1746;
   Courand, Pierre-yves/0000-0003-3199-7977; Lab,
   Carmen/0000-0002-5935-3236
CR Alabas OA, 2014, AGE AGEING, V43, P779, DOI 10.1093/ageing/aft201
   Alexander KP, 2007, CIRCULATION, V115, P2549, DOI 10.1161/CIRCULATIONAHA.107.182615
   Alexander KP, 2007, CIRCULATION, V115, P2570, DOI 10.1161/CIRCULATIONAHA.107.182616
   Alexander KP, 2005, J AM COLL CARDIOL, V46, P1479, DOI 10.1016/j.jacc.2005.05.084
   Amann U, 2016, CATHETER CARDIO INTE, V87, P680, DOI 10.1002/ccd.26159
   Ariza-Sole A, 2014, REV ESP CARDIOL, V67, P463, DOI 10.1016/j.rec.2013.10.008
   Ariza-Sole A, 2013, CLIN CARDIOL, V36, P565, DOI 10.1002/clc.22182
   Avezum A, 2005, AM HEART J, V149, P67, DOI 10.1016/j.ahj.2004.06.003
   Bach RG, 2004, ANN INTERN MED, V141, P186, DOI 10.7326/0003-4819-141-3-200408030-00007
   Belle L, 2017, ARCH CARDIOVASC DIS, V110, P366, DOI 10.1016/j.acvd.2017.05.001
   Bueno H, 2011, EUR HEART J, V32, P51, DOI 10.1093/eurheartj/ehq375
   Flaatten H, 2017, INTENS CARE MED, V43, P1820, DOI 10.1007/s00134-017-4940-8
   Fleg JL, 2013, CIRCULATION, V128, P2422, DOI 10.1161/01.cir.0000436752.99896.22
   Gale CP, 2012, EUR HEART J, V33, P630, DOI 10.1093/eurheartj/ehr381
   Helft G, 2015, INT J CARDIOL, V192, P24, DOI 10.1016/j.ijcard.2015.04.227
   Hovanesyan A, 2008, AM J CARDIOL, V101, P1379, DOI 10.1016/j.amjcard.2008.01.012
   Husted S, 2012, CIRC-CARDIOVASC QUAL, V5, P680, DOI 10.1161/CIRCOUTCOMES.111.964395
   Ibanez B, 2018, KARDIOL POL, V76, P229, DOI 10.5603/KP.2018.0041
   INSEE, TABL MORT SEX AG NIV
   Jernberg T, 2011, JAMA-J AM MED ASSOC, V305, P1677, DOI 10.1001/jama.2011.522
   Krumholz HM, 2003, AM HEART J, V146, P839, DOI 10.1016/S0002-8703(03)00408-3
   Kushner FG, 2009, J AM COLL CARDIOL, V54, P2205, DOI 10.1016/j.jacc.2009.10.015
   Lee PY, 2001, JAMA-J AM MED ASSOC, V286, P708, DOI 10.1001/jama.286.6.708
   Lorente V, 2019, EMERGENCIAS, V31, P154
   Mandawat A, 2013, J AM COLL CARDIOL, V61, P1207, DOI 10.1016/j.jacc.2012.12.019
   Mehran R, 2011, CIRCULATION, V123, P2736, DOI 10.1161/CIRCULATIONAHA.110.009449
   Nauta ST, 2013, INT J CARDIOL, V167, P693, DOI 10.1016/j.ijcard.2012.03.064
   Petroni T, 2016, HEART, V102, P1648, DOI 10.1136/heartjnl-2015-308905
   Pieper KS, 2009, AM HEART J, V157, P1097, DOI 10.1016/j.ahj.2009.04.004
   Prejean SP, 2018, J NUCL CARDIOL, V25, P769, DOI 10.1007/s12350-017-1137-z
   Reinius P, 2018, INT J CARDIOL, V267, P57, DOI 10.1016/j.ijcard.2018.05.078
   Rigattieri S, 2013, J INVASIVE CARDIOL, V25, P242
   Roffi M, 2016, EUR HEART J, V37, P267, DOI 10.1093/eurheartj/ehv320
   Sabate M, 2016, LANCET, V387, P357, DOI 10.1016/S0140-6736(15)00548-6
   Silvain J, 2012, EUR HEART J, V33, P1241, DOI 10.1093/eurheartj/ehr407
   Valgimigli M, 2015, LANCET, V385, P2465, DOI 10.1016/S0140-6736(15)60292-6
   Wallentin L, 2009, NEW ENGL J MED, V361, P1045, DOI 10.1056/NEJMoa0904327
   WHOCC, DDD DEF GEN CONS
NR 38
TC 2
Z9 2
U1 0
U2 1
PU ELSEVIER MASSON, CORP OFF
PI PARIS
PA 65 CAMILLE DESMOULINS CS50083 ISSY-LES-MOULINEAUX, 92442 PARIS, FRANCE
SN 1875-2136
EI 1875-2128
J9 ARCH CARDIOVASC DIS
JI Arch. Cardiovasc. Dis.
PD DEC
PY 2020
VL 113
IS 12
BP 780
EP 790
DI 10.1016/j.acvd.2020.05.020
PG 11
WC Cardiac & Cardiovascular Systems
WE Science Citation Index Expanded (SCI-EXPANDED)
SC Cardiovascular System & Cardiology
GA PF8CY
UT WOS:000599276900004
PM 33032943
OA Bronze, Green Published
DA 2023-05-13
ER

PT J
AU Kulkarni, H
   Thangam, M
   Amin, AP
AF Kulkarni, Hemant
   Thangam, Manoj
   Amin, Amit P.
TI Artificial neural network-based prediction of prolonged length of stay
   and need for post-acute care in acute coronary syndrome patients
   undergoing percutaneous coronary intervention
SO EUROPEAN JOURNAL OF CLINICAL INVESTIGATION
LA English
DT Article
DE acute coronary syndrome; artifical intelligence; legnth of stay;
   percutaneous coronary intervention; post acute care
ID MODEL
AB Background Prolonged length of stay (LOS) and post-acute care after percutaneous coronary intervention (PCI) is common and costly. Risk models for predicting prolonged LOS and post-acute care have limited accuracy. Our goal was to develop and validate models using artificial neural networks (ANN) to predict prolonged LOS > 7days and need for post-acute care after PCI.
   Methods We defined prolonged LOS as >= 7 days and post-acute care as patients discharged to: extended care, transitional care unit, rehabilitation, other acute care hospital, nursing home or hospice care. Data from 22 675 patients who presented with ACS and underwent PCI was shuffled and split into a derivation set (75% of dataset) and a validation dataset (25% of dataset). Calibration plots were used to examine the overall predictive performance of the MLP by plotting observed and expected risk deciles and fitting a lowess smoother to the data. Classification accuracy was assessed by a receiver-operating characteristic (ROC) and area under the ROC curve (AUC).
   Results Our MLP-based model predicted prolonged LOS with an accuracy of 90.87% and 88.36% in training and test sets, respectively. The post-acute care model had an accuracy of 90.22% and 86.31% in training and test sets, respectively. This accuracy was achieved with quick convergence. Predicted probabilities from the MLP models showed good (prolonged LOS) to excellent calibration (post-acute care).
   Conclusions Our ANN-based models accurately predicted LOS and need for post-acute care. Larger studies for replicability and longitudinal studies for evidence of impact are needed to establish these models in current PCI practice.
C1 [Kulkarni, Hemant] M&H Res LLC, San Antonio, TX USA.
   [Thangam, Manoj; Amin, Amit P.] Washington Univ, Sch Med, Cardiovasc Div, St Louis, MO USA.
   [Thangam, Manoj; Amin, Amit P.] Barnes Jewish Hosp, St Louis, MO 63110 USA.
   [Amin, Amit P.] Washington Univ, Sch Med, Ctr Value & Innovat, St Louis, MO USA.
C3 Washington University (WUSTL); Barnes-Jewish Hospital; Washington
   University (WUSTL); Washington University (WUSTL)
RP Amin, AP (通讯作者)，Washington Univ, Sch Med, Cardiol Div, Campus Box 8086,660 S Euclid Ave, St Louis, MO 63110 USA.
EM aamin@wustl.edu
RI Kulkarni, Hemant/AEM-5750-2022
OI Amin, Amit/0000-0001-6007-0519
FU Terumo Medical Corporation
FX Funding for this study was obtained from Terumo Medical Corporation.
   However, no sponsor participated in the design and conduct of the study,
   collection, analysis, or interpretation of the data, nor in the
   preparation, review, nor approval of the manuscript.
CR Amin AP, 2020, AM J CARDIOL, V125, P354, DOI 10.1016/j.amjcard.2019.10.019
   [Anonymous], 2017, ONEHOT FAST ONEHOT E
   Beck MW, 2018, J STAT SOFTW, V85, DOI 10.18637/jss.v085.i11
   Bergmeir C, 2012, J STAT SOFTW, V46, P1
   Choi RY, 2020, TRANSL VIS SCI TECHN, V9, DOI 10.1167/tvst.9.2.14
   Corcoran D, 2015, IJC HEART VASC, V8, P131, DOI 10.1016/j.ijcha.2015.06.009
   Curtin BM, 2017, J ARTHROPLASTY, V32, P2931, DOI 10.1016/j.arth.2017.05.011
   DELONG ER, 1988, BIOMETRICS, V44, P837, DOI 10.2307/2531595
   Ensor J., 2018, PMCALPOT STATA MODUL, DOI 10.1038/s41598-020-80196-2
   Fong Pete P, 2011, Crit Pathw Cardiol, V10, P1, DOI 10.1097/HPC.0b013e318211bb08
   Hey T, 2020, PHILOS T R SOC A, V378, DOI 10.1098/rsta.2019.0054
   Lopez-Jimenez F, 2020, MAYO CLIN PROC, V95, P1015, DOI 10.1016/j.mayocp.2020.01.038
   Ma XF, 2015, J PHYS CHEM LETT, V6, P3528, DOI 10.1021/acs.jpclett.5b01660
   McDaniel Michael, 2013, Crit Pathw Cardiol, V12, P141, DOI 10.1097/HPC.0b013e318292f168
   Moussa I, 2013, HEART, V99, P297, DOI 10.1136/heartjnl-2012-303379
   Navathe AS, 2020, HEALTH AFFAIR, V39, P58, DOI 10.1377/hlthaff.2019.00466
   Olden JD, 2002, ECOL MODEL, V154, P135, DOI 10.1016/S0304-3800(02)00064-9
   ROSENBLATT F, 1958, PSYCHOL REV, V65, P386, DOI 10.1037/h0042519
   Wasfy JH, 2018, CIRC-CARDIOVASC QUAL, V11, DOI 10.1161/CIRCOUTCOMES.118.004635
   Zhang W, 2016, MATERIALS, V9, DOI 10.3390/ma9060483
NR 20
TC 5
Z9 5
U1 0
U2 20
PU WILEY
PI HOBOKEN
PA 111 RIVER ST, HOBOKEN 07030-5774, NJ USA
SN 0014-2972
EI 1365-2362
J9 EUR J CLIN INVEST
JI Eur. J. Clin. Invest.
PD MAR
PY 2021
VL 51
IS 3
AR e13406
DI 10.1111/eci.13406
EA NOV 2020
PG 12
WC Medicine, General & Internal; Medicine, Research & Experimental
WE Science Citation Index Expanded (SCI-EXPANDED)
SC General & Internal Medicine; Research & Experimental Medicine
GA QK9MD
UT WOS:000593697400001
PM 33043432
DA 2023-05-13
ER

PT J
AU Nikolaou, NI
   Welsford, M
   Beygui, F
   Bossaert, L
   Ghaemmaghami, C
   Nonogi, H
   O'Connor, RE
   Pichel, DR
   Scott, T
   Walters, DL
   Woolfrey, KGH
AF Nikolaou, Nikolaos I.
   Welsford, Michelle
   Beygui, Farzin
   Bossaert, Leo
   Ghaemmaghami, Chris
   Nonogi, Hiroshi
   O'Connor, Robert E.
   Pichel, Daniel R.
   Scott, Tony
   Walters, Darren L.
   Woolfrey, Karen G. H.
CA Acute Coronary Syndrome Chapter
TI Acute coronary syndromes 2015 International Consensus on Cardiopulmonary
   Resuscitation and Emergency Cardiovascular Care Science with Treatment
   Recommendations
SO RESUSCITATION
LA English
DT Article
DE Fibrinolysis; Non-ST-segment elevation acute coronary syndromes;
   Percutaneous coronary intervention; STEMI
ID ELEVATION MYOCARDIAL-INFARCTION; ST-SEGMENT-ELEVATION; HOSPITAL
   CARDIAC-ARREST; TO-BALLOON TIMES; PREHOSPITAL 12-LEAD ECG; RANDOMIZED
   OPEN-LABEL; ON-SITE THROMBOLYSIS; PRIMARY ANGIOPLASTY; IMMEDIATE
   THROMBOLYSIS; THERAPEUTIC HYPOTHERMIA
EM nikosnik@otenet.gr
RI Nikolaou, Nikolaos/AAQ-3316-2021; Walters, Darren L/A-7069-2011;
   Welsford, Michelle/H-5535-2017
OI Welsford, Michelle/0000-0003-2682-641X
CR Aldous SJ, 2011, CLIN CHEM, V57, P1154, DOI 10.1373/clinchem.2010.161166
   Andersen HR, 2003, NEW ENGL J MED, V349, P733, DOI 10.1056/NEJMoa025142
   Armstrong PW, 2006, EUR HEART J, V27, P1530, DOI 10.1093/eurheartj/ehl088
   Armstrong PW, 2013, NEW ENGL J MED, V368, P1379, DOI 10.1056/NEJMoa1301092
   Aurore A, 2011, EUR J EMERG MED, V18, P73, DOI 10.1097/MEJ.0b013e32833d469a
   Bagai A, 2013, AM HEART J, V165, P630, DOI 10.1016/j.ahj.2012.12.016
   Bangalore S, 2014, BMJ-BRIT MED J, V349, DOI 10.1136/bmj.g6419
   Bednar F, 2003, CAN J CARDIOL, V19, P1133
   Bhalla MC, 2013, PREHOSP EMERG CARE, V17, P211, DOI 10.3109/10903127.2012.722176
   Bohmer E, 2010, J AM COLL CARDIOL, V55, P102, DOI 10.1016/j.jacc.2009.08.007
   Bonnefoy E, 2002, LANCET, V360, P825, DOI 10.1016/S0140-6736(02)09963-4
   Bonnefoy E, 2009, EUR HEART J, V30, P1598, DOI 10.1093/eurheartj/ehp156
   Bossaert L, 2010, RESUSCITATION S1, V81, pSe175
   Bro-Jeppesen J, 2012, EUR HEART J-ACUTE CA, V1, P291, DOI 10.1177/2048872612465588
   Brown JP, 2008, AM J CARDIOL, V101, P158, DOI 10.1016/j.amjcard.2007.07.082
   Bulut S, 2000, RESUSCITATION, V47, P155, DOI 10.1016/S0300-9572(00)00217-3
   Canto JG, 1997, J AM COLL CARDIOL, V29, P498, DOI 10.1016/S0735-1097(96)00532-3
   Cantor WJ, 2009, NEW ENGL J MED, V360, P2705, DOI 10.1056/NEJMoa0808276
   Carstensen S, 2007, EUR HEART J, V28, P2313, DOI 10.1093/eurheartj/ehm306
   CASTAIGNE AD, 1989, AM J CARDIOL, V64, pA30, DOI 10.1016/0002-9149(89)90927-2
   Caudle JM, 2009, CAN J EMERG MED, V11, P29
   Cavender MA, 2014, LANCET, V384, P599, DOI 10.1016/S0140-6736(14)61216-2
   Chan AW, 2012, JACC-CARDIOVASC INTE, V5, P1239, DOI 10.1016/j.jcin.2012.07.013
   Clark EN, 2010, AM J CARDIOL, V106, P1696, DOI 10.1016/j.amjcard.2010.07.047
   Cronier P, 2011, CRIT CARE, V15, DOI 10.1186/cc10227
   Cullen L, 2014, AM J EMERG MED, V32, P129, DOI 10.1016/j.ajem.2013.10.021
   Cullen L, 2013, J AM COLL CARDIOL, V62, P1242, DOI 10.1016/j.jacc.2013.02.078
   Danchin N, 2008, CIRCULATION, V118, P268, DOI 10.1161/CIRCULATIONAHA.107.762765
   Davis DP, 2007, PREHOSP EMERG CARE, V11, P399, DOI 10.1080/10903120701536784
   de Champlain F, 2014, CAN J EMERG MED, V16, P94, DOI 10.2310/8000.2013.131031
   De Luca G, 2006, AM HEART J, V151, P1256, DOI 10.1016/j.ahj.2005.06.047
   Dhruva VN, 2007, J AM COLL CARDIOL, V50, P509, DOI 10.1016/j.jacc.2007.04.049
   Dieker HJ, 2006, J THROMB THROMBOLYS, V22, P39, DOI 10.1007/s11239-006-7731-6
   Diercks DB, 2009, J AM COLL CARDIOL, V53, P161, DOI 10.1016/j.jacc.2008.09.030
   Dobrzycki S, 2007, EUR HEART J, V28, P2438, DOI 10.1093/eurheartj/ehm369
   Dorsch MF, 2008, AM HEART J, V155, P1054, DOI 10.1016/j.ahj.2008.01.014
   Ducas RA, 2012, CAN J CARDIOL, V28, P432, DOI 10.1016/j.cjca.2012.04.008
   Ducci K, 2013, INT J CARDIOL, V168, P4814, DOI 10.1016/j.ijcard.2013.07.012
   Dumas F, 2010, CIRC-CARDIOVASC INTE, V3, P200, DOI 10.1161/CIRCINTERVENTIONS.109.913665
   Ellis SG, 2008, NEW ENGL J MED, V358, P2205, DOI 10.1056/NEJMoa0706816
   Evidence Prime Inc, GRADEPRO GUIDELINE D
   Feldman JA, 2005, AM J EMERG MED, V23, P443, DOI 10.1016/j.ajem.2004.10.011
   Fernandez-Aviles F, 2004, LANCET, V364, P1045, DOI 10.1016/S0140-6736(04)17059-1
   Fernandez-Aviles F, 2007, EUR HEART J, V28, P949, DOI 10.1093/eurheartj/ehl461
   Fox KAA, 2007, JAMA-J AM MED ASSOC, V297, P1892, DOI 10.1001/jama.297.17.1892
   Grasner JT, 2011, EUR HEART J, V32, P1649, DOI 10.1093/eurheartj/ehr107
   Grines CL, 2002, J AM COLL CARDIOL, V39, P1713, DOI 10.1016/S0735-1097(02)01870-3
   Hess EP, 2012, ANN EMERG MED, V59, P115, DOI 10.1016/j.annemergmed.2011.07.026
   Higgins J, 2012, COCHRANE DB SYST REV, DOI 10.1002/14651858.ED000049
   Hirschl MM, 2012, AM J EMERG MED, V30, P12, DOI 10.1016/j.ajem.2010.09.010
   Hollenbeck RD, 2014, RESUSCITATION, V85, P88, DOI 10.1016/j.resuscitation.2013.07.027
   Horvath Sofia A, 2012, Crit Pathw Cardiol, V11, P186, DOI 10.1097/HPC.0b013e3182647df7
   Institute of Medicine, 2011, STAND SYST REV
   Itoh T, 2010, CIRC J, V74, P1625, DOI 10.1253/circj.CJ-09-0873
   KARAGOUNIS L, 1990, AM J CARDIOL, V66, P786, DOI 10.1016/0002-9149(90)90352-2
   Kelly AM, 2014, INT J EMERG MED, V7, DOI 10.1186/s12245-014-0042-3
   Kurihara H, 2004, AM HEART J, V147, DOI 10.1016/j.ahj.2003.10.028
   Le May MR, 2006, AM J CARDIOL, V98, P1329, DOI 10.1016/j.amjcard.2006.06.019
   Le May MR, 2005, J AM COLL CARDIOL, V46, P417, DOI 10.1016/j.jacc.2005.04.042
   Lee CH, 2010, PREHOSP EMERG CARE, V14, P153, DOI 10.3109/10903120903537213
   Mahler SA, 2013, INT J CARDIOL, V168, P795, DOI 10.1016/j.ijcard.2012.10.010
   Martinoni A, 2011, EUR J CARDIOV PREV R, V18, P526, DOI 10.1177/1741826710389395
   Mendis S, 2011, INT J EPIDEMIOL, V40, P139, DOI 10.1093/ije/dyq165
   Montalescot G, 2014, NEW ENGL J MED, V371, P1016, DOI 10.1056/NEJMoa1407024
   Montalescot G, 2011, LANCET, V378, P693, DOI 10.1016/S0140-6736(11)60876-3
   Mooney MR, 2011, CIRCULATION, V124, P206, DOI 10.1161/CIRCULATIONAHA.110.986257
   Nanjayya VB, 2012, RESUSCITATION, V83, P699, DOI 10.1016/j.resuscitation.2011.12.004
   Nestler DM, 2011, CIRC-CARDIOVASC QUAL, V4, P640, DOI 10.1161/CIRCOUTCOMES.111.961433
   Nielsen N, 2009, ACTA ANAESTH SCAND, V53, P926, DOI 10.1111/j.1399-6576.2009.02021.x
   O'Connor D, 2011, COCHRANE HDB SYSTEMA
   O'Connor RE, 2010, CIRCULATION, V122, P8422, DOI 10.1161/CIRCULATIONAHA.110.985549
   O'Gara PT, 2013, CIRCULATION, V127, pE362, DOI 10.1161/CIR.0b013e3182742cf6
   Ong MEH, 2013, ANN EMERG MED, V61, P339, DOI 10.1016/j.annemergmed.2012.08.020
   Parsonage WA, 2014, MED J AUSTRALIA, V200, P161, DOI 10.5694/mja13.10466
   Pinto DS, 2006, CIRCULATION, V114, P2019, DOI 10.1161/CIRCULATIONAHA.106.638353
   Pinto DS, 2011, CIRCULATION, V124, P2512, DOI 10.1161/CIRCULATIONAHA.111.018549
   Qiu JP, 2011, CHINESE MED J-PEKING, V124, P805, DOI 10.3760/cma.j.issn.0366-6999.2011.06.002
   Quinn T, 2014, HEART, V100, P944, DOI 10.1136/heartjnl-2013-304599
   Ranchord AM, 2012, AM HEART J, V163, P168, DOI 10.1016/j.ahj.2011.10.013
   RAWLES JM, 1976, BMJ-BRIT MED J, V1, P1121, DOI 10.1136/bmj.1.6018.1121
   Reynolds Joshua C, 2009, J Intensive Care Med, V24, P179, DOI 10.1177/0885066609332725
   Scheller B, 2003, J AM COLL CARDIOL, V42, P634, DOI 10.1016/S0735-1097(03)00763-0
   Scheuermeyer FX, 2014, CAN J EMERG MED, V16, P106, DOI 10.2310/8000.2013.130938
   SCHOFER J, 1990, AM J CARDIOL, V66, P1429, DOI 10.1016/0002-9149(90)90528-9
   Schunemann H., 2013, GRADE HDB
   Sejersten M, 2009, AM J CARDIOL, V103, P1635, DOI 10.1016/j.amjcard.2009.02.015
   Sinnaeve PR, 2014, CIRCULATION, V130, P1139, DOI 10.1161/CIRCULATIONAHA.114.009570
   Sorensen JT, 2011, EUR HEART J, V32, P430, DOI 10.1093/eurheartj/ehq437
   Squire BT, 2014, PREHOSP EMERG CARE, V18, P1, DOI 10.3109/10903127.2013.836263
   Steg PG, 2003, CIRCULATION, V108, P2851, DOI 10.1161/01.CIR.0000103122.10021.F2
   Steg PG, 2012, EUR HEART J, V33, P2569, DOI 10.1093/eurheartj/ehs215
   Steg PG, 2013, NEW ENGL J MED, V369, P2207, DOI 10.1056/NEJMoa1311096
   Strauss DG, 2007, J ELECTROCARDIOL, V40, P265, DOI 10.1016/j.jelectrocard.2006.11.006
   Strote JA, 2012, AM J CARDIOL, V109, P451, DOI 10.1016/j.amjcard.2011.09.036
   Stub D, 2015, CIRCULATION, V131, P2143, DOI 10.1161/CIRCULATIONAHA.114.014494
   Svensson L, 2006, AM HEART J, V151, DOI 10.1016/j.ahj.2005.09.013
   Swor R, 2006, PREHOSP EMERG CARE, V10, P374, DOI 10.1080/10903120600725876
   Tarantini G, 2010, EUR HEART J, V31, P676, DOI 10.1093/eurheartj/ehp506
   Terkelsen CJ, 2005, EUR HEART J, V26, P770, DOI 10.1093/eurheartj/ehi100
   Thiele H, 2006, AM J CARDIOL, V98, P1132, DOI 10.1016/j.amjcard.2006.05.044
   Thiele H, 2011, JACC-CARDIOVASC INTE, V4, P605, DOI 10.1016/j.jcin.2011.01.013
   Thygesen K, 2012, CIRCULATION, V126, P2020, DOI 10.1161/CIR.0b013e31826e1058
   Tomte O, 2011, RESUSCITATION, V82, P1186, DOI 10.1016/j.resuscitation.2011.05.003
   Trivedi K, 2009, PREHOSP EMERG CARE, V13, P207, DOI 10.1080/10903120802706153
   Ukholkina GB, 2005, KARDIOLOGIYA, V45, P59
   van de Loo A, 2006, CLIN CARDIOL, V29, P112
   Van de Werf F, 2006, LANCET, V367, P569, DOI 10.1016/S0140-6736(06)68147-6
   Vermeer F, 1999, HEART, V82, P426, DOI 10.1136/hrt.82.4.426
   Waldo SW, 2013, AM J CARDIOL, V111, P1253, DOI 10.1016/j.amjcard.2013.01.267
   Wall T, 2000, N C Med J, V61, P104
   WEAVER WD, 1993, JAMA-J AM MED ASSOC, V270, P1211, DOI 10.1001/jama.270.10.1211
   Werling M, 2007, RESUSCITATION, V73, P40, DOI 10.1016/j.resuscitation.2006.08.018
   Westerhout CM, 2011, AM HEART J, V161, P283, DOI 10.1016/j.ahj.2010.10.033
   Whiting PF, 2011, ANN INTERN MED, V155, P529, DOI 10.7326/0003-4819-155-8-201110180-00009
   Widimsky P, 2000, EUR HEART J, V21, P823, DOI 10.1053/euhj.1999.1993
   Widimsky P, 2003, EUR HEART J, V24, P94, DOI 10.1016/S0195-668X(02)00468-2
   Widimsky P, 2010, EUR HEART J, V31, P634, DOI 10.1093/eurheartj/ehp535
   Wilson AT, 1997, J ROY COLL PHYS LOND, V31, P657
   Young DR, 2011, J ELECTROCARDIOL, V44, P18, DOI 10.1016/j.jelectrocard.2010.06.010
   Youngquist ST, 2008, ACAD EMERG MED, V15, P784, DOI 10.1111/j.1553-2712.2008.00186.x
   Zanuttini D, 2012, AM J CARDIOL, V110, P1723, DOI 10.1016/j.amjcard.2012.08.006
   Zeymer U, 2012, CLIN RES CARDIOL, V101, P305, DOI 10.1007/s00392-011-0393-1
   Zeymer U, 2009, RESUSCITATION, V80, P402, DOI 10.1016/j.resuscitation.2008.12.004
   Zijlstra F, 2002, J AM COLL CARDIOL, V39, P1733, DOI 10.1016/S0735-1097(02)01856-9
NR 124
TC 48
Z9 49
U1 1
U2 7
PU ELSEVIER IRELAND LTD
PI CLARE
PA ELSEVIER HOUSE, BROOKVALE PLAZA, EAST PARK SHANNON, CO, CLARE, 00000,
   IRELAND
SN 0300-9572
EI 1873-1570
J9 RESUSCITATION
JI Resuscitation
PD OCT
PY 2015
VL 95
BP E121
EP E146
DI 10.1016/j.resuscitation.2015.07.043
PG 26
WC Critical Care Medicine; Emergency Medicine
WE Science Citation Index Expanded (SCI-EXPANDED)
SC General & Internal Medicine; Emergency Medicine
GA CY7IA
UT WOS:000366580600005
PM 26477704
DA 2023-05-13
ER

PT J
AU Ranasinghe, I
   Rong, Y
   Du, X
   Wang, YF
   Gao, RL
   Patel, A
   Wu, YF
   Iedema, R
   Hao, ZX
   Hu, DY
   Turnbull, F
AF Ranasinghe, Isuru
   Rong, Ye
   Du, Xin
   Wang, Yangfang
   Gao, Runlin
   Patel, Anushka
   Wu, Yangfeng
   Iedema, Rick
   Hao, Zhixin
   Hu, Dayi
   Turnbull, Fiona
CA CPACS Investigators
TI System Barriers to the Evidence-Based Care of Acute Coronary Syndrome
   Patients in China Qualitative Analysis
SO CIRCULATION-CARDIOVASCULAR QUALITY AND OUTCOMES
LA English
DT Article
DE acute coronary syndrome; quality of health care
ID ACUTE MYOCARDIAL-INFARCTION; RISK STRATIFICATION; HEART-DISEASE;
   HEALTH-CARE; HOSPITALS; CHALLENGES; PATTERNS; MEDICINE; REFORM; RATES
AB Background-
   Organizational and wider health system factors influence the implementation and success of interventions. Clinical Pathways in Acute Coronary Syndromes 2 is a cluster randomized trial of a clinical pathway-based intervention to improve acute coronary syndrome care in hospitals in China. We performed a qualitative evaluation to examine the system-level barriers to implementing clinical pathways in the dynamic healthcare environment of China.
   Methods and Results-
   A qualitative descriptive analysis of 40 in-depth interviews with health professionals conducted in a sample of 10 hospitals purposively selected to explore barriers to implementation of the intervention. Qualitative data were analyzed using the Framework method. In-depth interviews identified 5 key system-level barriers to effective implementation: (1) leadership support for implementing quality improvement, (2) variation in the capacity of clinical services and quality improvement resources, (3) fears of patient disputes and litigation, (4) healthcare funding constraints and high out-of-pocket expenses, and (5) patient-related factors.
   Conclusions-
   System-level barriers affect the ability of acute coronary syndrome clinical pathways to change practice. Addressing these barriers in the context of current and planned national health system reform will be critical for future improvements in the management of acute coronary syndromes, and potentially other hospitalized conditions, in China.
   Clinical Trial Registration-
   URL: http://www.anzctr.org.au/default.aspx. Register. Unique identifier: ACTRN12609000491268.
C1 [Ranasinghe, Isuru; Rong, Ye; Patel, Anushka; Turnbull, Fiona] Univ Sydney, George Inst Global Hlth, Div Cardiovasc, Sydney, NSW 2006, Australia.
   [Du, Xin; Wu, Yangfeng; Hao, Zhixin] Peking Univ, Hlth Sci Ctr, George Inst Global Hlth, Beijing 100871, Peoples R China.
   [Du, Xin] Capital Med Univ, Beijing Anzhen Hosp, Beijing, Peoples R China.
   [Wang, Yangfang; Wu, Yangfeng] Peking Univ, Hlth Sci Ctr, Clin Res Inst, Beijing 100871, Peoples R China.
   [Gao, Runlin] Chinese Acad Med Sci, Cardiovasc Inst, Dept Cardiol, Peking Union Med Coll, Beijing 100730, Peoples R China.
   [Gao, Runlin] Chinese Acad Med Sci, Fuwai Hosp, Peking Union Med Coll, Beijing 100730, Peoples R China.
   [Iedema, Rick] NSW Minist Hlth, Agcy Clin Innovat, Sydney, NSW, Australia.
   [Hu, Dayi] Peking Univ, Peoples Hosp, Dept Cardiol, Beijing 100871, Peoples R China.
C3 George Institute for Global Health; University of Sydney; Peking
   University; Capital Medical University; Peking University; Chinese
   Academy of Medical Sciences - Peking Union Medical College; Peking Union
   Medical College; Chinese Academy of Medical Sciences - Peking Union
   Medical College; Fu Wai Hospital - CAMS; Peking Union Medical College;
   Peking University
RP Ranasinghe, I (通讯作者)，George Inst Global Hlth, Div Cardiovasc, Level 10,King George V Bldg,83-117 Missenden Rd, Camperdown, NSW 2050, Australia.
EM iranasinghe@georgeinstitute.org.au
OI Patel, Anushka/0000-0003-3825-4092; Iedema,
   Roderick/0000-0001-6792-1048; Ranasinghe, Isuru/0000-0003-0982-1561
FU Sanofi-Aventis China
FX CPACS-2 was funded by an unrestricted grant from Sanofi-Aventis China
   provided to the George Institute for Global Health at Peking University
   Health Science Center. The sponsor of the study had no role in study
   design, data collection, data analysis, data interpretation, or writing
   of the report. The principal investigators had full access to all data
   in the study. The Steering Committee, which did not include any
   representative of the sponsor, had final responsibility for the decision
   to submit for publication.
CR Alcorn T, 2011, LANCET, V377, P1557, DOI 10.1016/S0140-6736(11)60625-9
   Anand S, 2008, LANCET, V372, P1774, DOI 10.1016/S0140-6736(08)61363-X
   Bradley EH, 2006, CIRCULATION, V113, P1079, DOI 10.1161/CIRCULATIONAHA.105.590133
   Bradley EH, 2001, JAMA-J AM MED ASSOC, V285, P2604, DOI 10.1001/jama.285.20.2604
   Coyne IT, 1997, J ADV NURS, V26, P623, DOI 10.1046/j.1365-2648.1997.t01-25-00999.x
   Craig P, 2008, BMJ-BRIT MED J, V337, DOI 10.1136/bmj.a1655
   Curry LA, 2011, ANN INTERN MED, V154, P384, DOI 10.7326/0003-4819-154-6-201103150-00003
   De Allegri M, 2011, BMJ QUAL SAF, V20, P203, DOI 10.1136/bmjqs.2010.042465
   Dummer TJB, 2007, HEALTH POLICY, V83, P1, DOI 10.1016/j.healthpol.2006.12.002
   Gale NK, 2013, BMC MED RES METHODOL, V13, DOI 10.1186/1471-2288-13-117
   Gao R, 2008, HEART, V94, P554, DOI 10.1136/hrt.2007.119750
   Grol R, 2003, LANCET, V362, P1225, DOI 10.1016/S0140-6736(03)14546-1
   He J, 2005, NEW ENGL J MED, V353, P1124, DOI 10.1056/NEJMsa050467
   Hou XY, 2008, EMERG MED AUSTRALAS, V20, P363, DOI 10.1111/j.1742-6723.2008.01108.x
   Hung KKC, 2009, RESUSCITATION, V80, P732, DOI 10.1016/j.resuscitation.2009.04.016
   Moran A, 2010, CIRC-CARDIOVASC QUAL, V3, P243, DOI 10.1161/CIRCOUTCOMES.109.910711
   Niu SL, 2009, AM HEART J, V157, P709, DOI 10.1016/j.ahj.2008.12.009
   O'Cathain A, 2013, BMJ OPEN, V3
   Patton MQ., 2002, QUALITATIVE EVALUATI, DOI DOI 10.1002/NUR.4770140111
   Pope C, 2000, BMJ-BRIT MED J, V320, P114, DOI 10.1136/bmj.320.7227.114
   Ranasinghe I, 2011, AM J CARDIOL, V108, P617, DOI 10.1016/j.amjcard.2011.04.005
   Ritchie J, 1993, ANAL QUALITATIVE DAT, P173, DOI DOI 10.1016/J.JPSYCHORES.2008.12.001
   Ritchie J, 2003, QUALITATIVE RES PRAC
   Roe MT, 2006, AM HEART J, V151, P1205, DOI 10.1016/j.ahj.2005.08.006
   Solberg L I, 2000, Jt Comm J Qual Improv, V26, P525
   Widimsky P, 2010, EUR HEART J, V31, P943, DOI 10.1093/eurheartj/ehp492
   Yan AT, 2007, ARCH INTERN MED, V167, P1009, DOI 10.1001/archinte.167.10.1009
   Yip W, 2008, HEALTH AFFAIR, V27, P921, DOI 10.1377/hlthaff.27.4.921
   Yip W, 2009, SOC SCI MED, V68, P201, DOI 10.1016/j.socscimed.2008.09.066
NR 29
TC 38
Z9 43
U1 0
U2 14
PU LIPPINCOTT WILLIAMS & WILKINS
PI PHILADELPHIA
PA TWO COMMERCE SQ, 2001 MARKET ST, PHILADELPHIA, PA 19103 USA
SN 1941-7705
EI 1941-7713
J9 CIRC-CARDIOVASC QUAL
JI Circ.-Cardiovasc. Qual. Outcomes
PD MAR
PY 2014
VL 7
IS 2
BP 209
EP 216
DI 10.1161/CIRCOUTCOMES.113.000527
PG 8
WC Cardiac & Cardiovascular Systems
WE Science Citation Index Expanded (SCI-EXPANDED); Social Science Citation Index (SSCI)
SC Cardiovascular System & Cardiology
GA AD0ZA
UT WOS:000332962100003
PM 24619324
OA Bronze
DA 2023-05-13
ER

PT J
AU Bank, IEM
   Dekker, MS
   Hoes, AW
   Zuithoff, NPA
   Verheggen, PWHM
   de Vrey, EA
   Wildbergh, TX
   Timmers, L
   de Kleijn, DPV
   Glatz, JFC
   Mosterd, A
AF Bank, Ingrid E. M.
   Dekker, Marieke S.
   Hoes, Arno W.
   Zuithoff, Nicolaas P. A.
   Verheggen, Peter W. H. M.
   de Vrey, Evelyn A.
   Wildbergh, Thierry X.
   Timmers, Leo
   de Kleijn, Dominique P. V.
   Glatz, Jan F. C.
   Mosterd, Arend
TI Suspected acute coronary syndrome in the emergency room: Limited added
   value of heart type fatty acid binding protein point of care or ELISA
   tests: The FAME-ER (Fatty Acid binding protein in Myocardial infarction
   Evaluation in the Emergency Room) study
SO EUROPEAN HEART JOURNAL-ACUTE CARDIOVASCULAR CARE
LA English
DT Article
DE Acute coronary syndrome (ACS); biomarker; heart-type fatty acid binding
   protein (H-FABP); point-of care test; high sensitivity troponin
ID EARLY-DIAGNOSIS; CARDIAC TROPONIN; EARLY RULE; H-FABP; ACCURACY;
   BIOMARKERS; COPEPTIN; ASSAYS; EXCLUSION
AB Background: Timely recognition of acute coronary syndrome remains a challenge as many biomarkers, including troponin, remain negative in the first hours following the onset of chest pain. We assessed the diagnostic accuracy of heart-type fatty acid binding protein (H-FABP), a cardiac biomarker with potential value immediately post symptom onset.
   Methods and results: Prospective monocentre diagnostic accuracy study of H-FABP bedside point of care (CardioDetect (R)) and ELISA tests in acute coronary syndrome suspected patients presenting within 24 hours of symptom onset to the emergency department, in addition to clinical findings, electrocardiography and the currently recommended biomarker high sensitivity troponin-T (hs-cTnT). The final diagnosis of acute coronary syndrome was adjudicated by two independent cardiologists, blinded to H-FABP results. Acute coronary syndrome was diagnosed in 149 (32.9%) of 453 unselected patients with suspected acute coronary syndrome (56% men, mean age 62.6 years). Negative predictive values were similar for H-FABP point of care and ELISA tests (79% vs. 78% respectively), but inferior to initial hs-cTnT (negative predictive value 86%). The addition of H-FABP point of care results to hs-cTnT increased the negative predictive value to 89%. In a multivariable logistic regression model, H-FABP point of care and ELISA tests yielded relevant diagnostic information in addition to clinical findings and ECG (likelihood ratio test p<0.001) and increased area under the receiver operating characteristics curve (AUC; 0.82 vs. 0.84 and 0.84). This added value attenuated, however, after inclusion of hs-cTnT in the diagnostic model (AUC 0.88).
   Conclusions: In patients suspected of acute coronary syndrome presenting to the emergency department, H-FABP testing improves diagnostic accuracy in addition to clinical findings and electrocardiography. H-FABP, however, has no additional diagnostic value when hs-cTnT measurements are also available.
C1 [Bank, Ingrid E. M.; Verheggen, Peter W. H. M.; de Vrey, Evelyn A.; Wildbergh, Thierry X.; Mosterd, Arend] Meander Med Ctr, Dept Cardiol, Maatweg 3, NL-3813 TZ Amersfoort, Netherlands.
   [Bank, Ingrid E. M.; Timmers, Leo; de Kleijn, Dominique P. V.; Mosterd, Arend] Univ Med Ctr Utrecht, Lab Expt Cardiol, Utrecht, Netherlands.
   [Dekker, Marieke S.; Hoes, Arno W.; Zuithoff, Nicolaas P. A.; Mosterd, Arend] Univ Med Ctr Utrecht, Julius Ctr Hlth Sci & Primary Care, Utrecht, Netherlands.
   [Dekker, Marieke S.] Isala Clin, Dept Cardiol, Zwolle, Netherlands.
   [de Kleijn, Dominique P. V.] Interuniv Cardiol Inst Netherlands, Utrecht, Netherlands.
   [de Kleijn, Dominique P. V.] NUS, Dept Surg, Singapore, Singapore.
   [de Kleijn, Dominique P. V.] NUHCS, Cardiovasc Res Inst, Singapore, Singapore.
   [Glatz, Jan F. C.] Maastricht Univ, Cardiovasc Res Inst Maastricht CARIM, NL-6200 MD Maastricht, Netherlands.
C3 Meander Medisch Centrum; Utrecht University; Utrecht University Medical
   Center; Utrecht University; Utrecht University Medical Center; Isala
   Clinics; Interuniversity Cardiology Institute of the Netherlands;
   Utrecht University; National University of Singapore; Maastricht
   University
RP Bank, IEM (通讯作者)，Meander Med Ctr, Dept Cardiol, Maatweg 3, NL-3813 TZ Amersfoort, Netherlands.
EM iem.bank@meandermc.nl
FU 'Stichting Bijstand' of the Meander Medisch Centrum Amersfoort
   [2008.06.25]; 'Stichting wetenschappelijk onderzoek Hart- en Vaatziekten
   Amersfoort' [200803]
FX This work was supported by 'Stichting Bijstand' of the Meander Medisch
   Centrum Amersfoort (2008.06.25) and the 'Stichting wetenschappelijk
   onderzoek Hart- en Vaatziekten Amersfoort' (200803) (unrestricted
   grants).
CR Aldous S, 2012, RESUSCITATION, V83, pE27, DOI 10.1016/j.resuscitation.2011.09.031
   Bandstein N, 2014, J AM COLL CARDIOL, V63, P2569, DOI 10.1016/j.jacc.2014.03.017
   Body R, 2014, HEART, V100, P1462, DOI 10.1136/heartjnl-2014-305564
   Bohyn E, 2014, AM J EMERG MED, V32, P293, DOI 10.1016/j.ajem.2013.11.043
   Bossuyt PM, 2004, FAM PRACT, V21, P4, DOI 10.1093/fampra/cmh103
   Carroll C, 2013, EMERG MED J, V30, P280, DOI 10.1136/emermed-2012-201174
   Charpentier S, 2011, ARCH CARDIOVASC DIS, V104, P524, DOI 10.1016/j.acvd.2011.07.002
   Collinson P, 2014, HEART, V100, P140, DOI 10.1136/heartjnl-2013-304716
   Donders ART, 2006, J CLIN EPIDEMIOL, V59, P1087, DOI 10.1016/j.jclinepi.2006.01.014
   Eggers KM, 2012, CLIN CHIM ACTA, V413, P1135, DOI 10.1016/j.cca.2012.03.011
   Forberg JL, 2006, BMC EMERG MED, V6, DOI 10.1186/1471-227X-6-6
   Glatz JFC, 2014, CLIN LIPIDOL, V9, P205, DOI 10.2217/CLP.13.87
   Hamm CW, 2011, EUR HEART J, V32, P2999, DOI 10.1093/eurheartj/ehr236
   Harrell FE, 1996, STAT MED, V15, P361, DOI 10.1002/(SICI)1097-0258(19960229)15:4<361::AID-SIM168>3.0.CO;2-4
   Keller T, 2009, NEW ENGL J MED, V361, P868, DOI 10.1056/NEJMoa0903515
   Lippi G, 2013, CLIN BIOCHEM, V46, P26, DOI 10.1016/j.clinbiochem.2012.10.016
   McCann CJ, 2008, EUR HEART J, V29, P2843, DOI 10.1093/eurheartj/ehn363
   McMahon CG, 2012, AM J EMERG MED, V30, P267, DOI 10.1016/j.ajem.2010.11.022
   Mockel M, 2015, EUR HEART J, V36, P369, DOI 10.1093/eurheartj/ehu178
   Pelsers MMAL, 2005, CLIN CHIM ACTA, V352, P15, DOI 10.1016/j.cccn.2004.09.001
   Pencina MJ, 2011, STAT MED, V30, P11, DOI 10.1002/sim.4085
   Raskovalova T, 2014, EUR HEART J-ACUTE CA, V3, P18, DOI 10.1177/2048872613514015
   Reiter M, 2013, HEART, V99, P708, DOI 10.1136/heartjnl-2012-303325
   Ruff CT, 2013, J THROMB THROMBOLYS, V36, P361, DOI 10.1007/s11239-013-0870-7
   Searle J, 2014, EUR HEART J ACUTE CA, DOI 10.177/2048872614554197
   Slot MHEB, 2010, HEART, V96, P1957, DOI 10.1136/hrt.2010.208272
   Thygesen K, 2012, EUR HEART J, V33, P2551, DOI 10.1093/eurheartj/ehs184
NR 27
TC 9
Z9 10
U1 0
U2 3
PU OXFORD UNIV PRESS
PI OXFORD
PA GREAT CLARENDON ST, OXFORD OX2 6DP, ENGLAND
SN 2048-8726
EI 2048-8734
J9 EUR HEART J-ACUTE CA
JI Eur. Heart J.-Acute Cardiovasc. Care
PD AUG
PY 2016
VL 5
IS 4
BP 364
EP 374
DI 10.1177/2048872615584077
PG 11
WC Cardiac & Cardiovascular Systems
WE Science Citation Index Expanded (SCI-EXPANDED)
SC Cardiovascular System & Cardiology
GA DU8TX
UT WOS:000382489100009
PM 25906779
OA Bronze, Green Submitted
DA 2023-05-13
ER

PT J
AU Welsford, M
   Nikolaou, NI
   Beygui, F
   Bossaert, L
   Ghaemmaghami, C
   Nonogi, H
   O'Connor, RE
   Pichel, DR
   Scott, T
   Walters, DL
   Woolfrey, KGH
AF Welsford, Michelle
   Nikolaou, Nikolaos I.
   Beygui, Farzin
   Bossaert, Leo
   Ghaemmaghami, Chris
   Nonogi, Hiroshi
   O'Connor, Robert E.
   Pichel, Daniel R.
   Scott, Tony
   Walters, Darren L.
   Woolfrey, Karen G. H.
CA Acute Coronary Syndrome Chapter Co
TI Part 5: Acute Coronary Syndromes 2015 International Consensus on
   Cardiopulmonary Resuscitation and Emergency Cardiovascular Care Science
   With Treatment Recommendations
SO CIRCULATION
LA English
DT Article
DE fibrinolysis; non-ST-segment elevation acute coronary syndromes;
   percutaneous coronary intervention; STEMI
ID ELEVATION MYOCARDIAL-INFARCTION; ST-SEGMENT-ELEVATION; HOSPITAL
   CARDIAC-ARREST; TO-BALLOON TIMES; PREHOSPITAL 12-LEAD ECG; RANDOMIZED
   OPEN-LABEL; ON-SITE THROMBOLYSIS; PRIMARY ANGIOPLASTY; IMMEDIATE
   THROMBOLYSIS; THERAPEUTIC HYPOTHERMIA
C1 [Welsford, Michelle] Hamilton Hlth Sci Ctr, Ctr Paramed Educ & Res, Hamilton, ON, Canada.
   [Nikolaou, Nikolaos I.] Konstantopouleio Gen Hosp, Nea Ionia, Greece.
   [Beygui, Farzin] CHU Caen, Caen, France.
   [Bossaert, Leo] Univ Antwerp, Antwerp, Belgium.
   [Ghaemmaghami, Chris; O'Connor, Robert E.] Univ Virginia, Charlottesville, VA 22903 USA.
   [Nonogi, Hiroshi] Shizuoka Prefectural Gen Hosp, Hosp Deputy, Shizuoka, Japan.
   [Pichel, Daniel R.] Univ Panama, Panama City, Panama.
   [Scott, Tony] Waitemata Dist Hlth Board, Auckland, New Zealand.
   [Walters, Darren L.] Prince Charles Hosp, Chermside, Qld, Australia.
   [Woolfrey, Karen G. H.] Univ Toronto, Toronto, ON M5S 1A1, Canada.
C3 McMaster University; CHU de Caen NORMANDIE; Universite de Caen
   Normandie; University of Antwerp; University of Virginia; Shizuoka
   General Hospital; Universidad de Panama; Prince Charles Hospital;
   University of Toronto
RP Welsford, M (通讯作者)，Hamilton Hlth Sci Ctr, Ctr Paramed Educ & Res, Hamilton, ON, Canada.
RI Walters, Darren L/A-7069-2011; Nikolaou, Nikolaos/AAQ-3316-2021;
   Welsford, Michelle/H-5535-2017
OI Welsford, Michelle/0000-0003-2682-641X
CR Aldous SJ, 2011, CLIN CHEM, V57, P1154, DOI 10.1373/clinchem.2010.161166
   Andersen HR, 2003, NEW ENGL J MED, V349, P733, DOI 10.1056/NEJMoa025142
   Armstrong PW, 2006, EUR HEART J, V27, P1530, DOI 10.1093/eurheartj/ehl088
   Armstrong PW, 2013, NEW ENGL J MED, V368, P1379, DOI 10.1056/NEJMoa1301092
   Aurore A, 2011, EUR J EMERG MED, V18, P73, DOI 10.1097/MEJ.0b013e32833d469a
   Bagai A, 2013, AM HEART J, V165, P630, DOI 10.1016/j.ahj.2012.12.016
   Bangalore S, 2014, BMJ-BRIT MED J, V349, DOI 10.1136/bmj.g6419
   Bednar F, 2003, CAN J CARDIOL, V19, P1133
   Bhalla MC, 2013, PREHOSP EMERG CARE, V17, P211, DOI 10.3109/10903127.2012.722176
   Bohmer E, 2010, J AM COLL CARDIOL, V55, P102, DOI 10.1016/j.jacc.2009.08.007
   Bonnefoy E, 2002, LANCET, V360, P825, DOI 10.1016/S0140-6736(02)09963-4
   Bonnefoy E, 2009, EUR HEART J, V30, P1598, DOI 10.1093/eurheartj/ehp156
   Bossaert L, 2010, RESUSCITATION, V81, pE175, DOI 10.1016/j.resuscitation.2010.09.001
   Bro-Jeppesen J, 2012, EUR HEART J-ACUTE CA, V1, P291, DOI 10.1177/2048872612465588
   Brown JP, 2008, AM J CARDIOL, V101, P158, DOI 10.1016/j.amjcard.2007.07.082
   Bulut S, 2000, RESUSCITATION, V47, P155, DOI 10.1016/S0300-9572(00)00217-3
   Canto JG, 1997, J AM COLL CARDIOL, V29, P498, DOI 10.1016/S0735-1097(96)00532-3
   Cantor WJ, 2009, NEW ENGL J MED, V360, P2705, DOI 10.1056/NEJMoa0808276
   Carstensen S, 2007, EUR HEART J, V28, P2313, DOI 10.1093/eurheartj/ehm306
   CASTAIGNE AD, 1989, AM J CARDIOL, V64, pA30, DOI 10.1016/0002-9149(89)90927-2
   Caudle JM, 2009, CAN J EMERG MED, V11, P29
   Cavender MA, 2014, LANCET, V384, P599, DOI 10.1016/S0140-6736(14)61216-2
   Chan AW, 2012, JACC-CARDIOVASC INTE, V5, P1239, DOI 10.1016/j.jcin.2012.07.013
   Clark EN, 2010, AM J CARDIOL, V106, P1696, DOI 10.1016/j.amjcard.2010.07.047
   Cronier P, 2011, CRIT CARE, V15, DOI 10.1186/cc10227
   Cullen L, 2014, AM J EMERG MED, V32, P129, DOI 10.1016/j.ajem.2013.10.021
   Cullen L, 2013, J AM COLL CARDIOL, V62, P1242, DOI 10.1016/j.jacc.2013.02.078
   Danchin N, 2008, CIRCULATION, V118, P268, DOI 10.1161/CIRCULATIONAHA.107.762765
   Davis DP, 2007, PREHOSP EMERG CARE, V11, P399, DOI 10.1080/10903120701536784
   de Champlain F, 2014, CAN J EMERG MED, V16, P94, DOI 10.2310/8000.2013.131031
   Dhruva VN, 2007, J AM COLL CARDIOL, V50, P509, DOI 10.1016/j.jacc.2007.04.049
   Dieker HJ, 2006, J THROMB THROMBOLYS, V22, P39, DOI 10.1007/s11239-006-7731-6
   Diercks DB, 2009, J AM COLL CARDIOL, V53, P161, DOI 10.1016/j.jacc.2008.09.030
   Dobrzycki S, 2007, EUR HEART J, V28, P2438, DOI 10.1093/eurheartj/ehm369
   Dorsch MF, 2008, AM HEART J, V155, P1054, DOI 10.1016/j.ahj.2008.01.014
   Ducas RA, 2012, CAN J CARDIOL, V28, P432, DOI 10.1016/j.cjca.2012.04.008
   Ducci K, 2013, INT J CARDIOL, V168, P4814, DOI 10.1016/j.ijcard.2013.07.012
   Dumas F, 2010, CIRC-CARDIOVASC INTE, V3, P200, DOI 10.1161/CIRCINTERVENTIONS.109.913665
   Ellis SG, 2008, NEW ENGL J MED, V358, P2205, DOI 10.1056/NEJMoa0706816
   Evidence Prime Inc, GRADEPRO GUID DEV TO
   Feldman JA, 2005, AM J EMERG MED, V23, P443, DOI 10.1016/j.ajem.2004.10.011
   Fernandez-Aviles F, 2004, LANCET, V364, P1045, DOI 10.1016/S0140-6736(04)17059-1
   Fernandez-Aviles F, 2007, EUR HEART J, V28, P949, DOI 10.1093/eurheartj/ehl461
   Fox KAA, 2007, JAMA-J AM MED ASSOC, V297, P1892, DOI 10.1001/jama.297.17.1892
   Grasner JT, 2011, EUR HEART J, V32, P1649, DOI 10.1093/eurheartj/ehr107
   Grines CL, 2002, J AM COLL CARDIOL, V39, P1713, DOI 10.1016/S0735-1097(02)01870-3
   Hess EP, 2012, ANN EMERG MED, V59, P115, DOI 10.1016/j.annemergmed.2011.07.026
   Macdonald Geraldine, 2012, Cochrane Database Syst Rev, pCD001930, DOI [10.1136/bmj.d5928, 10.1002/14651858.CD001930.pub3]
   Hirschl MM, 2012, AM J EMERG MED, V30, P12, DOI 10.1016/j.ajem.2010.09.010
   Hollenbeck RD, 2014, RESUSCITATION, V85, P88, DOI 10.1016/j.resuscitation.2013.07.027
   Horvath Sofia A, 2012, Crit Pathw Cardiol, V11, P186, DOI 10.1097/HPC.0b013e3182647df7
   Institute of Medicine, 2011, STAND SYST REV
   Itoh T, 2010, CIRC J, V74, P1625, DOI 10.1253/circj.CJ-09-0873
   KARAGOUNIS L, 1990, AM J CARDIOL, V66, P786, DOI 10.1016/0002-9149(90)90352-2
   Kelly AM, 2014, INT J EMERG MED, V7, DOI 10.1186/s12245-014-0042-3
   Kurihara H, 2004, AM HEART J, V147, DOI 10.1016/j.ahj.2003.10.028
   Le May MR, 2006, AM J CARDIOL, V98, P1329, DOI 10.1016/j.amjcard.2006.06.019
   Le May MR, 2005, J AM COLL CARDIOL, V46, P417, DOI 10.1016/j.jacc.2005.04.042
   Lee CH, 2010, PREHOSP EMERG CARE, V14, P153, DOI 10.3109/10903120903537213
   Mahler SA, 2013, INT J CARDIOL, V168, P795, DOI 10.1016/j.ijcard.2012.10.010
   Martinoni A, 2011, EUR J CARDIOV PREV R, V18, P526, DOI 10.1177/1741826710389395
   Mendis S, 2011, INT J EPIDEMIOL, V40, P139, DOI 10.1093/ije/dyq165
   Montalescot G, 2014, NEW ENGL J MED, V371, P2339, DOI 10.1056/NEJMc1412729
   Montalescot G, 2011, LANCET, V378, P693, DOI 10.1016/S0140-6736(11)60876-3
   Mooney MR, 2011, CIRCULATION, V124, P206, DOI 10.1161/CIRCULATIONAHA.110.986257
   Nanjayya VB, 2012, RESUSCITATION, V83, P699, DOI 10.1016/j.resuscitation.2011.12.004
   Nestler DM, 2011, CIRC-CARDIOVASC QUAL, V4, P640, DOI 10.1161/CIRCOUTCOMES.111.961433
   Nielsen N, 2009, ACTA ANAESTH SCAND, V53, P926, DOI 10.1111/j.1399-6576.2009.02021.x
   O'Connor D, 2011, COCHRANE HDB SYSTEMA
   O'Connor RE, 2010, CIRCULATION, V122, P8422, DOI 10.1161/CIRCULATIONAHA.110.985549
   O'Gara PT, 2013, CIRCULATION, V127, pE362, DOI 10.1161/CIR.0b013e3182742cf6
   Ong MEH, 2013, ANN EMERG MED, V61, P339, DOI 10.1016/j.annemergmed.2012.08.020
   Parsonage WA, 2014, MED J AUSTRALIA, V200, P161, DOI 10.5694/mja13.10466
   Pinto DS, 2006, CIRCULATION, V114, P2019, DOI 10.1161/CIRCULATIONAHA.106.638353
   Pinto DS, 2011, CIRCULATION, V124, P2512, DOI 10.1161/CIRCULATIONAHA.111.018549
   Qiu JP, 2011, CHINESE MED J-PEKING, V124, P805, DOI 10.3760/cma.j.issn.0366-6999.2011.06.002
   Quinn T, 2014, HEART, V100, P944, DOI 10.1136/heartjnl-2013-304599
   Ranchord AM, 2012, AM HEART J, V163, P168, DOI 10.1016/j.ahj.2011.10.013
   RAWLES JM, 1976, BMJ-BRIT MED J, V1, P1121, DOI 10.1136/bmj.1.6018.1121
   Reynolds Joshua C, 2009, J Intensive Care Med, V24, P179, DOI 10.1177/0885066609332725
   Scheller B, 2003, J AM COLL CARDIOL, V42, P634, DOI 10.1016/S0735-1097(03)00763-0
   Scheuermeyer FX, 2014, CAN J EMERG MED, V16, P106, DOI 10.2310/8000.2013.130938
   SCHOFER J, 1990, AM J CARDIOL, V66, P1429, DOI 10.1016/0002-9149(90)90528-9
   Schunemann H, 2013, GRADE HDB GRADING QU
   Sejersten M, 2009, AM J CARDIOL, V103, P1635, DOI 10.1016/j.amjcard.2009.02.015
   Sinnaeve PR, 2014, CIRCULATION, V130, P1139, DOI 10.1161/CIRCULATIONAHA.114.009570
   Sorensen JT, 2011, EUR HEART J, V32, P430, DOI 10.1093/eurheartj/ehq437
   Squire BT, 2014, PREHOSP EMERG CARE, V18, P1, DOI 10.3109/10903127.2013.836263
   Steg PG, 2003, CIRCULATION, V108, P2851, DOI 10.1161/01.CIR.0000103122.10021.F2
   Steg PG, 2012, EUR HEART J, V33, P2569, DOI 10.1093/eurheartj/ehs215
   Steg PG, 2013, NEW ENGL J MED, V369, P2207, DOI 10.1056/NEJMoa1311096
   Strauss DG, 2007, J ELECTROCARDIOL, V40, P265, DOI 10.1016/j.jelectrocard.2006.11.006
   Strote JA, 2012, AM J CARDIOL, V109, P451, DOI 10.1016/j.amjcard.2011.09.036
   Stub D, 2015, CIRCULATION, V131, P2143, DOI 10.1161/CIRCULATIONAHA.114.014494
   Svensson L, 2006, AM HEART J, V151, DOI 10.1016/j.ahj.2005.09.013
   Swor R, 2006, PREHOSP EMERG CARE, V10, P374, DOI 10.1080/10903120600725876
   Tarantini G, 2010, EUR HEART J, V31, P676, DOI 10.1093/eurheartj/ehp506
   Terkelsen CJ, 2005, EUR HEART J, V26, P770, DOI 10.1093/eurheartj/ehi100
   Thiele H, 2006, AM J CARDIOL, V98, P1132, DOI 10.1016/j.amjcard.2006.05.044
   Thiele H, 2011, JACC-CARDIOVASC INTE, V4, P605, DOI 10.1016/j.jcin.2011.01.013
   Thygesen K, 2012, GLOB HEART, V7, DOI 10.1016/j.gheart.2012.08.001
   Tomte O, 2011, RESUSCITATION, V82, P1186, DOI 10.1016/j.resuscitation.2011.05.003
   Trivedi K, 2009, PREHOSP EMERG CARE, V13, P207, DOI 10.1080/10903120802706153
   Ukholkina GB, 2005, KARDIOLOGIYA, V45, P59
   van de Loo A, 2006, CLIN CARDIOL, V29, P112
   Van de Werf F, 2006, LANCET, V367, P569, DOI 10.1016/S0140-6736(06)68147-6
   van't Hof AWJ, 2006, AM HEART J, V151, DOI 10.1016/j.ahj.2006.03.014
   Vermeer F, 1999, HEART, V82, P426, DOI 10.1136/hrt.82.4.426
   Waldo SW, 2013, AM J CARDIOL, V111, P1253, DOI 10.1016/j.amjcard.2013.01.267
   Wall T, 2000, N C Med J, V61, P104
   WEAVER WD, 1993, JAMA-J AM MED ASSOC, V270, P1211, DOI 10.1001/jama.270.10.1211
   Werling M, 2007, RESUSCITATION, V73, P40, DOI 10.1016/j.resuscitation.2006.08.018
   Westerhout CM, 2011, AM HEART J, V161, P283, DOI 10.1016/j.ahj.2010.10.033
   Whiting PF, 2011, ANN INTERN MED, V155, P529, DOI 10.7326/0003-4819-155-8-201110180-00009
   Widimsky P, 2000, EUR HEART J, V21, P823, DOI 10.1053/euhj.1999.1993
   Widimsky P, 2003, EUR HEART J, V24, P94, DOI 10.1016/S0195-668X(02)00468-2
   Widimsky P, 2010, EUR HEART J, V31, P634, DOI 10.1093/eurheartj/ehp535
   Wilson AT, 1997, J ROY COLL PHYS LOND, V31, P657
   Young DR, 2011, J ELECTROCARDIOL, V44, P18, DOI 10.1016/j.jelectrocard.2010.06.010
   Youngquist ST, 2008, ACAD EMERG MED, V15, P784, DOI 10.1111/j.1553-2712.2008.00186.x
   Zanuttini D, 2012, AM J CARDIOL, V110, P1723, DOI 10.1016/j.amjcard.2012.08.006
   Zeymer U, 2012, CLIN RES CARDIOL, V101, P305, DOI 10.1007/s00392-011-0393-1
   Zeymer U, 2009, RESUSCITATION, V80, P402, DOI 10.1016/j.resuscitation.2008.12.004
   Zijlstra F, 2002, J AM COLL CARDIOL, V39, P1733, DOI 10.1016/S0735-1097(02)01856-9
NR 124
TC 39
Z9 40
U1 0
U2 6
PU LIPPINCOTT WILLIAMS & WILKINS
PI PHILADELPHIA
PA TWO COMMERCE SQ, 2001 MARKET ST, PHILADELPHIA, PA 19103 USA
SN 0009-7322
EI 1524-4539
J9 CIRCULATION
JI Circulation
PD OCT 20
PY 2015
VL 132
IS 16
SU 1
BP S146
EP S176
DI 10.1161/CIR.0000000000000274
PG 31
WC Cardiac & Cardiovascular Systems; Peripheral Vascular Disease
WE Science Citation Index Expanded (SCI-EXPANDED)
SC Cardiovascular System & Cardiology
GA DZ4HI
UT WOS:000385818900005
PM 26472852
DA 2023-05-13
ER

PT J
AU Fabreau, GE
   Leung, AA
   Southern, DA
   James, MT
   Knudtson, ML
   Ghali, WA
   Ayanian, JZ
AF Fabreau, Gabriel E.
   Leung, Alexander A.
   Southern, Danielle A.
   James, Matthew T.
   Knudtson, Merrill L.
   Ghali, William A.
   Ayanian, John Z.
TI Area Median Income and Metropolitan Versus Nonmetropolitan Location of
   Care for Acute Coronary Syndromes: A Complex Interaction of Social
   Determinants
SO JOURNAL OF THE AMERICAN HEART ASSOCIATION
LA English
DT Article
DE acute coronary syndromes; angiography; geography; median income;
   mortality/survival; quality and outcomes; rural/urban
ID ACUTE MYOCARDIAL-INFARCTION; ASSOCIATION TASK-FORCE;
   SOCIOECONOMIC-STATUS; HEALTH-CARE; MORTALITY-RATES;
   CARDIAC-CATHETERIZATION; PRACTICE GUIDELINES; OUTCOMES; ACCESS; CANADA
AB Background-Metropolitan versus nonmetropolitan status and area median income may independently affect care for and outcomes of acute coronary syndromes. We sought to determine whether location of care modifies the association among area income, receipt of cardiac catheterization, and mortality following an acute coronary syndrome in a universal health care system.
   Methods and Results-We studied a cohort of 14 012 acute coronary syndrome patients admitted to cardiology services between April 18, 2004, and December 31, 2011, in southern Alberta, Canada. We used multivariable logistic regression to determine the odds of cardiac catheterization within 1 day and 7 days of admission and the odds of 30-day and 1-year mortality according to area median household income quintile for patients presenting at metropolitan and nonmetropolitan hospitals. In models adjusting for area income, patients who presented at nonmetropolitan facilities had lower adjusted odds of receiving cardiac catheterization within 1 day of admission (odds ratio 0.22, 95% CI 0.11-0.46, P<0.001). Among nonmetropolitan patients, when examined by socioeconomic status, each incremental decrease in income quintile was associated with 10% lower adjusted odds of receiving cardiac catheterization within 7 days (P<0.001) and 24% higher adjusted odds of 30-day mortality (P=0.008) but no significant difference for 1-year mortality (P=0.12). There were no differences in adjusted mortality among metropolitan patients.
   Conclusion-Within a universal health care system, the association among area income and receipt of cardiac catheterization and 30-day mortality differed depending on the location of initial medical care for acute coronary syndromes. Care protocols are required to improve access to care and outcomes in patients from low-income nonmetropolitan communities.
C1 [Fabreau, Gabriel E.; Ayanian, John Z.] Brigham & Womens Hosp, Div Gen Internal Med & Primary Care, 75 Francis St, Boston, MA 02115 USA.
   [Fabreau, Gabriel E.; Leung, Alexander A.; Southern, Danielle A.; James, Matthew T.; Ghali, William A.] Univ Calgary, OBrien Inst Publ Hlth, Calgary, AB T2N 4Z6, Canada.
   [Fabreau, Gabriel E.; Ayanian, John Z.] Harvard Univ, Sch Med, Dept Hlth Care Policy, Boston, MA 02115 USA.
   [Knudtson, Merrill L.] Libin Cardiovasc Inst Alberta, Calgary, AB, Canada.
   [Ayanian, John Z.] Univ Michigan, Inst Healthcare Policy & Innovat, Ann Arbor, MI 48109 USA.
C3 Harvard University; Brigham & Women's Hospital; University of Calgary;
   Harvard University; Harvard Medical School; Libin Cardiovascular
   Institute Of Alberta; University of Michigan System; University of
   Michigan
RP Fabreau, GE (通讯作者)，Univ Calgary, Fac Med & Community Hlth Sci, Cumming Sch Med, Gen Internal Med, 3rd Floor TRW Bldg,3280 Hosp Dr NW, Calgary, AB T2N 4Z6, Canada.
EM gefabrea@ucalgary.ca
RI Leung, Alexander/L-9856-2018; Fabreau, Gabriel E/B-7814-2015; Southern,
   Danielle A/GRY-7207-2022
OI Leung, Alexander/0000-0002-7536-8497; Southern, Danielle
   A/0000-0002-0006-0033; Fabreau, Gabriel E./0000-0001-8783-7556
FU University of Calgary, Department of Medicine Clinical Scholars Program;
   John A. Buchanan Chair in General Internal Medicine at the University of
   Calgary Faculty of Medicine; Ryoichi Sasakawa Fellowship Fund;
   Government of Canada Research Chair in Health Services Research; Alberta
   Innovates Health Solutions; Harvard Catalyst\The Harvard Clinical and
   Translational Science Center (National Center for Research Resources and
   the National Center for Advancing Translational Sciences, National
   Institutes of Health) [8UL1TR000170-05]; Harvard University and its
   affiliated academic health care centers
FX Dr Fabreau received funding support from the University of Calgary,
   Department of Medicine Clinical Scholars Program, the John A. Buchanan
   Chair in General Internal Medicine at the University of Calgary Faculty
   of Medicine, and the Ryoichi Sasakawa Fellowship Fund. Dr Ghali is
   supported by a Government of Canada Research Chair in Health Services
   Research and by a Senior Health Scholar award from Alberta Innovates
   Health Solutions. This work was also conducted with support from Harvard
   Catalyst vertical bar The Harvard Clinical and Translational Science
   Center (National Center for Research Resources and the National Center
   for Advancing Translational Sciences, National Institutes of Health
   Award 8UL1TR000170-05 and financial contributions from Harvard
   University and its affiliated academic health care centers). The content
   is solely the responsibility of the authors and does not necessarily
   represent the official views of Harvard Catalyst, Harvard University and
   its affiliated academic health care centers, or the National Institutes
   of Health.
CR Alter DA, 2004, JAMA-J AM MED ASSOC, V291, P1100, DOI 10.1001/jama.291.9.1100
   Alter DA, 2006, CIRCULATION, V113, P380, DOI 10.1161/CIRCULATIONAHA.105.560466
   Alter DA, 2006, ANN INTERN MED, V144, P82, DOI 10.7326/0003-4819-144-2-200601170-00005
   Alter DA, 2003, CAN MED ASSOC J, V168, P261
   Alter DA, 2001, JAMA-J AM MED ASSOC, V285, P2101, DOI 10.1001/jama.285.16.2101
   Beckstead D, 2010, CITIES GROWTH EARNIN
   Bernheim SM, 2007, AM HEART J, V153, P313, DOI 10.1016/j.ahj.2006.10.037
   Bow C Jennifer D, 2004, Int J Health Geogr, V3, P5, DOI 10.1186/1476-072X-3-5
   Canada S., 2012, 2011 CENSUS DICT STA
   Chang WC, 2007, AM J MED, V120, P33, DOI 10.1016/j.amjmed.2006.05.056
   de Villiers JS, 2007, CAN MED ASSOC J, V176, P1833, DOI 10.1503/cmaj.060902
   Fabreau GE, 2014, CIRC-CARDIOVASC QUAL, V7, P540, DOI 10.1161/CIRCOUTCOMES.114.001021
   Ghali WA, 2000, CAN J CARDIOL, V16, P1225
   Hassan A, 2009, CAN J CARDIOL, V25, P207, DOI 10.1016/S0828-282X(09)70062-5
   Jneid H, 2012, CIRCULATION, V126, P875, DOI 10.1161/CIR.0b013e318256f1e0
   Johansen H, 2010, CAN J CARDIOL, V26, pE243, DOI 10.1016/S0828-282X(10)70415-3
   Joynt KE, 2013, JAMA-J AM MED ASSOC, V309, P1379, DOI 10.1001/jama.2013.2366
   Knol MJ, 2012, INT J EPIDEMIOL, V41, P514, DOI 10.1093/ije/dyr218
   KRIEGER N, 1992, AM J PUBLIC HEALTH, V82, P703, DOI 10.2105/AJPH.82.5.703
   Manuel DG, 2003, CAN J CARDIOL, V19, P997
   Mehta SR, 2009, NEW ENGL J MED, V360, P2165, DOI 10.1056/NEJMoa0807986
   O'Gara PT, 2013, CIRCULATION, V127, P529, DOI 10.1161/CIR.0b013e3182742c84
   Patel Alka B, 2010, Open Med, V4, pe13
   Philbin EF, 2000, CIRCULATION, V102, P107
   Pilote L, 2003, AM HEART J, V146, P1030, DOI 10.1016/S0002-8703(03)00448-4
   Pilote L, 2007, MED CARE, V45, P638, DOI 10.1097/MLR.0b013e3180536779
   Pong RW, 2011, CHRON DIS INJ CAN, V31, P1
   Rabi DM, 2010, CIRC-CARDIOVASC QUAL, V3, P48, DOI 10.1161/CIRCOUTCOMES.108.840611
   Rahimi AR, 2007, JAMA-J AM MED ASSOC, V297, P1063, DOI 10.1001/jama.297.10.1063
   ROTHMAN KJ, 1980, AM J EPIDEMIOL, V112, P467, DOI 10.1093/oxfordjournals.aje.a113015
   Salomaa V, 2000, CIRCULATION, V101, P1913, DOI 10.1161/01.CIR.101.16.1913
   Schulman KA, 1999, NEW ENGL J MED, V340, P618, DOI 10.1056/NEJM199902253400806
   Seidel JE, 2004, CAN J CARDIOL, V20, P517
   Smolderen KG, 2010, JAMA-J AM MED ASSOC, V303, P1392, DOI 10.1001/jama.2010.409
   Southern DA, 2006, CAN J PUBLIC HEALTH, V97, P114, DOI 10.1007/BF03405327
   Southern DA, 2005, MED CARE, V43, P1116, DOI 10.1097/01.mlr.0000182517.57235.6d
   Southern DA, 2008, BMC MED RES METHODOL, V8, DOI 10.1186/1471-2288-8-1
   Wallace DJ, 2014, ACAD EMERG MED, V21, P9, DOI 10.1111/acem.12289
   Yeh RW, 2010, NEW ENGL J MED, V362, P2155, DOI 10.1056/NEJMoa0908610
NR 39
TC 4
Z9 4
U1 0
U2 3
PU WILEY
PI HOBOKEN
PA 111 RIVER ST, HOBOKEN 07030-5774, NJ USA
SN 2047-9980
J9 J AM HEART ASSOC
JI J. Am. Heart Assoc.
PD FEB
PY 2016
VL 5
IS 2
AR e002447
DI 10.1161/JAHA.115.002447
PG 13
WC Cardiac & Cardiovascular Systems
WE Science Citation Index Expanded (SCI-EXPANDED)
SC Cardiovascular System & Cardiology
GA DO9TW
UT WOS:000378131100016
PM 26908400
OA gold, Green Published, Green Submitted
DA 2023-05-13
ER

PT J
AU D'Andrea, A
   Radmilovic, J
   Mele, D
   D'Ascenzi, F
   Agricola, E
   Carbone, A
   Lo Iudice, F
   Novo, G
   Ancona, F
   Righini, FM
   Mondillo, S
   Bossone, E
   Galderisi, M
AF D'Andrea, Antonello
   Radmilovic, Juri
   Mele, Donato
   D'Ascenzi, Flavio
   Agricola, Eustachio
   Carbone, Andreina
   Lo Iudice, Francesco
   Novo, Giuseppina
   Ancona, Francesco
   Righini, Francesca Maria
   Mondillo, Sergio
   Bossone, Eduardo
   Galderisi, Maurizio
CA Italian Soc Cardiology
TI Speckle tracking analysis in intensive care unit: A toy or a tool?
SO ECHOCARDIOGRAPHY-A JOURNAL OF CARDIOVASCULAR ULTRASOUND AND ALLIED
   TECHNIQUES
LA English
DT Review
DE acute coronary syndrome; heart failure; intensity care unit;
   myocarditis; pulmonary; pulmonary embolism; speckle tracking strain
ID ST-SEGMENT ELEVATION; GLOBAL LONGITUDINAL STRAIN; ACUTE CORONARY
   SYNDROME; LEFT-VENTRICULAR DYSFUNCTION; ACUTE MYOCARDIAL-INFARCTION;
   ACUTE PULMONARY-EMBOLISM; FREE-WALL STRAIN; TAKOTSUBO CARDIOMYOPATHY;
   2-DIMENSIONAL STRAIN; REGIONAL FUNCTION
AB The use of conventional echocardiography in the intensive care unit (ICU) is today established to assess left and right ventricular systolic function, for preload determination and procedural guidance. Next step in ICU echocardiography could be the use of novel ultrasound techniques such as strain echocardiography to assist in the management of patients with acute coronary syndrome, heart failure, or pulmonary embolism. This review has gathered the available evidence supporting the incremental value of strain in the diagnostic workup of cardiac diseases treated in ICU.
C1 [D'Andrea, Antonello; Radmilovic, Juri; Carbone, Andreina] Luigi Vanvitelli Univ Naples, Monaldi Hosp, Naples, Italy.
   [Mele, Donato] Univ Hosp Ferrara, Ferrara, Italy.
   [D'Ascenzi, Flavio; Mondillo, Sergio] Univ Siena, Siena, Italy.
   [Agricola, Eustachio; Ancona, Francesco] Osped San Raffaele, Milan, Italy.
   [Lo Iudice, Francesco; Galderisi, Maurizio] Federico II Univ Naples, Naples, Italy.
   [Novo, Giuseppina] Univ Hosp Palermo, Palermo, Italy.
   [Righini, Francesca Maria] Monzino Cardiol Ctr, Milan, Italy.
   [Bossone, Eduardo] Univ Salerno, Salerno, Italy.
C3 Universita della Campania Vanvitelli; University of Ferrara; Arcispedale
   Sant'Anna; University of Siena; Vita-Salute San Raffaele University;
   IRCCS Ospedale San Raffaele; University of Naples Federico II; IRCCS
   Centro Cardiologico Monzino; University of Salerno
RP D'Andrea, A (通讯作者)，Luigi Vanvitelli Univ Naples, Monaldi Hosp, Naples, Italy.
EM antonellodandrea@libero.it
RI D'Ascenzi, Flavio/AAP-7223-2020; novo, giuseppina/K-6580-2016; Mele,
   Donato/K-2100-2018; Agricola, Eustachio/AAC-2019-2019; Mondillo,
   Sergio/Q-9354-2018; D'Ascenzi, Flavio/K-7737-2016; Ancona,
   Francesco/AAU-9158-2021; Bossone, Eduardo/Z-1305-2019
OI D'Ascenzi, Flavio/0000-0002-0947-6836; Mondillo,
   Sergio/0000-0002-5490-2769; D'Ascenzi, Flavio/0000-0002-0947-6836;
   Ancona, Francesco/0000-0002-7972-0689; MELE, Donato/0000-0002-2823-4090;
   Agricola, Eustachio/0000-0002-4834-2187; Bossone,
   Eduardo/0000-0003-2769-9950
CR Antoni ML, 2010, EUR HEART J, V31, P2006, DOI 10.1093/eurheartj/ehq198
   Barbier P, 2015, EUR HEART J-CARD IMG, V16, P642, DOI 10.1093/ehjci/jeu274
   Basu S, 2012, PEDIATR CRIT CARE ME, V13, P259, DOI 10.1097/PCC.0b013e3182288445
   Bergerot C, 2014, J AM SOC ECHOCARDIOG, V27, P93, DOI 10.1016/j.echo.2013.09.011
   Boulate D, 2014, ANN CARDIOTHORAC SUR, V3, P585, DOI 10.3978/j.issn.2225-319X.2014.08.08
   Caspar T, 2017, J AM SOC ECHOCARDIOG, V30, P756, DOI 10.1016/j.echo.2017.04.002
   Caspar T, 2017, INT J CARDIOL, V236, P91, DOI 10.1016/j.ijcard.2017.02.068
   Caspar T, 2016, ECHOCARDIOGR-J CARD, V33, P157, DOI 10.1111/echo.13045
   Chang WT, 2015, INTENS CARE MED, V41, P1791, DOI 10.1007/s00134-015-3970-3
   Chang WT, 2014, J AM SOC ECHOCARDIOG, V27, P230, DOI 10.1016/j.echo.2013.11.010
   Cho GY, 2009, J AM COLL CARDIOL, V54, P618, DOI 10.1016/j.jacc.2009.04.061
   Cimino S, 2013, EUR HEART J-CARD IMG, V14, P805, DOI 10.1093/ehjci/jes295
   Cinotti R, 2015, ANAESTH INTENSIVE TH, V47, P482, DOI 10.5603/AIT.a2015.0078
   D'Andrea A, 2017, ECHOCARDIOGR-J CARD, V34, P746, DOI 10.1111/echo.13506
   D'Andrea A, 2016, ECHOCARDIOGR-J CARD, V33, P1144, DOI 10.1111/echo.13225
   D'Andrea A, 2016, INT J CARDIOL, V206, P107, DOI 10.1016/j.ijcard.2016.01.084
   D'Andrea A, 2011, INT J CARDIOL, V153, P185, DOI 10.1016/j.ijcard.2010.08.025
   D'Andrea A, 2009, EUR J HEART FAIL, V11, P58, DOI 10.1093/eurjhf/hfn010
   Dahhan T, 2016, CARDIOVASC ULTRASOUN, V14, DOI 10.1186/s12947-016-0087-y
   Dahlslett T, 2014, J AM SOC ECHOCARDIOG, V27, P512, DOI 10.1016/j.echo.2014.01.019
   De Geer L, 2015, CRIT CARE, V19, DOI 10.1186/s13054-015-0857-1
   Ding S, 2015, J ELECTROCARDIOL, V48, P241, DOI 10.1016/j.jelectrocard.2014.12.003
   Ersboll M, 2013, JACC-CARDIOVASC IMAG, V6, P851, DOI 10.1016/j.jcmg.2013.05.009
   Escher F, 2013, MEDIAT INFLAMM, V2013, DOI 10.1155/2013/875420
   Farsalinos KE, 2015, J AM SOC ECHOCARDIOG, V28, P1171, DOI 10.1016/j.echo.2015.06.011
   Favot M, 2016, WEST J EMERG MED, V17, P54, DOI 10.5811/westjem.2015.12.28521
   Franchi F, 2013, BIOMED RES INT, V2013, DOI 10.1155/2013/918548
   Friedrich MG, 2009, J AM COLL CARDIOL, V53, P1475, DOI 10.1016/j.jacc.2009.02.007
   Gupta DK, 2014, J HEART LUNG TRANSPL, V33, P372, DOI 10.1016/j.healun.2014.01.866
   Haugaa KH, 2013, JACC-CARDIOVASC IMAG, V6, P841, DOI 10.1016/j.jcmg.2013.03.005
   Heggemann F, 2014, PLOS ONE, V9, DOI 10.1371/journal.pone.0103717
   Heggemann F, 2011, ECHOCARDIOGR-J CARD, V28, P715, DOI 10.1111/j.1540-8175.2011.01430.x
   Hoogslag GE, 2014, HEART VESSELS, V29, P619, DOI 10.1007/s00380-013-0412-4
   Hsiao JF, 2013, INT J CARDIOVAS IMAG, V29, P275, DOI 10.1007/s10554-012-0085-6
   Hurst RT, 2010, JACC-CARDIOVASC IMAG, V3, P641, DOI 10.1016/j.jcmg.2010.01.009
   Hutyra M, 2015, INT J CARDIOVAS IMAG, V31, P497, DOI 10.1007/s10554-014-0573-y
   Kasner M, 2013, INT J CARDIOL, V168, P3023, DOI 10.1016/j.ijcard.2013.04.016
   Kato TS, 2013, JACC-HEART FAIL, V1, P216, DOI 10.1016/j.jchf.2013.02.005
   Khoo NS, 2012, J AM SOC ECHOCARDIOG, V25, P294, DOI 10.1016/j.echo.2011.10.010
   Konstantinides SV, 2014, EUR HEART J, V35, P3033, DOI 10.1093/eurheartj/ehu283
   Lanspa MJ, 2015, CRIT CARE, V19, P493
   Lee R, 2004, AM J CARDIOL, V94, P1333, DOI 10.1016/j.amjcard.2004.07.129
   Leitman M, 2010, J AM SOC ECHOCARDIOG, V23, P64, DOI 10.1016/j.echo.2009.10.004
   Liu C, 2016, INT J CARDIOVAS IMAG, V32, P1675, DOI 10.1007/s10554-016-0959-0
   Logstrup BB, 2016, EUR HEART J-CARD IMG, V17, P1018, DOI 10.1093/ehjci/jev302
   Mediratta A, 2016, ECHOCARDIOGR-J CARD, V33, P696, DOI 10.1111/echo.13142
   Mele D, 2004, J AM SOC ECHOCARDIOG, V17, P313, DOI 10.1016/j.echo.2003.12.018
   Mele D, 2003, Eur J Echocardiogr, V4, P59, DOI 10.1053/euje.2002.0619
   Mele D, 2017, J CARDIOVASC ECHOGR, V27, P93, DOI 10.4103/jcecho.jcecho_2_17
   Mele D, 2016, EUR HEART J-CARD IMG, V17, P668, DOI 10.1093/ehjci/jev191
   Mignot A, 2010, J AM SOC ECHOCARDIOG, V23, P1019, DOI 10.1016/j.echo.2010.07.019
   Mondillo S, 2011, J ULTRAS MED, V30, P71, DOI 10.7863/jum.2011.30.1.71
   Mor-Avi V, 2011, J AM SOC ECHOCARDIOG, V24, P277, DOI 10.1016/j.echo.2011.01.015
   Orde SR, 2014, CRIT CARE, V18, DOI 10.1186/cc13987
   Perk G, 2009, ECHOCARDIOGR-J CARD, V26, P299, DOI 10.1111/j.1540-8175.2008.00863.x
   Ramberg E, 2017, AM J EMERG MED, V35, P136, DOI 10.1016/j.ajem.2016.09.059
   Sarvari SI, 2013, JACC-CARDIOVASC IMAG, V6, P535, DOI 10.1016/j.jcmg.2013.01.009
   Schroeder J, 2016, CLIN RES CARDIOL, V105, P248, DOI 10.1007/s00392-015-0916-2
   Schwarz K, 2017, J AM SOC ECHOCARDIOG, V30, P745, DOI 10.1016/j.echo.2017.03.016
   Shiino K, 2015, INT HEART J, V56, P100, DOI 10.1536/ihj.14-162
   Sturmberger T, 2016, ECHO RES PRACT, V3, pK15, DOI 10.1530/ERP-16-0013
   Wang J, 2008, EUR HEART J, V29, P1283, DOI 10.1093/eurheartj/ehn141
   Weidemann F, 2006, J AM SOC ECHOCARDIOG, V19, P839, DOI 10.1016/j.echo.2006.01.024
   Woo JS, 2011, AM J CARDIOL, V108, P340, DOI 10.1016/j.amjcard.2011.03.052
   Zhang L, 2016, INT J CARDIOL, V223, P1045, DOI 10.1016/j.ijcard.2016.08.277
NR 65
TC 9
Z9 9
U1 1
U2 6
PU WILEY
PI HOBOKEN
PA 111 RIVER ST, HOBOKEN 07030-5774, NJ USA
SN 0742-2822
EI 1540-8175
J9 ECHOCARDIOGR-J CARD
JI Echocardiography-J. Cardiovasc. Ultrasound Allied Tech.
PD APR
PY 2018
VL 35
IS 4
BP 506
EP 519
DI 10.1111/echo.13879
PG 14
WC Cardiac & Cardiovascular Systems
WE Science Citation Index Expanded (SCI-EXPANDED)
SC Cardiovascular System & Cardiology
GA GD4RW
UT WOS:000430491300012
PM 29600543
DA 2023-05-13
ER

PT J
AU Gomes, L
   Liebana-Presa, C
   Araujo, B
   Marques, F
   Fernandez-Martinez, E
AF Gomes, Lisa
   Liebana-Presa, Cristina
   Araujo, Beatriz
   Marques, Fatima
   Fernandez-Martinez, Elena
TI Heart Disease, Now What? Improving Quality of Life through Education
SO INTERNATIONAL JOURNAL OF ENVIRONMENTAL RESEARCH AND PUBLIC HEALTH
LA English
DT Article
DE coronary disease; cardiac rehabilitation; health education; quality of
   life; self-care
ID CARE; QUESTIONNAIRE
AB Introduction: The management of chronic illness assumes a level of demand for permanent care and reaches a priority dimension in the health context. Given the importance of nursing care to post-acute coronary syndrome patients, the objective of this study is to evaluate the impact of an educational intervention program on quality of life in patients after acute coronary syndrome. Method: Quasi-experimental study with two groups: an experimental group exposed to the educational intervention program and the control group without exposure to the educational intervention program. Results: The results showed statistically significant differences between both groups (p < 0.001). Although only valid for the specific group of subjects studied, the educational intervention program enabled significant gains in quality of life. Conclusions: According to the findings of the study, a systematized and structured educational program, integrated into the care organization and based on transition processes, is effective in developing self-care skills and improves the quality of life in patients after acute coronary syndrome.
C1 [Gomes, Lisa] Minho Univ, Nursing Sch, P-4710057 Braga, Portugal.
   [Liebana-Presa, Cristina] Univ Leon, Fac Hlth Sci, SALBIS Res Grp, Campus Ponferrada, Ponferrada 24401, Spain.
   [Araujo, Beatriz] Univ Catolica Portuguesa, Inst Hlth Sci, P-4169005 Porto, Portugal.
   [Marques, Fatima] Ctr Hosp Tras Os Montes & Alto Douro EPE, Intens Care Coronary Unit, P-5000508 Vila Real, Portugal.
   [Fernandez-Martinez, Elena] Univ Leon, Fac Hlth Sci, SALBIS Res Grp, Leon 24071, Spain.
C3 Universidade do Minho; Universidad de Leon; Universidade Catolica
   Portuguesa; Universidad de Leon
RP Liebana-Presa, C (通讯作者)，Univ Leon, Fac Hlth Sci, SALBIS Res Grp, Campus Ponferrada, Ponferrada 24401, Spain.
EM lgomes@ese.uminho.pt; cliep@unileon.es; baraujo@porto.ucp.pt;
   fatimaecmarques@sapo.pt; elena.fernandez@unileon.es
RI Liebana-Presa, Cristina/O-1771-2017; Gomes, Lisa/AAP-3241-2021; Araujo,
   Beatriz/HTP-2417-2023; Fernández-Martínez, Elena/I-8357-2017; Araujo,
   Beatriz/F-9714-2015
OI Liebana-Presa, Cristina/0000-0003-1272-3014; Gomes,
   Lisa/0000-0003-2154-3461; Fernández-Martínez, Elena/0000-0002-8582-6631;
   Araujo, Beatriz/0000-0003-0266-2449
CR Abbasi Alireza, 2018, Electron Physician, V10, P7028, DOI 10.19082/7028
   Abreu A, 2018, REV PORT CARDIOL, V37, P363, DOI 10.1016/j.repc.2018.02.006
   Amaral A., 2014, INT J CARING SCI, V7, P426
   BANDURA A, 1986, J SOC CLIN PSYCHOL, V4, P359, DOI 10.1521/jscp.1986.4.3.359
   Benjamin EJ, 2018, CIRCULATION, V137, pE67, DOI [10.1161/CIR.0000000000000558, 10.1161/CIR.0000000000000485, 10.1161/CIR.0000000000000530]
   Bhatnagar P., EUROPEAN CARDIOVASCU
   Browner WS., 2013, DESIGNING CLIN RES E
   da Silva PM, 2019, REV PORT CARDIOL, V38, P427, DOI 10.1016/j.repc.2018.09.011
   Doran D, 2006, RES NURS HEALTH, V29, P61, DOI 10.1002/nur.20110
   Gale C., 2017, BRIT J CARDIOLOGY, V24, P3, DOI [10.5837/bjc.2017.s01, DOI 10.5837/BJC.2017.S01]
   Gomes L, 2019, COMM COM INF SC, V1016, P269, DOI 10.1007/978-3-030-16028-9_24
   Goodman H, 2013, INT J NURS STUD, V50, P945, DOI 10.1016/j.ijnurstu.2012.11.007
   Grant JS, 2018, J PATIENT-CENTER RES, V5, P140, DOI 10.17294/2330-0698.1588
   Gray J., 2017, PRACTICE NURSING RES
   Hofer Stefan, 2004, Health Qual Life Outcomes, V2, P3, DOI 10.1186/1477-7525-2-3
   Holman H, 2004, PUBLIC HEALTH REP, V119, P239, DOI 10.1016/j.phr.2004.04.002
   Jung HG, 2021, HEALTH QUAL LIFE OUT, V19, DOI 10.1186/s12955-020-01635-2
   Leal A, 2005, QUAL LIFE RES, V14, P2335, DOI 10.1007/s11136-005-7213-x
   LIM LLY, 1993, J CLIN EPIDEMIOL, V46, P1249, DOI 10.1016/0895-4356(93)90089-J
   Loghmani L, 2018, ELECTRON J GEN MED, V15, DOI 10.29333/ejgm/85684
   Okwose NC, 2020, BMJ OPEN, V10, DOI 10.1136/bmjopen-2019-036382
   Oscalices MIL, 2019, REV ESC ENFERM USP, V53, DOI [10.1590/S1980-220X2017039803447, 10.1590/s1980-220x2017039803447]
   Piepoli MF, 2016, EUR HEART J, V37, P2315, DOI 10.1093/eurheartj/ehw106
   Rice H, 2018, PATIENT EDUC COUNS, V101, P363, DOI 10.1016/j.pec.2017.10.002
   Riegel B, 2021, INT J NURS STUD, V116, DOI 10.1016/j.ijnurstu.2019.103402
   Riegel B, 2016, J CARDIOVASC NURS, V31, P226, DOI 10.1097/JCN.0000000000000244
   Ruppar TM, 2019, J ADV NURS, V75, P676, DOI 10.1111/jan.13903
   Santos G., 2017, PROGRAMA NACL DOEN A
   Simoes JD, 2017, HEALT SYST TRANSIT, V19, P1
   Townsend N, 2016, EUR HEART J, V37, P3232, DOI [10.1093/eurheartj/ehw334, 10.1093/eurheartj/ehy342]
   Vandenberghe D, 2020, EUR J PUBLIC HEALTH, V30, P833, DOI 10.1093/eurpub/ckz073
   Weibel L, 2016, EUR J CARDIOVASC NUR, V15, P213, DOI 10.1177/1474515114556713
   WHO, 2020, HEARTS TECHN PACK CA
   Zajacova A, 2018, ANNU REV PUBL HEALTH, V39, P273, DOI 10.1146/annurev-publhealth-031816-044628
NR 34
TC 1
Z9 1
U1 0
U2 2
PU MDPI
PI BASEL
PA ST ALBAN-ANLAGE 66, CH-4052 BASEL, SWITZERLAND
EI 1660-4601
J9 INT J ENV RES PUB HE
JI Int. J. Environ. Res. Public Health
PD MAR
PY 2021
VL 18
IS 6
AR 3077
DI 10.3390/ijerph18063077
PG 10
WC Environmental Sciences; Public, Environmental & Occupational Health
WE Science Citation Index Expanded (SCI-EXPANDED); Social Science Citation Index (SSCI)
SC Environmental Sciences & Ecology; Public, Environmental & Occupational
   Health
GA RL8AR
UT WOS:000639189300001
PM 33802701
OA Green Published, gold
DA 2023-05-13
ER

PT J
AU van Kuijk, JP
   ten Berg, JM
AF van Kuijk, J. P.
   ten Berg, J. M.
TI Optimal treatment of patients with NSTE-ACS in the Dutch health care
   system
SO NETHERLANDS HEART JOURNAL
LA English
DT Review
DE therapeutics; acute coronary syndrome; myocardial infarction
ID ACUTE CORONARY SYNDROMES; ACUTE MYOCARDIAL-INFARCTION; DUAL ANTIPLATELET
   THERAPY; UNSTABLE ANGINA; INVASIVE STRATEGY; POOLED ANALYSIS;
   ST-ELEVATION; RISK SCORES; RULE-OUT; CLOPIDOGREL
AB In the current daily practice of acute coronary syndromes, patients experiencing non-ST-elevation acute coronary syndrome (NSTE-ACS) represent the majority of this population. In these patients it is of utmost importance to estimate both ischaemic and bleeding risk, with subsequent, and preferably tailored pharmacological and, if indicated, invasive treatment. In this paper we describe the several risk scores and evaluate which are most applicable to the Dutch health-care system. Furthermore, we provide an overview of the recommended pharmacological treatment in keeping with the European Society of Cardiology guidelines. An important topic of this paper is how to decide between early or delayed invasive strategies. We describe the recommendations of the European Society of Cardiology and evaluate to which level these should be applied to the Dutch health-care system.
C1 [van Kuijk, J. P.; ten Berg, J. M.] St Antonius Hosp, Dept Cardiol, Nieuwegein, Netherlands.
C3 St. Antonius Hospital Utrecht
RP van Kuijk, JP (通讯作者)，St Antonius Hosp, Dept Cardiol, Nieuwegein, Netherlands.
EM j.van.kuijk@antoniusziekenhuis.nl
CR Abu-Assi E, 2012, EUR HEART J-ACUTE CA, V1, P222, DOI 10.1177/2048872612453924
   Antman EM, 1999, CIRCULATION, V100, P1602, DOI 10.1161/01.CIR.100.15.1602
   Baigent C, 2002, BMJ-BRIT MED J, V324, P71, DOI 10.1136/bmj.324.7329.71
   Bavry AA, 2006, J AM COLL CARDIOL, V48, P1319, DOI 10.1016/j.jacc.2006.06.050
   Bawamia B, 2013, AM HEART J, V165, P441, DOI 10.1016/j.ahj.2012.12.020
   Chang WC, 2004, AM HEART J, V148, P62, DOI 10.1016/j.ahj.2003.05.004
   Costa F, 2017, LANCET, V389, P1025, DOI 10.1016/S0140-6736(17)30397-5
   Diercks DB, 2006, AM J CARDIOL, V97, P437, DOI 10.1016/j.amjcard.2005.09.073
   Eikelboom JW, 2000, LANCET, V355, P1936, DOI 10.1016/S0140-6736(00)02324-2
   Fox KAA, 2014, BMJ OPEN, V4, DOI 10.1136/bmjopen-2013-004425
   Fox KAA, 2010, J AM COLL CARDIOL, V55, P2435, DOI 10.1016/j.jacc.2010.03.007
   Granger CB, 2003, ARCH INTERN MED, V163, P2345, DOI 10.1001/archinte.163.19.2345
   Hamm CW, 2011, EUR HEART J, V32, P2999, DOI 10.1093/eurheartj/ehr236
   Kontos MC, 2011, AM HEART J, V161, P864, DOI 10.1016/j.ahj.2011.01.006
   Koskinas KC, 2015, CIRC-CARDIOVASC INTE, V8, DOI 10.1161/CIRCINTERVENTIONS.114.002053
   LEWIS HD, 1983, NEW ENGL J MED, V309, P396, DOI 10.1056/NEJM198308183090703
   Mehran R, 2010, J AM COLL CARDIOL, V55, P2556, DOI 10.1016/j.jacc.2009.09.076
   Mehta SR, 2009, NEW ENGL J MED, V360, P2165, DOI 10.1056/NEJMoa0807986
   Mehta SR, 2001, LANCET, V358, P527, DOI 10.1016/S0140-6736(01)05701-4
   Montalescot G, 2013, NEW ENGL J MED, V369, P999, DOI 10.1056/NEJMoa1308075
   Navarese EP, 2013, ANN INTERN MED, V158, P261, DOI 10.7326/0003-4819-158-4-201302190-00006
   O'Donoghue M, 2008, JAMA-J AM MED ASSOC, V300, P71, DOI 10.1001/jama.300.1.71
   Parodi G, 2011, JAMA-J AM MED ASSOC, V306, P1215, DOI 10.1001/jama.2011.1332
   Reichlin T, 2012, AM J MED, V125, P1205, DOI 10.1016/j.amjmed.2012.07.015
   Reichlin T, 2012, ARCH INTERN MED, V172, P1211, DOI 10.1001/archinternmed.2012.3698
   Roffi M, 2016, EUR HEART J, V37, P267, DOI 10.1093/eurheartj/ehv320
   Gimenez MR, 2015, AM J MED, V128, P861, DOI 10.1016/j.amjmed.2015.01.046
   Savonitto S, 1999, JAMA-J AM MED ASSOC, V281, P707, DOI 10.1001/jama.281.8.707
   Silvain J, 2012, BMJ-BRIT MED J, V344, DOI 10.1136/bmj.e553
   Sorajja P, 2010, J AM COLL CARDIOL, V55, P1416, DOI 10.1016/j.jacc.2009.11.063
   Steg PG, 2013, LANCET, V382, P1981, DOI 10.1016/S0140-6736(13)61615-3
   Steg PG, 2011, EUR HEART J, V32, P1854, DOI 10.1093/eurheartj/ehr204
   Subherwal S, 2009, CIRCULATION, V119, P1873, DOI 10.1161/CIRCULATIONAHA.108.828541
   THEROUX P, 1988, NEW ENGL J MED, V319, P1105, DOI 10.1056/NEJM198810273191701
   Thygesen K, 2012, EUR HEART J, V33, P2551, DOI 10.1093/eurheartj/ehs184
   van't Hof A, 2016, ESC NSTEACS AMENDEME
   WALLENTIN L, 1990, LANCET, V336, P827
   Wallentin L, 2009, NEW ENGL J MED, V361, P1045, DOI 10.1056/NEJMoa0904327
   Wiviott SD, 2007, NEW ENGL J MED, V357, P2001, DOI 10.1056/NEJMoa0706482
   Yeh RW, 2016, JAMA-J AM MED ASSOC, V315, P1735, DOI 10.1001/jama.2016.3775
   YUSUF S, 1988, JAMA-J AM MED ASSOC, V260, P2088, DOI 10.1001/jama.260.14.2088
   Yusuf S, 2006, NEW ENGL J MED, V354, P1464
   Yusuf S, 2001, NEW ENGL J MED, V345, P494
   Zhelev Z, 2015, BMJ-BRIT MED J, V350, DOI 10.1136/bmj.h15
NR 44
TC 1
Z9 1
U1 0
U2 0
PU BOHN STAFLEU VAN LOGHUM BV
PI HOUTEN
PA POSTBUS 246, 3990 GA HOUTEN, NETHERLANDS
SN 1568-5888
EI 1876-6250
J9 NETH HEART J
JI Neth. Heart J.
PD JUN
PY 2018
VL 26
IS 6
BP 289
EP 295
DI 10.1007/s12471-018-1114-4
PG 7
WC Cardiac & Cardiovascular Systems
WE Science Citation Index Expanded (SCI-EXPANDED)
SC Cardiovascular System & Cardiology
GA GH1JJ
UT WOS:000433158900002
PM 29713990
OA Green Published, gold
DA 2023-05-13
ER

PT J
AU Rosier, SE
   Otten, R
   Brugts, JJ
   Hoek, AE
AF Rosier, S. E.
   Otten, R.
   Brugts, J. J.
   Hoek, A. E.
TI Allergic acute coronary syndrome in exercise-induced anaphylaxis
SO NETHERLANDS JOURNAL OF MEDICINE
LA English
DT Article
DE Acute care; anaphylaxis; emergency department; exercise induced
   anaphylaxis; Kounis syndrome
ID KOUNIS-SYNDROME; MANAGEMENT; DIAGNOSIS; EPIDEMIOLOGY
AB In this case report we present a 49-year-old male who was seen in the emergency department after collapsing due to anaphylactic shock, with ECG findings suggesting myocardial ischaemia. We linked both diagnoses to Kounis syndrome, which describes an acute coronary syndrome due to an allergic event. His circulatory collapse was explained by exercise-induced anaphylaxis.
C1 [Rosier, S. E.; Hoek, A. E.] Erasmus MC, Dept Acute Care, Rotterdam, Netherlands.
   [Otten, R.] Erasmus MC, Dept Internal Med, Rotterdam, Netherlands.
   [Brugts, J. J.] Erasmus MC, Dept Cardiol, Rotterdam, Netherlands.
C3 Erasmus University Rotterdam; Erasmus MC; Erasmus University Rotterdam;
   Erasmus MC; Erasmus University Rotterdam; Erasmus MC
RP Rosier, SE (通讯作者)，Erasmus MC, Dept Acute Care, Rotterdam, Netherlands.
EM suzanne.emilie.rosier@gmail.com
CR Abdelghany M, 2017, INT J CARDIOL, V232, P1, DOI 10.1016/j.ijcard.2017.01.124
   Feldweg AM, 2017, J ALLER CL IMM-PRACT, V5, P283, DOI 10.1016/j.jaip.2016.11.022
   Kounis NG, 2006, INT J CARDIOL, V110, P7, DOI 10.1016/j.ijcard.2005.08.007
   Kounis NG, 2016, CLIN CHEM LAB MED, V54, P1545, DOI 10.1515/cclm-2016-0010
   Matsuo H, 2004, J BIOL CHEM, V279, P12135, DOI 10.1074/jbc.M311340200
   Memon Sarfaraz, 2015, Proc (Bayl Univ Med Cent), V28, P358
   Pravettoni V, 2016, J ASTHMA ALLERGY, V9, P191, DOI 10.2147/JAA.S109105
NR 7
TC 3
Z9 4
U1 0
U2 0
PU VAN ZUIDEN COMMUNICATIONS
PI ALPHEN AAN DE RIJN
PA HENRY DUNANTWEG 40A, 2402 NR ALPHEN AAN DE RIJN, NETHERLANDS
SN 0300-2977
EI 1872-9061
J9 NETH J MED
JI Neth. J. Med.
PD NOV
PY 2018
VL 76
IS 9
BP 411
EP 414
PG 4
WC Medicine, General & Internal
WE Science Citation Index Expanded (SCI-EXPANDED)
SC General & Internal Medicine
GA HA8GG
UT WOS:000450526500005
PM 30465657
DA 2023-05-13
ER

PT J
AU Manning, N
   Albarran, JW
AF Manning, Nicola
   Albarran, John W.
TI Low-dose intensive insulin therapy in patients with Acute Coronary
   Syndrome accompanied by Left Ventricular Failure: audit of two UK
   hospitals
SO JOURNAL OF CLINICAL NURSING
LA English
DT Article
DE acute coronary syndrome; hyperglycaemia; hypoglycaemia; intensive
   insulin therapy; Left Ventricular Failure; safety
ID ACUTE MYOCARDIAL-INFARCTION; TIGHT GLYCEMIC CONTROL; DIABETIC-PATIENTS;
   MORTALITY; IMPLEMENTATION; HYPOGLYCEMIA; INFUSION; OUTCOMES; TRIAL; CARE
AB Aims and Objectives. To determine whether a low-dose intravenous insulin regimen reduces blood glucose levels at a timely rate and associated side effects among patients with Acute Coronary Syndrome and Left Ventricular Failure.
   Background. Induced hypoglycaemia and the associated risks have questioned the benefits of intensive insulin therapy in patients presenting with raised blood glucose levels and Acute Coronary Syndromes. Local audit data identified that patients with Acute Coronary Syndrome and Left Ventricular Failure experienced more hypoglycaemic episodes than those with Acute Coronary Syndrome alone. Consequently, a new regimen of low-dose insulin for this group was implemented and audited over 12 months.
   Design. Audit.
   Methods. Thirty-six consecutive patient notes with a diagnosis of Acute Coronary Syndrome and blood glucose of >= 10 mmol/l treated with a new insulin therapy regimen were analysed. Data were extracted using a standardised form and entered into an Excel spreadsheet for analysis.
   Results. The mean age of the sample was 70 years with 66% of subjects being men and 50% presenting with Acute Coronary Syndrome and Left Ventricular Failure. The low-dose regimen was effective in achieving normoglycaemia, (range 4-8 mmol/l) for a consecutive six-hour period. This was achieved in 72% of patients and within a median time of 13 hours.
   Conclusion. The audit suggests that a low-dose insulin regimen can effectively stabilise blood glucose in patients presenting with both Acute Coronary Syndrome and Left Ventricular Failure. The importance of regularly monitoring blood sugar levels is vital and highlights the role of nurses in minimising patient risk and promoting safety.
C1 [Manning, Nicola] North Bristol NHS Trust, Southmead Hosp, Cardiac Rehabil Dept, Bristol, Avon, England.
   [Albarran, John W.] Univ West England, Fac Hlth & Social Care, Ctr Clin & Hlth Sci Res, Cardiovasc & Crit Care Nursing, Bristol, Avon, England.
C3 North Bristol NHS Trust; Southmead Hospital; University of West England
RP Manning, N (通讯作者)，Southmead Hosp, Cardiac Rehabil Dept, Level 1,Gate 18,Corridor 5,Off 1,Brunel Bldg, Bristol BS10 5NB, Avon, England.
EM Nicola.manning@nbt.nhs.uk
RI Albarran, John/J-8385-2019
CR Alabas OA, 2014, AGE AGEING, V43, P779, DOI 10.1093/ageing/aft201
   Aragon D, 2006, AM J CRIT CARE, V15, P370, DOI 10.4037/ajcc2006.15.4.370
   Avanzini F, 2009, EUR J CARDIOVASC NUR, V8, P182, DOI 10.1016/j.ejcnurse.2008.12.001
   Cheung NW, 2006, DIABETES CARE, V29, P765, DOI 10.2337/diacare.29.04.06.dc05-1894
   Coggins MD, 2012, J AGING WELL, V5, P5
   Goldberg PA, 2004, DIABETES CARE, V27, P461, DOI 10.2337/diacare.27.2.461
   Higuchi KS, 2011, J CLIN NURS, V20, P1329, DOI 10.1111/j.1365-2702.2010.03590.x
   Hinno S, 2012, J CLIN NURS, V21, P1584, DOI 10.1111/j.1365-2702.2011.03956.x
   Johnston G, 2000, QUAL HEALTH CARE, V9, P23, DOI 10.1136/qhc.9.1.23
   Knowles S, 2014, J CLIN NURS, V23, P716, DOI 10.1111/jocn.12448
   Kosiborod M, 2009, ARCH INTERN MED, V169, P438, DOI 10.1001/archinternmed.2008.593
   Kosiborod M, 2009, JAMA-J AM MED ASSOC, V301, P1556, DOI 10.1001/jama.2009.496
   Malmberg K, 2005, EUR HEART J, V26, P650, DOI 10.1093/eurheartj/ehi199
   MALMBERG K, 1995, J AM COLL CARDIOL, V26, P57, DOI 10.1016/0735-1097(95)00126-K
   Mellbin LG, 2009, HEART, V95, P721, DOI 10.1136/hrt.2008.152835
   Middleton S, 2012, J CLIN NURS, V21, P3195, DOI 10.1111/jocn.12002
   Monteiro Silvia, 2009, Rev Port Cardiol, V28, P49
   Myocardial Ischaemia National Audit Project (MINAP), 2010, MAN AC COR SYNDR HYP
   Nasraway SA, 2007, CRIT CARE MED, V35, P2435, DOI 10.1097/01.CCM.0000286520.50104.51
   NICE, 2013, MI SEC PREV SEC PREV
   Patel S, 2010, Nurs Stand, V24, P40
   Ryden L, 2013, EUR HEART J, V34, P3035, DOI 10.1093/eurheartj/eht108
   Sauer P, 2009, DIMENS CRIT CARE NUR, V28, P95, DOI 10.1097/DCC.0b013e31819af06d
   Svensson AM, 2005, EUR HEART J, V26, P1255, DOI 10.1093/eurheartj/ehi230
   Whitehorn LJ, 2007, J CLIN NURS, V16, P16, DOI 10.1111/j.1365-2702.2005.01492.x
NR 25
TC 0
Z9 0
U1 0
U2 1
PU WILEY
PI HOBOKEN
PA 111 RIVER ST, HOBOKEN 07030-5774, NJ USA
SN 0962-1067
EI 1365-2702
J9 J CLIN NURS
JI J. Clin. Nurs.
PD OCT
PY 2016
VL 25
IS 19-20
BP 3001
EP 3009
DI 10.1111/jocn.13257
PG 9
WC Nursing
WE Science Citation Index Expanded (SCI-EXPANDED); Social Science Citation Index (SSCI)
SC Nursing
GA ED5VT
UT WOS:000388921200027
PM 27118423
OA Green Submitted
DA 2023-05-13
ER

PT J
AU Degano, IR
   Elosua, R
   Marrugat, J
AF Degano, Irene R.
   Elosua, Roberto
   Marrugat, Jaume
TI Epidemiology of Acute Coronary Syndromes in Spain: Estimation of the
   Number of Cases and Trends From 2005 to 2049
SO REVISTA ESPANOLA DE CARDIOLOGIA
LA English
DT Article
DE Acute coronary syndromes; Myocardial infarction; Incidence; Mortality
ID ACUTE MYOCARDIAL-INFARCTION; ST-SEGMENT-ELEVATION; MORTALITY-RATES;
   CASE-FATALITY; HEART-DISEASE; REGISTRY; OUTCOMES; ASSOCIATION;
   MANAGEMENT; IMPACT
AB Acute coronary syndromes are a leading cause of mortality, morbidity, and health care cost in Spain. The aims of this report are to estimate the number of acute coronary syndromes cases in the Spanish population in 2013 and 2021, and the trend from 2005 to 2049. We estimated the number of acute coronary syndromes cases by sex and Spanish autonomous community using data from the most updated population and hospital registries. We present the estimated number of cases with an exact 95% confidence interval, assuming that the number of cases followed a Poisson distribution. There will be 115 752 acute coronary syndromes cases in Spain in 2013 (95% confidence interval, 114 822-116 687). Within 28 days, 39 086 of these patients will die and 85 326 will be hospitalized. Non-ST segment elevation acute coronary syndromes (56%) and acute myocardial infarction (81%) will be the most common admission and discharge diagnoses, respectively. We estimate approximately 109 772 acute coronary syndromes cases in 2021 (95% confidence interval, 108 868-110 635). The trend of acute coronary syndromes cases from 2005 to 2049 will stabilize in the population aged 25 to 74 years, but increase in those older than 74 years. Due to population aging, the number of acute coronary syndrome cases will increase overall until 2049, it may stabilize in the population aged <75 years. The acute coronary syndromes case-fatality has decreased in hospitalized patients but the proportion of sudden deaths remains unchanged. (C) 2013 Sociedad Espanola de Cardiologia. Published by Elsevier Espana, S. L. All rights reserved.
C1 [Degano, Irene R.; Elosua, Roberto; Marrugat, Jaume] IMIM, Grp Invest Epidemiol & Genet Cardiovasc, Programa Invest Trastornos Inflamatorios & Cardio, Barcelona 08003, Spain.
C3 Institut Hospital del Mar d'Investigacions Mediques (IMIM)
RP Degano, IR (通讯作者)，IMIM, Grp Invest Epidemiol & Genet Cardiovasc, Dr Aiguader 88, Barcelona 08003, Spain.
EM relosua@imim.es
RI Degano, Irene Roman/C-1826-2012; Degano, Irene/ABG-5341-2020
OI Degano, Irene R./0000-0003-1914-6934; ELOSUA,
   ROBERTO/0000-0001-8235-0095; Marrugat, Jaume/0000-0003-3320-554X
FU Instituto de Salud Carlos III-RETIC [RD12/0042/0061,
   RD12/0042/0013-FEDER-ERDF]; FEDER-FIS [PI081327, PI1101801]; Agencia de
   Gestio d'Ajuts Universitaris i de Recerca-Generalitat de Catalunya [2009
   SGR 1195]
FX This study has been funded in part by Instituto de Salud Carlos
   III-RETIC RD12/0042/0061; RD12/0042/0013-FEDER-ERDF (Red de
   Investigacion Cardiovascular-Programa Heracles), FEDER-FIS (PI081327,
   PI1101801) and Agencia de Gestio d'Ajuts Universitaris i de
   Recerca-Generalitat de Catalunya (2009 SGR 1195).
CR Abbott JD, 2007, AM J CARDIOL, V100, P190, DOI 10.1016/j.amjcard.2007.02.083
   Aguero F, 2013, PLOS ONE, V8, DOI 10.1371/journal.pone.0053722
   Alexander KP, 2007, CIRCULATION, V115, P2549, DOI 10.1161/CIRCULATIONAHA.107.182615
   Aros F, 2011, REV ESP CARDIOL, V64, P972, DOI [10.1016/j.recesp.2011.05.011, 10.1016/j.rec.2011.05.016]
   Bakhai A, 2012, J INTERV CARDIOL, V25, P19, DOI 10.1111/j.1540-8183.2011.00690.x
   Botnar RM, 2009, JACC-CARDIOVASC IMAG, V2, P729, DOI 10.1016/j.jcmg.2009.04.002
   Cequier A, 2008, REV ESP CARDIOL, V61, P793
   Degano IR, 2013, REV ESP CARDIOL, V66, P56, DOI 10.1016/j.recesp.2012.07.014
   Ferreira-Gonzalez I, 2008, REV ESP CARDIOL, V61, P803, DOI 10.1016/S1885-5857(08)60228-5
   Gierlotka M, 2012, AM J CARDIOL, V109, P779, DOI 10.1016/j.amjcard.2011.10.041
   Gil M, 2007, REV ESP CARDIOL, V60, P349, DOI 10.1157/13101638
   Hamm CW, 2011, EUR HEART J, V32, P2999, DOI 10.1093/eurheartj/ehr236
   Instituto Nacional de Estadistica (INE), ENC MORB HOSP
   Instituto Nacional de Estadistica (INE), EST POBL ACT
   Instituto Nacional de Estadistica (INE), PROYECC LARG PLAZ
   Instituto Nacional de Estadistica INE, DEF SEG CAUS MUERT
   Instituto Nacional de Estadistica (INE), PROYECC CORT PLAZ
   Jennings SM, 2012, HEART, V98, P1285, DOI 10.1136/heartjnl-2012-301822
   Koukkunen H, 2001, AM J CARDIOL, V88, P727, DOI 10.1016/S0002-9149(01)01841-0
   Marrugat J, 2002, REV ESP CARDIOL, V55, P337, DOI 10.1016/S0300-8932(02)76611-6
   Marrugat J, 2004, EUR J EPIDEMIOL, V19, P831, DOI 10.1023/B:EJEP.0000040531.77638.17
   McGovern PG, 2001, CIRCULATION, V104, P19, DOI 10.1161/01.CIR.104.1.19
   Ministerio de Sanidad y Consumo, ESTR NUTR ACT FIS PR
   Movahed MR, 2011, CLIN CARDIOL, V34, P689, DOI 10.1002/clc.20968
   Pell JP, 2003, BRIT MED J, V326, P134, DOI 10.1136/bmj.326.7381.134
   Perez G, 1998, INT J EPIDEMIOL, V27, P599, DOI 10.1093/ije/27.4.599
   Perk J, 2012, EUR HEART J, V33, P1635, DOI 10.1093/eurheartj/ehs092
   Roger VL, 2006, CIRCULATION, V114, P790, DOI 10.1161/CIRCULATIONAHA.106.627505
   Roger VL, 2010, CIRCULATION, V121, P863, DOI 10.1161/CIRCULATIONAHA.109.897249
   Rogers WJ, 2008, AM HEART J, V156, P1026, DOI 10.1016/j.ahj.2008.07.030
   ROSE G, 1985, INT J EPIDEMIOL, V14, P32, DOI 10.1093/ije/14.1.32
   Rosengren A, 2006, EUR HEART J, V27, P789, DOI 10.1093/eurheartj/ehi774
   Sala C, 2011, AM HEART J, V162, P444, DOI 10.1016/j.ahj.2011.06.017
   Sanfilippo FM, 2008, AM J EPIDEMIOL, V168, P225, DOI 10.1093/aje/kwn107
   Sans S, 2005, EUR HEART J, V26, P505, DOI 10.1093/eurheartj/ehi068
   Tan CE, 2012, CIRCULATION, V126, P2177, DOI 10.1161/CIRCULATIONAHA.112.121301
   Taylor MJ, 2007, CURR MED RES OPIN, V23, P495, DOI 10.1185/030079906X167462
   Tu JV, 2009, CAN MED ASSOC J, V180, pE118, DOI 10.1503/cmaj.081197
   Van de Werf F, 2008, EUR HEART J, V29, P2909, DOI 10.1093/eurheartj/ehn416
NR 39
TC 115
Z9 130
U1 0
U2 16
PU EDICIONES DOYMA S A
PI BARCELONA
PA TRAV DE GRACIA 17-21, 08021 BARCELONA, SPAIN
SN 1885-5857
EI 1579-2242
J9 REV ESP CARDIOL
JI Rev. Esp. Cardiol.
PD JUN
PY 2013
VL 66
IS 6
BP 472
EP 481
DI 10.1016/j.rec.2013.01.018
PG 10
WC Cardiac & Cardiovascular Systems
WE Science Citation Index Expanded (SCI-EXPANDED)
SC Cardiovascular System & Cardiology
GA 151KC
UT WOS:000319458400009
PM 24776050
DA 2023-05-13
ER

PT J
AU Brieger, D
AF Brieger, David
TI Optimising acute care and secondary prevention for patients with acute
   coronary syndrome
SO MEDICAL JOURNAL OF AUSTRALIA
LA English
DT Article
ID ELEVATION MYOCARDIAL-INFARCTION; RISK STRATIFICATION; NEW-ZEALAND;
   AUSTRALIA; MANAGEMENT; OUTCOMES; SCORES; TRIAGE
C1 Concord Hosp, Sydney, NSW, Australia.
C3 Concord Repatriation General Hospital
RP Brieger, D (通讯作者)，Concord Hosp, Sydney, NSW, Australia.
EM David.Brieger@sswahs.nsw.gov.au
OI Brieger, David/0000-0001-6115-0326
CR [Anonymous], 1988, LANCET, V2, P349
   [Anonymous], TIMI RISK SCOR UA NS
   Armstrong PW, 2013, NEW ENGL J MED, V368, P1379, DOI 10.1056/NEJMoa1301092
   Bradley EH, 2006, NEW ENGL J MED, V355, P2308, DOI 10.1056/NEJMsa063117
   Brieger DB, 2013, MED J AUSTRALIA, V199, P174, DOI 10.5694/mja12.11224
   Briffa T, 2013, CLIN THER, V35, P1076, DOI 10.1016/j.clinthera.2013.07.426
   Califf RM, 2002, J AM COLL CARDIOL, V40, P1895, DOI 10.1016/S0735-1097(02)02537-8
   Carstensen S, 2007, EUR HEART J, V28, P2313, DOI 10.1093/eurheartj/ehm306
   Chew DP, 2014, INT J CARDIOL, V171, P209, DOI 10.1016/j.ijcard.2013.12.010
   Chew DP, 2013, MED J AUSTRALIA, V199, P185, DOI 10.5694/mja12.11854
   Chew DP, 2013, CIRC-CARDIOVASC QUAL, V6, P299, DOI 10.1161/CIRCOUTCOMES.111.000072
   Chew DP, 2011, HEART LUNG CIRC, V20, P487, DOI 10.1016/j.hlc.2011.03.008
   Danchin N, 2008, EUR HEART J, V29, P2835, DOI 10.1093/eurheartj/ehn462
   Ford ES, 2007, NEW ENGL J MED, V356, P2388, DOI 10.1056/NEJMsa053935
   Fox KAA, 2010, J AM COLL CARDIOL, V55, P2435, DOI 10.1016/j.jacc.2010.03.007
   Granger CB, 2003, ARCH INTERN MED, V163, P2345, DOI 10.1001/archinte.163.19.2345
   Joynt KE, 2009, HEART, V95, P1442, DOI 10.1136/hrt.2008.154781
   National Institute for Health and Care Excellence, 2010, UNST ANG NSTEMI EARL
   Peterson ED, 2006, JAMA-J AM MED ASSOC, V295, P1912, DOI 10.1001/jama.295.16.1912
   Peterson GM, 2012, J HEALTHC QUAL, V34, P26, DOI 10.1111/j.1945-1474.2011.00137.x
   Ramsay G, 2007, QJM-INT J MED, V100, P11, DOI 10.1093/qjmed/hcl133
   Ranasinghe I, 2012, CIRC-CARDIOVASC QUAL, V5, P429, DOI 10.1161/CIRCOUTCOMES.112.965111
   Ranasinghe I, 2011, AM J CARDIOL, V108, P617, DOI 10.1016/j.amjcard.2011.04.005
   Wallentin L, 2009, NEW ENGL J MED, V361, P1045, DOI 10.1056/NEJMoa0904327
   WEAVER WD, 1993, JAMA-J AM MED ASSOC, V270, P1211, DOI 10.1001/jama.270.10.1211
   Willson AB, 2010, MED J AUSTRALIA, V193, P207, DOI 10.5694/j.1326-5377.2010.tb03869.x
   Yan AT, 2007, EUR HEART J, V28, P1072, DOI 10.1093/eurheartj/ehm004
NR 27
TC 1
Z9 1
U1 0
U2 2
PU WILEY
PI HOBOKEN
PA 111 RIVER ST, HOBOKEN 07030-5774, NJ USA
SN 0025-729X
EI 1326-5377
J9 MED J AUSTRALIA
JI Med. J. Aust.
PD NOV 17
PY 2014
VL 201
IS 10
SU S
BP S88
EP S90
DI 10.5694/mja14.01249
PG 3
WC Medicine, General & Internal
WE Science Citation Index Expanded (SCI-EXPANDED)
SC General & Internal Medicine
GA AU9CY
UT WOS:000345890400002
PM 25390499
OA Bronze
DA 2023-05-13
ER

PT J
AU Pelletier, R
   Humphries, KH
   Shimony, A
   Bacon, SL
   Lavoie, KL
   Rabi, D
   Karp, I
   Tsadok, MA
   Pilote, L
AF Pelletier, Roxanne
   Humphries, Karin H.
   Shimony, Avi
   Bacon, Simon L.
   Lavoie, Kim L.
   Rabi, Doreen
   Karp, Igor
   Tsadok, Meytal Avgil
   Pilote, Louise
CA GENESIS-PRAXY Investigators
TI Sex-related differences in access to care among patients with premature
   acute coronary syndrome
SO CANADIAN MEDICAL ASSOCIATION JOURNAL
LA English
DT Article
ID ACUTE MYOCARDIAL-INFARCTION; PRIMARY ANGIOPLASTY; GENDER-DIFFERENCES;
   HOSPITAL ANXIETY; MEDICAL-CARE; WOMEN; MANAGEMENT; OUTCOMES; THERAPY;
   DISEASE
AB Background: Access to care may be implicated in disparities between men and women in death after acute coronary syndrome, especially among younger adults. We aimed to assess sex-related differences in access to care among patients with premature acute coronary syndrome and to identify clinical and gender-related determinants of access to care.
   Methods: We studied 1123 patients (18-55 yr) admitted to hospital for acute coronary syndrome and enrolled in the GENESIS-PRAXY cohort study. Outcome measures were door-to-electrocardiography, door-to-needle and door-to-balloon times, as well as proportions of patients undergoing cardiac catheterization, reperfusion or nonprimary percutaneous coronary intervention. We performed univariable and multivariable logistic regression analyses to identify clinical and gender-related determinants of timely procedures and use of invasive procedures.
   Results: Women were less likely than men to receive care within benchmark times for electrocardiography ( 10 min: 29% v. 38%, p = 0.02) or fibrinolysis ( 30 min: 32% v. 57%, p = 0.01). Women with ST-segment elevation myocardial infarction (MI) were less likely than men to undergo reperfusion therapy (primary percutaneous coronary intervention or fibrinolysis) (83% v. 91%, p = 0.01), and women with non-ST-segment elevation MI or unstable angina were less likely to undergo nonprimary percutaneous coronary intervention (48% v. 66%, p < 0.001). Clinical determinants of poorer access to care included anxiety, increased number of risk factors and absence of chest pain. Gender-related determinants included feminine traits of personality and responsibility for housework.
   Interpretation: Among younger adults with acute coronary syndrome, women and men had different access to care. Moreover, fewer than half of men and women with ST-segment elevation MI received timely primary coronary intervention. Our results also highlight that men and women with no chest pain and those with anxiety, several traditional risk factors and feminine personality traits were at particularly increased risk of poorer access to care.
C1 [Pelletier, Roxanne; Tsadok, Meytal Avgil; Pilote, Louise] McGill Univ, Ctr Hlth, Res Inst, Div Clin Epidemiol, Montreal, PQ, Canada.
   [Humphries, Karin H.] Univ British Columbia, Div Cardiol, Vancouver, BC V5Z 1M9, Canada.
   [Shimony, Avi] Ben Gurion Univ Negev, Med Ctr, Soroka Univ, Dept Cardiol, IL-84105 Beer Sheva, Israel.
   [Bacon, Simon L.] Concordia Univ, Montreal, PQ, Canada.
   [Bacon, Simon L.; Lavoie, Kim L.] Hop Sacre Coeur, Res Ctr, Montreal, PQ H4J 1C5, Canada.
   [Lavoie, Kim L.] Univ Quebec, Montreal, PQ H3C 3P8, Canada.
   [Rabi, Doreen] Univ Calgary, Dept Med, Calgary, AB, Canada.
   [Rabi, Doreen] Univ Calgary, Cardiac Sci, Calgary, AB, Canada.
   [Rabi, Doreen] Univ Calgary, Dept Community Hlth Sci, Calgary, AB, Canada.
   [Karp, Igor] Univ Montreal, Hosp Res Ctr, Montreal, PQ, Canada.
   [Karp, Igor] Univ Montreal, Dept Social & Prevent Med, Montreal, PQ, Canada.
   [Pilote, Louise] McGill Univ, Dept Med, Div Gen Internal Med, Montreal, PQ, Canada.
C3 McGill University; University of British Columbia; Ben Gurion
   University; Soroka Medical Center; Concordia University - Canada;
   Universite de Montreal; University of Quebec; University of Quebec
   Montreal; University of Calgary; University of Calgary; University of
   Calgary; Universite de Montreal; Universite de Montreal; McGill
   University
RP Pilote, L (通讯作者)，McGill Univ, Ctr Hlth, Res Inst, Div Clin Epidemiol, Montreal, PQ, Canada.
EM louise.pilote@mcgill.ca
RI Lavi, Shahar/G-3317-2011; Lavoie, Kim L/J-8969-2014; Stark, Ken
   D/I-1347-2016; Bacon, Simon/B-2637-2012
OI Lavi, Shahar/0000-0002-6105-8084; Stark, Ken D/0000-0001-7828-4072;
   Bacon, Simon/0000-0001-7075-0358; Lavoie, Kim/0000-0003-2606-1357;
   Methot, Julie/0000-0002-3508-174X; Pilote, Louise/0000-0002-6159-0628
FU Heart and Stroke Foundation of Quebec; Heart and Stroke Foundation of
   Nova Scotia; Heart and Stroke Foundation of Alberta; Heart and Stroke
   Foundation of Ontario; Heart and Stroke Foundation of British Columbia;
   Heart and Stroke Foundation of Canada; Canadian Institutes of Health
   Research (CIHR); CIHR; University of British Columbia Heart and Stroke
   Foundation Professorship in Women's Cardiovascular Health; Heart and
   Stroke Foundation of Yukon; CIHR New Investigator award; Fonds de
   recherche en sante du Quebec (FRSQ) chercheur-boursier award; Population
   Health Investigator Award from Alberta Innovates Health Solutions; CIHR
   Award
FX This study was funded by the Heart and Stroke Foundations of Quebec,
   Nova Scotia, Alberta, Ontario, British Columbia and Yukon, and Canada
   and by the Canadian Institutes of Health Research (CIHR). The study
   sponsors had no role in the design of the study; the collection,
   analysis or interpretation of data; the writing of the report; or the
   decision to submit the article for publication. Roxanne Pelletier is
   supported by a CIHR award. Karin Humphries is funded by the University
   of British Columbia Heart and Stroke Foundation Professorship in Women's
   Cardiovascular Health. Simon Bacon and Kim Lavoie are each supported by
   a CIHR New Investigator award and a Fonds de recherche en sante du
   Quebec (FRSQ) chercheur-boursier award. Doreen Rabi is funded by a
   Population Health Investigator Award from Alberta Innovates Health
   Solutions. Igor Karp is a CIHR New Investigator and an FRSQ Junior 1
   Scholar. Meytal Avgil Tsadok is funded by a CIHR Award. Louise Pilote
   holds a James McGill Chair in medicine.
CR Adler NE, 2000, HEALTH PSYCHOL, V19, P586, DOI 10.1037/0278-6133.19.6.586
   ANDERSEN RM, 1995, J HEALTH SOC BEHAV, V36, P1, DOI 10.2307/2137284
   BEM SL, 1974, J CONSULT CLIN PSYCH, V42, P155, DOI 10.1037/h0036215
   Berkman LF, 2000, AM HEART J, V139, P1
   BJELLAND I, 2002, J PSYCHOSOM RES, V0052
   Claassen M, 2012, WORLD J CARDIOL, V4, P36, DOI 10.4330/wjc.v4.i2.36
   Collins SD, 2012, CARDIOVASC REVASCULA, V13, P125, DOI 10.1016/j.carrev.2010.09.002
   Diercks DB, 2006, AM J EMERG MED, V24, P1, DOI 10.1016/j.ajem.2005.05.016
   Enstrom I, 2002, BLOOD PRESSURE, V11, P240, DOI 10.1080/08037050213757
   Fagring Annika Janson, 2007, Eur J Cardiovasc Nurs, V6, P329, DOI 10.1016/j.ejcnurse.2007.05.001
   Halvorsen S, 2009, CARDIOLOGY, V114, P83, DOI 10.1159/000216582
   Jneid H, 2008, CIRCULATION, V118, P2803, DOI 10.1161/CIRCULATIONAHA.108.789800
   Kaul P, 2011, AM HEART J, V161, DOI 10.1016/j.ahj.2010.09.016
   Lansky AJ, 2005, CIRCULATION, V111, P1611, DOI 10.1161/01.CIR.0000160362.55803.40
   LERNER DJ, 1986, AM HEART J, V111, P383, DOI 10.1016/0002-8703(86)90155-9
   Mohanan PP, 2013, EUR HEART J, V34, P121, DOI 10.1093/eurheartj/ehs219
   O'Connor RE, 2010, CIRCULATION, V122, pS787, DOI 10.1161/CIRCULATIONAHA.110.971028
   Pilote L, 2012, AM HEART J, V163, P741, DOI 10.1016/j.ahj.2012.01.022
   STONE GW, 1995, AM J CARDIOL, V75, P987, DOI 10.1016/S0002-9149(99)80709-7
   Tamis-Holland JE, 2004, AM HEART J, V147, P133, DOI 10.1016/j.ahj.2003.06.002
   Valente S, 2012, EUR J PREV CARDIOL, V19, P233, DOI 10.1177/1741826711400511
   von Elm E, 2007, ANN INTERN MED, V147, P573, DOI 10.7326/0003-4819-147-8-200710160-00010
   ZIGMOND AS, 1983, ACTA PSYCHIAT SCAND, V67, P361, DOI 10.1111/j.1600-0447.1983.tb09716.x
NR 23
TC 77
Z9 78
U1 0
U2 11
PU CMA-CANADIAN MEDICAL ASSOC
PI OTTAWA
PA 1867 ALTA VISTA DR, OTTAWA, ONTARIO K1G 5W8, CANADA
SN 0820-3946
EI 1488-2329
J9 CAN MED ASSOC J
JI Can. Med. Assoc. J.
PD APR 15
PY 2014
VL 186
IS 7
BP 497
EP 504
DI 10.1503/cmaj.131450
PG 8
WC Medicine, General & Internal
WE Science Citation Index Expanded (SCI-EXPANDED); Social Science Citation Index (SSCI)
SC General & Internal Medicine
GA AE9BJ
UT WOS:000334298500016
PM 24638026
OA Green Published, gold
DA 2023-05-13
ER

PT J
AU Lashari, MN
   Alam, MT
   Khan, MS
   Bawany, FI
   Qayoom, M
   Soomro, K
AF Lashari, Muhammad Nawaz
   Alam, Muhammad Tanveer
   Khan, Muhammad Shahzeb
   Bawany, Faizan Imran
   Qayoom, Muhammad
   Soomro, Khalida
TI Variation in Admission Rates of Acute Coronary Syndrome Patients in
   Coronary Care Unit According to Different Seasons
SO JCPSP-JOURNAL OF THE COLLEGE OF PHYSICIANS AND SURGEONS PAKISTAN
LA English
DT Article
DE Variation; Admission; Acute coronary syndrome patients; CCU; Seasons
ID HOSPITAL ADMISSIONS; HIGH-TEMPERATURES; MORTALITY; IMPACTS; DEATH
AB Objective: Environmental stresses, especially extreme cold and hot weathers, have tendency to have more admissions for acute coronary syndromes. Due to scarcity of local data, we studied the variation in patient admission rates with acute coronary syndrome according to different seasons.
   Study Design: Descriptive study.
   Place and Duration of Study: Coronary Care Unit, Civil Hospital and Pakistan Steel Hospital, Karachi, from January 2011 to December 2011.
   Methodology: The study group comprised consecutive patients with acute coronary syndrome (unstable angina, Non ST-Elevation Myocardial Infarction (NSTEMI), ST-Elevation Myocardial Infarction (STEMI) admitted to the coronary care unit. Patients with stable angina and valvular heart disease were excluded. Data was analyzed for admission according to different seasons, (winter, spring, summer and autumn).
   Results: The mean age of the 428 cases was 48.5 +/- 10.4 years (range 27 to 73 years). Among the study group, 261 (61%) and 167 (39%) cases were male and female respectively. ST-elevation myocardial infarction, non ST-elevation myocardial infarction and unstable angina were present in 206 (48%), 128 (30%) and 94 (22%) respectively. Among the 428 patients, 184 (43%) cases had hypertension, 133 (31%) cases were smokers, 103 (24%) cases had dyslipidemia and diabetes mellitus and 08 (2%) cases had history of premature coronary artery disease. The number of patients admissions with acute coronary syndrome tended to change with sudden change in season. It increased in Winter 158 (36.9%) and Summer 130 (30.3%) in comparison to Spring 80 (18.69%) and Autumn 60 (14.02%) season.
   Conclusion: It was found variation in admission rates of acute coronary syndrome patients according to different seasons. The number of admissions not only increased in the cold season (winter) but also in hot season (summer) with sudden changes in temperature.
C1 [Lashari, Muhammad Nawaz; Soomro, Khalida] DUHS, Dept Cardiol, Civil Hosp, Karachi, Pakistan.
   [Alam, Muhammad Tanveer] DUHS, Med, Civil Hosp, Karachi, Pakistan.
   [Khan, Muhammad Shahzeb; Bawany, Faizan Imran] Dow Univ Hlth Sci, Karachi, Pakistan.
   [Qayoom, Muhammad] Pakistan Steel Hosp, Karachi, Pakistan.
C3 Dow University of Health Sciences; Dow University of Health Sciences;
   Dow University of Health Sciences
RP Lashari, MN (通讯作者)，DHA I, 1-C,7th East St, Karachi, Pakistan.
EM nawazlashari@gmail.com
RI Khan, Shahzeb/AAN-1515-2020
CR Alessandrini E, 2011, ENVIRON RES, V111, P1192, DOI 10.1016/j.envres.2011.07.005
   [Anonymous], 2007, IS YOUR WEATHER
   Auliciems A, 1997, INT J BIOMETEOROL, V40, P183, DOI 10.1007/s004840050040
   FROST DB, 1992, INT J BIOMETEOROL, V36, P14, DOI 10.1007/BF01208729
   Hajat S, 2010, J EPIDEMIOL COMMUN H, V64, P753, DOI 10.1136/jech.2009.087999
   Hernandez EG, 2004, REV ESP CARDIOL, V57, P12
   HEYER HE, 1953, AM HEART J, V45, P741, DOI 10.1016/0002-8703(53)90315-9
   *INT PAN CLIM CHAN, 2001, CLIM CHANG 2001 SCI
   Knowlton K, 2009, ENVIRON HEALTH PERSP, V117, P61, DOI 10.1289/ehp.11594
   Li Y, 2011, AM J EMERG MED, V29, P768, DOI 10.1016/j.ajem.2010.02.027
   LIANG WM, 2008, INT J BIOMETEOROL, V52, P223, DOI DOI 10.1007/S00484-007-0116-5
   Lin S, 2009, EPIDEMIOLOGY, V20, P738, DOI 10.1097/EDE.0b013e3181ad5522
   Martiello MA, 2010, SCAND J PUBLIC HEALT, V38, P826, DOI 10.1177/1403494810377685
   Master AM, 1937, J AMER MED ASSOC, V109, P546, DOI 10.1001/jama.1937.02780340002002
   Nitschke M, 2011, ENVIRON HEALTH-GLOB, V10, DOI 10.1186/1476-069X-10-42
   O'Neill MS, 2009, J OCCUP ENVIRON MED, V51, P13, DOI 10.1097/JOM.0b013e318173e122
   Panagiotakos DB, 2004, INT J CARDIOL, V94, P229, DOI 10.1016/j.ijcard.2003.04.050
   Revich B, 2008, OCCUP ENVIRON MED, V65, P691, DOI 10.1136/oem.2007.033944
   Schwartz J, 2004, EPIDEMIOLOGY, V15, P755, DOI 10.1097/01.ede.0000134875.15919.0f
   Servoss SJ, 2002, PROG CARDIOVASC DIS, V44, P369, DOI 10.1053/pcad.2002.123470
   Weerasinghe DP, 2002, HEART, V88, P30, DOI 10.1136/heart.88.1.30
   WOODHOUSE PR, 1994, LANCET, V343, P435, DOI 10.1016/S0140-6736(94)92689-1
   Ye XF, 2012, ENVIRON HEALTH PERSP, V120, P19, DOI [10.1289/ehp.1003198, 10.1289/ehp.120-a19]
   Yu WW, 2011, ENVIRON POLLUT, V159, P1789, DOI 10.1016/j.envpol.2011.03.039
   Yu WW, 2010, SCI TOTAL ENVIRON, V408, P3513, DOI 10.1016/j.scitotenv.2010.04.058
NR 25
TC 8
Z9 11
U1 0
U2 1
PU COLL PHYSICIANS & SURGEONS PAKISTAN
PI KARACHI
PA SEVENTH CENTRAL ST, DEFENCE HOUSING AUTHORITY, KARACHI, 75500, PAKISTAN
SN 1022-386X
EI 1681-7168
J9 JCPSP-J COLL PHYSICI
JI JCPSP-J. Coll. Physicians Surg.
PD FEB
PY 2015
VL 25
IS 2
BP 91
EP 94
PG 4
WC Medicine, General & Internal
WE Science Citation Index Expanded (SCI-EXPANDED)
SC General & Internal Medicine
GA CE3SQ
UT WOS:000351749300003
PM 25703749
DA 2023-05-13
ER

PT J
AU Keskin, K
   Cetinkal, G
   Sigirci, S
   Yildiz, SS
   Cetin, S
   Gurdal, A
   Kocas, BB
   Kilickesmez, KO
AF Keskin, Kudret
   Cetinkal, Gokhan
   Sigirci, Serhat
   Yildiz, Suleyman Sezai
   Cetin, Sukru
   Gurdal, Ahmet
   Kocas, Betul Balaban
   Kilickesmez, Kadriye Orta
TI The impact of infection on mortality in octogenarians who were admitted
   due to acute coronary syndrome
SO ARCHIVES OF GERONTOLOGY AND GERIATRICS
LA English
DT Article
DE Elderly; Acute myocardial infarction; Infection
ID COMMUNITY-ACQUIRED PNEUMONIA; RISK-FACTORS; MYOCARDIAL-INFARCTION;
   OLDER-ADULTS; PREVALENCE; CARE; ELEVATION
AB Background: The prevalence of coronary artery disease is on the rise as the life expectancy of the population increases. However, treatment of acute coronary syndrome in the elderly patients has its own problems that have not been thoroughly addressed in the clinical trials. Since these patients are generally fragile and have multiple co-morbidities, the course of acute coronary syndrome can frequently be complicated. Infection, which co-exists either at the initial presentation or is acquired during the hospital stay, is a condition about which there is little published data. Therefore, in our study, we wanted to assess the impact of infection on mortality in octogenarians who have acute coronary syndrome
   Methods: We retrospectively analyzed the data of 174 octogenarians who had been admitted to the coronary care unit with acute coronary syndrome. All-cause mortality was defined as the primary endpoint of the study.
   Results: Overall 53 octogenarian patients (30.5%) had an infection along with acute coronary syndrome. The mean duration of follow-up was 10 months (1-25 months). Both in-hospital and long-term mortality were higher in these patients (18.9% vs 6.6%, p = 0.01; 52.8% vs 27.5%, p < 0.01; respectively). Kaplan-Meier analysis also showed lower cumulative survival. (p [log-rank]= 0.002). In multivariate Cox regression analysis; undergoing coronary angiography, infection (HR 1.96, 95% CI 1.15-3.34, p = 0.01), left ventricular ejection fraction and maximum C reactive protein levels were found as independent predictors of long-term survival.
   Conclusion: Infection in octogenarians who were admitted due to acute coronary syndrome was frequent and increased their mortality substantially.
C1 [Keskin, Kudret; Cetinkal, Gokhan; Sigirci, Serhat; Yildiz, Suleyman Sezai; Cetin, Sukru; Gurdal, Ahmet; Kocas, Betul Balaban; Kilickesmez, Kadriye Orta] Sisli Hamidiye Etfal Educ & Res Hosp, Dept Cardiol, TR-34377 Istanbul, Turkey.
C3 Istanbul Sisli Hamidiye Etfal Training & Research Hospital
RP Keskin, K (通讯作者)，Sisli Hamidiye Etfal Educ & Res Hosp, Dept Cardiol, TR-34377 Istanbul, Turkey.
EM Kudret.Keskin@sislietfal.gov.tr; Gokhan.Cetinkal@sislietfal.gov.tr;
   Serhat.Sigirci@sislietfal.gov.tr;
   SuleymanSezai.Yildiz@sislietfal.gov.tr; Sukru.Cetin@sislietfal.gov.tr;
   Ahmet.Gurdal@sislietfal.gov.tr; Betul.Balaban@sislietfal.gov.tr;
   Kadriye.Kilickesmez@sbu.edu.tr
RI Balaban Kocas, Betul/ACF-8944-2022; Sığırcı, Serhat/AAB-8331-2019;
   Keskin, Kudret/Z-5735-2019; Cetinkal, Gokhan/AAC-4263-2020; Keskin,
   Kudret/AAC-9113-2022; Çetin, Şükrü/AFO-7239-2022; Gürdal,
   Ahmet/AAG-9459-2020; Keskin, Kudret/AAB-8198-2019; Yildiz, Suleyman
   Sezai/R-2014-2018
OI Cetinkal, Gokhan/0000-0001-5291-0645; Keskin,
   Kudret/0000-0002-9049-1530; Yildiz, Suleyman Sezai/0000-0003-2307-3504
CR Bourgeois FT, 2017, J AM GERIATR SOC, V65, P2354, DOI 10.1111/jgs.14833
   Brieger D, 2016, INT J CARDIOL, V222, P86, DOI 10.1016/j.ijcard.2016.07.053
   CDC-Center for Disease Control and Prevention, 2015, ID HEALTHC ASS INF H, P1
   Celermajer DS, 2012, J AM COLL CARDIOL, V60, P1207, DOI 10.1016/j.jacc.2012.03.074
   Corrales-Medina VF, 2013, LANCET, V381, P496, DOI 10.1016/S0140-6736(12)61266-5
   Corrales-Medina VF, 2012, CIRCULATION, V125, P773, DOI 10.1161/CIRCULATIONAHA.111.040766
   Dasgupta S, 2015, INDIAN J CRIT CARE M, V19, P14, DOI 10.4103/0972-5229.148633
   de Oliveira PP, 2016, AM HEART J, V181, P52, DOI 10.1016/j.ahj.2016.08.005
   Gavazzi G, 2002, LANCET INFECT DIS, V2, P659, DOI 10.1016/S1473-3099(02)00437-1
   Grandini Júnior Leandro Carlos, 2006, Arq. Bras. Cardiol., V87, P267, DOI 10.1590/S0066-782X2006001600007
   Limpawattana P, 2016, ARCH GERONTOL GERIAT, V62, P97, DOI 10.1016/j.archger.2015.08.016
   Milbrandt EB, 2009, MOL MED, V15, P438, DOI 10.2119/molmed.2009.00091
   Modica A, 2007, J THROMB HAEMOST, V5, P507, DOI 10.1111/j.1538-7836.2007.02378.x
   Newman AB, 2001, CIRCULATION, V104, P2679, DOI 10.1161/hc4601.099464
   Schuetz P, 2011, INTENS CARE MED, V37, P970, DOI 10.1007/s00134-011-2208-2
   Schuetz P, 2010, CRIT CARE, V14, DOI 10.1186/cc9055
   Steg PG, 2012, EUR HEART J, V33, P2569, DOI 10.1093/eurheartj/ehs215
   Storey RF, 2014, PLATELETS, V25, P517, DOI 10.3109/09537104.2013.842965
   Thomas MR, 2015, J AM COLL CARDIOL, V65, pA12, DOI 10.1016/S0735-1097(15)60012-2
   VINCENT JL, 1995, JAMA-J AM MED ASSOC, V274, P639, DOI 10.1001/jama.274.8.639
NR 20
TC 4
Z9 4
U1 0
U2 2
PU ELSEVIER IRELAND LTD
PI CLARE
PA ELSEVIER HOUSE, BROOKVALE PLAZA, EAST PARK SHANNON, CO, CLARE, 00000,
   IRELAND
SN 0167-4943
EI 1872-6976
J9 ARCH GERONTOL GERIAT
JI Arch. Gerontol. Geriatr.
PD MAY-JUN
PY 2018
VL 76
BP 48
EP 53
DI 10.1016/j.archger.2018.01.012
PG 6
WC Geriatrics & Gerontology
WE Science Citation Index Expanded (SCI-EXPANDED)
SC Geriatrics & Gerontology
GA GC1AF
UT WOS:000429508300008
PM 29455059
DA 2023-05-13
ER

PT J
AU Shin, ES
   Hwang, SY
   Jeong, MH
   Lee, ES
AF Shin, Eun Suk
   Hwang, Seon Young
   Jeong, Myung Ho
   Lee, Eun Sook
TI Relationships of Factors Affecting Self-care Compliance in Acute
   Coronary Syndrome Patients Following Percutaneous Coronary Intervention
SO ASIAN NURSING RESEARCH
LA English
DT Article
DE acute coronary syndrome; patient compliance; self-care; structural
   models
ID CARDIAC REHABILITATION; ANXIETY; ASSOCIATION; PREDICTORS; MEDICATION;
   ADHERENCE; EXERCISE; OUTCOMES; PROGRAM; EVENTS
AB Purpose: This study was conducted to identify direct and indirect factors influencing self-care compliance in patients with first acute coronary syndrome through examining the relationship among multidimensional factors.
   Methods: Outpatients who made hospital visits to receive a follow-up care at more than 6 months after percutaneous coronary intervention were recruited at a national university hospital in Korea. Data of 430 participants were collected through self-administered questionnaires and analyzed using AMOS version 7.0. The fitness of the hypothetical model and the degree of significance of direct and indirect paths were analyzed.
   Results: Three paths were found to have a significant effect on self-care compliance in the modified model. Social support indirectly influenced self-care compliance through enhancing self-efficacy, reducing anxiety and increasing perceived benefit. In addition, social support and body function indirectly influenced self-care compliance through reducing depression which affected self-efficacy. Self-efficacy was the most influential factor and played an important role as a mediating variable.
   Conclusion: Results of this study suggest that nurses' counselling and education as a form of social support should be encouraged to enhance self-efficacy and self-care compliance among outpatients during follow-up care after percutaneous coronary intervention. Copyright (C) 2013, Korean Society of Nursing Science. Published by Elsevier. All rights reserved.
C1 [Shin, Eun Suk] Chonnam Natl Univ Hosp, Dept Infect Control, Kwangju, South Korea.
   [Hwang, Seon Young] Hanyang Univ, Dept Nursing, Seoul 133791, South Korea.
   [Jeong, Myung Ho] Chonnam Natl Univ Hosp, Heart Res Ctr, Kwangju, South Korea.
   [Lee, Eun Sook] Chonnam Natl Univ, Coll Nursing, Kwangju, South Korea.
C3 Chonnam National University; Chonnam National University Hospital;
   Hanyang University; Chonnam National University; Chonnam National
   University Hospital; Chonnam National University
RP Hwang, SY (通讯作者)，Hanyang Univ, Dept Nursing, 222 Wangsimni Ro, Seoul 133791, South Korea.
EM seon9772@hanyang.ac.kr
CR *AM HEART ASS, 2006, GET GUID
   Bae B.R., 2007, STRUCTURAL EQUATION
   Bhattacharyya MR, 2007, EUR HEART J, V28, P160, DOI 10.1093/eurheartj/ehl440
   Brookhart MA, 2007, ARCH INTERN MED, V167, P847, DOI 10.1001/archinte.167.8.847
   Champion V.L., 2008, HLTH BEHAV HLTH ED T, V4, P45
   Choi Seung-Hee, 2007, Taehan Kanho Hakhoe Chi, V37, P1159
   Chow CK, 2010, CIRCULATION, V121, P750, DOI 10.1161/CIRCULATIONAHA.109.891523
   Flynn FM, 2007, J CARDIOVASC NURS, V22, P166, DOI 10.1097/01.JCN.0000267824.27449.65
   Han Sang-Sook, 2007, Taehan Kanho Hakhoe Chi, V37, P1193
   Haskell William L, 2003, J Cardiovasc Nurs, V18, P245
   Ja Choi， Ok, 2007, [Korean Journal of Adult Nursing, 성인간호학회지], V19, P729
   Kim N. H., 2009, J CHONNAM RES I NURS, V14, P45
   Korea Center for Disease Control and Prevention, 2010, 2010 MAJ CHRON DIS M
   Lee M. H., 2001, THESIS EWHA WOMANS U
   LEE YW, 2002, J KOREAN ACAD NURS, V32, P40
   Mendes de Leon Carlos F, 2006, J Cardiopulm Rehabil, V26, P9, DOI 10.1097/00008483-200601000-00002
   Mittag O, 2006, INT J REHABIL RES, V29, P295, DOI 10.1097/MRR.0b013e328010ba9a
   Molloy GJ, 2008, HEALTH PSYCHOL, V27, P52, DOI 10.1037/0278-6133.27.1.52
   Moser DK, 2007, PSYCHOSOM MED, V69, P10, DOI 10.1097/01.psy.0000245868.43447.d8
   Oh S.M., 1999, J KOREAN NEUROPSYCHI, V38, P289
   Orth-Gomer K, 2007, CURR OPIN PSYCHIATR, V20, P147, DOI 10.1097/YCO.0b013e32802b705e
   PARK JA, 2003, THESIS KYUNGHEE U SE
   Rea TD, 2002, ANN INTERN MED, V137, P494, DOI 10.7326/0003-4819-137-6-200209170-00009
   Roh Young Sook, 2005, Taehan Kanho Hakhoe Chi, V35, P737
   Senuzun F, 2006, EUR J CARDIOV PREV R, V13, P640, DOI 10.1097/01.hjr.0000198445.41680.ec
   Sim Doo Sun, 2009, Korean Circ J, V39, P297, DOI 10.4070/kcj.2009.39.8.297
   Song Kyung Ja, 2003, Taehan Kanho Hakhoe Chi, V33, P510
   Sug Jo Heui, 2004, [Korean Journal of Health Psychology, 한국심리학회지: 건강], V9, P69
   Sung J., 2000, KOREAN CIRC J, V30, P1004, DOI DOI 10.4070/kcj.2000.30.8.1004
   Szekely A, 2007, PSYCHOSOM MED, V69, P625, DOI 10.1097/PSY.0b013e31814b8c0f
   Tae Y.S., 1985, THESIS EWHA WOMANS U
   ZIGMOND AS, 1983, ACTA PSYCHIAT SCAND, V67, P361, DOI 10.1111/j.1600-0447.1983.tb09716.x
   최명자, 2011, Korean Journal of Health Promotion, V11, P34
NR 33
TC 20
Z9 20
U1 1
U2 30
PU ELSEVIER SCIENCE INC
PI NEW YORK
PA STE 800, 230 PARK AVE, NEW YORK, NY 10169 USA
SN 1976-1317
EI 2093-7482
J9 ASIAN NURS RES
JI Asian Nurs. Res.
PD DEC
PY 2013
VL 7
IS 4
BP 205
EP 211
DI 10.1016/j.anr.2013.10.003
PG 7
WC Nursing
WE Science Citation Index Expanded (SCI-EXPANDED); Social Science Citation Index (SSCI)
SC Nursing
GA 296QF
UT WOS:000330199800007
PM 25030346
OA gold
DA 2023-05-13
ER

PT J
AU Price, S
   Katz, J
   Kaufmann, CC
   Huber, K
AF Price, Susanna
   Katz, Jason
   Kaufmann, Christoph C.
   Huber, Kurt
TI The year in cardiovascular medicine 2021: acute cardiovascular care and
   ischaemic heart disease
SO EUROPEAN HEART JOURNAL
LA English
DT Article
DE Acute cardiac care; Acute coronary syndromes; Ischaemic heart disease;
   Cardiogenic shock; COVID-19
ID HOSPITAL CARDIAC-ARREST; MYOCARDIAL-INFARCTION; CARDIOGENIC-SHOCK;
   RISK-FACTORS; MORTALITY; OUTCOMES; INTERLEUKIN-6; HYPOTHERMIA; EVENTS;
   TYPE-1
C1 [Price, Susanna] Royal Brompton Hosp, London, England.
   [Price, Susanna] Imperial Coll, Natl Heart & Lung Inst, London, England.
   [Katz, Jason] Duke Univ, Durham, NC USA.
   [Kaufmann, Christoph C.; Huber, Kurt] Wilhelminenhosp, Med Dept 3, Cardiol & Intens Care Med, Klin Ottakring, Montleartstr 37, A-1160 Vienna, Austria.
   [Huber, Kurt] Sigmund Freud Univ, Med Sch, Vienna, Austria.
   [Huber, Kurt] Ludwig Boltzmann Inst Cardiovasc Res, Vienna, Austria.
C3 Royal Brompton Hospital; RLUK- Research Libraries UK; Imperial College
   London; Duke University; Wilhelminenspital; Ludwig Boltzmann Institute
RP Price, S (通讯作者)，Royal Brompton Hosp, London, England.; Price, S (通讯作者)，Imperial Coll, Natl Heart & Lung Inst, London, England.
EM s.price@rbht.nhs.uk
OI Price, Susanna/0000-0002-6425-3360
CR Adamstein NH, 2021, EUR HEART J, V42, P896, DOI 10.1093/eurheartj/ehaa1034
   Arrigo M, 2021, LANCET RESP MED, V9, P1192, DOI 10.1016/S2213-2600(21)00172-7
   Broch K, 2021, J AM COLL CARDIOL, V77, P1845, DOI 10.1016/j.jacc.2021.02.049
   Carter MJ, 2021, INTENS CARE MED, V47, P90, DOI 10.1007/s00134-020-06273-2
   Ceglarek U, 2021, EUR HEART J, V42, P2344, DOI 10.1093/eurheartj/ehab110
   Cho KH, 2021, J AM COLL CARDIOL, V77, P1859, DOI 10.1016/j.jacc.2021.02.041
   Dankiewicz J, 2021, NEW ENGL J MED, V384, P2283, DOI 10.1056/NEJMoa2100591
   Desch S, 2021, NEW ENGL J MED, V385, P2544, DOI 10.1056/NEJMoa2101909
   Ducrocq G, 2021, JAMA-J AM MED ASSOC, V325, P552, DOI 10.1001/jama.2021.0135
   Escaned J., EUR HEART J, V42, P4624
   Figtree GA, 2021, LANCET, V397, P1085, DOI 10.1016/S0140-6736(21)00272-5
   Fiolet ATL, 2021, EUR HEART J, V42, P2765, DOI 10.1093/eurheartj/ehab115
   Foltran D, 2022, EUR HEART J-QUAL CAR, V8, P99, DOI 10.1093/ehjqcco/qcab090
   Hartiala JA, 2021, EUR HEART J, V42, P919, DOI 10.1093/eurheartj/ehaa1040
   Hwang JM, 2021, EUR HEART J, V42, P4053, DOI 10.1093/eurheartj/ehab592
   Jaffe AS, 2021, EUR HEART J, V42, P2260, DOI 10.1093/eurheartj/ehaa1079
   Kotecha T, 2021, EUR HEART J, V42, P1866, DOI 10.1093/eurheartj/ehab075
   Kubica J, 2022, ESC HEART FAIL, V9, P721, DOI 10.1002/ehf2.13680
   Kyaw T, 2021, EUR HEART J, V42, P938, DOI 10.1093/eurheartj/ehaa995
   Le May M, 2021, JAMA-J AM MED ASSOC, V326, P1494, DOI 10.1001/jama.2021.15703
   Lechner I., 2021, EUR HEART J, V42
   Leistner DM, 2020, EUR HEART J, V41, P3549, DOI 10.1093/eurheartj/ehaa703
   Mathew R, 2021, NEW ENGL J MED, V385, P516, DOI 10.1056/NEJMoa2026845
   McDonagh TA, 2021, EUR HEART J, V42, P3599, DOI 10.1093/eurheartj/ehab368
   Meyer MAS, 2021, CIRCULATION, V143, P1841, DOI 10.1161/CIRCULATIONAHA.120.053318
   Neumann TJ, 2021, J AM COLL CARDIOL, V78, P781, DOI 10.1016/j.jacc.2021.06.027
   Pessoa-Amorim G, 2020, EUR HEART J-QUAL CAR, V6, P210, DOI 10.1093/ehjqcco/qcaa046
   Petersen LT, 2021, EUR HEART J-ACUTE CA, V10, P1074, DOI 10.1093/ehjacc/zuab084
   Satterfield BA, 2022, NAT REV CARDIOL, V19, P332, DOI 10.1038/s41569-021-00631-3
   Schlapbach LJ, 2021, FRONT PEDIATR, V9, DOI 10.3389/fped.2021.667507
   Singh A, 2020, J AM COLL CARDIOL, V75, P1003, DOI 10.1016/j.jacc.2019.12.052
   Stefanini GG., 2021, EUR HEART J, V42, P4683, DOI DOI 10.1093/eurheartj/ehab533
   Tokarek T, 2021, EUR HEART J, V42, P1470
   Valgimigli M, 2021, BMJ-BRIT MED J, V373, DOI 10.1136/bmj.n1332
   Wereski R, 2022, EUR HEART J, V43, P127, DOI 10.1093/eurheartj/ehab581
   Witberg G, 2021, NEW ENGL J MED, V385, P2132, DOI 10.1056/NEJMoa2110737
   Yannopoulos D, 2020, LANCET, V396, P1807, DOI 10.1016/S0140-6736(20)32338-2
NR 37
TC 2
Z9 2
U1 1
U2 1
PU OXFORD UNIV PRESS
PI OXFORD
PA GREAT CLARENDON ST, OXFORD OX2 6DP, ENGLAND
SN 0195-668X
EI 1522-9645
J9 EUR HEART J
JI Eur. Heart J.
PD FEB 22
PY 2022
VL 43
IS 8
SI SI
BP 800
EP 806
AR ehab908
DI 10.1093/eurheartj/ehab908
PG 7
WC Cardiac & Cardiovascular Systems
WE Science Citation Index Expanded (SCI-EXPANDED)
SC Cardiovascular System & Cardiology
GA ZE7WC
UT WOS:000759089100008
PM 34977923
OA Green Published, Bronze
DA 2023-05-13
ER

PT J
AU Fowkes, R
   Byrne, M
   Sinclair, H
   Tang, E
   Kunadian, V
AF Fowkes, Ross
   Byrne, Matthew
   Sinclair, Hannah
   Tang, Eugene
   Kunadian, Vijay
TI Coronary artery disease in patients with dementia
SO CORONARY ARTERY DISEASE
LA English
DT Review
DE acute coronary syndrome; acute myocardial infarction; Alzheimer's
   disease; coronary artery disease; dementia; vascular dementia
ID ACUTE MYOCARDIAL-INFARCTION; ANGIOTENSIN RECEPTOR BLOCKERS; MILD
   COGNITIVE IMPAIRMENT; IN-HOSPITAL MORTALITY; VASCULAR RISK-FACTORS;
   ALZHEIMERS-DISEASE; CARDIOVASCULAR-DISEASE; METABOLIC SYNDROME;
   APOLIPOPROTEIN-E; BLOOD-PRESSURE
AB Our population is ageing. The prevalence of dementia is increasing as the population ages. Dementia is known to share many common risk factors with coronary artery disease including age, genetics, smoking, the components of the metabolic syndrome and inflammation. Despite the growing ageing population with dementia, there is underutilization of optimal care (pharmacotherapy and interventional procedures) in this cohort. Given common risk factors and potential benefit, patients with cognitive impairment and dementia should be offered contemporary care. However, further research evaluating optimal care in this patient cohort is warranted. Copyright (C) 2016 Wolters Kluwer Health, Inc. All rights reserved.
C1 [Fowkes, Ross; Byrne, Matthew; Sinclair, Hannah; Kunadian, Vijay] Newcastle Univ, Fac Med Sci, Inst Cellular Med, Dept Cardiol, Newcastle Upon Tyne, Tyne & Wear, England.
   [Tang, Eugene] Newcastle Univ, Inst Hlth & Soc, Newcastle Upon Tyne, Tyne & Wear, England.
   [Fowkes, Ross; Byrne, Matthew; Sinclair, Hannah; Kunadian, Vijay] Freeman Rd Hosp, Cardiothorac Ctr, Newcastle Upon Tyne, Tyne & Wear, England.
C3 N8 Research Partnership; RLUK- Research Libraries UK; Newcastle
   University - UK; N8 Research Partnership; RLUK- Research Libraries UK;
   Newcastle University - UK; N8 Research Partnership; RLUK- Research
   Libraries UK; Newcastle University - UK; Newcastle Freeman Hospital
RP Kunadian, V (通讯作者)，Newcastle Univ, Inst Cellular Med, Fac Med Sci, 3rd Floor William Leech Bldg, Newcastle Upon Tyne NE2 4HH, Tyne & Wear, England.
EM vijay.kunadian@newcastle.ac.uk
OI Tang, Eugene/0000-0003-1030-9311; Byrne, Matthew/0000-0002-2414-352X;
   Sinclair, Hannah/0000-0002-6802-774X
FU National Institute for Health Research (NIHR) Newcastle Biomedical
   Research Centre based at Newcastle upon Tyne Hospitals NHS Foundation
   Trust and Newcastle University; National Institute for Health Research
   [ACF-2012-01-012] Funding Source: researchfish
FX This research was supported by the National Institute for Health
   Research (NIHR) Newcastle Biomedical Research Centre based at Newcastle
   upon Tyne Hospitals NHS Foundation Trust and Newcastle University. The
   views expressed are those of the authors and not necessarily those of
   the NHS, the NIHR or the Department of Health.
CR Anderson C, 2011, LANCET NEUROL, V10, P43, DOI 10.1016/S1474-4422(10)70250-7
   Anderson JL, 2000, CIRCULATION, V102, P1227, DOI 10.1161/01.CIR.102.11.1227
   Anstey KJ, 2011, OBES REV, V12, pe426, DOI 10.1111/j.1467-789X.2010.00825.x
   ARNESEN E, 1995, INT J EPIDEMIOL, V24, P704, DOI 10.1093/ije/24.4.704
   ARONSON MK, 1990, NEUROLOGY, V40, P1102, DOI 10.1212/WNL.40.7.1102
   Beeri MS, 2006, NEUROLOGY, V66, P1399, DOI 10.1212/01.wnl.0000210447.19748.0b
   Borowicz LM, 1996, J CARDIOTHOR VASC AN, V10, P105, DOI 10.1016/S1053-0770(96)80185-6
   Branca C, 2014, NEUROBIOL AGING, V35, P2726, DOI 10.1016/j.neurobiolaging.2014.06.011
   BRETELER MMB, 1994, BRIT MED J, V308, P1604, DOI 10.1136/bmj.308.6944.1604
   BROWN WD, 1991, ALZ DIS ASSOC DIS, V5, P131, DOI 10.1097/00002093-199100520-00010
   Burkauskas J, 2016, J NEUROPSYCH CLIN N, V28, P143, DOI 10.1176/appi.neuropsych.15040088
   Chanti-Ketterl M, 2014, INT J GERIATR PSYCH, V29, P906, DOI 10.1002/gps.4078
   Cheng G, 2012, INTERN MED J, V42, P484, DOI 10.1111/j.1445-5994.2012.02758.x
   Cook DG, 2003, AM J PATHOL, V162, P313, DOI 10.1016/S0002-9440(10)63822-9
   Emanuele E, 2011, NEUROBIOL AGING, V32, P1231, DOI 10.1016/j.neurobiolaging.2009.07.003
   Farkas E, 2001, PROG NEUROBIOL, V64, P575, DOI 10.1016/S0301-0082(00)00068-X
   Feldstein CA, 2012, J ALZHEIMERS DIS, V32, P753, DOI 10.3233/JAD-2012-120613
   Furukawa K, 2010, J NEUROL, V257, P721, DOI 10.1007/s00415-009-5396-8
   Gorelick PB, 2011, STROKE, V42, P2672, DOI 10.1161/STR.0b013e3182299496
   Guan JW, 2011, J ALZHEIMERS DIS, V27, P799, DOI 10.3233/JAD-2011-111160
   Hajjar I, 2012, ARCH NEUROL-CHICAGO, V69, P1632, DOI 10.1001/archneurol.2012.1010
   Hamer M, 2009, PSYCHOL MED, V39, P3, DOI 10.1017/S0033291708003681
   Hirakawa Y, 2006, INT HEART J, V47, P663, DOI 10.1536/ihj.47.663
   Hofman A, 1997, LANCET, V349, P151, DOI 10.1016/S0140-6736(96)09328-2
   Iadecola C, 2009, STROKE, V40, pS40, DOI 10.1161/STROKEAHA.108.533638
   Iliffe S, 2009, INT J GERIATR PSYCH, V24, P895, DOI 10.1002/gps.2204
   Inanaga K, 2010, ATHEROSCLEROSIS, V213, P52, DOI 10.1016/j.atherosclerosis.2010.07.027
   Jellinger KA, 2002, J NEURAL TRANSM, V109, P813, DOI 10.1007/s007020200068
   Kalback W, 2004, NEUROL RES, V26, P525, DOI 10.1179/016164104225017668
   Kane M., 2013, DEMENTIA 2013 HIDDEN
   Kimata T, 2008, INT HEART J, V49, P533, DOI 10.1536/ihj.49.533
   Kivipelto M, 2001, NEUROLOGY, V56, P1683, DOI 10.1212/WNL.56.12.1683
   KNAPP M, 2007, DEMENTIA
   Kuller LH, 2016, J AM COLL CARDIOL, V67, P1013, DOI 10.1016/j.jacc.2015.12.034
   Lakey L., 2012, ALZHEIMERS SOC
   Lakka HM, 2002, JAMA-J AM MED ASSOC, V288, P2709, DOI 10.1001/jama.288.21.2709
   Larson EB, 2006, ANN INTERN MED, V144, P73, DOI 10.7326/0003-4819-144-2-200601170-00004
   Launer LJ, 2005, NEUROBIOL AGING, V26, P335, DOI 10.1016/j.neurobiolaging.2004.03.016
   LAUNER LJ, 1995, JAMA-J AM MED ASSOC, V274, P1846, DOI 10.1001/jama.274.23.1846
   Li NC, 2010, BMJ-BRIT MED J, V340, DOI 10.1136/bmj.b5465
   Libby P, 2002, CIRCULATION, V105, P1135, DOI 10.1161/hc0902.104353
   Locatelli S, 2002, ARCH NEUROL-CHICAGO, V59, P213, DOI 10.1001/archneur.59.2.213
   Luchsinger JA, 2005, NEUROLOGY, V65, P545, DOI 10.1212/01.wnl.0000172914.08967.dc
   Matthews FE, 2013, LANCET, V382, P1405, DOI 10.1016/S0140-6736(13)61570-6
   McGuinness B, 2016, COCHRANE DB SYST REV, V1
   McKhann GM, 2005, NEUROLOGY, V65, P991, DOI 10.1212/01.wnl.0000175220.78475.99
   McKhann GM, 1997, ANN THORAC SURG, V63, P510
   Mehta RH, 2001, J AM COLL CARDIOL, V38, P736, DOI 10.1016/S0735-1097(01)01432-2
   Messier Claude, 2005, Neural Plasticity, V12, P311, DOI 10.1155/NP.2005.311
   Muendlein A, 2009, ATHEROSCLEROSIS, V205, P174, DOI 10.1016/j.atherosclerosis.2008.10.035
   Newman AB, 2005, J AM GERIATR SOC, V53, P1101, DOI 10.1111/j.1532-5415.2005.53360.x
   Newman MF, 2001, NEW ENGL J MED, V344, P395, DOI 10.1056/NEJM200102083440601
   Nordstrom P, 2013, EUR HEART J, V34, P2585, DOI 10.1093/eurheartj/eht182
   Nygard O, 1997, NEW ENGL J MED, V337, P230, DOI 10.1056/NEJM199707243370403
   Okamoto Y, 2012, ACTA NEUROPATHOL, V123, P381, DOI 10.1007/s00401-011-0925-9
   Okazaki Y, 2010, J PHYSIOL SCI, V60, P67, DOI 10.1007/s12576-009-0071-5
   Ongali B, 2014, NEUROBIOL DIS, V68, P126, DOI 10.1016/j.nbd.2014.04.018
   PAULSON OB, 1990, CEREBROVAS BRAIN MET, V2, P161
   Pavlov VA, 2009, BRAIN BEHAV IMMUN, V23, P41, DOI 10.1016/j.bbi.2008.06.011
   Power MC, 2011, EPIDEMIOLOGY, V22, P646, DOI 10.1097/EDE.0b013e31822708b5
   Prince M, 2014, DEMENTIA UK UPDATE, V2nd
   Qiu CX, 2005, LANCET NEUROL, V4, P487, DOI 10.1016/S1474-4422(05)70141-1
   Querfurth HW, 2010, NEW ENGL J MED, V362, P329, DOI 10.1056/NEJMra0909142
   Raffaitin C, 2009, DIABETES CARE, V32, P169, DOI 10.2337/dc08-0272
   Ravaglia G, 2007, NEUROBIOL AGING, V28, P1810, DOI 10.1016/j.neurobiolaging.2006.08.012
   Razay G, 2007, ARCH NEUROL-CHICAGO, V64, P93, DOI 10.1001/archneur.64.1.93
   Rosano C, 2005, J AM GERIATR SOC, V53, P609, DOI 10.1111/j.1532-5415.2005.53208.x
   Rosenberg PB, 2008, AM J GERIAT PSYCHIAT, V16, P883, DOI 10.1097/JGP.0b013e318181276a
   Rosengart TK, 2006, ANN THORAC SURG, V82, P597, DOI 10.1016/j.athoracsur.2006.03.026
   Rusanen M, 2010, DEMENT GERIATR COGN, V30, P277, DOI 10.1159/000320484
   Rusanen M, 2011, ARCH INTERN MED, V171, P333, DOI 10.1001/archinternmed.2010.393
   Sato K, 2010, CLIN PHARMACOL THER, V88, P335, DOI 10.1038/clpt.2010.98
   Savitz SI, 2000, J CEREBR BLOOD F MET, V20, P1197, DOI 10.1097/00004647-200008000-00005
   Schmidt R, 2002, ANN NEUROL, V52, P168, DOI 10.1002/ana.10265
   Selnes OA, 2001, ARCH NEUROL-CHICAGO, V58, P598, DOI 10.1001/archneur.58.4.598
   Selnes OA, 2009, ANN THORAC SURG, V88, P445, DOI 10.1016/j.athoracsur.2009.04.061
   Seshadri S, 2002, NEW ENGL J MED, V346, P476, DOI 10.1056/NEJMoa011613
   Sharp SI, 2011, INT J GERIATR PSYCH, V26, P661, DOI 10.1002/gps.2572
   Silverman DHS, 2001, MOL GENET METAB, V74, P128, DOI 10.1006/mgme.2001.3236
   Sloan FA, 2004, J AM GERIATR SOC, V52, P173, DOI 10.1111/j.1532-5415.2004.52052.x
   Solfrizzi V, 2011, NEUROBIOL AGING, V32, P1932, DOI 10.1016/j.neurobiolaging.2009.12.012
   Solfrizzi V, 2010, J NEUROL NEUROSUR PS, V81, P433, DOI 10.1136/jnnp.2009.181743
   Solomon A, 2009, DEMENT GERIATR COGN, V28, P75, DOI 10.1159/000231980
   SPARKS DL, 1990, NEUROBIOL AGING, V11, P601, DOI 10.1016/0197-4580(90)90024-T
   SPARKS DL, 1995, J NEUROL SCI, V131, P162, DOI 10.1016/0022-510X(95)00105-B
   Takashima A, 2006, ALZHEIMER'S DISEASE: A CENTURY OF SCIENTIFIC AND CLINICAL RESEARCH, P309
   Tan ZS, 2007, NEUROLOGY, V68, P1902, DOI 10.1212/01.wnl.0000263217.36439.da
   Tehrani DM, 2013, J AM GERIATR SOC, V61, P1932, DOI 10.1111/jgs.12497
   The Information Centre, 2006, HLTH SURV ENGL 2006
   Townsend N, 2015, CARDIOVASCULAR DIS S
   van Oijen M, 2007, ANN NEUROL, V61, P403, DOI 10.1002/ana.21073
   Vidal JS, 2010, STROKE, V41, P891, DOI 10.1161/STROKEAHA.110.579581
   Wahrborg P, 2004, CIRCULATION, V110, P3411, DOI 10.1161/01.CIR.0000148366.80443.2B
   Weuve J, 2004, JAMA-J AM MED ASSOC, V292, P1454, DOI 10.1001/jama.292.12.1454
   WHO, 2002, WORLD HLTH REP RED R
   Wilson PWF, 1996, ARTERIOSCL THROM VAS, V16, P1250, DOI 10.1161/01.ATV.16.10.1250
   Wolozin B, 2006, NEUROL RES, V28, P630, DOI 10.1179/016164106X130515
   World Health Organization, 2019, INT STAT CLASS DIS R, V11
   Ye S, 2008, J AM COLL CARDIOL, V52, P378, DOI 10.1016/j.jacc.2007.11.087
   Yin YW, 2012, NEUROSCI LETT, V514, P6, DOI 10.1016/j.neulet.2012.02.031
NR 100
TC 8
Z9 9
U1 0
U2 10
PU LIPPINCOTT WILLIAMS & WILKINS
PI PHILADELPHIA
PA TWO COMMERCE SQ, 2001 MARKET ST, PHILADELPHIA, PA 19103 USA
SN 0954-6928
EI 1473-5830
J9 CORONARY ARTERY DIS
JI Coronary Artery Dis.
PD SEP
PY 2016
VL 27
IS 6
BP 511
EP 520
DI 10.1097/MCA.0000000000000377
PG 10
WC Cardiac & Cardiovascular Systems
WE Science Citation Index Expanded (SCI-EXPANDED)
SC Cardiovascular System & Cardiology
GA DS5FI
UT WOS:000380806300012
PM 27159265
DA 2023-05-13
ER

PT J
AU Leonardi, S
   Bueno, H
   Ahrens, I
   Hassager, C
   Bonnefoy, E
   Lettino, M
AF Leonardi, Sergio
   Bueno, Hector
   Ahrens, Ingo
   Hassager, Christian
   Bonnefoy, Eric
   Lettino, Maddalena
TI Optimised care of elderly patients with acute coronary syndrome
SO EUROPEAN HEART JOURNAL-ACUTE CARDIOVASCULAR CARE
LA English
DT Article
ID DUAL ANTIPLATELET THERAPY; CARDIOVASCULAR CARE; MYOCARDIAL-INFARCTION;
   INVASIVE STRATEGY; CHEST-PAIN; OLDER; FRAILTY; AGE; CLOPIDOGREL;
   PREVALENCE
C1 [Leonardi, Sergio] Fdn IRCCS Policlin S Matteo, Coronary Care Unit, Pavia, Italy.
   [Bueno, Hector] CNIC, Madrid, Spain.
   [Bueno, Hector] Hosp Univ 12 Octubre, Inst Invest I 12, Madrid, Spain.
   [Bueno, Hector] Hosp Univ 12 Octubre, Cardiol Dept, Madrid, Spain.
   [Bueno, Hector] Univ Complutense Madrid, Fac Med, Madrid, Spain.
   [Ahrens, Ingo] Augustinerinnen Hosp, Dept Cardiol & Med Intens Care, Cologne, Germany.
   [Ahrens, Ingo] Univ Freiburg, Fac Med, Freiburg, Germany.
   [Hassager, Christian] Copenhagen Univ Hosp, Dept Cardiol, Rigshosp, Copenhagen, Denmark.
   [Bonnefoy, Eric] Hosp Civils Lyon, Intens Cardiac Care Unit, Lyon, France.
   [Lettino, Maddalena] Humanitas Res Hosp, Cardiovasc Dept, Milan, Italy.
C3 IRCCS Fondazione San Matteo; Centro Nacional de Investigaciones
   Cardiovasculares (CNIC); Hospital Universitario 12 de Octubre; Hospital
   Universitario 12 de Octubre; Complutense University of Madrid;
   University of Freiburg; Rigshospitalet; University of Copenhagen; CHU
   Lyon
RP Leonardi, S (通讯作者)，Fdn IRCCS Policlin S Matteo, Viale Golgi 19, I-27100 Pavia, Italy.
EM S.Leonardi@smatteo.pv.it
RI Bueno, Hector/I-3910-2015; Leonardi, Sergio/AAK-1490-2020
OI Bueno, Hector/0000-0003-0277-7596; Leonardi, Sergio/0000-0002-4800-6132;
   Hassager, Christian/0000-0002-1199-0981
CR Afilalo J, 2014, J AM COLL CARDIOL, V63, P747, DOI 10.1016/j.jacc.2013.09.070
   Alnasser SM, 2017, INT J CARDIOL, V228, P45, DOI 10.1016/j.ijcard.2016.11.207
   Salinas GLA, 2017, CLIN CARDIOL, V40, P925, DOI 10.1002/clc.22749
   Angeli F, 2014, CATHETER CARDIO INTE, V83, P686, DOI 10.1002/ccd.25307
   Armaganijan LV, 2016, AM HEART J, V178, P176, DOI 10.1016/j.ahj.2016.05.012
   Beygui F, 2020, EUR HEART J-ACUTE CA, V9, P59, DOI 10.1177/2048872615604119
   Bibas Lior, 2016, JACC Clin Electrophysiol, V2, P288, DOI 10.1016/j.jacep.2016.04.013
   Bueno H, 2018, ACCA CLIN DECISION M
   Claeys MJ, 2017, EUR HEART J-ACUTE CA, V6, P203, DOI 10.1177/2048872617695236
   Costa F, 2017, LANCET, V389, P1025, DOI 10.1016/S0140-6736(17)30397-5
   Damman P, 2012, HEART, V98, P207, DOI 10.1136/heartjnl-2011-300453
   Denfeld QE, 2017, INT J CARDIOL, V236, P283, DOI 10.1016/j.ijcard.2017.01.153
   Ferri LA, 2016, AM HEART J, V181, P101, DOI 10.1016/j.ahj.2016.08.010
   Ibanez B, 2018, KARDIOL POL, V76, P229, DOI 10.5603/KP.2018.0041
   Jain S, 2011, AM J CARDIOL, V107, P1111, DOI 10.1016/j.amjcard.2010.12.007
   Kontos MC, 2011, AM HEART J, V161, P698, DOI 10.1016/j.ahj.2011.01.008
   Kumar A, 2009, MAYO CLIN PROC, V84, P917, DOI 10.1016/S0025-6196(11)60509-0
   Le Guen J, 2016, AGE AGEING, V45, P303, DOI 10.1093/ageing/afv191
   Leonardi S, 2016, BMJ-BRIT MED J, V354, DOI 10.1136/bmj.i4935
   Leonardi S, 2018, INT J NEUROSCI, V128, P90, DOI 10.1080/00207454.2017.1353981
   Montalescot G, 2013, EUR HEART J, V34, P2949, DOI 10.1093/eurheartj/eht296
   Qaderdan K, 2015, AM HEART J, V170, P981, DOI 10.1016/j.ahj.2015.07.030
   Rich MW, 2016, J AM COLL CARDIOL, V67, P2419, DOI 10.1016/j.jacc.2016.03.004
   Rocca WA, 2014, MAYO CLIN PROC, V89, P1336, DOI 10.1016/j.mayocp.2014.07.010
   Rockwood K, 2005, CAN MED ASSOC J, V173, P489, DOI 10.1503/cmaj.050051
   Rockwood K, 2011, CLIN GERIATR MED, V27, P17, DOI 10.1016/j.cger.2010.08.008
   Roffi M, 2016, EUR HEART J, V37, P267, DOI 10.1093/eurheartj/ehv320
   Savonitto S, 2012, JACC-CARDIOVASC INTE, V5, P906, DOI 10.1016/j.jcin.2012.06.008
   Singh M, 2014, EUR HEART J, V35, P1726, DOI 10.1093/eurheartj/ehu197
   SOLOMON CG, 1989, AM J CARDIOL, V63, P772, DOI 10.1016/0002-9149(89)90040-4
   Tegn N, 2016, LANCET, V387, P1057, DOI 10.1016/S0140-6736(15)01166-6
   Yeh RW, 2016, JAMA-J AM MED ASSOC, V315, P1735, DOI 10.1001/jama.2016.3775
   ZWEIBEL NR, 1989, GERONTOLOGIST, V29, P615, DOI 10.1093/geront/29.5.615
NR 33
TC 15
Z9 16
U1 1
U2 2
PU OXFORD UNIV PRESS
PI OXFORD
PA GREAT CLARENDON ST, OXFORD OX2 6DP, ENGLAND
SN 2048-8726
EI 2048-8734
J9 EUR HEART J-ACUTE CA
JI Eur. Heart J.-Acute Cardiovasc. Care
PD APR
PY 2018
VL 7
IS 3
BP 287
EP 295
DI 10.1177/2048872618761621
PG 9
WC Cardiac & Cardiovascular Systems
WE Science Citation Index Expanded (SCI-EXPANDED)
SC Cardiovascular System & Cardiology
GA GD2LK
UT WOS:000430330900014
PM 29504405
OA Bronze
DA 2023-05-13
ER

PT J
AU Forne, C
   Subirana, I
   Blanch, J
   Ferrieres, J
   Azevedo, A
   Meisinger, C
   Farmakis, D
   Tavazzi, L
   Davoli, M
   Ramos, R
   Brosa, M
   Marrugat, J
   Degano, IR
AF Forne, C.
   Subirana, I
   Blanch, J.
   Ferrieres, J.
   Azevedo, A.
   Meisinger, C.
   Farmakis, D.
   Tavazzi, L.
   Davoli, M.
   Ramos, R.
   Brosa, M.
   Marrugat, J.
   Degano, I. R.
CA EUROTRACS Investigators
TI A cost-utility analysis of increasing percutaneous coronary intervention
   use in elderly patients with acute coronary syndromes in six European
   countries
SO EUROPEAN JOURNAL OF PREVENTIVE CARDIOLOGY
LA English
DT Article
DE Elderly; acute coronary syndrome; percutaneous coronary intervention;
   cost-effectiveness; cost-utility
ID ST-SEGMENT ELEVATION; CARDIOVASCULAR EVENTS; MYOCARDIAL-INFARCTION;
   INVASIVE STRATEGY; ARTERY-DISEASE; PRIMARY-CARE; 2017 ESC; MANAGEMENT;
   OUTCOMES; STROKE
AB Aims Percutaneous coronary intervention reduces mortality in acute coronary syndrome patients but the cost-utility of increasing its use in elderly acute coronary syndrome patients is unknown. Methods We assessed the efficiency of increased percutaneous coronary intervention use compared to current practice in patients aged >= 75 years admitted for acute coronary syndrome in France, Germany, Greece, Italy, Portugal and Spain with a semi-Markov state transition model. In-hospital mortality reduction estimates by percutaneous coronary intervention use and costs were derived from the EUROpean Treatment & Reduction of Acute Coronary Syndromes cost analysis EU project (n = 28,600). Risk of recurrence and out-of-hospital all-cause mortality were obtained from the Information System for the Development of Research in Primary Care (SIDIAP) database from North-Eastern Spain (n = 55,564). In-hospital mortality was modelled using stratified propensity score analysis. The 8-year acute coronary syndrome recurrence risk and out-of-hospital mortality were estimated with a multistate survival model. The scenarios analysed were to increase percutaneous coronary intervention use among patients with the highest, moderate and lowest probability of receiving percutaneous coronary intervention based on the propensity score analysis. Results France, Greece and Portugal showed similar total costs/1000 individuals (7.29-11.05 m euro); while in Germany, Italy and Spain, costs were higher (13.53-22.57 m euro). Incremental cost-utility ratios of providing percutaneous coronary intervention to all patients ranged from 2262.8 euro/quality adjusted life year gained for German males to 6324.3 euro/quality adjusted life year gained for Italian females. Increasing percutaneous coronary intervention use was cost-effective at a willingness-to-pay threshold of 10,000 euro/quality adjusted life year gained for all scenarios in the six countries, in males and females. Conclusion Compared to current clinical practice, broadening percutaneous coronary intervention use in elderly acute coronary syndrome patients would be cost-effective across different healthcare systems in Europe, regardless of the selected strategy.
C1 [Forne, C.] Univ Lleida, Dept Basic Med Sci, Lleida, Spain.
   [Subirana, I; Marrugat, J.; Degano, I. R.] Hosp del Mar, REGICOR Study Grp, Med Res Inst, IMIM, Barcelona, Spain.
   [Subirana, I] Inst Salud Carlos III, CIBER Epidemiol & Publ Hlth, Madrid, Spain.
   [Blanch, J.; Ramos, R.] Jordi Gol Inst Primary Care Res IDIAPJGol, Vasc Hlth Res Grp ISV Girona, Barcelona, Spain.
   [Ferrieres, J.] Toulouse Univ, Sch Med, Dept Cardiol, Toulouse, France.
   [Azevedo, A.] Univ Porto, Med Sch, Dept Clin Epidemiol Predict Med & Publ Hlth, Porto, Portugal.
   [Meisinger, C.] Univ Hosp Augsburg, MONICA KORA Myocardial Infarct Registry, Augsburg, Germany.
   [Meisinger, C.] Helmholtz Zentrum Munchen, German Res Ctr Environm Hlth, Munich, Germany.
   [Farmakis, D.] Univ Cyprus, Med Sch, Nicosia, Cyprus.
   [Farmakis, D.] Univ Athens, Med Sch, Dept Cardiol 2, Athens, Greece.
   [Tavazzi, L.] Maria Cecilia Hosp, GVM Care & Res, Cotignola, RA, Italy.
   [Davoli, M.] Lazio Reg Hlth Serv, Dept Epidemiol, Lazio, Italy.
   [Ramos, R.] Catalan Inst Hlth, Barcelona, Spain.
   [Ramos, R.] Univ Girona, Dept Med Sci, Girona, Spain.
   [Ramos, R.] Girona Biomed Res Inst IdIBGi, Girona, Spain.
   [Brosa, M.] OBlikue Consulting SL, Barcelona, Spain.
   [Marrugat, J.; Degano, I. R.] ISCIII, Ctr Invest Biomed Red CIBER Cardiovasc Dis, Madrid, Spain.
   [Degano, I. R.] Univ Vic Cent Univ Catalonia UVic UCC, Fac Med, Vic, Spain.
C3 Universitat de Lleida; Institut Hospital del Mar d'Investigacions
   Mediques (IMIM); Hospital del Mar; CIBER - Centro de Investigacion
   Biomedica en Red; CIBERESP; Instituto de Salud Carlos III; Universite
   Federale Toulouse Midi-Pyrenees (ComUE); Universidade do Porto;
   Helmholtz Association; Helmholtz-Center Munich - German Research Center
   for Environmental Health; University of Cyprus; National & Kapodistrian
   University of Athens; Maria Cecilia Hospital; Universitat de Girona;
   Universitat de Girona; Girona University Hospital Dr. Josep Trueta;
   Institut d'Investigacio Biomedica de Girona (IDIBGI); Instituto de Salud
   Carlos III; Universitat de Vic - Universitat Central de Catalunya
   (UVic-UCC)
RP Degano, IR (通讯作者)，IMIM, Barcelona Biomed Res Pk PRBB, REGICOR Study Grp, 88 Dr Aiguader, Barcelona 08003, Spain.
EM iroman@imim.es
RI Degano, Irene Roman/C-1826-2012; Forne, Carles/R-7652-2016; Tavazzi,
   Luigi/ABD-5119-2020; Degano, Irene/ABG-5341-2020; Azevedo,
   Ana/AAA-2287-2020; Ramos, Rafel/D-9627-2016
OI Forne, Carles/0000-0002-8133-3274; Tavazzi, Luigi/0000-0003-0336-8356;
   Azevedo, Ana/0000-0002-7368-9609; Ramos, Rafel/0000-0001-7970-5537;
   TAVAZZI, LUIGI/0000-0003-4448-5209; Degano, Irene
   R./0000-0003-1914-6934; Marrugat, Jaume/0000-0003-3320-554X
FU Consumers, Health, Agriculture and Food executive agency of the European
   Commission (EC) [EUROTRACS 2012/1207]; Spanish Ministry of Science and
   Innovation; European Union European Regional Development Funds (ERDF;
   CIBER of Cardiovascular Diseases, initiatives of the Instituto de Salud
   Carlos III) [CB16/11/00229, 00246]; Health Department of the Generalitat
   de Catalunya through the Agencia de Gestio d'Ajuts Universitaris de
   Recerca de Catalunya (AGAUR) [2017SGR222]; Health Research and
   Innovation Strategic Plan (PERIS) [SLT006/17/00029]
FX The author(s) disclosed receipt of the following financial support for
   the research, authorship, and/or publication of this article: This work
   was supported by the Consumers, Health, Agriculture and Food executive
   agency of the European Commission (EC; EUROTRACS 2012/1207); the Spanish
   Ministry of Science and Innovation, co-financed with European Union
   European Regional Development Funds (ERDF; CIBER of Cardiovascular
   Diseases CB16/11/00229 and 00246, initiatives of the Instituto de Salud
   Carlos III); the Health Department of the Generalitat de Catalunya
   through the Agencia de Gestio d'Ajuts Universitaris de Recerca de
   Catalunya (AGAUR; 2017SGR222), and the Health Research and Innovation
   Strategic Plan (PERIS; SLT006/17/00029 to IRD).
CR Andre R, 2014, HEART, V100, P1201, DOI 10.1136/heartjnl-2013-305196
   Bebb O, 2018, EUR HEART J-ACUTE CA, V7, P166, DOI 10.1177/2048872617700873
   Benjamin EJ, 2018, CIRCULATION, V137, pE67, DOI [10.1161/CIR.0000000000000558, 10.1161/CIR.0000000000000485, 10.1161/CIR.0000000000000530]
   Bolibar B, 2012, MED CLIN-BARCELONA, V138, P617, DOI 10.1016/j.medcli.2012.01.020
   Chun S, 2021, EUR J PREV CARDIOL, V28, P213, DOI 10.1177/2047487319882118
   Degano IR, 2017, INT J CARDIOL, V249, P83, DOI 10.1016/j.ijcard.2017.07.054
   Demaerschalk BM, 2010, AM J MANAG CARE, V16, P525
   Fox KAA, 2007, HEART, V93, P177, DOI 10.1136/hrt.2005.084830
   Fox KAA, 2010, J AM COLL CARDIOL, V55, P2435, DOI 10.1016/j.jacc.2010.03.007
   Garcia-Blas S, 2019, J GERIATR CARDIOL, V16, P114, DOI 10.11909/j.issn.1671-5411.2019.02.004
   Garg A, 2018, MAYO CLIN PROC, V93, P436, DOI 10.1016/j.mayocp.2017.11.022
   Hansen CM, 2018, JACC-CARDIOVASC INTE, V11, P369, DOI 10.1016/j.jcin.2017.12.016
   Ibanez B, 2018, KARDIOL POL, V76, P229, DOI 10.5603/KP.2018.0041
   Khan M, 2016, JACC S, V67, pSupplement
   Kotseva K, 2019, EUR J PREV CARDIOL, V26, P1150, DOI 10.1177/2047487319834770
   Kourlaba G, 2012, APPL HEALTH ECON HEA, V10, P261, DOI 10.2165/11633820-000000000-00000
   Lindgren P, 2007, EUR J HEALTH ECON, V8, P25, DOI 10.1007/s10198-006-0002-9
   Luengo-Fernandez R, 2009, STROKE, V40, pE18, DOI 10.1161/STROKEAHA.108.529776
   Madhavan MV, 2018, J AM COLL CARDIOL, V71, P2015, DOI 10.1016/j.jacc.2017.12.068
   Ministry of Health Consumer Affairs and Social Welfare (Ministerio de Sanidad Consumo y Bienestar Social), 2019, MIN BAS DAT SET HOSP
   Ndrepepa G, 2014, CATHETER CARDIO INTE, V83, P182, DOI 10.1002/ccd.25189
   Neumann FJ, 2019, EUR HEART J, V40, P87, DOI 10.1093/eurheartj/ehy394
   Nicholson G, 2016, CLINICOECONOMIC OUTC, V8, P495, DOI 10.2147/CEOR.S89331
   Payne KA, 2002, PHARMACOECONOMICS, V20, P813, DOI 10.2165/00019053-200220120-00002
   Piepoli MF, 2020, EUR J PREV CARDIOL, V27, P181, DOI 10.1177/2047487319893035
   Ramos R, 2018, BMJ-BRIT MED J, V362, DOI 10.1136/bmj.k3359
   Ramos R, 2016, J AM COLL CARDIOL, V67, P630, DOI 10.1016/j.jacc.2015.11.052
   Ramos R, 2012, REV ESP CARDIOL, V65, P29, DOI [10.1016/j.rec.2011.07.016, 10.1016/j.recesp.2011.07.017]
   Reynolds MW, 2004, AM J MANAG CARE, V10, pS347
   Rosengren A, 2006, EUR HEART J, V27, P789, DOI 10.1093/eurheartj/ehi774
   Sanchis J, 2011, MAYO CLIN PROC, V86, P291, DOI 10.4065/mcp.2010.0702
   Schoenenberger AW, 2016, EUR HEART J, V37, P1304, DOI 10.1093/eurheartj/ehv698
   Skolnick AH, 2007, J AM COLL CARDIOL, V49, P1790, DOI 10.1016/j.jacc.2007.01.066
NR 33
TC 4
Z9 4
U1 0
U2 3
PU OXFORD UNIV PRESS
PI OXFORD
PA GREAT CLARENDON ST, OXFORD OX2 6DP, ENGLAND
SN 2047-4873
EI 2047-4881
J9 EUR J PREV CARDIOL
JI Eur. J. Prev. Cardiol.
PD APR
PY 2021
VL 28
IS 4
BP 408
EP 417
AR 2047487320942644
DI 10.1177/2047487320942644
EA JUL 2020
PG 10
WC Cardiac & Cardiovascular Systems
WE Science Citation Index Expanded (SCI-EXPANDED)
SC Cardiovascular System & Cardiology
GA TG3BO
UT WOS:000551150500001
PM 33966078
OA Bronze
DA 2023-05-13
ER

PT J
AU Farquharson, B
   Johnston, M
   Smith, K
   Williams, B
   Treweek, S
   Dombrowski, SU
   Dougall, N
   Abhyankar, P
   Grindle, M
AF Farquharson, Barbara
   Johnston, Marie
   Smith, Karen
   Williams, Brian
   Treweek, Shaun
   Dombrowski, Stephan U.
   Dougall, Nadine
   Abhyankar, Purva
   Grindle, Mark
TI Reducing patient delay in Acute Coronary Syndrome (RAPiD): research
   protocol for a web-based randomized controlled trial examining the
   effect of a behaviour change intervention
SO JOURNAL OF ADVANCED NURSING
LA English
DT Article
DE ACS; acute coronary syndrome; BCT; behaviour; behaviour change; cardiac;
   delay; intervention; nursing; patient delay
ID ACUTE MYOCARDIAL-INFARCTION; PREHOSPITAL DELAY; COMPLEX INTERVENTION;
   TIME; SYMPTOMS; CAMPAIGN; PERSPECTIVE; TRENDS; CARE
AB Aims. To evaluate the efficacy of a behaviour change technique-based intervention and compare two possible modes of delivery (text + visual and text-only) with usual care.
   Background. Patient delay prevents many people from achieving optimal benefit of time-dependent treatments for acute coronary syndrome. Reducing delay would reduce mortality and morbidity, but interventions to change behaviour have had mixed results. Systematic inclusion of behaviour change techniques or a visual mode of delivery might improve the efficacy of interventions.
   Design. A three-arm web-based, parallel randomized controlled trial of a theory-based intervention.
   Methods. The intervention comprises 12 behaviour change techniques systematically identified following systematic review and a consensus exercise undertaken with behaviour change experts. We aim to recruit n = 177 participants who have experienced acute coronary syndrome in the previous 6 months from a National Health Service Hospital. Consenting participants will be randomly allocated in equal numbers to one of three study groups: i) usual care, ii) usual care plus text-only behaviour change technique-based intervention or iii) usual care plus text + visual behaviour change technique-based intervention. The primary outcome will be the change in intention to phone an ambulance immediately with symptoms of acute coronary syndrome >= 15-minute duration, assessed using two randomized series of eight scenarios representing varied symptoms before and after delivery of the interventions or control condition (usual care). Funding granted January 2014.
   Discussion. Positive results changing intentions would lead to a randomized controlled trial of the behaviour change intervention in clinical practice, assessing patient delay in the event of actual symptoms.
C1 [Farquharson, Barbara; Williams, Brian; Dougall, Nadine] Edinburgh Napier Univ, Sch Hlth & Social Care, Edinburgh, Midlothian, Scotland.
   [Johnston, Marie] Univ Aberdeen, Inst Appl Hlth Sci, Aberdeen, Scotland.
   [Smith, Karen] Univ Dundee, NHS Tayside, Dundee, Scotland.
   [Treweek, Shaun] Univ Aberdeen, Hlth Serv Res Unit, Aberdeen, Scotland.
   [Dombrowski, Stephan U.] Univ Stirling, Fac Nat Sci, Psychol, Stirling, Scotland.
   [Abhyankar, Purva] Univ Stirling, Sch Hlth Sci, Stirling, Scotland.
   [Grindle, Mark] Univ Stirling, Fac Hlth & Sports Sci, NMAHP RU, Stirling, Scotland.
C3 Edinburgh Napier University; RLUK- Research Libraries UK; University of
   Aberdeen; University of Dundee; RLUK- Research Libraries UK; University
   of Aberdeen; University of Stirling; University of Stirling; University
   of Stirling
RP Farquharson, B (通讯作者)，Edinburgh Napier Univ, Sch Hlth & Social Care, Edinburgh, Midlothian, Scotland.
EM b.farquharson@napier.ac.uk
RI Williams, Brian/AAS-3714-2021; Dougall, Nadine J/O-8145-2015; Treweek,
   Shaun/AAE-8006-2019; Grindle, Mark/AAN-5957-2020; Abhyankar,
   Purva/AGT-4384-2022; Williams, Brian/G-5736-2012
OI Williams, Brian/0000-0003-0000-4354; Dougall, Nadine
   J/0000-0003-3462-6960; Treweek, Shaun/0000-0002-7239-7241; Williams,
   Brian/0000-0003-0000-4354; Farquharson, Barbara/0000-0001-9295-3156;
   Abhyankar, Purva/0000-0002-0779-6588
FU Chief Scientist Office, Scotland [CZH/4/1025]; Chief Scientist Office
   [CZH/4/1025, HSRU1] Funding Source: researchfish
FX This work was supported by the Chief Scientist Office, Scotland: grant
   number CZH/4/1025. The funder approved the overall design of the study
   but will not have any role during its execution, analyses,
   interpretation of the data, or decision to submit results.
CR AJZEN I, 1991, ORGAN BEHAV HUM DEC, V50, P179, DOI 10.1016/0749-5978(91)90020-T
   Anderson JL, 2013, J AM COLL CARDIOL, V61, pE179, DOI 10.1016/j.jacc.2013.01.014
   [Anonymous], 1995, Arch Intern Med, V155, P1481
   Bandura A, 1998, PSYCHOL HEALTH, V13, P623, DOI 10.1080/08870449808407422
   BETT N, 1993, AUST NZ J MED, V23, P157, DOI 10.1111/j.1445-5994.1993.tb01810.x
   BLOHM M, 1994, AM J EMERG MED, V12, P315, DOI 10.1016/0735-6757(94)90147-3
   Boersma E, 2006, EUR HEART J, V27, P779, DOI 10.1093/eurheartj/ehi810
   Bonetti D, 2005, SOC SCI MED, V60, P2135, DOI 10.1016/j.socscimed.2004.08.072
   Broadbent E, 2006, J PSYCHOSOM RES, V60, P631, DOI 10.1016/j.jpsychores.2005.10.020
   Buckley T, 2007, Eur J Cardiovasc Nurs, V6, P105, DOI 10.1016/j.ejcnurse.2006.05.005
   Chan AW, 2013, ANN INTERN MED, V158, P200, DOI 10.7326/0003-4819-158-3-201302050-00583
   Craig Peter, 2008, BMJ, V337, pa1655, DOI 10.1136/bmj.a1655
   Danaher BG, 2009, ANN BEHAV MED, V38, P28, DOI 10.1007/s12160-009-9129-0
   Davidson KW, 2003, ANN BEHAV MED, V26, P161, DOI 10.1207/S15324796ABM2603_01
   Dracup K, 2003, J NURS SCHOLARSHIP, V35, P317, DOI 10.1111/j.1547-5069.2003.00317.x
   Dracup K, 2009, CIRC-CARDIOVASC QUAL, V2, P524, DOI 10.1161/CIRCOUTCOMES.109.852608
   Eldridge SM, 2016, PLOS ONE, V11, DOI 10.1371/journal.pone.0150205
   Farquharson B, 2014, OPEN HEART, V1, DOI 10.1136/openhrt-2014-000079
   Hayes AF, 2009, COMMUN MONOGR, V76, P408, DOI 10.1080/03637750903310360
   HO MT, 1989, ANN EMERG MED, V18, P727, DOI 10.1016/S0196-0644(89)80004-6
   Hoffmann TC, 2014, BMJ-BRIT MED J, V348, DOI [10.1055/s-0041-111066, 10.1136/bmj.g1687]
   Kainth A, 2004, EMERG MED J, V21, P506, DOI 10.1136/emj.2003.013276
   Leventhal H., 1984, HDB PSYCHOL HLTH, DOI DOI 10.1201/9781003044307-9
   Luepker RV, 2000, JAMA-J AM MED ASSOC, V284, P60, DOI 10.1001/jama.284.1.60
   Michie S, 2013, ANN BEHAV MED, V46, P81, DOI 10.1007/s12160-013-9486-6
   Michie S, 2009, IMPLEMENT SCI, V4, DOI 10.1186/1748-5908-4-40
   Mooney M, 2014, J EMERG MED, V46, P495, DOI 10.1016/j.jemermed.2013.08.114
   Mooney M, 2012, EUR J CARDIOVASC NUR, V11, P445, DOI 10.1016/j.ejcnurse.2011.04.003
   MOSES HW, 1991, AM J CARDIOL, V68, P249, DOI 10.1016/0002-9149(91)90753-8
   Orbell S, 1998, BRIT J SOC PSYCHOL, V37, P151, DOI 10.1111/j.2044-8309.1998.tb01162.x
   PAIVIO A, 1994, J EXP PSYCHOL LEARN, V20, P1196, DOI 10.1037/0278-7393.20.5.1196
   Saczynski JS, 2008, AM J CARDIOL, V102, P1589, DOI 10.1016/j.amjcard.2008.07.056
   Schiele F, 2010, EUR HEART J, V31, P2614, DOI 10.1093/eurheartj/ehq305
   Schulz KF, 2010, J PHARMACOL PHARMACO, V1, P100, DOI [10.1016/j.jclinepi.2010.03.004, 10.4103/0976-500X.72352, 10.1016/j.ijsu.2011.09.004, 10.1016/j.jclinepi.2010.02.005, 10.1136/bmj.c869, 10.1186/1741-7015-8-18]
   Smith S, 2013, BRIT J GEN PRACT, V63, DOI 10.3399/bjgp13X660779
   Smith SM, 2012, BRIT J GEN PRACT, V62, DOI 10.3399/bjgp12X654579
   Steele RM, 2007, INT J BEHAV NUTR PHY, V4, DOI 10.1186/1479-5868-4-7
   Steg PG, 2012, EUR HEART J, V33, P2569, DOI 10.1093/eurheartj/ehs215
   Treweek S, 2014, J CLIN EPIDEMIOL, V67, P296, DOI 10.1016/j.jclinepi.2013.09.015
   Webb TL, 2010, J MED INTERNET RES, V12, DOI 10.2196/jmir.1376
   Webb TL, 2006, PSYCHOL BULL, V132, P249, DOI 10.1037/0033-2909.132.2.249
   White IR, 2011, BMJ-BRIT MED J, V342, DOI 10.1136/bmj.d40
   Williams B, 2009, J HEALTH SERV RES PO, V14, P251, DOI 10.1258/jhsrp.2009.008168
NR 43
TC 2
Z9 2
U1 0
U2 10
PU WILEY
PI HOBOKEN
PA 111 RIVER ST, HOBOKEN 07030-5774, NJ USA
SN 0309-2402
EI 1365-2648
J9 J ADV NURS
JI J. Adv. Nurs.
PD MAY
PY 2017
VL 73
IS 5
BP 1220
EP 1234
DI 10.1111/jan.13191
PG 15
WC Nursing
WE Science Citation Index Expanded (SCI-EXPANDED); Social Science Citation Index (SSCI)
SC Nursing
GA EX3CQ
UT WOS:000403110000020
PM 27779777
OA Green Accepted
DA 2023-05-13
ER

PT J
AU Shenvi, CL
   Platts-Mills, TF
AF Shenvi, Christina L.
   Platts-Mills, Timothy F.
TI Managing the Elderly Emergency Department Patient
SO ANNALS OF EMERGENCY MEDICINE
LA English
DT Article
ID ACUTE CORONARY SYNDROMES; ACUTE ABDOMINAL-PAIN; DRUG-RELATED EVENTS;
   OLDER-ADULTS; TRAUMA PATIENTS; RIB FRACTURES; HIP FRACTURE;
   RISK-FACTORS; CARE; ASSOCIATION
C1 [Shenvi, Christina L.; Platts-Mills, Timothy F.] Univ N Carolina, Dept Emergency Med, Chapel Hill, NC 27515 USA.
   [Platts-Mills, Timothy F.] Univ N Carolina, Dept Med, Div Geriatr, Chapel Hill, NC 27515 USA.
C3 University of North Carolina; University of North Carolina Chapel Hill;
   University of North Carolina; University of North Carolina Chapel Hill
RP Platts-Mills, TF (通讯作者)，Univ N Carolina, Dept Emergency Med, Chapel Hill, NC 27515 USA.
EM tplattsm@med.unc.edu
CR Acierno R, 2010, AM J PUBLIC HEALTH, V100, P292, DOI 10.2105/AJPH.2009.163089
   Ahn SH, 2013, PLOS ONE, V8, DOI 10.1371/journal.pone.0048979
   Alexander KP, 2007, CIRCULATION, V115, P2549, DOI 10.1161/CIRCULATIONAHA.107.182615
   Alhawassi TM, 2014, CLIN INTERV AGING, V9, P2079, DOI 10.2147/CIA.S71178
   Barry TB, 2005, J EMERG MED, V29, P433, DOI 10.1016/j.jemermed.2005.05.006
   Brieger D, 2004, CHEST, V126, P461, DOI 10.1378/chest.126.2.461
   Bulger EM, 2000, J TRAUMA, V48, P1040, DOI 10.1097/00005373-200006000-00007
   Cannon AR, 2014, ACAD EMERG MED, V21, P892, DOI 10.1111/acem.12445
   Carpenter CR, 2014, J AM GERIATR SOC, V62, P1360, DOI 10.1111/jgs.12883
   Cay S, 2011, DRUG AGING, V28, P119, DOI 10.2165/11586380-000000000-00000
   Evans D, 2015, AM J EMERG MED, V33, P1184, DOI 10.1016/j.ajem.2015.05.031
   Haydel MJ, 2000, NEW ENGL J MED, V343, P100, DOI 10.1056/NEJM200007133430204
   Heffernan DS, 2010, J TRAUMA, V69, P813, DOI 10.1097/TA.0b013e3181f41af8
   Hendrickson M, 2003, EMERG MED CLIN N AM, V21, P937, DOI 10.1016/S0733-8627(03)00072-5
   Hohl CM, 2005, ACAD EMERG MED, V12, P197, DOI 10.1197/j.aem.2004.08.056
   Hohl CM, 2001, ANN EMERG MED, V38, P666, DOI 10.1067/mem.2001.119456
   Hunold KM, 2016, ACAD EMERG MED, V23, P362, DOI 10.1111/acem.12885
   Ichwan B, 2015, ANN EMERG MED, V65, P92, DOI 10.1016/j.annemergmed.2014.04.019
   Kim KS, 2012, DIABETES METAB J, V36, P336
   Kizer KW, 1998, AM J EMERG MED, V16, P357, DOI 10.1016/S0735-6757(98)90127-9
   Lane P, 2003, ACAD EMERG MED, V10, P244, DOI 10.1111/j.1553-2712.2003.tb01998.x
   Laurell H, 2006, GERONTOLOGY, V52, P339, DOI 10.1159/000094982
   Lewis LM, 2005, J GERONTOL A-BIOL, V60, P1071, DOI 10.1093/gerona/60.8.1071
   Livingston DH, 2008, J TRAUMA, V64, P905, DOI 10.1097/TA.0b013e3181668ad7
   Lubovsky O, 2005, INJURY, V36, P788, DOI 10.1016/j.injury.2005.01.024
   Martinez JP, 2006, EMERG MED CLIN N AM, V24, P371, DOI 10.1016/j.emc.2006.01.010
   Masnoon N, 2017, BMC GERIATR, V17, DOI 10.1186/s12877-017-0621-2
   McQuaid KR, 2006, AM J MED, V119, P624, DOI 10.1016/j.amjmed.2005.10.039
   Morganti Kristy Gonzalez, 2013, Rand Health Q, V3, P3
   Morimoto T, 2004, J GEN INTERN MED, V19, P684, DOI 10.1111/j.1525-1497.2004.30016.x
   Morrison RS, 2016, J AM GERIATR SOC, V64, P2433, DOI 10.1111/jgs.14386
   Nagurney JM, 2017, ANN EMERG MED, V69, P426, DOI 10.1016/j.annemergmed.2016.09.018
   National Hospital Ambulatory Medical Care Survey, 2014, NAT HOSP AMB MED CAR
   Neal JM, 2010, REGION ANESTH PAIN M, V35, P152, DOI 10.1097/AAP.0b013e3181d22fcd
   Nishijima DK, 2012, ANN EMERG MED, V59, P460, DOI 10.1016/j.annemergmed.2012.04.007
   OBERMEYER Z, 2017, BMJ-BRIT MED J, V356, DOI DOI 10.1136/BMJ.J239
   Ortman JM, 2014, CURRENT POPULATION R
   Page AT, 2016, BRIT J CLIN PHARMACO, V82, P583, DOI 10.1111/bcp.12975
   Parker M, 2006, BMJ-BRIT MED J, V333, P27, DOI 10.1136/bmj.333.7557.27
   Perdue PW, 1998, J TRAUMA, V45, P805, DOI 10.1097/00005373-199810000-00034
   Pereira GF, 2015, ANN EMERG MED, V65, P85, DOI 10.1016/j.annemergmed.2014.07.018
   Pincus D, 2017, JAMA-J AM MED ASSOC, V318, P1994, DOI 10.1001/jama.2017.17606
   Platts-Mills TF, 2018, J ELDER ABUSE NEGL, V30, P247, DOI 10.1080/08946566.2018.1460285
   Platts-Mills TF, 2016, J AM GERIATR SOC, V64, P1941, DOI 10.1111/jgs.14405
   Potts FE, 1999, J GERONTOL A-BIOL, V54, pM55, DOI 10.1093/gerona/54.2.M55
   Ragsdale L, 2011, EMERG MED CLIN N AM, V29, P429, DOI 10.1016/j.emc.2011.01.012
   Rathlev NK, 2006, ACAD EMERG MED, V13, P302, DOI 10.1197/j.aem.2005.10.015
   Roedersheimer KM, 2016, ANN EMERG MED, V67, P151, DOI 10.1016/j.annemergmed.2015.07.007
   Rosen T, 2016, J EMERG MED, V50, P518, DOI 10.1016/j.jemermed.2015.10.037
   RUSH JE, 1987, J CARDIOVASC PHARM, V9, pS99, DOI 10.1097/00005344-198700003-00023
   Saedder EA, 2015, BRIT J CLIN PHARMACO, V80, P808, DOI 10.1111/bcp.12600
   Salottolo KM, 2013, SCAND J TRAUMA RESUS, V21, DOI 10.1186/1757-7241-21-7
   Samuels-Kalow ME, 2012, ANN EMERG MED, V60, P152, DOI 10.1016/j.annemergmed.2011.10.023
   Scott IA, 2015, JAMA INTERN MED, V175, P827, DOI 10.1001/jamainternmed.2015.0324
   Shaw PB, 2016, ANN EMERG MED, V67, P177, DOI 10.1016/j.annemergmed.2015.06.022
   Shehab N, 2016, JAMA-J AM MED ASSOC, V316, P2115, DOI 10.1001/jama.2016.16201
   Sinha SK, 2011, ANN EMERG MED, V57, P672, DOI 10.1016/j.annemergmed.2011.01.021
   SPANDORFER JM, 1995, ANN EMERG MED, V25, P71, DOI 10.1016/S0196-0644(95)70358-6
   Stevens TB, 2014, ACAD EMERG MED, V21, P651, DOI 10.1111/acem.12395
   Stiell IG, 2001, LANCET, V357, P1391, DOI 10.1016/S0140-6736(00)04561-X
   Stippler M., 2012, ANN LONGTERM CARE, V20, P41
   Temel JS, 2010, NEW ENGL J MED, V363, P733, DOI 10.1056/NEJMoa1000678
   Thompson HJ, 2006, J AM GERIATR SOC, V54, P1590, DOI 10.1111/j.1532-5415.2006.00894.x
   Touger M, 2002, ANN EMERG MED, V40, P287, DOI 10.1067/mem.2002.125708
   Ward RJ, 2014, J AM COLL RADIOL, V11, P114, DOI 10.1016/j.jacr.2013.10.023
   Zagaria MAE, 2013, US PHARM, V38, P18
NR 66
TC 16
Z9 16
U1 0
U2 4
PU MOSBY-ELSEVIER
PI NEW YORK
PA 360 PARK AVENUE SOUTH, NEW YORK, NY 10010-1710 USA
SN 0196-0644
EI 1097-6760
J9 ANN EMERG MED
JI Ann. Emerg. Med.
PD MAR
PY 2019
VL 73
IS 3
BP 302
EP 307
DI 10.1016/j.annemergmed.2018.08.426
PG 6
WC Emergency Medicine
WE Science Citation Index Expanded (SCI-EXPANDED); Social Science Citation Index (SSCI)
SC Emergency Medicine
GA HN0CH
UT WOS:000459851900017
PM 30287120
OA Bronze
DA 2023-05-13
ER

PT J
AU Schlett, CL
   Pursnani, A
   Marcus, RP
   Truong, QA
   Hoffmann, U
AF Schlett, Christopher L.
   Pursnani, Amit
   Marcus, Roy P.
   Truong, Quynh A.
   Hoffmann, Udo
TI The Use of Coronary CT Angiography for the Evaluation of Chest Pain
SO CARDIOLOGY IN REVIEW
LA English
DT Review
DE acute chest pain syndrome; computed tomographic angiography; stable
   chest pain syndrome
ID COMPUTED TOMOGRAPHIC ANGIOGRAPHY; INCREMENTAL PROGNOSTIC VALUE;
   LEFT-VENTRICULAR FUNCTION; PITCH SPIRAL ACQUISITION; FRACTIONAL FLOW
   RESERVE; ASSOCIATION TASK-FORCE; ALL-CAUSE MORTALITY; RULE-OUT CT;
   EMERGENCY-DEPARTMENT; MYOCARDIAL-PERFUSION
AB Coronary computed tomography angiography (CCTA) may improve the diagnosis and management of acute and stable chest pain syndromes. The key for caregivers of patients presenting with acute chest pain is the early identification and management of life-threatening conditions, such as acute coronary syndromes, pulmonary embolism, and acute aortic dissection. The main goal in stable chest pain syndromes is to determine the extent and severity of coronary artery disease. This review article will critically evaluate the current literature supporting the evidence for the clinical use of CCTA in acute and stable chest pain syndromes, considering the latest innovations in CCTA technology and their potential impact on patient care.
C1 [Schlett, Christopher L.; Pursnani, Amit; Marcus, Roy P.; Truong, Quynh A.; Hoffmann, Udo] Harvard Univ, Massachusetts Gen Hosp, Cardiac MR PET CT Program, Dept Radiol,Div Cardiol,Med Sch, Boston, MA 02114 USA.
   [Schlett, Christopher L.; Pursnani, Amit; Marcus, Roy P.; Truong, Quynh A.; Hoffmann, Udo] Univ Munich, Dept Clin Radiol, Klinikum Grosshadern, Munich, Germany.
   [Schlett, Christopher L.] Heidelberg Univ, Dept Diagnost & Intervent Radiol, Univ Heidelberg Hosp, Heidelberg, Germany.
C3 Harvard University; Harvard Medical School; Massachusetts General
   Hospital; University of Munich; Ruprecht Karls University Heidelberg
RP Hoffmann, U (通讯作者)，Harvard Univ, Massachusetts Gen Hosp, Cardiac MR PET CT Program, Dept Radiol,Med Sch, 165 Cambridge St,Suite 400, Boston, MA 02114 USA.
EM uhoffmann@partners.org
RI Pursnani, Amit/HTO-6710-2023
OI Schlett, Christopher/0000-0002-1576-1481
CR Abdulla J, 2011, INT J CARDIOVAS IMAG, V27, P413, DOI 10.1007/s10554-010-9652-x
   Alkadhi H, 2011, EUR RADIOL, V21, P505, DOI 10.1007/s00330-010-1984-3
   Alkadhi H, 2009, EUR RADIOL, V19, P1311, DOI 10.1007/s00330-009-1312-y
   Anderson JL, 2007, CIRCULATION, V116, pE148, DOI 10.1161/CIRCULATIONAHA.107.181940
   Antman E, 2010, ST SEGMENT ELEVATION
   Arnoldi E, 2009, EUR RADIOL, V19, P2147, DOI 10.1007/s00330-009-1411-9
   Bamberg F, 2012, J THORAC IMAG, V27, P289, DOI 10.1097/RTI.0b013e3182628053
   Bamberg F, 2012, INVEST RADIOL, V47, P71, DOI 10.1097/RLI.0b013e31823fd42b
   Bamberg F, 2011, J AM COLL CARDIOL, V57, P2426, DOI 10.1016/j.jacc.2010.12.043
   Bamberg F, 2009, AM J CARDIOL, V104, P1165, DOI 10.1016/j.amjcard.2009.06.029
   Beister M, 2012, PHYS MEDICA, V28, P94, DOI 10.1016/j.ejmp.2012.01.003
   Bezerra HG, 2011, J CARDIOVASC COMPUT, V5, P382, DOI 10.1016/j.jcct.2011.10.004
   Braunwald E, 1998, CIRCULATION, V98, P2219, DOI 10.1161/01.CIR.98.21.2219
   Braunwald E, 2002, CIRCULATION, V106, P1893, DOI 10.1161/01.CIR.0000037106.76139.53
   Brenner DJ, 2007, NEW ENGL J MED, V357, P2277, DOI 10.1056/NEJMra072149
   Budoff MJ, 2008, J AM COLL CARDIOL, V52, P1724, DOI 10.1016/j.jacc.2008.07.031
   Cheezum MK, 2013, JACC-CARDIOVASC IMAG, V6, P574, DOI 10.1016/j.jcmg.2012.11.016
   Cho I, 2012, CIRCULATION, V126, P304, DOI 10.1161/CIRCULATIONAHA.111.081380
   Chow BJW, 2011, CIRC-CARDIOVASC IMAG, V4, P463, DOI 10.1161/CIRCIMAGING.111.964155
   Chow BJW, 2011, ARCH INTERN MED, V171, P1021, DOI 10.1001/archinternmed.2011.74
   Davies MJ, 2000, HEART, V83, P361, DOI 10.1136/heart.83.3.361
   de Graaf FR, 2010, HEART LUNG CIRC, V19, P107, DOI 10.1016/j.hlc.2009.11.004
   Dorenkamp M, 2012, HEART, V98, P460, DOI 10.1136/heartjnl-2011-300149
   Ebersberger U, 2012, EUR RADIOL
   ELVEBACK LR, 1985, MAYO CLIN PROC, V60, P305, DOI 10.1016/S0025-6196(12)60537-0
   Ferencik M, 2012, ACAD EMERG MED, V19, P934, DOI 10.1111/j.1553-2712.2012.01417.x
   Feuchtner GM, 2012, HEART, V98, P1510, DOI 10.1136/heartjnl-2012-302531
   Finn AV, 2010, ARTERIOSCL THROM VAS, V30, P1282, DOI 10.1161/ATVBAHA.108.179739
   Frauenfelder T, 2009, EUR RADIOL, V19, P789, DOI 10.1007/s00330-008-1231-3
   Genders TSS, 2013, INT J CARDIOL, V167, P1268, DOI 10.1016/j.ijcard.2012.03.151
   Genders TSS, 2009, RADIOLOGY, V253, P734, DOI 10.1148/radiol.2533090507
   Goldstein JA, 2007, J AM COLL CARDIOL, V49, P863, DOI 10.1016/j.jacc.2006.08.064
   Goldstein JA, 2011, J AM COLL CARDIOL, V58, P1414, DOI 10.1016/j.jacc.2011.03.068
   Gopal A, 2009, INT J CARDIOVAS IMAG, V25, P405, DOI 10.1007/s10554-008-9396-z
   Hachamovitch R, 2012, J AM COLL CARDIOL, V59, P462, DOI 10.1016/j.jacc.2011.09.066
   Halpern EJ, 2009, RADIOLOGY, V252, P332, DOI 10.1148/radiol.2522082335
   Hausleiter J, 2009, JAMA-J AM MED ASSOC, V301, P500, DOI 10.1001/jama.2009.54
   Hausleiter J, 2012, JACC-CARDIOVASC IMAG, V5, P484, DOI 10.1016/j.jcmg.2011.12.017
   Hausleiter Jorg, 2008, J Cardiovasc Comput Tomogr, V2, P325, DOI 10.1016/j.jcct.2008.08.012
   Hoffmann U, 2012, NEW ENGL J MED, V367, P299, DOI 10.1056/NEJMoa1201161
   Hoffmann U, 2009, J AM COLL CARDIOL, V53, P1642, DOI 10.1016/j.jacc.2009.01.052
   Hollander JE, 2009, ANN EMERG MED, V53, P295, DOI 10.1016/j.annemergmed.2008.09.025
   Hulten E, 2013, J AM COLL CARDIOL, V61, P880, DOI 10.1016/j.jacc.2012.11.061
   Hulten EA, 2011, J AM COLL CARDIOL, V57, P1237, DOI 10.1016/j.jacc.2010.10.011
   KANNEL WB, 1972, AM J CARDIOL, V29, P154, DOI 10.1016/0002-9149(72)90624-8
   Khare RK, 2008, ACAD EMERG MED, V15, P623, DOI 10.1111/j.1553-2712.2008.00161.x
   Kolodgie FD, 2004, HEART, V90, P1385, DOI 10.1136/hrt.2004.041798
   Kropil P, 2012, J THORAC IMAG, V27, P194, DOI 10.1097/RTI.0b013e318228223f
   Ladapo JA, 2008, AM J ROENTGENOL, V191, P455, DOI 10.2214/AJR.07.3611
   Ladapo JA, 2009, J AM COLL CARDIOL, V54, P2409, DOI 10.1016/j.jacc.2009.10.012
   Lee DS, 2011, CIRC-HEART FAIL, V4, P36, DOI 10.1161/CIRCHEARTFAILURE.110.957480
   Lell M, 2009, EUR RADIOL, V19, P2576, DOI 10.1007/s00330-009-1558-4
   LICHTLEN PR, 1995, J AM COLL CARDIOL, V25, P1013, DOI 10.1016/0735-1097(94)00519-V
   Litt HI, 2012, NEW ENGL J MED, V366, P1393, DOI 10.1056/NEJMoa1201163
   Mark DB, 2010, CIRCULATION, V121, P2509, DOI 10.1161/CIR.0b013e3181d4b618
   Maruyama T, 2008, J AM COLL CARDIOL, V52, P1450, DOI 10.1016/j.jacc.2008.07.048
   Maurovich-Horvat P, 2010, JACC-CARDIOVASC IMAG, V3, P440, DOI 10.1016/j.jcmg.2010.02.003
   Meijboom WB, 2008, J AM COLL CARDIOL, V52, P2135, DOI 10.1016/j.jacc.2008.08.058
   Metz LD, 2007, J AM COLL CARDIOL, V49, P227, DOI 10.1016/j.jacc.2006.08.048
   Miller JM, 2008, NEW ENGL J MED, V359, P2324, DOI 10.1056/NEJMoa0806576
   Min JK, 2008, AM J CARDIOL, V102, P672, DOI 10.1016/j.amjcard.2008.04.045
   Min JK, 2007, J AM COLL CARDIOL, V50, P1161, DOI 10.1016/j.jacc.2007.03.067
   Min JK, 2012, JAMA-J AM MED ASSOC, V308, P1237, DOI 10.1001/2012.jama.11274
   Min JK, 2012, J CARDIOVASC COMPUT, V6, P274, DOI 10.1016/j.jcct.2012.06.002
   Min JK, 2011, J AM COLL CARDIOL, V58, P849, DOI 10.1016/j.jacc.2011.02.074
   Min JK, 2010, RADIOLOGY, V254, P801, DOI 10.1148/radiol.09090349
   Motoyama S, 2009, J AM COLL CARDIOL, V54, P49, DOI 10.1016/j.jacc.2009.02.068
   Mowatt G, 2008, HEART, V94, P1386, DOI 10.1136/hrt.2008.145292
   Nance JW, 2012, RADIOLOGY, V264, P679, DOI 10.1148/radiol.12112350
   Niska R, 2010, NATL HLTH STAT REPOR, V1, P31
   Ostrom MP, 2008, J AM COLL CARDIOL, V52, P1335, DOI 10.1016/j.jacc.2008.07.027
   Ovrehus KA, 2011, AM J CARDIOL, V107, P1473, DOI 10.1016/j.amjcard.2011.01.024
   PHURROUGH S, 2007, PROPOSED COVERAGE DE
   Pijls NHJ, 2007, J AM COLL CARDIOL, V49, P2105, DOI 10.1016/j.jacc.2007.01.087
   Pope JH, 2000, NEW ENGL J MED, V342, P1163, DOI 10.1056/NEJM200004203421603
   Pundziute G, 2007, J AM COLL CARDIOL, V49, P62, DOI 10.1016/j.jacc.2006.07.070
   Rana JS, 2012, DIABETES CARE, V35, P1787, DOI 10.2337/dc11-2403
   Roger VL, 2012, CIRCULATION, V125, pE2, DOI 10.1161/CIR.0b013e31823ac046
   Rubinshtein R, 2007, CIRCULATION, V115, P1762, DOI 10.1161/CIRCULATIONAHA.106.618389
   Russo V, 2010, CIRC-CARDIOVASC IMAG, V3, P351, DOI 10.1161/CIRCIMAGING.109.880625
   Scheffel H, 2012, EUR J RADIOL, V81, pE363, DOI 10.1016/j.ejrad.2011.11.051
   Schlett CL, 2011, JACC-CARDIOVASC IMAG, V4, P481, DOI 10.1016/j.jcmg.2010.12.008
   Schuhbaeck A, 2013, EUR RADIOL, V23, P597, DOI 10.1007/s00330-012-2656-2
   Seneviratne SK, 2010, CIRC-CARDIOVASC IMAG, V3, P375, DOI 10.1161/CIRCIMAGING.109.892638
   Shaw LJ, 2012, J AM COLL CARDIOL, V60, P2103, DOI 10.1016/j.jacc.2012.05.062
   Shaw LJ, 2004, J NUCL CARDIOL, V11, P171, DOI 10.1016/j.nuclcard.2003.12.004
   Sozzi FB, 2011, AM J CARDIOL, V107, P516, DOI 10.1016/j.amjcard.2010.10.006
   Suter RE, 2007, ANN EMERG MED, V50, P203, DOI 10.1016/j.annemergmed.2007.02.029
   Taylor AJ, 2010, J AM COLL CARDIOL, V56, P1864, DOI 10.1016/j.jacc.2010.07.005
   Tonino PAL, 2009, NEW ENGL J MED, V360, P213, DOI 10.1056/NEJMoa0807611
   van der Giessen AG, 2010, INVEST RADIOL, V45, P693, DOI 10.1097/RLI.0b013e3181e0a541
   van Werkhoven JM, 2009, EUR HEART J, V30, P2622, DOI 10.1093/eurheartj/ehp272
   Villines TC, 2011, J AM COLL CARDIOL, V58, P2533, DOI 10.1016/j.jacc.2011.10.851
   WHITE CW, 1984, NEW ENGL J MED, V310, P819, DOI 10.1056/NEJM198403293101304
   Yokoyama I, 1996, CIRCULATION, V94, P3232, DOI 10.1161/01.CIR.94.12.3232
   Yoon YE, 2011, CARDIOL REV, V19, P115, DOI 10.1097/CRD.0b013e31820f1501
NR 96
TC 2
Z9 2
U1 0
U2 5
PU LIPPINCOTT WILLIAMS & WILKINS
PI PHILADELPHIA
PA TWO COMMERCE SQ, 2001 MARKET ST, PHILADELPHIA, PA 19103 USA
SN 1061-5377
EI 1538-4683
J9 CARDIOL REV
JI Cardiol. Rev.
PD MAY-JUN
PY 2014
VL 22
IS 3
BP 117
EP 127
DI 10.1097/CRD.0000000000000015
PG 11
WC Cardiac & Cardiovascular Systems
WE Science Citation Index Expanded (SCI-EXPANDED)
SC Cardiovascular System & Cardiology
GA AE9IH
UT WOS:000334321000002
PM 24407046
OA Green Published
DA 2023-05-13
ER

PT J
AU Yin, DRPPCP
   Vos, GJA
   van der Sangen, NMR
   Walhout, R
   Gin, RMTJ
   Nicastia, DM
   Langerveld, J
   Claassens, DMF
   Gimbel, ME
   Azzahhafi, J
   Bor, WL
   Oirbans, T
   Dekker, J
   Vlachojannis, GJ
   van Bommel, RJ
   Appelman, Y
   Henriques, JPS
   Kikkert, WJ
   ten Berg, JM
AF Chan Pin Yin, Dean R. P. P.
   Vos, Gert-Jan A.
   van der Sangen, Niels M. R.
   Walhout, Ronald
   Tjon Joe Gin, R. Melvyn
   Nicastia, Deborah M.
   Langerveld, Jorina
   Claassens, Daniel M. F.
   Gimbel, Marieke E.
   Azzahhafi, Jaouad
   Bor, Willem L.
   Oirbans, Tom
   Dekker, Johan
   Vlachojannis, Georgios J.
   van Bommel, Rutger J.
   Appelman, Yolande
   Henriques, Jose P. S.
   Kikkert, Wouter J.
   ten Berg, Jurrien M.
TI Rationale and Design of the Future Optimal Research and Care Evaluation
   in Patients with Acute Coronary Syndrome (FORCE-ACS) Registry: Towards
   "Personalized Medicine" in Daily Clinical Practice
SO JOURNAL OF CLINICAL MEDICINE
LA English
DT Article
DE acute coronary syndrome; antiplatelet therapy; multicenter registry
ID DUAL ANTIPLATELET THERAPY; ST-SEGMENT-ELEVATION; ACUTE
   MYOCARDIAL-INFARCTION; 2017 ESC; EVENTS; COLLABORATION; INTERVENTION;
   DEFINITIONS; VALIDATION; GUIDELINES
AB Diagnostic and treatment strategies for acute coronary syndrome have improved dramatically over the past few decades, but mortality and recurrent myocardial infarction rates remain high. An aging population with increasing co-morbidities heralds new clinical challenges. Therefore, in order to evaluate and improve current treatment strategies, detailed information on clinical presentation, treatment and follow-up in real-world patients is needed. The Future Optimal Research and Care Evaluation in patients with Acute Coronary Syndrome (FORCE-ACS) registry (ClinicalTrials.gov Identifier: NCT03823547) is a multi-center, prospective real-world registry of patients admitted with (suspected) acute coronary syndrome. Both non-interventional and interventional cardiac centers in different regions of the Netherlands are currently participating. Patients are treated according to local protocols, enabling the evaluation of different diagnostic and treatment strategies used in daily practice. Data collection is performed using electronic medical records and quality-of-life questionnaires, which are sent 1, 12, 24 and 36 months after initial admission. Major end points are all-cause mortality, myocardial infarction, stent thrombosis, stroke, revascularization and all bleeding requiring medical attention. Invasive therapy, antithrombotic therapy including patient-tailored strategies, such as the use of risk scores, pharmacogenetic guided antiplatelet therapy and patient reported outcome measures are monitored. The FORCE-ACS registry provides insight into numerous aspects of the (quality of) care for acute coronary syndrome patients.
C1 [Chan Pin Yin, Dean R. P. P.; Vos, Gert-Jan A.; Claassens, Daniel M. F.; Gimbel, Marieke E.; Azzahhafi, Jaouad; Bor, Willem L.; Oirbans, Tom; Dekker, Johan; ten Berg, Jurrien M.] St Antonius Hosp, Dept Cardiol, NL-3435 CM Nieuwegein, Netherlands.
   [van der Sangen, Niels M. R.; Henriques, Jose P. S.] Univ Amsterdam, Amsterdam Cardiovasc Sci, Dept Cardiol, Amsterdam UMC, NL-1105 AZ Amsterdam, Netherlands.
   [Walhout, Ronald] Hosp Gelderse Vallei, Dept Cardiol, NL-6716 RP Ede, Netherlands.
   [Tjon Joe Gin, R. Melvyn] Rijnstate Hosp, Dept Cardiol, NL-6815 AD Arnhem, Netherlands.
   [Nicastia, Deborah M.] Gelre Hosp, Dept Cardiol, NL-7334 DZ Apeldoorn, Netherlands.
   [Langerveld, Jorina] Rivierenland Hosp, Dept Cardiol, NL-4002 WP Tiel, Netherlands.
   [Vlachojannis, Georgios J.] Univ Med Ctr Utrecht, Dept Cardiol, NL-3584 CX Utrecht, Netherlands.
   [van Bommel, Rutger J.] Tergooi Hosp, Dept Cardiol, NL-1261 AN Blaricum, Netherlands.
   [Appelman, Yolande] Vrije Univ Amsterdam, Amsterdam Cardiovasc Sci, Amsterdam UMC, Dept Cardiol, NL-1081 HV Amsterdam, Netherlands.
   [Kikkert, Wouter J.] Onze Lieve Vrouw Hosp, Dept Cardiol, NL-1091 AC Amsterdam, Netherlands.
C3 St. Antonius Hospital Utrecht; University of Amsterdam; Gelderse Vallei
   Hospital; Rijnstate Hospital; Gelre Hospitals; Utrecht University;
   Utrecht University Medical Center; Tergooi Blaricum; University of
   Amsterdam; Vrije Universiteit Amsterdam; Onze Lieve Vrouwe Gasthuis
   Hospital
RP Yin, DRPPCP; Vos, GJA (通讯作者)，St Antonius Hosp, Dept Cardiol, NL-3435 CM Nieuwegein, Netherlands.
EM d.chanpinyin@antoniusziekenhuis.nl; gertjan_vos@yahoo.com;
   n.m.r.vandersangen@amsterdamumc.nl; WalhoutR@zgv.nl; mtjon@rijnstate.nl;
   d.nicastia@gelre.nl; Jorina.Langerveld@zrt.nl;
   d.claassens@antoniusziekenhuis.nl; m.gimbel@antoniusziekenhuis.nl;
   j.azzahhafi@antoniusziekenhuis.nl; w.bor@antoniusziekenhuis.nl;
   t.oirbans@antoniusziekenhuis.nl; johan.dekker@antoniusziekenhuis.nl;
   G.Vlachojannis@umcutrecht.nl; rvanbommel@tergooi.nl;
   y.appelman@amsterdamumc.nl; j.p.henriques@amsterdamumc.nl;
   w.j.kikkert@amsterdamumc.nl; j.ten.berg@antoniusziekenhuis.nl
RI van der Sangen, Niels/AAM-9092-2021
OI van der Sangen, Niels/0000-0002-7661-9139; Henriques, Jose
   PS/0000-0002-8969-7929; Claassens, Daniel/0000-0001-6338-2569; Bor,
   Willem L/0000-0002-3253-5961; Chan Pin Yin, Dean/0000-0002-7741-205X
FU ZonMW; St. Antonius Research Fund; AstraZeneca
FX The registry is supported by a grant from ZonMW, the St. Antonius
   Research Fund and AstraZeneca. The authors are solely responsible for
   the design and conduct of this study, all study analyses, the drafting
   and editing of the manuscript and its final contents.
CR Agnelli G, 2001, AM HEART J, V141, P190, DOI 10.1067/mhj.2001.112404
   Alegre O, 2016, CLIN CARDIOL, V39, P373, DOI 10.1002/clc.22550
   Alexander KP, 2007, CIRCULATION, V115, P2549, DOI 10.1161/CIRCULATIONAHA.107.182615
   Aliprandi-Costa B, 2013, HEART LUNG CIRC, V22, P533, DOI 10.1016/j.hlc.2012.12.013
   Costa F, 2017, LANCET, V389, P1025, DOI 10.1016/S0140-6736(17)30397-5
   Fokkema ML, 2016, EUROINTERVENTION, V12, P303, DOI 10.4244/EIJY15M10_07
   Fox KAA, 2010, EUR HEART J, V31, P2755, DOI 10.1093/eurheartj/ehq326
   Garcia-Garcia HM, 2018, CIRCULATION, V137, P2635, DOI 10.1161/CIRCULATIONAHA.117.029289
   Hao YC, 2016, AM HEART J, V179, P107, DOI 10.1016/j.ahj.2016.06.005
   Harris PA, 2009, J BIOMED INFORM, V42, P377, DOI 10.1016/j.jbi.2008.08.010
   Ibanez B, 2018, EUR HEART J, V39, P119, DOI 10.1093/eurheartj/ehx393
   Jernberg T, 2015, EUR HEART J, V36, P1163, DOI 10.1093/eurheartj/ehu505
   Knuuti J, 2020, EUR HEART J, V41, P407, DOI 10.1093/eurheartj/ehz425
   Mehran R, 2011, CIRCULATION, V123, P2736, DOI 10.1161/CIRCULATIONAHA.110.009449
   Neumann FJ, 2019, EUR HEART J, V40, P87, DOI 10.1093/eurheartj/ehy394
   Roffi M, 2016, EUR HEART J, V37, P267, DOI 10.1093/eurheartj/ehv320
   Simonsson M, 2020, EUR HEART J, V41, P833, DOI 10.1093/eurheartj/ehz593
   SPERTUS JA, 1995, J AM COLL CARDIOL, V25, P333, DOI 10.1016/0735-1097(94)00397-9
   Szummer K, 2018, EUR HEART J, V39, P3766, DOI 10.1093/eurheartj/ehy554
   Szummer K, 2017, EUR HEART J, V38, P3056, DOI 10.1093/eurheartj/ehx515
   Taqueti VR, 2018, ADV EXP MED BIOL, V1065, P257, DOI [10.1007/978/-3-319-77932-4_17, 10.1007/978-3-319-77932-4_17]
   Tra J, 2015, NETH HEART J, V23, P214, DOI 10.1007/s12471-015-0664-y
   Valgimigli M, 2018, EUR HEART J, V39, P213, DOI 10.1093/eurheartj/ehx419
   Ware JE, 1996, MED CARE, V34, P220, DOI 10.1097/00005650-199603000-00003
   Yeh RW, 2016, JAMA-J AM MED ASSOC, V315, P1735, DOI 10.1001/jama.2016.3775
NR 25
TC 2
Z9 2
U1 1
U2 4
PU MDPI
PI BASEL
PA ST ALBAN-ANLAGE 66, CH-4052 BASEL, SWITZERLAND
EI 2077-0383
J9 J CLIN MED
JI J. Clin. Med.
PD OCT
PY 2020
VL 9
IS 10
AR 3173
DI 10.3390/jcm9103173
PG 10
WC Medicine, General & Internal
WE Science Citation Index Expanded (SCI-EXPANDED)
SC General & Internal Medicine
GA ON9CI
UT WOS:000586988900001
PM 33007932
OA Green Published, gold
DA 2023-05-13
ER

PT J
AU Goncalves, ALP
   Grisante, DL
   Silva, RA
   Santos, VB
   Lopes, CT
AF Pontes Goncalves, Alexia Louisie
   Grisante, Daiane Lopes
   Silva, Renan Alves
   Santos, Vinicius Batista
   Lopes, Camila Takao
TI Relationship Between Frailty, Sociodemographic and Clinical
   Characteristics, and Disease Severity of Older Adults With Acute
   Coronary Syndrome
SO CLINICAL NURSING RESEARCH
LA English
DT Article
DE frailty; patient acuity; frail elderly; myocardial infarction; acute
   coronary syndrome
ID QUALITY-OF-LIFE; SELF-CARE ABILITY; ELDERLY-PATIENTS; GERIATRIC
   ASSESSMENT; INDICATOR; PEOPLE; HEALTH; ASSOCIATION; OUTCOMES; RISK
AB This study aimed to evaluate the relationship between frailty, sociodemographic and clinical characteristics, and disease severity of older adults with acute coronary syndrome (ACS). A total of 57 hospitalized patients >= 60 years with ACS were assessed for frailty through the Tilburg Frailty Indicator. Disease severity was assessed by the Global Registry of Acute Coronary Events, by the maximum troponin level, and by the number of severely obstructed coronary arteries. The relationship between variables was assessed by Mann Whitney's test, Pearson's chi-square test, likelihood-ratio test, Fisher's exact test, or Student's t test. Analyses were bootstrapped to 1,000 to reduce potential sample bias. About 54.4% were frail. Frailty was associated with ethnicity (p = .02), marital status (p = .05), ischemic equivalents (p = .01), self-perceived health (p = .002), arthritis/rheumatism/arthrosis (p = .002), and number of severely obstructed coronary arteries (p = .05). These relationships can support intensified surveillance planning for the elderly at greatest risk, structuring of transitional care, appropriate nurse-coordinated secondary prevention delivery in primary care, and cardiac rehabilitation following ACS.
C1 [Pontes Goncalves, Alexia Louisie; Grisante, Daiane Lopes; Santos, Vinicius Batista; Lopes, Camila Takao] Univ Fed Sao Paulo, Escola Paulista Enfermagem, Rua Napoleao de Barros 754, BR-04024002 Sao Paulo, Brazil.
   [Pontes Goncalves, Alexia Louisie] Inst Cardiol Dante Pazzanese, Programa Residencia Multiprofiss Saude Cardiovasc, Sao Paulo, Brazil.
   [Grisante, Daiane Lopes] Hosp Sao Paulo, Sao Paulo, Brazil.
   [Silva, Renan Alves] Univ Fed Campina Grande, Ctr Formacao Professores, Cajazeiras, Paraiba, Brazil.
C3 Universidade Federal de Sao Paulo (UNIFESP); Instituto Dante Pazzanese
   de Cardiologia; Universidade Federal de Campina Grande
RP Goncalves, ALP (通讯作者)，Univ Fed Sao Paulo, Escola Paulista Enfermagem, Rua Napoleao de Barros 754, BR-04024002 Sao Paulo, Brazil.
EM alexiaagoncalves@outlook.com
RI BATISTA SANTOS, VINICIUS/C-1404-2019; Takao Lopes, Camila/O-1078-2015
OI BATISTA SANTOS, VINICIUS/0000-0001-5130-5523; Pontes Goncalves, Alexia
   Louisie/0000-0003-1010-7912; Takao Lopes, Camila/0000-0002-6243-6497
FU State of Sao Paulo Research Foundation (Fundacao de Amparo a Pesquisa do
   Estado de Sao Paulo, FAPESP) [2019/04838-5]
FX The author(s) disclosed receipt of the following financial support for
   the research, authorship, and/or publication of this article: ALPG
   received a scientific initiation grant from the State of Sao Paulo
   Research Foundation (Fundacao de Amparo a Pesquisa do Estado de Sao
   Paulo, FAPESP) (Process no. 2019/04838-5).
CR Salinas GLA, 2018, GERONTOLOGY, V64, P422, DOI 10.1159/000488390
   Alzahrani N, 2021, APPL NURS RES, V61, DOI 10.1016/j.apnr.2021.151488
   Anand A, 2020, BMC GERIATR, V20, DOI 10.1186/s12877-020-1500-9
   [Anonymous], 2021, Eur Heart J, V42, P2298, DOI 10.1093/eurheartj/ehab285
   Batty J, 2019, INT J CARDIOL, V274, P45, DOI 10.1016/j.ijcard.2018.09.086
   Bebb O, 2018, EUR HEART J-ACUTE CA, V7, P166, DOI 10.1177/2048872617700873
   Bland JM, 1997, BRIT MED J, V314, P572, DOI 10.1136/bmj.314.7080.572
   Boyd C, 2019, J AM GERIATR SOC, V67, P665, DOI 10.1111/jgs.15809
   Brasil. Minist├a┬rio da Sa├a┬║de, 2022, DAD MORB SUS
   de Breij S, 2021, PREV MED REP, V24, DOI 10.1016/j.pmedr.2021.101589
   dos Santos RC, 2020, ACTA PAUL ENFERM, V33, DOI [10.37689/acta-ape/2020AO0159, 10.37689/acta-ape/2020ao0159]
   Tavares DMD, 2016, SAO PAULO MED J, V134, P393, DOI 10.1590/1516-3180.2016.0028010616
   Dou QY, 2019, BMC GERIATR, V19, DOI 10.1186/s12877-019-1242-8
   FOLSTEIN MF, 1975, J PSYCHIAT RES, V12, P189, DOI 10.1016/0022-3956(75)90026-6
   Fried LP, 2001, J GERONTOL A-BIOL, V56, pM146, DOI 10.1093/gerona/56.3.M146
   Giallauria F, 2021, J CLIN MED, V10, DOI 10.3390/jcm10081696
   Global Registry of Acute Coronary Events, GLOB REG AC COR EV G
   Gobbens RJJ, 2017, CLIN INTERV AGING, V12, P1739, DOI 10.2147/CIA.S130686
   Gobbens RJJ, 2010, J AM MED DIR ASSOC, V11, P344, DOI 10.1016/j.jamda.2009.11.003
   Gross CB, 2018, ACTA PAUL ENFERM, V31, P209, DOI 10.1590/1982-0194201800030
   Huber D, 2017, PLOS ONE, V12, DOI 10.1371/journal.pone.0183963
   Jepma P, 2021, BMC HEALTH SERV RES, V21, DOI 10.1186/s12913-021-06719-3
   Kahkonen O, 2022, J ADV NURS, V78, P1653, DOI 10.1111/jan.15069
   Kleipool EEF, 2018, AGING DIS, V9, P489, DOI 10.14336/AD.2017.1125
   Kojima G, 2020, J AM MED DIR ASSOC, V21, P322, DOI 10.1016/j.jamda.2019.09.017
   Kundi H, 2019, JAMA CARDIOL, V4, P1084, DOI 10.1001/jamacardio.2019.3511
   Kwok CS, 2019, AM J CARDIOL, V124, P1002, DOI 10.1016/j.amjcard.2019.07.003
   Li J, 2022, CLIN NURS RES, V31, P615, DOI 10.1177/10547738221075772
   Lisiak M, 2016, CLIN INTERV AGING, V11, P553, DOI 10.2147/CIA.S99842
   Man CF, 2019, AGEING RES REV, V52, P1, DOI 10.1016/j.arr.2019.03.003
   Mansur HN, 2015, BMC NEPHROL, V16, DOI 10.1186/s12882-015-0150-1
   Mansur HN, 2014, HEALTH QUAL LIFE OUT, V12, DOI 10.1186/1477-7525-12-27
   Maxwell CA, 2017, NURS CLIN N AM, V52, P349, DOI 10.1016/j.cnur.2017.04.003
   Motta F, 2020, FRONT IMMUNOL, V11, DOI 10.3389/fimmu.2020.576134
   Nakhjiri LZ, 2021, J EDUC HEALTH PROMOT, V10, DOI 10.4103/jehp.jehp_199_21
   Oliveira DR, 2013, REV LAT-AM ENFERM, V21, P891, DOI 10.1590/S0104-11692013000400009
   Park M, 2017, INT J NURS STUD, V71, P8, DOI 10.1016/j.ijnurstu.2017.02.019
   Patel A, 2018, J AM HEART ASSOC, V7, DOI 10.1161/JAHA.118.009859
   Qayyum S, 2020, OPEN HEART, V7, DOI 10.1136/openhrt-2020-001314
   Ribeiro EG, 2018, REV BRAS ENFERM, V71, P860, DOI 10.1590/0034-7167-2017-0135
   Richter D, 2022, EUR J PREV CARDIOL, V29, P216, DOI 10.1093/eurjpc/zwaa167
   Rijpkema CJ, 2021, J ADV NURS, V77, P2807, DOI 10.1111/jan.14828
   Rodriguez-Queralto O, 2021, HEART LUNG CIRC, V30, P1863, DOI 10.1016/j.hlc.2021.05.077
   Safford MM, 2012, JAMA-J AM MED ASSOC, V308, P1768, DOI 10.1001/jama.2012.14306
   Santiago LM, 2018, ARCH GERONTOL GERIAT, V76, P114, DOI 10.1016/j.archger.2018.02.013
   Santiago LM, 2012, CAD SAUDE PUBLICA, V28, P1795, DOI 10.1590/S0102-311X2012000900018
   Stolz E, 2017, EUR J PUBLIC HEALTH, V27, P1003, DOI 10.1093/eurpub/ckx079
   Trevisan C, 2020, J WOMENS HEALTH, V29, P927, DOI 10.1089/jwh.2019.8095
   Uchmanowicz I, 2019, CLIN INTERV AGING, V14, P805, DOI 10.2147/CIA.S204121
   Uchmanowicz I, 2018, AGING CLIN EXP RES, V30, P617, DOI 10.1007/s40520-017-0824-6
   Uchmanowicz I, 2015, CLIN INTERV AGING, V10, P871, DOI 10.2147/CIA.S83414
   Uchmanowicz I, 2015, CLIN INTERV AGING, V10, P521, DOI 10.2147/CIA.S78365
   Veras Renato, 2016, Rev. bras. geriatr. gerontol., V19, P887, DOI 10.1590/1981-22562016019.160205
   Veras RP, 2014, REV SAUDE PUBL, V48, P357, DOI 10.1590/S0034-8910.2014048004941
   Virani SS, 2021, CIRCULATION, V143, pe254, DOI 10.1161/CIR.0000000000000950
   Werneck J, 2016, SAUDE SOC-SAO PAULO, V25, P535, DOI 10.1590/S0104-129020162610
   White HD, 2016, EUR HEART J-ACUTE CA, V5, P231, DOI 10.1177/2048872615581502
NR 57
TC 0
Z9 0
U1 1
U2 1
PU SAGE PUBLICATIONS INC
PI THOUSAND OAKS
PA 2455 TELLER RD, THOUSAND OAKS, CA 91320 USA
SN 1054-7738
EI 1552-3799
J9 CLIN NURS RES
JI Clin. Nurs. Res.
PD MAR
PY 2023
VL 32
IS 3
BP 677
EP 687
DI 10.1177/10547738221115231
EA AUG 2022
PG 11
WC Nursing
WE Science Citation Index Expanded (SCI-EXPANDED); Social Science Citation Index (SSCI)
SC Nursing
GA 9J9GV
UT WOS:000836733200001
PM 35927950
DA 2023-05-13
ER

PT J
AU Mohammadpour, A
   Mohammadian, B
   Moghadam, MB
   Nematollahi, MR
AF Mohammadpour, Ali
   Mohammadian, Batol
   Moghadam, Mehdi Basiri
   Nematollahi, Mahmoud Reza
TI The effects of topical heat therapy on chest pain in patients with acute
   coronary syndrome: a randomised double-blind placebo-controlled clinical
   trial
SO JOURNAL OF CLINICAL NURSING
LA English
DT Article
DE acute coronary syndrome; chest pain; local heat therapy
ID REPEATED SAUNA TREATMENT
AB Aims and objectives. To investigate the effects of local heat therapy on chest pain in patients with acute coronary syndrome.
   Background. Chest pain is a very common complaint in patients with acute coronary syndrome. It is managed both pharmacologically and nonpharmacologically. Pharmacological pain management is associated with different side effects.
   Design. This was a randomised double-blind placebo-controlled clinical trial conducted in 2013.
   Methods. A convenience sample of 66 patients with acute coronary syndrome was selected from a coronary care unit of a local teaching hospital affiliated to Gonabad University of Medical Sciences, Gonabad, Iran. Patients were randomly assigned to either the experimental or the placebo group. Patients in the experimental and the placebo groups received local heat therapy using a hot pack warmed to 50 and 37 degrees C, respectively. We assessed chest pain intensity, duration and frequency as well as the need for opioid analgesic therapy both before and after the study. The study instrument consisted of a demographic questionnaire, the McGill Pain Questionnaire, and a data sheet for documenting pain frequency and duration as well as the need for analgesic therapy.
   Findings. The placebo heat therapy did not significantly decrease the intensity, the duration and the frequency of pain episodes. However, pain intensity, duration and frequency in the experimental group decreased significantly after the study. Moreover, the groups differed significantly in terms of the need for opioid analgesic therapy neither before nor after the intervention.
   Conclusion. Local heat therapy is an effective intervention for preventing and relieving chest pain in patients with acute coronary syndrome.
   Relevance to clinical practice. Effective pain management using local heat therapy could help nurses play an important role in providing effective care to patients with acute coronary syndrome and in minimising adverse effects associated with pain medications.
C1 [Mohammadpour, Ali] Gonabad Univ Med Sci, Fac Nursing & Midwifery, Dept Nursing, Social Determinates Hlth Res Ctr, Gonabad, Iran.
   [Mohammadian, Batol] Gonabad Univ Med Sci, Fac Nursing & Midwifery, Gonabad, Iran.
   [Moghadam, Mehdi Basiri] Gonabad Univ Med Sci, Fac Nursing & Midwifery, Dept Nursing, Gonabad, Iran.
   [Nematollahi, Mahmoud Reza] Gonabad Univ Med Sci, Gonabad, Iran.
RP Mohammadian, B (通讯作者)，Gonabad Univ Med Sci, Fac Nursing & Midwifery, Gonabad, Iran.
EM mohammadian.b@gmu.ac.ir
RI mohammadian, batol/P-1737-2016; Basirimoghadam/I-5335-2017
OI mohammadian, batol/0000-0001-8296-7589;
   Basirimoghadam/0000-0001-5689-2253
CR Asgari MR, 2006, INTENSIVE NURSING CA
   Behmanesh F, 2008, J BABOL U MED SCI, V10, P48
   Chen W, 2005, J PAIN SYMPTOM MANAG, V30, P553, DOI 10.1016/j.jpainsymman.2005.06.004
   Ding YX, 2000, AM J PHYSIOL-ENDOC M, V279, pE11, DOI 10.1152/ajpendo.2000.279.1.E11
   Ebrahimi Nejad G, 2004, JKUMS, V11, P119
   Fauci AS, 2012, HARRISONS PRINCIPLES
   Gale George, 2002, Pain Res Manag, V7, P185
   Gale George D, 2006, Pain Res Manag, V11, P193
   Gowda A, 1998, ANN THORAC SURG, V65, P1241, DOI 10.1016/S0003-4975(98)00117-9
   HABANANANDA T, 2004, J MED ASSOC THAILAND, V87, P194
   Hooper Philip L, 2005, Diabetes Technol Ther, V7, P204, DOI 10.1089/dia.2005.7.204
   Imamura M, 2001, J AM COLL CARDIOL, V38, P1083, DOI 10.1016/S0735-1097(01)01467-X
   Karampurian A, 2003, J HAMEMAD U MED SCI, V10, P57
   Kihara T, 2004, CIRC J, V68, P1146, DOI 10.1253/circj.68.1146
   Kihara T, 2002, J AM COLL CARDIOL, V39, P754, DOI 10.1016/S0735-1097(01)01824-1
   Michlovitz S, 2004, ARCH PHYS MED REHAB, V85, P1409, DOI 10.1016/j.apmr.2003.10.016
   Miyata M, 2010, CIRC J, V74, P617
   Monro N, 2009, ACUTE CORONARY SYNDR
   Nikravan M, 2009, J S BEHESHTI U MED S, V16, P45
   Scirica BM, 2010, J AM COLL CARDIOL, V55, P1403, DOI 10.1016/j.jacc.2009.09.071
   Sharifnia H, 2013, KOOMESH, V15, P46
   Sobajima M, 2011, AM J PHYSIOL-HEART C, V301, pH548, DOI 10.1152/ajpheart.00103.2011
   Tei Chuwa, 2006, J Cardiol, V47, P163
   Tei C, 2007, J AM COLL CARDIOL, V50, P2169, DOI 10.1016/j.jacc.2007.08.025
   Yaghobi M, 2012, J HAMEDAN U MED SCI, V17, P72
   Yildirim N, 2010, J CLIN NURS, V19, P1113, DOI 10.1111/j.1365-2702.2009.03070.x
NR 26
TC 7
Z9 7
U1 0
U2 7
PU WILEY
PI HOBOKEN
PA 111 RIVER ST, HOBOKEN 07030-5774, NJ USA
SN 0962-1067
EI 1365-2702
J9 J CLIN NURS
JI J. Clin. Nurs.
PD DEC
PY 2014
VL 23
IS 23-24
BP 3460
EP 3467
DI 10.1111/jocn.12595
PG 8
WC Nursing
WE Science Citation Index Expanded (SCI-EXPANDED); Social Science Citation Index (SSCI)
SC Nursing
GA AU2JF
UT WOS:000345443300016
PM 24698126
DA 2023-05-13
ER

PT J
AU King-Shier, KM
   Singh, S
   LeBlanc, P
   Mather, CM
   Humphrey, R
   Quan, HD
   Khan, NA
AF King-Shier, Kathryn M.
   Singh, Shaminder
   LeBlanc, Pamela
   Mather, Charles M.
   Humphrey, Rebecca
   Quan, Hude
   Khan, Nadia A.
TI The influence of ethnicity and gender on navigating an acute coronary
   syndrome event
SO EUROPEAN JOURNAL OF CARDIOVASCULAR NURSING
LA English
DT Article
DE Ethnicity; gender; acute coronary syndrome; care-seeking; symptom
   recognition
ID CHEST-PAIN; CARDIOVASCULAR-DISEASE; QUALITATIVE RESEARCH; RISK-FACTORS;
   CHINESE; WOMEN; MEN; PERCEPTIONS; SYMPTOMS; ANGINA
AB Background: Ethnicity and gender may influence acute coronary syndrome patients recognizing symptoms and making the decision to seek care.
   Objective: To examine these potential differences in European (Caucasian), Chinese and South Asian acute coronary syndrome patients.
   Methods: In-depth interviews were conducted with 20 European (Caucasian: 10 men/10 women), 18 Chinese (10 men/eight women) and 19 South Asian (10 men/nine women) participants who were purposively sampled from those participating in a large cohort study focused on acute coronary syndrome. Analysis of transcribed interviews was undertaken using constant comparative methods.
   Results: Participants followed the process of: having symptoms; waiting/denying; justifying; disclosing/ discovering; acquiescing; taking action. The core category was navigating the experience'. Certain elements of this process were in the forefront, depending on participants' ethnicity and/or gender. For example, concerns regarding language barriers and being a burden to others varied by ethnicity. Women's tendency to feel responsibility to their home and family negatively impacted the timeliness in their decisions to seek care. Men tended to disclose their symptoms to receive help, whereas women often waited for their symptoms to be discovered by others. Finally, the thinking that symptoms were not-urgent' or something over which they had no control and concern regarding potential costs to others were more prominent for Chinese and South Asian participants.
   Conclusion: Ethnic- and gender-based differences suggest that education and support, regarding navigation of acute coronary syndrome and access to care, be specifically targeted to ethnic communities.
C1 [King-Shier, Kathryn M.; Singh, Shaminder; LeBlanc, Pamela; Mather, Charles M.; Humphrey, Rebecca; Quan, Hude] Univ Calgary, 2500 Univ Dr NW, Calgary, AB T2N 1N4, Canada.
   [Khan, Nadia A.] Univ British Columbia, St Pauls Hosp, Vancouver, BC V5Z 1M9, Canada.
C3 University of Calgary; St. Paul's Hospital; University of British
   Columbia
RP King-Shier, KM (通讯作者)，Univ Calgary, 2500 Univ Dr NW, Calgary, AB T2N 1N4, Canada.
EM kingk@ucalgary.ca
RI Singh, Shaminder/O-9003-2019
OI Singh, Shaminder/0000-0002-5076-0863; Quan, Hude/0000-0002-7848-7256
FU Alberta Innovates-Health Solutions' Health Scholar Award; Michael Smith
   Foundation; Markin Undergraduate Student Research Program in Health and
   Wellness; Heart and Stroke Foundation of Alberta; Heart and Stroke
   Foundation of Northwest Territories; Heart and Stroke Foundation of
   Nunavut
FX Kathryn King-Shier and Hude Quan are funded by Alberta Innovates-Health
   Solutions' Health Scholar Award. Nadia Khan is funded by the Michael
   Smith Foundation as a Career Scientist. Rebecca Humphrey was funded by
   the Markin Undergraduate Student Research Program in Health and
   Wellness. This research was funded by the Heart and Stroke Foundation of
   Alberta, Northwest Territories, and Nunavut.
CR AEgisdottir S, 2008, COUNS PSYCHOL, V36, P188, DOI 10.1177/0011000007305384
   Anand SS, 2000, LANCET, V356, P279, DOI 10.1016/S0140-6736(00)02502-2
   Arslanian-Engoren C, 2006, AM J CARDIOL, V98, P1177, DOI 10.1016/j.amjcard.2006.05.049
   Bhopal RS, 2012, EUR J PREV CARDIOL, V19, P1250, DOI 10.1177/1741826711425775
   BRESLIN R, 1993, UNDERSTANDING CULTUR
   Brieger D, 2004, CHEST, V126, P461, DOI 10.1378/chest.126.2.461
   Canto JG, 2007, ARCH INTERN MED, V167, P2405, DOI 10.1001/archinte.167.22.2405
   Charmaz K., 2006, CONSTRUCTING GROUNDE
   Chaturvedi N, 1997, LANCET, V350, P1578, DOI 10.1016/S0140-6736(97)06243-0
   de los Monteros KE, 2013, INT J BEHAV MED, V20, P487, DOI 10.1007/s12529-012-9256-z
   Glaser B. G., 1978, THEORETICAL SENSITIV
   Greenlund KJ, 2004, AM HEART J, V147, P1010, DOI 10.1016/j.ahj.2003.12.036
   Kendall H, 2013, EUR J PREV CARDIOL, V20, P737, DOI 10.1177/2047487312447844
   Khan NA, 2010, CIRCULATION, V122, P1570, DOI 10.1161/CIRCULATIONAHA.109.850297
   King KM, 2007, WESTERN J NURS RES, V29, P804, DOI 10.1177/0193945906296431
   King KM, 2007, QUAL HEALTH RES, V17, P1074, DOI 10.1177/1049732307307918
   King KM, 2006, CAN J NURS RES, V38, P17
   King KM, 2009, AM J CARDIOL, V103, P1368, DOI 10.1016/j.amjcard.2009.01.344
   King KM, 2006, SOC SCI MED, V62, P1091, DOI 10.1016/j.socscimed.2005.07.012
   Larkin PJ, 2007, QUAL HEALTH RES, V17, P468, DOI 10.1177/1049732307299258
   Moser DK, 2006, CIRCULATION, V114, P168, DOI 10.1161/CIRCULATIONAHA.106.176040
   Pope JH, 2000, NEW ENGL J MED, V342, P1163, DOI 10.1056/NEJM200004203421603
   Ramirez AS, 2013, J CANCER EDUC, V28, P254, DOI 10.1007/s13187-013-0450-8
   Ratner PA, 2006, J EPIDEMIOL COMMUN H, V60, P606, DOI 10.1136/jech.2005.037952
   Ratner PA, 2008, CLIN MED INSIGHTS-CA, V1, P201
   Rettinger DA, 2001, ORGAN BEHAV HUM DEC, V85, P336, DOI 10.1006/obhd.2000.2948
   SHAUKAT N, 1993, BRIT MED J, V307, P717, DOI 10.1136/bmj.307.6906.717
   Sheth T, 1999, CAN MED ASSOC J, V161, P132
   Sohal A., 2009, THESIS
   Squires A, 2009, INT J NURS STUD, V46, P277, DOI 10.1016/j.ijnurstu.2008.08.006
   Statistics Canada, 2011, IMMIGRANT WOMEN
   Strauss A., 1990, BASICS QUALITATIVE R
   Tang TN, 1999, SEX ROLES, V41, P17, DOI 10.1023/A:1018881523745
NR 33
TC 18
Z9 18
U1 0
U2 4
PU SAGE PUBLICATIONS LTD
PI LONDON
PA 1 OLIVERS YARD, 55 CITY ROAD, LONDON EC1Y 1SP, ENGLAND
SN 1474-5151
EI 1873-1953
J9 EUR J CARDIOVASC NUR
JI Eur. J. Cardiovasc. Nurs.
PD JUN
PY 2015
VL 14
IS 3
BP 240
EP 247
DI 10.1177/1474515114529690
PG 8
WC Cardiac & Cardiovascular Systems; Nursing
WE Science Citation Index Expanded (SCI-EXPANDED); Social Science Citation Index (SSCI)
SC Cardiovascular System & Cardiology; Nursing
GA CH6AB
UT WOS:000354116400008
PM 24682918
DA 2023-05-13
ER

PT J
AU Gray, AJ
   Roobottom, C
   Smith, JE
   Goodacre, S
   Oatey, K
   O'Brien, R
   Storey, RF
   Curzen, N
   Keating, L
   Kardos, A
   Felmeden, D
   Lee, RJ
   Thokala, P
   Lewis, SC
   Newby, DE
AF Gray, Alasdair J.
   Roobottom, Carl
   Smith, Jason E.
   Goodacre, Steve
   Oatey, Katherine
   O'Brien, Rachel
   Storey, Robert F.
   Curzen, Nick
   Keating, Liza
   Kardos, Attila
   Felmeden, Dirk
   Lee, Robert J.
   Thokala, Praveen
   Lewis, Steff C.
   Newby, David E.
CA RAPID-CTCA Investigators
TI Early computed tomography coronary angiography in adults presenting with
   suspected acute coronary syndrome: the RAPID-CTCA RCT
SO HEALTH TECHNOLOGY ASSESSMENT
LA English
DT Article
ID ACUTE CHEST-PAIN; ACUTE MYOCARDIAL-INFARCTION; EMERGENCY-DEPARTMENT;
   RISK STRATIFICATION; DIAGNOSTIC PERFORMANCE; COST-EFFECTIVENESS;
   CONTROLLED-TRIAL; ARTERY-DISEASE; PARALLEL-GROUP; HEART-DISEASE
AB Background: Acute coronary syndrome is a common medical emergency. The optimal strategy to investigate patients who are at intermediate risk of acute coronary syndrome has not been fully determined.Objective: To investigate the role of early computed tomography coronary angiography in the investigation and treatment of adults presenting with suspected acute coronary syndrome.Design: A prospective, multicentre, open, parallel-group randomised controlled trial with blinded end-point adjudication.Setting: Thirty-seven hospitals in the UK.Participants: Adults (aged >= 18 years) presenting to the emergency department, acute medicine services or cardiology department with suspected or provisionally diagnosed acute coronary syndrome and at least one of the following: (1) a prior history of coronary artery disease, (2) a cardiac troponin level > 99th centile and (3) an abnormal 12-lead electrocardiogram.Interventions: Early computed tomography coronary angiography in addition to standard care was compared with standard care alone. Participants were followed up for 1 year.Main outcome measure: One-year all-cause death or subsequent type 1 (spontaneous) or type 4b (stent thrombosis) myocardial infarction, measured as the time to such event adjudicated by two cardiologists blinded to the computerised tomography coronary angiography (CTCA) arm. Cost-effectiveness was estimated as the lifetime incremental cost per quality-adjusted life-year gained. Results: Between 23 March 2015 and 27 June 2019, 1748 participants [mean age 62 years (standard deviation 13 years), 64% male, mean Global Registry Of Acute Coronary Events score 115 (standard deviation 35)] were randomised to receive early computed tomography coronary angiography (n = 877) or standard care alone (n = 871). The primary end point occurred in 51 (5.8%) participants randomised to receive computed tomography coronary angiography and 53 (6.1%) participants randomised to receive standard care (adjusted hazard ratio 0.91, 95% confidence interval 0.62 to 1.35; p = 0.65). Computed tomography coronary angiography was associated with a reduced use of invasive coronary angiography (adjusted hazard ratio 0.81, 95% confidence interval 0.72 to 0.92; p = 0.001) but no change in coronary revascularisation (adjusted hazard ratio 1.03, 95% confidence interval 0.87 to 1.21; p = 0.76), acute coronary syndrome therapies (adjusted odds ratio 1.06, 95% confidence interval 0.85 to 1.32; p = 0.63) or preventative therapies on discharge (adjusted odds ratio 1.07, 95% confidence interval 0.87 to 1.32; p = 0.52). Early computed tomography coronary angiography was associated with longer hospitalisations (median increase 0.21 days, 95% confidence interval 0.05 to 0.40 days) and higher mean total health-care costs over 1 year (561 pound more per patient) than standard care.Limitations: The principal limitation of the trial was the slower than anticipated recruitment, leading to a revised sample size, and the requirement to compromise and accept a larger relative effect size estimate for the trial intervention.Future work: The potential role of computed tomography coronary angiography in selected patients with a low probability of obstructive coronary artery disease (intermediate or mildly elevated level of troponin) or who have limited access to invasive cardiac catheterisation facilities needs further prospective evaluation.
   Conclusions: In patients with suspected or provisionally diagnosed acute coronary syndrome, computed tomography coronary angiography did not alter overall coronary therapeutic interventions or 1-year clinical outcomes, but it did increase the length of hospital stay and health-care costs. These findings do not support the routine use of early computed tomography coronary angiography in intermediate-risk patients with acute chest pain.Trial registration: This trial is registered as ISRCTN19102565 and Clinical Trials NCT02284191.
C1 [Gray, Alasdair J.] Univ Edinburgh, Usher Inst, Edinburgh, Midlothian, Scotland.
   [Gray, Alasdair J.; O'Brien, Rachel] Royal Infirm Edinburgh NHS Trust, Dept Emergency Med, Edinburgh, Midlothian, Scotland.
   [Roobottom, Carl] Univ Hosp Plymouth NHS Trust, Dept Radiol, Plymouth, Devon, England.
   [Smith, Jason E.] Univ Hosp Plymouth NHS Trust, Emergency Dept, Plymouth, Devon, England.
   [Goodacre, Steve] Univ Sheffield, Sch Hlth & Related Res, Sheffield, S Yorkshire, England.
   [Oatey, Katherine] Univ Edinburgh, Usher Inst, Edinburgh Clin Trials Unit, Edinburgh, Midlothian, Scotland.
   [Storey, Robert F.] Univ Sheffield, Dept Infect Immun & Cardiovasc Dis, Sheffield, S Yorkshire, England.
   [Curzen, Nick] Univ Southampton, Univ Hosp Southampton NHS Fdn Trust, Fac Med, Coronary Res Grp, Southampton, Hants, England.
   [Keating, Liza] Royal Berkshire NHS Fdn Trust, Dept Emergency Med, Reading, Berks, England.
   [Kardos, Attila] Milton Keynes Univ Hosp, NHS Fdn Trust, Dept Cardiol, Milton Keynes, Bucks, England.
   [Felmeden, Dirk] Torbay & South Devon NHS Fdn Trust, Dept Cardiol, Torquay, Devon, England.
   [Newby, David E.] Univ Edinburgh, Ctr Cardiovasc Sci, Edinburgh, Midlothian, Scotland.
   [Newby, David E.] Royal Infirm Edinburgh NHS Trust, Dept Cardiol, Edinburgh, Midlothian, Scotland.
RP Gray, AJ (通讯作者)，Univ Edinburgh, Usher Inst, Edinburgh, Midlothian, Scotland.; Gray, AJ (通讯作者)，Royal Infirm Edinburgh NHS Trust, Dept Emergency Med, Edinburgh, Midlothian, Scotland.
EM alasdair.gray@ed.ac.uk
RI Storey, Robert/AAA-6853-2019; Newby, David Ernest/AAB-1364-2019; Smith,
   Jason/H-9380-2013
OI O'Brien, Rachel/0000-0002-9885-8915; Smith, Jason/0000-0002-6143-0421;
   Storey, Robert/0000-0002-6677-6229; Thokala,
   Praveen/0000-0003-4122-2366; Keating, Liza/0000-0001-9028-2520;
   Goodacre, Steve/0000-0003-0803-8444; Curzen, Nick/0000-0001-9651-7829;
   Kardos, Attila/0000-0002-0231-7605
FU National Institute for Health and Care Research (NIHR) Health Technology
   Assessment programme
FX This project was funded by the National Institute for Health and Care
   Research (NIHR) Health Technology Assessment programme and will be
   published in full in Health Technology Assessment; Vol. 26, No. 37. See
   the NIHR Journals Library website for further project information.
CR Adamson PD, 2019, J AM COLL CARDIOL, V74, P2058, DOI 10.1016/j.jacc.2019.07.085
   Agewall S, 2017, EUR HEART J, V38, P143, DOI 10.1093/eurheartj/ehw149
   American Association of Physicists in Medicine, 2008, REPORT AAPM TASK GRO
   Amsterdam EA, 2014, J AM COLL CARDIOL, V64, P2713, DOI [10.1016/j.jacc.2014.10.011, 10.1161/CIR.0000000000000134, 10.1016/j.jacc.2014.09.017]
   Ara R, 2010, VALUE HEALTH, V13, P509, DOI 10.1111/j.1524-4733.2010.00700.x
   Austen W G, 1975, Circulation, V51, P5
   Body R, 2014, HEART, V100, P1462, DOI 10.1136/heartjnl-2014-305564
   Body R, 2011, J AM COLL CARDIOL, V58, P1333, DOI 10.1016/j.jacc.2011.06.026
   British Cardiology Interventional Society, 2012, AUDIT RETURNS ADULT
   Carlton EW, 2015, HEART, V101, P1041, DOI 10.1136/heartjnl-2014-307288
   Chang HJ, 2019, JACC-CARDIOVASC IMAG, V12, P1303, DOI 10.1016/j.jcmg.2018.09.018
   Collet JP, 2020, EUR HEART J, V41, P3495, DOI 10.1093/eurheartj/ehaa624
   Curtis L., 2019, UNIT COSTS HLTH SOCI
   D'Ascenzo F, 2013, EUR HEART J-CARD IMG, V14, P782, DOI 10.1093/ehjci/jes287
   de Nigris E, 2020, AM J RESP CRIT CARE, V201
   Dedic A, 2016, J AM COLL CARDIOL, V67, P16, DOI 10.1016/j.jacc.2015.10.045
   Department of Health and Social Care (DHSC), 2011, DRUGS PHARM ELECT MA
   Department of Health and Social Care (DHSC), 2019, NHS REFERENCE COSTS
   Dewey M, 2016, BMJ-BRIT MED J, V355, DOI 10.1136/bmj.i5441
   Douglas PS, 2015, NEW ENGL J MED, V372, P1291, DOI 10.1056/NEJMoa1415516
   Driessen M, 2018, RESP MED, V145, P130, DOI 10.1016/j.rmed.2018.10.024
   Dunham M, 2010, EMERG MED J, V27, P461, DOI 10.1136/emj.2008.068163
   Fox KAA, 2002, LANCET, V360, P743, DOI 10.1016/S0140-6736(02)09894-X
   Fox KAA, 2006, BMJ-BRIT MED J, V333, P1091, DOI 10.1136/bmj.38985.646481.55
   Foy AJ, 2017, JAMA INTERN MED, V177, P1623, DOI 10.1001/jamainternmed.2017.4772
   Goldstein JA, 2007, J AM COLL CARDIOL, V49, P863, DOI 10.1016/j.jacc.2006.08.064
   Goldstein JA, 2011, J AM COLL CARDIOL, V58, P1414, DOI 10.1016/j.jacc.2011.03.068
   Gongora CA, 2018, HEART, V104, P215, DOI 10.1136/heartjnl-2017-311647
   Goodacre S, 2005, HEART, V91, P229, DOI 10.1136/hrt.2003.027599
   Goodacre S, 2013, HEALTH TECHNOL ASSES, V17, P1, DOI 10.3310/hta17010
   Goodacre S, 2007, BRIT MED J, V335, P659, DOI 10.1136/bmj.39325.624109.AE
   Gray AJ, 2021, BMJ-BRIT MED J, V374, DOI 10.1136/bmj.n2106
   Gray AJ, 2016, TRIALS, V17, DOI 10.1186/s13063-016-1717-2
   Hamilton-Craig C, 2014, INT J CARDIOL, V177, P867, DOI 10.1016/j.ijcard.2014.10.090
   Hoffmann U, 2012, NEW ENGL J MED, V367, P299, DOI 10.1056/NEJMoa1201161
   Hulten E, 2013, J AM COLL CARDIOL, V61, P880, DOI 10.1016/j.jacc.2012.11.061
   ISRCTN Registry, RAPID ASSESSMENT POT, DOI [10.1186/ISRCTN19102565, DOI 10.1186/ISRCTN19102565]
   Joint Formulary Committee, BRIT NATL FORMULARY
   Jorgensen ME, 2017, J AM COLL CARDIOL, V69, P1761, DOI 10.1016/j.jacc.2017.01.046
   Lee KK, 2019, AM J MED, V132, DOI 10.1016/j.amjmed.2018.10.002
   Leipsic J, 2014, J CARDIOVASC COMPUT, V8, P342, DOI 10.1016/j.jcct.2014.07.003
   Levsky JM, 2015, ANN INTERN MED, V163, P174, DOI 10.7326/M14-2948
   Linde JJ, 2020, J AM COLL CARDIOL, V75, P453, DOI 10.1016/j.jacc.2019.12.012
   Linde JJ, 2015, JACC-CARDIOVASC IMAG, V8, P1404, DOI 10.1016/j.jcmg.2015.07.015
   Linde JJ, 2013, INT J CARDIOL, V168, P5257, DOI 10.1016/j.ijcard.2013.08.020
   Litt HI, 2012, NEW ENGL J MED, V366, P1393, DOI 10.1056/NEJMoa1201163
   Mahler SA, 2018, CIRCULATION, V138, P2456, DOI 10.1161/CIRCULATIONAHA.118.036528
   Miller AH, 2011, ACAD EMERG MED, V18, P458, DOI 10.1111/j.1553-2712.2011.01066.x
   Miller JM, 2008, NEW ENGL J MED, V359, P2324, DOI 10.1056/NEJMoa0806576
   Mills NL, 2011, JAMA-J AM MED ASSOC, V305, P1210, DOI 10.1001/jama.2011.338
   Moss AJ, 2017, CURR CARDIOVASC IMAG, V10, DOI 10.1007/s12410-017-9412-6
   Mowatt G, 2008, HEALTH TECHNOL ASSES, V12, P1
   National Institute for Health and Care Excellence (NICE), 2010, RECENT ONSET CHEST P
   National Institute for Health and Care Excellence (NICE), 2020, ACUTE CORONARY SYNDR
   National Institute for Health and Care Excellence (NICE), 2013, GUID METH TECHN APPR
   Newby D, 2015, LANCET, V385, P2383, DOI 10.1016/S0140-6736(15)60291-4
   Newby DE, 2018, NEW ENGL J MED, V379, P924, DOI 10.1056/NEJMoa1805971
   NHS Digital, 2012, HOSP EPISODE STAT AD
   Pasupathy S, 2017, CIRCULATION, V135, P1490, DOI 10.1161/CIRCULATIONAHA.117.027666
   Rui, NATL HOSP AMBULATORY
   Schroeder M, 2019, RESP MED X, V1, DOI DOI 10.1016/J.YRMEX.2019.100008
   Schroeder S, 2008, EUR HEART J, V29, P531, DOI 10.1093/eurheartj/ehm544
   Shah ASV, 2018, LANCET, V392, P919, DOI 10.1016/S0140-6736(18)31923-8
   Shah ASV, 2017, BMJ-BRIT MED J, V359, DOI 10.1136/bmj.j4788
   Shah ASV, 2015, LANCET, V386, P2481, DOI 10.1016/S0140-6736(15)00391-8
   Shaw LJ, 1996, AM J CARDIOL, V78, P1327, DOI 10.1016/S0002-9149(96)00653-4
   Siddiqui WJ, 2020, CUREUS J MED SCIENCE, V12, DOI 10.7759/cureus.6941
   Smulders MW, 2019, J AM COLL CARDIOL, V74, P2466, DOI 10.1016/j.jacc.2019.09.027
   The European Agency for the Evaluation of Medicinal Products, 2002, EVALUATION MED HUMAN
   The Royal College of Physicians The British Society of Cardiovascular Imaging and the Royal College of Radiologist, 2014, STANDARDS PRACTICE C
   Thokala P, 2012, HEART, V98, P1498, DOI 10.1136/heartjnl-2012-302188
   Thygesen K, 2012, GLOB HEART, V7, DOI 10.1016/j.gheart.2012.08.001
   Uretsky S, 2017, J NUCL CARDIOL, V24, P1267, DOI 10.1007/s12350-015-0354-6
   van Hout B, 2012, VALUE HEALTH, V15, P708, DOI 10.1016/j.jval.2012.02.008
   White HD, 2014, HEART, V100, P424, DOI 10.1136/heartjnl-2012-302976
   Williams MC, 2020, CIRCULATION, V141, P1452, DOI 10.1161/CIRCULATIONAHA.119.044720
   Williams MC, 2016, J AM COLL CARDIOL, V67, P1759, DOI 10.1016/j.jacc.2016.02.026
NR 77
TC 1
Z9 1
U1 1
U2 3
PU NIHR JOURNALS LIBRARY
PI SOUTHAMPTON
PA UNIV SOUTHAMPTON, EVALUATION, TRIALS & STUDIES COORDINATING CENTRE,
   ALPHA HOUSE, ENTERPRISE RD, SOUTHAMPTON, SO16 7NS, ENGLAND
SN 1366-5278
EI 2046-4924
J9 HEALTH TECHNOL ASSES
JI Health Technol. Assess.
PD AUG
PY 2022
VL 26
IS 37
BP 1
EP 146
DI 10.3310/IRWI5180
PG 146
WC Health Care Sciences & Services
WE Science Citation Index Expanded (SCI-EXPANDED)
SC Health Care Sciences & Services
GA 4Q6SB
UT WOS:000856209500001
PM 36062819
OA Green Published, gold, Green Accepted
DA 2023-05-13
ER

PT J
AU Wolf, A
   Vella, R
   Fors, A
AF Wolf, Axel
   Vella, Rebecca
   Fors, Andreas
TI The impact of person-centred care on patients' care experiences in
   relation to educational level after acute coronary syndrome: secondary
   outcome analysis of a randomised controlled trial
SO EUROPEAN JOURNAL OF CARDIOVASCULAR NURSING
LA English
DT Article
DE Acute coronary syndrome; secondary prevention; patient-centered care;
   person-centred care; randomised controlled trial; care experience
ID CHRONIC HEART-FAILURE; CARDIAC REHABILITATION; LIFE; INTERVENTION;
   ASSOCIATION; INFORMATION; CONTINUITY; PROVIDERS; SYMPTOMS; QUALITY
AB Background: Research supporting the benefits of person-centred care is growing, still knowledge about patients' experiences of person-centred care is limited. Aim: To evaluate the effects of person-centred care on patients' experiences of care, and also in relation to educational level, after an acute coronary syndrome. Method: A total of 199 patients aged less than 75 years, hospitalised for acute coronary syndrome, were randomly assigned to either standard cardiac care (n=105) or person-centred care plus standard cardiac care (n=94). Experience of care was assessed at three healthcare settings (hospital, outpatient and primary care) using the 15-item Picker patient experience questionnaire plus two questions concerning information and documentation. Results: No significant difference was found at the three healthcare settings between the two study groups in the Picker patient experience questionnaire total score. Item level analysis showed that the person-centred care group significantly improved at all three healthcare settings on information received and in documentation of care compared with the standard cardiac care group (P<0.05). In outpatient care, the person-centred care group reported significantly better family-physician communication (P=0.004) and information for the family (P=0.007) compared with the standard cardiac care group. In patients without postsecondary education, the corresponding figures were even more in favour of the person-centred care group (P=0.0005 and P=0.0049, respectively), and they also reported higher involvement in care decisions (P=0.023). Conclusion: A person-centred care approach after an event of acute coronary syndrome improves patients' care experiences for information, shared documentation and involvement of family and friends. This effect was especially prominent in patients with a low educational level, who were also more involved in care decisions.
C1 [Wolf, Axel; Fors, Andreas] Gothenburg Univ, Inst Hlth & Care Sci, Gothenburg, Sweden.
   [Wolf, Axel; Vella, Rebecca; Fors, Andreas] Gothenburg Univ, GPCC, Gothenburg, Sweden.
   [Wolf, Axel] Sahlgrens Univ Hosp, Dept Anaesthesiol & Intens Care Med, Gothenburg, Sweden.
   [Fors, Andreas] Narhalsan Res & Dev Primary Hlth Care, Gothenburg, Sweden.
C3 University of Gothenburg; University of Gothenburg; Sahlgrenska
   University Hospital
RP Fors, A (通讯作者)，Univ Gothenburg, Sahlgrenska Acad, Inst Hlth & Care Sci, Box 457, S-40530 Gothenburg, Sweden.
EM andreas.fors@gu.se
RI axel.wolf@gu.se/AAB-3087-2019
OI Wolf, Axel/0000-0001-6111-8377
FU Centre for Person-Centred Care at the University of Gothenburg (GPCC),
   Sweden; University of Gothenburg, Sweden; Swedish Research Council;
   Narhalsan Research and Development, Primary Health Care, Region Vastra
   Gotaland; Swedish government
FX This work was supported by the Centre for Person-Centred Care at the
   University of Gothenburg (GPCC), Sweden. GPCC is funded by the Swedish
   government's grant for strategic research areas, care sciences and is
   co-funded by the University of Gothenburg, Sweden. The Swedish Research
   Council, the Swedish agreement between the government and the county
   councils concerning economic support for providing an infrastructure for
   research and education of doctors and Narhalsan Research and
   Development, Primary Health Care, Region Vastra Gotaland also
   contributed to the funding of the study.
CR Ahmad N., 2014, PERSON CTR CARE IDEA
   Andersson EK, 2013, SCAND J CARING SCI, V27, P864, DOI 10.1111/j.1471-6712.2012.01094.x
   [Anonymous], 2015, HLTH GLANC 2015 OECD
   Brannstrom M, 2014, EUR J HEART FAIL, V16, P1142, DOI 10.1002/ejhf.151
   Chan RHM, 2008, AM J CARDIOL, V102, P1583, DOI 10.1016/j.amjcard.2008.08.022
   Christakis NA, 2006, NEW ENGL J MED, V354, P719, DOI 10.1056/NEJMsa050196
   Delbanco T, 2012, ANN INTERN MED, V157, P461, DOI 10.7326/0003-4819-157-7-201210020-00002
   Di Castelnuovo A, 2009, AM J EPIDEMIOL, V169, P1, DOI 10.1093/aje/kwn234
   Doyle C, 2013, BMJ OPEN, V3, DOI 10.1136/bmjopen-2012-001570
   Ekman I, 2007, EUR J HEART FAIL, V9, P424, DOI 10.1016/j.ejheart.2006.10.020
   Ekman I, 2017, EUR J CARDIOVASC NUR, V16, P646, DOI 10.1177/1474515117707669
   Ekman I, 2012, EUR HEART J, V33, P1112, DOI 10.1093/eurheartj/ehr306
   Ekman I, 2011, EUR J CARDIOVASC NUR, V10, P248, DOI 10.1016/j.ejcnurse.2011.06.008
   Esch T, 2016, BMJ OPEN, V6, DOI 10.1136/bmjopen-2015-010034
   Fors A, 2017, INT J CARDIOL, V249, P42, DOI 10.1016/j.ijcard.2017.08.069
   Fors A, 2016, INT J CARDIOL, V221, P957, DOI 10.1016/j.ijcard.2016.07.060
   Fors A, 2016, EUR J CARDIOVASC NUR, V15, P186, DOI 10.1177/1474515115623437
   Fors A, 2015, INT J CARDIOL, V187, P693, DOI 10.1016/j.ijcard.2015.03.336
   Garratt A., 2008, NATL CROSS NATL SURV
   Glenngard AH, 2018, PRIM HEALTH CARE RES, V19, P23, DOI 10.1017/S1463423617000457
   Hansson E, 2016, EUR J CARDIOVASC NUR, V15, P276, DOI 10.1177/1474515114567035
   Jenkinson C, 2002, INT J QUAL HEALTH C, V14, P353, DOI 10.1093/intqhc/14.5.353
   Kandelaki K, 2016, BMJ OPEN, V6, DOI 10.1136/bmjopen-2015-009056
   Kleinman ME, 2015, CIRCULATION, V132, pS414, DOI 10.1161/CIR.0000000000000259
   Nguyen L, 2014, INT J MED INFORM, V83, P779, DOI 10.1016/j.ijmedinf.2014.06.011
   Leonardsen ACL, 2017, BMC HEALTH SERV RES, V17, DOI 10.1186/s12913-017-2614-4
   Luhr K, 2018, PATIENT EDUC COUNS, V101, P1137, DOI 10.1016/j.pec.2017.12.020
   Moser DK, 2004, PSYCHOSOM MED, V66, P527, DOI 10.1097/01.psy.0000130493.80576.0c
   Oterhals Kjersti, 2006, Eur J Cardiovasc Nurs, V5, P303, DOI 10.1016/j.ejcnurse.2006.01.004
   Piepoli MF, 2010, EUR J CARDIOV PREV R, V17, P1, DOI 10.1097/HJR.0b013e3283313592
   Rauch B, 2016, EUR J PREV CARDIOL, V23, P1914, DOI 10.1177/2047487316671181
   Stein SM, 2015, AM J MED QUAL, V30, P382, DOI 10.1177/1062860614530773
   The National Board of Health and Welfare, 2008, NAT GUID CARD CAR
   Timmins Fiona, 2005, Nurs Crit Care, V10, P174
   Townsend N, 2016, EUR HEART J, V37, P3232, DOI [10.1093/eurheartj/ehw334, 10.1093/eurheartj/ehy342]
   Valaker I, 2017, EUR J CARDIOVASC NUR, V16, P444, DOI 10.1177/1474515117690298
   Verlinde E, 2012, INT J EQUITY HEALTH, V11, DOI 10.1186/1475-9276-11-12
   Wolf A, 2012, BMC NURS, V11, DOI 10.1186/1472-6955-11-8
NR 38
TC 11
Z9 11
U1 0
U2 9
PU SAGE PUBLICATIONS LTD
PI LONDON
PA 1 OLIVERS YARD, 55 CITY ROAD, LONDON EC1Y 1SP, ENGLAND
SN 1474-5151
EI 1873-1953
J9 EUR J CARDIOVASC NUR
JI Eur. J. Cardiovasc. Nurs.
PD APR
PY 2019
VL 18
IS 4
BP 299
EP 308
DI 10.1177/1474515118821242
PG 10
WC Cardiac & Cardiovascular Systems; Nursing
WE Science Citation Index Expanded (SCI-EXPANDED); Social Science Citation Index (SSCI)
SC Cardiovascular System & Cardiology; Nursing
GA HQ4EJ
UT WOS:000462362700006
PM 30652920
DA 2023-05-13
ER

PT J
AU Tierney, S
   Cook, G
   Mamas, M
   Fath-Ordoubadi, F
   Iles-Smith, H
   Deaton, C
AF Tierney, Stephanie
   Cook, Gary
   Mamas, Mamas
   Fath-Ordoubadi, Farzin
   Iles-Smith, Heather
   Deaton, Christi
TI Nurses' role in the acute management of patients with non-ST-segment
   elevation acute coronary syndromes: an integrative review
SO EUROPEAN JOURNAL OF CARDIOVASCULAR NURSING
LA English
DT Review
DE Acute coronary syndromes; non-ST-segment elevation myocardial
   infarction; nursing; professional roles
ID ACUTE CHEST-PAIN; ASSOCIATION TASK-FORCE; RISK STRATIFICATION;
   MYOCARDIAL-INFARCTION; EMERGENCY-DEPARTMENT; AMERICAN-COLLEGE; CARE;
   RECOMMENDATIONS; GUIDELINES; PHYSICIANS
AB Background: People with non-ST-segment acute coronary syndrome (NSTACS) need to receive appropriate evidence-based therapies to optimise outcomes. Nurses could play an integral part in ensuring appropriate care.
   Aims: An integrative literature review was prepared to evaluate the role nurses undertake during the acute phase in identifying, risk stratifying and managing patients with NSTACS. It also aimed to assess what role they might play in guideline adherence for this patient group.
   Methods: Papers published between January 1990 and November 2011 were considered for inclusion. They were identified through four electronic databases. Articles were evaluated and data extracted by two reviewers.
   Results: From 38 papers read in full, 10 were eligible for inclusion. One reported on a randomised controlled trial, four on qualitative projects and the rest on postal questionnaires or case-note data. Reviewed literature suggested that nurses in the acute setting perform five different roles in the care of people with NSTACS: educator, comforter, risk rater, data conduit and decision maker. Little research was found that addressed nurses' role in guideline adherence.
   Conclusion: Just as nurse-led or nurse-initiated thrombolysis improved care for ST-segment elevation, there is the potential for nurses to improve acute, evidence-based treatment for patients with NSTACS, especially those at higher risk. Nurses' roles in acute coronary syndrome (ACS) should include objective global risk assessment to guide early treatment decisions and incorporate the varied and rich activities identified in studies presented in the review.
C1 [Tierney, Stephanie; Mamas, Mamas; Deaton, Christi] Univ Manchester, Manchester, Lancs, England.
   [Cook, Gary] Stockport NHS Fdn Trust, Stockport, Lancs, England.
   [Mamas, Mamas; Fath-Ordoubadi, Farzin; Iles-Smith, Heather; Deaton, Christi] Cent Manchester Univ Hosp NHS Fdn Trust, Manchester, Lancs, England.
C3 N8 Research Partnership; RLUK- Research Libraries UK; University of
   Manchester; N8 Research Partnership; RLUK- Research Libraries UK;
   University of Manchester
RP Tierney, S (通讯作者)，Univ Manchester, Sch Nursing Midwifery & Social Work, Oxford Rd, Manchester M13 9PL, Lancs, England.
EM stephanie.tierney@manchester.ac.uk
RI Deaton, Christi/F-6485-2010; Mamas, Mamas Andreas/A-2549-2019;
   Iles-Smith, Heather/HNC-2448-2023
OI Mamas, Mamas Andreas/0000-0001-9241-8890; Deaton,
   Christi/0000-0003-3209-0752; Iles-Smith, Heather/0000-0002-0520-2694
FU Greater Manchester CLAHRC; Manchester Academic Health Sciences Centre;
   Central Manchester Biomedical Research Centre
FX The authors acknowledge funding from the Greater Manchester CLAHRC and
   support from the Manchester Academic Health Sciences Centre and Central
   Manchester Biomedical Research Centre.
CR Anderson JL, 2007, CIRCULATION, V116, pE148, DOI 10.1161/CIRCULATIONAHA.107.181940
   Bhatt DL, 2004, JAMA-J AM MED ASSOC, V292, P2096, DOI 10.1001/jama.292.17.2096
   Blatchford O, 1999, BRIT J GEN PRACT, V49, P551
   Braunwald E, 2000, CIRCULATION, V102, P1193, DOI 10.1161/01.CIR.102.10.1193
   Brieger D, 2009, MED J AUSTRALIA, V191, P334, DOI 10.5694/j.1326-5377.2009.tb02818.x
   Cook G, 2009, M NEED DEMAND URGENT
   Cross E, 2007, EMERG MED J, V24, P100, DOI 10.1136/emj.2006.043224
   Dunckley M., 2007, BRIT J CARDIAC NURSI, V2, P285
   Dunckley Maria, 2006, Accid Emerg Nurs, V14, P204, DOI 10.1016/j.aaen.2006.07.005
   Dunham M, 2010, EMERG MED J, V27, P461, DOI 10.1136/emj.2008.068163
   Goodacre S, 2005, HEART, V91, P229, DOI 10.1136/hrt.2003.027599
   Goodacre S, 2007, ESCAPE MULTICENTRE E
   Hamilton AJ, 2008, EUR J EMERG MED, V15, P9, DOI 10.1097/MEJ.0b013e3282aa4045
   Hamm CW, 2011, EUR HEART J, V32, P2999, DOI 10.1093/eurheartj/ehr236
   Johnson M, 2009, J ADV NURS, V65, P120, DOI 10.1111/j.1365-2648.2008.04849.x
   Kucia AM, 2001, HEART LUNG, V30, P186, DOI 10.1067/mhl.2001.115076
   Lee CH, 2008, ARCH INTERN MED, V168, P291, DOI 10.1001/archinternmed.2007.78
   MCLEAN S, 2010, BRIT J CARDIAC NURSI, V5, P91
   Mehta RH, 2006, AM HEART J, V152, P648, DOI 10.1016/j.ahj.2006.04.015
   Murphy NF, 2004, BMJ-BRIT MED J, V328, P1413, DOI 10.1136/bmj.38111.650741.F7
   Nakano A, 2008, EUR J CARDIOVASC NUR, V7, P10, DOI 10.1016/j.ejcnurse.2007.05.002
   National Institute for Health and Clinical Excellence (NICE), 2010, UNST ANG NSTEMI EARL
   Nicholls L, 2006, J ADV NURS, V56, P414, DOI 10.1111/j.1365-2648.2006.04026.x
   Ranasinghe I, 2011, AM J CARDIOL, V108, P617, DOI 10.1016/j.amjcard.2011.04.005
   Royal College of Nursing, 2004, PAT GROUP DIR GUID I
   Sloman M, 2009, Int Emerg Nurs, V17, P193, DOI 10.1016/j.ienj.2009.01.002
   Smallwood A., 2009, BRIT J CARDIAC NURSI, V4, P132
   Whittemore R, 2005, J ADV NURS, V52, P546, DOI 10.1111/j.1365-2648.2005.03621.x
   Yan AT, 2009, ARCH INTERN MED, V169, P372, DOI 10.1001/archinternmed.2008.563
NR 29
TC 10
Z9 10
U1 0
U2 3
PU SAGE PUBLICATIONS LTD
PI LONDON
PA 1 OLIVERS YARD, 55 CITY ROAD, LONDON EC1Y 1SP, ENGLAND
SN 1474-5151
EI 1873-1953
J9 EUR J CARDIOVASC NUR
JI Eur. J. Cardiovasc. Nurs.
PD JUN
PY 2013
VL 12
IS 3
BP 293
EP 301
DI 10.1177/1474515112451555
PG 9
WC Cardiac & Cardiovascular Systems; Nursing
WE Science Citation Index Expanded (SCI-EXPANDED); Social Science Citation Index (SSCI)
SC Cardiovascular System & Cardiology; Nursing
GA VG4LU
UT WOS:000446906000009
PM 22752081
DA 2023-05-13
ER

PT J
AU Weibel, L
   Massarotto, P
   Hediger, H
   Mahrer-Imhof, R
AF Weibel, Lukas
   Massarotto, Paola
   Hediger, Hannele
   Mahrer-Imhof, Romy
TI Early education and counselling of patients with acute coronary
   syndrome. A pilot study for a randomized controlled trial
SO EUROPEAN JOURNAL OF CARDIOVASCULAR NURSING
LA English
DT Article
DE Education; counselling; early; self-efficacy; patient-centredness; acute
   coronary syndrome
ID SELF-EFFICACY; CARDIAC REHABILITATION; CARDIOVASCULAR-DISEASE;
   MYOCARDIAL-INFARCTION; HEART-DISEASE; INFORMATION NEEDS;
   HEALTH-PROMOTION; HOSPITAL ANXIETY; CENTERED CARE; DEPRESSION
AB Background: At time of discharge, patients with acute coronary syndrome often have a knowledge deficit regarding their disease, further treatment and necessary behavioural changes. It is well known that self-efficacy as a prerequisite for behavioural changes can be influenced by patient education. This study investigated whether an individualized education programme starting early in the cardiac care unit enhanced self-efficacy and rehabilitation programme attendance, and was feasible and satisfying for patients.
   Methods and design: In a pilot randomized controlled trial, 40 patients with acute coronary syndrome were enrolled. The intervention group received in addition to standard care an early individual needs-oriented educational session in the cardiac care unit and subsequently one on the ward addressing risk factors, medication and self-management as well as referral to a rehabilitation programme by a nurse. Self-efficacy was assessed twice, at attendance in a rehabilitation programme six weeks after discharge. The participants' satisfaction with the intervention was assessed qualitatively.
   Results: When controlling for anxiety and depression, the intervention group showed significant better self-efficacy scores on the ability to control the symptoms (p=0.034). When controlling additionally for age, no significant differences could be detected. The attendance of a rehabilitation programme was higher in the intervention group. The participants in the intervention group reported high satisfaction with the early education.
   Conclusion: Early education seems to benefit patients with acute coronary syndrome. In light of increased confidence to control one's symptoms and the higher attendance in rehabilitation programmes, as well as a high satisfaction with the intervention, a full powered study will be pursued.
C1 [Weibel, Lukas; Massarotto, Paola] Univ Basel Hosp, Med Intens Care Unit, CH-4031 Basel, Switzerland.
   [Weibel, Lukas; Hediger, Hannele; Mahrer-Imhof, Romy] Zurich Univ Appl Sci, Inst Nursing, Winterthur, Switzerland.
C3 University of Basel; Zurich University of Applied Sciences
RP Weibel, L (通讯作者)，Univ Basel Hosp, Coronary Care Unit, Petersgraben 4, CH-4031 Basel, Switzerland.
EM Lukas.Weibel@usb.ch
CR Alm-Roijer Carin, 2004, Eur J Cardiovasc Nurs, V3, P321
   [Anonymous], 2003, FORSCHUNGSMETHODEN E
   Ashton K C, 1997, J Cardiovasc Nurs, V12, P93
   Baberg HT, 2005, HERZ, V30, P754, DOI 10.1007/s00059-005-2645-1
   Bandura A, 2004, HEALTH EDUC BEHAV, V31, P143, DOI 10.1177/1090198104263660
   BANDURA A, 1977, PSYCHOL REV, V84, P191, DOI 10.1037/0033-295X.84.2.191
   Bethell H J, 2001, J Cardiopulm Rehabil, V21, P111, DOI 10.1097/00008483-200103000-00008
   BORTZ J, 1999, STAT SOZIALWISSENSCH
   Buchner A., 1997, HOW TO USE G POWER
   Buckley T, 2007, Eur J Cardiovasc Nurs, V6, P105, DOI 10.1016/j.ejcnurse.2006.05.005
   Bundesamt fur Statistik. Todesursachenstatistik, 2010, TOD 2010 STERBL DER
   Bunker S, 1999, J Cardiopulm Rehabil, V19, P334, DOI 10.1097/00008483-199911000-00001
   Clark AM, 2012, AM HEART J, V164, P835, DOI 10.1016/j.ahj.2012.08.020
   Cohen J., 1988, STAT POWER ANAL BEHA
   Curtin RB, 2008, ADV CHRONIC KIDNEY D, V15, P191, DOI 10.1053/j.ackd.2008.01.006
   Drach-Zahavy A, 2009, J ADV NURS, V65, P1463, DOI 10.1111/j.1365-2648.2009.05016.x
   Dracup K, 2008, ARCH INTERN MED, V168, P1049, DOI 10.1001/archinte.168.10.1049
   Grace SL, 2011, J CARDIOPULM REHABIL, V31, pE1, DOI 10.1097/HCR.0b013e318219721f
   Hambrecht R, 2004, CIRCULATION, V109, P1371, DOI 10.1161/01.CIR.0000121360.31954.1F
   Hanssen TA, 2009, EUR J CARDIOV PREV R, V16, P651, DOI 10.1097/HJR.0b013e32832e4206
   Hare DL, 2014, EUR HEART J, V35, P1365, DOI 10.1093/eurheartj/eht462
   Haugbolle LS, 2002, PATIENT EDUC COUNS, V47, P281, DOI 10.1016/S0738-3991(01)00229-4
   Heran BS, 2011, COCHRANE DB SYST REV, DOI [10.1002/14651858.CD001800.pub3, 10.1002/14651858.CD001800.pub2]
   HERRMANN C, 1994, DEUT MED WOCHENSCHR, V119, P1283, DOI 10.1055/s-2008-1058834
   HERRMANN C, 1991, PSYCHOTHER PSYCH MED, V41, P83
   Herrmann C, 2011, HOSP ANXIETY DEPRESS
   Hoving C, 2010, PATIENT EDUC COUNS, V78, P275, DOI 10.1016/j.pec.2010.01.015
   Huffman Jeff C, 2013, Cardiovasc Psychiatry Neurol, V2013, P695925, DOI 10.1155/2013/695925
   Jaarsma T, 2013, PATIENT EDUC COUNS, V92, P114, DOI 10.1016/j.pec.2013.02.017
   Kendziorra K, 2005, EUR J NUCL MED MOL I, V32, P813, DOI 10.1007/s00259-005-1768-1
   Koutroumpi M, 2008, ACTA CARDIOL, V63, P73, DOI 10.2143/AC.63.1.2025335
   Lau-Walker M, 2007, J ADV NURS, V60, P187, DOI 10.1111/j.1365-2648.2007.04398.x
   Lawler PR, 2011, AM HEART J, V162, P571, DOI 10.1016/j.ahj.2011.07.017
   Martin CR, 2008, J EVAL CLIN PRACT, V14, P281, DOI 10.1111/j.1365-2753.2007.00850.x
   Martin Jacqueline S, 2007, Pflege, V20, P157
   Mentrup S, 2012, PFLEGE, V25, P363, DOI 10.1024/1012-5302/a000232
   MOSER DK, 1993, INT J NURS STUD, V30, P105, DOI 10.1016/0020-7489(93)90060-8
   Nichols M, 2013, EUR HEART J, V34, P3028, DOI 10.1093/eurheartj/eht356
   Noureddine S, 2009, J CARDIOVASC NURS, V24, P390, DOI 10.1097/JCN.0b013e3181ae4f0e
   Oterhals Kjersti, 2006, Eur J Cardiovasc Nurs, V5, P303, DOI 10.1016/j.ejcnurse.2006.01.004
   Redfern J, 2007, MED J AUSTRALIA, V186, P21, DOI 10.5694/j.1326-5377.2007.tb00783.x
   RICKHAM PP, 1964, BRIT MED J, V2, P173
   Robinson JH, 2008, J AM ACAD NURSE PRAC, V20, P600, DOI 10.1111/j.1745-7599.2008.00360.x
   Sarkar U, 2006, DIABETES CARE, V29, P823, DOI 10.2337/diacare.29.04.06.dc05-1615
   Sarkar U, 2007, PSYCHOSOM MED, V69, P306, DOI 10.1097/PSY.0b013e3180514d57
   Scott KM, 2014, CURR OPIN PSYCHIATR, V27, P289, DOI 10.1097/YCO.0000000000000067
   Smith J, 2007, J CLIN NURS, V16, P662, DOI 10.1111/j.1365-2702.2006.01689.x
   Sol BGM, 2011, EUR J CARDIOVASC NUR, V10, P180, DOI 10.1016/j.ejcnurse.2010.06.005
   Stromberg A, 2005, EUR J HEART FAIL, V7, P363, DOI 10.1016/j.ejheart.2005.01.002
   Subramanian Usha, 2008, Congest Heart Fail, V14, P6, DOI 10.1111/j.1751-7133.2008.07174.x
   Sullivan MD, 1998, PSYCHOSOM MED, V60, P473, DOI 10.1097/00006842-199807000-00014
   Taylor RS, 2010, COCHRANE DB SYST REV, DOI 10.1002/14651858.CD007130.pub2
   Timmins Fiona, 2006, Int J Nurs Pract, V12, P375, DOI 10.1111/j.1440-172X.2006.00597.x
   Timmins Fiona, 2005, Nurs Crit Care, V10, P174
   Turton J, 1998, J ADV NURS, V27, P770, DOI 10.1046/j.1365-2648.1998.00594.x
   Vanhees L, 2012, EUR J PREV CARDIOL, V19, P1333, DOI 10.1177/2047487312437063
   Vona M, 2004, AM HEART J, V147, P1039, DOI 10.1016/j.ahj.2003.12.023
   Weibel L, 2011, TRANSLATION CA UNPUB
   Weibel L, 2009, PFLEGE, V22, P165, DOI 10.1024/1012-5302.22.3.165
   Wolf MS, 2007, PATIENT EDUC COUNS, V65, P253, DOI 10.1016/j.pec.2006.08.006
NR 60
TC 18
Z9 18
U1 0
U2 29
PU OXFORD UNIV PRESS
PI OXFORD
PA GREAT CLARENDON ST, OXFORD OX2 6DP, ENGLAND
SN 1474-5151
EI 1873-1953
J9 EUR J CARDIOVASC NUR
JI Eur. J. Cardiovasc. Nurs.
PD JUN
PY 2016
VL 15
IS 4
BP 213
EP 222
DI 10.1177/1474515114556713
PG 10
WC Cardiac & Cardiovascular Systems; Nursing
WE Science Citation Index Expanded (SCI-EXPANDED); Social Science Citation Index (SSCI)
SC Cardiovascular System & Cardiology; Nursing
GA DN5QX
UT WOS:000377126300003
PM 25341680
DA 2023-05-13
ER

PT J
AU Liu, M
   Shehu, M
   Herrold, E
   Cohen, H
AF Liu, Michael
   Shehu, Merita
   Herrold, Edmund
   Cohen, Henry
TI Prognostic Value of Initial Elevation in Cardiac Troponin I Level in
   Critically Ill Patients Without Acute Coronary Syndrome
SO CRITICAL CARE NURSE
LA English
DT Article
ID MYOCARDIAL-INFARCTION; AMERICAN-COLLEGE; MORTALITY; DYSFUNCTION;
   PREDICTOR; DIAGNOSIS; SEPSIS; INJURY
AB BACKGROUND Cardiac troponin I levels are often obtained to help rule out acute coronary syndrome.
   OBJECTIVE To determine if elevation of troponin level within 24 hours for patients without acute coronary syndrome admitted to the intensive care unit provides important prognostic information.
   METHODS Patients without acute coronary syndrome admitted to the intensive care unit were prospectively divided into 2 groups according to highest serum level of cardiac troponin I within 24 hours of admission (elevated >0.049 ng/mL; control 0.049 ng/mL). Hospital mortality, incidence of intubation, and other parameters were compared between the 2 groups.
   RESULTS Patients with elevated troponin level (n=40) had higher mortality than did control patients (n=50) (35% vs 12%; P=.01). Compared with control patients, patients with elevated levels were more likely to be intubated (41% vs 17%; P=.02),
   CONCLUSION Critically ill patients without acute corona), syndrome with elevated levels of cardiac troponin I at admission had higher mortality and more intubations than did control patients.
C1 [Liu, Michael] Yale New Haven Hosp, HVC, Dept Pharm, Cardiothorac ICU, New Haven, CT 06510 USA.
   [Shehu, Merita] Berkshire Med Ctr, Dept Med, Pittsfield, MA USA.
   [Herrold, Edmund] Kingsbrook Jewish Med Ctr, Dept Med, Brooklyn, NY USA.
   [Herrold, Edmund] New York Presbyterian Hosp, New York, NY USA.
   [Cohen, Henry] Kingsbrook Jewish Med Ctr, Pharm Residency Programs, Dept Pharm, Brooklyn, NY USA.
   [Cohen, Henry] Long Isl Univ, Div Pharm Practice, Arnold & Marie Schwartz Coll Pharm & Hlth Sci, Pharm Practice, Brooklyn, NY USA.
C3 Yale University; NewYork-Presbyterian Hospital; Long Island
   University-Brooklyn Campus
RP Liu, M (通讯作者)，Yale New Haven Hosp, HVC, Dept Pharm, Cardiothorac ICU, 20 York St, New Haven, CT 06510 USA.
EM cheukhei.liu@ynhh.org
CR Ammann P, 2001, INTENS CARE MED, V27, P965, DOI 10.1007/s001340100920
   Ammann P, 2003, J AM COLL CARDIOL, V41, P2004, DOI 10.1016/S0735-1097(03)00421-2
   Anderson JL, 2007, J AM COLL CARDIOL, V50, P652, DOI 10.1016/j.jacc.2007.02.028
   ANDERSON JL, 2008, J AM COLL CARDIOL, V51, P974
   Apple FS, 2009, CLIN CHEM, V55, P1303, DOI 10.1373/clinchem.2009.128363
   Arlati S, 2000, INTENS CARE MED, V26, P31, DOI 10.1007/s001340050008
   Aronow WS, 2010, J AM MED DIR ASSOC, V11, P386, DOI 10.1016/j.jamda.2010.01.004
   Bates SM, 2012, CHEST, V141, pE351S, DOI 10.1378/chest.11-2299
   Brueckmann M, 2005, CIRCULATION, V112, P527, DOI 10.1161/CIRCULATIONAHA.104.472050
   Brusselaers N, 2011, ANN INTENSIVE CARE, V1, DOI 10.1186/2110-5820-1-47
   Christenson RH, 1998, CLIN CHEM, V44, P52
   Cohen V., 2009, SAFE EFFECTIVE MEDIC, P167
   Cooper LM, 2004, CRIT CARE MED, V32, P2247, DOI 10.1097/01.CCM.0000146301.47334.BD
   Dahdal WY, 2004, BASIC SKILLS INTERPR, P300
   De Backer D, 2010, NEW ENGL J MED, V362, P779, DOI 10.1056/NEJMoa0907118
   Fernandes CJ, 1999, INTENS CARE MED, V25, P1165, DOI 10.1007/s001340051030
   Garrett MC, 2010, NEUROCRIT CARE, V12, P199, DOI 10.1007/s12028-009-9245-5
   Gill MR, 2004, ANN EMERG MED, V43, P215, DOI 10.1016/S0196-0644(03)00814-X
   Goldhaber SZ, 2008, HARRISONS PRINCIPLES
   Hampton JP, 2011, AM J HEALTH-SYST PH, V68, P1320, DOI 10.2146/ajhp100437
   Hartocollis A., 2011, NY TIMES
   Hashemzadeh K, 2009, J CARDIOVASC SURG, V50, P403
   Heidenreich PA, 2001, J AM COLL CARDIOL, V38, P478, DOI 10.1016/S0735-1097(01)01388-2
   Ilochman JS, 2008, HARRISONS PRINCIPLES, P1702
   Jeremias A, 2005, ANN INTERN MED, V142, P786, DOI 10.7326/0003-4819-142-9-200505030-00015
   John J, 2010, J CRIT CARE, V25, P270, DOI 10.1016/j.jcrc.2009.12.001
   Kakkar AK, 2011, NEW ENGL J MED, V365, P2463, DOI 10.1056/NEJMoa1111288
   Korff S, 2006, HEART, V92, P987, DOI 10.1136/hrt.2005.071282
   Kress JP, 2008, HARRISONS PRINCIPLES, P1673
   Kushner FG, 2009, J AM COLL CARDIOL, V54, P2464, DOI 10.1016/j.jacc.2009.11.021
   Kushner FG, 2010, J AM COLL CARDIOL, V55, P612, DOI 10.1016/j.jacc.2010.01.003
   Kushner FG, 2009, J AM COLL CARDIOL, V54, P2205, DOI 10.1016/j.jacc.2009.10.015
   Lee TH, 2008, HARRISONS PRINCIPLES, P87
   Lim W, 2010, J CRIT CARE, V25, P322, DOI 10.1016/j.jcrc.2009.07.002
   Lim W, 2008, CRIT CARE, V12, DOI 10.1186/cc6815
   Lim W, 2006, ARCH INTERN MED, V166, P2446, DOI 10.1001/archinte.166.22.2446
   Maeder M, 2006, CHEST, V129, P1349, DOI 10.1378/chest.129.5.1349
   Matetzky S, 2000, CIRCULATION, V102, P1611, DOI 10.1161/01.CIR.102.14.1611
   Minkin Ruth, 2005, J Intensive Care Med, V20, P334
   Nesher N, 2008, ANN THORAC SURG, V85, P1348, DOI 10.1016/j.athoracsur.2007.12.077
   Relos RP, 2003, CRIT CARE MED, V31, P2598, DOI 10.1097/01.CCM.0000089931.09635.D2
   Salim A, 2008, J TRAUMA, V64, P46, DOI 10.1097/TA.0b013e31815eb15a
   Stein R, 2008, AM J CARDIOL, V102, P509, DOI 10.1016/j.amjcard.2008.04.026
   Thygesen K, 2012, EUR HEART J, V33, P2551, DOI 10.1093/eurheartj/ehs184
   Turner A, 1999, CRIT CARE MED, V27, P1775, DOI 10.1097/00003246-199909000-00012
   Uettwiller-Geiger D, 2002, CLIN CHEM, V48, P869
   ver Elst KM, 2000, CLIN CHEM, V46, P650
   Vincent JL, 2010, CRIT CARE, V14, DOI 10.1186/cc8204
NR 48
TC 3
Z9 7
U1 0
U2 1
PU AMER ASSOC CRITICAL CARE NURSES
PI ALISO VIEJO
PA 101 COLUMBIA, ALISO VIEJO, CA 92656 USA
SN 0279-5442
EI 1940-8250
J9 CRIT CARE NURSE
JI Crit. Care Nurse
PD APR
PY 2015
VL 35
IS 2
BP E1
EP E10
DI 10.4037/ccn2015300
PG 10
WC Critical Care Medicine; Nursing
WE Science Citation Index Expanded (SCI-EXPANDED); Social Science Citation Index (SSCI)
SC General & Internal Medicine; Nursing
GA CF5VP
UT WOS:000352625600001
PM 25997205
OA Bronze
DA 2023-05-13
ER

PT J
AU Choudhary, R
   Singh, K
   Choudhary, D
   Gautam, DK
   Mathur, R
   Deora, S
   Kaushik, A
   Sharma, JB
AF Choudhary, Rahul
   Singh, Kuldeep
   Choudhary, Dinesh
   Kumar Gautam, Dinesh
   Mathur, Rohit
   Deora, Surender
   Kaushik, Atul
   Bharat Sharma, Jai
TI Patterns of care and mortality outcomes in patients admitted with acute
   coronary syndrome during coronavirus disease 2019 pandemic in India
SO CORONARY ARTERY DISEASE
LA English
DT Article
C1 [Choudhary, Rahul; Deora, Surender; Kaushik, Atul; Bharat Sharma, Jai] All India Inst Med Sci, Dept Cardiol, Jodhpur 342005, Rajasthan, India.
   [Singh, Kuldeep] All India Inst Med Sci, Dept Pediat, Jodhpur, Rajasthan, India.
   [Choudhary, Dinesh] SP Med Coll, Dept Cardiol, Bikaner, India.
   [Kumar Gautam, Dinesh] SMS Med Coll & Hosp, Dept Cardiol, Jaipur, Rajasthan, India.
   [Mathur, Rohit] Dr SN Med Coll, Dept Cardiol, Jodhpur, Rajasthan, India.
C3 All India Institute of Medical Sciences (AIIMS) Jodhpur; All India
   Institute of Medical Sciences (AIIMS) Jodhpur; Sardar Patel Medical
   College, Bikaner; SMS Medical College & Hospital
RP Choudhary, R (通讯作者)，All India Inst Med Sci, Dept Cardiol, Jodhpur 342005, Rajasthan, India.
EM rahulanna@gmail.com
RI Deora, Surender/E-7357-2018; Singh, Kuldeep/AAE-9513-2020; singh,
   kuldeep/HKV-5891-2023
OI Deora, Surender/0000-0002-5351-8597; Singh, Kuldeep/0000-0002-9375-3233;
   
CR Antman EM, 2008, J AM COLL CARDIOL, V52, P1216, DOI 10.1016/j.jacc.2008.07.011
   Bhatt AS., 2020, J AM COLL CARDIOL, VS0735, P35393
   O'Donoghue M, 2008, JAMA-J AM MED ASSOC, V300, P71, DOI 10.1001/jama.300.1.71
   Peiyuan H, 2016, PLOS ONE, V11, pe165672, DOI [10.1371/journal.pone.0165672, DOI 10.1371/JOURNAL.PONE.0165672]
   Tam CCF, 2020, CIRC-CARDIOVASC QUAL, V13, DOI 10.1161/CIRCOUTCOMES.120.006631
   Vogel B, 2019, NAT REV DIS PRIMERS, V5, DOI 10.1038/s41572-019-0090-3
NR 6
TC 0
Z9 0
U1 0
U2 0
PU LIPPINCOTT WILLIAMS & WILKINS
PI PHILADELPHIA
PA TWO COMMERCE SQ, 2001 MARKET ST, PHILADELPHIA, PA 19103 USA
SN 0954-6928
EI 1473-5830
J9 CORONARY ARTERY DIS
JI Coronary Artery Dis.
PD SEP
PY 2021
VL 32
IS 6
BP 590
EP 592
DI 10.1097/MCA.0000000000001011
PG 3
WC Cardiac & Cardiovascular Systems
WE Science Citation Index Expanded (SCI-EXPANDED)
SC Cardiovascular System & Cardiology
GA TT8ZV
UT WOS:000680632500016
PM 33471481
OA Bronze
DA 2023-05-13
ER

PT J
AU Gupta, R
   Munoz, R
AF Gupta, Rohit
   Munoz, Robert
TI Evaluation and Management of Chest Pain in the Elderly
SO EMERGENCY MEDICINE CLINICS OF NORTH AMERICA
LA English
DT Article
DE Geriatric; Elderly; Chest pain; Acute coronary syndrome; Aortic
   dissection; Pulmonary embolism; Pneumothorax; Esophageal perforation
ID ACUTE CORONARY SYNDROMES; ELEVATION MYOCARDIAL-INFARCTION; SUSPECTED
   AORTIC DISSECTION; HEART-ASSOCIATION COUNCIL; HEALTH-CARE PROFESSIONALS;
   ACUTE PULMONARY-EMBOLISM; DEEP-VEIN THROMBOSIS; ESOPHAGEAL-PERFORATION;
   D-DIMER; UNFRACTIONATED HEPARIN
AB Geriatric patients are at increased risk for serious morbidity and mortality from life-threatening causes of chest pain. This article covers 5 life threatening causes of chest pain in the elderly: acute coronary syndrome, aortic dissection, pulmonary embolism, pneumothorax, and esophageal rupture. Atypical presentations, frailty, and significant comorbidities that characterize the elderly make the diagnosis and treatment of these already complicated conditions even more complicated. The emergency provider must be vigilant and maintain a low threshold to test. When a diagnosis is made, treatment must be aggressive. The elderly benefit from optimal care.
C1 [Gupta, Rohit; Munoz, Robert] Advocate Christ Med Ctr, Dept Emergency Med, 4440 West 95th St, Oak Lawn, IL 60453 USA.
RP Gupta, R (通讯作者)，Advocate Christ Med Ctr, Dept Emergency Med, 4440 West 95th St, Oak Lawn, IL 60453 USA.
EM rogu_md@yahoo.com
CR Abbas G, 2009, SURGERY, V146, P749, DOI 10.1016/j.surg.2009.06.058
   Administration on Aging, 2014, PROF OLD AM 2014
   Alexander KP, 2007, CIRCULATION, V115, P2549, DOI 10.1161/CIRCULATIONAHA.107.182615
   Alexander KP, 2007, CIRCULATION, V115, P2570, DOI 10.1161/CIRCULATIONAHA.107.182616
   Amsterdam EA, 2014, J AM COLL CARDIOL, V64, P2713, DOI [10.1016/j.jacc.2014.10.011, 10.1161/CIR.0000000000000134, 10.1016/j.jacc.2014.09.017]
   ANTMAN EM, 1995, JAMA-J AM MED ASSOC, V273, P1279, DOI 10.1001/jama.273.16.1279
   Asha SE, 2015, ANN EMERG MED, V66, P368, DOI 10.1016/j.annemergmed.2015.02.013
   Bach RG, 2004, ANN INTERN MED, V141, P186, DOI 10.7326/0003-4819-141-3-200408030-00007
   Backus BE, 2013, INT J CARDIOL, V168, P2153, DOI 10.1016/j.ijcard.2013.01.255
   Bhatia P, 2011, ANN THORAC SURG, V92, P209, DOI 10.1016/j.athoracsur.2011.03.131
   Brieger D, 2004, CHEST, V126, P461, DOI 10.1378/chest.126.2.461
   Brinster CJ, 2004, ANN THORAC SURG, V77, P1475, DOI 10.1016/j.athoracsur.2003.08.037
   Cabello JB, 2010, COCHRANE DB SYST REV, DOI 10.1002/14651858.CD007160.pub2
   Chen ZM, 2005, LANCET, V366, P1622
   CIGARROA JE, 1993, NEW ENGL J MED, V328, P35, DOI 10.1056/NEJM199301073280107
   Cohen M, 1997, NEW ENGL J MED, V337, P447, DOI 10.1056/NEJM199708143370702
   Eroglu A, 2004, DIS ESOPHAGUS, V17, P91, DOI 10.1111/j.1442-2050.2004.00382.x
   Fanaroff AC, 2015, JAMA-J AM MED ASSOC, V314, P1955, DOI 10.1001/jama.2015.12735
   Finegold JA, 2013, INT J CARDIOL, V168, P934, DOI 10.1016/j.ijcard.2012.10.046
   Fox KAA, 2006, BMJ-BRIT MED J, V333, P1091, DOI 10.1136/bmj.38985.646481.55
   Goldhaber SZ, 1999, LANCET, V353, P1386, DOI 10.1016/S0140-6736(98)07534-5
   Golledge J, 2008, LANCET, V372, P55, DOI 10.1016/S0140-6736(08)60994-0
   Hagan PG, 2000, JAMA-J AM MED ASSOC, V283, P897, DOI 10.1001/jama.283.7.897
   Harper PL, 2007, INTERN MED J, V37, P607, DOI 10.1111/j.1445-5994.2007.01388.x
   HARTNELL G, 1993, NEW ENGL J MED, V328, P1637
   Hayter RG, 2006, RADIOLOGY, V238, P841, DOI 10.1148/radiol.2383041528
   Hiratzka Loren F, 2010, Catheter Cardiovasc Interv, V76, pE43
   Jaff MR, 2011, CIRCULATION, V123, P1788, DOI 10.1161/CIR.0b013e318214914f
   Jokhadar M, 2009, CLIN INTERV AGING, V4, P435
   Kearon Clive, 2012, Chest, V141, pe419S, DOI 10.1378/chest.11-2301
   Keren A, 1996, J AM COLL CARDIOL, V28, P627, DOI 10.1016/0735-1097(96)00186-6
   Liston R, 1994, AGE AGEING, V353, P1386
   Calvo-Romero JM, 2005, EUR J EMERG MED, V12, P129, DOI 10.1097/00063110-200506000-00007
   Masotti L, 2008, VASC HEALTH RISK MAN, V4, P629, DOI 10.2147/VHRM.S2605
   Meszaros I, 2000, CHEST, V117, P1271, DOI 10.1378/chest.117.5.1271
   Mikkola KM, 1997, AM HEART J, V134, P69, DOI 10.1016/S0002-8703(97)70108-X
   Moore CL, 2011, NEW ENGL J MED, V364, P749, DOI 10.1056/NEJMra0909487
   Newby LK, 2012, J AM COLL CARDIOL, V60, P2427, DOI 10.1016/j.jacc.2012.08.969
   Nienaber CA, 2003, CIRCULATION, V108, P628, DOI 10.1161/01.CIR.0000087009.16755.E4
   O'Gara PT, 2013, CIRCULATION, V127, pE362, DOI 10.1161/CIR.0b013e3182742cf6
   Ottani F, 2000, AM HEART J, V140, P917, DOI 10.1067/mhj.2000.111107
   Righini M, 2004, J THROMB HAEMOST, V2, P1206, DOI 10.1111/j.1538-7836.2004.00832.x
   Righini M, 2014, JAMA-J AM MED ASSOC, V311, P1117, DOI 10.1001/jama.2014.2135
   Ryom P, 2011, DAN MED BULL, V58
   Sahn SA, 2000, NEW ENGL J MED, V342, P868, DOI 10.1056/NEJM200003233421207
   Schramel FMNH, 1997, EUR RESPIR J, V10, P1372, DOI 10.1183/09031936.97.10061372
   Silverstein MD, 1998, ARCH INTERN MED, V158, P585, DOI 10.1001/archinte.158.6.585
   Soreide Jon Arne, 2011, Scand J Trauma Resusc Emerg Med, V19, P66, DOI 10.1186/1757-7241-19-66
   Stein PD, 2007, AM J MED, V120, P871, DOI 10.1016/j.amjmed.2007.03.024
   Stein PD, 2007, AM J CARDIOL, V99, P1303, DOI 10.1016/j.amjcard.2006.12.051
   Stone GW, 2008, NEW ENGL J MED, V358, P2218, DOI 10.1056/NEJMoa0708191
   Stone GW, 2007, JAMA-J AM MED ASSOC, V297, P591, DOI 10.1001/jama.297.6.591
   Stone GW, 2006, NEW ENGL J MED, V355, P2203, DOI 10.1056/NEJMoa062437
   Tintinalli JE, 2011, TINTINALLIS EMERGENC, P551
   Valgimigli M, 2015, NEW ENGL J MED, V373, P997, DOI 10.1056/NEJMoa1507854
   Vidarsdottir H, 2010, THORAC CARDIOV SURG, V58, P476, DOI 10.1055/s-0030-1250347
   Wells PS, 2001, ANN INTERN MED, V135, P98, DOI 10.7326/0003-4819-135-2-200107170-00010
   White HD, 2000, LANCET, V356, P2028, DOI 10.1016/S0140-6736(00)03397-3
   Wiviott SD, 2007, NEW ENGL J MED, V357, P2001, DOI 10.1056/NEJMoa0706482
   Yusuf S, 2001, NEW ENGL J MED, V345, P494
   Zhang Y, 2009, THORAC CARDIOV SURG, V57, P347, DOI 10.1055/s-0029-1185767
   Zijistra F, 2002, EUR HEART J, V23, P550, DOI 10.1053/euhj.2001.2901
NR 62
TC 12
Z9 14
U1 0
U2 8
PU W B SAUNDERS CO-ELSEVIER INC
PI PHILADELPHIA
PA 1600 JOHN F KENNEDY BOULEVARD, STE 1800, PHILADELPHIA, PA 19103-2899 USA
SN 0733-8627
EI 1558-0539
J9 EMERG MED CLIN N AM
JI Emerg. Med. Clin. N. Am.
PD AUG
PY 2016
VL 34
IS 3
BP 523
EP +
DI 10.1016/j.emc.2016.04.006
PG 21
WC Emergency Medicine
WE Science Citation Index Expanded (SCI-EXPANDED)
SC Emergency Medicine
GA DU3HF
UT WOS:000382100700008
PM 27475013
DA 2023-05-13
ER

PT J
AU Liu, XL
   Willis, K
   Wu, CJ
   Shi, Y
   Johnson, M
AF Liu, Xian-Liang
   Willis, Karen
   Wu, Chiung-Jung (Jo)
   Shi, Yan
   Johnson, Maree
TI "Better to save one life than build a seven-storied pagoda': a
   qualitative study of health education for patients with acute coronary
   syndrome and type 2 diabetes mellitus in Shanghai, China
SO BMJ OPEN
LA English
DT Article
DE acute coronary syndrome; type 2 diabetes mellitus; health education;
   health professionals; China
ID CARDIAC PATIENTS; HEART-DISEASE; MANAGEMENT; CARE; PROFESSIONALS;
   PREVENTION; REHABILITATION; PERSPECTIVES; INDIVIDUALS; SETTINGS
AB Objective To describe, from the perspectives of health professionals, the health education currently being provided from hospital admission to discharge to home to patients who present with acute coronary syndrome who also have type 2 diabetes mellitus (T2DM).
   Methods A qualitative study using semistructured interviews was undertaken in the coronary care unit (CCU) of a major hospital in Shanghai, China. Fifteen health professionals (nine registered nurses and six physicians) from the CCU who delivered health education to patients with acute coronary syndrome and T2DM participated. Participants also completed an Education Content Checklist containing topics consistent with existing national guidelines.
   Findings Major themes identified included: health education is an essential embedded component of treatment; health education comprises varied strategies to facilitate behavioural change; and barriers and required resources to deliver effective health education.
   Conclusions Surviving the initial symptoms and providing immediate treatment is the first step in recovery for patients with acute coronary syndrome and T2DM. Health education is an essential component of the management of these patients, and content and focus that is responsive to the recovery stage of the patient is required. Teaching and supporting strategies appropriate for the inpatient phase prior to discharging to the community phase are required.
C1 [Liu, Xian-Liang; Shi, Yan] Tongji Univ, Peoples Hosp 10, Shanghai, Peoples R China.
   [Liu, Xian-Liang] Australian Catholic Univ, Sch Nursing Midwifery & Paramed, Brisbane, Qld, Australia.
   [Liu, Xian-Liang] Jinggangshan Univ, Sch Nursing, Jian, Jiangxi, Peoples R China.
   [Willis, Karen] La Trobe Univ, Sch Allied Hlth, Melbourne, Vic, Australia.
   [Willis, Karen] Royal Melbourne Hosp, Allied Hlth, Melbourne, Vic, Australia.
   [Wu, Chiung-Jung (Jo)] USC, Sch Nursing Midwifery & Paramed, Hervey Bay, Qld, Australia.
   [Wu, Chiung-Jung (Jo)] RBWH, Brisbane, Qld, Australia.
   [Wu, Chiung-Jung (Jo)] MMRI UQ, Brisbane, Qld, Australia.
   [Johnson, Maree] Australian Catholic Univ, Fac Hlth Sci, Sydney, NSW, Australia.
   [Johnson, Maree] Ingham Inst Appl Med Res, Liverpool, NSW, England.
C3 Tongji University; Australian Catholic University; Jinggangshan
   University; La Trobe University; Royal Melbourne Hospital; Royal
   Brisbane & Women's Hospital; Australian Catholic University
RP Liu, XL (通讯作者)，Tongji Univ, Peoples Hosp 10, Shanghai, Peoples R China.; Liu, XL (通讯作者)，Australian Catholic Univ, Sch Nursing Midwifery & Paramed, Brisbane, Qld, Australia.; Liu, XL (通讯作者)，Jinggangshan Univ, Sch Nursing, Jian, Jiangxi, Peoples R China.
[truncated: 3,371,333 more chars]
