# Supplementary material for: The research progress and research trends in acute coronary syndrome nursing: A review of visual analysis based on the Web of Science database
Source: Medicine (Baltimore). 2024 Feb 16;103(7):e35849. doi: 10.1097/MD.0000000000035849 (PMC10869036; doi:10.1097/MD.0000000000035849)
Supplement: Supplementary file 2 [file medi-103-e35849-s002.txt]

FN Clarivate Analytics Web of Science
VR 1.0
PT J
AU Jurgens, CY
   Lee, CS
   Aycock, DM
   Creber, RM
   Denfeld, QE
   DeVon, HA
   Evers, LR
   Jung, M
   Pucciarelli, G
   Streur, MM
   Konstam, MA
AF Jurgens, Corrine Y.
   Lee, Christopher S.
   Aycock, Dawn M.
   Creber, Ruth Masterson
   Denfeld, Quin E.
   DeVon, Holli A.
   Evers, Linda R.
   Jung, Miyeon
   Pucciarelli, Gianluca
   Streur, Megan M.
   Konstam, Marvin A.
CA Amer Heart Assoc Council Cardiovas
   Council Hypertension
   Stroke Council
TI State of the Science: The Relevance of Symptoms in Cardiovascular
   Disease and Research: A Scientific Statement From the American Heart
   Association
SO CIRCULATION
LA English
DT Article
DE AHA Scientific Statements; arrhythmias; cardiovascular disease; coronary
   artery disease; heart failure; patient-reported outcomes; peripheral
   vascular disease; stroke
ID HEALTH-CARE PROFESSIONALS; ACUTE ISCHEMIC-STROKE; QUALITY-OF-LIFE;
   PERMANENT ATRIAL-FIBRILLATION; ACUTE CORONARY SYNDROME; SEX-DIFFERENCES;
   MYOCARDIAL-INFARCTION; COGNITIVE IMPAIRMENT; AORTIC-STENOSIS; FAILURE
AB Symptoms of cardiovascular disease drive health care use and are a major contributor to quality of life. Symptoms are of fundamental significance not only to the diagnosis of cardiovascular disease and appraisal of response to medical therapy but also directly to patients' daily lives. The primary purpose of this scientific statement is to present the state of the science and relevance of symptoms associated with cardiovascular disease. Symptoms as patient-reported outcomes are reviewed in terms of the genesis, manifestation, and similarities or differences between diagnoses. Specifically, symptoms associated with acute coronary syndrome, heart failure, valvular disorders, stroke, rhythm disorders, and peripheral vascular disease are reviewed. Secondary aims include (1) describing symptom measurement methods in research and application in clinical practice and (2) describing the importance of cardiovascular disease symptoms in terms of clinical events and other patient-reported outcomes as applicable.
RI Jung, Miyeon/HPB-7773-2023
CR Abouezzeddine OF, 2016, J CARD FAIL, V22, P853, DOI 10.1016/j.cardfail.2015.12.015
   Adams KF, 2005, AM HEART J, V149, P209, DOI 10.1016/j.ahj.2004.08.005
   Ali M, 2022, STROKE, V53, P345, DOI 10.1161/STROKEAHA.120.034040
   Allan Katherine S, 2020, CJC Open, V2, P286, DOI 10.1016/j.cjco.2020.03.013
   ALONZO AA, 1979, SOC SCI MED-MED SOC, V13, P397, DOI 10.1016/0160-7979(79)90128-0
   Alpert CM, 2017, HEART FAIL REV, V22, P25, DOI 10.1007/s10741-016-9581-4
   Antipova D, 2019, BMC EMERG MED, V19, DOI 10.1186/s12873-019-0262-1
   Araujo C, 2018, BMJ OPEN, V8, DOI 10.1136/bmjopen-2017-018798
   Arestedt K, 2021, ESC HEART FAIL, V8, P2202, DOI 10.1002/ehf2.13312
   Arnold SV, 2019, J AM COLL CARDIOL, V73, P2123, DOI 10.1016/j.jacc.2019.02.010
   Ashcraft S, 2021, STROKE, V52, pE164, DOI 10.1161/STR.0000000000000356
   Bamgbade BA, 2020, ARCH GERONTOL GERIAT, V90, DOI 10.1016/j.archger.2020.104117
   Berglund A, 2014, CEREBROVASC DIS, V37, P212, DOI 10.1159/000358116
   Biersteker TE, 2021, JMIR MHEALTH UHEALTH, V9, DOI 10.2196/26161
   Blum S, 2017, J AM HEART ASSOC, V6, DOI 10.1161/JAHA.116.005401
   Borer JS, 2015, CIRCULATION, V132, P1038, DOI 10.1161/CIRCULATIONAHA.115.016006
   Brostow DP, 2017, EUR J CARDIOVASC NUR, V16, P181, DOI 10.1177/1474515116687222
   Burton LJ, 2015, PSYCHOL MED, V45, P29, DOI 10.1017/S0033291714000336
   Carabello BA, 2013, CIRC RES, V113, P179, DOI 10.1161/CIRCRESAHA.113.300156
   CIOFFI D, 1991, PSYCHOL BULL, V109, P25, DOI 10.1037/0033-2909.109.1.25
   Denfeld QE, 2020, HEART LUNG, V49, P151, DOI 10.1016/j.hrtlng.2019.11.004
   Denfeld QE, 2018, J CARDIOVASC NURS, V33, pE1, DOI 10.1097/JCN.0000000000000408
   DeVon HA, 2017, J CARDIOVASC NURS, V32, P383, DOI 10.1097/JCN.0000000000000351
   Faulkner KM, 2020, HEART LUNG, V49, P488, DOI 10.1016/j.hrtlng.2020.03.026
   Freeman JV, 2015, CIRC-CARDIOVASC QUAL, V8, P393, DOI 10.1161/CIRCOUTCOMES.114.001303
   Gargano JW, 2011, J STROKE CEREBROVASC, V20, P494, DOI 10.1016/j.jstrokecerebrovasdis.2010.02.022
   Garimella RS, 2015, HEART RHYTHM, V12, P658, DOI 10.1016/j.hrthm.2015.01.012
   Gattringer T, 2019, STROKE, V50, P349, DOI 10.1161/STROKEAHA.118.022863
   Gerhard-Herman MD, 2017, CIRCULATION, V135, pE726, DOI 10.1161/CIR.0000000000000471
   Gleason KT, 2018, J CARDIOVASC NURS, V33, P137, DOI 10.1097/JCN.0000000000000421
   Goebel JR, 2009, J PAIN SYMPTOM MANAG, V38, P698, DOI 10.1016/j.jpainsymman.2009.04.022
   Goldberg Robert J, 2010, Clin Cardiol, V33, pE73, DOI 10.1002/clc.20627
   Gorelick PB, 2011, STROKE, V42, P2672, DOI 10.1161/STR.0b013e3182299496
   Groenveld HF, 2011, J AM COLL CARDIOL, V58, P1795, DOI 10.1016/j.jacc.2011.06.055
   Haedtke CA, 2019, HEART LUNG, V48, P201, DOI 10.1016/j.hrtlng.2019.02.002
   Haine A, 2020, J AM COLL CARDIOL, V75, P608, DOI 10.1016/j.jacc.2019.11.057
   Hamczyk MR, 2020, J AM COLL CARDIOL, V75, P919, DOI 10.1016/j.jacc.2019.11.062
   Harrison RA, 2015, CEREBROVASC DIS, V39, P190, DOI 10.1159/000375397
   Havakuk O, 2017, J AM COLL CARDIOL, V69, P1609, DOI 10.1016/j.jacc.2017.01.022
   Hinkle JL, 2017, STROKE, V48, pE159, DOI 10.1161/STR.0000000000000132
   Hong KL, 2020, BMJ OPEN, V10, DOI 10.1136/bmjopen-2019-033482
   January CT, 2014, CIRCULATION, V130, P2071, DOI 10.1161/CIR.0000000000000040
   Jurgens CY, 2017, J CARDIOVASC NURS, V32, P140, DOI 10.1097/JCN.0000000000000320
   Katz A M, 1997, J Card Fail, V3, P319, DOI 10.1016/S1071-9164(97)90032-4
   Katz AM, 2008, CIRC-HEART FAIL, V1, P63, DOI 10.1161/CIRCHEARTFAILURE.108.772756
   Kleindorfer D, 2010, AM J EMERG MED, V28, P607, DOI 10.1016/j.ajem.2009.02.016
   Knapp P, 2020, INT J STROKE, V15, P405
   Kupper N, 2016, J CARD FAIL, V22, P201, DOI 10.1016/j.cardfail.2015.09.016
   Lam CSP, 2019, EUR HEART J, V40, P3859, DOI 10.1093/eurheartj/ehz835
   Lavallee PC, 2017, STROKE, V48, P1495, DOI 10.1161/STROKEAHA.117.016743
   Lee CS, 2018, HEART LUNG, V47, P565, DOI 10.1016/j.hrtlng.2018.09.002
   Lee CS, 2015, J CARDIOVASC NURS, V30, P394, DOI 10.1097/JCN.0000000000000175
   Lee CS, 2014, J CARDIOVASC NURS, V29, P315, DOI 10.1097/JCN.0b013e318285968a
   Lee CS, 2013, J CARDIOVASC NURS, V28, P534, DOI 10.1097/JCN.0b013e31826620fa
   Leon MB, 2010, NEW ENGL J MED, V363, P1597, DOI 10.1056/NEJMoa1008232
   Leto L, 2014, J GERIATR CARDIOL, V11, P316, DOI 10.11909/j.issn.1671-5411.2014.04.007
   Leventhal H, 1997, PERCEPTIONS HLTH ILL, P19
   Lichtman JH, 2018, CIRCULATION, V137, P781, DOI 10.1161/CIRCULATIONAHA.117.031650
   Lip GYH, 2014, EUR HEART J, V35, P3365, DOI 10.1093/eurheartj/ehu374
   McCabe PJ, 2016, EUR J CARDIOVASC NUR, V15, P459, DOI 10.1177/1474515115603901
   McCabe PJ, 2016, WESTERN J NURS RES, V38, P200, DOI 10.1177/0193945915570368
   McSweeney JC, 2017, WOMEN HEALTH ISS, V27, P660, DOI 10.1016/j.whi.2017.07.002
   Mehta PK, 2019, EUR HEART J, V40, P3819, DOI 10.1093/eurheartj/ehz784
   Menlove L, 2015, J STROKE CEREBROVASC, V24, P1107, DOI 10.1016/j.jstrokecerebrovasdis.2014.12.036
   Mills RJ, 2012, HEALTH QUAL LIFE OUT, V10, DOI 10.1186/1477-7525-10-51
   Moser DK, 2014, INT J NURS STUD, V51, P1366, DOI 10.1016/j.ijnurstu.2014.02.004
   Mountain A, 2020, INT J STROKE, V15, P789, DOI 10.1177/1747493019897847
   Musuka TD, 2015, CAN MED ASSOC J, V187, P887, DOI 10.1503/cmaj.140355
   Nesbitt Julian, 2015, BMJ Qual Improv Rep, V4, DOI 10.1136/bmjquality.u203375.w3105
   Nicolaides AN, 2005, ANGIOLOGY, V56, pS11, DOI 10.1177/00033197050560i103
   Nitsche C, 2020, WIEN KLIN WOCHENSCHR, V132, P61, DOI 10.1007/s00508-019-01603-x
   O'Keefe-McCarthy S, 2016, J CARDIOVASC NURS, V31, pE1, DOI 10.1097/JCN.0000000000000207
   Otterman N, 2017, DISABIL REHABIL, V39, P1449, DOI 10.1080/09638288.2016.1196399
   Otto CM, 2021, CIRCULATION, V143, pe72, DOI [10.1161/CIR.0000000000000923, 10.1161/CIR.0000000000001030, 10.1016/j.jacc.2020.11.018]
   Pabon M, 2022, CIRC RES, V130, P496, DOI 10.1161/CIRCRESAHA.121.320702
   Paciaroni M, 2019, STROKE, V50, P1927, DOI 10.1161/STROKEAHA.119.023552
   PAGE RL, 1994, CIRCULATION, V89, P224, DOI 10.1161/01.CIR.89.1.224
   Paolucci S, 2016, PAIN MED, V17, P924, DOI 10.1093/pm/pnv019
   Pappas PJ, 2018, J VASC SURG-VENOUS L, V6, P13, DOI 10.1016/j.jvsv.2017.08.018
   Parshall MB, 2012, AM J RESP CRIT CARE, V185, P435, DOI 10.1164/rccm.201111-2042ST
   Pelletier R, 2016, J AM COLL CARDIOL, V67, P127, DOI 10.1016/j.jacc.2015.10.067
   Pennebaker JW, 1982, PSYCHOL PHYS SYMPTOM
   de la Ossa NP, 2014, STROKE, V45, P87, DOI 10.1161/STROKEAHA.113.003071
   Petersen S, 2014, AGEING RES REV, V15, P94, DOI 10.1016/j.arr.2014.03.001
   Powers WJ, 2019, STROKE, V50, pE344, DOI 10.1161/STR.0000000000000211
   Pressler SJ, 2010, J CARD FAIL, V16, P750, DOI 10.1016/j.cardfail.2010.04.007
   Redeker NS, 2012, J CARD FAIL, V18, P569, DOI 10.1016/j.cardfail.2012.05.002
   Reynolds MR, 2006, AM HEART J, V152, P1097, DOI 10.1016/j.ahj.2006.08.011
   Riegel B, 2010, J NURS SCHOLARSHIP, V42, P92, DOI 10.1111/j.1547-5069.2010.01333.x
   ROSE GA, 1962, B WORLD HEALTH ORGAN, V27, P645
   ROSS J, 1968, CIRCULATION, V38, pV61, DOI 10.1161/01.CIR.38.1S5.V-61
   Schnabel RB, 2018, J AM HEART ASSOC, V7, DOI 10.1161/JAHA.117.007559
   Schorr EN, 2013, VASC MED, V18, P95, DOI 10.1177/1358863X13480001
   Scott SE, 2013, BRIT J HEALTH PSYCH, V18, P45, DOI 10.1111/j.2044-8287.2012.02077.x
   Sedlar N, 2017, EUR J CARDIOVASC NUR, V16, P272, DOI 10.1177/1474515117691644
   Sethares KA, 2021, HEART LUNG, V50, P832, DOI 10.1016/j.hrtlng.2021.07.001
   Shah N, 2016, HEART LUNG CIRC, V25, P955, DOI 10.1016/j.hlc.2016.04.015
   Shan Y, 2020, HEART, V106, P970, DOI 10.1136/heartjnl-2019-315407
   SIEMIENCZUK D, 1989, ANN INTERN MED, V110, P587, DOI 10.7326/0003-4819-110-8-587
   Siontis KC, 2016, HEART RHYTHM, V13, P1418, DOI 10.1016/j.hrthm.2016.03.003
   Smith CR, 2011, NEW ENGL J MED, V364, P2187, DOI 10.1056/NEJMoa1103510
   Sokoreli I, 2016, HEART FAIL REV, V21, P49, DOI 10.1007/s10741-015-9517-4
   Stefanidis KB, 2018, NEUROPSYCHOL REV, V28, P1, DOI 10.1007/s11065-017-9359-z
   Stolfo D, 2019, JACC-HEART FAIL, V7, P505, DOI 10.1016/j.jchf.2019.03.011
   Streur M, 2018, EUR J CARDIOVASC NUR, V17, P707, DOI 10.1177/1474515118778445
   Streur MM, 2018, PACE, V41, P741, DOI 10.1111/pace.13356
   Tamirisa Kamala P, 2021, CJC Open, V3, pS137, DOI 10.1016/j.cjco.2021.09.004
   Thibodeau JT, 2014, JACC-HEART FAIL, V2, P24, DOI 10.1016/j.jchf.2013.07.009
   Towfighi A, 2017, STROKE, V48, pE30, DOI 10.1161/STR.0000000000000113
   Ugowe FE, 2018, HEART RHYTHM, V15, P1337, DOI 10.1016/j.hrthm.2018.05.019
   Vaccarino V, 2020, EUR HEART J, V41, P1687, DOI 10.1093/eurheartj/ehy913
   Valentova M, 2016, EUR HEART J, V37, P1684, DOI 10.1093/eurheartj/ehw008
   Verma A, 2013, JAMA INTERN MED, V173, P149, DOI 10.1001/jamainternmed.2013.1561
   Vermond RA, 2014, EUROPACE, V16, P1417, DOI 10.1093/europace/euu151
   Vervoort D, 2021, J CARDIAC SURG, V36, P2857, DOI 10.1111/jocs.15597
   Virani SS, 2021, CIRCULATION, V143, pe254, DOI 10.1161/CIR.0000000000000950
   von Haehling S, 2017, NAT REV CARDIOL, V14, P323, DOI 10.1038/nrcardio.2017.51
   Whitaker KL, 2015, BRIT J CANCER, V112, pS27, DOI 10.1038/bjc.2015.39
   Winstein CJ, 2016, STROKE, V47, pE98, DOI 10.1161/STR.0000000000000098
   Zimmerman L, 2016, HEART LUNG, V45, P475, DOI 10.1016/j.hrtlng.2016.08.012
NR 120
TC 1
Z9 1
U1 4
U2 7
PU LIPPINCOTT WILLIAMS & WILKINS
PI PHILADELPHIA
PA TWO COMMERCE SQ, 2001 MARKET ST, PHILADELPHIA, PA 19103 USA
SN 0009-7322
EI 1524-4539
J9 CIRCULATION
JI Circulation
PD SEP 20
PY 2022
VL 146
IS 12
BP E173
EP E184
DI 10.1161/CIR.0000000000001089
PG 12
WC Cardiac & Cardiovascular Systems; Peripheral Vascular Disease
WE Science Citation Index Expanded (SCI-EXPANDED)
SC Cardiovascular System & Cardiology
GA 4N6ZD
UT WOS:000854165700004
PM 35979825
OA Bronze
DA 2023-05-13
ER

PT J
AU Boyd, JC
   Cox, JL
   Hassan, A
   Lutchmedial, S
   Yip, AM
   Legare, JF
AF Boyd, John Colin
   Cox, Jafna L.
   Hassan, Ansar
   Lutchmedial, Sohrab
   Yip, Alexandra M.
   Legare, Jean-Francois
TI Where you Live in Nova Scotia Can Significantly Impact Your Access to
   Lifesaving Cardiac Care: Access to Invasive Care Influences Survival
SO CANADIAN JOURNAL OF CARDIOLOGY
LA English
DT Article
ID ACUTE MYOCARDIAL-INFARCTION; ACUTE CORONARY SYNDROMES;
   CARDIOGENIC-SHOCK; MANAGEMENT; OUTCOMES; TRENDS; INTERVENTION;
   ASSOCIATION
AB Background: Invasive cardiac care is the preferred method of treatment for patients with acute coronary syndromes (ACS) complicated by cardiogenic shock (CS). In Nova Scotia, invasive cardiac care is only available in Halifax at the Queen Elizabeth II Health Sciences Centre (QEII-HSC).
   Methods: All consecutive patients diagnosed with ACS and CS in 2009-2013 in Nova Scotia were included. Data were obtained from the clinical database of Cardiovascular Health Nova Scotia. The primary outcome was in-hospital mortality.
   Results: A total of 418 patients with ACS and CS were admitted to the hospital. Access to invasive care was limited to 309 (73.9%) of these patients. For those who presented elsewhere in the province, 64.2% were transferred to the QEII-HSC. The mortality rate among the 309 patients with access to invasive care was significantly lower than that among the 109 patients who did not have access (41.7% vs 83.5%; P < 0.0001). Unadjusted mortality was lowest among patients undergoing primary percutaneous coronary intervention (33.1%). After adjustment for clinical differences, access to cardiac catheterization remained an independent predictor of survival (odds ratio, 0.2; 95% confidence interval, 0.11-0.36). Heat map analysis revealed that access was lowest in regions furthest from Halifax.
   Conclusions: ACS complicated by CS has a high mortality rate. We demonstrate that access to health care centres offering cardiac catheterization is independently associated with survival, and public health initiatives that improve access should be considered. Patients presenting furthest from Halifax were the least likely to be transferred, suggesting that geography remains an important barrier to livesaving care.
C1 [Boyd, John Colin] Dalhousie Univ, Dalhousie Med Sch, Halifax, NS, Canada.
   [Cox, Jafna L.] Dalhousie Univ, Div Cardiol, Dept Med, Halifax, NS, Canada.
   [Cox, Jafna L.] Dalhousie Univ, Div Community Hlth & Epidemiol, Halifax, NS, Canada.
   [Hassan, Ansar; Lutchmedial, Sohrab; Legare, Jean-Francois] Dalhousie Med New Brunswick, St John, NB, Canada.
   [Hassan, Ansar; Lutchmedial, Sohrab; Yip, Alexandra M.; Legare, Jean-Francois] New Brunswick Heart Ctr, Cardiovasc Res New Brunswick, St John, NB, Canada.
C3 Dalhousie University; Dalhousie University; Dalhousie University
RP Legare, JF (通讯作者)，St Johns Hosp, New Brunswick Heart Ctr, Dept Cardiac Surg, 400 Univ Ave, St John, NB E2L 4L4, Canada.
EM legarej@me.com
RI Yip, Alexandra/AAJ-1470-2020
OI Yip, Alexandra/0000-0002-0528-4677; Cox, Jafna/0000-0001-7908-5323
FU Dalhousie Medical Research Foundation (DMRF) Leo Alexander Summer
   Studentship
FX This research was supported by a summer studentship with funding
   provided by the Dalhousie Medical Research Foundation (DMRF) Leo
   Alexander Summer Studentship.
CR Awad HH, 2012, AM HEART J, V163, P963, DOI 10.1016/j.ahj.2012.03.003
   Babaev A, 2005, JAMA-J AM MED ASSOC, V294, P448, DOI 10.1001/jama.294.4.448
   Bennett M, 2017, CAN J CARDIOL, V33, P174, DOI 10.1016/j.cjca.2016.09.009
   Cardiac Care Network, MAN AC COR SYNDR BES
   Chatterjee K, 2017, AM J CARDIOL, V119, P1548, DOI 10.1016/j.amjcard.2017.02.030
   De Luca L, 2015, EUR J HEART FAIL, V17, P1124, DOI 10.1002/ejhf.339
   Fordyce CB, 2016, CAN J CARDIOL, V32, P1222, DOI 10.1016/j.cjca.2015.11.026
   Hochman JS, 1999, NEW ENGL J MED, V341, P625, DOI 10.1056/NEJM199908263410901
   Jeger RV, 2008, ANN INTERN MED, V149, P618, DOI 10.7326/0003-4819-149-9-200811040-00005
   Joynt KE, 2011, JAMA-J AM MED ASSOC, V306, P45, DOI 10.1001/jama.2011.902
   Labinaz M, 2006, CAN J CARDIOL, V22, P243, DOI 10.1016/S0828-282X(06)70904-7
   Lambert L, 2010, JAMA-J AM MED ASSOC, V303, P2148, DOI 10.1001/jama.2010.712
   Mayich J, 2006, CAN J CARDIOL, V22, P331, DOI 10.1016/S0828-282X(06)70918-7
   Nova Scotia Health Authority, CARD HLTH NOV SCOT
   Ouzounian M, 2013, CAN J CARDIOL, V29, P1454, DOI 10.1016/j.cjca.2013.03.026
   Reynolds HR, 2008, CIRCULATION, V117, P686, DOI 10.1161/CIRCULATIONAHA.106.613596
   Statistics Canada, HLTH PROF CENS DAT
   Tharmaratnam D, 2013, HEART, V99, P1614, DOI 10.1136/heartjnl-2012-302028
   Toleva O, 2015, OPEN HEART, V2, DOI 10.1136/openhrt-2014-000235
NR 19
TC 3
Z9 3
U1 0
U2 0
PU ELSEVIER SCIENCE INC
PI NEW YORK
PA 360 PARK AVE SOUTH, NEW YORK, NY 10010-1710 USA
SN 0828-282X
EI 1916-7075
J9 CAN J CARDIOL
JI Can. J. Cardiol.
PD FEB
PY 2018
VL 34
IS 2
BP 202
EP 208
DI 10.1016/j.cjca.2017.11.021
PG 7
WC Cardiac & Cardiovascular Systems
WE Science Citation Index Expanded (SCI-EXPANDED)
SC Cardiovascular System & Cardiology
GA FV4BR
UT WOS:000424519000012
PM 29407010
DA 2023-05-13
ER

PT J
AU Aggarwal, B
   Raymond, C
   Jacob, J
   Kralovic, D
   Kormos, K
   Holloway, D
   Menon, V
AF Aggarwal, Bhuvnesh
   Raymond, Chad
   Jacob, Jessen
   Kralovic, Damon
   Kormos, Kristopher
   Holloway, David
   Menon, Venu
TI Transfer of Patients With Suspected Acute Aortic Syndrome
SO AMERICAN JOURNAL OF CARDIOLOGY
LA English
DT Article
ID PERCUTANEOUS CORONARY INTERVENTION; ACUTE-MYOCARDIAL-INFARCTION;
   DOOR-TO-BALLOON; HEART-ASSOCIATION; OUT TIME; DISSECTION; DIAGNOSIS;
   OUTCOMES; DISEASE; ECHOCARDIOGRAPHY
AB Patients with acute aortic syndrome (AAS) often require emergent transfer for definitive therapy. The aim of this study was to evaluate the safety of transfer and the ability to optimize hemodynamics in subjects with AAS transported by an aortic network. A total of 263 consecutive patients with suspected AAS transferred to a coronary care unit from March 2010 to June 2012 were included. Transfers were accomplished by the institutional critical care transfer system using ground ambulance (n = 47), helicopter (n = 196), or fixed-wing jet (n = 20) from referring centers directly to the coronary care unit, bypassing the emergency department. The transfer mortality rate was 0%, and the in-hospital mortality rate was 9% (n = 23). Initial systolic blood pressure and heart rate at the time of arrival of the transfer team to the referring hospital were compared with those on arrival to the coronary care unit. The median transfer distance was 66 km (interquartile range 24 to 119), and the median transfer time was 87 minutes (interquartile range 67 to 114). The transfer team achieved significant reductions in systolic blood pressure (from 142 +/- 29 to 132 +/- 23 mm Hg) (mean difference in systolic blood pressure 10 mm Hg, 95% confidence interval 7 to 14, p <0.0001) and heart rate (from 78 +/- 16 to 75 +/- 16 beats/min) (mean difference in heart rate 3 beats/min, 95% confidence interval 1 to 4, p <0.0001). In conclusion, these results indicate that patients with AAS can be safely transferred to specialized centers for definitive treatment, and a well-trained critical care transfer team can actively continue to optimize medical management during transit. (C) 2013 Elsevier Inc. All rights reserved.
C1 [Aggarwal, Bhuvnesh; Jacob, Jessen] Cleveland Clin, Dept Internal Med, Cleveland, OH 44106 USA.
   [Raymond, Chad; Menon, Venu] Cleveland Clin, Dept Cardiovasc Med, Cleveland, OH 44106 USA.
   [Kralovic, Damon; Kormos, Kristopher; Holloway, David] Cleveland Clin, Dept Emergency Med, Cleveland, OH 44106 USA.
C3 Cleveland Clinic Foundation; Cleveland Clinic Foundation; Cleveland
   Clinic Foundation
RP Menon, V (通讯作者)，Cleveland Clin, Dept Cardiovasc Med, Cleveland, OH 44106 USA.
EM menonv@ccf.org
RI Menon, Venu/AAF-1871-2019
OI Aggarwal, Bhuvnesh/0000-0003-0329-8976
CR BAVARIA JE, 1995, ANN THORAC SURG, V60, P345, DOI 10.1016/0003-4975(95)00447-S
   BICKERSTAFF LK, 1982, SURGERY, V92, P1103
   CIGARROA JE, 1993, NEW ENGL J MED, V328, P35, DOI 10.1056/NEJM199301073280107
   Dake MD, 1999, NEW ENGL J MED, V340, P1546, DOI 10.1056/NEJM199905203402004
   ERBEL R, 1989, LANCET, V1, P457
   FANN JI, 1995, CIRCULATION, V92, P113, DOI 10.1161/01.CIR.92.9.113
   GRIEPP RB, 1975, J THORAC CARDIOV SUR, V70, P1051
   Hagan PG, 2000, JAMA-J AM MED ASSOC, V283, P897, DOI 10.1001/jama.283.7.897
   HAMADA S, 1992, RADIOLOGY, V183, P155, DOI 10.1148/radiology.183.1.1549663
   Harris KM, 2010, CIRC-CARDIOVASC QUAL, V3, P424, DOI 10.1161/CIRCOUTCOMES.109.920140
   Herrin J, 2011, ARCH INTERN MED, V171, P1879, DOI 10.1001/archinternmed.2011.481
   Hiratzka LF, 2010, CIRCULATION, V121, pE266, DOI 10.1161/CIR.0b013e3181d4739e
   Jacobs AK, 2006, CIRCULATION, V113, P2152, DOI 10.1161/CIRCULATIONAHA.106.174477
   Joynt KE, 2012, JAMA-J AM MED ASSOC, V308, P1460, DOI 10.1001/jama.2012.12922
   Joynt KE, 2012, JAMA-J AM MED ASSOC, V307, P1082, DOI 10.1001/jama.2012.287
   KHANDHERIA BK, 1993, CIRCULATION, V87, P1765, DOI 10.1161/01.CIR.87.5.1765
   Kouchoukos NT, 1997, NEW ENGL J MED, V336, P1876, DOI 10.1056/NEJM199706263362606
   Krumholz HM, 2008, JACC-CARDIOVASC INTE, V1, P97, DOI 10.1016/j.jcin.2007.10.006
   Krumholz HM, 2011, CIRCULATION, V124, P1038, DOI 10.1161/CIRCULATIONAHA.111.044107
   Kushner FG, 2009, CIRCULATION, V120, P2271, DOI 10.1161/CIRCULATIONAHA.109.192663
   Lund G K, 1999, Circulation, V99, pE9
   NIENABER CA, 1992, CIRCULATION, V85, P434, DOI 10.1161/01.CIR.85.2.434
   NIENABER CA, 1993, NEW ENGL J MED, V328, P1, DOI 10.1056/NEJM199301073280101
   Pretre R, 1997, LANCET, V349, P1461, DOI 10.1016/S0140-6736(96)09372-5
   Roger VL, 2012, CIRCULATION, V125, pE2, DOI 10.1161/CIR.0b013e31823ac046
   WALKER PJ, 1993, J VASC SURG, V18, P1042, DOI 10.1016/0741-5214(93)90560-9
   Wang TY, 2011, JAMA-J AM MED ASSOC, V305, P2540, DOI 10.1001/jama.2011.862
NR 27
TC 12
Z9 12
U1 0
U2 2
PU EXCERPTA MEDICA INC-ELSEVIER SCIENCE INC
PI BRIDGEWATER
PA 685 ROUTE 202-206 STE 3, BRIDGEWATER, NJ 08807 USA
SN 0002-9149
J9 AM J CARDIOL
JI Am. J. Cardiol.
PD AUG 1
PY 2013
VL 112
IS 3
BP 430
EP 435
DI 10.1016/j.amjcard.2013.03.049
PG 6
WC Cardiac & Cardiovascular Systems
WE Science Citation Index Expanded (SCI-EXPANDED)
SC Cardiovascular System & Cardiology
GA 198LO
UT WOS:000322924600022
PM 23668639
DA 2023-05-13
ER

PT J
AU Tang, LY
   Li, K
   Wu, CJ
AF Tang, Liya
   Li, Kun
   Wu, Chiung-Jung (Jo)
TI Thirty-day readmission, length of stay and self-management behaviour
   among patients with acute coronary syndrome and type 2 diabetes
   mellitus: A scoping review
SO JOURNAL OF CLINICAL NURSING
LA English
DT Review
DE acute coronary syndrome; diabetes mellitus; length of stay; readmission;
   self-management behaviour
ID ACUTE MYOCARDIAL-INFARCTION; HEART-DISEASE; HOSPITAL OUTCOMES; LONG
   TRENDS; MORTALITY; CARE; IMPACT; PREDICTORS; FAILURE; PROGRAM
AB Aims and Objectives To summarise the current evidence on comorbid type 2 diabetes mellitus (T2DM) related to 30-day readmission and hospital length of stay (LOS) among patients with acute coronary syndrome (ACS) and evidence on the effectiveness of self-management programmes for patients with both conditions. Background Acute coronary syndrome and T2DM remain two major diseases leading to serious consequences. Thirty-day readmission and LOS were considered indicators of the quality of care, with the understanding that the potential significant effects of these outcomes could be varied. Design This scoping review followed the methodology described by Arksey and O'Malley. Methods Five databases including PubMed, Embase, Cochrane Library, Web of Science and CINAHL were searched, and a total of 20 articles involving 913,807 patients were included. Results were reported in accordance with PRISMA-ScR guidelines. Results The results indicated that patients with both ACS and T2DM have prolonged LOS and increased 30-day readmission rates. The findings supported that improvements in patient self-management behaviour for optimal health outcomes were partially successful by effective self-management programmes; however, few articles on intervention programmes specifically designed for patients with two conditions were found. Conclusion Prolonged LOS and increased 30-day readmission rates are found among patients with ACS and T2DM. Based on few pilot studies building on each other, the effectiveness of self-management programmes in promoting self-care behaviour, self-efficacy and knowledge for patients with ACS and T2DM cannot be concluded. Relevance to clinical practice Findings from this review provide valuable information on and a better understanding of readmissions and LOS among patients with ACS and T2DM for healthcare providers. Future developments and implementations of effective self-management programmes should target patients with dual diagnoses to improve health behaviour and reduce readmission and LOS.
C1 [Tang, Liya; Li, Kun] Jilin Univ, Sch Nursing, 965 Xinjiang St, Changchun, Jilin, Peoples R China.
   [Wu, Chiung-Jung (Jo)] Univ Sunshine Coast, Sch Nursing Midwifery & Paramed, Sippy Downs, Qld, Australia.
   [Wu, Chiung-Jung (Jo)] Royal Brisbane & Womens Hosp, Brisbane, Qld, Australia.
   [Wu, Chiung-Jung (Jo)] Univ Queensland, Mater Med Res Inst, Brisbane, Qld, Australia.
C3 Jilin University; University of the Sunshine Coast; Royal Brisbane &
   Women's Hospital; Mater Research; University of Queensland
RP Li, K (通讯作者)，Jilin Univ, Sch Nursing, 965 Xinjiang St, Changchun, Jilin, Peoples R China.
EM lik@jlu.edu.cn
RI Wu, Chiung-Jung (Jo)/J-1013-2012
OI Wu, Chiung-Jung (Jo)/0000-0001-6512-9049
FU Department of Science and Technology of Jilin Province [20190303170SF]
FX This work was funded by Department of Science and Technology of Jilin
   Province (20190303170SF).
CR Ahmed Nasir, 2014, J Ayub Med Coll Abbottabad, V26, P57
   Amarasingham R, 2013, BMJ QUAL SAF, V22, P998, DOI 10.1136/bmjqs-2013-001901
   Amsterdam EA, 2014, J AM COLL CARDIOL, V64, P2713, DOI [10.1016/j.jacc.2014.10.011, 10.1161/CIR.0000000000000134, 10.1016/j.jacc.2014.09.017]
   Arksey Hilary, 2005, INT J SOC RES METHOD, V8, P19, DOI [10.1080/1364557032000119616, DOI 10.1080/1364557032000119616]
   Arora S, 2017, AM J CARDIOL, V119, P760, DOI 10.1016/j.amjcard.2016.11.022
   Bandura A, 2004, BEHAV RES THER, V42, P613, DOI 10.1016/j.brat.2004.02.001
   Blok AC, 2017, NURS FORUM, V52, P138, DOI 10.1111/nuf.12169
   Burke RE, 2014, BMC HEALTH SERV RES, V14, DOI 10.1186/1472-6963-14-423
   Carral F, 2003, J DIABETES COMPLICAT, V17, P331, DOI 10.1016/S1056-8727(02)00219-2
   Centers for Medicare & Medicaid Services, 2014, READM RED PROGR
   Chen WW, 2018, CHIN CIRCULATION J, V33, P1, DOI DOI 10.3969/J.ISSN.1000-3614.2018.01.001
   Chiang CH, 2013, ACTA CARDIOL SIN, V29, P387
   Colin X, 2007, DIABETES METAB, V33, P310, DOI 10.1016/j.diabet.2006.12.004
   Deedwania P, 2017, AM HEART J, V187, P78, DOI 10.1016/j.ahj.2017.02.025
   Dharmarajan K, 2013, JAMA-J AM MED ASSOC, V309, P355, DOI 10.1001/jama.2012.216476
   Dunlay SM, 2012, ANN INTERN MED, V157, P11, DOI 10.7326/0003-4819-157-1-201207030-00004
   Geiss LS, 2014, JAMA-J AM MED ASSOC, V312, P1218, DOI 10.1001/jama.2014.11494
   Hamar GB, 2013, POPUL HEALTH MANAG, V16, P125, DOI 10.1089/pop.2012.0027
   Heisler M, 2005, DIABETES EDUCATOR, V31, P869, DOI 10.1177/0145721705283247
   Hung CC, 2013, ACTA CARDIOL SIN, V29, P395
   Kamalesh M, 2005, AM J MED SCI, V329, P228, DOI 10.1097/00000441-200505000-00003
   Khera R, 2017, AM J CARDIOL, V120, P1761, DOI 10.1016/j.amjcard.2017.07.081
   Liddy C, 2014, CAN FAM PHYSICIAN, V60, P1123
   Loudon BL, 2016, INT J CARDIOL, V220, P745, DOI 10.1016/j.ijcard.2016.06.188
   Magalhaes T, 2016, J MED SYST, V40, DOI 10.1007/s10916-015-0363-7
   Massalha S, 2016, EUR HEART J-ACUTE CA, V5, P455, DOI 10.1177/2048872615598632
   Meyfroidt G, 2011, BMC MED INFORM DECIS, V11, DOI 10.1186/1472-6947-11-64
   Mortuza R, 2014, HEART FAIL REV, V19, P75, DOI 10.1007/s10741-013-9381-z
   Musekamp G, 2016, PATIENT EDUC COUNS, V99, P1355, DOI 10.1016/j.pec.2016.03.022
   Nakatani D, 2013, CIRC J, V77, P439, DOI 10.1253/circj.CJ-11-1059
   Nguyen OK, 2018, J AM HEART ASSOC, V7, DOI 10.1161/JAHA.118.008882
   Oktay AA, 2018, CURR PROB CARDIOLOGY, V43, P68, DOI 10.1016/j.cpcardiol.2017.05.001
   Otten R, 2005, HEART, V91, P1466, DOI 10.1136/hrt.2004.052845
   Palacios J, 2017, J CARDIOVASC NURS, V32, pE9, DOI 10.1097/JCN.0000000000000392
   Rodriguez-Padial L, 2017, INT J CARDIOL, V230, P14, DOI 10.1016/j.ijcard.2016.12.121
   Ruiz S, 2014, PREV CHRONIC DIS, V11, DOI 10.5888/pcd11.130328
   Southern DA, 2014, J AM HEART ASSOC, V3, DOI 10.1161/JAHA.114.001046
   Sullivan VH, 2019, PROF CASE MANAG, V24, P76, DOI 10.1097/NCM.0000000000000304
   Tisminetzky M, 2015, INT J NEPHROL RENOV, V8, P41, DOI 10.2147/IJNRD.S78749
   Tisminetzky M, 2014, DIABETES VASC DIS RE, V11, P182, DOI 10.1177/1479164114524235
   Topaz M, 2016, WESTERN J NURS RES, V39, P147
   Tricco AC, 2018, ANN INTERN MED, V169, P467, DOI 10.7326/M18-0850
   Umpierrez GE, 2012, J CLIN ENDOCR METAB, V97, P16, DOI 10.1210/jc.2011-2098
   Valent F, 2017, ACTA DIABETOL, V54, P1081, DOI 10.1007/s00592-017-1050-6
   Vas A, 2017, INT J NURS PRACT, V23, DOI 10.1111/ijn.12571
   Wei NJ, 2013, DIABETIC MED, V30, pE56, DOI 10.1111/dme.12061
   Wu CJ, 2008, INT NURS REV, V55, P327, DOI 10.1111/j.1466-7657.2008.00636.x
   Wu CJ, 2012, INT NURS REV, V59, P345, DOI 10.1111/j.1466-7657.2012.00998.x
   Wu CJ, 2009, INT NURS REV, V56, P396, DOI 10.1111/j.1466-7657.2009.00725.x
   Wu CJ, 2017, NURS HEALTH SCI, V19, P307, DOI 10.1111/nhs.12346
   Wu CJ, 2012, J EVAL CLIN PRACT, V18, P695, DOI 10.1111/j.1365-2753.2010.01621.x
NR 51
TC 2
Z9 2
U1 2
U2 18
PU WILEY
PI HOBOKEN
PA 111 RIVER ST, HOBOKEN 07030-5774, NJ USA
SN 0962-1067
EI 1365-2702
J9 J CLIN NURS
JI J. Clin. Nurs.
PD FEB
PY 2020
VL 29
IS 3-4
BP 320
EP 329
DI 10.1111/jocn.15087
EA NOV 2019
PG 10
WC Nursing
WE Science Citation Index Expanded (SCI-EXPANDED); Social Science Citation Index (SSCI)
SC Nursing
GA KA6MY
UT WOS:000497274800001
PM 31698508
DA 2023-05-13
ER

PT J
AU Calabro, P
   Gragnano, F
   Di Maio, M
   Patti, G
   Antonucci, E
   Cirillo, P
   Gresele, P
   Palareti, G
   Pengo, V
   Pignatelli, P
   Pennacchi, M
   Granatelli, A
   De Servi, S
   De Luca, L
   Marcucci, R
AF Calabro, Paolo
   Gragnano, Felice
   Di Maio, Marco
   Patti, Giuseppe
   Antonucci, Emilia
   Cirillo, Plinio
   Gresele, Paolo
   Palareti, Gualtiero
   Pengo, Vittorio
   Pignatelli, Pasquale
   Pennacchi, Mauro
   Granatelli, Antonino
   De Servi, Stefano
   De Luca, Leonardo
   Marcucci, Rossella
CA EYESHOT Study
   Start Antiplatelet Register
TI Epidemiology and Management of Patients With Acute Coronary Syndromes in
   Contemporary Real-World Practice: Evolving Trends From the EYESHOT Study
   to the START-ANTIPLATELET Registry
SO ANGIOLOGY
LA English
DT Article
DE START-ANTIPLATELET registry; EYESHOT study; acute coronary syndromes;
   antithrombotic therapy; percutaneous coronary intervention
ID ANTITHROMBOTIC STRATEGIES; EUROPEAN-SOCIETY; ARTERY-DISEASE; TASK-FORCE;
   2017 ESC; CLOPIDOGREL; THERAPY
AB The epidemiology and management of patients with acute coronary syndromes (ACSs) have evolved. We aimed to describe recent demographics and therapeutic changes in the Italian ACS population. We analyzed data from 2 multicenter consecutive Italian registries (the EYESHOT [EmploYEd antithrombotic therapies in patients with acute coronary Syndromes HOspitalised in iTalian cardiac care units] and START-ANTIPLATELET registries) enrolling patients with ACS between December 2013 and June 2016. An overall population of 3756 patients with ACS was enrolled: 2585 in the EYESHOT and 1171 in the START-ANTIPLATELET. Compared with the EYESHOT, patients in the START-ANTIPLATELET registry presented more frequently with ST-segment elevation myocardial infarction and were more often smokers and dyslipidemic (all P < .001) and had atrial fibrillation (P = .018) but were less frequently aged 75 years and with a history of major bleeding (all P < .001). Analysis of treatment strategy showed a significant increase in the use of percutaneous coronary intervention, drug-eluting stents, dual antiplatelet therapy, and ticagrelor in the START-ANTIPLATELET (all P < .001), with a substantial decline in the proportion of patients conservatively managed and on clopidogrel at discharge (P < .001). A lower rate of in-hospital events was recorded in the START-ANTIPLATELET compared with the EYESHOT. The START-ANTIPLATELET and EYESHOT registries provide consecutive snapshots in the contemporary management of patients with ACS in Italy, showing important changes in both demographic characteristics and treatment strategies.
C1 [Calabro, Paolo; Gragnano, Felice; Di Maio, Marco] AORN St Anna & San Sebastiano, Div Clin Cardiol, Caserta, Italy.
   [Calabro, Paolo; Gragnano, Felice; Di Maio, Marco] Univ Campania Luigi Vanvitelli, Dept Cardiothorac & Resp Sci, Naples, Italy.
   [Patti, Giuseppe] Campus Biomed Univ Rome, Dept Cardiovasc Sci, Rome, Italy.
   [Antonucci, Emilia; Palareti, Gualtiero] Arianna Anticoagulaz Fdn, Bologna, Italy.
   [Cirillo, Plinio] Univ Naples Federico II, Sch Med, Dept Adv Biomed Sci, Naples, Italy.
   [Gresele, Paolo] Univ Perugia, Sect Internal & Cardiovasc Med, Dept Med, Perugia, Italy.
   [Pengo, Vittorio] Padua Univ Hosp, Dept Cardiac Thorac & Vasc Sci, Padua, Italy.
   [Pignatelli, Pasquale] Univ Roma La Sapienza, Dept Internal Med & Med Specialties, Rome, Italy.
   [Pennacchi, Mauro; Granatelli, Antonino; De Luca, Leonardo] San Giovanni Evangelista Hosp, Div Cardiol, Rome, Italy.
   [De Servi, Stefano] IRCCS Multimed, Div Cardiol, Milan, Italy.
   [Marcucci, Rossella] Univ Florence, Ctr Atherothrombot Dis, Dept Expt & Clin Med, Florence, Italy.
C3 Universita della Campania Vanvitelli; University Campus Bio-Medico -
   Rome Italy; University of Naples Federico II; University of Perugia;
   University of Padua; Azienda Ospedaliera - Universita di Padova;
   Sapienza University Rome; IRCCS Multimedica; University of Florence
RP Calabro, P (通讯作者)，AORN St Anna & San Sebastiano, Div Clin Cardiol, Caserta, Italy.; Calabro, P (通讯作者)，Univ Campania Luigi Vanvitelli, Dept Cardiothorac & Resp Sci, Naples, Italy.
EM paolo.calabro@unicampania.it
RI Di Maio, Marco/T-5405-2019; Calabro, Paolo/AAC-2704-2022; De Luca,
   Leonardo/ABC-5524-2020; Marcucci, Rossella/K-8471-2016; Gragnano,
   Felice/AAJ-2109-2020; gresele, paolo/AAG-8019-2019; De+Servi,
   Stefano/AAT-2631-2021; pignatelli, pasquale/K-2116-2016
OI Di Maio, Marco/0000-0001-8665-9890; Gragnano,
   Felice/0000-0002-6943-278X; Marcucci, Rossella/0000-0001-9549-7176;
   calabro, paolo/0000-0002-5018-830X; De Luca,
   Leonardo/0000-0002-8552-1272; pignatelli, pasquale/0000-0002-2265-7455
CR Antonucci E, 2015, PLOS ONE, V10, DOI 10.1371/journal.pone.0124719
   Ariotti S, 2016, JACC-CARDIOVASC INTE, V9, P426, DOI 10.1016/j.jcin.2015.11.015
   Bianchi R, 2017, ANGIOLOGY, V68, P281, DOI 10.1177/0003319716656714
   Calabro P, 2017, AM J MED, V130, pE511, DOI 10.1016/j.amjmed.2017.06.035
   Calabro P, 2017, CIRC-CARDIOVASC INTE, V10, DOI 10.1161/CIRCINTERVENTIONS.117.005636
   De Luca L, 2015, EUR HEART J-CARD PHA, V1, P168, DOI 10.1093/ehjcvp/pvv006
   De Luca L, 2015, EUR HEART J-ACUTE CA, V4, P441, DOI 10.1177/2048872614560505
   De Luca L, 2014, OPEN HEART, V1, DOI 10.1136/openhrt-2014-000148
   Ibanez B, 2018, KARDIOL POL, V76, P229, DOI 10.5603/KP.2018.0041
   Kastrati A, 2007, EUR HEART J, V28, P2706, DOI 10.1093/eurheartj/ehm402
   Mehta SR, 2001, LANCET, V358, P527, DOI 10.1016/S0140-6736(01)05701-4
   Nabel EG, 2012, NEW ENGL J MED, V366, P54, DOI 10.1056/NEJMra1112570
   Patti G, 2017, PLOS ONE, V12, DOI 10.1371/journal.pone.0186961
   Roffi M, 2016, EUR HEART J, V37, P267, DOI 10.1093/eurheartj/ehv320
   Valgimigli M, 2017, KARDIOL POL, V75, P1217, DOI 10.5603/KP.2017.0224
   Wallentin L, 2009, NEW ENGL J MED, V361, P1045, DOI 10.1056/NEJMoa0904327
   Wiviott SD, 2007, NEW ENGL J MED, V357, P2001, DOI 10.1056/NEJMoa0706482
NR 17
TC 33
Z9 33
U1 0
U2 6
PU SAGE PUBLICATIONS INC
PI THOUSAND OAKS
PA 2455 TELLER RD, THOUSAND OAKS, CA 91320 USA
SN 0003-3197
EI 1940-1574
J9 ANGIOLOGY
JI Angiology
PD OCT
PY 2018
VL 69
IS 9
BP 795
EP 802
DI 10.1177/0003319718760917
PG 8
WC Peripheral Vascular Disease
WE Science Citation Index Expanded (SCI-EXPANDED)
SC Cardiovascular System & Cardiology
GA GS6PE
UT WOS:000443819000009
PM 29544348
DA 2023-05-13
ER

PT J
AU Ellis, CJ
   Gamble, GD
   Williams, MJA
   Matsis, P
   Elliott, JM
   Devlin, G
   Mann, S
   French, JK
   White, HD
   Burgoyne, P
   August, S
   Wong, B
   O'Keefe, K
   Hart, H
   Wickham, J
   Ellis, C
   Gamble, G
   Benjamin, W
   Clarke, T
   French, J
   White, H
   Williams, B
   Maslowski, A
   Ko, A
   Lund, M
   Oettli, H
   Lennane, J
   Aftabuzzaman
   Tisch, J
   Porter, G
   Watts, V
   Braid, J
   Devlin, G
   Penney, D
   Edwards, E
   Garner, D
   Logan, K
   Morley, A
   Reeve, P
   Kanan, F
   Reeve, P
   Pusupati, J
   Ludbrook, A
   Aitcheson, F
   Weytmans, K
   Reeve, P
   Shepherd, R
   Ternouth, I
   Luke, R
   Mackenzie, J
   Thompson, T
   Olsen, K
   Shameem, R
   Matthews, T
   Lee, K
   Mann, S
   Cuthbert, A
   Matsis, P
   Middlemitch, D
   Scott, B
   Abernethy, M
   Hamer, A
   Price, R
   Heynike, M
   Udy, M
   Al Khairulla, Y
   Skeats, L
   Elliott, J
   Richards, M
   Campbell, L
   Alspach, A
   Abdul-Ghaffar, N
   Smart, A
   Hills, M
   Hammond, M
   Barker, C
   Curzon, P
   Nixon, G
   Meaden, S
   Williams, MJ
   McLelland, M
   Renner, C
   Maloney, A
AF Ellis, Chris J.
   Gamble, Greg D.
   Williams, Michael J. A.
   Matsis, Phil
   Elliott, John M.
   Devlin, Gerry
   Mann, Stewart
   French, John K.
   White, Harvey D.
   Burgoyne, P.
   August, S.
   Wong, B.
   O'Keefe, K.
   Hart, H.
   Wickham, J.
   Ellis, C.
   Gamble, G.
   Benjamin, W.
   Clarke, T.
   French, J.
   White, H.
   Williams, B.
   Maslowski, A.
   Ko, A.
   Lund, M.
   Oettli, H.
   Lennane, J.
   Aftabuzzaman
   Tisch, J.
   Porter, G.
   Watts, V.
   Braid, J.
   Devlin, G.
   Penney, D.
   Edwards, E.
   Garner, D.
   Logan, K.
   Morley, A.
   Reeve, P.
   Kanan, F.
   Reeve, P.
   Pusupati, J.
   Ludbrook, A.
   Aitcheson, F.
   Weytmans, K.
   Reeve, P.
   Shepherd, R.
   Ternouth, I.
   Luke, R.
   Mackenzie, J.
   Thompson, T.
   Olsen, K.
   Shameem, R.
   Matthews, T.
   Lee, K.
   Mann, S.
   Cuthbert, A.
   Matsis, P.
   Middlemitch, D.
   Scott, B.
   Abernethy, M.
   Hamer, A.
   Price, R.
   Heynike, M.
   Udy, M.
   Al Khairulla, Y.
   Skeats, L.
   Elliott, J.
   Richards, M.
   Campbell, L.
   Alspach, A.
   Abdul-Ghaffar, N.
   Smart, A.
   Hills, M.
   Hammond, Maria
   Barker, C.
   Curzon, P.
   Nixon, G.
   Meaden, S.
   Williams, M. J.
   McLelland, M.
   Renner, C.
   Maloney, A.
CA Regional Cardiac Soc NZ ACS Audit
TI All-Cause Mortality Following an Acute Coronary Syndrome: 12-Year
   Follow-Up of: the Comprehensive 2002 New Zealand Acute Coronary Syndrome
   Audit
SO HEART LUNG AND CIRCULATION
LA English
DT Article
DE Acute coronary syndromes; Prognosis; Follow-up studies; Death
ID ACUTE MYOCARDIAL-INFARCTION; LONG-TERM MORTALITY; GLOBAL REGISTRY;
   MANAGEMENT; AUSTRALIA; OUTCOMES; IMPROVEMENT; SURVIVAL; HEALTH; CARE
AB Background To describe the long-term mortality of a complete national cohort of acute coronary syndrome (ACS) patients enrolled in 2002, to compare this with a national age, sex and Maori ethnicity matched population, and to assess the influence of baseline factors on the 12-year mortality.
   Methods We reviewed 721 patients with a discharge diagnosis of an ACS who were enrolled in the first New Zealand ACS audit group cohort over 14 days in May 2002. We matched the cohort to the national mortality database using each patient's unique national identity number.
   Results Over a median follow-up of 12.7 years of 721 patients discharged with an ACS, overall mortality was 52%: ST-elevation myocardial infarction (STEMI) (58%), non-ST-elevation myocardial infarction (NSTEMI) (61%) and unstable angina pectoris (UAP) (42%) patients, p < 0.0001. In an age-adjusted survival model, males had a 29% increased mortality rate compared to females with a hazard ratio of 1.29 (95% CI 1.04, 1.61, p = 0.019). Over 12 years there were 339 (47%) deaths, compared to 284 (39%) deaths observed in the matched population. The standardised mortality ratio for patients admitted with an ACS in New Zealand is 1.3 (95% CI 1.2, 1.5) with eight patients per 100 not surviving to 12 years compared to this matched population.
   Conclusion The high mortality rate in this ACS cohort is a stark reminder of the prognostic implications of a presentation with an ACS. It emphasises the on-going need for optimal management of these patients throughout every stage of their initial treatment and subsequent on-going care.
C1 [Ellis, Chris J.; White, Harvey D.] Auckland City Hosp, Dept Cardiol, Auckland, New Zealand.
   [Gamble, Greg D.] Univ Auckland, Dept Med, Auckland, New Zealand.
   [Williams, Michael J. A.] Dunedin Publ Hosp, Dunedin, New Zealand.
   [Matsis, Phil; Mann, Stewart; Matsis, P.; Middlemitch, D.; Scott, B.] Wellington Hosp, Wellington, New Zealand.
   [Elliott, John M.; Elliott, J.; Richards, M.; Campbell, L.; Alspach, A.] Christchurch Hosp, Christchurch, New Zealand.
   [Devlin, Gerry; Devlin, G.; Penney, D.] Waikato Hosp, Hamilton, New Zealand.
   [French, John K.] Liverpool Hosp, Sydney, NSW, Australia.
   [Burgoyne, P.; August, S.] Kawakawa Hosp, Kawakawa, New Zealand.
   [Wong, B.; O'Keefe, K.] Whangarei Hosp, Whangarei, New Zealand.
   [Hart, H.; Wickham, J.] North Shore Hosp, Auckland, New Zealand.
   [Ellis, C.; Gamble, G.; Benjamin, W.] Auckland Hosp, Auckland, New Zealand.
   [Clarke, T.] Mercy Private Hosp, Auckland, New Zealand.
   [French, J.; White, H.; Williams, B.] Green Lane Hosp, Auckland, New Zealand.
   [Maslowski, A.] Ascot Private Hosp, Auckland, New Zealand.
   [Ko, A.; Lund, M.; Oettli, H.] Middlemore Hosp, Auckland, New Zealand.
   [Lennane, J.; Aftabuzzaman] Thames Hosp, Thames, New Zealand.
   [Tisch, J.; Porter, G.; Watts, V.; Braid, J.] Tauranga Hosp, Tauranga, New Zealand.
   [Edwards, E.; Garner, D.] Whakatane Hosp, Whakatane, New Zealand.
   [Logan, K.; Morley, A.] Rotorua Hosp, Rotorua, New Zealand.
   [Reeve, P.; Kanan, F.] Tokoroa Hosp, Tokoroa, New Zealand.
   [Reeve, P.; Pusupati, J.] Te Kuiti Hosp, Te Kuiti, New Zealand.
   [Ludbrook, A.] Taupo Hosp, Taupo, New Zealand.
   [Aitcheson, F.; Weytmans, K.] Gisborne Hosp, Gisborne, New Zealand.
   [Reeve, P.; Shepherd, R.] Taumarunui Hosp, Taumarunui, New Zealand.
   [Ternouth, I.] New Plymouth Hosp, New Plymouth, New Zealand.
   [Luke, R.; Mackenzie, J.] Hastings Hosp, Hastings, New Zealand.
   [Thompson, T.; Olsen, K.] Wanganui Hosp, Whanganui, New Zealand.
   [Shameem, R.] Palmerston North Hosp, Palmerston North, New Zealand.
   [Matthews, T.; Lee, K.] Masterton Hosp, Masterton, New Zealand.
   [Mann, S.; Cuthbert, A.] Hutt Hosp, Lower Hutt, New Zealand.
   [Abernethy, M.] Wakefield Private Hosp, Wellington, New Zealand.
   [Hamer, A.; Price, R.] Nelson Hosp, Nelson, New Zealand.
   [Heynike, M.; Udy, M.] Blenheim Hosp, Blenheim, New Zealand.
   [Al Khairulla, Y.; Skeats, L.] Greymouth Hosp, Greymouth, New Zealand.
   [Abdul-Ghaffar, N.; Smart, A.] Ashburton Hosp, Ashburton, New Zealand.
   [Hills, M.; Hammond, Maria; Barker, C.] Timaru Hosp, Timaru, New Zealand.
   [Curzon, P.] Oamaru Hosp, Oamaru, New Zealand.
   [Nixon, G.; Meaden, S.] Dunstan Hosp Clyde, Otago, New Zealand.
   [Williams, M. J.; McLelland, M.] Dunedin Publ Hosp, Dunedin, New Zealand.
   [Renner, C.; Maloney, A.] Invercargill Hosp, Invercargill, New Zealand.
C3 Auckland City Hospital; University of Auckland; Dunedin Public Hospital;
   Christchurch Hospital New Zealand; Waikato Hospital; Liverpool Hospital;
   Auckland City Hospital; Dunedin Public Hospital
RP Ellis, CJ (通讯作者)，Auckland City Hosp, Dept Cardiol, Green Lane Cardiovasc Serv, Level 3, Auckland 1023, New Zealand.
EM chrise@adhb.govt.nz
RI Porter, Graeme/AAK-4934-2021; Michael, Williams J A/C-1759-2008
OI Michael, Williams J A/0000-0003-4822-4962
CR Aliprandi-Costa B, 2011, MED J AUSTRALIA, V195, P116, DOI 10.5694/j.1326-5377.2011.tb03237.x
   Bansilal S, 2016, J AM COLL CARDIOL, V68, P789, DOI 10.1016/j.jacc.2016.06.005
   Brieger DB, 2015, MJA, V9
   Briffa T, 2009, BMJ-BRIT MED J, V338, P1
   Bucholz EM, 2014, CIRCULATION, V130, P757, DOI 10.1161/CIRCULATIONAHA.114.009480
   Chew DP, 2007, INTERN MED J, V37, P741, DOI 10.1111/j.1445-5994.2007.01435.x
   Chew DP, 2008, MED J AUSTRALIA, V188, P691, DOI 10.5694/j.1326-5377.2008.tb01847.x
   Chew DP, 2015, HEART LUNG CIRC, V24, P213, DOI 10.1016/j.hlc.2014.12.159
   Clark AM, 2012, INT J CARDIOL, V155, P347, DOI 10.1016/j.ijcard.2011.10.036
   Ellis C, 2015, INTERN MED J, V45, P497, DOI 10.1111/imj.12739
   Ellis C, 2004, NZ MED J, V117, P1197
   Ellis CJ, 2008, NEW ZEAL MED J, V121, P5
   Fox KAA, 2010, HEART, V96, P1095, DOI 10.1136/hrt.2009.190827
   Fox KAA, 2010, EUR HEART J, V31, P2755, DOI 10.1093/eurheartj/ehq326
   Gohil J, 2007, INTERN MED J, V37, P737, DOI 10.1111/j.1445-5994.2007.01515.x
   Granger CB, 2003, ARCH INTERN MED, V163, P2345, DOI 10.1001/archinte.163.19.2345
   Grey C, 2014, AUST NZ J PUBL HEAL, V38, P216, DOI 10.1111/1753-6405.12241
   Herrett E, 2010, HEART, V96, P1264, DOI 10.1136/hrt.2009.192328
   Kandzari DE, 2005, AM HEART J, V149, P474, DOI 10.1016/j.ahj.2004.11.014
   Kerr AJ, 2016, NEW ZEAL MED J, V129, P23
   Kotwal S, 2016, HEART LUNG CIRC, V25, P124, DOI 10.1016/j.hlc.2015.07.019
   National Heart Foundation of Australia and Cardiac Society of Australia and New Zealand, 2016, HEART LUNG CIRC, V25, P895
   Non ST-Elevation Acute Coronary Syndrome Guidelines Group and the New Zealand Branch of the Cardiac Society of Australia and New Zealand, 2012, NZ MED J, V125, P1
   Pagidipati NJ, 2016, NAT REV CARDIOL, V13, P471, DOI 10.1038/nrcardio.2016.89
   Roe MT, 2011, AM HEART J, V162, DOI 10.1016/j.ahj.2011.08.010
   Roffi M, 2016, EUR HEART J, V37, P267, DOI 10.1093/eurheartj/ehv320
   Smolina K, 2012, CIRC-CARDIOVASC QUAL, V5, P532, DOI 10.1161/CIRCOUTCOMES.111.964700
   Steg PG, 2012, EUR HEART J, V33, P2569, DOI 10.1093/eurheartj/ehs215
   Steg PG, 2007, ARCH INTERN MED, V167, P68, DOI 10.1001/archinte.167.1.68
   Stewart AW, 1999, EUR HEART J, V20, P803, DOI 10.1053/euhj.1998.1401
   Stewart RAH, 2008, NEW ZEAL MED J, V121, P11
   Tang EW, 2007, AM HEART J, V153, P29, DOI 10.1016/j.ahj.2006.10.004
   White H, 2013, NEW ZEAL MED J, V126, P127
NR 33
TC 16
Z9 16
U1 0
U2 3
PU ELSEVIER SCIENCE INC
PI NEW YORK
PA STE 800, 230 PARK AVE, NEW YORK, NY 10169 USA
SN 1443-9506
EI 1444-2892
J9 HEART LUNG CIRC
JI Heart Lung Circ.
PD FEB
PY 2019
VL 28
IS 2
BP 245
EP 256
DI 10.1016/j.hlc.2017.10.015
PG 12
WC Cardiac & Cardiovascular Systems
WE Science Citation Index Expanded (SCI-EXPANDED)
SC Cardiovascular System & Cardiology
GA HH3ZU
UT WOS:000455660200017
PM 29150157
DA 2023-05-13
ER

PT J
AU ten Berg, JM
   Zwart, B
   van't Hof, AWJ
   Liem, A
   Waltenberger, J
   de Winter, RJ
   Jukema, JW
AF ten Berg, J. M.
   Zwart, B.
   van't Hof, A. W. J.
   Liem, A.
   Waltenberger, J.
   de Winter, R. J.
   Jukema, J. W.
TI Optimal duration of dual antiplatelet therapy after percutaneous
   coronary intervention or after acute coronary syndrome Practical lessons
   from a review
SO NETHERLANDS HEART JOURNAL
LA English
DT Review
DE Acute coronary syndrome; Percutaneous coronary intervention; Dual
   antiplatelet therapy
ID ELUTING STENT IMPLANTATION; ELEVATION MYOCARDIAL-INFARCTION; GUIDELINE
   FOCUSED UPDATE; CLOPIDOGREL THERAPY; ATRIAL-FIBRILLATION; ACC/AHA
   GUIDELINE; PREDICTORS; THROMBOSIS; MORTALITY; RISK
AB To prevent recurrent ischaemic events, dual antiplatelet therapy (DAPT) is the standard of care after percutaneous coronary intervention and in the treatment of acute coronary syndrome. Recent evidence supports an adjusted DAPT duration in selected patients.
   The current paper aims to encourage cardiologists to actively search for patients benefiting from either shorter or prolonged duration DAPT and proposes an algorithm to identify patients who are likely to benefit from such an alternative strategy.
   Individualised DAPT duration should be considered in high-risk anatomic and/or clinical subgroups or in patients at increased haemorrhagic risk with low ischaemic risk. Both thrombotic and haemorrhagic risk should be assessed in all patients. In patients undergoing percutaneous coronary intervention, the interventional cardiologist could advise on the minimal duration of DAPT. However, in contrast to the minimum duration of DAPT for stent thrombosis prevention, longer duration DAPT is aimed at prevention of spontaneous myocardial infarction, and not at stent thrombosis, and thus the key to success is to treat the patient's overall thrombotic risk.
   The advice on the duration of DAPT must be documented in the patient's records and communicated with the treating physician and general practitioner. DAPT duration should be reassessed at least on a yearly basis.
C1 [ten Berg, J. M.; Zwart, B.] St Antonius Hosp, Dept Cardiol, Nieuwegein, Netherlands.
   [van't Hof, A. W. J.] Isala Klinieken Zwolle, Dept Cardiol, Zwolle, Netherlands.
   [Liem, A.] Franciscus Gasthuis, Dept Cardiol, Rotterdam, Netherlands.
   [Waltenberger, J.] Univ Klinikum Munster, Dept Cardiovasc Med, Munster, Germany.
   [de Winter, R. J.] Acad Med Ctr, Dept Cardiol, Amsterdam, Netherlands.
   [Jukema, J. W.] Leiden Univ, Med Ctr, Dept Cardiol, Leiden, Netherlands.
C3 St. Antonius Hospital Utrecht; Franciscus Gasthuis; University of
   Amsterdam; Academic Medical Center Amsterdam; Leiden University; Leiden
   University Medical Center (LUMC); Leiden University - Excl LUMC
RP ten Berg, JM (通讯作者)，St Antonius Hosp, Dept Cardiol, Nieuwegein, Netherlands.
EM j.ten.berg@antoniusziekenhuis.nl
RI Jukema, J. Wouter/ABD-6503-2021
OI Jukema, J. Wouter/0000-0002-3246-8359
FU AstraZeneca; Eli Lilly; Daiichi Sankyo; Medicines Company; Accumetrics;
   Boehringer-Ingelheim; BMS; Pfizer; Bayer; ZonMw; Amgen; Astellas;
   Anthera; Biotronik; Boston Scientific; Lilly; Genzyme; Medtronic;
   Merck-Schering-Plough; Orbus Neich; Novartis; Roche; Servier; Sanofi
   Aventis; Medicine Company; Netherlands Heart Foundation; CardioVascular
   Research the Netherlands (CVON); Interuniversity Cardiology Institute of
   the Netherlands; European Community Framework KP7 Programme
FX J.M. ten Berg reports having received advisory/consulting/speaker's fees
   from AstraZeneca, Eli Lilly, Daiichi Sankyo, the Medicines Company,
   Accumetrics, Boehringer-Ingelheim, BMS, Pfizer, Bayer, Research grants:
   ZonMw, AstraZeneca. A.W.J. van't Hof reports having received
   institutional grant from Astra Zeneca and Daiichi Sankyo. J.W.
   Jukema/his department has received research grants from and/or was
   speaker (with or without lecture fees) on a. o. (CME accredited)
   meetings sponsored by Amgen, Astellas, Anthera, AstraZeneca, Bayer,
   Biotronik, Boston Scientific, Daiichi Sankyo, Lilly, Genzyme, Medtronic,
   Merck-Schering-Plough, Pfizer, Orbus Neich, Novartis, Roche, Servier,
   Sanofi Aventis, The Medicine Company, the Netherlands Heart Foundation,
   CardioVascular Research the Netherlands (CVON), the Interuniversity
   Cardiology Institute of the Netherlands and the European Community
   Framework KP7 Programme. B. Zwart, A. Liem, J. Waltenberger and R.J. de
   Winter declare that they have no competing interests.
CR Antman EM, 2000, JAMA-J AM MED ASSOC, V284, P835, DOI 10.1001/jama.284.7.835
   Binder RK, 2015, EUR HEART J, V36, P1207, DOI 10.1093/eurheartj/ehv103
   Bittl JA, 2016, CIRCULATION, V134, pE156, DOI 10.1161/CIR.0000000000000405
   Bonaca MP, 2015, NEW ENGL J MED, V372, P1791, DOI 10.1056/NEJMoa1500857
   Brener SJ, 2016, JACC-CARDIOVASC INTE, V9, P1450, DOI 10.1016/j.jcin.2016.04.037
   Camaro C, 2016, AM HEART J, V178, P37, DOI 10.1016/j.ahj.2016.04.016
   Collet JP, 2014, LANCET, V384, P1577, DOI 10.1016/S0140-6736(14)60612-7
   Colombo A, 2014, J AM COLL CARDIOL, V64, P2086, DOI 10.1016/j.jacc.2014.09.008
   Eagle KA, 2004, JAMA-J AM MED ASSOC, V291, P2727, DOI 10.1001/jama.291.22.2727
   Elmariah S, 2015, LANCET, V385, P792, DOI 10.1016/S0140-6736(14)62052-3
   Feres F, 2013, JAMA-J AM MED ASSOC, V310, P2510, DOI 10.1001/jama.2013.282183
   Genereux P, 2015, J AM COLL CARDIOL, V66, P1036, DOI 10.1016/j.jacc.2015.06.1323
   Gwon HC, 2012, CIRCULATION, V125, P505, DOI 10.1161/CIRCULATIONAHA.111.059022
   Iakovou I, 2005, JAMA-J AM MED ASSOC, V293, P2126, DOI 10.1001/jama.293.17.2126
   Kim BK, 2012, J AM COLL CARDIOL, V60, P1340, DOI 10.1016/j.jacc.2012.06.043
   Kirchhof P, 2016, EUR HEART J, V37, P2893, DOI 10.1093/eurheartj/ehw210
   Levine GN, 2016, J AM COLL CARDIOL, V68, P1082, DOI 10.1016/j.jacc.2016.03.513
   Mauri L, 2016, EUR HEART J, V37, P378, DOI 10.1093/eurheartj/ehv614
   Mauri L, 2014, NEW ENGL J MED, V371, P2155, DOI 10.1056/NEJMoa1409312
   Moscucci M, 2003, EUR HEART J, V24, P1815, DOI 10.1016/S0195-668X(03)00485-8
   Navarese EP, 2015, BMJ-BRIT MED J, V350, P1618, DOI DOI 10.1136/BMJ.H1618
   Ong DS, 2015, NAT REV CARDIOL, V12, P325, DOI 10.1038/nrcardio.2015.32
   Palmerini T, 2017, EUR HEART J, V38, P1034, DOI 10.1093/eurheartj/ehw627
   Palmerini T, 2017, J AM COLL CARDIOL, V69, P2011, DOI 10.1016/j.jacc.2017.02.029
   Palmerini T, 2016, EUR HEART J, V37, P353, DOI 10.1093/eurheartj/ehv712
   Palmerini T, 2015, LANCET, V385, P2371, DOI 10.1016/S0140-6736(15)60263-X
   Pisters R, 2010, CHEST, V138, P1093, DOI 10.1378/chest.10-0134
   Roffi M, 2016, EUR HEART J, V37, P267, DOI 10.1093/eurheartj/ehv320
   Schulz S, 2009, EUR HEART J, V30, P2714, DOI 10.1093/eurheartj/ehp275
   Schulz-Schupke S, 2015, EUR HEART J, V36, P1252, DOI 10.1093/eurheartj/ehu523
   Spencer FA, 2015, ANN INTERN MED, V163, P118, DOI 10.7326/M15-0083
   Spertus JA, 2006, CIRCULATION, V113, P2803, DOI 10.1161/CIRCULATIONAHA.106.618066
   Subherwal S, 2009, CIRCULATION, V119, P1873, DOI 10.1161/CIRCULATIONAHA.108.828541
   Udell JA, 2016, EUR HEART J, V37, P390, DOI 10.1093/eurheartj/ehv443
   Urban P, 2015, NEW ENGL J MED, V373, P2038, DOI 10.1056/NEJMoa1503943
   Valgimigli M, 2015, J AM COLL CARDIOL, V65, P805, DOI 10.1016/j.jacc.2014.11.053
   Valgimigli M, 2012, CIRCULATION, V125, P2015, DOI 10.1161/CIRCULATIONAHA.111.071589
   van Werkum JW, 2009, J AM COLL CARDIOL, V53, P1399, DOI 10.1016/j.jacc.2008.12.055
   Windecker S, 2014, EUR HEART J, V35, P2541, DOI [10.5603/KP.2014.0224, 10.1093/eurheartj/ehu278, 10.1093/ejcts/ezu366]
   Yeh RW, 2016, JAMA-J AM MED ASSOC, V315, P1735, DOI 10.1001/jama.2016.3775
NR 40
TC 2
Z9 2
U1 0
U2 5
PU BOHN STAFLEU VAN LOGHUM BV
PI HOUTEN
PA POSTBUS 246, 3990 GA HOUTEN, NETHERLANDS
SN 1568-5888
EI 1876-6250
J9 NETH HEART J
JI Neth. Heart J.
PD DEC
PY 2017
VL 25
IS 12
BP 655
EP 663
DI 10.1007/s12471-017-1023-y
PG 9
WC Cardiac & Cardiovascular Systems
WE Science Citation Index Expanded (SCI-EXPANDED)
SC Cardiovascular System & Cardiology
GA FN6LF
UT WOS:000416125200002
PM 28762022
OA Green Published, gold
DA 2023-05-13
ER

PT J
AU Burman, RA
   Zakariassen, E
   Hunskaar, S
AF Burman, Robert Anders
   Zakariassen, Erik
   Hunskaar, Steinar
TI Management of chest pain: a prospective study from Norwegian
   out-of-hours primary care
SO BMC FAMILY PRACTICE
LA English
DT Article
DE Chest pain; Primary care; Out-of-hours; ECG; Severity of illness
ID ACUTE CORONARY SYNDROME; GENERAL-PRACTICE; DIAGNOSIS; EMERGENCY;
   MORTALITY
AB Background: Chest pain is a common diagnostic challenge in primary care and diagnostic measures are often aimed at confirming or ruling out acute ischaemic heart disease. The aim of this study was to investigate management of patients with chest pain out-of-hours, including the use of ECG and laboratory tests, assessment of severity of illness, and the physicians' decisions on treatment and admittance to hospital.
   Methods: Data were registered prospectively from four Norwegian casualty clinics. Data from structured telephone interviews with 100 physicians shortly after a consultation with a patient presenting at the casualty clinic with "chest pain" were analysed.
   Results: A total of 832 patients with chest pain were registered. The first 100 patients (corresponding doctor-patient pairs) were included in the study according to the predefined inclusion criteria. Median age of included patients was 46 years, men constituted 58%. An ECG was taken in 92 of the patients. Of the 24 patients categorised to acute level of response, 15 had a NACA-score indicating a potentially or definitely life-threatening medical situation. 50 of the patients were admitted to a hospital for further management, of which 43 were thought to have ischaemic heart disease. Musculoskeletal pain was the second most common cause of pain (n = 22). Otherwise the patients were thought to have a variety of conditions, most of them managed at a primary care level.
   Conclusions: Patients with chest pain presenting at out-of-hours services in Norway are investigated for acute heart disease, but less than half are admitted to hospital for probable acute coronary syndrome, and only a minority is given emergency treatment for acute coronary syndrome. A wide variety of other diagnoses are suggested by the doctors for patients presenting with chest pain. Deciding the appropriate level of response for such patients is a difficult task, and both over-and under-triage probably occur in out-of-hours primary care.
C1 [Burman, Robert Anders; Zakariassen, Erik; Hunskaar, Steinar] Uni Res Hlth, Natl Ctr Emergency Primary Hlth Care, N-5018 Bergen, Norway.
   [Burman, Robert Anders; Zakariassen, Erik; Hunskaar, Steinar] Univ Bergen, Dept Global Publ Hlth & Primary Care, N-5020 Bergen, Norway.
   [Zakariassen, Erik] Norwegian Air Ambulance Fdn, Dept Res, N-1441 Drobak, Norway.
C3 University of Bergen
RP Burman, RA (通讯作者)，Uni Res Hlth, Natl Ctr Emergency Primary Hlth Care, Kalfarveien 31, N-5018 Bergen, Norway.
EM robert.burman@uni.no
FU National Centre for Emergency Primary Health Care; Uni Research Health,
   Bergen; Norwegian Medical Association's fund for Research in General
   Practice
FX The project was partly funded by the National Centre for Emergency
   Primary Health Care, Uni Research Health, Bergen. RAB has received a
   research grant from the Norwegian Medical Association's fund for
   Research in General Practice.
CR Bosner S, 2010, FAM PRACT, V27, P363, DOI 10.1093/fampra/cmq024
   Bosner S, 2009, EUR J GEN PRACT, V15, P141, DOI 10.3109/13814780903329528
   Bruyninckx R, 2008, BRIT J GEN PRACT, V58, P105, DOI 10.3399/bjgp08X277014
   Bruyninckx R, 2009, ACTA CARDIOL, V64, P259, DOI 10.2143/AC.64.2.2036147
   Buntinx F, 2001, FAM PRACT, V18, P586, DOI 10.1093/fampra/18.6.586
   Burman RA, 2011, BMC EMERG MED, V11, DOI 10.1186/1471-227X-11-9
   Cayley WE, 2005, AM FAM PHYSICIAN, V72, P2012
   Ingram JC, 2009, BRIT J GEN PRACT, V59, P24, DOI 10.3399/bjgp09X394824
   Mant J, 2004, HEALTH TECHNOL ASSES, V8, P1
   Nilsson S, 2003, BRIT J GEN PRACT, V53, P378
   Raatiniemi L, 2013, ACTA ANAESTH SCAND, V57, P1253, DOI 10.1111/aas.12208
   Rebnord IK, 2012, SCAND J PRIM HEALTH, V30, P76, DOI 10.3109/02813432.2012.684208
   Rebnord Ingrid Keilegavlen, 2009, Tidsskr Nor Laegeforen, V129, P987, DOI 10.4045/tidsskr.08.0288
   Ruigomez A, 2006, FAM PRACT, V23, P167, DOI 10.1093/fampra/cmi124
   The Norwegian Medical Association, 2005, NORSK IND MED NODHJ
   Thygesen K, 2012, EUR HEART J, V33, P2252, DOI 10.1093/eurheartj/ehs154
   Turnipseed SD, 2009, ACAD EMERG MED, V16, P495, DOI 10.1111/j.1553-2712.2009.00420.x
NR 17
TC 14
Z9 15
U1 0
U2 5
PU BMC
PI LONDON
PA CAMPUS, 4 CRINAN ST, LONDON N1 9XW, ENGLAND
SN 1471-2296
J9 BMC FAM PRACT
JI BMC Fam. Pract.
PD MAR 24
PY 2014
VL 15
AR 51
DI 10.1186/1471-2296-15-51
PG 7
WC Primary Health Care; Medicine, General & Internal
WE Science Citation Index Expanded (SCI-EXPANDED)
SC General & Internal Medicine
GA AF4SI
UT WOS:000334703900002
PM 24661903
OA Green Published, gold, Green Accepted
DA 2023-05-13
ER

PT J
AU McConaghy, JR
   Sharma, M
   Patel, H
AF McConaghy, John R.
   Sharma, Malvika
   Patel, Hiten
TI Acute Chest Pain in Adults: Outpatient Evaluation
SO AMERICAN FAMILY PHYSICIAN
LA English
DT Article
ID ACUTE MYOCARDIAL-INFARCTION; CORONARY-ARTERY-DISEASE; ASSOCIATION
   TASK-FORCE; PULMONARY-EMBOLISM; PRIMARY-CARE; EMERGENCY-DEPARTMENT;
   AMERICAN-COLLEGE; HEART-FAILURE; DIAGNOSIS; RULE
AB Approximately 1% of primary care office visits are for chest pain, and 2% to 4% of these patients will have unstable angina or myocardial infarction. Initial evaluation is based on determining whether the patient needs to be referred to a higher level of care to rule out acute coronary syndrome (ACS). A combination of age, sex, and type of chest pain can predict the likelihood of coronary artery disease as the cause of chest pain. The Marburg Heart Score and the INTERCHEST clinical decision rule can also help estimate ACS risk. Twelve-lead electrocardiography is recommended to look for ST segment changes, new-onset left bundle branch block, presence of 0 waves, and new T-wave inversions. Patients with suspicion of ACS or changes on electrocardiography should be transported immediately to the emergency department. Those at low or intermediate risk of ACS can undergo exercise stress testing, coronary computed tomography angiography, or cardiac magnetic resonance imaging. In those with low suspicion for ACS, consider other diagnoses such as chest wall pain or costochondritis, gastroesophageal reflux disease, and panic disorder or anxiety states. Other less common, but important, diagnostic considerations include acute pericarditis, pneumonia, heart failure, pulmonary embolism, and acute thoracic aortic dissection. Copyright (C) 2020 American Academy of Family Physicians.
C1 [McConaghy, John R.; Sharma, Malvika; Patel, Hiten] Ohio State Univ, Wexner Med Ctr, Family Med Residency Program, Columbus, OH 43201 USA.
C3 University System of Ohio; Ohio State University
RP McConaghy, JR (通讯作者)，Ohio State Univ, Wexner Med Ctr, 2231 N High St, Columbus, OH 43201 USA.
EM john.mcconaghy@osumc.edu
CR Aerts M, 2017, J CLIN EPIDEMIOL, V81, P120, DOI 10.1016/j.jclinepi.2016.09.011
   Amsterdam EA, 2014, J AM COLL CARDIOL, V64, P2713, DOI [10.1016/j.jacc.2014.10.011, 10.1161/CIR.0000000000000134, 10.1016/j.jacc.2014.09.017]
   Bittencourt MS, 2016, CIRCULATION, V134, P201, DOI 10.1161/CIRCULATIONAHA.116.023396
   Bosner S, 2010, FAM PRACT, V27, P363, DOI 10.1093/fampra/cmq024
   Bosner Stefan, 2010, Br J Gen Pract, V60, pe246, DOI 10.3399/bjgp10X502137
   BRAUNWALD E, 1989, CIRCULATION, V80, P410, DOI 10.1161/01.CIR.80.2.410
   Cao AMY, 2013, COCHRANE DB SYST REV, DOI 10.1002/14651858.CD009119.pub2
   Cayley WE, 2005, AM FAM PHYSICIAN, V72, P2012
   DISLA E, 1994, ARCH INTERN MED, V154, P2466, DOI 10.1001/archinte.154.21.2466
   Ebell MH, 2020, AM FAM PHYSICIAN, V101, P230
   Ebell MH, 2011, AM FAM PHYSICIAN, V83, P603
   Gibbons RJ, 2002, CIRCULATION, V106, P1883, DOI 10.1161/01.CIR.0000034670.06526.15
   Haasenritter J, 2012, BRIT J GEN PRACT, V62, DOI 10.3399/bjgp12X649106
   Harskamp RE, 2019, BMJ OPEN, V9, DOI 10.1136/bmjopen-2018-027081
   Heron Melonie, 2016, Natl Vital Stat Rep, V65, P1
   Htun TP, 2019, SCI REP-UK, V9, DOI 10.1038/s41598-019-44145-y
   Huffman Jeff C., 2002, Prim Care Companion J Clin Psychiatry, V4, P54
   Imazio M, 2015, JAMA-J AM MED ASSOC, V314, P1498, DOI 10.1001/jama.2015.12763
   Kaysin A, 2016, AM FAM PHYSICIAN, V94, P698
   Kline JA, 2004, ANN EMERG MED, V44, P490, DOI 10.1016/j.annemergmed.2004.03.018
   KLINKMAN MS, 1994, J FAM PRACTICE, V38, P345
   Klompas M, 2002, JAMA-J AM MED ASSOC, V287, P2262, DOI 10.1001/jama.287.17.2262
   Kontos MC, 2010, MAYO CLIN PROC, V85, P284, DOI 10.4065/mcp.2009.0560
   Lowe B, 2003, J PSYCHOSOM RES, V55, P515, DOI 10.1016/S0022-3999(03)00072-2
   Marchello CS, 2019, J AM BOARD FAM MED, V32, P234, DOI 10.3122/jabfm.2019.02.180219
   McConaghy JR, 2013, AM FAM PHYSICIAN, V87, P177
   Metz LD, 2007, J AM COLL CARDIOL, V49, P227, DOI 10.1016/j.jacc.2006.08.048
   Mousavi S, 2007, J GASTROEN HEPATOL, V22, P218, DOI 10.1111/j.1440-1746.2006.04416.x
   Nagel E, 2019, NEW ENGL J MED, V380, P2418, DOI 10.1056/NEJMoa1716734
   National Clinical Guideline Centre for Acute and Chronic Conditions (UK), 2010, CHEST PAIN REC ONS A
   Newby DE, 2018, NEW ENGL J MED, V379, P924, DOI 10.1056/NEJMoa1805971
   Ohle R, 2018, ACAD EMERG MED, V25, P397, DOI 10.1111/acem.13360
   Roalfe AK, 2012, EUR J HEART FAIL, V14, P1000, DOI 10.1093/eurjhf/hfs089
   ROUAN GW, 1989, AM J CARDIOL, V64, P1087, DOI 10.1016/0002-9149(89)90857-6
   RUDE RE, 1983, AM J CARDIOL, V52, P936, DOI 10.1016/0002-9149(83)90508-8
   Rui P, 2016, NATL AMBULATORY MED
   Singh B, 2012, ANN EMERG MED, V59, P517, DOI 10.1016/j.annemergmed.2011.10.022
   Sox HC, 2019, AM FAM PHYSICIAN, V99, P584
   Svavarsdottir AE, 1996, CAN FAM PHYSICIAN, V42, P1122
   Swap CJ, 2005, JAMA-J AM MED ASSOC, V294, P2623, DOI 10.1001/jama.294.20.2623
   Thygesen K, 2007, CIRCULATION, V116, P2634, DOI [10.1161/CIRCULATIONAHA.107.187397, 10.1016/j.jacc.2007.09.011]
   Thygesen K, 2012, GLOB HEART, V7, DOI 10.1016/j.gheart.2012.08.001
   Wang CS, 2005, JAMA-J AM MED ASSOC, V294, P1944, DOI 10.1001/jama.294.15.1944
   Wang WH, 2005, ARCH INTERN MED, V165, P1222, DOI 10.1001/archinte.165.11.1222
   Wells PS, 2001, ANN INTERN MED, V135, P98, DOI 10.7326/0003-4819-135-2-200107170-00010
   West J, 2007, QJM-INT J MED, V100, P763, DOI 10.1093/qjmed/hcm113
   Will JC, 2014, CIRC-CARDIOVASC QUAL, V7, P110, DOI 10.1161/CIRCOUTCOMES.113.000450
   Wright RS, 2011, J AM COLL CARDIOL, V57, P1920, DOI 10.1016/j.jacc.2011.02.009
   Yin XX, 2016, J THORAC DIS, V8, P1688, DOI 10.21037/jtd.2016.06.06
   Zimmerman J, 2004, SCAND J GASTROENTERO, V39, P212, DOI 10.1080/00365520310005333
NR 50
TC 9
Z9 10
U1 1
U2 6
PU AMER ACAD FAMILY PHYSICIANS
PI KANSAS CITY
PA 8880 WARD PARKWAY, KANSAS CITY, MO 64114-2797 USA
SN 0002-838X
EI 1532-0650
J9 AM FAM PHYSICIAN
JI Am. Fam. Physician
PD DEC 15
PY 2020
VL 102
IS 12
BP 721
EP 727
PG 7
WC Primary Health Care; Medicine, General & Internal
WE Science Citation Index Expanded (SCI-EXPANDED)
SC General & Internal Medicine
GA PN3VK
UT WOS:000604409800002
PM 33320506
DA 2023-05-13
ER

PT J
AU Zhao, GQ
   Zhou, MG
   Ma, CS
   Huo, Y
   Smith, SC
   Fonarow, GC
   Ge, JB
   Han, YL
   Liu, J
   Hao, YC
   Liu, J
   Wang, X
   Taubert, KA
   Morgan, L
   Zhao, D
   Nie, SP
AF Zhao, Guanqi
   Zhou, Mengge
   Ma, Changsheng
   Huo, Yong
   Smith, Sidney C., Jr.
   Fonarow, Gregg C.
   Ge, Junbo
   Han, Yaling
   Liu, Jing
   Hao, Yongchen
   Liu, Jun
   Wang, Xiao
   Taubert, Kathryn A.
   Morgan, Louise
   Zhao, Dong
   Nie, Shaoping
CA CCC-ACS Investigators
TI In-Hospital Outcomes of Dual Loading Antiplatelet Therapy in Patients
   75Years and Older With Acute Coronary Syndrome Undergoing Percutaneous
   Coronary Intervention: Findings From the CCC-ACS (Improving Care for
   Cardiovascular Disease in China-Acute Coronary Syndrome) Project
SO JOURNAL OF THE AMERICAN HEART ASSOCIATION
LA English
DT Article
DE acute coronary syndrome; antiplatelet therapy; elderly; loading dose;
   percutaneous coronary intervention
ID ELEVATION MYOCARDIAL-INFARCTION; ST-SEGMENT ELEVATION; STANDARD-DOSE
   CLOPIDOGREL; CARDIOLOGY WORKING GROUP; EUROPEAN-SOCIETY;
   ELDERLY-PATIENTS; ANTITHROMBOTIC THERAPY; SECONDARY PREVENTION; POSITION
   PAPER; TASK-FORCE
AB BackgroundElderly patients with acute coronary syndrome (ACS) are at high risk for ischemic and bleeding events. This study aimed to evaluate the clinical effectiveness and safety of dual loading antiplatelet therapy for patients 75years and older undergoing percutaneous coronary intervention for ACS.
   Methods and ResultsThe Improving Care for Cardiovascular Disease in China-ACS project was a collaborative study of the American Heart Association and Chinese Society of Cardiology. A total of 5887 patients 75years and older with ACS who had percutaneous coronary intervention and received dual antiplatelet therapy with aspirin and P2Y(12) inhibitors (clopidogrel or ticagrelor) between November 2014 and June 2017 were enrolled. The primary effectiveness and safety outcomes were in-hospital major adverse cardiovascular events and major bleeding. Hazard ratios (HRs) of in-hospital outcomes with different loading statuses of antiplatelet therapy were estimated using Cox proportional hazard models with multivariate adjustment. A propensity score-matched analysis was also conducted. Compared with patients receiving a dual nonloading dose, patients taking a dual loading dose had increased risks of both major adverse cardiovascular events (HR, 1.66, 95% confidence interval, 1.13-2.44; [P=0.010]) and major bleeding (HR, 2.34, 95% confidence interval, 1.75-3.13; [P<0.001]). Among 3284 propensity score-matched patients, a dual loading dose was associated with a 1.36-fold risk of major adverse cardiovascular events (HR, 1.36; 95% confidence interval, 0.88-2.11 [P=0.168]) and a 2.08-fold risk of major bleeding (HR, 2.08; 95% confidence interval, 1.47-2.93 [P<0.001]).
   ConclusionsA dual loading dose of antiplatelet therapy was associated with increased major bleeding risk but not with decreased major adverse cardiovascular events risk among patients 75years and older undergoing percutaneous coronary intervention for ACS in China.
   Clinical Trial RegistrationURL: . Unique identifier: NCT02306616.
C1 [Zhao, Guanqi; Wang, Xiao; Nie, Shaoping] Capital Med Univ, Beijing Anzhen Hosp, Emergency & Crit Care Ctr, 2 Anzhen Rd, Beijing 100029, Peoples R China.
   [Ma, Changsheng] Capital Med Univ, Beijing Anzhen Hosp, Dept Cardiol, Beijing, Peoples R China.
   [Zhou, Mengge; Liu, Jing; Hao, Yongchen; Liu, Jun; Zhao, Dong] Capital Med Univ, Beijing Anzhen Hosp, Beijing Inst Heart Lung & Blood Vessel Dis, Dept Epidemiol, Beijing, Peoples R China.
   [Hao, Yongchen] Peking Univ, Hosp 1, Dept Cardiol, Beijing, Peoples R China.
   [Smith, Sidney C., Jr.] Univ N Carolina, Div Cardiol, Chapel Hill, NC USA.
   [Fonarow, Gregg C.] Univ Calif Los Angeles, Div Cardiol, Los Angeles, CA USA.
   [Ge, Junbo] Fudan Univ, Zhongshan Hosp, Shanghai Inst Cardiovasc Dis, Dept Cardiol, Shanghai, Peoples R China.
   [Han, Yaling] Gen Hosp Shenyang Mil Reg, Shenyang, Liaoning, Peoples R China.
   [Taubert, Kathryn A.] Amer Heart Assoc Int, Dept Int Sci, Basel, Switzerland.
   [Morgan, Louise] Amer Heart Assoc, Int Qual Improvement Dept, Dallas, TX 75231 USA.
C3 Capital Medical University; Capital Medical University; Capital Medical
   University; Peking University; University of North Carolina; University
   of North Carolina Chapel Hill; University of California System;
   University of California Los Angeles; Fudan University
RP Nie, SP (通讯作者)，Capital Med Univ, Beijing Anzhen Hosp, Emergency & Crit Care Ctr, 2 Anzhen Rd, Beijing 100029, Peoples R China.
EM spnie@ccmu.edu.cn
RI Fonarow, Gregg C/D-5988-2014; Zhao, D/AAX-5040-2021; Liu,
   Jing/AAH-8079-2021; Nie, S/K-1124-2019; zhu, fan/HMK-5557-2023
OI Fonarow, Gregg C/0000-0002-3192-8093; Liu, Jing/0000-0002-3311-0818;
   Nie, S/0000-0002-2412-4679; Han, Yaling/0000-0003-4569-6737; Yuan,
   Zuyi/0000-0002-4141-0298
FU Pfizer
FX The CCC-ACS project is a collaborative study of the American Heart
   Association (AHA) and Chinese Society of Cardiology. The AHA has been
   funded by Pfizer for quality improvement initiatives through an
   independent grant for learning and change.
CR Salinas GLA, 2016, INT J CARDIOL, V222, P590, DOI 10.1016/j.ijcard.2016.07.268
   Amsterdam EA, 2014, J AM COLL CARDIOL, V64, P2713, DOI [10.1016/j.jacc.2014.10.011, 10.1161/CIR.0000000000000134, 10.1016/j.jacc.2014.09.017]
   Andreotti F, 2015, EUR HEART J, V36, P3238, DOI 10.1093/eurheartj/ehv304
   Baigent C, 2002, BMJ-BRIT MED J, V324, P71, DOI 10.1136/bmj.324.7329.71
   Cadroy Y, 2000, CIRCULATION, V101, P2823, DOI 10.1161/01.CIR.101.24.2823
   Collins R, 2009, LANCET, V373, P1849, DOI 10.1016/S0140-6736(09)60503-1
   Cuisset T, 2017, LANCET, V390, P810, DOI 10.1016/S0140-6736(17)31936-0
   Dangas G, 2009, J AM COLL CARDIOL, V54, P1438, DOI 10.1016/j.jacc.2009.06.021
   Dodd KS, 2011, J AM GERIATR SOC, V59, P506, DOI 10.1111/j.1532-5415.2010.03305.x
   Fanaroff AC, 2017, INT J CARDIOL, V241, P87, DOI 10.1016/j.ijcard.2017.03.046
   Ferri LA, 2016, AM HEART J, V181, P101, DOI 10.1016/j.ahj.2016.08.010
   Halvorsen S, 2017, EUR HEART J, V38, P1455, DOI 10.1093/eurheartj/ehw454
   Hao YC, 2016, AM HEART J, V179, P107, DOI 10.1016/j.ahj.2016.06.005
   Ibanez B, 2018, KARDIOL POL, V76, P229, DOI 10.5603/KP.2018.0041
   Li LX, 2017, LANCET, V390, P490, DOI 10.1016/S0140-6736(17)30770-5
   Mathews R, 2011, AM J CARDIOL, V107, P1136, DOI 10.1016/j.amjcard.2010.12.009
   Mehta SR, 2010, LANCET, V376, P1233, DOI 10.1016/S0140-6736(10)61088-4
   O'Gara PT, 2013, J AM COLL CARDIOL, V61, P485, DOI [10.1016/j.jacc.2012.11.018, 10.1161/CIR.0b013e3182742c84]
   Patti G, 2011, J AM COLL CARDIOL, V58, P1592, DOI 10.1016/j.jacc.2011.06.044
   Puymirat E, 2011, AM J CARDIOL, V108, P755, DOI 10.1016/j.amjcard.2011.04.028
   Qaderdan K, 2015, AM HEART J, V170, P981, DOI 10.1016/j.ahj.2015.07.030
   Rocca B, 2016, DRUG AGING, V33, P233, DOI 10.1007/s40266-016-0359-0
   Roffi M, 2016, EUR HEART J, V37, P267, DOI 10.1093/eurheartj/ehv320
   Siller-Matula JM, 2011, HEART, V97, P98, DOI 10.1136/hrt.2010.195438
   Steg PG, 2011, EUR HEART J, V32, P1854, DOI 10.1093/eurheartj/ehr204
   Wallentin L, 2009, NEW ENGL J MED, V361, P1045, DOI 10.1056/NEJMoa0904327
   Yusuf S, 2001, NEW ENGL J MED, V345, P494
NR 27
TC 13
Z9 16
U1 2
U2 8
PU WILEY
PI HOBOKEN
PA 111 RIVER ST, HOBOKEN 07030-5774, NJ USA
EI 2047-9980
J9 J AM HEART ASSOC
JI J. Am. Heart Assoc.
PD APR 3
PY 2018
VL 7
IS 7
AR e008100
DI 10.1161/JAHA.117.008100
PG 38
WC Cardiac & Cardiovascular Systems
WE Science Citation Index Expanded (SCI-EXPANDED)
SC Cardiovascular System & Cardiology
GA GC7YC
UT WOS:000430009000026
PM 29602767
OA Green Published, Green Submitted, gold
DA 2023-05-13
ER

PT J
AU Jang, Y
   Zhu, JR
   Ge, JB
   Kim, YJ
   Ji, C
   Lam, W
AF Jang, Yangsoo
   Zhu, Junren
   Ge, Junbo
   Kim, Young-Jo
   Ji, Chen
   Lam, William
TI Preloading with atorvastatin before percutaneous coronary intervention
   in statin-naive Asian patients with non-ST elevation acute coronary
   syndromes: A randomized study
SO JOURNAL OF CARDIOLOGY
LA English
DT Article
DE Acute coronary syndromes; Percutaneous coronary intervention;
   Preloading; Statin
ID ASSOCIATION TASK-FORCE; MYOCARDIAL-INFARCTION; UNIVERSAL DEFINITION;
   CARDIOVASCULAR ANGIOGRAPHY; PRACTICE GUIDELINES; CLINICAL-OUTCOMES;
   AMERICAN-COLLEGE; ARTERY-DISEASE; DOUBLE-BLIND; THERAPY
AB Background: Data on atorvastatin pretreatment in Asian patients with acute coronary syndromes (ACS) undergoing percutaneous coronary intervention (PCI) are limited. However, there have been studies in other populations in Asia which demonstrated that statins can reduce the risk of periprocedural myocardial infarction (MI).
   Methods and results: Statin-naive patients with non-ST-segment-elevation (NSTE)-ACS scheduled for PCI were randomized to usual care or atorvastatin preloading groups. All patients received usual care including atorvastatin 40 mg/day. The atorvastatin group received atorvastatin 80 mg 12 h and 40 mg 2 h pre-PCI. Of 499 patients randomized, 247 were assigned to atorvastatin preloading. Following coronary angiography, 335 patients (163 atorvastatin) received Pa During the 30 days post-PCI, major adverse cardiac events (death, MI, and target vessel revascularization) occurred in 24 (15%) atorvastatin and 27 (16%) usual care patients (p = NS). Post hoc analyses showed that at 8 h post-PCI, 3.82% of the atorvastatin group and 7.22% of the usual care group had a post-procedural creatine kinase-myocardial band (CK-MB) above 3 times the upper limit of normal (p = 0.27) and at 24 h post-PCI, the rate was 7.64% versus 9.47% (p =1.0). Safety profile suggests that high-dose atorvastatin (40 mg) for up to 1 month, in conjunction with usual care, is relatively safe and well tolerated.
   Conclusions: This study of statin-naive Korean and Chinese patients with NSTE-ACS who received additional atorvastatin loading doses of 80 mg at 12h, and 40 mg at 2h, pre-PCI did not find a beneficial effect compared with usual post-PCI atorvastatin 40 mg/day treatment. Atorvastatin was found to be well tolerated in Asian patients with NSTE-ACS undergoing PCI. Results of the current study merit further investigation of the early use of statins in patients with NSTE-ACS to delineate patient subgroups who may benefit from this therapy. (C) 2013 Japanese College of Cardiology. Published by Elsevier Ltd. All rights reserved.
C1 [Jang, Yangsoo] Yonsei Univ Hlth Syst, Yonsei Severance Hosp, Div Cardiol, Seoul, South Korea.
   [Zhu, Junren] Fudan Univ, Zhongshan Hosp, Shanghai 200032, Peoples R China.
   [Ge, Junbo] Fudan Univ, Zhongshan Hosp, Shanghai Inst Cardiovasc Dis, Shanghai 200032, Peoples R China.
   [Kim, Young-Jo] Yeungnam Univ Hosp, Dept Intervent, Div Cardiol, Taegu, South Korea.
   [Ji, Chen] Pfizer Ltd, Shanghai, Peoples R China.
   [Lam, William] Pfizer Inc, New York, NY USA.
C3 Yonsei University; Yonsei University Health System; Fudan University;
   Fudan University; Yeungnam University; Yeungnam University Hospital;
   Pfizer; Pfizer
RP Ge, JB (通讯作者)，Fudan Univ, Zhongshan Hosp, Shanghai Inst Cardiovasc Dis, 108 Fenglin Rd, Shanghai 200032, Peoples R China.
EM ge.junbo@zs-hospital.sh.cn
FU Pfizer Inc.
FX This study was funded by Pfizer Inc.
CR Anderson JL, 2007, CIRCULATION, V116, pE148, DOI 10.1161/CIRCULATIONAHA.107.181940
   Cannon CP, 2004, NEW ENGL J MED, V350, P1495, DOI 10.1056/NEJMoa040583
   Ebrahimi R, 2008, J INVASIVE CARDIOL, V20, P292
   Ge JB, 2010, J CARDIOL, V55, P303, DOI 10.1016/j.jjcc.2009.12.002
   Gibson CM, 2009, J AM COLL CARDIOL, V54, P2290, DOI 10.1016/j.jacc.2009.09.010
   Grines CL, 2011, J AM COLL CARDIOL, V57, P662, DOI 10.1016/j.jacc.2010.09.045
   Hao PP, 2010, CLIN EXP PHARMACOL P, V37, P496, DOI 10.1111/j.1440-1681.2009.05339.x
   Ko DT, 2011, CIRC-CARDIOVASC QUAL, V4, P459, DOI 10.1161/CIRCOUTCOMES.111.960740
   Kurogi K, 2013, J CARDIOL, V62, P87, DOI 10.1016/j.jjcc.2013.03.008
   LaRosa JC, 2005, NEW ENGL J MED, V352, P1425, DOI 10.1056/NEJMoa050461
   Levine GN, 2011, CIRCULATION, V124, pE574, DOI 10.1161/CIR.0b013e31823ba622
   Lim CCS, 2011, J AM COLL CARDIOL, V57, P653, DOI 10.1016/j.jacc.2010.07.058
   Merla R, 2007, AM J CARDIOL, V100, P772, DOI 10.1016/j.amjcard.2007.03.105
   Mood GR, 2007, AM J CARDIOL, V100, P919, DOI 10.1016/j.amjcard.2007.04.022
   Nakamura H, 1997, AM J CARDIOL, V79, P1248
   Patti G, 2008, J AM COLL CARDIOL, V52, P1128, DOI 10.1016/j.jacc.2008.06.038
   Patti G, 2008, AM J CARDIOL, V101, P279, DOI 10.1016/j.amjcard.2007.08.030
   Patti G, 2007, J AM COLL CARDIOL, V49, P1272, DOI 10.1016/j.jacc.2007.02.025
   Patti G, 2006, J AM COLL CARDIOL, V48, P1560, DOI 10.1016/j.jacc.2006.06.061
   Patti G, 2011, CIRCULATION, V123, P1622, DOI 10.1161/CIRCULATIONAHA.110.002451
   Patti G, 2006, CIRCULATION, V114, P1455, DOI 10.1161/CIRCULATIONAHA.106.621763
   Reiner Z, 2011, EUR HEART J, V32, P1769, DOI [10.1093/eurheartj/ehr158, 10.1016/j.atherosclerosis.2011.06.012]
   Schwartz GG, 2001, JAMA-J AM MED ASSOC, V285, P1711, DOI 10.1001/jama.285.13.1711
   Sun YJ, 2010, CAN J CARDIOL, V26, P481, DOI 10.1016/S0828-282X(10)70452-9
   Thygesen K, 2007, CIRCULATION, V116, P2634, DOI [10.1161/CIRCULATIONAHA.107.187397, 10.1016/j.jacc.2007.09.011]
   Thygesen K, 2012, GLOB HEART, V7, DOI 10.1016/j.gheart.2012.08.001
   Tsunoda R, 2011, J CARDIOL, V58, P208, DOI 10.1016/j.jjcc.2011.07.002
   Veselka J, 2009, AM J CARDIOL, V104, P630, DOI 10.1016/j.amjcard.2009.04.048
   Wang KY, 2001, JPN HEART J, V42, P725, DOI 10.1536/jhj.42.725
   Winchester DE, 2010, J AM COLL CARDIOL, V56, P1099, DOI 10.1016/j.jacc.2010.04.023
   Wu CC, 2002, J FORMOS MED ASSOC, V101, P478
   Yun KH, 2012, J CARDIOL, V60, P383, DOI 10.1016/j.jjcc.2012.07.008
   Yun KH, 2011, INT J CARDIOL, V146, P68, DOI 10.1016/j.ijcard.2010.04.052
   Yun KH, 2009, INT J CARDIOL, V137, P246, DOI 10.1016/j.ijcard.2008.06.055
   Zhang F, 2010, ANN MED, V42, P171, DOI 10.3109/07853890903463976
NR 35
TC 30
Z9 39
U1 0
U2 9
PU ELSEVIER
PI AMSTERDAM
PA RADARWEG 29, 1043 NX AMSTERDAM, NETHERLANDS
SN 0914-5087
EI 1876-4738
J9 J CARDIOL
JI J. Cardiol.
PD MAY-JUN
PY 2014
VL 63
IS 5-6
BP 335
EP 343
DI 10.1016/j.jjcc.2013.09.012
PG 9
WC Cardiac & Cardiovascular Systems
WE Science Citation Index Expanded (SCI-EXPANDED)
SC Cardiovascular System & Cardiology
GA AJ3FI
UT WOS:000337551500003
PM 24216317
OA Bronze
DA 2023-05-13
ER

PT J
AU Inoue, K
   Chieh, JTW
   Yeh, LC
   Chiang, SJ
   Phrommintikul, A
   Suwanasom, P
   Kasim, S
   Ahmad, B
   Idrose, AM
   Salleh, FM
   Oyamada, S
   Hirano, Y
   Ouchi, S
   Terakura, M
   Yokoyama, N
   Kozuma, K
   Nanasato, M
   Higuchi, R
   Yumoto, K
   Fukuzawa, T
   Shimada, I
   Giannitsis, E
   Twerenbold, R
   Minamino, T
AF Inoue, Kenji
   Chieh, Jack Tan Wei
   Yeh, Lim Chiw
   Chiang, Shuo-Ju
   Phrommintikul, Arintaya
   Suwanasom, Pannipa
   Kasim, Sazzli
   Ahmad, Bakhtiar
   Idrose, Alzamani Mohammad
   Salleh, Farina Mohd
   Oyamada, Shunsuke
   Hirano, Yohei
   Ouchi, Shohei
   Terakura, Moriyuki
   Yokoyama, Naoyuki
   Kozuma, Ken
   Nanasato, Mamoru
   Higuchi, Ryosuke
   Yumoto, Kazuhiko
   Fukuzawa, Tomoyuki
   Shimada, Issei
   Giannitsis, Evangelos
   Twerenbold, Raphael
   Minamino, Tohru
TI An international, stepped wedge, cluster-randomized trial investigating
   the 0/1-h algorithm in suspected acute coronary syndrome in Asia: the
   rational of the DROP-Asian ACS study
SO TRIALS
LA English
DT Article
DE 0-h; 1-h algorithm; High-sensitivity troponin T; Non-ST elevation of
   acute coronary syndrome; Overcrowding emergency department
ID EMERGENCY-DEPARTMENT ASSESSMENT; ST-SEGMENT ELEVATION; TROPONIN-T
   ALGORITHM; CHEST-PAIN SCORE; EARLY RULE-OUT; MYOCARDIAL-INFARCTION;
   RISK; MORTALITY; VALIDATION; MANAGEMENT
AB BackgroundMore than half of the world's population lives in Asia. With current life expectancies in Asian countries, the burden of cardiovascular disease is increasing exponentially. Overcrowding in the emergency departments (ED) has become a public health problem. Since 2015, the European Society of Cardiology recommends the use of a 0/1-h algorithm based on high-sensitivity cardiac troponin (hs-cTn) for rapid triage of patients with suspected non-ST elevation acute coronary syndrome (NSTE-ACS). However, these algorithms are currently not recommended by Asian guidelines due to the lack of suitable data. MethodsThe DROP-Asian ACS is a prospective, stepped wedge, cluster-randomized trial enrolling 4260 participants presenting with chest pain to the ED of 12 acute care hospitals in five Asian countries (UMIN; 000042461). Consecutive patients presenting with suspected acute coronary syndrome between July 2022 and Apr 2024 were included. Initially, all clusters will apply "usual care " according to local standard operating procedures including hs-cTnT but not the 0/1-h algorithm. The primary outcome is the incidence of major adverse cardiac events (MACE), the composite of all-cause death, myocardial infarction, unstable angina, or unplanned revascularization within 30 days. The difference in MACE (with one-sided 95% CI) was estimated to evaluate non-inferiority. The non-inferiority margin was prespecified at 1.5%. Secondary efficacy outcomes include costs for healthcare resources and duration of stay in ED. ConclusionsThis study provides important evidence concerning the safety and efficacy of the 0/1-h algorithm in Asian countries and may help to reduce congestion of the ED as well as medical costs.
C1 [Inoue, Kenji] Juntendo Univ Nerima Hosp, Dept Cardiovasc Biol & Med, Tokyo, Japan.
   [Chieh, Jack Tan Wei; Yeh, Lim Chiw] Natl Heart Ctr Singapore, Dept Cardiol, Singapore, Singapore.
   [Chieh, Jack Tan Wei; Yeh, Lim Chiw] Sengkang Gen Hosp, Singapore, Singapore.
   [Chiang, Shuo-Ju] Taipei City Hosp Yangming Branch, Dept Internal Med, Div Cardiol, Taipei, Taiwan.
   [Phrommintikul, Arintaya; Suwanasom, Pannipa] Chiang Mai Univ, Fac Med, Dept Internal Med, Div Cardiol, Chiangmai, Thailand.
   [Kasim, Sazzli; Ahmad, Bakhtiar] Univ Teknol MARA, Hosp Al Sultan Abdullah, Div Cardiol, Kuala Lumpur, Malaysia.
   [Idrose, Alzamani Mohammad] Kuala Lumpur Hosp, Div Emergency, Kuala Lumpur, Malaysia.
   [Salleh, Farina Mohd] Inst Jantung Negara, Div Emergency, Kuala Lumpur, Malaysia.
   [Oyamada, Shunsuke] JORTC Data Ctr, Dept Biostat, Tokyo, Japan.
   [Hirano, Yohei] Juntendo Univ Urayasu Hosp, Dept Emergency & Crit Care Med, Chiba, Japan.
   [Ouchi, Shohei] Juntendo Urayasu Hosp, Dept Cardiovasc Biol & Med, Chiba, Japan.
   [Terakura, Moriyuki] Teikyo Univ Sch Med, Dept Emergency, Tokyo, Japan.
   [Yokoyama, Naoyuki; Kozuma, Ken] Teikyo Univ Sch Med, Depart ment Cardiol, Tokyo, Japan.
   [Nanasato, Mamoru; Higuchi, Ryosuke] Sakakibara Heart Inst, Dept Cardiol, Tokyo, Japan.
   [Yumoto, Kazuhiko; Fukuzawa, Tomoyuki] Yokohama Rosai Hosp, Dept Cardiol, Kanagawa, Japan.
   [Shimada, Issei] Shimada Gen Hosp, Chiba, Japan.
   [Giannitsis, Evangelos] Univ Hosp Heidelberg, Dept Cardiol, Heidelberg, Germany.
   [Twerenbold, Raphael] Univ Heart & Vasc Ctr Hamburg, Univ Ctr Cardiovasc Sci, Dept Cardiol, Hamburg, Germany.
C3 Juntendo University; National Heart Centre Singapore; Chiang Mai
   University; Universiti Teknologi MARA; Juntendo University; Juntendo
   University; Teikyo University; Teikyo University; Yokohama Rosai
   Hospital; Ruprecht Karls University Heidelberg
RP Inoue, K (通讯作者)，Juntendo Univ Nerima Hosp, Dept Cardiovasc Biol & Med, Tokyo, Japan.
EM inouelsbm@gmail.com
CR Ahmad WAW, 2011, GLOB HEART, V6, P8
   Anand A, 2021, CIRCULATION, V143, P2214, DOI [10.1161/circulationaha.120.052380, 10.1161/CIRCULATIONAHA.120.052380]
   Apple FS, 2021, CLIN CHEM, V67, P730, DOI 10.1093/clinchem/hvaa337
   Badertscher P, 2018, CIRCULATION, V137, P2536, DOI 10.1161/CIRCULATIONAHA.118.034260
   Bandstein N, 2016, INT J CARDIOL, V203, P341, DOI 10.1016/j.ijcard.2015.10.170
   Boyle RSJ, 2021, ANN EMERG MED, V77, P433, DOI 10.1016/j.annemergmed.2020.10.020
   Bueno H, 2019, J AM COLL CARDIOL, V74, P1454, DOI 10.1016/j.jacc.2019.06.068
   Bueno H, 2018, CLIN RES CARDIOL, V107, P836, DOI 10.1007/s00392-018-1254-y
   Carlton EW, 2020, HEART, V106, P1586, DOI 10.1136/heartjnl-2020-316692
   Chew DP, 2019, CIRCULATION, V140, P1543, DOI 10.1161/CIRCULATIONAHA.119.042891
   Chiang CH, 2022, ANN INTERN MED, V175, P1, DOI 10.7326/M21-1499
   Chin CT, 2017, INT J CARDIOL, V243, P15, DOI 10.1016/j.ijcard.2017.04.059
   Collet JP, 2021, EUR HEART J, V42, P1289, DOI 10.1093/eurheartj/ehaa575
   Flaws D, 2016, EMERG MED J, V33, P618, DOI 10.1136/emermed-2015-205028
   Hoot NR, 2008, ANN EMERG MED, V52, P126, DOI 10.1016/j.annemergmed.2008.03.014
   Hsu CM, 2019, J FORMOS MED ASSOC, V118, P186, DOI 10.1016/j.jfma.2018.03.008
   Huo Y, 2015, INT J CARDIOL, V183, P63, DOI 10.1016/j.ijcard.2014.11.195
   Japanese Ministry of Health Labour and Welfare, 2018, OUTL BAS CONC DPC SY
   Kenny JF, 2020, EMERG MED CLIN N AM, V38, P573, DOI 10.1016/j.emc.2020.04.001
   Kline Jeffrey A, 2005, BMC Med Inform Decis Mak, V5, P26, DOI 10.1186/1472-6947-5-26
   Lee TH, 2000, NEW ENGL J MED, V342, P1187, DOI 10.1056/NEJM200004203421607
   Nguyen HN, 2013, CIRC J, V77, P2851, DOI 10.1253/circj.CJ-13-1292
   Reichlin T, 2012, ARCH INTERN MED, V172, P1211, DOI 10.1001/archinternmed.2012.3698
   Ruangsomboon O, 2021, INT J CARDIOL, V322, P23, DOI 10.1016/j.ijcard.2020.08.099
   Schull MJ, 2004, ANN EMERG MED, V44, P577, DOI 10.1016/j.annemergmed.2004.05.004
   Shiozaki M, 2021, CARDIOLOGY, V146, P172, DOI 10.1159/000512185
   Shiozaki M, 2020, INT J CARDIOL, V320, P1, DOI 10.1016/j.ijcard.2020.07.037
   Shiozaki M, 2017, INT J CARDIOL, V249, P32, DOI 10.1016/j.ijcard.2017.09.009
   Sprivulis PC, 2006, MED J AUSTRALIA, V184, P208, DOI 10.5694/j.1326-5377.2006.tb00203.x
   Srimahachota Suphot, 2012, Journal of the Medical Association of Thailand, V95, P508
   Tan JWC, 2020, AM J EMERG MED, V38, P1560, DOI 10.1016/j.ajem.2019.158420
   Than M, 2014, EMERG MED AUSTRALAS, V26, P34, DOI 10.1111/1742-6723.12164
   Than M, 2013, INT J CARDIOL, V166, P752, DOI 10.1016/j.ijcard.2012.09.171
   Thygesen K, 2018, EUR HEART J, V39, P3757, DOI 10.1093/eurheartj/ehy655
   Waxman DA, 2018, JAMA INTERN MED, V178, P477, DOI 10.1001/jamainternmed.2017.8628
   Wereski R, 2021, CIRCULATION, V144, P528, DOI 10.1161/CIRCULATIONAHA.121.054302
   Yasunaga H, 2006, SURG TODAY, V36, P577, DOI 10.1007/s00595-006-3203-z
NR 37
TC 0
Z9 0
U1 2
U2 2
PU BMC
PI LONDON
PA CAMPUS, 4 CRINAN ST, LONDON N1 9XW, ENGLAND
EI 1745-6215
J9 TRIALS
JI Trials
PD DEC 7
PY 2022
VL 23
IS 1
AR 986
DI 10.1186/s13063-022-06907-4
PG 11
WC Medicine, Research & Experimental
WE Science Citation Index Expanded (SCI-EXPANDED)
SC Research & Experimental Medicine
GA 6W4UV
UT WOS:000895725900004
PM 36476401
OA Green Published, gold
DA 2023-05-13
ER

PT J
AU Srivastava, PK
   Fonarow, GC
   Bahiru, E
   Ziaeian, B
AF Srivastava, Pratyaksh K.
   Fonarow, Gregg C.
   Bahiru, Ehete
   Ziaeian, Boback
TI Association of Hospital Racial Composition and Payer Mix With Mortality
   in Acute Coronary Syndrome
SO JOURNAL OF THE AMERICAN HEART ASSOCIATION
LA English
DT Article
DE acute coronary syndrome; health services research; quality of care; race
   and ethnicity
ID ACUTE MYOCARDIAL-INFARCTION; QUALITY-OF-CARE; PERFORMING HOSPITALS;
   INSURANCE-COVERAGE; OUTCOMES; HEALTH; DISPARITIES; DISCRIMINATION;
   NEIGHBORHOOD; RACE
AB Background-Patient characteristics insufficiently explain disparities in cardiovascular outcomes among hospitalized patients, suggesting a role for community or hospital-level factors. Here, we evaluate the association of hospital racial composition and payer mix with all-cause inpatient mortality for patients hospitalized with acute coronary syndrome (ACS).
   Methods and Results-Using the National Inpatient Sample, we identified adult hospitalizations from 2014 with a primary diagnosis of ACS (n=550 005). We divided National Inpatient Sample hospitals into quartiles based on percent of minority (black, Hispanic, Asian or Pacific Islander, Native American race/ethnicity) and low-income payer (Medicaid or uninsured) discharges in 2014. We utilized logistic regression to determine whether hospital minority or low-income payer makeup associated with all-cause inpatient mortality among those admitted for ACS . In adjusted models, ACS patients admitted to hospitals with >12.4% to 25.4% (Quartile 2), >25.4% to 44.3% (Q3), and >44.3% (Q4) minority discharges experienced a 14% (OR 1.14, 95% CI 1.06-1.23), 13% (OR 1.13, 95% CI 1.04-1.23), and 15% (OR 1.15, 95% CI 1.04-1.26) increased odds of all-cause inpatient mortality compared with hospitals with <= 12.4% (Q1) minority discharges. ACS patients admitted to hospitals with >18.7% to 25.7% (Q2) and >34.0% (Q4) low-income payer discharges experienced a 9% (OR 1.09, 1.01-1.17) and 9% (OR 1.09, 1.00-1.19) increased odds of all-cause inpatient mortality when compared with hospitals with =18.7% (Q1) low-income payer discharges.
   Conclusions-Hospital minority and low-income payer makeup positively associate with odds of all-cause inpatient mortality among patients admitted for acute coronary syndrome.
C1 [Srivastava, Pratyaksh K.; Bahiru, Ehete; Ziaeian, Boback] Univ Calif Los Angeles, Div Cardiol, Los Angeles, CA USA.
   [Fonarow, Gregg C.] Univ Calif Los Angeles, Med Ctr, Ahmanson UCLA Cardiomyopathy Ctr, Los Angeles, CA 90024 USA.
   [Ziaeian, Boback] VA Greater Los Angeles, Div Cardiol, Los Angeles, CA USA.
C3 University of California System; University of California Los Angeles;
   University of California System; University of California Los Angeles;
   University of California Los Angeles Medical Center; US Department of
   Veterans Affairs; Veterans Health Administration (VHA); VA Greater Los
   Angeles Healthcare System
RP Ziaeian, B (通讯作者)，Univ Calif Los Angeles, David Geffen Sch Med, Div Cardiol, 650 Charles E Young Dr South,A2-237 CHS, Los Angeles, CA 90095 USA.
EM bziaeian@mednet.ucla.edu
RI Ziaeian, Boback/A-3433-2016
OI Ziaeian, Boback/0000-0001-9787-3649
FU American College of Cardiology Presidential Career Developmental Award;
   American Heart Association Scientist Development Grant [17SDG33630113]
FX B. Ziaeian is supported by the American College of Cardiology
   Presidential Career Developmental Award and the American Heart
   Association Scientist Development Grant: 17SDG33630113.
CR Allen Larry A, 2013, J Med Econ, V16, P43, DOI 10.3111/13696998.2012.726932
   [Anonymous], 2014, HEALTHC COST UT PROJ
   Ayanian JZ, 2000, JAMA-J AM MED ASSOC, V284, P2061, DOI 10.1001/jama.284.16.2061
   Calvin JE, 2006, ANN INTERN MED, V145, P739, DOI 10.7326/0003-4819-145-10-200611210-00006
   Canto JG, 2000, ARCH INTERN MED, V160, P817, DOI 10.1001/archinte.160.6.817
   Carnethon MR, 2017, CIRCULATION, V136, pE393, DOI 10.1161/CIR.0000000000000534
   Chen J, 2001, NEW ENGL J MED, V344, P1443, DOI 10.1056/NEJM200105103441906
   Cooper Z, 2015, NAT BUR EC RES
   Curry LA, 2011, ANN INTERN MED, V154, P384, DOI 10.7326/0003-4819-154-6-201103150-00003
   Everson-Rose SA, 2015, AM J EPIDEMIOL, V182, P225, DOI 10.1093/aje/kwv035
   Hadley J, 2007, JAMA-J AM MED ASSOC, V297, P1073, DOI 10.1001/jama.297.10.1073
   Hasan O, 2010, J HOSP MED, V5, P452, DOI 10.1002/jhm.687
   Huded Chetan P, 2018, J Am Coll Cardiol, V71, P2122, DOI 10.1016/j.jacc.2018.02.039
   Jollis JG, 1996, NEW ENGL J MED, V335, P1880, DOI 10.1056/NEJM199612193352505
   Kapoor JR, 2011, J AM COLL CARDIOL, V58, P1465, DOI 10.1016/j.jacc.2011.06.034
   Karve AM, 2008, AM HEART J, V155, P571, DOI 10.1016/j.ahj.2007.10.043
   Kaul P, 2005, CIRCULATION, V111, P1284, DOI 10.1161/01.CIR.0000157731.66268.E1
   Kershaw KN, 2016, HEALTH PSYCHOL, V35, P343, DOI 10.1037/hea0000331
   Lopez L, 2013, HEALTH SERV RES, V48, P114, DOI 10.1111/j.1475-6773.2012.01445.x
   Popescu I, 2009, CIRC-CARDIOVASC QUAL, V2, P221, DOI 10.1161/CIRCOUTCOMES.108.813790
   Rangrass G, 2014, JAMA SURG, V149, P223, DOI 10.1001/jamasurg.2013.4041
   Rao S, 2003, J AM COLL CARDIOL, V41, P1948, DOI 10.1016/S0735-1097(03)00402-9
   Rosenberg BL, 2016, PLOS ONE, V11, DOI 10.1371/journal.pone.0166762
   Roux AVD, 2001, NEW ENGL J MED, V345, P99, DOI 10.1056/NEJM200107123450205
   Sabatine MS, 2005, CIRCULATION, V111, P1217, DOI 10.1161/01.CIR.0000157733.50479.B9
   Shen YC, 2016, BMJ OPEN, V6, DOI 10.1136/bmjopen-2015-010263
   Skinner J, 2005, CIRCULATION, V112, P2634, DOI 10.1161/CIRCULATIONAHA.105.543231
   Smedley BD, 2003, UNEQUAL TREATMENT CO
   Stjarne MK, 2006, EPIDEMIOLOGY, V17, P14, DOI 10.1097/01.ede.0000187178.51024.a7
   Trivedi AN, 2006, J AM COLL CARDIOL, V47, P417, DOI 10.1016/j.jacc.2005.08.068
   Vidovich MI, 2010, AM HEART J, V159, P1026, DOI 10.1016/j.ahj.2010.03.013
   Williams DR, 2010, ANN NY ACAD SCI, V1186, P69, DOI 10.1111/j.1749-6632.2009.05339.x
   Wilper AP, 2008, ANN INTERN MED, V149, P170, DOI 10.7326/0003-4819-149-3-200808050-00006
NR 33
TC 5
Z9 5
U1 0
U2 0
PU WILEY
PI HOBOKEN
PA 111 RIVER ST, HOBOKEN 07030-5774, NJ USA
SN 2047-9980
J9 J AM HEART ASSOC
JI J. Am. Heart Assoc.
PD NOV 5
PY 2019
VL 8
IS 21
AR e012831
DI 10.1161/JAHA.119.012831
PG 8
WC Cardiac & Cardiovascular Systems
WE Science Citation Index Expanded (SCI-EXPANDED)
SC Cardiovascular System & Cardiology
GA JN6HI
UT WOS:000496996800024
PM 31623505
OA Green Published, gold
DA 2023-05-13
ER

PT J
AU Khonsari, S
   Subramanian, P
   Chinna, K
   Latif, LA
   Ling, LW
   Gholami, O
AF Khonsari, Sahar
   Subramanian, Pathmawathi
   Chinna, Karuthan
   Latif, Lydia A.
   Ling, Lee W.
   Gholami, Omid
TI Effect of a reminder system using an automated short message service on
   medication adherence following acute coronary syndrome
SO EUROPEAN JOURNAL OF CARDIOVASCULAR NURSING
LA English
DT Article
DE Adherence; cardiac medication; acute coronary syndrome; short message
   service reminder
ID RANDOMIZED CONTROLLED-TRIAL; DRUG-THERAPY; STENT THROMBOSIS;
   INTERVENTIONS; DISCONTINUATION; NONADHERENCE; MORTALITY; VALIDITY;
   OUTCOMES; CARE
AB Background: Medication non-adherence leads to a vast range of negative outcomes in patients with coronary artery disease. An automated web-based system managing short message service (SMS) reminders is a telemedicine approach to optimise adherence among patients who frequently forget to take their medications or miss the timing.
   Aim: This paper sought to investigate the effect of automated SMS-based reminders on medication adherence in patients after hospital discharge following acute coronary syndrome (ACS).
   Methods: An interventional study was conducted at a tertiary teaching hospital in Malaysia. A total of 62 patients with ACS were equally randomised to receive either automated SMS reminders before every intake of cardiac medications or only usual care within eight weeks after discharge. The primary outcome was adherence to cardiac medications. Secondary outcomes were the heart functional status, and ACS-related hospital readmission and death rates.
   Results: There was a higher medication adherence level in the intervention group rather than the usual care group, ((2) (2)=18.614, p<0.001). The risk of being low adherent among the control group was 4.09 times greater than the intervention group (relative risk =4.09, 95% confidence interval (CI) 1.82-9.18). A meaningful difference was found in heart functional status between the two study groups with better results among patients who received SMS reminders, ((2) (1) = 16.957, p<0.001).
   Conclusion: An automated SMS-based reminder system can potentially enhance medication adherence in ACS patients during the early post-discharge period.
C1 [Khonsari, Sahar; Subramanian, Pathmawathi; Chinna, Karuthan; Latif, Lydia A.; Ling, Lee W.; Gholami, Omid] Univ Malaya, Kuala Lumpur 59603, Malaysia.
C3 Universiti Malaya
RP Khonsari, S (通讯作者)，Univ Malaya, Fac Med, Dept Nursing Sci, Kuala Lumpur 59603, Malaysia.
EM sahar.khonsari@gmail.com
RI Lee, Wan Ling/D-3768-2012; LATIF, LYDIA ABDUL/B-8894-2010
OI Lee, Wan Ling/0000-0002-5584-2905; LATIF, LYDIA
   ABDUL/0000-0002-2218-1151; Khonsari, Sahar/0000-0003-3342-7572
FU University of Malaya [P0042-2012B]
FX The authors would like to thank all the patients who participated in
   this study for their time and cooperation. The authors thank the
   Post-graduate Research Fund (PPP), University of Malaya, for the
   research grant to conduct this study (Grant Number: P0042-2012B).
CR Airoldi F, 2007, CIRCULATION, V116, P745, DOI 10.1161/CIRCULATIONAHA.106.686048
   AlGhurair SA, 2012, J CLIN HYPERTENS, V14, P877, DOI 10.1111/j.1751-7176.2012.00699.x
   [Anonymous], 2010, TEL OPP DEV MEMB STA, P8
   Balaguer-Malfagon JR, 2006, REV ESP CARDIOL, V59, P842, DOI 10.1016/S1885-5857(07)60051-6
   Baroletti S, 2010, CIRCULATION, V121, P1455, DOI 10.1161/CIRCULATIONAHA.109.904003
   Bennett JA, 2002, HEART LUNG, V31, P262, DOI 10.1067/mhl.2002.124554
   Bowry ADK, 2011, J GEN INTERN MED, V26, P1479, DOI 10.1007/s11606-011-1825-3
   Cutrona SL, 2012, J AM PHARM ASSOC, V52, P381, DOI 10.1331/JAPhA.2012.10211
   Cutrona SL, 2010, AM J MANAG CARE, V16, P929
   Ens TA, 2014, EUR J CARDIOVASC NUR, V13, P357, DOI 10.1177/1474515113498187
   Franklin VL, 2006, DIABETIC MED, V23, P1332, DOI 10.1111/j.1464-5491.2006.01989.x
   Gadkari AS, 2012, BMC HEALTH SERV RES, V12, DOI 10.1186/1472-6963-12-98
   Gislason GH, 2007, CIRCULATION, V116, P737, DOI 10.1161/CIRCULATIONAHA.106.669101
   Granger BB, 2011, CURR OPIN CARDIOL, V26, P279, DOI 10.1097/HCO.0b013e328347c150
   Granger BB, 2009, EUR J HEART FAIL, V11, P1092, DOI 10.1093/eurjhf/hfp142
   Ho PM, 2006, ARCH INTERN MED, V166, P1842, DOI 10.1001/archinte.166.17.1842
   Ho PM, 2008, AM HEART J, V155, P772, DOI 10.1016/j.ahj.2007.12.011
   Ho PM, 2009, CIRCULATION, V119, P3028, DOI 10.1161/CIRCULATIONAHA.108.768986
   Klasnja P, 2012, J BIOMED INFORM, V45, P184, DOI 10.1016/j.jbi.2011.08.017
   Lee HY, 2008, J MANAGE CARE PHARM, V14, P271, DOI 10.18553/jmcp.2008.14.3.271
   Lee WL, 2013, EUR J CARDIOVASC NUR, V12, P512, DOI 10.1177/1474515112470056
   MacLaughlin EJ, 2005, DRUG AGING, V22, P231, DOI 10.2165/00002512-200522030-00005
   Mansoor SM, 2013, J CARDIOVASC PHARM T, V18, P19, DOI 10.1177/1074248412442001
   Morisky DE, 2008, J CLIN HYPERTENS, V10, P348, DOI 10.1111/j.1751-7176.2008.07572.x
   Morisky DE, 2011, J CLIN EPIDEMIOL, V64, P255, DOI 10.1016/j.jclinepi.2010.09.002
   Osterberg L, 2005, NEW ENGL J MED, V353, P487, DOI 10.1056/NEJMra050100
   Perron NJ, 2013, BMC HEALTH SERV RES, V13, DOI 10.1186/1472-6963-13-125
   Peterson GM, 2012, J HEALTHC QUAL, V34, P26, DOI 10.1111/j.1945-1474.2011.00137.x
   Pop-Eleches C, 2011, AIDS, V25, P825, DOI 10.1097/QAD.0b013e32834380c1
   Schedlbauer A, 2010, COCHRANE DB SYST REV, DOI 10.1002/14651858.CD004371.pub3
   Simpson SH, 2006, BMJ-BRIT MED J, V333, P15, DOI 10.1136/bmj.38875.675486.55
   Strandbygaard U, 2010, RESP MED, V104, P166, DOI 10.1016/j.rmed.2009.10.003
   van Dalem J, 2012, INT J CLIN PHARM-NET, V34, P295, DOI 10.1007/s11096-012-9607-5
   Vervloet M, 2011, BMC HEALTH SERV RES, V11, DOI 10.1186/1472-6963-11-5
   Wei J, 2011, J TELEMED TELECARE, V17, P41, DOI 10.1258/jtt.2010.100322
   Woods SL, 2000, CARDIAC NURSING
   World Health Organization, 2003, ADHERENCE LONG TERM, P27
   Wu JYF, 2006, BMJ-BRIT MED J, V333, P522, DOI 10.1136/bmj.38905.447118.2F
NR 38
TC 67
Z9 71
U1 1
U2 25
PU SAGE PUBLICATIONS LTD
PI LONDON
PA 1 OLIVERS YARD, 55 CITY ROAD, LONDON EC1Y 1SP, ENGLAND
SN 1474-5151
EI 1873-1953
J9 EUR J CARDIOVASC NUR
JI Eur. J. Cardiovasc. Nurs.
PD APR
PY 2015
VL 14
IS 2
BP 170
EP 179
DI 10.1177/1474515114521910
PG 10
WC Cardiac & Cardiovascular Systems; Nursing
WE Science Citation Index Expanded (SCI-EXPANDED); Social Science Citation Index (SSCI)
SC Cardiovascular System & Cardiology; Nursing
GA CE2SF
UT WOS:000351666200009
PM 24491349
OA Bronze
DA 2023-05-13
ER

PT J
AU Mackay, MH
   Ratner, PA
   Nguyen, M
   Percy, M
   Galdas, P
   Grunau, G
AF Mackay, Martha H.
   Ratner, Pamela A.
   Nguyen, Michelle
   Percy, Myra
   Galdas, Paul
   Grunau, Gilat
TI Inconsistent measurement of acute coronary syndrome patients'
   pre-hospital delay in research: A review of the literature
SO EUROPEAN JOURNAL OF CARDIOVASCULAR NURSING
LA English
DT Review
DE Acute coronary syndrome; treatment-seeking; pre-hospital delay;
   systematic review; research methodology
ID ACUTE MYOCARDIAL-INFARCTION; EMERGENCY MEDICAL-SERVICES; CARE-SEEKING
   BEHAVIORS; ACUTE CHEST-PAIN; GENDER-DIFFERENCES; HEALTH-CARE; HOSPITAL
   PRESENTATION; THROMBOLYTIC TREATMENT; SYMPTOM PRESENTATION; PRIMARY
   ANGIOPLASTY
AB Background: Patients' treatment-seeking delay remains a significant barrier to timely initiation of reperfusion therapy. Measurement of treatment-seeking delay is central to the large body of research that has focused on pre-hospital delay (PHD), which is primarily patient-related. This research has aimed to quantify PHD and its effects on morbidity and mortality, identify contributing factors, and evaluate interventions to reduce such delay. A definite time of symptom onset in acute coronary syndrome (ACS) is essential for determining delay, but difficult to establish. This literature review aimed to explore the variety of operational definitions of both PHD and symptom onset in published research.
   Methods and results: We reviewed the English-language literature from 1998-2013 for operational definitions of PHD and symptom onset. Of 626 papers of possible interest, 175 were deemed relevant. Ninety-seven percent reported a delay time and 84% provided an operational definition of PHD. Three definitions predominated: (a) symptom onset to decision to seek help (18%); (b) symptom onset to hospital arrival (67%), (c) total delay, incorporating two or more intervals (11%). Of those that measured delay, 8% provided a definition of which symptoms triggered the start of timing.
   Conclusion: We found few and variable operational definitions of PHD, despite American College of Cardiology/American Heart Association recommendations to report specific intervals. Worryingly, definitions of symptom onset, the most elusive component of PHD to establish, are uncommon. We recommend that researchers (a) report two PHD delay intervals (onset to decision to seek care, and decision to seek care to hospital arrival), and (b) develop, validate and use a definition of symptom onset. This will increase clarity and confidence in the conclusions from, and comparisons within and between studies.
C1 [Mackay, Martha H.; Ratner, Pamela A.; Grunau, Gilat] Univ British Columbia, Sch Nursing, Vancouver, BC V5Z 1M9, Canada.
   [Mackay, Martha H.; Nguyen, Michelle] St Pauls Hosp Prov Hlth Care, Vancouver, BC, Canada.
   [Percy, Myra] Vancouver Gen Hosp, Vancouver, BC, Canada.
   [Galdas, Paul] Univ York, York YO10 5DD, N Yorkshire, England.
C3 University of British Columbia; St. Paul's Hospital; University of
   British Columbia; N8 Research Partnership; RLUK- Research Libraries UK;
   White Rose University Consortium; University of York - UK
RP Mackay, MH (通讯作者)，St Pauls Hosp, 1033 Davie St,Suite 518, Vancouver, BC V6E1M7, Canada.
EM mmackay@providencehealth.bc.ca
RI Ratner, Pamela A./E-1864-2011
OI Ratner, Pamela A./0000-0002-1006-0774; Carter,
   Michelle/0000-0002-6647-0473; Galdas, Paul Michael/0000-0002-3185-205X
FU Heart and Stroke Foundation of Canada
FX M Mackay is supported by a Research Scholarship from the Heart and
   Stroke Foundation of Canada. The study received no specific public or
   private funding.
CR Aitken LM, 2008, J NURS SCHOLARSHIP, V40, P101, DOI 10.1111/j.1547-5069.2008.00213.x
   Al-Hassan Musa A, 2005, Int J Nurs Pract, V11, P13, DOI 10.1111/j.1440-172X.2005.00497.x
   Alonzo AA, 2007, HEART LUNG, V36, P307, DOI 10.1016/j.hrtlng.2007.05.002
   Angerud KH, 2013, BMC CARDIOVASC DISOR, V13, DOI 10.1186/1471-2261-13-6
   Arslanian-Engoren C, 2005, WOMEN HEALTH, V42, P53, DOI 10.1300/J013v42n02_04
   Ashton K C, 1999, Prog Cardiovasc Nurs, V14, P53
   Atzema CL, 2011, CAN MED ASSOC J, V183, P1482, DOI 10.1503/cmaj.110170
   Banks AD, 2005, HEART LUNG, V34, P13, DOI 10.1016/j.hrtlng.2004.08.001
   Banks AD, 2007, ETHNIC DIS, V17, P221
   Banks AD, 2006, AM J CRIT CARE, V15, P149, DOI 10.4037/ajcc2006.15.2.149
   Ben-Shlomo Y, 2008, HEART, V94, P354, DOI 10.1136/hrt.2007.119412
   Berton G, 2001, Ital Heart J, V2, P766
   Blank Fidela S J, 2002, Clin Nurs Res, V11, P403, DOI 10.1177/105477302237453
   Blohm MB, 1998, J INTERN MED, V243, P243
   Bouma J, 1999, J EPIDEMIOL COMMUN H, V53, P459, DOI 10.1136/jech.53.8.459
   Brokalaki H, 2011, INT NURS REV, V58, P470, DOI 10.1111/j.1466-7657.2011.00914.x
   Brophy JM, 1998, CAN MED ASSOC J, V158, P475
   Bunde J, 2006, PSYCHOSOM MED, V68, P51, DOI 10.1097/01.psy.0000195724.58085.f0
   Cabrita B, 2004, EUR J EMERG MED, V11, P12, DOI 10.1097/00063110-200402000-00003
   Caldwell MA, 2002, PATIENT EDUC COUNS, V46, P1, DOI 10.1016/S0738-3991(01)00153-7
   Caldwell MA, 2000, AM HEART J, V139, P788, DOI 10.1016/S0002-8703(00)90009-7
   Caldwell MA, 1998, THESIS U CALIFORNIA
   Carney Rosa, 2002, Eur J Cardiovasc Nurs, V1, P237
   DEMPSEY SJ, 1995, HEART LUNG, V24, P444, DOI 10.1016/S0147-9563(95)80022-0
   DeVon HA, 2010, J CARDIOVASC NURS, V25, P106, DOI 10.1097/JCN.0b013e3181bb14a0
   Dianati Mansour, 2010, Indian J Med Sci, V64, P448
   Doyle F, 2005, EUR J CARDIOV PREV R, V12, P376, DOI 10.1097/01.hjr.0000160725.82293.63
   Dracup K, 1997, HEART LUNG, V26, P253, DOI 10.1016/S0147-9563(97)90082-0
   Dracup K, 2003, J NURS SCHOLARSHIP, V35, P317, DOI 10.1111/j.1547-5069.2003.00317.x
   Dracup K, 2009, CIRC-CARDIOVASC QUAL, V2, P524, DOI 10.1161/CIRCOUTCOMES.109.852608
   El-Masri MM, 2006, CAN J NURS RES, V38, P162
   Foraker RE, 2008, ARCH INTERN MED, V168, P1874, DOI 10.1001/archinte.168.17.1874
   Foster S, 1998, Intensive Crit Care Nurs, V14, P192, DOI 10.1016/S0964-3397(98)80525-9
   Fox-Wasylyshyn S, 2012, J CARDIOVASC NURS, V27, P325, DOI 10.1097/JCN.0b013e31822275c7
   Fox-Wasylyshyn SM, 2010, CLIN NURS RES, V19, P38, DOI 10.1177/1054773809353163
   Franco B, 2008, REV LAT-AM ENFERM, V16, P414, DOI 10.1590/S0104-11692008000300013
   French WJ, 2000, AM J CARDIOL, V85, p5B
   Fukuoka Y, 2006, INT J CARDIOL, V107, P188, DOI 10.1016/j.ijcard.2005.03.006
   Fukuoka Y, 2005, SOC SCI MED, V60, P2025, DOI 10.1016/j.socscimed.2004.08.053
   Fukuoka Y, 2003, THESIS U CALIFORNIA
   Fukuoka Yoshimi, 2005, Eur J Cardiovasc Nurs, V4, P171, DOI 10.1016/j.ejcnurse.2005.03.002
   Fukuoka Y, 2010, AM J EMERG MED, V28, P734, DOI 10.1016/j.ajem.2009.06.020
   Galdas PM, 2010, SOC SCI MED, V71, P18, DOI 10.1016/j.socscimed.2010.03.006
   Garofalo D, 2012, NEW ZEAL MED J, V125, P12
   Goff DC, 1999, AM HEART J, V138, P1046, DOI 10.1016/S0002-8703(99)70069-4
   Goldberg RJ, 1999, ARCH INTERN MED, V159, P2141, DOI 10.1001/archinte.159.18.2141
   Goldberg RJ, 1998, AM HEART J, V135, P293, DOI 10.1016/S0002-8703(98)70096-1
   Goldberg RJ, 1998, AM J CARDIOL, V82, P259, DOI 10.1016/S0002-9149(98)00342-7
   Goldberg RJ, 2000, ARCH INTERN MED, V160, P3217, DOI 10.1001/archinte.160.21.3217
   Goldberg RJ, 2002, AM J CARDIOL, V89, P791, DOI 10.1016/S0002-9149(02)02186-0
   Goldberg RJ, 2008, HEART LUNG, V37, P266, DOI 10.1016/j.hrtlng.2007.05.013
   Goldberg RJ, 2009, AM J CARDIOL, V103, P598, DOI 10.1016/j.amjcard.2008.10.038
   Gomes V, 2012, REV PORT CARDIOL, V31, P193, DOI 10.1016/j.repc.2012.01.013
   Grace SL, 2003, WOMEN HEALTH ISS, V13, P214, DOI 10.1016/j.whi.2003.09.002
   Grossman SA, 2003, AM J EMERG MED, V21, P425, DOI 10.1016/S0735-6757(03)00106-2
   Hafiz AM, 2013, AM J EMERG MED, V31, P922, DOI 10.1016/j.ajem.2013.03.005
   Harralson TL, 2007, HEART LUNG, V36, P96, DOI 10.1016/j.hrtlng.2006.08.002
   Herlitz J, 2010, INT J CARDIOL, V141, P236, DOI 10.1016/j.ijcard.2008.11.176
   Hitchcock T, 2003, EMERG MED J, V20, P270, DOI 10.1136/emj.20.3.270
   Ho KK, 2002, ANN ACAD MED SINGAP, V31, P387
   Holmes DR, 2010, CIRC-CARDIOVASC QUAL, V3, P382, DOI 10.1161/CIRCOUTCOMES.109.913343
   Hong CC, 2011, EUR J EMERG MED, V18, P268, DOI 10.1097/MEJ.0b013e32834491d3
   Horne R, 2000, HEART, V83, P388, DOI 10.1136/heart.83.4.388
   Hwang SY, 2012, EUR J CARDIOVASC NUR, V11, P154, DOI 10.1016/j.ejcnurse.2010.11.002
   Hwang SY, 2011, J CARDIOVASC NURS, V26, P194, DOI 10.1097/JCN.0b013e3181f3e2e0
   Hwang Seon Young, 2006, Prog Cardiovasc Nurs, V21, P20, DOI 10.1111/j.0197-3118.2006.04713.x
   Isaksson RM, 2008, EUR J CARDIOVASC NUR, V7, P152, DOI 10.1016/j.ejcnurse.2007.09.001
   Johansson I, 2004, HEART LUNG, V33, P291, DOI 10.1016/j.hrtlng.2004.04.002
   Johansson I, 2008, EUR J CARDIOVASC NUR, V7, P182, DOI 10.1016/j.ejcnurse.2007.11.002
   Kaur R, 2006, RES NURS HEALTH, V29, P636, DOI 10.1002/nur.20171
   Kentsch M, 2002, Z KARDIOL, V91, P147, DOI 10.1007/s003920200004
   Khan MS, 2007, BMC PUBLIC HEALTH, V7, DOI 10.1186/1471-2458-7-284
   Khraim FM, 2009, J NURS SCHOLARSHIP, V41, P260, DOI 10.1111/j.1547-5069.2009.01287.x
   Khraim FMA, 2009, THESIS STATE U NEW Y
   King KB, 2007, HEART LUNG, V36, P235, DOI 10.1016/j.hrtlng.2006.08.008
   Kirchberger I, 2012, CLIN RES CARDIOL, V101, P909, DOI 10.1007/s00392-012-0475-8
   Ladwig KH, 2011, INT J CARDIOL, V152, P350, DOI 10.1016/j.ijcard.2010.08.003
   Lee H, 2000, APPL NURS RES, V13, P125, DOI 10.1053/apnr.2000.7652
   Leslie WS, 2000, HEART, V84, P137, DOI 10.1136/heart.84.2.137
   Lesneski LA, 2005, THESIS U MARYLAND BA
   Lovlien M, 2007, Eur J Cardiovasc Nurs, V6, P308, DOI 10.1016/j.ejcnurse.2007.03.002
   Lovlien M, 2008, J ADV NURS, V63, P148, DOI 10.1111/j.1365-2648.2008.04654.x
   Lovlien Mona, 2006, Prog Cardiovasc Nurs, V21, P14
   Malhotra S, 2003, Indian Heart J, V55, P349
   Masoudi FA, 2008, J AM COLL CARDIOL, V52, P2100, DOI 10.1016/j.jacc.2008.10.013
   McGinn AP, 2005, AM HEART J, V150, P392, DOI 10.1016/j.ahj.2005.03.064
   McKinley S, 2000, HEART LUNG, V29, P237, DOI 10.1067/mhl.2000.106940
   McKinley Sharon, 2004, Eur J Cardiovasc Nurs, V3, P225, DOI 10.1016/j.ejcnurse.2004.06.004
   McKinley S, 2011, EMERG MED AUSTRALAS, V23, P153, DOI 10.1111/j.1742-6723.2011.01385.x
   McSweeney JC, 2007, J CARDIOVASC NURS, V22, P279, DOI 10.1097/01.JCN.0000278958.98124.6e
   MEISCHKE H, 1993, ANN EMERG MED, V22, P1597, DOI 10.1016/S0196-0644(05)81267-3
   Meischke H, 1998, AM J EMERG MED, V16, P363, DOI 10.1016/S0735-6757(98)90128-0
   Mohamed HF, 2007, THESIS CASE W RESERV
   Moher D, 2009, ANN INTERN MED, V151, P264, DOI 10.7326/0003-4819-151-4-200908180-00135
   Momeni M, 2012, CHINESE MED J-PEKING, V125, P3404, DOI 10.3760/cma.j.issn.0366-6999.2012.19.008
   Morgan Donna M, 2005, J Cardiovasc Nurs, V20, P365
   Moser DK, 2006, CIRCULATION, V114, P168, DOI 10.1161/CIRCULATIONAHA.106.176040
   Moser DK, 2005, PATIENT EDUC COUNS, V56, P45, DOI 10.1016/j.pec.2003.11.011
   Mumford AD, 1999, POSTGRAD MED J, V75, P90, DOI 10.1136/pgmj.75.880.90
   Naegeli B, 2011, EUR J CARDIOV PREV R, V18, P297, DOI 10.1177/1741826710389386
   Newman JD, 2011, PLOS ONE, V6, DOI 10.1371/journal.pone.0027640
   Nguyen HL, 2010, CIRC-CARDIOVASC QUAL, V3, P590, DOI 10.1161/CIRCOUTCOMES.110.957878
   Nomura T, 2010, J CARDIOL, V56, P204, DOI 10.1016/j.jjcc.2010.05.004
   Noureddine S, 2006, J TRANSCULT NURS, V17, P341, DOI 10.1177/1043659606291544
   Noureddine S, 2009, J CARDIOVASC NURS, V24, P390, DOI 10.1097/JCN.0b013e3181ae4f0e
   Novak K, 2010, CROAT MED J, V51, P423, DOI 10.3325/cmj.2010.51.423
   O'Donnell S, 2006, J ADV NURS, V53, P268, DOI 10.1111/j.1365-2648.2006.03722.x
   Omeish AF, 2006, SAUDI MED J, V27, P1771
   Ostrzycki A, 2008, KARDIOL POL, V66, P609
   Ottesen MM, 2004, INT J CARDIOL, V96, P97, DOI 10.1016/j.ijcard.2003.04.059
   Park YH, 2012, J KOREAN MED SCI, V27, P864, DOI 10.3346/jkms.2012.27.8.864
   Perkins-Porras L, 2009, EUR J CARDIOVASC NUR, V8, P26, DOI 10.1016/j.ejcnurse.2008.05.001
   Perkins-Porras L, 2008, J BEHAV MED, V31, P498, DOI 10.1007/s10865-008-9174-3
   Picken HA, 1998, AM J MANAG CARE, V4, P821
   Pitsavos Christos, 2006, Hellenic J Cardiol, V47, P329
   Quinn JR, 2005, RES NURS HEALTH, V28, P283, DOI 10.1002/nur.20086
   Quinn Tom, 2003, Eur J Cardiovasc Nurs, V2, P131, DOI 10.1016/S1474-5151(03)00030-6
   Rajagopalan RE, 2001, NATL MED J INDIA, V14, P8
   Rasmussen CH, 2003, SCAND CARDIOVASC J, V37, P183, DOI 10.1080/14017430310014920
   Reeder KM, 2007, THESIS U IOWA IOWA C
   Riegel B, 2007, RES NURS HEALTH, V30, P584, DOI 10.1002/nur.20213
   Riegel B, 2010, AM HEART J, V159, P392, DOI 10.1016/j.ahj.2010.01.003
   Roe EA, 2006, THESIS WAYNE STATE U
   Rollando D, 2012, HEART, V98, P1738, DOI 10.1136/heartjnl-2012-302536
   Rosamond W, 2008, CIRCULATION, V117, pE25, DOI 10.1161/CIRCULATIONAHA.107.187998
   Rosenfeld AG, 2004, NURS RES, V53, P225, DOI 10.1097/00006199-200407000-00005
   Ruston A, 1998, BRIT MED J, V316, P1060
   Saczynski JS, 2008, AM J CARDIOL, V102, P1589, DOI 10.1016/j.amjcard.2008.07.056
   Sari I, 2008, TURK KARDIYOL DERN A, V36, P156
   Schlyter M, 2011, BMC CARDIOVASC DISOR, P11
   Simons-Morton DG, 1998, ACAD EMERG MED, V5, P726, DOI 10.1111/j.1553-2712.1998.tb02492.x
   Slot MHEB, 2012, FAM PRACT, V29, P332, DOI 10.1093/fampra/cmr089
   Smolderen KG, 2010, JAMA-J AM MED ASSOC, V303, P1392, DOI 10.1001/jama.2010.409
   Song L, 2010, CHINESE MED J-PEKING, V123, P1840, DOI 10.3760/cma.j.issn.0366-6999.2010.14.003
   Stenstrom U, 2005, EUR J CARDIOV PREV R, V12, P568, DOI 10.1097/00149831-200512000-00009
   Tanner H, 2006, NZ MED J, V119, pU1927
   Taylor David McD, 2005, Emerg Med Australas, V17, P204
   Terkelsen CJ, 2002, J INTERN MED, V252, P412, DOI 10.1046/j.1365-2796.2002.01051.x
   Thuresson M, 2007, HEART LUNG, V36, P398, DOI 10.1016/j.hrtlng.2007.02.001
   Trigo J, 2010, REV PORT CARDIOL, V29, P1383
   Turin TC, 2011, EMERG MED J, V28, P239, DOI 10.1136/emj.2009.087676
   Wagner S, 1998, EUR HEART J, V19, P879, DOI 10.1053/euhj.1997.0864
   Walsh JC, 2004, J PSYCHOSOM RES, V56, P67, DOI 10.1016/S0022-3999(03)00082-5
   Wang XL, 2013, J INT MED RES, V41, P231, DOI 10.1177/0300060512474567
   Wielgosz A, HP3232009E PUBL HLTH
   Wilkinson J, 2002, HEART, V88, P583, DOI 10.1136/heart.88.6.583
   Wu JR, 2011, J CARDIOVASC NURS, V26, P184, DOI 10.1097/JCN.0b013e3181efea66
   Wu Y, 2004, CHINESE MED J-PEKING, V117, P1772
   Yan HB, 2009, INT J CARDIOL, V135, P86, DOI 10.1016/j.ijcard.2008.09.002
   Zahn R, 2001, AM HEART J, V142, P105, DOI 10.1067/mhj.2001.115585
   Zegrean M, 2009, J CARDIOVASC NURS, V24, P151, DOI 10.1097/01.JCN.0000343561.06614.92
   Zerwic JJ, 2003, NURS RES, V52, P159, DOI 10.1097/00006199-200305000-00005
NR 152
TC 25
Z9 29
U1 0
U2 17
PU OXFORD UNIV PRESS
PI OXFORD
PA GREAT CLARENDON ST, OXFORD OX2 6DP, ENGLAND
SN 1474-5151
EI 1873-1953
J9 EUR J CARDIOVASC NUR
JI Eur. J. Cardiovasc. Nurs.
PD DEC
PY 2014
VL 13
IS 6
BP 483
EP 493
DI 10.1177/1474515114524866
PG 11
WC Cardiac & Cardiovascular Systems; Nursing
WE Science Citation Index Expanded (SCI-EXPANDED); Social Science Citation Index (SSCI)
SC Cardiovascular System & Cardiology; Nursing
GA AU0SU
UT WOS:000345335600002
PM 24532675
DA 2023-05-13
ER

PT J
AU Yang, LJ
   Ye, N
   Wang, GQ
   Bian, WJ
   Xu, FB
   Zhao, D
   Liu, J
   Hao, YC
   Liu, J
   Yang, N
   Cheng, H
AF Yang, Lijiao
   Ye, Nan
   Wang, Guoqin
   Bian, Weijing
   Xu, Fengbo
   Zhao, Dong
   Liu, Jing
   Hao, Yongchen
   Liu, Jun
   Yang, Na
   Cheng, Hong
CA CCC-ACS
TI The association between atrial fibrillation and in-hospital outcomes in
   chronic kidney disease patients with acute coronary syndrome: findings
   from the improving care for cardiovascular disease in China-acute
   coronary syndrome (CCC-ACS) project
SO BMC CARDIOVASCULAR DISORDERS
LA English
DT Article
DE Atrial fibrillation; Chronic kidney disease; Acute coronary syndrome
ID ACUTE MYOCARDIAL-INFARCTION; PROGNOSTIC-SIGNIFICANCE; CLINICAL-FEATURES;
   RISK-FACTORS; IMPACT; HEALTH; PREVALENCE; TERM
AB Background: Atrial fibrillation (AF) is the most common cardiac arrhythmia in patients with chronic kidney disease (CKD) and acute coronary syndrome (ACS). This study aimed to explore the frequency and impact of AF on clinical outcomes in CKD patients with ACS.
   Methods: CKD inpatients with ACS between November 2014 and December 2018 were included based on the improving care for cardiovascular disease in China-ACS (CCC-ACS) project. Included patients were divided into an AF group and a non-AF group according to the discharge diagnosis. Multivariable logistic regression was used to adjust for potential confounders.
   Results: A total of 16,533 CKD patients with ACS were included. A total of 1418 (8.6%) patients had clinically recognized AF during hospitalization, 654 of whom had an eGFR of 45 to < 60 ml/min/1.73 m(2), and 764 had an estimated glomerular filtration rate (eGFR) < 45 ml/min/1.73 m(2). Compared with the non-AF group, the AF group had a higher risk of in-hospital mortality [OR 1.250; 95% CI (1.001-1.560), P = 0.049] and major adverse cardiovascular events (MACEs) [OR 1.361; 95% CI (1.197-1.547), P < 0.001]. We also found that compared with patients with eGFR 45 to < 60 ml/min/1.73 m(2), patients with eGFR < 45 ml/min/1.73 m(2) had a 1.512-fold increased risk of mortality and a 1.435-fold increased risk of MACEs.
   Conclusions: AF was a risk factor affecting the short-term prognosis of ACS patients in the CKD population. Furthermore, the lower the eGFR, the higher the risk of in-hospital mortality and MACEs in CKD patients with ACS.
C1 [Yang, Lijiao; Ye, Nan; Wang, Guoqin; Bian, Weijing; Xu, Fengbo; Cheng, Hong] Capital Med Univ, Beijing Anzhen Hosp, Renal Div, 2 Anzhen St, Beijing 100029, Peoples R China.
   [Zhao, Dong; Liu, Jing; Hao, Yongchen; Liu, Jun; Yang, Na] Capital Med Univ, Beijing AnZhen Hosp, Beijing Inst Heart Lung & Blood Vessel Dis, Dept Epidemiol, Beijing, Peoples R China.
C3 Capital Medical University; Capital Medical University
RP Cheng, H (通讯作者)，Capital Med Univ, Beijing Anzhen Hosp, Renal Div, 2 Anzhen St, Beijing 100029, Peoples R China.
EM drchengh@163.com
RI Zhao, D/AAX-5040-2021
FU Pfizer; AstraZeneca; Beijing government; project: "Application and
   Development of Clinical Medicine with the Capital Characteristics",
   Beijing, China [D10110005 0010017]; project: "The Capital Health
   Research and Development of Special", Beijing, China [2011-2006-07,
   2018-2-1051]
FX The CCC-ACS project is a collaborative program of the American Heart
   Association and the Chinese Society of Cardiology. The American Heart
   Association was funded by Pfizer and AstraZeneca for the quality
   improvement initiative through an independent grant for learning and
   change'. In addition, the study of this article is supported by three
   funding projects: "Application and Development of Clinical Medicine with
   the Capital Characteristics" D10110005 0010017, Beijing, China, and "
   The Capital Health Research and Development of Special" 2011-2006-07,
   2018-2-1051, Beijing, China. The funder of these grants all was Beijing
   government. The funding bodies had no role in the design of this study;
   in the collection, analysis, and interpretation of data; or in writing
   the manuscript.
CR Al Khdair D, 2012, CAN J CARDIOL, V28, P443, DOI 10.1016/j.cjca.2011.12.011
   Almendro-Delia M, 2014, EUR HEART J-ACUTE CA, V3, P141, DOI 10.1177/2048872613517370
   Alonso A, 2011, CIRCULATION, V123, P2946, DOI 10.1161/CIRCULATIONAHA.111.020982
   Budaj A, 2005, CIRCULATION, V111, P3242, DOI 10.1161/CIRCULATIONAHA.104.512806
   Chinese Society of Cardiology, 2010, CHIN J CARDIOL, V38, P675, DOI [DOI 10.3760/CMA.J.ISSN.0253-3758.2010.08.002, 10.3760/cma.j.issn.0253-3758.2010.08.002]
   De Luca L, 2017, INT J CARDIOL, V248, P369, DOI 10.1016/j.ijcard.2017.08.019
   Dewland TA, 2013, CIRCULATION, V128, P2470, DOI 10.1161/CIRCULATIONAHA.113.002449
   Eckardt KU, 2013, LANCET, V382, P158, DOI 10.1016/S0140-6736(13)60439-0
   [Editorial Committee of Chinese Journal of Cardiology Chinese Society of Cardiology], 2012, CHIN J CARDIOL, V40, P353, DOI DOI 10.3760/CMA.J.ISSN.0253-3758.2012.05.001
   Foussas S, 2016, HELL J CARDIOL, V57, P141, DOI 10.1016/j.hjc.2016.05.001
   Gasparini A, 2016, NEPHROL DIAL TRANSPL, V31, P2086, DOI 10.1093/ndt/gfw354
   Giglioli C, 2014, INTERN EMERG MED, V9, P521, DOI 10.1007/s11739-013-0959-1
   Gonzalez-Pacheco H, 2015, J CARDIOL, V66, P148, DOI 10.1016/j.jjcc.2014.11.001
   Gupta J, 2012, CLIN J AM SOC NEPHRO, V7, P1938, DOI 10.2215/CJN.03500412
   Hao YC, 2016, AM HEART J, V179, P107, DOI 10.1016/j.ahj.2016.06.005
   Hersi A, 2012, ANGIOLOGY, V63, P466, DOI 10.1177/0003319711427391
   Hsu CY, 2002, J AM SOC NEPHROL, V13, P504, DOI 10.1681/ASN.V132504
   Jabre P, 2011, CIRCULATION, V123, P1587, DOI 10.1161/CIRCULATIONAHA.110.986661
   Kinjo K, 2003, AM J CARDIOL, V92, P1150, DOI 10.1016/j.amjcard.2003.07.021
   Levey AS, 2011, KIDNEY INT, V80, P17, DOI 10.1038/ki.2010.483
   London GM, 2003, NEPHROL DIAL TRANSPL, V18, P1731, DOI 10.1093/ndt/gfg414
   Lopes RD, 2008, HEART, V94, P867, DOI 10.1136/hrt.2007.134486
   Mohamed MO, 2019, AM J CARDIOL, V124, P465, DOI 10.1016/j.amjcard.2019.05.040
   Nagai M, 2019, J ARRYTHM, V35, P182, DOI 10.1002/joa3.12154
   Parikh NI, 2006, ARCH INTERN MED, V166, P1884, DOI 10.1001/archinte.166.17.1884
   Rene AG, 2014, AM J CARDIOL, V113, P236, DOI 10.1016/j.amjcard.2013.09.016
   Schmitt J, 2009, EUR HEART J, V30, P1038, DOI 10.1093/eurheartj/ehn579
   Shlipak MG, 2003, CIRCULATION, V107, P87, DOI 10.1161/01.CIR.0000042700.48769.59
   Stevens LA, 2010, AM J KIDNEY DIS, V56, P486, DOI 10.1053/j.ajkd.2010.03.026
   Topaz G, 2017, INT J CARDIOL, V240, P228, DOI 10.1016/j.ijcard.2017.03.060
   Ulus T, 2018, AGING CLIN EXP RES, V30, P1475, DOI 10.1007/s40520-018-0926-9
   Washam JB, 2015, CIRCULATION, V131, P1123, DOI 10.1161/CIR.0000000000000183
   Zhang LX, 2012, LANCET, V379, P815, DOI 10.1016/S0140-6736(12)60033-6
NR 33
TC 0
Z9 0
U1 0
U2 3
PU BMC
PI LONDON
PA CAMPUS, 4 CRINAN ST, LONDON N1 9XW, ENGLAND
SN 1471-2261
J9 BMC CARDIOVASC DISOR
JI BMC Cardiovasc. Disord.
PD JUL 17
PY 2021
VL 21
IS 1
AR 345
DI 10.1186/s12872-021-02125-z
PG 7
WC Cardiac & Cardiovascular Systems
WE Science Citation Index Expanded (SCI-EXPANDED)
SC Cardiovascular System & Cardiology
GA TJ7OC
UT WOS:000673665300001
PM 34273963
OA gold, Green Published
DA 2023-05-13
ER

PT J
AU Simoni, AH
   Frydenlund, J
   Kragholm, KH
   Boggild, H
   Jensen, SE
   Johnsen, SP
AF Simoni, Amalie H.
   Frydenlund, Juliane
   Kragholm, Kristian H.
   Boggild, Henrik
   Jensen, Svend E.
   Johnsen, Soren P.
TI Socioeconomic inequity in incidence, outcomes and care for acute
   coronary syndrome: A systematic review
SO INTERNATIONAL JOURNAL OF CARDIOLOGY
LA English
DT Review
DE Acute coronary syndrome; Socioeconomic; Inequity; Inequality
ID ACUTE MYOCARDIAL-INFARCTION; SECONDARY PREVENTION MEDICATIONS;
   IN-HOSPITAL MORTALITY; SHORT-TERM MORTALITY; CASE-FATALITY; CARDIAC
   REHABILITATION; EDUCATIONAL-LEVEL; RISK-FACTORS; ATHEROSCLEROSIS RISK;
   INSURANCE STATUS
AB Background: Socioeconomic inequities in acute coronary syndrome (ACS) epidemiology and care have been reported for at least 30-40 years. However, an up-to-date overview of evidence reflecting current clinical practice is not available. This systematic review aimed to summarize literature published in the last decade, regarding the association between socioeconomic position (SEP), incidence and prevalence of ACS, post-ACS medical care, and mortality. Methods: The systematic search was performed in PubMed and Embase restricted to publication year (2009-2021), according to predefined methods (PROSPERO: CRD42020197654). Results were classified according to outcomes and socioeconomic exposures, and the risk of bias was evaluated. Results: In total, 181 studies were included, mainly from high-income countries (81%). The majority showed an association between lower SEP (i.e. education, income, occupation, insurance, or composite SEP) and increased ACS incidence (89%)(incidence rate ratios: 1.1-4.7), increased ACS prevalence (88%)(odds ratios (ORs): 1.8-3.9), receiving suboptimal ACS-related medical care (46%)(ORs: 1.1-10.0), or increased post-ACS mortality (71%)(hazard rate ratios: 1.1-4.13). Studies with a lower risk of bias appeared more likely to describe inequity in favor of higher SEP than studies with a higher risk of bias. Conclusions: Across studies from the last decade, lower SEP is associated with higher risks of ACS, subsequent suboptimal medical care, and mortality among the ACS patients, in particular in studies with a lower risk of bias. This indicates considerable socioeconomic inequity among ACS patients internationally, despite low- and middle-low-income countries being inadequately represented. Thus, efforts are warranted to continuously monitor ACS-related socioeconomic inequity.
C1 [Simoni, Amalie H.; Frydenlund, Juliane; Johnsen, Soren P.] Aalborg Univ, Danish Ctr Clin Hlth Serv Res DACS, Dept Clin Med, Aalborg, Denmark.
   [Kragholm, Kristian H.; Boggild, Henrik] Aalborg Univ Hosp, Unit Clin Biostat, Aalborg, Denmark.
   [Kragholm, Kristian H.] North Denmark Reg, Dept Cardiol, Aalborg, Denmark.
   [Kragholm, Kristian H.] Aalborg Univ Hosp, Aalborg, Denmark.
   [Boggild, Henrik] Aalborg Univ, Dept Hlth Sci & Technol, Publ Hlth & Epidemiol Grp, Aalborg, Denmark.
   [Jensen, Svend E.] Aalborg Univ Hosp, Dept Cardiol, Aalborg, Denmark.
   [Jensen, Svend E.] Aalborg Univ, Dept Clin Med, Aalborg, Denmark.
C3 Aalborg University; Aalborg University; Aalborg University Hospital;
   Aalborg University; Aalborg University Hospital; Aalborg University;
   Aalborg University; Aalborg University Hospital; Aalborg University
RP Simoni, AH (通讯作者)，Aalborg Univ, Danish Ctr Clin Hlth Serv Res DACS, Dept Clin Med, Fredrik Bajers Vej 5, DK-9220 Aalborg, Denmark.
EM a.simoni@rn.dk
OI Frydenlund, Juliane/0000-0003-0864-1577; Simoni, Amalie
   H/0000-0002-3327-8418; Boggild, Henrik/0000-0001-8934-5002
CR Abbasi S.H., 2015, INT J PREV MED, V36, P2015
   Abreu Daisy, 2014, Int J Cardiol Heart Vessel, V4, P97, DOI 10.1016/j.ijchv.2014.06.007
   Agarwal S, 2014, J AM HEART ASSOC, V3, DOI 10.1161/JAHA.114.001057
   Agyemang C, 2014, HEART, V100, P239, DOI 10.1136/heartjnl-2013-304721
   Ahmadi A, 2015, KARDIOL POL, V73, P451, DOI 10.5603/KP.a2014.0230
   Ahmadi A, 2014, INT J EQUITY HEALTH, V13, DOI 10.1186/s12939-014-0116-0
   Akator AE, 2020, PHARMACOEPIDEM DR S, V29, P141, DOI 10.1002/pds.4915
   Al-Sharifi F, 2019, BMC HEALTH SERV RES, V19, DOI 10.1186/s12913-019-4041-1
   Al-Zakwani I, 2019, BMJ GLOB HEALTH, V4, DOI 10.1136/bmjgh-2018-001278
   Altenhoner T, 2012, INT J PUBLIC HEALTH, V57, P175, DOI 10.1007/s00038-011-0298-9
   Alter DA, 2013, PLOS ONE, V8, DOI 10.1371/journal.pone.0065130
   Andersson J, 2016, EUR J PREV CARDIOL, V23, P1814, DOI 10.1177/2047487316659574
   Andrikopoulos G, 2016, CLIN RES CARDIOL, V105, P518, DOI 10.1007/s00392-015-0948-7
   Atkins ER, 2017, INT J CARDIOL, V241, P444, DOI 10.1016/j.ijcard.2017.03.057
   Ayoobi F, 2021, IRAN RED CRESCENT ME, V23, DOI 10.32592/ircmj.2021.23.4.322
   Bang DW, 2014, INT J ENV RES PUB HE, V11, P11597, DOI 10.3390/ijerph111111597
   Bergstrom G, 2015, INT J CARDIOL, V182, P141, DOI 10.1016/j.ijcard.2014.12.060
   Berman AN, 2021, JAMA CARDIOL, V6, P880, DOI 10.1001/jamacardio.2021.0487
   Bhasin Varun, 2020, Crit Pathw Cardiol, V19, P115, DOI 10.1097/HPC.0000000000000218
   Bhavsar NA, 2018, JAMA NETW OPEN, V1, DOI 10.1001/jamanetworkopen.2018.2716
   Bi YF, 2009, AM HEART J, V157, P509, DOI 10.1016/j.ahj.2008.09.026
   Biswas S, 2019, CIRC-CARDIOVASC QUAL, V12, DOI 10.1161/CIRCOUTCOMES.118.004979
   Blais C, 2012, CAN J CARDIOL, V28, P169, DOI 10.1016/j.cjca.2011.10.009
   Borg S, 2019, BMC SPORTS SCI MED R, V11, DOI 10.1186/s13102-019-0125-9
   Bradshaw PJ, 2014, BMC HEALTH SERV RES, V14, DOI 10.1186/1472-6963-14-405
   Bucholz EM, 2015, CIRCULATION, V132, P1338, DOI 10.1161/CIRCULATIONAHA.115.017009
   Buja A, 2015, EUR J PUBLIC HEALTH, V25, P759, DOI 10.1093/eurpub/cku253
   Cacciani L, 2017, PLOS ONE, V12, DOI 10.1371/journal.pone.0175038
   Cafagna G, 2017, BMC HEALTH SERV RES, V17, DOI 10.1186/s12913-016-1966-5
   Carey IM, 2012, NUTR METAB CARDIOVAS, V22, P400, DOI 10.1016/j.numecd.2010.09.010
   Carls GS, 2015, HEALTH SERV RES, V50, P1688, DOI 10.1111/1475-6773.12298
   Carlsson AC, 2016, HEART, V102, P775, DOI 10.1136/heartjnl-2015-308784
   Carter AR, 2019, BMJ-BRIT MED J, V365, DOI 10.1136/bmj.l1855
   Chen L, 2021, J EPIDEMIOL COMMUN H, V75, P1033, DOI 10.1136/jech-2020-216314
   Cheraghian Bahman, 2015, Med J Islam Repub Iran, V29, P160
   Chew DP, 2016, MED J AUSTRALIA, V205, P114, DOI 10.5694/mja15.01410
   Cho Y, 2019, J PSYCHOSOM RES, V121, P14, DOI 10.1016/j.jpsychores.2019.01.016
   Christensen AV, 2016, EUR J PREV CARDIOL, V23, P826, DOI 10.1177/2047487315613665
   Coady SA, 2014, BMC PUBLIC HEALTH, V14, DOI 10.1186/1471-2458-14-705
   Cochrane Bias Methods Group, 2013, TOOL ASSESS RISK BIA
   Cochrane Bias Methods Group CLARITY Group at McMaster University, 2013, RISK BIAS INSTR CROS, P1
   Cochrane Bias Methods Group CLARITY Working Group, 2013, TOOL ASSESS RISK BIA, P1
   Cohen D, 2013, CAN J CARDIOL, V29, P1579, DOI 10.1016/j.cjca.2013.06.004
   Collet JP, 2021, EUR HEART J, V42, P1289, DOI 10.1093/eurheartj/ehaa575
   Consuegra-Sanchez L, 2015, REV ESP CARDIOL, V68, P935, DOI 10.1016/j.rec.2014.11.025
   Coughlin Steven S, 2020, Eur j Cardiovasc Res, V1, DOI 10.31487/j.ejcr.2020.01.02
   Crombie I., 2005, WORLD HEAL ORGAN, P1
   Crowley MJ, 2015, J GEN INTERN MED, V30, P83, DOI 10.1007/s11606-014-3072-x
   Cupples ME, 2010, BRIT J GEN PRACT, V60, P431, DOI 10.3399/bjgp10X502155
   Dahlgren G, 2007, EUROPEAN STRATEGIE 2, pp21
   Danchin N, 2011, CIRC-CARDIOVASC QUAL, V4, P619, DOI 10.1161/CIRCOUTCOMES.111.961193
   Davies CA, 2010, POPUL HEALTH METR, V8, DOI 10.1186/1478-7954-8-33
   Davies CA, 2009, BMC PUBLIC HEALTH, V9, DOI 10.1186/1471-2458-9-134
   De Luca G, 2016, EUR J PUBLIC HEALTH, V26, P760, DOI 10.1093/eurpub/ckw062
   Deguen S, 2010, EPIDEMIOLOGY, V21, P459, DOI 10.1097/EDE.0b013e3181e09925
   Desai NR, 2019, CIRC-CARDIOVASC QUAL, V12, DOI 10.1161/CIRCOUTCOMES.118.004983
   Deskur-Smielecka E, 2009, KARDIOL POL, V67, P632
   Doll JA, 2016, JAMA CARDIOL, V1, P787, DOI 10.1001/jamacardio.2016.2724
   Donyavi T, 2011, INT J EQUITY HEALTH, V10, DOI 10.1186/1475-9276-10-9
   Dunlay SM, 2009, AM HEART J, V158, P852, DOI 10.1016/j.ahj.2009.08.010
   Dupre ME, 2012, ARCH INTERN MED, V172, P1731, DOI 10.1001/2013.jamainternmed.447
   Emmanuelle J, 2019, SWISS MED WKLY, V149, DOI 10.4414/smw.2019.20049
   Evans LW, 2016, BMJ OPEN, V6, DOI 10.1136/bmjopen-2016-011656
   Fabreau GE, 2014, CIRC-CARDIOVASC QUAL, V7, P540, DOI 10.1161/CIRCOUTCOMES.114.001021
   Fleurbaey M, 2009, J HEALTH ECON, V28, P73, DOI 10.1016/j.jhealeco.2008.07.016
   Foraker RE, 2013, AM HEART J, V165, P102, DOI 10.1016/j.ahj.2012.10.022
   Foraker RE, 2010, BMC PUBLIC HEALTH, V10, DOI 10.1186/1471-2458-10-632
   Forsberg PO, 2016, BMC CARDIOVASC DISOR, V16, DOI 10.1186/s12872-016-0319-y
   Fournier S, 2013, SWISS MED WKLY, V143, DOI 10.4414/smw.2013.13817
   Gabet A, 2019, ARCH CARDIOVASC DIS, V112, P754, DOI 10.1016/j.acvd.2019.09.004
   Gaedke MA, 2015, REV SAUDE PUBL, V49, DOI 10.1590/S0034-8910.2015049005978
   Galobardes B, 2006, J EPIDEMIOL COMMUN H, V60, P7, DOI 10.1136/jech.2004.023531
   Galobardes B, 2007, BRIT MED BULL, V81-82, P21, DOI 10.1093/bmb/ldm001
   Gencer B, 2015, EUR J INTERN MED, V26, P56, DOI 10.1016/j.ejim.2014.12.014
   Gerber Y, 2010, CIRCULATION, V121, P375, DOI 10.1161/CIRCULATIONAHA.109.882555
   Geyer S, 2019, INT J PUBLIC HEALTH, V64, P387, DOI 10.1007/s00038-019-01224-1
   Giampaoli S, 2015, EUR J PREV CARDIOL, V22, P9, DOI 10.1177/2047487315589011
   Gnavi R, 2014, INT J CARDIOL, V176, P724, DOI 10.1016/j.ijcard.2014.07.107
   Gonzalez-Zobl G, 2010, REV ESP CARDIOL, V63, P1045, DOI 10.1016/S0300-8932(10)70226-8
   Graversen CB, 2020, BMJ OPEN, V10, DOI 10.1136/bmjopen-2019-036088
   Grey C, 2014, AUST NZ J PUBL HEAL, V38, P216, DOI 10.1111/1753-6405.12241
   Guhl EN, 2021, J CARDIOPULM REHABIL, V41, P315, DOI 10.1097/HCR.0000000000000591
   Guo J, 2012, CHINESE MED J-PEKING, V125, P4214, DOI 10.3760/cma.j.issn.0366-6999.2012.23.010
   Hagen TP, 2015, HEALTH ECON, V24, P102, DOI 10.1002/hec.3269
   Hamad R, 2020, JAMA NETW OPEN, V3, DOI 10.1001/jamanetworkopen.2020.14196
   Hanley GE, 2011, J GEN INTERN MED, V26, P1329, DOI 10.1007/s11606-011-1799-1
   Hannan EL, 2013, J INTERV CARDIOL, V26, P470, DOI 10.1111/joic.12059
   Hasan O, 2010, J HOSP MED, V5, P452, DOI 10.1002/jhm.687
   Hawkins NM, 2013, CIRC-CARDIOVASC QUAL, V6, P208, DOI 10.1161/CIRCOUTCOMES.111.000058
   Heo JY, 2015, AM J EMERG MED, V33, P1760, DOI 10.1016/j.ajem.2015.08.019
   Hodzic Enisa, 2018, Mater Sociomed, V30, P10, DOI 10.5455/msm.2018.30.10-14
   Hu B, 2012, J EPIDEMIOL, V22, P123, DOI 10.2188/jea.JE20100175
   Hughes V, 2020, INT J EQUITY HEALTH, V19, DOI 10.1186/s12939-020-01235-y
   Huo XQ, 2019, HEART, V105, P946, DOI 10.1136/heartjnl-2018-313752
   Hussain Saba, 2018, J Ayub Med Coll Abbottabad, V30, P552
   Hyun K, 2018, HEART LUNG CIRC, V27, P1398, DOI 10.1016/j.hlc.2017.08.019
   Hyun KK, 2017, INT J EQUITY HEALTH, V16, DOI 10.1186/s12939-017-0658-z
   Ibanez B, 2018, EUR HEART J, V39, P79, DOI 10.1093/eurheartj/ehx753
   Igland J, 2014, INT J CARDIOL, V177, P874, DOI 10.1016/j.ijcard.2014.10.045
   Igland J, 2014, PLOS ONE, V9, DOI 10.1371/journal.pone.0106898
   Jakobsen L, 2012, CIRC-CARDIOVASC INTE, V5, P641, DOI 10.1161/CIRCINTERVENTIONS.112.968271
   Jeong NJ, 2021, INT J ENV RES PUB HE, V18, DOI 10.3390/ijerph18020612
   Jin H, 2014, BMC CARDIOVASC DISOR, V14, DOI 10.1186/1471-2261-14-127
   Jin H, 2014, BMC CARDIOVASC DISOR, V14, DOI 10.1186/1471-2261-14-20
   Kareem H, 2018, HEART ASIA, V10, DOI 10.1136/heartasia-2017-010960
   Kassab YW, 2015, PAK J PHARM SCI, V28, P641
   Kelly M.J., 2009, J COMMUN HEALTH, P1
   Kilpi F, 2018, EPIDEMIOLOGY, V29, P237, DOI 10.1097/EDE.0000000000000785
   Kilpi F, 2017, SOC SCI MED, V177, P100, DOI 10.1016/j.socscimed.2017.01.055
   Kilpi F, 2016, EUR J PUBLIC HEALTH, V26, P260, DOI 10.1093/eurpub/ckv202
   Kim D, 2018, BMJ OPEN, V8, DOI 10.1136/bmjopen-2017-018793
   Kim JH, 2014, J KOREAN MED SCI, V29, P536, DOI 10.3346/jkms.2014.29.4.536
   Kim Y, 2014, BMJ QUAL SAF, V23, P741, DOI 10.1136/bmjqs-2013-002744
   King W, 2018, PLOS ONE, V13, DOI 10.1371/journal.pone.0194081
   King W, 2017, PLOS ONE, V12, DOI 10.1371/journal.pone.0172618
   Kirchberger Inge, 2014, Int J Equity Health, V13, P19, DOI 10.1186/1475-9276-13-19
   Kirchmayer U, 2012, J CLIN PHARM THER, V37, P37, DOI 10.1111/j.1365-2710.2010.01242.x
   Kitzmiller JP, 2013, BMC PUBLIC HEALTH, V13, DOI 10.1186/1471-2458-13-488
   Kjaerulff TM, 2019, EUR J PREV CARDIOL, V26, P1828, DOI 10.1177/2047487319852680
   Kjaerulff TM, 2019, BMJ OPEN, V9, DOI 10.1136/bmjopen-2018-024207
   Klitkou ST, 2017, BMJ OPEN, V7, DOI 10.1136/bmjopen-2016-014787
   Koopman C, 2013, INT J CARDIOL, V168, P993, DOI 10.1016/j.ijcard.2012.10.036
   Koopman C, 2012, BMC PUBLIC HEALTH, V12, DOI 10.1186/1471-2458-12-617
   Korda RJ, 2016, INT J EQUITY HEALTH, V15, DOI 10.1186/s12939-016-0471-0
   Korda RJ, 2011, SOC SCI MED, V72, P224, DOI 10.1016/j.socscimed.2010.11.002
   Korda RJ, 2009, BMC PUBLIC HEALTH, V9, DOI 10.1186/1471-2458-9-460
   Kriegbaum M, 2019, J EPIDEMIOL COMMUN H, V73, P810, DOI 10.1136/jech-2018-212043
   Kucharska-Newton AM, 2011, ANN EPIDEMIOL, V21, P572, DOI 10.1016/j.annepidem.2011.04.006
   Kunst AE, 2004, DEMOGR RES S, VS2, P229, DOI DOI 10.4054/DEMRES.2004.S2.9
   Lammintausta A, 2012, ANN EPIDEMIOL, V22, P87, DOI 10.1016/j.annepidem.2011.10.012
   Lin XJ, 2017, BMJ OPEN, V7, DOI 10.1136/bmjopen-2017-015884
   Liu BX, 2014, INT J MED SCI, V11, P905, DOI 10.7150/ijms.8877
   Machon M, 2012, GAC SANIT, V26, P16, DOI 10.1016/j.gaceta.2011.06.013
   Malki N, 2019, BMJ OPEN, V9, DOI 10.1136/bmjopen-2018-026192
   Malki N, 2014, PLOS ONE, V9, DOI 10.1371/journal.pone.0105279
   Manrique-Garcia E, 2011, J EPIDEMIOL COMMUN H, V65, P301, DOI 10.1136/jech.2009.104075
   Martensson S, 2016, EUR J PUBLIC HEALTH, V26, P146, DOI 10.1093/eurpub/ckv156
   Martensson S, 2016, EUROINTERVENTION, V11, P1495, DOI 10.4244/EIJY15M09_06
   Matetic A, 2020, AM J CARDIOL, V129, P10, DOI 10.1016/j.amjcard.2020.05.025
   Mathews R, 2015, AM HEART J, V170, P62, DOI 10.1016/j.ahj.2015.03.019
   Mehta RH, 2011, J AM COLL CARDIOL, V57, P138, DOI 10.1016/j.jacc.2010.09.021
   Melloni C, 2009, AM J CARDIOL, V104, P175, DOI 10.1016/j.amjcard.2009.03.013
   Min YI, 2017, J AM HEART ASSOC, V6, DOI [10.1161/JAHA.116.004416, 10.1161/jaha.116.004416]
   Molshatzki N, 2011, MED CARE, V49, P673, DOI 10.1097/MLR.0b013e318222a508
   Mujahid MS, 2017, SOC SCI MED, V173, P54, DOI 10.1016/j.socscimed.2016.11.034
   Murphy A, 2018, LANCET GLOB HEALTH, V6, pE292, DOI 10.1016/S2214-109X(18)30031-7
   Murray ET, 2011, ANN EPIDEMIOL, V21, P589, DOI 10.1016/j.annepidem.2011.04.005
   Neumann JT, 2020, CLIN RES CARDIOL, V109, P1186, DOI 10.1007/s00392-020-01612-1
   Ng DK, 2012, J GEN INTERN MED, V27, P1368, DOI 10.1007/s11606-012-2147-9
   Ngo-Metzger Q., 2018, HEALTHC COST UTIL PR
   Niederdeppe J, 2008, SOC SCI MED, V67, P1343, DOI 10.1016/j.socscimed.2008.06.037
   Niedzwiecki MJ, 2018, J AM HEART ASSOC, V7, DOI 10.1161/JAHA.117.008152
   Niu SL, 2009, AM HEART J, V157, P709, DOI 10.1016/j.ahj.2008.12.009
   Notara Venetia, 2016, J Prev Med Public Health, V49, P220, DOI 10.3961/jpmph.16.005
   Notara V, 2015, CURR VASC PHARMACOL, V13, P771, DOI 10.2174/1570161113666150120093329
   Odoi EW, 2020, J AM HEART ASSOC, V9, DOI 10.1161/JAHA.119.012712
   Ohlsson H, 2010, PHARMACOEPIDEM DR S, V19, P358, DOI 10.1002/pds.1917
   Ohm J, 2021, JAMA NETW OPEN, V4, DOI 10.1001/jamanetworkopen.2021.1129
   Ohm J, 2018, EUR J PREV CARDIOL, V25, P985, DOI 10.1177/2047487318766646
   Olesen K, 2014, INT J EPIDEMIOL, V43, P160, DOI 10.1093/ije/dyt260
   Oliveira A, 2009, EUR J EPIDEMIOL, V24, P425, DOI 10.1007/s10654-009-9352-9
   Ouzzani M, 2016, SYST REV-LONDON, V5, DOI 10.1186/s13643-016-0384-4
   Pancholy S, 2017, AM J CARDIOL, V120, P1049, DOI 10.1016/j.amjcard.2017.06.041
   Parashar S, 2012, CIRCULATION, V126, P1587, DOI 10.1161/CIRCULATIONAHA.111.088799
   Patel N, 2019, CIRC-CARDIOVASC QUAL, V12, DOI 10.1161/CIRCOUTCOMES.118.004971
   Pearson-Stuttard J, 2012, HEART, V98, P1573, DOI 10.1136/heartjnl-2012-302435
   Pedersen M, 2018, EUR J CARDIOVASC NUR, V17, P345, DOI 10.1177/1474515117746011
   Peng Y, 2021, AM J MED SCI, V361, P253, DOI 10.1016/j.amjms.2020.09.015
   Perelman J, 2009, BMC HEALTH SERV RES, V9, DOI 10.1186/1472-6963-9-130
   Peters AE, 2018, J AM HEART ASSOC, V7, DOI 10.1161/JAHA.117.007664
   Pichora E, 2018, CAN J PUBLIC HEALTH, V109, P410, DOI 10.17269/s41997-018-0062-5
   Pietrzykowski L, 2020, J CLIN MED, V9, DOI 10.3390/jcm9124109
   Pietrzykowski L, 2020, SCI REP-UK, V10, DOI 10.1038/s41598-020-68915-1
   Pilote L, 2007, MED CARE, V45, P638, DOI 10.1097/MLR.0b013e3180536779
   Pocock SJ, 2019, EUR HEART J-ACUTE CA, V8, P727, DOI 10.1177/2048872617719638
   Pujades-Rodriguez M, 2014, PLOS ONE, V9, DOI 10.1371/journal.pone.0104671
   Randall SM, 2016, INT J CARDIOL, V222, P678, DOI 10.1016/j.ijcard.2016.08.066
   Rasmussen LN, 2018, SYST REV-LONDON, V7, DOI 10.1186/s13643-018-0786-6
   Rauch B, 2018, EUR J PREV CARDIOL, V25, P981, DOI 10.1177/2047487318770506
   Rose KM, 2012, ANN EPIDEMIOL, V22, P623, DOI 10.1016/j.annepidem.2012.06.100
   Rose KM, 2009, ANN EPIDEMIOL, V19, P867, DOI 10.1016/j.annepidem.2009.07.092
   Rosengren A, 2009, HEART, V95, P2014, DOI 10.1136/hrt.2009.182436
   Rossello X, 2017, INT J CARDIOL, V245, P27, DOI 10.1016/j.ijcard.2017.07.039
   Roth C, 2019, BMC PUBLIC HEALTH, V19, DOI 10.1186/s12889-019-6966-z
   Ruano-Ravina A, 2016, INT J CARDIOL, V223, P436, DOI 10.1016/j.ijcard.2016.08.120
   Safford MM, 2021, CIRCULATION, V143, P244, DOI 10.1161/CIRCULATIONAHA.120.048026
   Santos VB, 2022, ENFERM CLIN, V32, P115, DOI 10.1016/j.enfcli.2020.02.020
   Schmidt M, 2012, BMJ-BRIT MED J, V344, DOI 10.1136/bmj.e356
   Schmucker J, 2017, BMC CARDIOVASC DISOR, V17, DOI 10.1186/s12872-017-0683-2
   Shimony A, 2014, AM J CARDIOL, V113, P793, DOI 10.1016/j.amjcard.2013.11.024
   Simoni A.H., 2020, PROSPERO, P14
   Smolina K, 2012, EUR J PUBLIC HEALTH, V22, P848, DOI 10.1093/eurpub/ckr196
   Steele L, 2019, INT J CARDIOL, V276, P26, DOI 10.1016/j.ijcard.2018.11.111
   Stirbu I, 2012, J EPIDEMIOL COMMUN H, V66, P1159, DOI 10.1136/jech-2011-200924
   Sulo E, 2016, INT J CARDIOL, V212, P122, DOI 10.1016/j.ijcard.2016.03.050
   Sunamura M, 2017, NETH HEART J, V25, P618, DOI 10.1007/s12471-017-1039-3
   Svendsen MT, 2020, BMC PUBLIC HEALTH, V20, DOI 10.1186/s12889-020-08498-8
   Tang XF, 2021, BMC CARDIOVASC DISOR, V21, DOI 10.1186/s12872-021-02115-1
   Teo KK, 2009, HEART, V95, P1857, DOI 10.1136/hrt.2008.155796
   Tetzlaff J, 2021, BMC PUBLIC HEALTH, V21, DOI 10.1186/s12889-021-10236-7
   Thorne K, 2015, BMC CARDIOVASC DISOR, V15, DOI 10.1186/s12872-015-0045-x
   Udell JA, 2018, CIRC-CARDIOVASC QUAL, V11, DOI 10.1161/CIRCOUTCOMES.117.004054
   Upadhyay R., 2017, INDIAN J COMMUNITY M, V42, P147, DOI [10.4103/ijcm.IJCM, DOI 10.4103/IJCM.IJCM]
   van Oeffelen AAM, 2012, EUR J EPIDEMIOL, V27, P605, DOI 10.1007/s10654-012-9700-z
   Vujcic I, 2015, IRISH J MED SCI, V184, P153, DOI 10.1007/s11845-014-1079-2
   Wadhera RK, 2020, CIRC-CARDIOVASC QUAL, V13, DOI 10.1161/CIRCOUTCOMES.119.005977
   Wang JY, 2014, INT J CARDIOL, V172, P82, DOI 10.1016/j.ijcard.2013.12.082
   Wang M, 2019, BMJ OPEN, V9, DOI 10.1136/bmjopen-2019-033616
   Wasser J, 2009, CORONARY ARTERY DIS, V20, P71, DOI 10.1097/MCA.0b013e32831bb4aa
   Welch V, 2016, J CLIN EPIDEMIOL, V70, P68, DOI 10.1016/j.jclinepi.2015.09.001
   Welch V, 2012, PLOS MED, V9, DOI 10.1371/journal.pmed.1001333
   World Bank Group World Bank country and lending groups., 2021, CTRY CLASSIF
   World Health Organisation, 2014, SOCIAL DETERMINANTS
   World Health Organization, 2020, TOP 10 CAUS DEATH
   Yang D, 2012, EUR J PREV CARDIOL, V19, P1304, DOI 10.1177/1741826711425340
   Yong CM, 2014, J AM HEART ASSOC, V3, DOI 10.1161/JAHA.114.001029
   Yusuf S, 2020, LANCET, V395, P795, DOI 10.1016/S0140-6736(19)32008-2
   Zhang LM, 2022, INT J HEALTH POLICY, V11, P1413, DOI 10.34172/ijhpm.2021.29
   Zhou S, 2014, PATIENT PREFER ADHER, V8, P257, DOI 10.2147/PPA.S57776
NR 219
TC 2
Z9 2
U1 0
U2 1
PU ELSEVIER IRELAND LTD
PI CLARE
PA ELSEVIER HOUSE, BROOKVALE PLAZA, EAST PARK SHANNON, CO, CLARE, 00000,
   IRELAND
SN 0167-5273
EI 1874-1754
J9 INT J CARDIOL
JI Int. J. Cardiol.
PD JUN 1
PY 2022
VL 356
BP 19
EP 29
DI 10.1016/j.ijcard.2022.03.053
EA APR 2022
PG 11
WC Cardiac & Cardiovascular Systems
WE Science Citation Index Expanded (SCI-EXPANDED); Social Science Citation Index (SSCI)
SC Cardiovascular System & Cardiology
GA 1H2JN
UT WOS:000796372100004
PM 36047632
DA 2023-05-13
ER

PT J
AU Kip, MMA
   Koffijberg, H
   Moesker, MJ
   IJzerman, MJ
   Kusters, R
AF Kip, Michelle M. A.
   Koffijberg, Hendrik
   Moesker, Marco J.
   IJzerman, Maarten J.
   Kusters, Ron
TI The cost-utility of point-of-care troponin testing to diagnose acute
   coronary syndrome in primary care
SO BMC CARDIOVASCULAR DISORDERS
LA English
DT Article
DE Cost-utility; Early health technology assessment; Point-of-care testing;
   Acute coronary syndrome
ID ACUTE MYOCARDIAL-INFARCTION; CHEST-PAIN; EMERGENCY-DEPARTMENT;
   GENDER-DIFFERENCES; HEART-FAILURE; METAANALYSIS; STRATEGIES; ASSAY
AB Background: The added value of using a point-of-care (POC) troponin test in primary care to rule out acute coronary syndrome (ACS) is debated because test sensitivity is inadequate early after symptom onset. This study investigates the potential cost-utility of diagnosing ACS by a general practitioner (GP) when a POC troponin test is available versus GP assessment only.
   Methods: A patient-level simulation model was developed, representing a hypothetical cohort of the Dutch population (>35 years) consulting the GP with chest complaints. All health related consequences as well as cost consequences were included. Both symptom duration, selection of patients in whom the POC troponin test is performed, and test performance at different time points were incorporated. Health outcomes were expressed as Quality-Adjusted Life Years (QALYs). The main outcome parameters involve the effect of POC troponin testing on (in) correct hospital referrals, QALYs, and costs.
   Results: The POC troponin strategy decreases the referral rate in non-ACS patients from 38.46% to 31.85%. Despite a small increase in non-referral among ACS patients from 0.22% to 0.27%, the overall health effect is negligible. Costs will decrease with (sic)77.25/patient (95% CI (sic)-126.81 to (sic)-33.37).
   Conclusions: The POC troponin strategy is likely cost-saving, by reducing hospital referrals. The small increase in missed ACS patients can be partly explained by conservative assumptions used in the analysis. Besides, current developments in POC troponin tests will likely further improve their diagnostic performance. Therefore, future prospective studies are warranted to investigate whether those developments make the POC troponin test to a safe and cost-effective diagnostic tool for diagnosing ACS in general practices.
C1 [Kip, Michelle M. A.; Koffijberg, Hendrik; Moesker, Marco J.; IJzerman, Maarten J.; Kusters, Ron] Univ Twente, MIRA Inst Biomed Technol & Tech Med, Dept Hlth Technol & Serv Res, Enschede, Netherlands.
   [Kusters, Ron] Jeroen Bosch Ziekenhuis, Lab Clin Chem & Haematol, Den Bosch, Netherlands.
C3 University of Twente; Jeroen Bosch Ziekenhuis
RP Kip, MMA (通讯作者)，Univ Twente, MIRA Inst Biomed Technol & Tech Med, Dept Hlth Technol & Serv Res, Enschede, Netherlands.
EM m.m.a.kip@utwente.nl
RI IJzerman, Maarten/AAB-6894-2020
OI IJzerman, Maarten/0000-0001-5788-5805; Koffijberg,
   Hendrik/0000-0002-1753-0652; Kip, Michelle/0000-0002-6405-6789
CR Aldous S, 2014, INT J CARDIOL, V177, P182, DOI 10.1016/j.ijcard.2014.09.026
   Alter DA, 2012, J GEN INTERN MED, V27, P1171, DOI 10.1007/s11606-012-2072-y
   [Anonymous], 2016, PHILIPS IN VITRO DIA
   Belastingdient, 2016, WISS
   Bosner S, 2009, BMC FAM PRACT, V10, DOI 10.1186/1471-2296-10-79
   Bosner S, 2009, EUR J GEN PRACT, V15, P141, DOI 10.3109/13814780903329528
   Bossuyt PMM, 2000, LANCET, V356, P1844, DOI 10.1016/S0140-6736(00)03246-3
   Briggs A, 2006, DECISION MODELLING H
   Bruyninckx R, 2008, BRIT J GEN PRACT, V58, P105, DOI 10.3399/bjgp08X277014
   Centraal Bureau voor de Statistiek, 2016, CONS PRIJS 2006 100
   Diercks DB, 2012, AM HEART J, V163, P74, DOI 10.1016/j.ahj.2011.09.028
   Drummond M, 2001, ANN MED, V33, P344, DOI 10.3109/07853890109002088
   Ghushchyan V, 2015, VASC HEALTH RISK MAN, V11, P25, DOI 10.2147/VHRM.S72331
   Goodacre S, 2013, HEALTH TECHNOL ASSES, V17, P1, DOI 10.3310/hta17010
   Kip MMA, 2017, PRIM HEALTH CARE RES, V18, P386, DOI 10.1017/S1463423617000135
   Martin TN, 2007, J AM COLL CARDIOL, V50, P1021, DOI 10.1016/j.jacc.2007.04.090
   Moons KGM, 2010, CLIN CHEM, V56, P537, DOI 10.1373/clinchem.2009.134155
   Mourad G, 2013, BMC HEALTH SERV RES, V13, DOI 10.1186/1472-6963-13-403
   Nallamothu BK, 2007, HEART, V93, P1552, DOI 10.1136/hrt.2006.112847
   Nederlandse Zorgautoriteit, 2016, TAR DBC ZORGPR OV PR
   Nederlandse Zorgautoriteit, 2016, OP DAT NED ZORG
   Nilsson S, 2014, SCAND J PRIM HEALTH, V32, P241, DOI 10.3109/02813432.2014.984901
   Nilsson Staffan, 2008, Eur J Gen Pract, V14, P50, DOI 10.1080/13814780802342622
   Okkes IM, 2005, CONTINUE MORBIDITEIT
   Polanczyk CA, 1999, ANN INTERN MED, V131, P909, DOI 10.7326/0003-4819-131-12-199912210-00002
   Poos MJJC, 2014, VOLKSGEZONDHEID TOEK
   Roffi M, 2016, EUR HEART J, V37, P267, DOI 10.1093/eurheartj/ehv320
   Rutten FH, 2012, HUISARTS WET, V55, P564
   Slot MHEB, 2013, INT J CARDIOL, V168, P1485, DOI 10.1016/j.ijcard.2012.12.050
   Slot MHEB, 2011, FAM PRACT, V28, P323, DOI 10.1093/fampra/cmq116
   Slot MHEB, 2013, INT J CARDIOL, V168, P5355, DOI 10.1016/j.ijcard.2013.08.002
   Slot MHEB, 2012, FAM PRACT, V29, P332, DOI 10.1093/fampra/cmr089
   St John Andrew, 2013, Clin Biochem Rev, V34, P61
   Strong M, 2014, MED DECIS MAKING, V34, P311, DOI 10.1177/0272989X13505910
   Sullivan PW, 2006, MED DECIS MAKING, V26, P410, DOI 10.1177/0272989X06290495
   van Hassel D, 2015, TOEKOMSTVISIE HUISAR, P1
   VanRoijen L Hakkaart, 2015, KOSTENHANDLEIDING ME, P1
   Volksgezondheidenzorg, 2015, INF CIJF KOST ZIEKT
   Ward S, 2007, HEALTH TECHNOL ASSES, V11, P1, DOI 10.3310/hta11140
NR 39
TC 13
Z9 13
U1 0
U2 4
PU BIOMED CENTRAL LTD
PI LONDON
PA 236 GRAYS INN RD, FLOOR 6, LONDON WC1X 8HL, ENGLAND
SN 1471-2261
J9 BMC CARDIOVASC DISOR
JI BMC Cardiovasc. Disord.
PD AUG 2
PY 2017
VL 17
AR 213
DI 10.1186/s12872-017-0647-6
PG 9
WC Cardiac & Cardiovascular Systems
WE Science Citation Index Expanded (SCI-EXPANDED)
SC Cardiovascular System & Cardiology
GA FC5CB
UT WOS:000406857400001
PM 28768475
OA Green Published, gold
DA 2023-05-13
ER

PT J
AU Barnicle, R
   Bracey, A
   Secko, M
AF Barnicle, Ryan
   Bracey, Alexander
   Secko, Michael
TI Early Identification of Takotsubo syndrome in the emergency department
   usingpoint-of-careechocardiography: A case series
SO JOURNAL OF CLINICAL ULTRASOUND
LA English
DT Article
DE emergency medicine; echocardiography; POCUS; point-of-care ultrasound;
   Takotsubo
ID CARDIOMYOPATHY; DIAGNOSIS
AB Takotsubo syndrome (TS) is an incompletely understood, transient dysfunction of the left ventricle. While acute coronary syndrome must be at the forefront of the differential diagnosis and ruled out appropriately, the possibility of TS can be identified early with point-of-care ultrasonography. The formal diagnostic criteria for TS rely on invasive diagnostic procedures and resolution of symptoms, typically relegating it to a diagnosis of exclusion. However, the acute complications are potentially lethal, and rapid identification is therefore beneficial because these patients can be risk-stratified to higher levels of care. Our case series of three patients, each with early suspected and subsequently confirmed TS, explores how early emergency department ultrasonography can suggest the diagnosis during the emergent workup, and potentially influence disposition decisions, subsequent interventions, and possibly even outcomes.
C1 [Barnicle, Ryan] Stony Brook Univ Hosp, Dept Emergency Med, Stony Brook, NY 11794 USA.
   [Bracey, Alexander] SUNY Albany, Dept Emergency Med, Med Ctr, Albany, NY USA.
   [Secko, Michael] Stony Brook Univ Hosp, Div Chief Emergency & Clin Ultrasound, Dept Emergency Med, Stony Brook, NY USA.
C3 State University of New York (SUNY) System; State University of New York
   (SUNY) Stony Brook; Stony Brook University Hospital; State University of
   New York (SUNY) System; State University of New York (SUNY) Albany;
   State University of New York (SUNY) System; State University of New York
   (SUNY) Stony Brook; Stony Brook University Hospital
RP Barnicle, R (通讯作者)，Stony Brook Univ Hosp, Dept Emergency Med, Stony Brook, NY 11794 USA.
EM ryan.barnicle@stonybrookmedicine.edu
OI Bracey, Alexander/0000-0003-0731-9527; Barnicle,
   Ryan/0000-0002-2100-3898
CR Boland TA, 2015, CRIT CARE MED, V43, P686, DOI 10.1097/CCM.0000000000000851
   Citro R, 2015, J AM SOC ECHOCARDIOG, V28, P57, DOI 10.1016/j.echo.2014.08.020
   Croft PE, 2019, AM J EMERG MED, V37, P2224, DOI 10.1016/j.ajem.2019.03.037
   Dawson DK, 2018, HEART, V104, P96, DOI 10.1136/heartjnl-2017-311579
   Dias A, 2019, CARDIOVASC REVASCULA, V20, P70, DOI 10.1016/j.carrev.2018.11.015
   Frangieh AH, 2016, J AM HEART ASSOC, V5, DOI 10.1161/JAHA.116.003418
   Frohlich GM, 2012, INT J CARDIOL, V154, P328, DOI 10.1016/j.ijcard.2011.09.077
   Ghadri JR, 2018, EUR HEART J, V39, P2047, DOI 10.1093/eurheartj/ehy077
   Kawai S, 2007, CIRC J, V71, P990, DOI 10.1253/circj.71.990
   Kurisu S, 2004, CIRC J, V68, P77, DOI 10.1253/circj.68.77
   Lyon AR, 2016, EUR J HEART FAIL, V18, P8, DOI 10.1002/ejhf.424
   Madias JE, 2014, INT J CARDIOL, V174, P468, DOI 10.1016/j.ijcard.2014.04.241
   Meigh Kristin, 2018, Clin Pract Cases Emerg Med, V2, P158, DOI 10.5811/cpcem.2018.2.37291
   Namgung J, 2014, CLIN MED INSIGHTS-CA, V8, P29, DOI 10.4137/CMC.S14086
   Pelliccia F, 2015, AM J MED, V128, DOI 10.1016/j.amjmed.2015.01.016
   Randhawa, 2014, J CARD FAIL, V20, P377, DOI 10.1016/j.cardfail.2014.04.001
   Redfors B, 2014, INT J CARDIOL, V177, P771, DOI 10.1016/j.ijcard.2014.10.156
   Sato H., 1990, CLIN ASPECT MYOCARDI, P56, DOI 10.1067/mhj.2002.120403
   Scantlebury DC, 2014, CIRC J, V78, P2129, DOI 10.1253/circj.CJ-14-0859
   Singh K, 2015, AM J CARDIOL, V115, P1466, DOI 10.1016/j.amjcard.2015.02.023
   Stanford K, 2016, ANN EMERG MED, V417, P67
   Templin C, 2015, NEW ENGL J MED, V373, P929, DOI 10.1056/NEJMoa1406761
   Thygesen K, 2019, EUR HEART J, V40, P237, DOI [10.1016/j.jacc.2018.08.1038, 10.1093/eurheartj/ehy462, 10.1016/j.rec.2018.11.011]
   Tornvall P, 2016, J AM COLL CARDIOL, V67, P1931, DOI 10.1016/j.jacc.2016.02.029
   Varghese JG, 2017, J EMERG MED, V52, pE169, DOI 10.1016/j.jemermed.2017.01.024
NR 25
TC 4
Z9 4
U1 0
U2 0
PU WILEY
PI HOBOKEN
PA 111 RIVER ST, HOBOKEN 07030-5774, NJ USA
SN 0091-2751
EI 1097-0096
J9 J CLIN ULTRASOUND
JI J. Clin. Ultrasound
PD MAY
PY 2021
VL 49
IS 4
BP 413
EP 419
DI 10.1002/jcu.22918
EA SEP 2020
PG 7
WC Acoustics; Radiology, Nuclear Medicine & Medical Imaging
WE Science Citation Index Expanded (SCI-EXPANDED)
SC Acoustics; Radiology, Nuclear Medicine & Medical Imaging
GA RH4FQ
UT WOS:000568871900001
PM 32924171
DA 2023-05-13
ER

PT J
AU Raff, GL
   Hoffmann, U
   Udelson, JE
AF Raff, Gilbert L.
   Hoffmann, Udo
   Udelson, James E.
TI Trials of Imaging Use in the Emergency Department for Acute Chest Pain
SO JACC-CARDIOVASCULAR IMAGING
LA English
DT Article
DE emergency department; noninvasive imaging; randomized clinical trial
ID COMPUTED-TOMOGRAPHY ANGIOGRAPHY; RANDOMIZED CONTROLLED-TRIAL; ACUTE
   MYOCARDIAL-INFARCTION; CORONARY-ARTERY-DISEASE; ACUTE CARDIAC ISCHEMIA;
   CT ANGIOGRAPHY; STRESS ECHOCARDIOGRAPHY; PERFUSION; MANAGEMENT; TROPONIN
AB Over 8 million patients seek emergency department care for acute chest pain annually in the United States alone, and <5% have an acute coronary syndrome. In the absence of overt electrocardiographic or biomarker evidence, expensive and time-consuming diagnostic strategies are frequently required. Beginning in 2000, radionuclide myocardial perfusion, stress echocardiography, cardiac magnetic resonance imaging, and coronary computed tomographic angiography have become increasingly common in evaluating these patients. This review paper focuses on randomized clinical trials that provide the evidence base for these diagnostic strategies. Novel imaging modalities combining high-sensitivity troponin with imaging or combined anatomic-physiological evaluation using fractional flow reserve by computed tomography are also discussed. (C) 2017 by the American College of Cardiology Foundation.
C1 [Raff, Gilbert L.] Oakland Univ William Beaumont Med Sch, William Beaumont Hosp, Dept Cardiol, Royal Oak, MI USA.
   [Hoffmann, Udo] Harvard Univ Med Sch, Massachusetts Gen Hosp, Dept Radiol, Boston, MA USA.
   [Udelson, James E.] Tufts Univ Sch Med, Tufts Med Ctr, Div Cardiol, Boston, MA USA.
   [Raff, Gilbert L.] William Beaumont Hosp, 3601 W13 Mile Rd, Royal Oak, MI 48380 USA.
C3 Beaumont Health; Oakland University; Harvard University; Harvard Medical
   School; Massachusetts General Hospital; Tufts Medical Center; Tufts
   University; Beaumont Health
RP Raff, GL (通讯作者)，William Beaumont Hosp, 3601 W13 Mile Rd, Royal Oak, MI 48380 USA.
EM Gilbert.Raff@beaumont.edu
FU Beaumont Foundation; Siemens Medical Solutions; Pfizer; ACRIN; HeartFlow
FX Dr. Raff has received research grants from HeartFlow, Beaumont
   Foundation, and Siemens Medical Solutions. Dr. Hoffmann has received
   research grants on behalf of his institution from HeartFlow, Siemens
   Medical Solutions, Pfizer, and ACRIN. Dr. Udelson has reported that he
   has no relationships relevant to the contents of this paper to disclose.
   Pamela Douglas, MD, served as the Guest Editor for this paper.
CR Ali Bilal, 2010, Curr Cardiol Rep, V12, P90, DOI 10.1007/s11886-009-0081-1
   Anderson JL, 2013, J AM COLL CARDIOL, V61, pE179, DOI 10.1016/j.jacc.2013.01.014
   Anderson JL, 2011, J AM COLL CARDIOL, V57, pE215, DOI 10.1016/j.jacc.2011.02.011
   Antman EM, 2000, AM HEART J, V139, P461, DOI 10.1016/S0002-8703(00)90090-5
   Body R, 2011, J AM COLL CARDIOL, V58, P1333, DOI 10.1016/j.jacc.2011.06.026
   Dedic A, 2016, J AM COLL CARDIOL, V67, P16, DOI 10.1016/j.jacc.2015.10.045
   Feuchtner GM, 2012, HEART, V98, P1510, DOI 10.1136/heartjnl-2012-302531
   GANZ W, 1981, AM HEART J, V101, P4, DOI 10.1016/0002-8703(81)90376-8
   GIANROSSI R, 1989, CIRCULATION, V80, P87, DOI 10.1161/01.CIR.80.1.87
   Goldstein JA, 2007, J AM COLL CARDIOL, V49, P863, DOI 10.1016/j.jacc.2006.08.064
   Goldstein JA, 2011, J AM COLL CARDIOL, V58, P1414, DOI 10.1016/j.jacc.2011.03.068
   Haaf P, 2014, EUR HEART J, V35, P365, DOI 10.1093/eurheartj/eht218
   Hoffmann U, 2012, NEW ENGL J MED, V367, P299, DOI 10.1056/NEJMoa1201161
   Hulten E, 2013, J AM COLL CARDIOL, V61, P880, DOI 10.1016/j.jacc.2012.11.061
   Jeetley P, 2007, EUR HEART J, V28, P204
   Kohn MA, 2005, J EMERG MED, V29, P383, DOI 10.1016/j.jemermed.2005.04.010
   LEE TH, 1987, AM J CARDIOL, V60, P219, DOI 10.1016/0002-9149(87)90217-7
   Levsky JM, 2015, ANN INTERN MED, V163, P174, DOI 10.7326/M14-2948
   Lim SH, 2013, J NUCL CARDIOL, V20, P1002, DOI 10.1007/s12350-013-9736-9
   Litt HI, 2012, NEW ENGL J MED, V366, P1393, DOI 10.1056/NEJMoa1201163
   Miller CD, 2013, JACC-CARDIOVASC IMAG, V6, P785, DOI 10.1016/j.jcmg.2012.11.022
   Miller CD, 2012, CIRC-CARDIOVASC IMAG, V5, P111, DOI 10.1161/CIRCIMAGING.111.965293
   Miller CD, 2011, JACC-CARDIOVASC IMAG, V4, P862, DOI 10.1016/j.jcmg.2011.04.016
   Miller CD, 2010, ANN EMERG MED, V56, P209, DOI 10.1016/j.annemergmed.2010.04.009
   Min JK, 2012, JAMA-J AM MED ASSOC, V308, P1
   Norgaard BL, 2014, J AM COLL CARDIOL, V63, P1145, DOI 10.1016/j.jacc.2013.11.043
   Nucifora G, 2007, AM J CARDIOL, V100, P1068, DOI 10.1016/j.amjcard.2007.05.027
   Pope JH, 2000, NEW ENGL J MED, V342, P1163, DOI 10.1056/NEJM200004203421603
   Reichlin T, 2012, ARCH INTERN MED, V172, P1211, DOI 10.1001/archinternmed.2012.3698
   Rochitte CE, 2014, EUR HEART J, V35, P1120, DOI 10.1093/eurheartj/eht488
   Roffi M, 2016, EUR HEART J, V37, P267, DOI 10.1093/eurheartj/ehv320
   Rybicki FJ, 2016, J AM COLL CARDIOL, V67, P853, DOI 10.1016/j.jacc.2015.09.011
   Taylor CA, 2013, J AM COLL CARDIOL, V61, P2233, DOI 10.1016/j.jacc.2012.11.083
   Techasith T, 2011, JACC-CARDIOVASC IMAG, V4, P905, DOI 10.1016/j.jcmg.2011.04.017
   Udelson JE, 2002, JAMA-J AM MED ASSOC, V288, P2693, DOI 10.1001/jama.288.21.2693
   Uretsky S, 2016, J NUCL CARDIOL
   Wolk MJ, 2014, J AM COLL CARDIOL, V63, P380, DOI 10.1016/j.jacc.2013.11.009
NR 37
TC 17
Z9 19
U1 0
U2 1
PU ELSEVIER SCIENCE INC
PI NEW YORK
PA 360 PARK AVE SOUTH, NEW YORK, NY 10010-1710 USA
SN 1936-878X
EI 1876-7591
J9 JACC-CARDIOVASC IMAG
JI JACC-Cardiovasc. Imag.
PD MAR
PY 2017
VL 10
IS 3
BP 338
EP 349
DI 10.1016/j.jcmg.2016.10.015
PG 12
WC Cardiac & Cardiovascular Systems; Radiology, Nuclear Medicine & Medical
   Imaging
WE Science Citation Index Expanded (SCI-EXPANDED)
SC Cardiovascular System & Cardiology; Radiology, Nuclear Medicine &
   Medical Imaging
GA EP6IS
UT WOS:000397482500015
PM 28279382
OA Bronze
DA 2023-05-13
ER

PT J
AU Conde, D
   Costabel, JP
   Lambardi, F
AF Conde, Diego
   Pablo Costabel, Juan
   Lambardi, Florencia
TI Algorithm for probable acute coronary syndrome using high-sensitivity
   troponin T assay vs fourth-generation troponin T assay
SO AMERICAN JOURNAL OF EMERGENCY MEDICINE
LA English
DT Article
ID ACUTE MYOCARDIAL-INFARCTION; LOW-RISK PATIENTS; CARE-UNIT ADMISSION;
   SHORT-STAY UNIT; CHEST-PAIN; EMERGENCY-DEPARTMENT; EARLY-DIAGNOSIS;
   COST-EFFECTIVENESS; I ASSAY; PROTOCOL
AB Background: Chest pain represents between 5% and 10% of annual visits to emergency departments (EDs) and near 25% of hospitalizations. Characterization of chest pain is sometimes difficult, and strategies should focus on preventing inappropriate discharge of patients with acute coronary syndrome. The goal of our study is to compare negative predictive value of the algorithm in the chest pain unit using the fourth-generation troponin T assay (4GTT) vs high-sensitivity troponin T assay (HSTT).
   Methods: We included 600 patients with probable acute coronary syndrome, who were discharged from the chest pain unit without an acute coronary syndrome: 300 patients in the 4GTT group and 300 patients in the HSTT group. Clinical and laboratory variables were analyzed. All the patients were followed up at 30 days, and the cardiovascular events were recorded.
   Results: Major cardiac events occurred in only 3 (1.2%) in the HSTT group vs 5 (1.7%) in the 4GTT group (P, nonsignificant). The negative predictive value was 99% in both groups. Emergency department length of stay was 4.3 +/- 2.6 hours in HSTT group vs 10 +/- 3.4 hours in the 4GTT group (P = .01).
   Conclusion: The algorithm in the chest pain unit using HSTT showed to have the same negative predictive value as the algorithm with the 4GTT but with a shorter stay in the ED. (C) 2013 Elsevier Inc. All rights reserved.
C1 [Conde, Diego; Pablo Costabel, Juan; Lambardi, Florencia] Inst Cardiovasc Buenos Aires, Cardiovasc Emergency Care Sect, Buenos Aires, DF, Argentina.
C3 Instituto Cardiovascular de Buenos Aires (ICBA)
RP Conde, D (通讯作者)，Blanco Encalada 1543, RA-1428 Buenos Aires, DF, Argentina.
EM drconde@hotmail.com
CR Baxt WG, 1996, LANCET, V347, P12, DOI 10.1016/S0140-6736(96)91555-X
   BRUSH JE, 1985, NEW ENGL J MED, V312, P1137, DOI 10.1056/NEJM198505023121801
   de Lemos JA, 2010, JAMA-J AM MED ASSOC, V304, P2503, DOI 10.1001/jama.2010.1768
   DELEON AC, 1989, SOUTHERN MED J, V82, P1083, DOI 10.1097/00007611-198909000-00006
   DETSKY AS, 1981, NEW ENGL J MED, V305, P667, DOI 10.1056/NEJM198109173051204
   FINEBERG HV, 1984, NEW ENGL J MED, V310, P1301, DOI 10.1056/NEJM198405173102006
   GASPOZ JM, 1994, J AM COLL CARDIOL, V24, P1249, DOI 10.1016/0735-1097(94)90106-6
   GASPOZ JM, 1991, AM J CARDIOL, V68, P145, DOI 10.1016/0002-9149(91)90734-3
   GIBLER WB, 1995, ANN EMERG MED, V25, P1, DOI 10.1016/S0196-0644(95)70347-0
   GIBLER WB, 1992, CIRCULATION, V86, P15
   GOLDMAN L, 1988, NEW ENGL J MED, V318, P797, DOI 10.1056/NEJM198803313181301
   Gomez MA, 1996, J AM COLL CARDIOL, V28, P25, DOI 10.1016/0735-1097(96)00093-9
   GRAFF L, 1992, ANN EMERG MED, V21, P967, DOI 10.1016/S0196-0644(05)82937-3
   Hamm CW, 2011, EUR HEART J, V32, P2999, DOI 10.1093/eurheartj/ehr236
   HAND MM, 1994, ANN EMERG MED, V23, P311
   HEDGES JR, 1987, ANN EMERG MED, V16, P248, DOI 10.1016/S0196-0644(87)80167-1
   HIGGINS GL, 1993, AM J EMERG MED, V11, P576, DOI 10.1016/0735-6757(93)90004-U
   HILTON TC, 1994, J AM COLL CARDIOL, V23, P1016, DOI 10.1016/0735-1097(94)90584-3
   Hoffmann U, 2012, NEW ENGL J MED, V367, P299, DOI 10.1056/NEJMoa1201161
   Jesse RL, 2004, PROG CARDIOVASC DIS, V46, P417, DOI 10.1016/j.pcad.2004.02.006
   Keller T, 2009, NEW ENGL J MED, V361, P868, DOI 10.1056/NEJMoa0903515
   LEE TH, 1991, NEW ENGL J MED, V324, P1239, DOI 10.1056/NEJM199105023241803
   LEE TH, 1987, AM J CARDIOL, V60, P219, DOI 10.1016/0002-9149(87)90217-7
   Lewis WR, 1999, J AM COLL CARDIOL, V33, P1843, DOI 10.1016/S0735-1097(99)00098-4
   LEWIS WR, 1994, AM J CARDIOL, V74, P987, DOI 10.1016/0002-9149(94)90845-1
   MCCARTHY BD, 1993, ANN EMERG MED, V22, P579, DOI 10.1016/S0196-0644(05)81945-6
   Mills NL, 2012, BMJ-BRIT MED J, V344, DOI 10.1136/bmj.e1533
   Mills NL, 2011, JAMA-J AM MED ASSOC, V305, P1210, DOI 10.1001/jama.2011.338
   POZEN MW, 1984, NEW ENGL J MED, V310, P1273, DOI 10.1056/NEJM198405173102001
   Reichlin T, 2011, CIRCULATION, V124, P136, DOI 10.1161/CIRCULATIONAHA.111.023937
   Reiter M, 2012, EUR HEART J, V33, P988, DOI 10.1093/eurheartj/ehr376
   Reiter M, 2011, EUR HEART J, V32, P1379, DOI 10.1093/eurheartj/ehr033
   RUSNAK RA, 1989, ANN EMERG MED, V18, P1029, DOI 10.1016/S0196-0644(89)80924-2
   SCHOR S, 1976, Journal of the American Medical Association, V236, P941, DOI 10.1001/jama.236.8.941
   SHESSER R, 1994, ANN EMERG MED, V23, P334, DOI 10.1016/S0196-0644(94)70047-8
   Tatum JL, 1997, ANN EMERG MED, V29, P116, DOI 10.1016/S0196-0644(97)70317-2
   Than M, 2011, LANCET, V377, P1077, DOI 10.1016/S0140-6736(11)60310-3
   Thygesen K, 2010, EUR HEART J, V31, P2197, DOI 10.1093/eurheartj/ehq251
   Twerenbold R, 2012, EUR HEART J, V33, P579, DOI 10.1093/eurheartj/ehr492
   VARETTO T, 1993, J AM COLL CARDIOL, V22, P1804, DOI 10.1016/0735-1097(93)90761-O
   Weber M, 2011, AM HEART J, V162, P81, DOI [10.1016/j.ahj.2011.04.007, 10.1016/j.ahj.2011.07.029]
   WILLEMS JL, 1991, NEW ENGL J MED, V325, P1767, DOI 10.1056/NEJM199112193252503
   ZARLING E J, 1983, Journal of the American Medical Association, V250, P1177, DOI 10.1001/jama.250.9.1177
NR 43
TC 5
Z9 5
U1 0
U2 4
PU W B SAUNDERS CO-ELSEVIER INC
PI PHILADELPHIA
PA 1600 JOHN F KENNEDY BOULEVARD, STE 1800, PHILADELPHIA, PA 19103-2899 USA
SN 0735-6757
EI 1532-8171
J9 AM J EMERG MED
JI Am. J. Emerg. Med.
PD AUG
PY 2013
VL 31
IS 8
BP 1226
EP 1229
DI 10.1016/j.ajem.2013.05.045
PG 4
WC Emergency Medicine
WE Science Citation Index Expanded (SCI-EXPANDED)
SC Emergency Medicine
GA 201SN
UT WOS:000323163400013
PM 23810070
DA 2023-05-13
ER

PT J
AU Bertelsen, JB
   Refsgaard, J
   Kanstrup, H
   Johnsen, SP
   Qvist, I
   Christensen, B
   Christensen, KL
AF Bertelsen, Jannik B.
   Refsgaard, Jens
   Kanstrup, Helle
   Johnsen, Soren P.
   Qvist, Ina
   Christensen, Bo
   Christensen, Kent L.
TI Cardiac rehabilitation after acute coronary syndrome comparing adherence
   and risk factor modification in a community-based shared care model
   versus hospital-based care in a randomised controlled trial with 12
   months of follow-up
SO EUROPEAN JOURNAL OF CARDIOVASCULAR NURSING
LA English
DT Article
DE Ischaemic heart disease; secondary prevention; cardiac rehabilitation;
   acute coronary syndrome; shared care; community-based; randomised
   controlled trial; health care organisation
ID ARTERY-DISEASE; HEART-FAILURE; PROGRAM; PREDICTORS; MORTALITY
AB Aim: To investigate whether phase II cardiac rehabilitation (CR) conducted by a community model of shared care CR (SC-CR) including health care centres and general practice was feasible and provided acceptable results and to compare SC-CR to hospital-based CR (H-CR) in a randomised controlled trial.
   Methods: Patients were randomised to H-CR or SC-CR after admission for acute coronary syndrome. In SC-CR, the general practitioner took over the responsibility of the remaining rehabilitation, pharmacological treatment and risk factor management after the initial visit to the hospital outpatient clinic. The Municipal Health Care Centres provided courses on smoking cessation, nutrition, and exercise training and contributed to disease education and psychosocial support. The main endpoint was adherence to the CR programme and compliance with lifestyle modifications.
   Results: In total, 1364 patients were screened, 327 (24%) were eligible, and 212 (65%) accepted participation. Phase II CR was completed by 192 (91%) of the participants. Full adherence to the CR programme was seen in 53% in SC-CR versus 54% in H-CR (relative risk (RR): 0.98, 95% confidence interval: 0.73-1.32). In H-CR, patients had higher rates of adherence to dietary advice and health education. In SC-CR, 12% of patients did not attend the risk factor evaluation and clinical assessment with their general practitioner. No difference in risk factor improvement was found. Exercise training was declined by 25% in both groups.
   Conclusion: Adherence to phase II CR was high in both groups. SC-CR did not improve adherence and efficacy, but had comparable effects on medication and risk factors. Thus, SC-CR was safe and effective.
C1 [Bertelsen, Jannik B.; Kanstrup, Helle; Christensen, Kent L.] Aarhus Univ Hosp, Dept Cardiol, Palle Juul Jensens Blvd 99, DK-8200 Aarhus N, Denmark.
   [Refsgaard, Jens] Viborg Reg Hosp, Dept Cardiol, Viborg, Denmark.
   [Johnsen, Soren P.] Aarhus Univ Hosp, Dept Clin Epidemiol, Aarhus, Denmark.
   [Qvist, Ina] Silkeborg Reg Hosp, Dept Med, Silkeborg, Denmark.
   [Christensen, Bo] Aarhus Univ, Sect Gen Practice, Inst Publ Hlth, DK-8000 Aarhus C, Denmark.
C3 Aarhus University; Aarhus University; Aarhus University; Aarhus
   University; Silkeborg Central Hospital; Aarhus University
RP Bertelsen, JB (通讯作者)，Aarhus Univ Hosp, Dept Cardiol, Palle Juul Jensens Blvd 99, DK-8200 Aarhus N, Denmark.
EM jannik.bertelsen@auh.rm.dk
RI Qvist, Ina/R-1663-2016
OI Qvist, Ina/0000-0002-9756-4587
FU Central Region Denmark
FX The trial is funded by the Central Region Denmark as a part of the
   chronic care programme.
CR Beauchamp A, 2013, HEART, V99, P620, DOI 10.1136/heartjnl-2012-303022
   Bertelsen Jannik Buus, 2013, Dan Med J, V60, pA4699
   BOgelund M., 2010, HJERTEPATIENTERS BRU
   Bramlage P, 2010, HEART, V96, P604, DOI 10.1136/hrt.2009.188607
   Brown TM, 2009, J AM COLL CARDIOL, V54, P515, DOI 10.1016/j.jacc.2009.02.080
   Chow CK, 2010, CIRCULATION, V121, P750, DOI 10.1161/CIRCULATIONAHA.109.891523
   Cohen A, 2014, JAMA INTERN MED, V174, P40, DOI 10.1001/jamainternmed.2013.11342
   De Vos C, 2013, EUR J PREV CARDIOL, V20, P341, DOI 10.1177/2047487312437057
   Hansen VB, 2014, JRSM CARDIOVASC DIS, V3, DOI 10.1177/2048004014555922
   Jorstad HT, 2013, HEART, V99, P1421, DOI 10.1136/heartjnl-2013-303989
   Kotseva K, 2016, EUR J PREV CARDIOL, V23, P636, DOI 10.1177/2047487315569401
   Larsen KK, 2011, SCAND J PRIM HEALTH, V29, P210, DOI 10.3109/02813432.2011.629147
   Lewis EF, 2009, CIRC-HEART FAIL, V2, P209, DOI 10.1161/CIRCHEARTFAILURE.108.820696
   Niebauer J, 2014, WIEN KLIN WOCHENSCHR, V126, P148, DOI 10.1007/s00508-014-0527-3
   Organization for Economic Co-operation and Development (OECD), 2013, OECD REV HLTH CAR QU
   Suaya JA, 2009, J AM COLL CARDIOL, V54, P25, DOI 10.1016/j.jacc.2009.01.078
   Wurgler MW, 2012, SCAND J PUBLIC HEALT, V40, P126, DOI 10.1177/1403494811435487
   Zwisler ADO, 2008, AM HEART J, V155, P1106, DOI 10.1016/j.ahj.2007.12.033
NR 18
TC 10
Z9 11
U1 0
U2 22
PU SAGE PUBLICATIONS LTD
PI LONDON
PA 1 OLIVERS YARD, 55 CITY ROAD, LONDON EC1Y 1SP, ENGLAND
SN 1474-5151
EI 1873-1953
J9 EUR J CARDIOVASC NUR
JI Eur. J. Cardiovasc. Nurs.
PY 2017
VL 16
IS 4
BP 334
EP 343
DI 10.1177/1474515116666781
PG 10
WC Cardiac & Cardiovascular Systems; Nursing
WE Science Citation Index Expanded (SCI-EXPANDED); Social Science Citation Index (SSCI)
SC Cardiovascular System & Cardiology; Nursing
GA EN7RQ
UT WOS:000396200300009
PM 27566597
OA Bronze
DA 2023-05-13
ER

PT J
AU Willich, T
   Goette, A
AF Willich, T.
   Goette, A.
TI Update on management of cardiac arrhythmias in acute coronary syndromes
SO MINERVA CARDIOANGIOLOGICA
LA English
DT Review
DE Acute coronary syndrome; Arrhythmias, cardiac; Anti-arrhythmia agents;
   Ranolazine; Defibrillators, implantable; Catheter ablation
ID IMPLANTABLE CARDIOVERTER-DEFIBRILLATOR; ACUTE MYOCARDIAL-INFARCTION;
   2010 INTERNATIONAL CONSENSUS; CARDIOVASCULAR CARE SCIENCE;
   VENTRICULAR-TACHYCARDIA ABLATION; ATRIAL-FIBRILLATION; CATHETER
   ABLATION; ELECTRICAL STORM; STELLATE GANGLION;
   CARDIOPULMONARY-RESUSCITATION
AB This review summarizes different types of arrhythmias in patients with acute coronary syndromes and provides an overview of the available therapeutic options for acute care and management of critical arrhythmias. The different therapeutic options are depending on the origin and type of arrhythmia. The main common dominant mechanisms are intramural re-entry in ischemia and triggered activity in reperfusion. The different forms of arrhythmia were explained in detail. Atrial arrhythmias are mainly atrial fibrillation; other forms are rare and usually self-limited. As therapeutic options antiarrhythmic drug therapy with beta-blockers or amiodarone and direct current cardioversion are suitable. Ventricular arrhythmias can be divided in premature ventricular complexes, accelerated idioventricular rhythm, non-sustained ventricular tachycardia, sustained ventricular tachycardia (VT), ventricular fibrillation (VF) and electrical storm. As therapeutic options antiarrhythmic drug therapy, implantable cardioverter defibrillator therapy (ICD), radiofrequency catheter ablation (RFA) and stellate ganglion blockade are available. The treatment with antiarrhythmic drug is rather cautious recommended, with the exception of beta-blockers. An additional drug therapy with ranolazine may be considered. The advantage of ICD therapy for long-term primary or secondary prophylactic therapy has been well documented. ICD therapy is associated with significant reduction in mortality compared with antiarrhythmic drug therapy (mainly amiodarone), with the exception of beta-blockers. RFA and stellate ganglion blockade are rather intended as therapeutically options for incessant VT/VF or electrical storm.
C1 [Willich, T.; Goette, A.] St Vincenz Hosp, Dept Cardiol & Intens Care Med, D-33098 Paderborn, Germany.
RP Goette, A (通讯作者)，St Vincenz Hosp, Dept Cardiol & Intens Care Med, Busdorf 2, D-33098 Paderborn, Germany.
EM Andreas.goette@vincenz.de
CR Akhondi AB, 2013, REV CARDIOVASC MED, V14, pE144, DOI 10.3909/ricm0675
   [Anonymous], 1989, NEW ENGL J MED, V321, P406
   Antzelevitch C, 2011, HEART RHYTHM, V8, P1281, DOI 10.1016/j.hrthm.2011.03.045
   Arenal A, 2013, AM J CARDIOL, V111, P499, DOI 10.1016/j.amjcard.2012.10.031
   Askari AT, 2009, AM HEART J, V158, P238, DOI 10.1016/j.ahj.2009.05.023
   Bansch D, 2003, CIRCULATION, V108, P3011, DOI 10.1161/01.CIR.0000103701.30662.5C
   Baquero GA, 2012, J CARDIOVASC ELECTR, V23, P296, DOI 10.1111/j.1540-8167.2011.02183.x
   Bardy GH, 2005, NEW ENGL J MED, V352, P225, DOI 10.1056/NEJMoa043399
   Benito B, 2012, REV ESP CARDIOL, V65, P939, DOI [10.1016/j.recesp.2012.03.027, 10.1016/j.rec.2012.03.022]
   Boe BA, 2012, CIRC-ARRHYTHMIA ELEC, V5, pE93, DOI 10.1161/CIRCEP.112.974329
   Borne RT, 2013, JAMA INTERN MED, V173, P859, DOI 10.1001/jamainternmed.2013.428
   Boutitie F, 1999, CIRCULATION, V99, P2268, DOI 10.1161/01.CIR.99.17.2268
   Brignole M, 2013, EUR HEART J, V34, P2281, DOI 10.1093/eurheartj/eht150
   Bunch TJ, 2012, EUROPACE, V14, pII26, DOI 10.1093/europace/eus210
   Bunch TJ, 2011, PACE, V34, P1600, DOI 10.1111/j.1540-8159.2011.03208.x
   Camm AJ, 2012, EUROPACE, V14, P1385, DOI [10.1093/europace/eus305, 10.1093/eurheartj/ehs253]
   Camm AJ, 2010, EUROPACE, V12, P1360, DOI [10.1093/europace/euq350, 10.1093/eurheartj/ehq278]
   Carbucicchio C, 2008, CIRCULATION, V117, P462, DOI 10.1161/CIRCULATIONAHA.106.686534
   Cerrone M, 2012, CIRC-CARDIOVASC GENE, V5, P581, DOI 10.1161/CIRCGENETICS.110.959429
   Chatterjee S, 2013, INT J CARDIOL, V168, P915, DOI 10.1016/j.ijcard.2012.10.050
   Connolly SJ, 2000, CIRCULATION, V101, P1297, DOI 10.1161/01.CIR.101.11.1297
   Connolly SJ, 2000, EUR HEART J, V21, P2071, DOI 10.1053/euhj.2000.2476
   Connolly SJ, 2011, NEW ENGL J MED, V365, P2268, DOI 10.1056/NEJMoa1109867
   Delacretaz E, 2013, J CARDIOVASC ELECTR, V24, P525, DOI 10.1111/jce.12073
   deSouza IS, 2015, EMERG MED J, V32, P161, DOI 10.1136/emermed-2013-202973
   deVreedeSwagemakers JJM, 1997, J AM COLL CARDIOL, V30, P1500, DOI 10.1016/S0735-1097(97)00355-0
   Di Diego JM, 2011, HEART RHYTHM, V8, P1963, DOI 10.1016/j.hrthm.2011.06.036
   Dorian P, 2002, NEW ENGL J MED, V346, P884, DOI 10.1056/NEJMoa013029
   Gasparini M, 2013, JAMA-J AM MED ASSOC, V309, P1903, DOI 10.1001/jama.2013.4598
   Ghanbari H, 2014, CIRC-ARRHYTHMIA ELEC, V7, P677, DOI 10.1161/CIRCEP.113.001404
   Gorenek B, 2013, MINERVA MED, V104, P383
   Gorenek B, 2014, EUROPACE, V16, P1655, DOI 10.1093/europace/euu208
   Han S, 2012, J AM COLL CARDIOL, V59, P954, DOI 10.1016/j.jacc.2011.11.030
   Hayase J, 2013, J CARDIOVASC ELECTR, V24, P926, DOI 10.1111/jce.12138
   Hazinski MF, 2010, CIRCULATION, V122, P8250, DOI 10.1161/CIRCULATIONAHA.110.970897
   He XZ, 2010, CARDIOL J, V17, P381
   Hohnloser SH, 2006, EUR HEART J, V27, P3027, DOI 10.1093/eurheartj/ehl276
   Jabre P, 2011, CIRCULATION, V123, P1587, DOI 10.1161/CIRCULATIONAHA.110.986661
   Jacobs I, 2010, CIRCULATION, V122, P8325, DOI 10.1161/CIRCULATIONAHA.110.971010
   JANSE MJ, 1989, PHYSIOL REV, V69, P1049, DOI 10.1152/physrev.1989.69.4.1049
   Kadish A, 2004, NEW ENGL J MED, V350, P2151, DOI 10.1056/NEJMoa033088
   Khoueiry G, 2013, HEART LUNG, V42, P251, DOI 10.1016/j.hrtlng.2013.03.006
   Kober L, 2008, NEW ENGL J MED, V358, P2678, DOI 10.1056/NEJMoa0800456
   Kosmidou I, 2011, HEART RHYTHM, V8, P1516, DOI 10.1016/j.hrthm.2011.06.021
   Kuck KH, 2000, CIRCULATION, V102, P748, DOI 10.1161/01.CIR.102.7.748
   Kudenchuk PJ, 2014, AM HEART J, V167, P653, DOI 10.1016/j.ahj.2014.02.010
   Kudenchuk PJ, 2013, RESUSCITATION, V84, P1512, DOI 10.1016/j.resuscitation.2013.05.022
   Kudenchuk PJ, 1999, NEW ENGL J MED, V341, P871, DOI 10.1056/NEJM199909163411203
   Lee DS, 2003, J AM COLL CARDIOL, V41, P1573, DOI 10.1016/S0735-1097(03)00253-5
   Leenhardt A, 2012, CIRC-ARRHYTHMIA ELEC, V5, P1044, DOI 10.1161/CIRCEP.111.962027
   Marill KA, 2010, ACAD EMERG MED, V17, P297, DOI 10.1111/j.1553-2712.2010.00680.x
   McAnulty J, 1997, NEW ENGL J MED, V337, P1576
   McMurray JJV, 2012, EUR HEART J, V33, P1787, DOI 10.1093/eurheartj/ehs104
   Morrison LJ, 2010, CIRCULATION, V122, P8345, DOI 10.1161/CIRCULATIONAHA.110.971051
   Moss AJ, 1996, NEW ENGL J MED, V335, P1933, DOI 10.1056/NEJM199612263352601
   Moss AJ, 2012, NEW ENGL J MED, V367, P2275, DOI 10.1056/NEJMoa1211107
   Nademanee K, 2000, CIRCULATION, V102, P742, DOI 10.1161/01.CIR.102.7.742
   Nalliah CJ, 2014, EUROPACE, V16, P1053, DOI 10.1093/europace/eut307
   Narouze S, 2014, CURR PAIN HEADACHE R, V18, DOI 10.1007/s11916-014-0424-5
   O'Connor RE, 2010, CIRCULATION, V122, P8422, DOI 10.1161/CIRCULATIONAHA.110.985549
   Olasveengen TM, 2009, JAMA-J AM MED ASSOC, V302, P2222, DOI 10.1001/jama.2009.1729
   Olshansky B, 2004, J AM COLL CARDIOL, V43, P1201, DOI 10.1016/j.jacc.2003.11.032
   Pauriah M, 2013, CIRC-ARRHYTHMIA ELEC, V6, P351, DOI 10.1161/CIRCEP.113.000261
   Piccini JP, 2011, CRIT CARE MED, V39, P78, DOI 10.1097/CCM.0b013e3181fd6ad7
   Piccini JP, 2008, AM J CARDIOL, V102, P1427, DOI 10.1016/j.amjcard.2008.07.033
   Pisters R, 2014, EUROPACE, V16, P174, DOI 10.1093/europace/eut293
   POGWIZD SM, 1987, CIRCULATION, V76, P404, DOI 10.1161/01.CIR.76.2.404
   Rahimi K, 2012, EUR HEART J, V33, P1571, DOI 10.1093/eurheartj/ehs005
   Reddy YM, 2014, CIRC-ARRHYTHMIA ELEC, V7, P244, DOI 10.1161/CIRCEP.113.000548
   Riera Andres Ricardo Perez, 2010, Indian Pacing Electrophysiol J, V10, P40
   Romeo F, 2013, AM HEART J, V165, P679, DOI 10.1016/j.ahj.2013.02.020
   Saggu Daljeet, 2014, Indian Pacing Electrophysiol J, V14, P233
   Schmitt J, 2009, EUR HEART J, V30, P1038, DOI 10.1093/eurheartj/ehn579
   Schreieck J, 2005, HEART RHYTHM, V2, P10, DOI 10.1016/j.hrthm.2004.10.037
   SCHWARTZ PJ, 1976, AM J CARDIOL, V37, P1034, DOI 10.1016/0002-9149(76)90420-3
   SCHWARTZ PJ, 1992, J CARDIOVASC ELECTR, V3, P2, DOI 10.1111/j.1540-8167.1992.tb01090.x
   Scirica BM, 2007, CIRCULATION, V116, P1647, DOI 10.1161/CIRCULATIONAHA.107.724880
   Segal JB, 2000, J FAM PRACTICE, V49, P47
   Sicouri S, 2010, CIRC-ARRHYTHMIA ELEC, V3, P88, DOI 10.1161/CIRCEP.109.886275
   Silberbauer J, 2014, CIRC-ARRHYTHMIA ELEC, V7, P424, DOI 10.1161/CIRCEP.113.001239
   Steg PG, 2012, EUR HEART J, V33, P2569, DOI 10.1093/eurheartj/ehs215
   Szumowski L, 2004, J AM COLL CARDIOL, V44, P1700, DOI 10.1016/j.jacc.2004.08.034
   Thompson CA, 2000, AM HEART J, V139, P1014, DOI 10.1067/mhj.2000.106160
   Thomsen PEB, 2010, CIRCULATION, V122, P1258, DOI 10.1161/CIRCULATIONAHA.109.902148
   Tilz RR, 2014, EUROPACE, V16, P1040, DOI 10.1093/europace/eut419
   Ucer E, 2014, EUROPACE, V16, P299, DOI 10.1093/europace/eut165
   Willich T, 2012, MED KLIN-INTENSIVMED, V107, P368, DOI 10.1007/s00063-012-0082-5
   Yeung E, 2014, ANN NONINVAS ELECTRO, V19, P345, DOI 10.1111/anec.12137
   Zipes DP, 2006, EUROPACE, V8, P746, DOI 10.1093/europace/eul108
   ZIPES DP, 1990, CIRCULATION, V82, P1095, DOI 10.1161/01.CIR.82.4.1095
NR 90
TC 4
Z9 5
U1 0
U2 12
PU EDIZIONI MINERVA MEDICA
PI TURIN
PA CORSO BRAMANTE 83-85 INT JOURNALS DEPT., 10126 TURIN, ITALY
SN 0026-4725
EI 1827-1618
J9 MINERVA CARDIOANGIOL
JI Minerva Cardioangiol.
PD APR
PY 2015
VL 63
IS 2
BP 121
EP 133
PG 13
WC Cardiac & Cardiovascular Systems
WE Science Citation Index Expanded (SCI-EXPANDED)
SC Cardiovascular System & Cardiology
GA CE7QL
UT WOS:000352036600005
PM 25612305
DA 2023-05-13
ER

PT J
AU Marano, R
   Rovere, G
   Savino, G
   Flammia, FC
   Carafa, MRP
   Steri, L
   Merlino, B
   Natale, L
AF Marano, Riccardo
   Rovere, Giuseppe
   Savino, Giancarlo
   Flammia, Francesco Ciriaco
   Carafa, Maria Rachele Pia
   Steri, Lorenzo
   Merlino, Biagio
   Natale, Luigi
TI CCTA in the diagnosis of coronary artery disease
SO RADIOLOGIA MEDICA
LA English
DT Article
DE Coronary CT angiography; Coronary artery disease; Chronic coronary
   syndrome; Acute chest pain; Coronary stent; Coronary artery bypass
   graft; Cardiovascular risk stratification; Cardiovascular prevention
ID FRACTIONAL FLOW RESERVE; COMPUTED-TOMOGRAPHY ANGIOGRAPHY; ACUTE
   CHEST-PAIN; GLOBAL CARDIOVASCULAR RISK; NORTH-AMERICAN SOCIETY; CT
   ANGIOGRAPHY; ATHEROSCLEROTIC PLAQUE; MYOCARDIAL-INFARCTION; BYPASS
   GRAFTS; PERFORMANCE
AB The world of cardiac imaging is proposing to physicians an ever-increasing spectrum of options and tools with the disadvantages of patients presently submitted to multiple, sequential, time-consuming, and costly diagnostic procedures and tests, sometimes with contradicting results. In the last two decades, the CCTA has evolved into a valuable diagnostic test in today's patient care, changing the official existing guidelines and clinical practice with a pivotal role to exclude significant CAD, in the referral of patients to the Cath-Lab, in the follow-up after coronary revascularization, and finally in the cardiovascular risk stratification.
C1 [Marano, Riccardo; Rovere, Giuseppe; Savino, Giancarlo; Flammia, Francesco Ciriaco; Carafa, Maria Rachele Pia; Steri, Lorenzo; Merlino, Biagio; Natale, Luigi] Univ Cattolica Sacro Cuore, Dept Radiol & Hematol Sci, Sect Radiol, Fdn Policlin Univ Agostino Gemelli IRCCS, Lgo Agostino Gemelli 8, I-00168 Rome, Italy.
C3 Catholic University of the Sacred Heart; IRCCS Policlinico Gemelli
RP Marano, R (通讯作者)，Univ Cattolica Sacro Cuore, Dept Radiol & Hematol Sci, Sect Radiol, Fdn Policlin Univ Agostino Gemelli IRCCS, Lgo Agostino Gemelli 8, I-00168 Rome, Italy.
EM riccardo.marano@unicatt.it
RI Rovere, Giuseppe/HZK-8806-2023; Marano, Riccardo/AAB-9347-2022
OI Rovere, Giuseppe/0009-0006-0023-1599; Marano,
   Riccardo/0000-0003-2710-2093
CR Adabag AS, 2010, NAT REV CARDIOL, V7, P216, DOI 10.1038/nrcardio.2010.3
   Agliata G, 2019, RADIOL MED, V124, P753, DOI 10.1007/s11547-019-01036-6
   Arnett DK, 2019, CIRCULATION, V140, pE596, DOI [10.1161/CIR.0000000000000677, 10.1016/j.jacc.2019.03.010, 10.1161/CIR.0000000000000678, 10.1016/j.jacc.2019.03.009]
   Bamberg F, 2011, RADIOLOGY, V260, P689, DOI 10.1148/radiol.11110638
   Benjamin EJ, 2019, CIRCULATION, V139, pE56, DOI [10.1161/CIR.0000000000000659, 10.1161/CIR.0000000000000746]
   Bittencourt MS, 2016, CIRCULATION, V134, P201, DOI 10.1161/CIRCULATIONAHA.116.023396
   Budoff MJ, 2008, J AM COLL CARDIOL, V52, P1724, DOI 10.1016/j.jacc.2008.07.031
   Chang HJ, 2019, JACC-CARDIOVASC IMAG, V12, P1303, DOI 10.1016/j.jcmg.2018.09.018
   Cheng V, 2008, JACC-CARDIOVASC IMAG, V1, P460, DOI 10.1016/j.jcmg.2008.05.006
   Cleeman JI, 2001, JAMA-J AM MED ASSOC, V285, P2486, DOI 10.1001/jama.285.19.2486
   Cury RC, 2016, J CARDIOVASC COMPUT, V10, P269, DOI 10.1016/j.jcct.2016.04.005
   Dai T, 2018, EUR RADIOL, V28, P1373, DOI 10.1007/s00330-017-5097-0
   Dalager MG, 2011, INT J CARDIOVAS IMAG, V27, P593, DOI 10.1007/s10554-010-9695-z
   Danad I, 2017, EUR HEART J, V38, P991, DOI 10.1093/eurheartj/ehw095
   De Backer G, 2004, ATHEROSCLEROSIS, V173, P379, DOI 10.1016/j.atherosclerosis.2004.02.014
   Dedic A, 2016, J AM COLL CARDIOL, V67, P16, DOI 10.1016/j.jacc.2015.10.045
   DEWEY M, 2016, BMJ BRIT MED J, V355
   Dey D, 2018, EUR RADIOL, V28, P2655, DOI 10.1007/s00330-017-5223-z
   Di Cesare E, 2018, RADIOL MED, V123, P686, DOI 10.1007/s11547-018-0898-z
   Douglas PS, 2015, EUR HEART J, V36, P3359, DOI 10.1093/eurheartj/ehv444
   Fairbairn TA, 2018, EUR HEART J, V39, P3701, DOI 10.1093/eurheartj/ehy530
   FALK E, 1995, CIRCULATION, V92, P657, DOI 10.1161/01.CIR.92.3.657
   Ferencik M, 2015, JACC-CARDIOVASC IMAG, V8, P1272, DOI 10.1016/j.jcmg.2015.06.016
   Feuchtner G, 2017, EUR HEART J-CARD IMG, V18, P772, DOI 10.1093/ehjci/jew167
   Gaur S, 2016, EUR HEART J, V37, P1220, DOI 10.1093/eurheartj/ehv690
   Goldstein JA, 2011, J AM COLL CARDIOL, V58, P1414, DOI 10.1016/j.jacc.2011.03.068
   Gonzalez JA, 2015, AM J CARDIOL, V116, P1469, DOI 10.1016/j.amjcard.2015.07.078
   Grundy SM, 2004, CIRCULATION, V110, P227, DOI 10.1161/01.CIR.0000133317.49796.0E
   Haaf P, 2014, EUR HEART J, V35, P365, DOI 10.1093/eurheartj/eht218
   Hlatky MA, 2013, CLIN CARDIOL, V36, P743, DOI 10.1002/clc.22205
   Hoffmann U, 2012, NEW ENGL J MED, V367, P299, DOI 10.1056/NEJMoa1201161
   Hoffmann U, 2009, J AM COLL CARDIOL, V53, P1642, DOI 10.1016/j.jacc.2009.01.052
   Ihdayhid AR, 2019, RADIOLOGY, V292, P343, DOI 10.1148/radiol.2019182264
   Jang IK, 2005, CIRCULATION, V111, P1551, DOI 10.1161/01.CIR.0000159354.43778.69
   Jungmann F, 2018, ROFO-FORTSCHR RONTG, V190, P237, DOI 10.1055/s-0043-120528
   Kannel WB, 2004, AM HEART J, V148, P16, DOI 10.1016/j.ahj.2003.10.022
   Karim R, 2008, AM J CARDIOL, V102, P825, DOI 10.1016/j.amjcard.2008.05.039
   Kimura T, 2015, CARDIOVASC INTERV TH, V30, P38, DOI 10.1007/s12928-014-0285-1
   Knuuti J, 2020, EUR HEART J, V41, P407, DOI 10.1093/eurheartj/ehz425
   Kontos MC, 2000, AM J CARDIOL, V85, p32B
   Koo BK, 2011, J AM COLL CARDIOL, V58, P1989, DOI 10.1016/j.jacc.2011.06.066
   La Russa R, 2019, RADIOL MED, V124, P109, DOI 10.1007/s11547-018-0943-y
   LEE U, 2020, AM J EMERG MED
   Levsky JM, 2015, ANN INTERN MED, V163, P174, DOI 10.7326/M14-2948
   Li S, 2015, CLIN RADIOL, V70, P476, DOI 10.1016/j.crad.2014.12.013
   Linde JJ, 2015, JACC-CARDIOVASC IMAG, V8, P1404, DOI 10.1016/j.jcmg.2015.07.015
   Litt HI, 2012, NEW ENGL J MED, V366, P1393, DOI 10.1056/NEJMoa1201163
   LITTLE WC, 1988, CIRCULATION, V78, P1157, DOI 10.1161/01.CIR.78.5.1157
   Marano R, 2007, EUR RADIOL, V17, P3166, DOI 10.1007/s00330-007-0722-y
   Marano R, 2013, ACTA RADIOL, V54, P249, DOI 10.1258/ar.2012.120205
   Marano R, 2009, EUR RADIOL, V19, P1114, DOI 10.1007/s00330-008-1239-8
   Meijboom WB, 2008, J AM COLL CARDIOL, V52, P2135, DOI 10.1016/j.jacc.2008.08.058
   Miller JM, 2008, NEW ENGL J MED, V359, P2324, DOI 10.1056/NEJMoa0806576
   Min JK, 2012, JAMA-J AM MED ASSOC, V308, P1237, DOI 10.1001/2012.jama.11274
   Motoyama S, 2009, J AM COLL CARDIOL, V54, P49, DOI 10.1016/j.jacc.2009.02.068
   Naghavi M, 2003, CIRCULATION, V108, P1664, DOI 10.1161/01.CIR.0000087480.94275.97
   Nakazato R, 2015, EUR HEART J-CARD IMG, V16, P373, DOI 10.1093/ehjci/jeu188
   Nallamothu BK, 2013, CIRCULATION, V127, P1793, DOI 10.1161/CIRCULATIONAHA.113.001952
   Narula J, 2008, NAT CLIN PRACT CARD, V5, pS2, DOI 10.1038/ncpcardio1247
   Newby D, 2015, LANCET, V385, P2383, DOI 10.1016/S0140-6736(15)60291-4
   Newby DE, 2018, NEW ENGL J MED, V379, P924, DOI 10.1056/NEJMoa1805971
   Norgaard BL, 2017, JACC-CARDIOVASC IMAG, V10, P541, DOI 10.1016/j.jcmg.2015.11.025
   Norgaard BL, 2015, JACC-CARDIOVASC IMAG, V8, P1045, DOI 10.1016/j.jcmg.2015.06.003
   Norgaard BL, 2014, J AM COLL CARDIOL, V63, P1145, DOI 10.1016/j.jacc.2013.11.043
   Ovrehus KA, 2018, J CARDIOVASC COMPUT, V12, P344, DOI 10.1016/j.jcct.2018.04.008
   Packard RRS, 2017, EUR HEART J-CARD IMG, V18, P145, DOI 10.1093/ehjci/jew148
   Patel Manesh R, 2010, N Engl J Med, V362, P886, DOI 10.1056/NEJMoa0907272
   Pijls NHJ, 2012, J AM COLL CARDIOL, V59, P1045, DOI 10.1016/j.jacc.2011.09.077
   Pundziute G, 2007, J AM COLL CARDIOL, V49, P62, DOI 10.1016/j.jacc.2006.07.070
   Ridker PM, 2007, JAMA-J AM MED ASSOC, V297, P611, DOI 10.1001/jama.297.6.611
   Ridker PM, 2008, CIRCULATION, V118, P2243, DOI 10.1161/CIRCULATIONAHA.108.814251
   Roffi M, 2016, EUR HEART J, V37, P267, DOI 10.1093/eurheartj/ehv320
   Rybicki FJ, 2016, J AM COLL CARDIOL, V67, P853, DOI 10.1016/j.jacc.2015.09.011
   Shaw LJ, 2012, J AM COLL CARDIOL, V60, P2103, DOI 10.1016/j.jacc.2012.05.062
   Tanaka A, 2008, CIRC J, V72, P1276, DOI 10.1253/circj.72.1276
   Taylor AJ, 2010, J AM COLL CARDIOL, V56, P1864, DOI 10.1016/j.jacc.2010.07.005
   Tonino PAL, 2010, J AM COLL CARDIOL, V55, P2816, DOI 10.1016/j.jacc.2009.11.096
NR 77
TC 15
Z9 16
U1 1
U2 4
PU SPRINGER-VERLAG ITALIA SRL
PI MILAN
PA VIA DECEMBRIO, 28, MILAN, 20137, ITALY
SN 0033-8362
EI 1826-6983
J9 RADIOL MED
JI Radiol. Med.
PD NOV
PY 2020
VL 125
IS 11
SI SI
BP 1102
EP 1113
DI 10.1007/s11547-020-01283-y
EA SEP 2020
PG 12
WC Radiology, Nuclear Medicine & Medical Imaging
WE Science Citation Index Expanded (SCI-EXPANDED)
SC Radiology, Nuclear Medicine & Medical Imaging
GA OH9LU
UT WOS:000572004400002
PM 32964325
DA 2023-05-13
ER

PT J
AU Cornejo-Guerra, JA
   Ramos-Castro, MI
   Gil-Salazar, M
   Leal-Wittkowsky, S
   Santis-Mejia, JC
   Anleu-De Leon, EM
   Castro-Alvarado, OF
   Lopez-Quinonez, BRA
   Illescas-Gonzalez, EA
   Overall-Salazar, P
   Rodriguez-Cifuentes, LA
   Miranda-Sandoval, KY
   Pineda, JP
   Flores-Andrade, KO
   Perez-Reyes, RA
   Giron-Blas, SW
   Samayoa-Ruano, JF
AF Antonio Cornejo-Guerra, Jose
   Ramos-Castro, Magda Isabel
   Gil-Salazar, Mariana
   Leal-Wittkowsky, Sofia
   Santis-Mejia, Juan Carlos
   Maria Anleu-De Leon, Elisa
   Castro-Alvarado, Oscar Fernando
   Lopez-Quinonez, Boris Rudy Alexander
   Illescas-Gonzalez, Edgar Alexander
   Overall-Salazar, Paola
   Rodriguez-Cifuentes, Luis Antonio
   Miranda-Sandoval, Karla Yesenia
   Pineda, Juan Pablo
   Flores-Andrade, Kevin Oneal
   Perez-Reyes, Roberto Antonio
   Giron-Blas, Sofia Waleska
   Samayoa-Ruano, Josue Fernando
TI Structure, Process, and Mortality Associated with Acute Coronary
   Syndrome Management in Guatemala's National Healthcare System: The
   ACS-GT Registry
SO GLOBAL HEART
LA English
DT Article
DE acute coronary syndrome; Guatemala; ST elevation myocardial infarction;
   non-ST elevated myocardial infarction; fibrinolysis; percutaneous
   coronary intervention
ID ACUTE MYOCARDIAL-INFARCTION; ST-ELEVATION; REPERFUSION THERAPY; 6-MONTH
   OUTCOMES; INDIA; EPIDEMIOLOGY; QUALITY; EUROPE; TRENDS; MEXICO
AB Background: Acute coronary syndromes (ACS) include ST-segment elevation myocardial infarction (STEMI), non-ST-segment elevation myocardial infarction (NSTEMI), and unstable angina (UA). The leading cause of mortality in Guatemala is acute myocardial infarction (AMI) and there is no established national policy nor current standard of care. Objective: Describe the factors that influence ACS outcome, evaluating the national healthcare system's quality of care based on the Donabedian health model. Methods: The ACS-Gt study is an observational, multicentre, and prospective national registry. A total of 109 ACS adult patients admitted at six hospitals from Guatemala's National Healthcare System were included. These represent six out of the country's eight geographic regions. Data enrolment took place from February 2020 to January 2021. Data was assessed using chi-square test, Student's t-test, or Mann-Whitney U test, whichever applied. A p-value < 0.05 was considered statistically significant. Results: One hundred and nine patients met inclusion criteria (80.7% STEMI, 19.3% NSTEMI/UA). The population was predominantly male, (68%) hypertensive (49.5%), and diabetic (45.9%). Fifty-nine percent of STEMI patients received fibrinolysis (alteplase 65.4%) and none for primary Percutaneous Coronary Intervention (pPCI). Reperfusion success rate was 65%, and none were taken to PCI afterwards in the recommended time period (2-24 hours). Prognostic delays in STEMI were significantly prolonged in comparison with European guidelines goals. Optimal in-hospital medical therapy was 8.3%, and in-hospital mortality was 20.4%. Conclusions: There is poor access to ACS pharmacological treatment, low reperfusion rate, and no primary, urgent, or rescue PCI available. No patient fulfilled the recommended time period between successful fibrinolysis and PCI. Resources are limited and inefficiently used.
C1 [Antonio Cornejo-Guerra, Jose; Ramos-Castro, Magda Isabel; Gil-Salazar, Mariana; Santis-Mejia, Juan Carlos; Maria Anleu-De Leon, Elisa; Castro-Alvarado, Oscar Fernando; Lopez-Quinonez, Boris Rudy Alexander; Illescas-Gonzalez, Edgar Alexander; Rodriguez-Cifuentes, Luis Antonio; Miranda-Sandoval, Karla Yesenia; Pineda, Juan Pablo; Flores-Andrade, Kevin Oneal; Giron-Blas, Sofia Waleska; Samayoa-Ruano, Josue Fernando] Univ San Carlos, Guatemala City, Guatemala.
   [Antonio Cornejo-Guerra, Jose; Illescas-Gonzalez, Edgar Alexander] Inst Nacl Cardiol Ignacio Chavez, Intervent Cardiol Dept, Juan Badiono 1, Tlalpan, Mexico.
   [Antonio Cornejo-Guerra, Jose; Illescas-Gonzalez, Edgar Alexander] Univ Nacl Autonoma Mexico, Mexico City, DF, Mexico.
   [Ramos-Castro, Magda Isabel; Overall-Salazar, Paola; Rodriguez-Cifuentes, Luis Antonio; Samayoa-Ruano, Josue Fernando] Hosp Gen San Juan Dios, Internal Med Dept, Guatemala City, Guatemala.
   [Leal-Wittkowsky, Sofia; Overall-Salazar, Paola; Perez-Reyes, Roberto Antonio] Univ Francisco Marroquin, Guatemala City, Guatemala.
   [Maria Anleu-De Leon, Elisa] Univ Chile, Inst Nutr & Food Technol INTA, Santiago, Chile.
   [Castro-Alvarado, Oscar Fernando] Univ San Carlos, Ctr Univ Occidente, Guatemala City, Guatemala.
   [Castro-Alvarado, Oscar Fernando; Lopez-Quinonez, Boris Rudy Alexander; Miranda-Sandoval, Karla Yesenia] Hosp Reg Occidente, Guatemala City, Guatemala.
   [Lopez-Quinonez, Boris Rudy Alexander] Hosp Departamental Totonicapan, Guatemala City, Guatemala.
   [Pineda, Juan Pablo] Hosp Nacl Pedro Bethancourt, Antigua Guatemala, Guatemala.
   [Flores-Andrade, Kevin Oneal] Hosp Reg San Benito Peten, San Benito, Guatemala.
   [Perez-Reyes, Roberto Antonio] Hosp Reg Coban, Zacapa, Guatemala.
   [Giron-Blas, Sofia Waleska] Hosp Reg Zacapa, Zacapa, Guatemala.
C3 Universidad de San Carlos de Guatemala; National Institute of Cardiology
   - Mexico; Universidad Nacional Autonoma de Mexico; Universidad de Chile;
   Universidad de San Carlos de Guatemala
RP Cornejo-Guerra, JA (通讯作者)，Inst Nacl Cardiol Ignacio Chavez, Intervent Cardiol Dept, Juan Badiono 1, Tlalpan, Mexico.
EM jacornejoguerra@gmail.com
OI Anleu, Elisa/0000-0001-5749-445X; Santis-Mejia, Juan
   Carlos/0000-0001-9524-1170
FU Bioethics Committee in Health Investigation of Universidad de San Carlos
   de Guatemala;  [AC-14-2020]
FX The study was supported by the Bioethics Committee in Health
   Investigation of Universidad de San Carlos de Guatemala, under broad
   approval number AC-14-2020. The funding agencies did not have any role
   in the registry design, analysis and interpretation of data.
CR Alexander T, 2017, JAMA CARDIOL, V2, P498, DOI 10.1001/jamacardio.2016.5977
   [Anonymous], 1987, LANCET, V2, P871
   Armstrong PW, 2013, NEW ENGL J MED, V368, P1379, DOI 10.1056/NEJMoa1301092
   Barnoya J, 2016, BMC PUBLIC HEALTH, V16, DOI 10.1186/s12889-016-2960-x
   Bode C, 2007, EUR HEART J, V28, P1403, DOI 10.1093/eurheartj/ehm159
   Boersma E, 1996, LANCET, V348, P771, DOI 10.1016/S0140-6736(96)02514-7
   Cenko E, 2016, EUR HEART J-QUAL CAR, V2, P45, DOI 10.1093/ehjqcco/qcv025
   Chacon-Diaz M, 2018, ARCH CARDIOL MEX, V88, P403, DOI 10.1016/j.acmx.2017.11.009
   Cohen M, 2020, CLIN CARDIOL, V43, P242, DOI 10.1002/clc.23308
   Collet JP, 2021, EUR HEART J, V42, P1289, DOI 10.1093/eurheartj/ehaa575
   DONABEDIAN A, 1966, MILBANK FUND Q, V44, P166, DOI 10.2307/3348969
   Gale CP, 2016, EUR HEART J-QUAL CAR, V2, P4, DOI 10.1093/ehjqcco/qcv031
   Gershlick AH, 2005, NEW ENGL J MED, V353, P2758, DOI 10.1056/NEJMoa050849
   Gil-Salazar M, 2022, ARCH CARDIOL MEX, V92, P128, DOI [10.24875/acm.21000002, 10.24875/ACM.21000002]
   Goldberg RJ, 2004, AM J CARDIOL, V93, P288, DOI 10.1016/j.amjcard.2003.10.006
   Gopar-Nieto R, 2021, ARCH CARDIOL MEX, V91, P138, DOI [10.24875/acm.20000133, 10.24875/ACME.M21000218, 10.24875/ACM.20000133]
   Hochman JS, 2006, NEW ENGL J MED, V355, P2395, DOI 10.1056/NEJMoa066139
   Hoedemaker NPG, 2021, AM J CARDIOVASC DRUG, V21, P219, DOI 10.1007/s40256-020-00427-9
   Huffman MD, 2013, CIRC-CARDIOVASC QUAL, V6, P436, DOI 10.1161/CIRCOUTCOMES.113.000189
   Huffman MD, 2011, PLOS ONE, V6, DOI 10.1371/journal.pone.0020821
   Ibanez Borja, 2017, Rev Esp Cardiol (Engl Ed), V70, P1082, DOI 10.1016/j.rec.2017.11.010
   Jeemon P, 2011, PREV MED, V52, P471, DOI 10.1016/j.ypmed.2011.04.003
   Jneid H, 2017, J AM COLL CARDIOL, V70, P2048, DOI 10.1016/j.jacc.2017.06.032
   Ladwig KH, 2011, INT J CARDIOL, V152, P350, DOI 10.1016/j.ijcard.2010.08.003
   Lanas F, 2007, CIRCULATION, V115, P1067, DOI 10.1161/CIRCULATIONAHA.106.633552
   Mandelzweig L, 2006, EUR HEART J, V27, P2285, DOI 10.1093/eurheartj/ehl196
   Marino BCA, 2016, EUR HEART J-QUAL CAR, V2, P215, DOI 10.1093/ehjqcco/qcw020
   Martinez-Sanchez C, 2017, ARCH CARDIOL MEX, V87, P144, DOI 10.1016/j.acmx.2016.12.007
   Martinez-Sanchez C, 2016, ARCH CARDIOL MEX, V86, P221, DOI 10.1016/j.acmx.2016.04.007
   Ministerio de Salud Publica y Asistencia Social, 2016, DIAGN NAC SAL
   Moyer P, 2007, CIRCULATION, V116, pE43, DOI 10.1161/CIRCULATIONAHA.107.184047
   O'Neill DE, 2017, BMC HEALTH SERV RES, V17, DOI 10.1186/s12913-017-2294-0
   Osuna PP, 2000, REV ESP CARDIOL, V53, P1443, DOI 10.1016/S0300-8932(00)75262-6
   Prabhakaran D, 2016, CIRCULATION, V133, P1605, DOI 10.1161/CIRCULATIONAHA.114.008729
   Puymirat E, 2017, CIRCULATION, V136, P1908, DOI 10.1161/CIRCULATIONAHA.117.030798
   Raja DC, 2017, INDIAN HEART J, V69, P573, DOI 10.1016/j.ihj.2017.07.006
   Rodas Estrada MA, 2014, REV MEDICINA INTERNA, V24, P35
   Roffi M, 2015, REV ESP CARDIOL, V68, P1125, DOI 10.1016/j.rec.2015.10.009
   Rogers WJ, 2008, AM HEART J, V156, P1026, DOI 10.1016/j.ahj.2008.07.030
   Singh A, 2022, ANAL CHEM
   Steg PG, 2012, EUR HEART J, V33, P2569, DOI 10.1093/eurheartj/ehs215
   Tern PJW, 2021, EUR HEART J-QUAL CAR, V7, P6, DOI 10.1093/ehjqcco/qcaa057
   Thylen I, 2015, BMJ OPEN, V5, DOI 10.1136/bmjopen-2014-007059
   TOPOL E, 1993, NEW ENGL J MED, V329, P673, DOI 10.1056/nejm199309023291001
   Van de Werf F, 1999, LANCET, V354, P716, DOI 10.1016/S0140-6736(99)07403-6
   Van de Werf F, 2008, EUR HEART J, V29, P2909, DOI 10.1093/eurheartj/ehn416
   Vorchheimer D A, 1999, Curr Cardiol Rep, V1, P212, DOI 10.1007/s11886-999-0025-9
   Welsh RC, 2018, EUR HEART J-ACUTE CA, V7, P504, DOI 10.1177/2048872617700872
   World Health Organization, 2021, GLOB HLTH EST LEAD C
   Xavier D, 2008, LANCET, V371, P1435, DOI 10.1016/S0140-6736(08)60623-6
NR 50
TC 0
Z9 0
U1 0
U2 0
PU UBIQUITY PRESS LTD
PI LONDON
PA Unit 3.22, East London Works, 65-75 Whitechapel Road, LONDON, E1 1DU,
   ENGLAND
SN 2211-8160
EI 2211-8179
J9 GLOB HEART
JI Glob. Heart
PY 2022
VL 17
IS 1
BP 1
EP 19
DI 10.5334/gh.1168
PG 19
WC Cardiac & Cardiovascular Systems
WE Science Citation Index Expanded (SCI-EXPANDED)
SC Cardiovascular System & Cardiology
GA 6R5CU
UT WOS:000892321700001
PM 36578915
OA Green Published, gold
DA 2023-05-13
ER

PT J
AU Kang, JE
   Yu, JM
   Choi, JH
   Chung, IM
   Pyun, WB
   Kim, SA
   Lee, EK
   Han, NY
   Yoon, JH
   Oh, JM
   Rhie, SJ
AF Kang, J. E.
   Yu, J. M.
   Choi, J. H.
   Chung, I. -M.
   Pyun, W. B.
   Kim, S. A.
   Lee, E. K.
   Han, N. Y.
   Yoon, J. -H.
   Oh, J. M.
   Rhie, S. J.
TI Development and clinical application of an evidence-based pharmaceutical
   care service algorithm in acute coronary syndrome
SO JOURNAL OF CLINICAL PHARMACY AND THERAPEUTICS
LA English
DT Article
DE acute coronary syndrome; evidence-based practice; pharmaceutical care;
   service algorithm
ID ELEVATION MYOCARDIAL-INFARCTION; DUAL ANTIPLATELET THERAPY; ASSOCIATION
   TASK-FORCE; SECONDARY PREVENTION; MEDICATION ADHERENCE; ST-ELEVATION;
   PHARMACIST; INTERVENTION; GUIDELINE; IMPACT
AB What is known and objective: Drug therapies are critical for preventing secondary complications in acute coronary syndrome (ACS). The purpose of this study was to develop and apply a pharmaceutical care service (PCS) algorithm for ACS and confirm that it is applicable through a prospective clinical trial.
   Methods: The ACS-PCS algorithm was developed according to extant evidence-based treatment and pharmaceutical care guidelines. Quality assurance was conducted through two methods: literature comparison and expert panel evaluation. The literature comparison was used to compare the content of the algorithm with the referenced guidelines. Expert evaluations were conducted by nine experts for 75 questionnaire items. A trial was conducted to confirm its effectiveness. Seventy-nine patients were assigned to either the pharmacist-included multidisciplinary team care (MTC) group or the usual care (UC) group. The endpoints of the trial were the prescription rate of two important drugs, readmission, emergency room (ER) visit and mortality.
   Results and discussion: The main frame of the algorithm was structured with three tasks: medication reconciliation, medication optimization and transition of care. The contents and context of the algorithm were compliant with class I recommendations and the main service items from the evidence-based guidelines. Opinions from the expert panel were mostly positive. There were significant differences in beta-blocker prescription rates in the overall period (P=.013) and ER visits (four cases, 9.76%, P=.016) in the MTC group compared to the UC group, respectively.
   What is new and conclusion: We developed a PCS algorithm for ACS based on the contents of evidence-based drug therapy and the core concept of pharmacist services.
C1 [Kang, J. E.; Choi, J. H.; Rhie, S. J.] Ewha Womans Univ, Grad Sch, Div Life & Pharmaceut Sci, Seoul, South Korea.
   [Kang, J. E.] Natl Med Ctr, Dept Pharm, Seoul, South Korea.
   [Yu, J. M.; Kim, S. A.; Lee, E. K.; Rhie, S. J.] Ewha Womans Univ, Mokdong Hosp, Dept Pharm, Seoul, South Korea.
   [Choi, J. H.] Konkuk Univ, Med Ctr, Dept Pharm, Seoul, South Korea.
   [Chung, I. -M.; Pyun, W. B.] Ewha Womans Univ, Mokdong Hosp, Sch Med, Div Cardiol, Seoul, South Korea.
   [Han, N. Y.; Oh, J. M.] Seoul Natl Univ, Coll Pharm, Seoul, South Korea.
   [Han, N. Y.; Oh, J. M.] Seoul Natl Univ, Res Inst Pharmaceut Sci, Seoul, South Korea.
   [Yoon, J. -H.] Pusan Natl Univ, Coll Pharm, Busan, South Korea.
   [Rhie, S. J.] Ewha Womans Univ, Coll Pharm, Seoul, South Korea.
C3 Ewha Womans University; National Medical Center - Korea; Ewha Womans
   University; Konkuk University; Konkuk University Medical Center; Ewha
   Womans University; Seoul National University (SNU); Seoul National
   University (SNU); Pusan National University; Ewha Womans University
RP Rhie, SJ (通讯作者)，Ewha Womans Univ, Grad Sch, Div Life & Pharmaceut Sci, Seoul, South Korea.; Rhie, SJ (通讯作者)，Ewha Womans Univ, Coll Pharm, Seoul, South Korea.
EM sandy.rhie@ewha.ac.kr
FU Korea Health Technology R&D Project through the Korea Health Industry
   Development Institute (KHIDI) - Ministry of Health and Welfare, Republic
   of Korea [HI13C0731]
FX This study was supported by a grant from the Korea Health Technology R&D
   Project through the Korea Health Industry Development Institute (KHIDI),
   funded by the Ministry of Health and Welfare, Republic of Korea (grant
   number: HI13C0731)
CR American Society of Health-System Pharmacists, 1997, AM J HEALTH-SYST PH, V54, P431, DOI [DOI 10.1093/AJHP/54.4.431, 10.1093/ajhp/54.4.431]
   Amsterdam EA, 2014, J AM COLL CARDIOL, V64, P2713, DOI [10.1016/j.jacc.2014.10.011, 10.1161/CIR.0000000000000134, 10.1016/j.jacc.2014.09.017]
   [Anonymous], 2003, AM J HEALTH-SYST PH, V60, P705
   [Anonymous], 1996, AM J HEALTH-SYST PH, V53, P1713
   [Anonymous], 2005, CIRCULATION S, V112
   Beloin-Jubinville B, 2013, ANN PHARMACOTHER, V47, P1143, DOI 10.1177/1060028013503123
   Cabana MD, 1999, JAMA-J AM MED ASSOC, V282, P1458, DOI 10.1001/jama.282.15.1458
   Eccleston D, 2017, HEART LUNG CIRC, V26, P1303, DOI 10.1016/j.hlc.2017.01.008
   Ghaibi Shadi, 2015, Am J Health Syst Pharm, V72, P573, DOI 10.2146/sp150002
   Hak Jae Kim M.D., 2013, [Health Communication, the Official Journal of Korean Academy on Communication in Healthcare, 의료커뮤니케이션], V8, P143
   Hale Jennifer, 2015, Home Healthc Now, V33, P493, DOI 10.1097/NHH.0000000000000290
   Hassan Y, 2013, J CLIN PHARM THER, V38, P97, DOI 10.1111/jcpt.12027
   Haynes KT, 2012, ANN PHARMACOTHER, V46, P1152, DOI 10.1345/aph.1Q641
   Ho PM, 2014, JAMA INTERN MED, V174, P186, DOI 10.1001/jamainternmed.2013.12944
   Horvat N, 2016, INT J CLIN PHARM-NET, V38, P950, DOI 10.1007/s11096-016-0320-7
   Joint Commission of Pharmacy Practitioners, 2014, PHARM PAT CAR PROC
   Kang JE, 2016, J CLIN PHARM THER, V41, P145, DOI 10.1111/jcpt.12367
   Kim DaeHyun, 2011, [Health Communication, the Official Journal of Korean Academy on Communication in Healthcare, 의료커뮤니케이션], V6, P13
   Kristensen SD, 2014, EUR HEART J, V35, P1957, DOI 10.1093/eurheartj/eht529
   Krumholz HM, 2006, CIRCULATION, V113, P732, DOI 10.1161/CIRCULATIONAHA.106.172860
   Lee HY, 2008, J MANAGE CARE PHARM, V14, P271, DOI 10.18553/jmcp.2008.14.3.271
   Lee IH, 2016, INT J CLIN PHARM-NET, V38, P1219, DOI 10.1007/s11096-016-0355-9
   Lee PY, 2015, PLOS ONE, V10, DOI 10.1371/journal.pone.0126191
   Levine GN, 2016, J AM COLL CARDIOL, V68, P1082, DOI 10.1016/j.jacc.2016.03.513
   Levine GN, 2016, CATHETER CARDIO INTE, V87, P1001, DOI 10.1002/ccd.26325
   Murray MD, 2009, ARCH INTERN MED, V169, P757, DOI 10.1001/archinternmed.2009.59
   O'Dell KM, 2005, ANN PHARMACOTHER, V39, P1423, DOI 10.1345/aph.1E640
   O'Gara PT, 2013, J AM COLL CARDIOL, V61, pE78, DOI [10.1016/j.jacc.2012.11.019, 10.1161/01.cir.0000440804.93914.d8, 10.1161/CIR.0b013e3182742cf6]
   Prami T, 2016, BMJ OPEN, V6, DOI 10.1136/bmjopen-2016-012604
   Roffi M, 2016, EUR HEART J, V37, P267, DOI 10.1093/eurheartj/ehv320
   Schoos M, 2017, AM J CARDIOL, V120, P904, DOI 10.1016/j.amjcard.2017.06.016
   Sellers CJ, 2015, CLIN TRIALS, V12, P62, DOI 10.1177/1740774514562031
   Steg PG, 2013, HEART, V99, P1156, DOI 10.1136/heartjnl-2013-304498
   Swieczkowski D, 2016, CARDIOL J, V23, P483, DOI 10.5603/CJ.a2016.0048
   Tunney RK, 2017, ANN PHARMACOTHER, V51, P394, DOI 10.1177/1060028016687322
   Vermeer NS, 2008, J CLIN PHARM THER, V33, P591, DOI 10.1111/j.1365-2710.2008.00950.x
   Viswanathan M, 2015, JAMA INTERN MED, V175, P76, DOI 10.1001/jamainternmed.2014.5841
   Weber M, 2011, AM HEART J, V162, P81, DOI [10.1016/j.ahj.2011.04.007, 10.1016/j.ahj.2011.07.029]
   Wessler JD, 2015, AM J CARDIOL, V115, P31, DOI 10.1016/j.amjcard.2015.01.004
   Zidan A, 2016, BMJ OPEN, V6, DOI 10.1136/bmjopen-2016-012141
NR 40
TC 3
Z9 3
U1 0
U2 4
PU WILEY-HINDAWI
PI LONDON
PA ADAM HOUSE, 3RD FL, 1 FITZROY SQ, LONDON, WIT 5HE, ENGLAND
SN 0269-4727
EI 1365-2710
J9 J CLIN PHARM THER
JI J. Clin. Pharm. Ther.
PD JUN
PY 2018
VL 43
IS 3
BP 366
EP 376
DI 10.1111/jcpt.12665
PG 11
WC Pharmacology & Pharmacy
WE Science Citation Index Expanded (SCI-EXPANDED)
SC Pharmacology & Pharmacy
GA GF0XC
UT WOS:000431653900009
PM 29468708
OA gold
DA 2023-05-13
ER

PT J
AU Ilton, MK
   Walsh, WF
   Brown, ADH
   Tideman, PA
   Zeitz, CJ
   Wilson, J
AF Ilton, Marcus K.
   Walsh, Warren F.
   Brown, Alex D. H.
   Tideman, Philip A.
   Zeitz, Christopher J.
   Wilson, Jinty
TI A framework for overcoming disparities in management of acute coronary
   syndromes in the Australian Aboriginal and Torres Strait Islander
   population A consensus statement from the National Heart Foundation of
   Australia
SO MEDICAL JOURNAL OF AUSTRALIA
LA English
DT Article
ID ACUTE MYOCARDIAL-INFARCTION; NEW-ZEALAND GUIDELINES; NON-INDIGENOUS
   PEOPLE; SOCIETY-OF-AUSTRALIA; NORTHERN-TERRITORY; MORTALITY
AB Aboriginal and Torres Strait Islander patients with acute coronary syndromes (ACS) experience lower intervention rates and poorer outcomes compared with non-Indigenous patients.
   A broad range of geographical, cultural and systemic factors contribute to delays and suboptimal treatment for ACS.
   Every Indigenous ACS patient, regardless of where they live, should be able to expect a coordinated, patient-centred pathway of care provided by designated provider clinical networks and supported, by Indigenous cardiac coordinators, Aboriginal liaison officers (ALOs) and health workers.
   These designated provider clinical networks provide:
   appropriate prehospital and inhospital treatment
   an individualised patient care plan developed jointly with the patient and his or her family
   culturally appropriate education initiated within the hospital setting and involving families with support from ALOs
   effective follow-up care and access to relevant secondary prevention programs.
   We outline generic pathways to provide policymakers, health planners and health care providers with a framework for ACS diagnosis and management that can be implemented across the diverse settings in which Aboriginal and Torres Strait Islander people reside and their care is delivered, in order to optimise care and assertively address the current disparities in outcomes.
C1 [Ilton, Marcus K.] Royal Darwin Hosp, Dept Cardiol, Darwin, NT, Australia.
   [Walsh, Warren F.] Prince Wales Hosp, Dept Cardiol, Sydney, NSW, Australia.
   [Brown, Alex D. H.] South Australian Hlth & Med Res Inst, Adelaide, SA, Australia.
   [Brown, Alex D. H.] Univ S Australia, Sch Populat Hlth, Adelaide, SA 5001, Australia.
   [Tideman, Philip A.] Country Hlth SA Local Hlth Network, Integrated Cardiovasc Clin Network ICCnet, Adelaide, SA, Australia.
   [Tideman, Philip A.] Southern Adelaide Local Hlth Network, Adelaide, SA, Australia.
   [Zeitz, Christopher J.] Univ Adelaide, Adelaide, SA, Australia.
   [Wilson, Jinty] Natl Heart Fdn Australia, Clin Programs, Melbourne, Vic, Australia.
C3 South Australian Health & Medical Research Institute (SAHMRI);
   University of South Australia; University of Adelaide
RP Ilton, MK (通讯作者)，Royal Darwin Hosp, Dept Cardiol, Darwin, NT, Australia.
EM jinty.wilson@heartfoundation.org.au
RI Brown, Alex D/E-8614-2010
OI Brown, Alex/0000-0003-2112-3918; Zeitz, Christopher/0000-0001-8045-6873
FU Heart Foundation Focus Grant [100368]; Pfizer; Novartis
FX Marcus Ilton is a Board member of the National Heart Foundation of
   Australia on an honorary basis. He received a Heart Foundation Focus
   Grant 2013 (100368). Alex Brown received funding for an
   investigator-driven research project from Pfizer (2004-2005); travel
   support from Alphapharm in 2007 and 2008; and recently sat on a research
   advisory board for an investigator-initiated study (the VIPER-BP study)
   sponsored by Novartis.
CR ABS (Australian Bureau of Statistics), 2010, POP CHAR AB TORR STR
   [Anonymous], 2011, CONTR CHRON DIS GAP
   [Anonymous], LIF TABL AB TORR STR
   Aroney CN, 2006, MED J AUSTRALIA, V184, pS1
   Aroney CN, 2008, MED J AUSTRALIA, V188, P302, DOI 10.5694/j.1326-5377.2008.tb01626.x
   Australian Bureau of Statistics (ABS) and Australian Institute of Health and Welfare (AIHW), 2008, HLTH WELF AUSTR AB T
   Australian Health Ministers' Advisory Council, 2012, AB TORR STRAIT ISL H
   Australian Institute of Health and Welfare (AIHW), 2008, AB TORR STRAIT ISL H
   Australian Institute of Health and Welfare (AIHW), 2011, HLTH WELF AUSTR AB T
   Brown A, 2010, HEART LUNG CIRC, V19, P325, DOI 10.1016/j.hlc.2010.02.011
   Chew DP, 2011, HEART LUNG CIRC, V20, P487, DOI 10.1016/j.hlc.2011.03.008
   Coory MD, 2005, MED J AUSTRALIA, V182, P507, DOI 10.5694/j.1326-5377.2005.tb00016.x
   Indigenous Literacy Foundation, IND LIT SNAPSH
   Katzenellenbogen JM, 2011, RUR REM AUSTR HEART
   Mathur SML, 2006, ABORIGINAL TORRES ST, V25
   Mohor S, 2009, IMPROVING PATIENT JO
   *NAT HEART FDN AUS, REC FRAM CARD REH 04
   National Health and Medical Research Council (NHMRC), 2005, STRENGTH CARD REH SE
   National Heart Foundation of Australia, 2010, SEC PREV CARD DIS CA
   National Heart Foundation of Australia; Australian Healthcare and Hospital Association, 2010, BETT HOSP CAR AB TOR
   Ong MA, 2000, MED J AUSTRALIA, V173, P201, DOI 10.5694/j.1326-5377.2000.tb125601.x
   Queensland Ambulance Service, 2012, CLIN PRACT MAN
   Randall DA, 2012, BMC PUBLIC HEALTH, V12, DOI 10.1186/1471-2458-12-281
   Taylor KP, 2010, MED J AUSTRALIA, V192, P602, DOI 10.5694/j.1326-5377.2010.tb03648.x
   Tideman PA, 2007, HEART LUNG CIRC, V16, P575
   Tideman Philip, 2010, Clin Biochem Rev, V31, P99
   Tideman PA, 2014, MED J AUSTRALIA, V200, P157, DOI 10.5694/mja13.10645
   Zhao YJ, 2006, MED J AUSTRALIA, V184, P490, DOI 10.5694/j.1326-5377.2006.tb00340.x
NR 28
TC 26
Z9 26
U1 0
U2 3
PU AUSTRALASIAN MED PUBL CO LTD
PI PYRMONT
PA LEVEL 2, 26-32 PYRMONT BRIDGE RD, PYRMONT, NSW 2009, AUSTRALIA
SN 0025-729X
J9 MED J AUSTRALIA
JI Med. J. Aust.
PD JUN 16
PY 2014
VL 200
IS 11
BP 639
EP 643
DI 10.5694/mja12.11175
PG 5
WC Medicine, General & Internal
WE Science Citation Index Expanded (SCI-EXPANDED)
SC General & Internal Medicine
GA AL1RA
UT WOS:000338901700017
PM 24938344
OA Bronze
DA 2023-05-13
ER

PT J
AU Holmberg, M
   Andersson, H
   Winge, K
   Lundberg, C
   Karlsson, T
   Herlitz, J
   Wireklint Sundstrom, B
AF Holmberg, Mats
   Andersson, Henrik
   Winge, Karin
   Lundberg, Camilla
   Karlsson, Thomas
   Herlitz, Johan
   Sundstrom, Birgitta Wireklint
TI Association between the reported intensity of an acute symptom at first
   prehospital assessment and the subsequent outcome: a study on patients
   with acute chest pain and presumed acute coronary syndrome
SO BMC CARDIOVASCULAR DISORDERS
LA English
DT Article
DE Acute coronary syndrome; Ambulance care; Ambulance nurse; Assessment;
   Chest pain; Patients' experiences
ID ST-ELEVATION; ADMISSION; SERVICES; DELAY
AB Background: To decrease the morbidity burden of cardiovascular disease and to avoid the development of potentially preventable complications, early assessment and treatment of acute coronary syndrome (ACS) are important. The aim of this study has therefore been to explore the possible association between patients' estimated intensity of chest pain when first seen by the ambulance crew in suspected ACS, and the subsequent outcome before and after arrival in hospital.
   Methods: Data was collected both prospectively and retrospectively. The inclusion criteria were chest pain raising suspicion of ACS and a reported intensity of pain 4 on the visual analogue scale.
   Results: All in all, 1603 patients were included in the study. Increased intensity of chest pain was related to: 1) more heart-related complications before hospital admission; 2) a higher proportion of heart failure, anxiety and chest pain after hospital admission; 3) a higher proportion of acute myocardial infarction and 4) a prolonged hospitalisation. However, there was no significant association with mortality neither in 30 days nor in three years. Adjustment for possible confounders including age, a history of smoking and heart failure showed similar results.
   Conclusion: The estimated intensity of chest pain reported by the patients on admission by the ambulance team was associated with the risk of complications prior to hospital admission, heart failure, anxiety and chest pain after hospital admission, the final diagnosis and the number of days in hospital.
C1 [Holmberg, Mats] Sormland Cty Council, Dept Ambulance Serv, Eskilstuna, Sweden.
   [Holmberg, Mats] Malardalen Univ, Sch Hlth Care & Social Welf, Eskilstuna, Sweden.
   [Holmberg, Mats; Andersson, Henrik; Herlitz, Johan; Sundstrom, Birgitta Wireklint] Univ Boras, PreHospen Ctr Prehosp Res, Boras, Sweden.
   [Andersson, Henrik; Herlitz, Johan; Sundstrom, Birgitta Wireklint] Univ Boras, Fac Caring Sci Work Life & Social Welf, Boras, Sweden.
   [Winge, Karin; Lundberg, Camilla] South Alvsborgs Hosp, Ambulance Dept, Boras, Sweden.
   [Karlsson, Thomas] Univ Gothenburg, Sahlgrenska Acad, Hlth Metr, Gothenburg, Sweden.
C3 Malardalen University; University of Boras; University of Boras;
   University of Gothenburg
RP Holmberg, M (通讯作者)，Sormland Cty Council, Dept Ambulance Serv, Eskilstuna, Sweden.; Holmberg, M (通讯作者)，Malardalen Univ, Sch Hlth Care & Social Welf, Eskilstuna, Sweden.; Holmberg, M (通讯作者)，Univ Boras, PreHospen Ctr Prehosp Res, Boras, Sweden.
EM mats.holmberg@dll.se
RI Holmberg, Mats/AAC-7519-2022
OI Holmberg, Mats/0000-0003-1878-0992
FU University of Boras; Sparbanksstiftelsen Sjuharad, Sweden; Health &
   Medical Care Committee of the Regional Executive Board, Region Vastra
   Gotaland
FX This study was funded by University of Boras, The Health & Medical Care
   Committee of the Regional Executive Board, Region Vastra Gotaland and
   Sparbanksstiftelsen Sjuharad, Sweden.
CR Ahl C, 2012, INT EMERG NURS, V20, P33, DOI 10.1016/j.ienj.2011.03.001
   Al-Hassan MA, 2015, J RES NURS, V20, P82, DOI 10.1177/1744987113519634
   Andersson H, 2017, INT EMERG NURS, V33, P43, DOI 10.1016/j.ienj.2016.12.001
   Buntinx F, 2001, FAM PRACT, V18, P586, DOI 10.1093/fampra/18.6.586
   Burman RA, 2011, BMC EMERG MED, V11, DOI 10.1186/1471-227X-11-9
   Dracup K, 2006, J CARDIOVASC NURS, V21, P186, DOI 10.1097/00005082-200605000-00006
   Erhardt L, 2002, EUR HEART J, V23, P1153, DOI 10.1053/euhj.2002.3194
   Forslund K, 2005, J TELEMED TELECARE, V11, P361, DOI 10.1258/135763305774472006
   Galinski M, 2015, PAIN PRACT, V15, P343, DOI 10.1111/papr.12178
   Goldberg RJ, 2009, AM J CARDIOL, V103, P598, DOI 10.1016/j.amjcard.2008.10.038
   Goodacre S, 2002, ACAD EMERG MED, V9, P203
   Hagiwara MA, 2014, SCAND J TRAUMA RESUS, V22, DOI 10.1186/s13049-014-0067-x
   Hamm CW, 2011, EUR HEART J, V32, P2999, DOI 10.1093/eurheartj/ehr236
   Herlitz J, 2010, INT J CARDIOL, V141, P236, DOI 10.1016/j.ijcard.2008.11.176
   Holmberg M, 2014, SCAND J CARING SCI, V28, P544, DOI 10.1111/scs.12079
   Holmberg M, 2010, INT J QUAL STUD HEAL, V5, DOI 10.3402/qhw.v5i2.5098
   Johansson Annelie, 2003, Eur J Cardiovasc Nurs, V2, P229, DOI 10.1016/S1474-5151(03)00033-1
   Johansson Ingela, 2007, Eur J Cardiovasc Nurs, V6, P184, DOI 10.1016/j.ejcnurse.2006.08.003
   Levisman J, 2015, AM J CARDIOL, V115, P11, DOI 10.1016/j.amjcard.2015.01.002
   McGrath P, 1996, PAIN, V64, P435, DOI 10.1016/0304-3959(95)00171-9
   Thang ND, 2012, AM J EMERG MED, V30, P1788, DOI 10.1016/j.ajem.2012.02.014
   Norberg G, 2015, SCAND J PRIM HEALTH, V33, P311, DOI 10.3109/02813432.2015.1114347
   Nymark C, 2014, EUR J CARDIOVASC NUR, V13, P41, DOI 10.1177/1474515113475953
   O'Hara R, 2015, J HEALTH SERV RES PO, V20, P45, DOI 10.1177/1355819614558472
   Price L, 2006, QUAL SAF HEALTH CARE, V15, P127, DOI 10.1136/qshc.2005.015651
   Rawshani N, 2016, INT J CARDIOL, V209, P223, DOI 10.1016/j.ijcard.2016.02.011
   Steg PG, 2012, EUR HEART J, V33, P2831, DOI 10.1093/eurheartj/ehs289
   Sundstrom BW, 2016, BMC NURS, V15, DOI 10.1186/s12912-016-0175-1
   Sundstrom BW, 2013, INT J CARDIOL, V168, P3580, DOI 10.1016/j.ijcard.2013.05.067
   Sundstrom BW, 2011, INT EMERG NURS, V19, P113, DOI 10.1016/j.ienj.2010.07.005
   Suserud Bjorn-Ove, 2005, Nurs Crit Care, V10, P269, DOI 10.1111/j.1362-1017.2005.00129.x
   Svensson L, 2003, CORONARY ARTERY DIS, V14, P225, DOI 10.1097/01.mca.0000063503.13456.0d
   Thuresson M, 2005, AM HEART J, V150, P234, DOI 10.1016/j.ahj.2004.08.035
   Williamson A, 2005, J CLIN NURS, V14, P798, DOI 10.1111/j.1365-2702.2005.01121.x
   *WORLD MED ASS, 2008, DECL HELS ETH PRINC
   Zhou YH, 2011, INT J NURS STUD, V48, P449, DOI 10.1016/j.ijnurstu.2010.08.002
NR 36
TC 8
Z9 9
U1 1
U2 6
PU BMC
PI LONDON
PA CAMPUS, 4 CRINAN ST, LONDON N1 9XW, ENGLAND
SN 1471-2261
J9 BMC CARDIOVASC DISOR
JI BMC Cardiovasc. Disord.
PD NOV 28
PY 2018
VL 18
AR 3
DI 10.1186/s12872-018-0957-3
PG 10
WC Cardiac & Cardiovascular Systems
WE Science Citation Index Expanded (SCI-EXPANDED); Social Science Citation Index (SSCI)
SC Cardiovascular System & Cardiology
GA HC1AM
UT WOS:000451531300001
PM 30486789
OA Green Published, gold
DA 2023-05-13
ER

PT J
AU Gauthier, V
   Montaye, M
   Ferrieres, J
   Kai, SHY
   Biasch, K
   Moitry, M
   Amouyel, P
   Dallongeville, J
   Meirhaeghe, A
AF Gauthier, Victoria
   Montaye, Michele
   Ferrieres, Jean
   Kai, Samantha Huo Yung
   Biasch, Katia
   Moitry, Marie
   Amouyel, Philippe
   Dallongeville, Jean
   Meirhaeghe, Aline
TI Sex differences in time trends in acute coronary syndrome management and
   in 12-month lethality: Data from the French MONICA registries
SO INTERNATIONAL JOURNAL OF CARDIOLOGY
LA English
DT Article
DE Acute coronary event; Register; Morbidity; Mortality; Lethality; Medical
   care
ID ACUTE MYOCARDIAL-INFARCTION; ST-ELEVATION; CLINICAL CHARACTERISTICS;
   FIBRINOLYTIC THERAPY; SYMPTOM PRESENTATION; PRIMARY ANGIOPLASTY;
   ASSOCIATION; OUTCOMES; SURVIVAL; AGE
AB Background: Sex differences in clinical presentation, patient care and fatal outcomes after an acute coronary syndrome (ACS) have been reported. However, recent improvements in the care and treatment of ACSs have not been assessed with regard to possible sex differences.
   Aim: To assess sex differences in trends between 2006 and 2016 in the characteristics of ACSs, their management, and the associated mortality.
   Methods: We assessed all men and women (aged 35-74) covered by the MONICA registries in north, east and south-west France and having been hospitalized for an incident (first) ACS during a 12-month period in 2006 or a 6-month period in 2016. We analyzed the patients' clinical, biochemical, electrocardiographic and care-related data, and their vital status 28 days and 12 months after the ACS.
   Results: In 2006, women were older (<0.0001) and had more atypical symptoms than men (p < 0.01). These differences were no longer statistically significant in 2016. Medical care improved in both men and women. However, revascularization treatment, prescriptions of platelet aggregation inhibitors, statins, and functional rehabilitation were still more frequently provided to men than to women (p < 0.01) in 2016, independently of confounders. The 28-day or 12-month case fatality was not different between men and women in both 2006 and 2016.
   Conclusions: The results of the present study evidenced an improvement over time in the management of ACS. However, although there were no longer sex differences in the patients' age and clinical presentation, women with ACS were still less likely than men to receive revascularization and pharmacological treatments in 2016.
C1 [Gauthier, Victoria; Montaye, Michele; Amouyel, Philippe; Dallongeville, Jean; Meirhaeghe, Aline] Univ Lille, Inst Pasteur Lille, U1167 RID AGE Facteurs Risque & Determinants Mol, CHU Lille, Lille, France.
   [Ferrieres, Jean] Toulouse Rangueil Univ Hosp, Dept Cardiol, Toulouse, France.
   [Ferrieres, Jean; Kai, Samantha Huo Yung] Univ Toulouse, UPS, INSERM, CERPOP, Toulouse, France.
   [Kai, Samantha Huo Yung] Toulouse Univ Hosp, Dept Epidemiol, Toulouse, France.
   [Biasch, Katia; Moitry, Marie] Univ Strasbourg, Dept Epidemiol & Publ Hlth, Strasbourg, France.
   [Moitry, Marie] Univ Hosp Strasbourg, Dept Publ Hlth, Strasbourg, France.
C3 Le Reseau International des Instituts Pasteur (RIIP); Universite de
   Lille - ISITE; Institut Pasteur Lille; CHU Lille; Universite de Lille;
   CHU de Toulouse; Institut National de la Sante et de la Recherche
   Medicale (Inserm); Universite de Toulouse; Universite Toulouse III -
   Paul Sabatier; CHU de Toulouse; Universite de Toulouse; Universite
   Toulouse III - Paul Sabatier; UDICE-French Research Universities;
   Universites de Strasbourg Etablissements Associes; Universite de
   Strasbourg; CHU Strasbourg
RP Meirhaeghe, A (通讯作者)，Inst Pasteur, INSERM UMR1167, 1 Rue Pr Calmette BP 245, F-59019 Lille, France.
EM aline.meirhaeghe@pasteur-lille.fr
RI Meirhaeghe, Aline/E-4663-2015
OI Meirhaeghe, Aline/0000-0001-6983-2364; Biasch, Katia/0000-0002-0834-8330
FU Sante Publique France; Federation Francaise de Cardiologie; INSERM;
   Institut Pasteur de Lille
FX This work was funded by Sante Publique France, the Federation Francaise
   de Cardiologie, INSERM, and the Institut Pasteur de Lille.
CR Aissaoui N, 2012, EUR HEART J, V33, P2535, DOI 10.1093/eurheartj/ehs264
   Alkhouli M, 2021, MAYO CLIN PROC, V96, P332, DOI 10.1016/j.mayocp.2020.04.048
   Andersen HR, 2003, NEW ENGL J MED, V349, P733, DOI 10.1056/NEJMoa025142
   Busk M, 2008, EUR HEART J, V29, P1259, DOI 10.1093/eurheartj/ehm392
   Canto JG, 2000, JAMA-J AM MED ASSOC, V283, P3223, DOI 10.1001/jama.283.24.3223
   Canto JG, 2007, ARCH INTERN MED, V167, P2405, DOI 10.1001/archinte.167.22.2405
   Canto JG, 2012, JAMA-J AM MED ASSOC, V307, P813, DOI 10.1001/jama.2012.199
   Dallongevillle J, 2010, HEART, V96, P1744, DOI 10.1136/hrt.2010.196170
   Daniels KM, 2012, AM J MED, V125, DOI 10.1016/j.amjmed.2011.10.028
   Gabet A, 2019, ARCH CARDIOVASC DIS, V112, P754, DOI 10.1016/j.acvd.2019.09.004
   Guignard R., 2015, Bulletin Epidemiologique Hebdomadaire, P281
   Hao YC, 2019, CIRCULATION, V139, P1776, DOI 10.1161/CIRCULATIONAHA.118.037655
   Keeley EC, 2003, LANCET, V361, P13, DOI 10.1016/S0140-6736(03)12113-7
   Langabeer JR, 2018, J WOMENS HEALTH, V27, P1001, DOI 10.1089/jwh.2017.6553
   Liakos M, 2018, CURR CARDIOL REP, V20, DOI 10.1007/s11886-018-1006-7
   Manzo-Silberman S, 2018, INT J CARDIOL, V262, P1, DOI 10.1016/j.ijcard.2018.02.044
   Nanna MG, 2019, CIRC-CARDIOVASC QUAL, V12, DOI 10.1161/CIRCOUTCOMES.118.005562
   O'Gara PT, 2013, J AM COLL CARDIOL, V61, pE78, DOI [10.1016/j.jacc.2012.11.019, 10.1161/01.cir.0000440804.93914.d8, 10.1161/CIR.0b013e3182742cf6]
   Peretti C. de, 2012, Bulletin Epidemiologique Hebdomadaire, P459
   Piackova E., 2017, INT J CARDIOL, V6
   Puymirat E, 2017, CIRCULATION, V136, P1908, DOI 10.1161/CIRCULATIONAHA.117.030798
   Puymirat E, 2013, AM J CARDIOL, V112, P336, DOI 10.1016/j.amjcard.2013.03.030
   Puymirat E, 2012, JACC-CARDIOVASC INTE, V5, P893, DOI 10.1016/j.jcin.2012.05.008
   Puymirat E, 2012, JAMA-J AM MED ASSOC, V308, P998, DOI 10.1001/2012.jama.11348
   R. Core Team R, 2015, LANG ENV STAT COMP
   Reed GW, 2017, LANCET, V389, P197, DOI 10.1016/S0140-6736(16)30677-8
   Roffi M, 2016, G ITAL CARDIOL, V17, P831, DOI [10.1714/2464.25804, 10.1093/eurheartj/ehv320]
   Ruiz-Pizarro V, 2019, CARDIOVASC REVASCULA, V20, P183, DOI 10.1016/j.carrev.2018.06.021
   Simon T, 2013, ANN CARDIOL ANGEIOL, V62, P221, DOI 10.1016/j.ancard.2013.06.003
   Vaccarino V, 2005, NEW ENGL J MED, V353, P671, DOI 10.1056/NEJMsa032214
   Yeh RW, 2010, NEW ENGL J MED, P11
NR 31
TC 1
Z9 1
U1 1
U2 1
PU ELSEVIER IRELAND LTD
PI CLARE
PA ELSEVIER HOUSE, BROOKVALE PLAZA, EAST PARK SHANNON, CO, CLARE, 00000,
   IRELAND
SN 0167-5273
EI 1874-1754
J9 INT J CARDIOL
JI Int. J. Cardiol.
PD AUG 15
PY 2022
VL 361
BP 103
EP 108
DI 10.1016/j.ijcard.2022.05.040
EA JUN 2022
PG 6
WC Cardiac & Cardiovascular Systems
WE Science Citation Index Expanded (SCI-EXPANDED)
SC Cardiovascular System & Cardiology
GA 3I8PA
UT WOS:000832970100021
PM 35597493
OA hybrid
DA 2023-05-13
ER

PT J
AU Lumsden, NG
   Andrews, KL
   Bobadilla, M
   Moore, XL
   Sampson, AK
   Shaw, JA
   Mizrahi, J
   Kaye, DM
   Dart, AM
   Chin-Dusting, JPF
AF Lumsden, Natalie G.
   Andrews, Karen L.
   Bobadilla, Maria
   Moore, Xiao L.
   Sampson, Amanda K.
   Shaw, James A.
   Mizrahi, Jacques
   Kaye, David M.
   Dart, Anthony M.
   Chin-Dusting, Jaye P. F.
TI Endothelial dysfunction in patients with type 2 diabetes post acute
   coronary syndrome
SO DIABETES & VASCULAR DISEASE RESEARCH
LA English
DT Article
DE Type 2 diabetes; acute coronary syndrome; endothelial dysfunction;
   endothelial microparticles; plethysmography; peripheral arterial
   tonometry
ID CARDIOVASCULAR MORTALITY; MICROPARTICLE RELEASE; MEDIATED VASODILATION;
   HYPERTENSIVE PATIENTS; NITRIC-OXIDE; RISK-FACTORS; VITAMIN-C; MEN
AB This single visit study examined whether endothelial function, in addition to cardiovascular (CV) risk factors and plasma microparticle content, was normalised in 15 patients with type 2 diabetes + acute coronary syndrome (ACS) (6 weeks-6 months post cardiac event) undergoing standard clinical care compared to 16 sex- and age-matched healthy controls.
   Results: While total and low-density lipoprotein (LDL) cholesterol levels were well controlled in the patients with type 2 diabetes + ACS, residual CV risk profiles such as increased body mass index (BMI), systolic blood pressure, glucose levels and triglycerides and lower high-density lipoprotein (HDL) levels were still apparent. Endothelium-dependent responses to acetylcholine (ACh) were significantly lower in type 2 diabetes + ACS patients compared to controls. Correspondingly, the reactive hyperaemic index (RHI) was lower in the patient cohort. Endothelial microparticle (EMP) levels (CD31(+), CD41(-)) were 40% lower in the patient cohort. Simultaneous analysis of platelet microparticle (PMP) levels (CD41(+)) showed no difference between cohorts.
   Conclusions: Patients with type 2 diabetes suffering from recent ACS exhibit residual CV risk factors despite being on standard clinical care. In addition, these patients continue to present with endothelial dysfunction despite having lower levels of EMPs.
C1 [Lumsden, Natalie G.; Andrews, Karen L.; Moore, Xiao L.; Sampson, Amanda K.; Shaw, James A.; Kaye, David M.; Dart, Anthony M.; Chin-Dusting, Jaye P. F.] Baker IDI Heart & Diabet Inst, Melbourne, Vic 3004, Australia.
   [Bobadilla, Maria; Mizrahi, Jacques] F Hoffmann La Roche & Cie AG, DTA CVM, Pharma Res & Early Dev pRED, Basel, Switzerland.
   [Shaw, James A.; Kaye, David M.; Dart, Anthony M.] Alfred Hlth, Cardiovasc Med Serv, Melbourne, Vic, Australia.
C3 Baker Heart and Diabetes Institute; Roche Holding
RP Chin-Dusting, JPF (通讯作者)，Baker IDI Heart & Diabet Inst, POB 6492,St Kilda Rd Cent, Melbourne, Vic 3004, Australia.
EM jaye.chin-dusting@bakeridi.edu.au
RI Kaye, David/AAF-1202-2021; Dart, Anthony M/E-7461-2010
OI Dart, Anthony M/0000-0003-1360-3778; Kaye, David/0000-0003-4058-0372
FU Victorian Government; F. Hoffmann-La Roche, Basel; National Health
   Medical Research Council of Australia
FX This study was partly funded by the Victorian Government's Operational
   Infrastructure Support Programme and by a grant-in-aid from F.
   Hoffmann-La Roche, Basel, which contributed to study design and
   manuscript preparation. Professors David M Kaye, Anthony M Dart and Jaye
   PF Chin-Dusting are Research Fellows funded by the National Health
   Medical Research Council of Australia.
CR Agouni A, 2008, AM J PATHOL, V173, P1210, DOI 10.2353/ajpath.2008.080228
   Amin Amit P, 2010, Curr Cardiol Rep, V12, P321, DOI 10.1007/s11886-010-0118-5
   Aversa A, 2008, DIABETIC MED, V25, P37, DOI 10.1111/j.1464-5491.2007.02298.x
   Bernal-Mizrachi L, 2003, AM HEART J, V145, P962, DOI 10.1016/S0002-8703(03)00103-0
   Boak LM, 2005, J LIPID RES, V46, P2667, DOI 10.1194/jlr.M500236-JLR200
   Dai YL, 2010, CARDIOVASC TOXICOL, V10, P130, DOI 10.1007/s12012-010-9071-1
   Diamant M, 2008, THROMB HAEMOSTASIS, V100, P489, DOI 10.1160/TH07-12-0760
   Donahoe SM, 2007, JAMA-J AM MED ASSOC, V298, P765, DOI 10.1001/jama.298.7.765
   Feng B, 2010, ATHEROSCLEROSIS, V208, P264, DOI 10.1016/j.atherosclerosis.2009.06.037
   Fichtlscherer S, 2004, CIRCULATION, V110, P1926, DOI 10.1161/01.CIR.0000143378.58099.8C
   GARCIA MJ, 1974, DIABETES, V23, P105, DOI 10.2337/diab.23.2.105
   Haffner SM, 1998, NEW ENGL J MED, V339, P229, DOI 10.1056/NEJM199807233390404
   Hamburg NM, 2008, CIRCULATION, V117, P2467, DOI 10.1161/CIRCULATIONAHA.107.748574
   Hamilton Sandra J, 2007, Diab Vasc Dis Res, V4, P89
   Jamerson KA, 2008, AM COLL CARD 57 ANN
   Kitta Y, 2009, J AM COLL CARDIOL, V53, P323, DOI 10.1016/j.jacc.2008.08.074
   Koga H, 2005, J AM COLL CARDIOL, V45, P1622, DOI 10.1016/j.jacc.2005.02.047
   Lerman A, 2005, CIRCULATION, V111, P363, DOI 10.1161/01.CIR.0000153339.27064.14
   MCVEIGH GE, 1992, DIABETOLOGIA, V35, P771
   Montes M, 2006, J IMMUNOL METHODS, V317, P45, DOI 10.1016/j.jim.2006.09.013
   Morel O, 2003, J THROMB HAEMOST, V1, P171, DOI 10.1046/j.1538-7836.2003.00010.x
   Nohria A, 2006, J APPL PHYSIOL, V101, P545, DOI 10.1152/japplphysiol.01285.2005
   Nomura S, 2005, J HUM HYPERTENS, V19, P551, DOI 10.1038/sj.jhh.1001863
   Nomura S, 2007, J HUM HYPERTENS, V21, P38, DOI 10.1038/sj.jhh.1002100
   Nomura S, 2009, CURR DIABETES REV, V5, P245, DOI 10.2174/157339909789804404
   Patvardhan EA, 2010, CARDIOL REV, V18, P20, DOI 10.1097/CRD.0b013e3181c46a15
   Rautou PE, 2011, CIRC RES, V109, P593, DOI 10.1161/CIRCRESAHA.110.233163
   Reriani MK, 2011, EUR J CARDIOV PREV R, V18, P704, DOI 10.1177/1741826711398430
   Shaw JE, 2010, DIABETES RES CLIN PR, V87, P4, DOI 10.1016/j.diabres.2009.10.007
   Sinning JM, 2011, EUR HEART J, V32, P2034, DOI 10.1093/eurheartj/ehq478
   STAMLER J, 1993, DIABETES CARE, V16, P434, DOI 10.2337/diacare.16.2.434
   Suessenbacher A, 2006, VASC MED, V11, P239, DOI 10.1177/1358863x06075006
   Ting HH, 1996, J CLIN INVEST, V97, P22, DOI 10.1172/JCI118394
   Tramontano AF, 2010, MEDIAT INFLAMM, V2010, DOI 10.1155/2010/250476
   Tramontano AF, 2004, BIOCHEM BIOPH RES CO, V320, P34, DOI 10.1016/j.bbrc.2004.05.127
   Versari D, 2009, ATHEROSCLEROSIS, V205, P214, DOI 10.1016/j.atherosclerosis.2008.11.023
   Versari D, 2009, DIABETES CARE, V32, pS314, DOI 10.2337/dc09-S330
   Wei M, 1998, DIABETES CARE, V21, P1167, DOI 10.2337/diacare.21.7.1167
   Williams SB, 1996, J AM COLL CARDIOL, V27, P567, DOI 10.1016/0735-1097(95)00522-6
NR 39
TC 14
Z9 15
U1 0
U2 6
PU SAGE PUBLICATIONS LTD
PI LONDON
PA 1 OLIVERS YARD, 55 CITY ROAD, LONDON EC1Y 1SP, ENGLAND
SN 1479-1641
EI 1752-8984
J9 DIABETES VASC DIS RE
JI Diabetes Vasc. Dis. Res.
PD JUL
PY 2013
VL 10
IS 4
BP 368
EP 374
DI 10.1177/1479164113482593
PG 7
WC Endocrinology & Metabolism; Peripheral Vascular Disease
WE Science Citation Index Expanded (SCI-EXPANDED)
SC Endocrinology & Metabolism; Cardiovascular System & Cardiology
GA 165RX
UT WOS:000320502300010
PM 23673378
DA 2023-05-13
ER

PT J
AU Elbaum, L
   Rashed, E
   Kamran, M
AF Elbaum, Lindsay
   Rashed, Eman
   Kamran, Mazullah
TI Managing Patients With ST-Elevation Myocardial Infarction at the
   Epicenter of the COVID-19 Pandemic
SO CURRENT PROBLEMS IN CARDIOLOGY
LA English
DT Review
AB During the coronavirus disease 2019 (COVID-19) pandemic, strained acute care resources, the potential for rapid clinical decompensation, and concerns about staff safety has prompted a conservative management approach for acute coronary syndrome patients. We present our experience of COVID-19 patients at Elmhurst Hospital Center presenting with ST-Elevation Myocardial Infarction and compared outcomes of invasive vs conservative treatment strategies.
CR Aversano T, 2002, JAMA-J AM MED ASSOC, V287, P1943, DOI 10.1001/jama.287.15.1943
   Clerkin KJ, 2020, CIRCULATION, V141, P1648, DOI 10.1161/CIRCULATIONAHA.120.046941
   Garcia S, 2020, J AM COLL CARDIOL, V75, P2871, DOI 10.1016/j.jacc.2020.04.011
   Jing ZC, 2020, EUR HEART J, V41, P1791, DOI 10.1093/eurheartj/ehaa258
NR 4
TC 0
Z9 0
U1 0
U2 1
PU MOSBY-ELSEVIER
PI NEW YORK
PA 360 PARK AVENUE SOUTH, NEW YORK, NY 10010-1710 USA
SN 0146-2806
EI 1535-6280
J9 CURR PROB CARDIOLOGY
JI Curr. Probl. Cardiol.
PD MAR
PY 2021
VL 46
IS 3
AR 100716
DI 10.1016/j.cpcardiol.2020.100716
EA FEB 2021
PG 8
WC Cardiac & Cardiovascular Systems
WE Science Citation Index Expanded (SCI-EXPANDED)
SC Cardiovascular System & Cardiology
GA QH1AT
UT WOS:000618009500001
PM 33081993
OA Green Published
DA 2023-05-13
ER

PT J
AU Redfors, B
   Ramunddal, T
   Angeras, O
   Dworeck, C
   Haraldsson, I
   Ioanes, D
   Petursson, P
   Libungan, B
   Odenstedt, J
   Stewart, J
   Robertsson, L
   Wahlin, M
   Albertsson, P
   Herlitz, J
   Omerovic, E
AF Redfors, Bjorn
   Ramunddal, Truls
   Angeras, Oskar
   Dworeck, Christian
   Haraldsson, Inger
   Ioanes, Dan
   Petursson, P.
   Libungan, Berglind
   Odenstedt, Jacob
   Stewart, Jason
   Robertsson, Lotta
   Wahlin, Magnus
   Albertsson, Per
   Herlitz, Johan
   Omerovic, Elmir
TI Angiographic findings and survival in patients undergoing coronary
   angiography due to sudden cardiac arrest in Western Sweden
SO RESUSCITATION
LA English
DT Article
DE Acute myocardial infarction (AMI); Cardiogenic shock (CS); Percutaneous
   coronary intervention (PCI); Sudden cardiac arrest (SCA); ST-elevation
   myocardial infarction (STEMI); Swedish Websystem for Enhancement of
   Evidence-Based Care in Heart Disease Evaluated According to Recommended
   Therapies (SWEDEHEART)
ID INTERVENTION; RESUSCITATION; ASSOCIATION; HYPOTHERMIA; PREDICTORS;
   GUIDELINES
AB Aim: Sudden cardiac arrest (SCA) accounts for more than half of all deaths from coronary heart disease. Time to return of spontaneous circulation is the most important determinant of outcome but successful resuscitation also requires percutaneous coronary intervention in selected patients. However, proper selection of patients is difficult. We describe data on angiographic finding and survival from a prospectively followed SCA patient cohort.
   Methods: We merged the RIKS-HIA registry (Register of Information and Knowledge about Swedish Heart Intensive Care Admissions) and SCAAR (Swedish Coronary Angiography and Angioplasty Registry) for patients hospitalized in cardiac care units in Western Sweden between January 2005 and March 2013. We performed propensity score-adjusted logistic and Cox proportional-hazards regression analyses on complete-case data as well as on imputed data sets.
   Results: 638 consecutive patients underwent coronary angiography due to SCA. Severity of coronary artery disease was similar among SCA patients and patients undergoing coronary angiography due to suspected coronary artery disease (n = 37,142). An acute occlusion was reported in the majority of SCA patients and was present in 37% of patients who did not have ST-elevation on the post resuscitation ECG. 31% of SCA patients died within 30 days. Long-term risk of death among patients who survived the first 30 days was higher in patients with SCA compared to patients with acute coronary syndromes (P < 0.001).
   Conclusions: Coronary artery disease and acute coronary occlusions are common among patients who undergo coronary angiography after sudden cardiac arrest. These patients have a substantial mortality risk both short-and long-term. (C) 2015 Elsevier Ireland Ltd. All rights reserved.
C1 [Redfors, Bjorn; Ramunddal, Truls; Angeras, Oskar; Dworeck, Christian; Haraldsson, Inger; Ioanes, Dan; Petursson, P.; Libungan, Berglind; Odenstedt, Jacob; Albertsson, Per; Herlitz, Johan; Omerovic, Elmir] Sahlgrens Univ Hosp, Dept Cardiol, Gothenburg, Sweden.
   [Stewart, Jason; Herlitz, Johan] Skaraborg Hosp, Dept Cardiol, Boras, Sweden.
   [Robertsson, Lotta] Dept Cardiol, Sodra Alvsborgs Sjukhus, Boras, Sweden.
   [Wahlin, Magnus] Norra Alvsborgs Lanssjukhus, Dept Cardiol, Trollhattan, Sweden.
C3 Sahlgrenska University Hospital; NU Hospital Group
RP Redfors, B (通讯作者)，Sahlgrens Univ Hosp, Dept Cardiol, Gothenburg, Sweden.
EM bjorn.redfors@wlab.gu.se
RI Redfors, Björn/Z-6367-2019; Dworeck, Christian/N-1123-2014
OI Redfors, Björn/0000-0002-4155-4451; Dworeck,
   Christian/0000-0002-2012-5818
FU Swedish Heart and Lung Foundation; Swedish Scientific Research Council,
   AFA Insurance; University of Gothenburg, Sweden
FX The study was supported by the Swedish Heart and Lung Foundation, the
   Swedish Scientific Research Council, AFA Insurance and the University of
   Gothenburg, Sweden.
CR Adielsson A, 2011, HEART, V97, P1391, DOI 10.1136/hrt.2011.222711
   Atwood C, 2005, RESUSCITATION, V67, P75, DOI 10.1016/j.resuscitation.2005.03.021
   Axelsson C, 2012, RESUSCITATION, V83, P1253, DOI 10.1016/j.resuscitation.2012.01.043
   Bendz B, 2004, RESUSCITATION, V63, P49, DOI 10.1016/j.resuscitation.2004.04.006
   Berdowski J, 2010, RESUSCITATION, V81, P1479, DOI 10.1016/j.resuscitation.2010.08.006
   Bernard SA, 2002, NEW ENGL J MED, V346, P557, DOI 10.1056/NEJMoa003289
   Dumas F, 2010, CIRC-CARDIOVASC INTE, V3, P200, DOI 10.1161/CIRCINTERVENTIONS.109.913665
   Field JM, 2010, CIRCULATION, V122, pS640, DOI 10.1161/CIRCULATIONAHA.110.970889
   Frobert O, 2013, NEW ENGL J MED, V369, P1587, DOI 10.1056/NEJMoa1308789
   Herlitz J, 2003, HEART, V89, P25, DOI 10.1136/heart.89.1.25
   Holzer M, 2002, NEW ENGL J MED, V346, P549
   Jernberg T, 2010, HEART, V96, P1617, DOI 10.1136/hrt.2010.198804
   Kagawa E, 2013, CURR OPIN CARDIOL, V28, P689, DOI 10.1097/HCO.0b013e32836553b7
   Nichol G, 2008, JAMA-J AM MED ASSOC, V300, P1423, DOI 10.1001/jama.300.12.1423
   Nielsen N, 2013, NEW ENGL J MED, V369, P2197, DOI 10.1056/NEJMoa1310519
   Noc M, 2014, EUROINTERVENTION, V10, P31, DOI 10.4244/EIJV10I1A7
   Nolan JP, 2010, RESUSCITATION, V81, P1219, DOI 10.1016/j.resuscitation.2010.08.021
   Pachys G, 2014, RESUSCITATION, V85, P1052, DOI 10.1016/j.resuscitation.2014.03.312
   RUBIN DB, 1976, BIOMETRIKA, V63, P581, DOI 10.1093/biomet/63.3.581
   Spaulding CM, 1997, NEW ENGL J MED, V336, P1629, DOI 10.1056/NEJM199706053362302
   van Buuren S, 2007, STAT METHODS MED RES, V16, P219, DOI 10.1177/0962280206074463
   Walters JH, 2011, RESUSCITATION, V82, P508, DOI 10.1016/j.resuscitation.2011.01.021
   White IR, 2009, STAT MED, V28, P1982, DOI 10.1002/sim.3618
   Zheng ZJ, 2001, CIRCULATION, V104, P2158, DOI 10.1161/hc4301.098254
NR 24
TC 21
Z9 23
U1 0
U2 2
PU ELSEVIER IRELAND LTD
PI CLARE
PA ELSEVIER HOUSE, BROOKVALE PLAZA, EAST PARK SHANNON, CO, CLARE, 00000,
   IRELAND
SN 0300-9572
J9 RESUSCITATION
JI Resuscitation
PD MAY
PY 2015
VL 90
BP 13
EP 20
DI 10.1016/j.resuscitation.2014.11.034
PG 8
WC Critical Care Medicine; Emergency Medicine
WE Science Citation Index Expanded (SCI-EXPANDED)
SC General & Internal Medicine; Emergency Medicine
GA CK0ZN
UT WOS:000355934600010
PM 25698668
DA 2023-05-13
ER

PT J
AU Cimmino, G
   Gallinoro, E
   Di Serafino, L
   De Luca, N
   Cirillo, P
AF Cimmino, Giovanni
   Gallinoro, Emanuele
   Di Serafino, Luigi
   De Luca, Nicola
   Cirillo, Plinio
TI Antiplatelet Therapy in Acute Coronary Syndromes. Lights and Shadows of
   Platelet Function Tests to Guide the Best Therapeutic Approach
SO CURRENT VASCULAR PHARMACOLOGY
LA English
DT Review
DE Acute coronary syndromes; platelet; platelet function tests; thrombosis;
   antiplatelet therapy; therapeutic approach
ID 2018 ESC/EACTS GUIDELINES; VERIFYNOW P2Y12 ASSAY; ASPIRIN RESPONSE;
   STENT PLACEMENT; RICH PLASMA; OPEN-LABEL; REACTIVITY; INTERVENTION;
   AGGREGATION; CLOPIDOGREL
AB The key role of platelets in pathophysiology of Acute Coronary Syndromes (ACS) has been well recognized. Platelet activation and aggregation, together with tissue factor-pathway activation, lead to acute thrombus formation in the coronary vessels at sites of plaque rupture. Thus, antiplatelet therapy with drugs able to interfere with platelet activation/aggregation represents a cornerstone of ACS treatment in intensive care units and catheterisation labs. Several observational studies have described that residual high platelet reactivity, despite antiplatelet therapy, is associated with increased risk of nonfatal Myocardial Infarction (MI), definite/probable stent thrombosis and cardiovascular mortality. Thus, assessment of platelet function with reliable and reproducible platelet function tests might be crucial to identify patients at high risk of thrombosis or not responding to ongoing antiplatelet strategies. However, despite this promising background, some randomized clinical trials have failed to demonstrate improvement in outcomes when using platelet function tests for clinical decision-making. This review, after describing platelet biology and pathophysiology of ACS, briefly considers the drugs currently approved for use in patients with ACS or treated by the percutaneous coronary intervention (PCI). Finally, we provide an updated overview of the current methods to evaluate platelet reactivity in the clinical setting of ACS illustrating their potential advantages/limitations in current clinical practice.
C1 [Cimmino, Giovanni; Gallinoro, Emanuele] Univ Campania Luigi Vanvitelli, Dept Translat Sci, Naples, Italy.
   [Di Serafino, Luigi; De Luca, Nicola; Cirillo, Plinio] Univ Naples Federico II, Dept Adv Biomed Sci, Div Cardiol, Naples, Italy.
C3 Universita della Campania Vanvitelli; University of Naples Federico II
RP Cirillo, P (通讯作者)，Univ Naples Federico II, Dept Adv Biomed Sci, Div Cardiol, Via Sergio Pansini 5, I-80131 Naples, Italy.
EM pcirillo@unina.it
RI Di Serafino, Luigi/K-4348-2016
OI Di Serafino, Luigi/0000-0002-6324-8527; Cimmino,
   Giovanni/0000-0002-3802-7052; Gallinoro, Emanuele/0000-0002-5519-2818
CR Aboyans V, 2018, EUR HEART J, V39, P763, DOI 10.1093/eurheartj/ehx095
   Aradi D, 2014, EUR HEART J, V35, P209, DOI 10.1093/eurheartj/eht375
   Atalar E, 2001, CLIN APPL THROMB-HEM, V7, P116, DOI 10.1177/107602960100700207
   Barradas M A, 1992, In Vivo, V6, P629
   CARDINAL DC, 1980, J PHARMACOL METHOD, V3, P135, DOI 10.1016/0160-5402(80)90024-8
   Carubbi C, 2014, SEMIN THROMB HEMOST, V40, P88, DOI 10.1055/s-0033-1363472
   Cattaneo M, 2010, CIRCULATION, V121, P171, DOI 10.1161/CIRCULATIONAHA.109.853069
   Cayla G, 2016, LANCET, V388, P2015, DOI 10.1016/S0140-6736(16)31323-X
   Choi JL, 2014, BIOMED RES INT, V2014, DOI 10.1155/2014/456569
   Cimmino G, 2017, J THROMBO CIR OPEN A, V3, DOI [10.4172/2572-9462-3-117, DOI 10.4172/2572-9462-3-117]
   Cimmino G, 2018, VASC PHARMACOL, V111, P62, DOI 10.1016/j.vph.2018.09.004
   Cimmino G, 2015, SEMIN THROMB HEMOST, V41, P708, DOI 10.1055/s-0035-1564045
   Cimmino G, 2013, J CARDIOVASC TRANSL, V6, P299, DOI 10.1007/s12265-012-9445-9
   Collet JP, 2012, NEW ENGL J MED, V367, P2100, DOI 10.1056/NEJMoa1209979
   Collet JP, 2011, AM HEART J, V161, DOI 10.1016/j.ahj.2010.09.029
   Favaloro EJ, 2017, AM J HEMATOL, V92, P398, DOI 10.1002/ajh.24620
   Femia EA, 2012, PLATELETS, V23, P7, DOI 10.3109/09537104.2011.596592
   FITZPATRICK FA, 1977, PROSTAGLANDINS, V13, P201, DOI 10.1016/0090-6980(77)90001-6
   FITZPATRICK FA, 1977, ANAL BIOCHEM, V82, P1, DOI 10.1016/0003-2697(77)90127-0
   Fritsma GA, 2017, METHODS MOL BIOL, V1646, P333, DOI 10.1007/978-1-4939-7196-1_26
   Gasparyan AY, 2011, CURR PHARM DESIGN, V17, P47
   Ghoshal K, 2014, SCI WORLD J, DOI 10.1155/2014/781857
   Gremmel T, 2018, RES PRACT THROMB HAE, V2, P439, DOI 10.1002/rth2.12115
   Gremmel T, 2016, SEMIN THROMB HEMOST, V42, P191, DOI 10.1055/s-0035-1564835
   Grove EL, 2010, THROMB HAEMOSTASIS, V103, P1245, DOI 10.1160/TH09-08-0527
   Hashemzadeh Mehrnoosh, 2008, Exp Clin Cardiol, V13, P192
   Hayward CPM, 2008, TRANSFUS APHER SCI, V38, P65, DOI 10.1016/j.transci.2007.12.009
   Hayward CPM, 2010, AM J CLIN PATHOL, V134, P955, DOI 10.1309/AJCP9V3RRVNZMKDS
   Hvas AM, 2017, METHODS MOL BIOL, V1646, P321, DOI 10.1007/978-1-4939-7196-1_25
   Ibanez B, 2018, KARDIOL POL, V76, P229, DOI 10.5603/KP.2018.0041
   Jagroop IA, 2008, CLIN APPL THROMB-HEM, V14, P295, DOI 10.1177/1076029608316014
   Jakl M, 2014, ANADOLU KARDIYOL DER, V14, P85, DOI 10.5152/akd.2013.4803
   Jeong YH, 2012, AM HEART J, V164, P35, DOI 10.1016/j.ahj.2012.03.022
   Jurk K, 2005, SEMIN THROMB HEMOST, V31, P381, DOI 10.1055/s-2005-916671
   Kottke-Marchant K, 2002, ARCH PATHOL LAB MED, V126, P133
   KUMLIN M, 1986, PROSTAGLANDINS, V32, P741, DOI 10.1016/0090-6980(86)90196-6
   KUNDU SK, 1995, SEMIN THROMB HEMOST, V21, P106
   Kwak YL, 2010, J AM COLL CARDIOL, V56, P1994, DOI 10.1016/j.jacc.2010.03.108
   Lan Z, 2005, AM J CLIN PATHOL, V123, P172, DOI 10.1309/Y9EC63RW3XG1V313
   Levine GN, 2016, J AM COLL CARDIOL, V68, P1082, DOI 10.1016/j.jacc.2016.03.513
   Li WX, 2017, ONCOTARGET, V8, P93771, DOI 10.18632/oncotarget.21622
   Linden Matthew D, 2013, Methods Mol Biol, V992, P241, DOI 10.1007/978-1-62703-339-8_18
   Lordkipanidze M, 2016, SEMIN THROMB HEMOST, V42, P258, DOI 10.1055/s-0035-1564834
   Luddington RJ, 2005, CLIN LAB HAEMATOL, V27, P81, DOI 10.1111/j.1365-2257.2005.00681.x
   Machin SJ, 2010, J THROMB HAEMOST, V8, P146, DOI 10.1111/j.1538-7836.2009.03673.x
   Michelson AD, 2013, PLATELETS, P1353
   Neumann FJ, 2019, EUR HEART J, V40, P87, DOI 10.1093/eurheartj/ehy394
   Neumann FJ, 2019, EUROINTERVENTION, V14, P1435, DOI [10.4244/EIJY19M01_01, 10.1093/ejcts/ezy289]
   Nielsen HL, 2008, THROMB RES, V123, P267, DOI 10.1016/j.thromres.2008.03.023
   Paniccia R, 2015, VASC HEALTH RISK MAN, V11, P133, DOI 10.2147/VHRM.S44469
   PATRONO C, 1990, Circulation, V81, pI12
   Price MJ, 2011, CIRCULATION, V124, P1132, DOI 10.1161/CIRCULATIONAHA.111.029165
   Quan WW, 2017, INT J NEUROSCI, V127, P1019, DOI 10.1080/00207454.2017.1296438
   Rumbaut RE, 2010, PLATELET VESSEL WALL, DOI [10.4199/C00007ED1V01Y201002ISP004, DOI 10.4199/C00007ED1V01Y201002ISP004]
   Sibbing D, 2017, LANCET, V390, P1747, DOI 10.1016/S0140-6736(17)32155-4
   Smith JW, 1999, CIRCULATION, V99, P620, DOI 10.1161/01.CIR.99.5.620
   Stakos DA, 2012, CURR VASC PHARMACOL, V10, P578
   Tantry US, 2013, J AM COLL CARDIOL, V62, P2261, DOI 10.1016/j.jacc.2013.07.101
   Toth O, 2006, THROMB HAEMOSTASIS, V96, P781, DOI 10.1160/TH06-05-0242
   Trenk D, 2012, J AM COLL CARDIOL, V59, P2159, DOI 10.1016/j.jacc.2012.02.026
   Wikkelso A, 2017, ANAESTHESIA, V72, P519, DOI 10.1111/anae.13765
   Wurtz M, 2014, PLATELETS, V25, P628, DOI 10.3109/09537104.2013.849804
   Yun SH, 2016, BIOMED RES INT, V2016, DOI 10.1155/2016/9060143
NR 63
TC 9
Z9 9
U1 0
U2 3
PU BENTHAM SCIENCE PUBL LTD
PI SHARJAH
PA EXECUTIVE STE Y-2, PO BOX 7917, SAIF ZONE, 1200 BR SHARJAH, U ARAB
   EMIRATES
SN 1570-1611
EI 1875-6212
J9 CURR VASC PHARMACOL
JI Current Vascular Pharmacology
PY 2020
VL 18
IS 3
BP 262
EP 272
DI 10.2174/1570161117666190513105859
PG 11
WC Pharmacology & Pharmacy; Peripheral Vascular Disease
WE Science Citation Index Expanded (SCI-EXPANDED)
SC Pharmacology & Pharmacy; Cardiovascular System & Cardiology
GA LI9OI
UT WOS:000529805300008
PM 31092181
DA 2023-05-13
ER

PT J
AU Bazemore, TC
   Nanna, MG
   Rao, SV
AF Bazemore, Taylor C.
   Nanna, Michael G.
   Rao, Sunil V.
TI Benefits and risks of P2Y12 inhibitor preloading in patients with acute
   coronary syndrome and stable angina
SO JOURNAL OF THROMBOSIS AND THROMBOLYSIS
LA English
DT Review
DE P2Y12 inhibitor; Clopidogrel; Preloading; Cardiac catheterization; Acute
   coronary syndrome
ID ELEVATION MYOCARDIAL-INFARCTION; ARTERY-BYPASS SURGERY; ACUITY ACUTE
   CATHETERIZATION; 300 MG CLOPIDOGREL; PLATELET INHIBITION; ANTIPLATELET
   THERAPY; P2Y(12) INHIBITORS; CLINICAL-OUTCOMES; PRETREATMENT;
   INTERVENTION
AB Treatment with P2Y12 inhibitors is an integral part of the standard of care for patients undergoing percutaneous coronary intervention. However, the most appropriate timing for P2Y12 inhibitor administration remains unclear, and the value of "preloading" with P2Y12 inhibitors prior to cardiac catheterization is controversial. While pre-catheterization treatment with P2Y12 inhibitors is performed with the goal of decreasing adverse cardiovascular events, this potential benefit must be weighed against the increased risk of bleeding complications and operative delay if coronary artery bypass graft surgery is indicated. A number of studies have been conducted to evaluate the utility of preloading with P2Y12 inhibitors prior to cardiac catheterization for varying indications including stable angina and acute coronary syndrome (ACS). In this article, we review the literature and discuss the advantages and disadvantages of the preloading strategy. Several individual studies offer inconclusive and even conflicting findings. However, when taken in sum, these studies allow for several conclusions about the utility of P2Y12 inhibitor pretreatment. The existing literature demonstrate that preloading is associated with some degree of reduction in adverse ischemic events, although this benefit comes with an increased risk of bleeding complications. The appropriateness of preloading therefore varies based on the indication for catheterization, likely justified in patients with ACS but unlikely to benefit patients with stable angina.
C1 [Bazemore, Taylor C.] Duke Univ, Dept Internal Med, Med Ctr, Box 3182, Durham, NC 27710 USA.
   [Nanna, Michael G.; Rao, Sunil V.] Duke Univ, Med Ctr, Div Cardiol, Dept Internal Med, Durham, NC 27710 USA.
C3 Duke University; Duke University
RP Bazemore, TC (通讯作者)，Duke Univ, Dept Internal Med, Med Ctr, Box 3182, Durham, NC 27710 USA.
EM tcbazemore@gmail.com
RI Nanna, Michael/AAG-4777-2020
CR Amin AP, 2011, AM J CARDIOL, V107, P1751, DOI 10.1016/j.amjcard.2011.02.331
   Amsterdam EA, 2014, J AM COLL CARDIOL, V64, P2713, DOI [10.1016/j.jacc.2014.10.011, 10.1161/CIR.0000000000000134, 10.1016/j.jacc.2014.09.017]
   Assali AR, 2001, AM J CARDIOL, V88, P884, DOI 10.1016/S0002-9149(01)01897-5
   Bellemain-Appaix A, 2014, BMJ-BRIT MED J, V349, DOI 10.1136/bmj.g6269
   Bhatt DL, 2013, NEW ENGL J MED, V368, P1303, DOI 10.1056/NEJMoa1300815
   Bhatt DL, 2009, NEW ENGL J MED, V361, P2330, DOI 10.1056/NEJMoa0908629
   Biancari F, 2012, J THORAC CARDIOV SUR, V143, P665, DOI 10.1016/j.jtcvs.2011.01.069
   Breet NJ, 2011, NETH HEART J, V19, P279, DOI 10.1007/s12471-011-0105-5
   Butler K, 2010, BRIT J CLIN PHARMACO, V70, P65, DOI 10.1111/j.1365-2125.2010.03669.x
   Chan AW, 2003, J AM COLL CARDIOL, V42, P1188, DOI 10.1016/S0735-1097(03)00944-6
   Chew DP, 2008, AM HEART J, V155, P841, DOI 10.1016/j.ahj.2007.12.002
   Collet JP, 2014, CIRCULATION, V130, P1904, DOI 10.1161/CIRCULATIONAHA.114.011320
   de Waha S, 2014, EUR HEART J-ACUTE CA, V3, P110, DOI 10.1177/2048872614520752
   Dean BB, 2010, AM J HEALTH-SYST PH, V67, P1430, DOI 10.2146/ajhp100008
   Di Sciascio G, 2010, J AM COLL CARDIOL, V56, P550, DOI 10.1016/j.jacc.2010.01.067
   Diercks DB, 2009, J AM COLL CARDIOL, V53, P161, DOI 10.1016/j.jacc.2008.09.030
   Dobesh PP, 2014, PHARMACOTHERAPY, V34, P1077, DOI 10.1002/phar.1477
   Dorler J, 2011, EUR HEART J, V32, P2954, DOI 10.1093/eurheartj/ehr360
   Ducci K, 2013, INT J CARDIOL, V168, P4814, DOI 10.1016/j.ijcard.2013.07.012
   Ebrahimi R, 2009, J AM COLL CARDIOL, V53, P1965, DOI 10.1016/j.jacc.2009.03.006
   FALK E, 1983, BRIT HEART J, V50, P127
   Fefer P, 2009, AM J CARDIOL, V104, P514, DOI 10.1016/j.amjcard.2009.04.013
   Feldman DN, 2010, AM J CARDIOL, V105, P323, DOI 10.1016/j.amjcard.2009.09.034
   Ferreiro Jose Luis, 2009, Expert Rev Cardiovasc Ther, V7, P1195, DOI 10.1586/erc.09.101
   Fox KAA, 2004, CIRCULATION, V110, P1202, DOI 10.1161/01.CIR.0000140675.85342.1B
   Giorgi MA, 2011, EXPERT OPIN PHARMACO, V12, P1285, DOI 10.1517/14656566.2011.550573
   Good Christopher W, 2011, Curr Cardiol Rep, V13, P320, DOI 10.1007/s11886-011-0184-3
   Harrington RA, 2009, NEW ENGL J MED, V361, P2318, DOI 10.1056/NEJMoa0908628
   Kandzari DE, 2004, J AM COLL CARDIOL, V44, P2133, DOI 10.1016/j.jacc.2004.08.060
   Katritsis DG, 2011, EUR HEART J, V32, P32, DOI 10.1093/eurheartj/ehq276
   Koul S, 2011, EUR HEART J, V32, P2990, DOI 10.1093/eurheartj/ehr202
   Leon MB, 1998, NEW ENGL J MED, V339, P1665, DOI 10.1056/NEJM199812033392303
   Lev EI, 2008, AM J CARDIOL, V101, P435, DOI 10.1016/j.amjcard.2007.09.089
   Lincoff AM, 2008, JACC-CARDIOVASC INTE, V1, P639, DOI 10.1016/j.jcin.2008.10.004
   McLean DS, 2007, J THROMB THROMBOLYS, V24, P85, DOI 10.1007/s11239-007-0016-x
   Mehta RH, 2006, J AM COLL CARDIOL, V48, P281, DOI 10.1016/j.jacc.2006.04.029
   Mehta SR, 2001, LANCET, V358, P527, DOI 10.1016/S0140-6736(01)05701-4
   Montalescot G, 2014, NEW ENGL J MED, V371, P2339, DOI 10.1056/NEJMc1412729
   Montalescot G, 2013, NEW ENGL J MED, V369, P999, DOI 10.1056/NEJMoa1308075
   Montalescot G, 2009, LANCET, V373, P723, DOI 10.1016/S0140-6736(09)60441-4
   O'Gara PT, 2013, J AM COLL CARDIOL, V61, pE78, DOI [10.1016/j.jacc.2012.11.019, 10.1161/01.cir.0000440804.93914.d8, 10.1161/CIR.0b013e3182742cf6]
   Patel Manesh R, 2010, N Engl J Med, V362, P886, DOI 10.1056/NEJMoa0907272
   Peterson ED, 2010, J AM COLL CARDIOL, V55, P1923, DOI 10.1016/j.jacc.2010.02.005
   Sabatine MS, 2005, JAMA-J AM MED ASSOC, V294, P1224, DOI 10.1001/jama.294.10.1224
   Saw J, 2004, J AM COLL CARDIOL, V44, P1194, DOI 10.1016/j.jacc.2004.06.049
   Sibbing D, 2015, EUR HEART J, V16
   Steinhubl SR, 2002, JAMA-J AM MED ASSOC, V288, P2411, DOI 10.1001/jama.288.19.2411
   Steinhubl SR, 2006, J AM COLL CARDIOL, V47, P939, DOI 10.1016/j.jacc.2005.10.047
   Szuk T, 2007, AM HEART J, V153, P289, DOI 10.1016/j.ahj.2006.10.030
   Valgimigli M, 2014, CIRCULATION, V130, P1891, DOI 10.1161/CIRCULATIONAHA.114.011319
   van der Heijden DJ, 2004, J AM COLL CARDIOL, V44, P20, DOI 10.1016/j.jacc.2004.02.056
   Wallentin L, 2009, NEW ENGL J MED, V361, P1045, DOI 10.1056/NEJMoa0904327
   Wang TY, 2011, CIRCULATION, V123, P722, DOI 10.1161/CIRCULATIONAHA.110.958041
   Widimsky P, 2008, EUR HEART J, V29, P1495, DOI 10.1093/eurheartj/ehn169
   Wiviott SD, 2007, NEW ENGL J MED, V357, P2001, DOI 10.1056/NEJMoa0706482
   Yusuf S, 2001, NEW ENGL J MED, V345, P494
   Zeymer U, 2012, CLIN RES CARDIOL, V101, P305, DOI 10.1007/s00392-011-0393-1
NR 57
TC 3
Z9 3
U1 0
U2 3
PU SPRINGER
PI DORDRECHT
PA VAN GODEWIJCKSTRAAT 30, 3311 GZ DORDRECHT, NETHERLANDS
SN 0929-5305
EI 1573-742X
J9 J THROMB THROMBOLYS
JI J. Thromb. Thrombolysis
PD OCT
PY 2017
VL 44
IS 3
BP 303
EP 315
DI 10.1007/s11239-017-1529-6
PG 13
WC Cardiac & Cardiovascular Systems; Hematology; Peripheral Vascular
   Disease
WE Science Citation Index Expanded (SCI-EXPANDED)
SC Cardiovascular System & Cardiology; Hematology
GA FI8HN
UT WOS:000412243400005
PM 28730406
DA 2023-05-13
ER

PT J
AU Moslemi, F
   Alijaniha, F
   Naseri, M
   Kazemnejad, A
   Charkhkar, M
   Heidari, MR
AF Moslemi, Farhad
   Alijaniha, Fatemeh
   Naseri, Mohsen
   Kazemnejad, Anoshirvan
   Charkhkar, Mahsa
   Heidari, Mohammad Reza
TI Citrus aurantium Aroma for Anxiety in Patients with Acute Coronary
   Syndrome: A Double-Blind Placebo-Controlled Trial
SO JOURNAL OF ALTERNATIVE AND COMPLEMENTARY MEDICINE
LA English
DT Article
DE acute coronary syndrome; neroli oil; anxiety; Citrus aurantium L;
   aromatherapy; traditional Persian medicine
ID ACUTE MYOCARDIAL-INFARCTION; NURSE-DELIVERED AROMATHERAPY; ESSENTIAL
   OIL; L.; DEPRESSION; DISORDERS; THERAPIES; MORTALITY; BLOSSOM; DISEASE
AB Objective: This study evaluated the antianxiety effect of Citrus aurantium aroma (neroli oil) inhalation on patients with acute coronary syndrome (ACS). Design: A double-blind, placebo-controlled randomized trial. Setting/Location: This study was conducted in the Coronary Care Unit of Torfeh Hospital in Tehran, Iran, from September 2017 to February 2018. Subjects: A total of 140 hospitalized ACS patients (mean age = 56.72 +/- 11.38 years) Interventions: Eligible patients were randomly assigned to citrus aroma and placebo groups to receive inhalation aromatherapy 2 days after hospitalization. Citrus aroma was 30% essential oil of Citrus aurantium L. flowers in paraffin, which was administrated three times a day. The placebo group received paraffin similarly. Outcome measures: The rate of anxiety was measured at baseline and after intervention using the State-Trait Anxiety Inventory. Results: At baseline, citrus aroma and placebo groups were similar in demographic characteristics as well as anxiety scores. After intervention, mean anxiety scores in the two groups become significantly different; the scores were 34.66 +/- 9.6 and 42.36 +/- 6.4 for citrus aroma and placebo groups, respectively (p < 0.0001). No side effect was observed. Conclusions: According to the current findings, aromatherapy with Citrus aurantium L. aroma (neroli oil) may be a safe and efficient intervention and can be considered an easy and applicable method to reduce anxiety in patients with ACS.
C1 [Moslemi, Farhad] Shahed Univ, Fac Nursing & Midwifery, Tradit Med Clin Trial Res Ctr, Tehran, Iran.
   [Alijaniha, Fatemeh; Naseri, Mohsen] Shahed Univ, Tradit Med Clin Trial Res Ctr, Tehran, Iran.
   [Kazemnejad, Anoshirvan] Tarbiat Modares Univ, Fac Med Sci, Dept Biostat, Tehran, Iran.
   [Charkhkar, Mahsa] Shahid Beheshti Univ Med Sci, Cardiovasc Res Ctr, Tehran, Iran.
   [Heidari, Mohammad Reza] Shahed Univ, Fac Nursing & Midwifery, Dept Nursing, POB 18155-159,Tehran Qom Express Way, Tehran 009821, Iran.
C3 Shahed University; Shahed University; Tarbiat Modares University; Shahid
   Beheshti University Medical Sciences; Shahed University
RP Heidari, MR (通讯作者)，Shahed Univ, Fac Nursing & Midwifery, Dept Nursing, POB 18155-159,Tehran Qom Express Way, Tehran 009821, Iran.
EM mheidari@shahed.ac.ir
OI Kazemnejad, Anoshirvan/0000-0002-0143-9635
CR A Sharafkandi, 2005, AVICENNA CANON MED, V98
   Aalami H, 2018, WORLD FAM MED, V16, P268, DOI 10.5742/MEWFM.2018.93231
   Abbasnia VS., 2016, J BIRJAND U MED SCI, V23, P307
   Aghili Khorasani M, 2009, MAKHZAN AL ADVIA, P861
   Ahmadi A, 2014, INT J EQUITY HEALTH, V13, DOI 10.1186/s12939-014-0116-0
   Ahmadi A, 2009, INTEGR CANCER THER, V8, P71, DOI 10.1177/1534735408327995
   Akhlaghi M, 2011, REV BRAS ANESTESIOL, V61, P702, DOI 10.1016/S0034-7094(11)70079-4
   Alijaniha F, 2013, MED HIST, V5, P67
   Alijaniha F, 2015, J ETHNOPHARMACOL, V164, P378, DOI 10.1016/j.jep.2015.02.007
   Ammar A Haj, 2012, Pak J Biol Sci, V15, P1034, DOI 10.3923/pjbs.2012.1034.1040
   [Anonymous], 2012, J SABZEVAR U MED SCI
   Azanchi T, 2014, NAT PROD COMMUN, V9, P1615
   Azhdarzadeh F., 2016, NUTR FOOD SCI RES, V3, P43, DOI [10.18869/acadpub.nfsr.3.1.43, DOI 10.18869/ACADPUB.NFSR.3.1.43]
   B esharat MA, 2008, TEHRAN U MED J, V66, P573
   Celano CM, 2015, AM HEART J, V170, P1105, DOI 10.1016/j.ahj.2015.09.013
   Cho MY, 2013, EVID-BASED COMPL ALT, V2013, DOI 10.1155/2013/381381
   Choi SY, 2014, EVID-BASED COMPL ALT, V2014, DOI 10.1155/2014/796518
   Costa CARA, 2013, BMC COMPLEM ALTERN M, V13, DOI 10.1186/1472-6882-13-42
   Farquhar JM, 2018, PSYCHOSOMATICS, V59, P318, DOI 10.1016/j.psym.2018.03.008
   Pimenta FCF, 2016, PHYTOTHER RES, V30, P613, DOI 10.1002/ptr.5566
   Frasure-Smith N, 2008, ARCH GEN PSYCHIAT, V65, P62, DOI 10.1001/archgenpsychiatry.2007.4
   Ghasemi S, 2017, J CRIT CARE NURS, V10
   Glaus J, 2018, DEPRESS ANXIETY, V35, P360, DOI 10.1002/da.22710
   Hajiheydari MR, 2017, J RES MED SCI, V22, DOI 10.4103/jrms.JRMS_316_17
   Hanssen TA, 2009, EUR J CARDIOV PREV R, V16, P651, DOI 10.1097/HJR.0b013e32832e4206
   Haroon E, 2012, NEUROPSYCHOPHARMACOL, V37, P137, DOI 10.1038/npp.2011.205
   Hinkle J. L., 2014, BRUNNER SUDDARTHS TX, V13th
   Ismaili M, 2011, RES CLIN PSYCHOCOUNS, V1, P15
   Johnson JR, 2016, COMPLEMENT THER MED, V25, P164, DOI 10.1016/j.ctim.2016.03.006
   Joswiak D, 2016, J NURS ADMIN, V46, P221, DOI 10.1097/NNA.0000000000000327
   Kalani Z., 2015, SSU J, V23, P1968
   Khakpour S, 2014, WORLD J NEUROSCI, V4, P427, DOI DOI 10.4236/WJNS.2014.45047
   Khodabakhsh P, 2015, J NAT MED-TOKYO, V69, P324, DOI 10.1007/s11418-015-0896-6
   Lasselin J, 2018, FRONT NEUROENDOCRIN, V50, P91, DOI 10.1016/j.yfrne.2018.06.005
   Leite MP, 2008, REV BRAS FARMACOGN, V18, P661, DOI 10.1590/S0102-695X2008000500003
   Miller AH, 2015, JAMA PSYCHIAT, V72, P527, DOI 10.1001/jamapsychiatry.2015.22
   Muller N, 2018, INFLAMMATION AND IMMUNITY IN DEPRESSION: BASIC SCIENCE AND CLINICAL APPLICATIONS, P489, DOI 10.1016/B978-0-12-811073-7.00028-3
   Najafi Z, 2014, IRAN RED CRESCENT ME, V16, DOI 10.5812/ircmj.15485
   Namazi H, 2016, SCI REP-UK, V6, DOI 10.1038/srep38555
   Namazi M, 2014, IRAN RED CRESCENT ME, V16, DOI 10.5812/ircmj.18371
   Nematollahi MR, 2017, BALI MED J, V6, P335, DOI 10.15562/bmj.v6i2.385
   Neto GC, 2017, EVID-BASED COMPL ALT, V2017, P8
   Panahi-shahri M, 1994, THESIS
   Ravindran AV, 2013, J AFFECT DISORDERS, V150, P707, DOI 10.1016/j.jad.2013.05.042
   Sarrou E, 2013, MOLECULES, V18, P10639, DOI 10.3390/molecules180910639
   Scuteri D, 2017, EVID-BASED COMPL ALT, V2017, DOI 10.1155/2017/9416305
   Shara M, 2016, PHYTOTHER RES, V30, P842, DOI 10.1002/ptr.5590
   Shen BJ, 2008, J AM COLL CARDIOL, V51, P113, DOI 10.1016/j.jacc.2007.09.033
   Shen CY, 2017, J AGR FOOD CHEM, V65, P8586, DOI 10.1021/acs.jafc.7b02586
   Shirzadegan R, 2017, COMPLEMENT THER CLIN, V29, P201, DOI 10.1016/j.ctcp.2017.10.005
   Soltanian AR, 2010, ARCH MED SCI, V6, P950, DOI 10.5114/aoms.2010.19307
   Spielberg CD., 1970, MANUAL STATE TRAIT A
   Stohs SJ, 2011, PHYTOTHER RES, V25, P1421, DOI 10.1002/ptr.3490
   Thombs BD, 2006, J GEN INTERN MED, V21, P30, DOI 10.1111/j.1525-1497.2005.00269.x
   Tripoli E, 2007, FOOD CHEM, V104, P466, DOI 10.1016/j.foodchem.2006.11.054
   Uzun S, 2010, PSYCHIAT DANUB, V22, P90
   Yusuf S, 2001, CIRCULATION, V104, P2855, DOI 10.1161/hc4701.099488
NR 57
TC 17
Z9 17
U1 2
U2 21
PU MARY ANN LIEBERT, INC
PI NEW ROCHELLE
PA 140 HUGUENOT STREET, 3RD FL, NEW ROCHELLE, NY 10801 USA
SN 1075-5535
EI 1557-7708
J9 J ALTERN COMPLEM MED
JI J. Altern. Complement Med.
PD AUG 1
PY 2019
VL 25
IS 8
BP 833
EP 839
DI 10.1089/acm.2019.0061
EA JUN 2019
PG 7
WC Integrative & Complementary Medicine
WE Science Citation Index Expanded (SCI-EXPANDED)
SC Integrative & Complementary Medicine
GA IR5PA
UT WOS:000475161600001
PM 31211612
DA 2023-05-13
ER

PT J
AU Huynh, R
   Hyun, K
   D'Souza, M
   Kangaharan, N
   Shetty, PC
   Mariani, J
   Kilian, J
   Hung, J
   Ryan, M
   Chew, DP
   Brieger, D
AF Huynh, Ronald
   Hyun, Karice
   D'Souza, Mario
   Kangaharan, Nadarajah
   Shetty, Pratap C.
   Mariani, Justin
   Kilian, Jens
   Hung, Joseph
   Ryan, Mark
   Chew, Derek P.
   Brieger, David
TI Outcomes of anemic patients presenting with acute coronary syndrome: An
   analysis of the Cooperative National Registry of Acute Coronary Care,
   Guideline Adherence and Clinical Events
SO CLINICAL CARDIOLOGY
LA English
DT Article
DE acute coronary syndrome; anemia; anticoagulation; antiplatelets;
   percutaneous intervention
ID ACUTE MYOCARDIAL-INFARCTION; ST-SEGMENT-ELEVATION; EUROPEAN-SOCIETY;
   IMPACT; MORTALITY; INTERVENTION; TRANSFUSION; RISK; CLOPIDOGREL;
   DISCHARGE
AB Background Anemia commonly accompanies acute coronary syndromes (ACS) and is associated with poorer outcomes. This study examines the associations between anemia, management and outcomes in an Australian ACS population. Methods This analysis of the CONCORDANCE database included 8665 ACS patients presenting to 41 Australian hospitals. Baseline characteristics, management, and outcomes were compared between patients with anemia (Hb <= 130 for males, Hb <= 120 g/L for females) and non-anemia. Results A total of 1880 (21.7%) patients presenting with ACS were anemic. These patients were older (72 years vs 63 years, P < .0001), with higher prevalence of comorbidities. STEMI patients with anemia were less likely to be emergently reperfused with either thrombolytic therapy (22% vs 33%, P < .0001) or primary percutaneous coronary intervention (PCI) (45% vs 51% P = 0.033). For all ACS, anemic patients less frequently received: coronary angiography (63% vs 86%, P < .0001); drug eluting stents if undergoing PCI (50% vs 58%, P < .0001); dual antiplatelet therapy (80% vs 89%, P < .0001) ;and parenteral anticoagulants (82% vs 88%, P < .0001). In hospital complications of heart failure (20% vs 9%, P < .0001), renal failure (13% vs 4%, P < .0001), and re-infarction (4% vs 2%, P = .0006) were more common among anemic patients. There was a near-linear inverse relationship between admission hemoglobin and in hospital mortality. Conclusions Anemic patients with ACS are a high risk group less likely to undergo invasive and antithrombotic therapy. Further investigation is required to determine if more active treatment of anemic patients presenting with ACS will improve their outcomes.
C1 [Huynh, Ronald; D'Souza, Mario; Brieger, David] Concord Hosp, Dept Cardiol, Sydney, NSW, Australia.
   [Hyun, Karice] Univ Sydney, ANZAC Res Inst, Sydney, NSW, Australia.
   [Hyun, Karice] Univ Sydney, Fac Med & Hlth, WARC, Sydney, NSW, Australia.
   [Kangaharan, Nadarajah] Royal Darwin Hosp, Dept Cardiol, Darwin, NT, Australia.
   [Shetty, Pratap C.] Sutherland Heart Clin, Dept Cardiol, Sydney, NSW, Australia.
   [Mariani, Justin] Alfred Hosp, Dept Cardiol, Melbourne, Vic, Australia.
   [Mariani, Justin] Monash Univ, Cent Clin Sch, Dept Med, Melbourne, Vic, Australia.
   [Kilian, Jens] Bankstown Hosp, Dept Cardiol, Sydney, NSW, Australia.
   [Hung, Joseph] Sir Charles Gairdner Hosp, Dept Cardiol, Perth, WA, Australia.
   [Ryan, Mark] Shoalhaven Hosp, Dept Cardiol, Nowra, NSW, Australia.
   [Chew, Derek P.] Flinders Med Ctr, Cardiac Serv, Adelaide, SA, Australia.
C3 Concord Repatriation General Hospital; University of Sydney; ANZAC
   Research Institute; University of Sydney; Florey Institute of
   Neuroscience & Mental Health; Monash University; University of Western
   Australia; Flinders Medical Centre
RP Brieger, D (通讯作者)，Concord Cardiol Dept, Level 3 West,1 Hosp Rd, Concord West, NSW 2139, Australia.
EM dbrieger@uni.sydney.edu.au
RI Mariani, Justin A/D-2241-2013; Research Institute, ANZAC/CAE-9030-2022
OI Mariani, Justin A/0000-0002-9283-1551; Hyun, Karice/0000-0002-0164-7725;
   Chew, Derek/0000-0003-3593-296X; Brieger, David/0000-0001-6115-0326
FU Sanofi Aventis
FX CONCORDANCE has been supported by grants from Sanofi-Aventis, The Merck
   Sharp and Dohme/Schering Plow Joint Venture, Eli Lilly, Astra Zeneca,
   Boehringer Ingelheim, the National Heart Foundation of Australia, and
   the National Health and Medical Research Council postgraduate
   scholarship funding programme.
CR Aliprandi-Costa B, 2013, HEART LUNG CIRC, V22, P533, DOI 10.1016/j.hlc.2012.12.013
   Amsterdam EA, 2014, CIRCULATION, V130, P2354, DOI 10.1161/CIR.0000000000000133
   Dauerman Harold L, 2018, CIRC-CARDIOVASC INTE, V11
   Ennezat PV, 2013, ARCH CARDIOVASC DIS, V106, P357, DOI 10.1016/j.acvd.2013.04.004
   Fox KAA, 2006, BMJ-BRIT MED J, V333, P1091, DOI 10.1136/bmj.38985.646481.55
   Garfinkle M, 2013, INT J CARDIOL, V164, P151, DOI 10.1016/j.ijcard.2011.12.118
   Grzybowski M, 2003, JAMA-J AM MED ASSOC, V290, P1891, DOI 10.1001/jama.290.14.1891
   Ibanez B, 2018, KARDIOL POL, V76, P229, DOI 10.5603/KP.2018.0041
   Joynt KE, 2009, HEART, V95, P1442, DOI 10.1136/hrt.2008.154781
   Keough-Ryan TM, 2005, AM J KIDNEY DIS, V46, P845, DOI 10.1053/j.ajkd.2005.07.043
   Kunadian V, 2014, AM J CARDIOL, V114, P1823, DOI 10.1016/j.amjcard.2014.09.023
   Kurek T, 2010, AM J CARDIOL, V105, P611, DOI 10.1016/j.amjcard.2009.10.036
   Lawler PR, 2013, AM HEART J, V165, P143, DOI 10.1016/j.ahj.2012.10.024
   Lee PC, 2004, J AM COLL CARDIOL, V44, P541, DOI 10.1016/j.jacc.2004.04.047
   Mamas MA, 2016, J AM HEART ASSOC, V5, DOI 10.1161/JAHA.116.003348
   Marechaux S, 2012, HEART VESSELS, V27, P119, DOI 10.1007/s00380-011-0127-3
   Moghaddam N, 2018, CIRC-CARDIOVASC INTE, V11, DOI 10.1161/CIRCINTERVENTIONS.118.007175
   Nikolsky E, 2004, J AM COLL CARDIOL, V44, P547, DOI 10.1016/j.jacc.2004.03.080
   Rathod KS, 2014, CORONARY ARTERY DIS, V25, P52, DOI 10.1097/MCA.0000000000000038
   Sabatine MS, 2005, CIRCULATION, V111, P2042, DOI 10.1161/01.CIR.0000162477.70955.5F
   Steg PG, 2011, EUR HEART J, V32, P1854, DOI 10.1093/eurheartj/ehr204
   Subherwal S, 2009, CIRCULATION, V119, P1873, DOI 10.1161/CIRCULATIONAHA.108.828541
   Sudarsky D, 2015, J INTERV CARDIOL, V28, P315, DOI 10.1111/joic.12216
   Tsujita K, 2010, AM J CARDIOL, V105, P1385, DOI 10.1016/j.amjcard.2010.01.001
   Turner SJ, 2008, AM HEART J, V155, P806, DOI 10.1016/j.ahj.2007.11.037
   Vaglio J, 2005, AM J CARDIOL, V96, P496, DOI 10.1016/j.amjcard.2005.04.008
   Wallentin L, 2009, NEW ENGL J MED, V361, P1045, DOI 10.1056/NEJMoa0904327
   Wang TY, 2008, CIRCULATION, V118, P2139, DOI 10.1161/CIRCULATIONAHA.108.787143
   Willis P, 2009, AM J CARDIOL, V104, p34C, DOI 10.1016/j.amjcard.2009.06.013
   Wiviott SD, 2007, NEW ENGL J MED, V357, P2001, DOI 10.1056/NEJMoa0706482
   Wu WC, 2001, NEW ENGL J MED, V345, P1230, DOI 10.1056/NEJMoa010615
   Younge JO, 2012, AM J CARDIOL, V109, P506, DOI 10.1016/j.amjcard.2011.09.046
NR 32
TC 3
Z9 3
U1 0
U2 0
PU WILEY
PI HOBOKEN
PA 111 RIVER ST, HOBOKEN 07030-5774, NJ USA
SN 0160-9289
EI 1932-8737
J9 CLIN CARDIOL
JI Clin. Cardiol.
PD SEP
PY 2019
VL 42
IS 9
BP 791
EP 796
DI 10.1002/clc.23219
PG 6
WC Cardiac & Cardiovascular Systems
WE Science Citation Index Expanded (SCI-EXPANDED)
SC Cardiovascular System & Cardiology
GA IV8MO
UT WOS:000484519800004
PM 31216067
OA Green Published, gold
DA 2023-05-13
ER

PT J
AU Numasawa, Y
   Sawano, M
   Fukuoka, R
   Ejiri, K
   Kuno, T
   Shoji, S
   Kohsaka, S
AF Numasawa, Yohei
   Sawano, Mitsuaki
   Fukuoka, Ryoma
   Ejiri, Kentaro
   Kuno, Toshiki
   Shoji, Satoshi
   Kohsaka, Shun
TI Antithrombotic Strategy for Patients with Acute Coronary Syndrome: A
   Perspective from East Asia
SO JOURNAL OF CLINICAL MEDICINE
LA English
DT Review
DE dual antiplatelet therapy; acute coronary syndrome; percutaneous
   coronary intervention; tailored therapy
ID DUAL ANTIPLATELET THERAPY; ACUTE MYOCARDIAL-INFARCTION; TICAGRELOR VS.
   CLOPIDOGREL; IN-HOSPITAL OUTCOMES; ATRIAL-FIBRILLATION; JAPANESE
   PATIENTS; CYP2C19 GENOTYPE; BLEEDING COMPLICATIONS; CARDIOVASCULAR
   EVENTS; PLATELET REACTIVITY
AB Dual antiplatelet therapy (DAPT) after percutaneous coronary intervention has become the standard of care, particularly in patients with acute coronary syndrome (ACS). Current clinical guidelines recommend novel P2Y12 inhibitors (e.g., prasugrel or ticagrelor) in addition to aspirin based on the results of representative randomized controlled trials conducted predominantly in Western countries. These agents were superior to clopidogrel in reducing the composite ischemic events, with a trade-off of the increased bleeding events. However, multiple differences exist between East Asian and Western patients, especially with respect to their physique, thrombogenicity, hemorrhagic diathesis, and on-treatment platelet reactivity. Recent studies from East Asian countries (e.g., Japan or South Korea) have consistently demonstrated that use of novel P2Y12 inhibitors is associated with a higher risk of bleeding events than use of clopidogrel, despite borderline statistical difference in the incidence of composite ischemic events. Additionally, multiple studies have shown that the optimal duration of DAPT may be shorter in East Asian than Western patients. This review summarizes clinical studies of antithrombotic strategies in East Asian patients with ACS. Understanding these differences in antithrombotic strategies including DAPT and their impacts on clinical outcomes will aid in selection of the optimal tailored antithrombotic therapy for patients with ACS.
C1 [Numasawa, Yohei] Japanese Red Cross Ashikaga Hosp, Dept Cardiol, Ashikaga 3260843, Japan.
   [Sawano, Mitsuaki; Fukuoka, Ryoma; Shoji, Satoshi; Kohsaka, Shun] Keio Univ, Dept Cardiol, Sch Med, Tokyo 1608582, Japan.
   [Ejiri, Kentaro] Okayama Univ, Dept Cardiovasc Med, Grad Sch Med Dent & Pharmaceut Sci, Okayama 7008558, Japan.
   [Kuno, Toshiki] Mt Sinai Beth Israel, Dept Med, Icahn Sch Med Mt Sinai, New York, NY 10003 USA.
C3 Keio University; Okayama University; Icahn School of Medicine at Mount
   Sinai
RP Numasawa, Y (通讯作者)，Japanese Red Cross Ashikaga Hosp, Dept Cardiol, Ashikaga 3260843, Japan.
EM numasawa@cpnet.med.keio.ac.jp; mitsuakisawano@gmail.com;
   ryoma_no18@yahoo.co.jp; eziken82@gmail.com; kuno-toshiki@hotmail.co.jp;
   sshoji0116@gmail.com; sk@keio.jp
RI Shoji, Satoshi/CAI-9810-2022; Kuno, Toshiki/E-5619-2018
OI Kuno, Toshiki/0000-0002-2487-8366; Kohsaka, Shun/0000-0003-3779-2972;
   Shoji, Satoshi/0000-0002-2223-7215
CR Akita K, 2020, EUR HEART J-CARD PHA, V6, P231, DOI 10.1093/ehjcvp/pvz056
   Ako J, 2019, CIRC J, V83, P327, DOI 10.1253/circj.CJ-18-0874
   Alexander JH, 2020, CIRCULATION, V141, P1618, DOI 10.1161/CIRCULATIONAHA.120.046534
   Amsterdam EA, 2014, J AM COLL CARDIOL, V64, P2713, DOI [10.1016/j.jacc.2014.10.011, 10.1161/CIR.0000000000000134, 10.1016/j.jacc.2014.09.017]
   [Anonymous], 2011, CIRC J, V75, P2357, DOI [DOI 10.1253/circj.CJ-11-0427, 10.1253/circj.cj-11-0427]
   Baber U, 2016, J AM COLL CARDIOL, V67, P2224, DOI 10.1016/j.jacc.2016.02.064
   Brar SS, 2011, J AM COLL CARDIOL, V58, P1945, DOI 10.1016/j.jacc.2011.06.059
   Burn J, 2018, OPEN HEART, V5, DOI 10.1136/openhrt-2017-000712
   Cannon CP, 2017, NEW ENGL J MED, V377, P1513, DOI 10.1056/NEJMoa1708454
   Chen IC, 2016, J CHIN MED ASSOC, V79, P521, DOI 10.1016/j.jcma.2016.02.010
   Claassens DMF, 2019, NEW ENGL J MED, V381, P1621, DOI 10.1056/NEJMoa1907096
   Connors JM, 2018, BLOOD, V132, P2009, DOI 10.1182/blood-2018-04-791541
   Costa F, 2017, LANCET, V389, P1025, DOI 10.1016/S0140-6736(17)30397-5
   Ebisawa S, 2018, CARDIOVASC INTERV TH, V33, P277, DOI 10.1007/s12928-017-0482-9
   Eyileten C, 2020, J CLIN MED, V9, DOI 10.3390/jcm9041120
   Gargiulo G, 2019, EUR HEART J, V40, P3757, DOI 10.1093/eurheartj/ehz732
   Gibson CM, 2016, NEW ENGL J MED, V375, P2423, DOI 10.1056/NEJMoa1611594
   Gori T, 2019, NAT REV CARDIOL, V16, P243, DOI 10.1038/s41569-018-0118-5
   Goto S, 2015, CIRC J, V79, P2452, DOI 10.1253/circj.CJ-15-0112
   Gurbel PA, 2011, AM HEART J, V161, P598, DOI 10.1016/j.ahj.2010.12.011
   Hahn JY, 2018, LANCET, V391, P1274, DOI 10.1016/S0140-6736(18)30493-8
   Hamon M, 2014, J AM COLL CARDIOL, V64, P1430, DOI 10.1016/j.jacc.2014.07.957
   Holmes MV, 2011, JAMA-J AM MED ASSOC, V306, P2704, DOI 10.1001/jama.2011.1880
   Hou YY, 2016, AGING CLIN EXP RES, V28, P1113, DOI 10.1007/s40520-015-0516-z
   Ibanez B, 2018, KARDIOL POL, V76, P229, DOI 10.5603/KP.2018.0041
   Inoue H, 2014, CIRC J, V78, P1997, DOI 10.1253/circj.CJ-66-0092
   January CT, 2019, J AM COLL CARDIOL, V74, P104, DOI [10.1161/CIR.0000000000000665, 10.1016/j.jacc.2019.01.011]
   Jeong YH, 2014, CURR CARDIOL REP, V16, DOI 10.1007/s11886-014-0485-4
   Kang HJ, 2015, AM HEART J, V169, P899, DOI 10.1016/j.ahj.2015.03.015
   Kang J, 2019, THROMB HAEMOSTASIS, V119, P1182, DOI 10.1055/s-0039-1688792
   Kang J, 2019, THROMB HAEMOSTASIS, V119, P149, DOI 10.1055/s-0038-1676545
   Kang J, 2018, KOREAN CIRC J, V48, P537, DOI 10.4070/kcj.2018.0166
   Kang J, 2018, THROMB HAEMOSTASIS, V118, P591, DOI 10.1055/s-0038-1626697
   Katayama Y, 2018, HEART VESSELS, V33, P1159, DOI 10.1007/s00380-018-1167-8
   Ki YJ, 2020, J CLIN MED, V9, DOI 10.3390/jcm9030652
   Kohsaka S, 2015, AM HEART J, V170, P1077, DOI 10.1016/j.ahj.2015.09.017
   Kohsaka S, 2010, AM J CARDIOL, V105, P1698, DOI 10.1016/j.amjcard.2010.01.349
   Kuno T, 2021, CORONARY ARTERY DIS, V32, P31, DOI 10.1097/MCA.0000000000000900
   Kuno T, 2020, AM J CARDIOL, V125, P521, DOI 10.1016/j.amjcard.2019.11.022
   Lee CH, 2018, CIRC J, V82, P747, DOI 10.1253/circj.CJ-17-0632
   Leon MB, 1998, NEW ENGL J MED, V339, P1665, DOI 10.1056/NEJM199812033392303
   Levine GN, 2016, J AM COLL CARDIOL, V68, P1082, DOI 10.1016/j.jacc.2016.03.513
   Levine GN, 2014, NAT REV CARDIOL, V11, P597, DOI 10.1038/nrcardio.2014.104
   Lopes RD, 2019, NEW ENGL J MED, V380, P1509, DOI 10.1056/NEJMoa1817083
   Mak KH, 2009, AM HEART J, V157, P658, DOI 10.1016/j.ahj.2008.08.031
   Mehran R, 2011, CIRCULATION, V123, P2736, DOI 10.1161/CIRCULATIONAHA.110.009449
   Montalescot G, 2013, NEW ENGL J MED, V369, P999, DOI 10.1056/NEJMoa1308075
   Nakamura M, 2020, CIRC J, V84, P831, DOI 10.1253/circj.CJ-19-1109
   Natsuaki M, 2019, CIRC-CARDIOVASC INTE, V12, DOI 10.1161/CIRCINTERVENTIONS.119.008307
   Natsuaki M, 2018, J AM HEART ASSOC, V7, DOI 10.1161/JAHA.118.008708
   Nishi T, 2015, CIRC J, V79, P2439, DOI 10.1253/circj.CJ-15-0546
   Numasawa Y, 2015, PLOS ONE, V10, DOI DOI 10.1371/JOURNAL.PONE.0124399
   Numasawa Y, 2019, J AM HEART ASSOC, V8, DOI 10.1161/JAHA.118.011017
   Numasawa Y, 2018, AM J CARDIOL, V121, P695, DOI 10.1016/j.amjcard.2017.12.007
   Numasawa Y, 2017, AM J CARDIOL, V119, P1173, DOI 10.1016/j.amjcard.2017.01.007
   Oh IY, 2012, HEART, V98, P139, DOI 10.1136/hrt.2011.227272
   Otsuki H, 2019, CIRC J, V83, P1000, DOI 10.1253/circj.CJ-18-1113
   Ozaki Y, 2018, CARDIOVASC INTERV TH, V33, P178, DOI 10.1007/s12928-018-0516-y
   Palmerini T, 2017, EUR HEART J, V38, P1034, DOI 10.1093/eurheartj/ehw627
   Park DW, 2019, CIRCULATION, V140, P1865, DOI 10.1161/CIRCULATIONAHA.119.041766
   Park J, 2019, PLOS ONE, V14, DOI 10.1371/journal.pone.0209593
   Park KH, 2016, INT J CARDIOL, V215, P193, DOI 10.1016/j.ijcard.2016.04.044
   Piccini JP, 2017, NEW ENGL J MED, V377, P1580, DOI 10.1056/NEJMe1710753
   Price MJ, 2008, EUR HEART J, V29, P992, DOI 10.1093/eurheartj/ehn046
   Roffi M, 2016, EUR HEART J, V37, P267, DOI 10.1093/eurheartj/ehv320
   Saito S, 2014, CIRC J, V78, P1684, DOI 10.1253/circj.CJ-13-1482
   Saito Y, 2020, CARDIOVASC INTERV TH, V35, P19, DOI 10.1007/s12928-019-00633-6
   Scott SA, 2013, CLIN PHARMACOL THER, V94, P317, DOI 10.1038/clpt.2013.105
   Shen AYJ, 2007, J AM COLL CARDIOL, V50, P309, DOI 10.1016/j.jacc.2007.01.098
   Shoji S, 2020, JAMA NETW OPEN, V3, DOI 10.1001/jamanetworkopen.2020.2004
   Suh SY, 2014, HEART VESSELS, V29, P578, DOI 10.1007/s00380-013-0399-x
   Sun Y, 2019, ATHEROSCLEROSIS, V290, P52, DOI 10.1016/j.atherosclerosis.2019.09.011
   Suzuki T, 2017, J CARDIOL, V70, P238, DOI 10.1016/j.jjcc.2016.11.009
   Tateishi K, 2020, J CARDIOL, V75, P473, DOI 10.1016/j.jjcc.2019.10.004
   Urban P, 2019, EUR HEART J, V40, P2632, DOI 10.1093/eurheartj/ehz372
   Vranckx P, 2019, LANCET, V394, P1335, DOI 10.1016/S0140-6736(19)31872-0
   Wakabayashi S, 2018, CARDIOVASC INTERV TH, V33, P239, DOI 10.1007/s12928-017-0475-8
   Wallentin L, 2010, LANCET, V376, P1320, DOI 10.1016/S0140-6736(10)61274-3
   Wallentin L, 2009, NEW ENGL J MED, V361, P1045, DOI 10.1056/NEJMoa0904327
   Wang TY, 2007, AM J CARDIOL, V100, P391, DOI 10.1016/j.amjcard.2007.03.035
   Watanabe H, 2019, JAMA-J AM MED ASSOC, V321, P2414, DOI 10.1001/jama.2019.8145
   Windecker S, 2019, CIRCULATION, V140, P1921, DOI 10.1161/CIRCULATIONAHA.119.043308
   Wiviott SD, 2007, NEW ENGL J MED, V357, P2001, DOI 10.1056/NEJMoa0706482
   Yeh RW, 2016, JAMA-J AM MED ASSOC, V315, P1735, DOI 10.1001/jama.2016.3775
   Yun JE, 2019, J AM HEART ASSOC, V8, DOI 10.1161/JAHA.119.012078
NR 85
TC 12
Z9 13
U1 0
U2 1
PU MDPI
PI BASEL
PA ST ALBAN-ANLAGE 66, CH-4052 BASEL, SWITZERLAND
EI 2077-0383
J9 J CLIN MED
JI J. Clin. Med.
PD JUN
PY 2020
VL 9
IS 6
AR 1963
DI 10.3390/jcm9061963
PG 18
WC Medicine, General & Internal
WE Science Citation Index Expanded (SCI-EXPANDED)
SC General & Internal Medicine
GA ML4PB
UT WOS:000549448800001
PM 32585929
OA Green Published, gold
DA 2023-05-13
ER

PT J
AU Wu, CJ
   Atherton, JJ
   MacIsaac, RJ
   Courtney, M
   Chang, AM
   Thompson, DR
   Kostner, K
   MacIsaac, AI
   d'Emden, M
   Graves, N
   McPhail, SM
AF Wu, Chiung-Jung (Jo)
   Atherton, John J.
   MacIsaac, Richard J.
   Courtney, Mary
   Chang, Anne M.
   Thompson, David R.
   Kostner, Karam
   MacIsaac, Andrew I.
   d'Emden, Michael
   Graves, Nick
   McPhail, Steven M.
TI Effectiveness of the cardiac-diabetes transcare program: protocol for a
   randomised controlled trial
SO BMC HEALTH SERVICES RESEARCH
LA English
DT Article
DE Cardiovascular; Diabetes; Randomized controlled trial; Self-efficacy;
   Protocol; Readmission; Transitional care
ID SELF-MANAGEMENT PROGRAM; QUALITY-OF-LIFE; CARE; INTERVENTIONS; EFFICACY;
   OUTCOMES
AB Background: This paper presents a protocol for a randomised controlled trial of the Cardiac-Diabetes Transcare program which is a transitional care, multi-modal self-management program for patients with acute coronary syndrome comorbid with type 2 diabetes. Prior research has indicated people hospitalised with dual cardiac and diabetes diagnoses are at an elevated risk of hospital readmissions, morbidity and mortality. The primary aim of this study is to evaluate the effectiveness (and cost-effectiveness) of a Cardiac-Diabetes Transcare intervention program on 6-month readmission rate in comparison to usual care.
   Methods/Design: A two-armed, randomised controlled trial with blinded outcome assessment will be conducted to evaluate the comparative effectiveness of two modes of care, including a Usual Care Group and a Cardiac-Diabetes Transcare Intervention (in addition to usual care) Group. The primary outcome is 6-month readmission rate, although a range of secondary outcomes will be collected (including self-efficacy) at baseline, 1, 3 and 6 month reassessments. The intervention group will receive in-hospital education tailored for people recovering from an acute coronary syndrome-related hospital admission who have comorbid diabetes, and they will also receive home visits and telephone follow-up by a trained Research Nurse to reinforce and facilitate disease-management-related behaviour change. Both groups will receive usual care interventions offered or referred from participating hospital facilities. A sample size of 432 participants from participating hospitals in the Australian states of Queensland and Victoria will be recruited for 90% power based on the most conservative scenarios modelled for sample size estimates.
   Discussion: The study outlined in this protocol will provide valuable insight into the effectiveness of a transitional care intervention targeted for people admitted to hospital with cardiac-related presentations commencing in the inpatient hospital setting and transition to the home environment. The purpose of theory-based intervention comprising face-to-face sessions and telephone follow up for patients with acute coronary syndrome and type 2 diabetes is to increase self-efficacy to enhance self-management behaviours and thus improve health outcomes and reduce hospital readmissions.
C1 [Wu, Chiung-Jung (Jo); Courtney, Mary] Australian Catholic Univ, Fac Hlth Sci, Sch Nursing Midwifery & Paramed, 1100 Nudgee Rd, Banyo, Qld 4014, Australia.
   [Wu, Chiung-Jung (Jo)] Queensland Univ Technol, Sch Nursing, Brisbane, Qld, Australia.
   [Wu, Chiung-Jung (Jo); Atherton, John J.; d'Emden, Michael] RBWH, Brisbane, Qld, Australia.
   [Wu, Chiung-Jung (Jo); Kostner, Karam] Univ Queensland MRI UQ, Mater Med Res Inst, Brisbane, Qld, Australia.
   [Atherton, John J.] Queensland Univ Technol, Brisbane, Qld, Australia.
   [MacIsaac, Richard J.] St Vincents Hosp Melbourne, Endocrinol & Diabet, Melbourne, Vic, Australia.
   [MacIsaac, Richard J.] Univ Melbourne, Melbourne, Vic, Australia.
   [MacIsaac, Richard J.] St Vincents Inst Med Res, Melbourne, Vic, Australia.
   [Chang, Anne M.] Queensland Univ Technol, Sch Nursing, Ctr Evidence Based Hlth Ageing, Brisbane, Qld, Australia.
   [Thompson, David R.] Australian Catholic Univ, Ctr Heart & Mind, Melbourne, Vic, Australia.
   [Thompson, David R.] Univ Melbourne, Dept Psychiat, Melbourne, Vic, Australia.
   [Thompson, David R.] Monash Univ, Dept Epidemiol & Prevent Med, Melbourne, Vic, Australia.
   [Kostner, Karam] Univ Queensland, Dept Cardiol, Mater Hlth Serv, Brisbane, Qld, Australia.
   [MacIsaac, Andrew I.] Univ Melbourne, St Vincents Hosp Melbourne, Dept Cardiol, Melbourne, Vic, Australia.
   [Graves, Nick; McPhail, Steven M.] Queensland Univ Technol, Sch Publ Hlth & Social Work, Brisbane, Qld, Australia.
   [Graves, Nick] Australian Ctr Hlth Serv Innovat, Brisbane, Qld, Australia.
   [McPhail, Steven M.] Metro South Hlth, Ctr Functioning & Hlth Res, Brisbane, Qld, Australia.
C3 Australian Catholic University; Queensland University of Technology
   (QUT); Royal Brisbane & Women's Hospital; Mater Research; University of
   Queensland; Queensland University of Technology (QUT); St Vincent's
   Hospital Melbourne; University of Melbourne; St. Vincent's Institute of
   Medical Research; Queensland University of Technology (QUT); Australian
   Catholic University; University of Melbourne; Monash University; Mater
   Health Services; University of Queensland; St Vincent's Hospital
   Melbourne; University of Melbourne; Queensland University of Technology
   (QUT)
RP Wu, CJ (通讯作者)，Australian Catholic Univ, Fac Hlth Sci, Sch Nursing Midwifery & Paramed, 1100 Nudgee Rd, Banyo, Qld 4014, Australia.; Wu, CJ (通讯作者)，Queensland Univ Technol, Sch Nursing, Brisbane, Qld, Australia.; Wu, CJ (通讯作者)，RBWH, Brisbane, Qld, Australia.; Wu, CJ (通讯作者)，Univ Queensland MRI UQ, Mater Med Res Inst, Brisbane, Qld, Australia.
EM c3.wu@qut.edu.au
RI Thompson, David/C-3520-2008; Graves, Nicholas/A-3052-2011; Atherton,
   John J/B-9994-2011; Thompson, David R/E-2431-2018; d'Emden,
   Michael/G-3388-2015; Wu, Chiung-Jung (Jo)/J-1013-2012
OI Atherton, John J/0000-0003-2271-578X; Thompson, David
   R/0000-0001-8518-6307; Graves, Nicholas/0000-0002-5559-3267; d'Emden,
   Michael/0000-0002-0149-639X; Wu, Chiung-Jung (Jo)/0000-0001-6512-9049;
   McPhail, Steven/0000-0002-1463-662X
FU Australian Catholic University Collaborative Research Networks (CRN)
   Program - Australian Government Department of Education and Training
FX The Cardiac/Diabetes TRANS-CARE Program is funded by the Australian
   Catholic University Collaborative Research Networks (CRN) Program
   supported by the Australian Government Department of Education and
   Training.
CR Australian Institute of Health and Welfare, 2014, AUSTR I HLTH WELF CA, V2
   BANDURA A, 1977, PSYCHOL REV, V84, P191, DOI 10.1037/0033-295X.84.2.191
   Bandura A., 1994, SELF EFFICACY EXERCI
   Boutwell A, 2009, EFFECTIVE INTERVENTI
   Briffa TG, 2013, INT J CARDIOL, V164, P185, DOI 10.1016/j.ijcard.2011.06.122
   Chew DP, 2013, MED J AUSTRALIA, V199, P185, DOI 10.5694/mja12.11854
   Chew Derek P B, 2005, Med J Aust, V182, pS1
   Courtney M, 2009, J AM GERIATR SOC, V57, P395, DOI 10.1111/j.1532-5415.2009.02138.x
   Edmondson D, 2014, PLOS ONE, V9, DOI 10.1371/journal.pone.0091477
   Grace SL, 2015, BMJ OPEN, V5, DOI 10.1136/bmjopen-2015-009523
   Graves N, 2009, PLOS ONE, V4, DOI 10.1371/journal.pone.0007455
   Hawthorne G, 1999, QUAL LIFE RES, V8, P209, DOI 10.1023/A:1008815005736
   Jo Wu, 2015, EUR J PERSON CTR HEA, V3, P168
   Liddy C, CHALLENGES SELF MANA
   Listerman J, 2011, J CARDIOPULM REHABIL, V31, P342, DOI 10.1097/HCR.0b013e31822f189c
   Lorig K R, 2001, Eff Clin Pract, V4, P256
   Mortimer D, 2008, IMPLEMENT SCI, V3, DOI 10.1186/1748-5908-3-12
   OECD, 2011, HLTH GLANC 2011 OECD
   Panagioti M, 2014, BMC HEALTH SERV RES, V14, DOI 10.1186/1472-6963-14-356
   Shepperd S, 2013, COCHRANE DB SYST REV, DOI 10.1002/14651858.CD000313.pub4
   SHERBOURNE CD, 1991, SOC SCI MED, V32, P705, DOI 10.1016/0277-9536(91)90150-B
   Simms AD, 2012, J GERIATR CARDIOL, V9, P192, DOI 10.3724/SP.J.1263.2012.01312
   Smith SM, 2012, BMJ-BRIT MED J, V345, DOI 10.1136/bmj.e5205
   Sol BGM, 2011, EUR J CARDIOVASC NUR, V10, P180, DOI 10.1016/j.ejcnurse.2010.06.005
   Tanamas SKMD, 2013, AUSTR DIABETES OBESI
   Wu CJ, 2008, INT NURS REV, V55, P327, DOI 10.1111/j.1466-7657.2008.00636.x
   Wu CJ, 2012, INT NURS REV, V59, P345, DOI 10.1111/j.1466-7657.2012.00998.x
   Wu CJ, 2009, INT NURS REV, V56, P396, DOI 10.1111/j.1466-7657.2009.00725.x
   Wu CJJ, 2011, BMC HEALTH SERV RES, V11, DOI 10.1186/1472-6963-11-74
   Wu CJ, 2012, J EVAL CLIN PRACT, V18, P695, DOI 10.1111/j.1365-2753.2010.01621.x
NR 30
TC 1
Z9 1
U1 1
U2 8
PU BMC
PI LONDON
PA CAMPUS, 4 CRINAN ST, LONDON N1 9XW, ENGLAND
SN 1472-6963
J9 BMC HEALTH SERV RES
JI BMC Health Serv. Res.
PD FEB 2
PY 2017
VL 17
AR 109
DI 10.1186/s12913-017-2043-4
PG 7
WC Health Care Sciences & Services
WE Science Citation Index Expanded (SCI-EXPANDED); Social Science Citation Index (SSCI)
SC Health Care Sciences & Services
GA EJ5SB
UT WOS:000393277300007
PM 28153000
OA Green Published, gold
DA 2023-05-13
ER

PT J
AU Ikemura, N
   Shiraishi, Y
   Sawano, M
   Ueda, I
   Numasawa, Y
   Noma, S
   Suzuki, M
   Momiyama, Y
   Hayashida, K
   Yuasa, S
   Miyata, H
   Fukuda, K
   Kohsaka, S
AF Ikemura, Nobuhiro
   Shiraishi, Yasuyuki
   Sawano, Mitsuaki
   Ueda, Ikuko
   Numasawa, Yohei
   Noma, Shigetaka
   Suzuki, Masahiro
   Momiyama, Yukihiko
   Hayashida, Kentaro
   Yuasa, Shinsuke
   Miyata, Hiroaki
   Fukuda, Keiichi
   Kohsaka, Shun
TI Exploring Triaging and Short-Term Outcomes of Early Invasive Strategy in
   Non-ST Segment Elevation Acute Coronary Syndrome: A Report from Japanese
   Multicenter Registry
SO JOURNAL OF CLINICAL MEDICINE
LA English
DT Article
DE acute coronary syndrome; percutaneous coronary intervention; acute
   kidney injury; quality of care
ID CONTRAST-INDUCED NEPHROPATHY; MYOCARDIAL-INFARCTION; RISK SCORE;
   INTERVENTION; MANAGEMENT; PREDICTION; TRENDS; APPROPRIATENESS;
   ASSOCIATION; NCDR
AB This observational study aimed to examine the extent of early invasive strategy (EIS) utilization in patients with non-ST elevation acute coronary syndrome (NSTE-ACS) according to the National Cardiovascular Data Registry (NCDR) CathPCI risk score, and its association with clinical outcomes. Using a prospective multicenter Japanese registry, 2968 patients with NSTE-ACS undergoing percutaneous coronary intervention within 72 hours of hospital arrival were analyzed. Multivariable logistic regression analyses were performed to determine predictors of EIS utilization. Additionally, adverse outcomes were compared between patients treated with and without EIS. Overall, 82.1% of the cohort (n = 2436) were treated with EIS, and the median NCDR CathPCI risk score was 22 (interquartile range: 14-32) with an expected 0.3-0.6% in-hospital mortality. Advanced age, peripheral artery disease, chronic kidney disease or patients without elevation of cardiac biomarkers were less likely to be treated with EIS. EIS utilization was not associated with a risk of in-hospital mortality; yet, it was associated with an increased risk of acute kidney injury (AKI) (adjusted odds ratio: 1.42; 95% confidence interval: 1.02-2.01) regardless of patients' in-hospital mortality risk. Broader use of EIS utilization comes at the cost of increased AKI development risk; thus, the pre-procedural risk-benefit profile of EIS should be reassessed appropriately in patients with lower mortality risk.
C1 [Ikemura, Nobuhiro; Shiraishi, Yasuyuki; Sawano, Mitsuaki; Ueda, Ikuko; Hayashida, Kentaro; Yuasa, Shinsuke; Fukuda, Keiichi; Kohsaka, Shun] Keio Univ, Sch Med, Dept Cardiol, Tokyo 1608582, Japan.
   [Numasawa, Yohei] Japanese Red Cross Ashikaga Hosp, Dept Cardiol, Ashikaga, Tochigi 3260843, Japan.
   [Noma, Shigetaka] Saiseikai Utsunomiya Hosp, Dept Cardiol, Utsunomiya, Tochigi 3210974, Japan.
   [Suzuki, Masahiro] Natl Hosp Org, Saitama Hosp, Dept Cardiol, Saitama, Saitama 3510102, Japan.
   [Momiyama, Yukihiko] Natl Hosp Org, Tokyo Med Ctr, Dept Cardiol, Tokyo 1528902, Japan.
   [Miyata, Hiroaki] Keio Univ, Sch Med, Dept Hlth Policy & Management, Tokyo 1608582, Japan.
C3 Keio University; Keio University
RP Kohsaka, S (通讯作者)，Keio Univ, Sch Med, Dept Cardiol, Tokyo 1608582, Japan.
EM ikemu0129@gmail.com; yasshiraishi@keio.jp; mitsuakisawano@gmail.com;
   iueda@a7.keio.jp; numasawa@cpnet.med.keio.ac.jp;
   sigetaka_noma@saimiya.com; suzuki.masahiro.yd@mail.hosp.go.jp;
   ymomiyamajp@gmail.com; k-hayashida@umin.ac.jp; yuasa@keio.jp;
   h-m@keio.jp; kfukuda@a2.keio.jp; sk@keio.jp
RI MOMIYAMA, YUKIHIKO/GHR-6526-2022; Ikemura, Nobuhiro/ABE-6546-2020;
   Yuasa, Shinsuke/HMO-8133-2023
OI MOMIYAMA, YUKIHIKO/0000-0002-7710-1446; Ikemura,
   Nobuhiro/0000-0002-6347-4460; Yuasa, Shinsuke/0000-0001-5593-7552;
   Shiraishi, Yasuyuki/0000-0001-8788-1186
FU Japan Society for the Promotion of Science (KAKENHI) [25460630,
   25460777, 16KK0186, 16H05215, 18K17332]; Sakakibara Memorial Research
   Grant from the Japan Promotional Society for Cardiovascular Disease;
   Grants-in-Aid for Scientific Research [18K17332] Funding Source: KAKEN
FX The present study was funded by the Grants-in-Aid for Scientific
   Research from the Japan Society for the Promotion of Science (KAKENHI;
   No. 25460630, 25460777, 16KK0186, 16H05215 and 18K17332;
   https://kaken.nii.ac.jp/ja/index/) and the Sakakibara Memorial Research
   Grant from the Japan Promotional Society for Cardiovascular Disease.
CR Amsterdam EA, 2014, J AM COLL CARDIOL, V64, P2713, DOI [10.1016/j.jacc.2014.10.011, 10.1161/CIR.0000000000000134, 10.1016/j.jacc.2014.09.017]
   Anderson JL, 2007, CIRCULATION, V116, P803, DOI 10.1161/CIRCULATIONAHA.107.185752
   Bhatt DL, 2004, JAMA-J AM MED ASSOC, V292, P2096, DOI 10.1001/jama.292.17.2096
   Desai NR, 2015, JAMA-J AM MED ASSOC, V314, P2045, DOI 10.1001/jama.2015.13764
   Freda BJ, 2002, J AM COLL CARDIOL, V40, P2065, DOI 10.1016/S0735-1097(02)02608-6
   Gruberg L, 2000, J AM COLL CARDIOL, V36, P1542, DOI 10.1016/S0735-1097(00)00917-7
   Ikemura N, 2018, LANCET, V391, P2208, DOI 10.1016/S0140-6736(18)30857-2
   Inohara T, 2017, AM HEART J, V194, P61, DOI 10.1016/j.ahj.2017.08.008
   Inohara T, 2016, J AM COLL CARDIOL, V67, P1715, DOI 10.1016/j.jacc.2016.01.049
   Inohara T, 2014, JACC-CARDIOVASC INTE, V7, P1000, DOI 10.1016/j.jcin.2014.06.006
   Katsuki T, 2017, J AM COLL CARDIOL, V69, P294, DOI 10.1016/S0735-1097(17)33683-5
   Kofoed KF, 2018, CIRCULATION, V138, P2741, DOI 10.1161/CIRCULATIONAHA.118.037152
   Kohsaka S, 2015, AM HEART J, V170, P1077, DOI 10.1016/j.ahj.2015.09.017
   Lafrance JP, 2010, J AM SOC NEPHROL, V21, P345, DOI 10.1681/ASN.2009060636
   Matsuo S, 2009, AM J KIDNEY DIS, V53, P982, DOI 10.1053/j.ajkd.2008.12.034
   McCullough Peter A, 2003, Rev Cardiovasc Med, V4 Suppl 5, pS3
   Mehran R, 2004, J AM COLL CARDIOL, V44, P1393, DOI 10.1016/j.jacc.2004.06.068
   Mehta SR, 2009, NEW ENGL J MED, V360, P2165, DOI 10.1056/NEJMoa0807986
   Miyachi H, 2016, HEART VESSELS, V31, P1740, DOI 10.1007/s00380-015-0791-9
   Peterson ED, 2010, J AM COLL CARDIOL, V55, P1923, DOI 10.1016/j.jacc.2010.02.005
   Potter BJ, 2017, J AM COLL CARDIOL, V69, P203
   Puymirat E, 2017, CIRCULATION, V136, P1908, DOI 10.1161/CIRCULATIONAHA.117.030798
   Roffi M, 2016, EUR HEART J, V37, P267, DOI 10.1093/eurheartj/ehv320
   Shoji S, 2018, CIRC-CARDIOVASC INTE, V11, DOI 10.1161/CIRCINTERVENTIONS.118.006761
   Slocum NK, 2012, AM HEART J, V163, P829, DOI 10.1016/j.ahj.2012.02.011
   Subherwal S, 2012, J AM COLL CARDIOL, V59, P1861, DOI 10.1016/j.jacc.2011.12.045
   Uchino S, 2005, JAMA-J AM MED ASSOC, V294, P813, DOI 10.1001/jama.294.7.813
   Wiviott SD, 2006, J AM COLL CARDIOL, V47, P1553, DOI 10.1016/j.jacc.2005.11.075
NR 28
TC 2
Z9 2
U1 0
U2 0
PU MDPI
PI BASEL
PA ST ALBAN-ANLAGE 66, CH-4052 BASEL, SWITZERLAND
EI 2077-0383
J9 J CLIN MED
JI J. Clin. Med.
PD APR
PY 2020
VL 9
IS 4
AR 1106
DI 10.3390/jcm9041106
PG 13
WC Medicine, General & Internal
WE Science Citation Index Expanded (SCI-EXPANDED)
SC General & Internal Medicine
GA LL8RF
UT WOS:000531821000213
PM 32294905
OA Green Published, gold
DA 2023-05-13
ER

PT J
AU Orban, M
   Sibbing, D
AF Orban, Martin
   Sibbing, Dirk
TI Platelet Function Testing in Patients with Acute Coronary Syndrome
SO JOURNAL OF CARDIOVASCULAR TRANSLATIONAL RESEARCH
LA English
DT Article
DE ACS; Antiplatelet agents; Clopidogrel; Prasugrel; Ticagrelor; Platelet
   function testing
ID ELEVATION MYOCARDIAL-INFARCTION; STIMULATED PHOSPHOPROTEIN
   PHOSPHORYLATION; ELUTING STENT THROMBOSIS; OF-CARE ASSAY; CARDIOVASCULAR
   EVENTS; ANTIPLATELET THERAPY; CLINICAL-OUTCOMES; CARDIOGENIC-SHOCK;
   BLEEDING EVENTS; ARTERY-DISEASE
AB In patients with an acute coronary syndrome (ACS), inhibition of the platelet P2Y12 receptor is standard of care. The shortcomings of the most commonly used P2Y12 receptor inhibitor clopidogrel-that is its delayed onset of action, its interindividual response variability, and the phenomenon of high on-treatment platelet reactivity-led to the development of more potent P2Y12 receptor inhibitors (prasugrel and ticagrelor) that proved their superiority in terms of reducing thrombotic events compared to clopidogrel. Available randomized studies that aimed at investigating the value of a personalized antiplatelet treatment regimen based on platelet function monitoring results were negative with regard to the possible benefits of monitoring but were all limited by mainly enrolling elective and stable patients with coronary artery disease. Thus, it still warrants further investigation if a tailored, platelet function guided, antiplatelet therapy in ACS patients with the available P2Y12 receptor inhibitors prasugrel, ticagrelor, and clopidogrel can lead to improved patients outcome.
C1 [Orban, Martin; Sibbing, Dirk] Univ Munich, Med Klin & Poliklin 1, Klinikum Univ Munchen, D-81377 Munich, Germany.
C3 University of Munich
RP Orban, M (通讯作者)，Univ Munich, Med Klin & Poliklin 1, Klinikum Univ Munchen, Campus Grosshadern,Marchioninistr 15, D-81377 Munich, Germany.
EM MartinOrban@gmail.com
RI Orban, Martin/AAE-6902-2020
OI Orban, Martin/0000-0001-9830-1941
CR Alexopoulos D, 2012, CIRC-CARDIOVASC INTE, V5, P797, DOI 10.1161/CIRCINTERVENTIONS.112.972323
   Alexopoulos D, 2012, J AM COLL CARDIOL, V60, P193, DOI 10.1016/j.jacc.2012.03.050
   Anderson JL, 2011, J AM COLL CARDIOL, V57, pE215, DOI 10.1016/j.jacc.2011.02.011
   Angiolillo DJ, 2007, J AM COLL CARDIOL, V50, P1541, DOI 10.1016/j.jacc.2007.05.049
   Aradi D, 2012, THROMB HAEMOSTASIS, V107, P338, DOI 10.1160/TH11-09-0622
   Barragan P, 2003, CATHETER CARDIO INTE, V59, P295, DOI 10.1002/ccd.10497
   Bernlochner I, 2013, THROMB HAEMOSTASIS, V109, P517, DOI 10.1160/TH12-08-0552
   Bonello L, 2007, J THROMB HAEMOST, V5, P1630, DOI 10.1111/j.1538-7836.2007.02609.x
   Bonello L, 2012, J THROMB HAEMOST, V10, P1999, DOI 10.1111/j.1538-7836.2012.04875.x
   Bonello L, 2011, J AM COLL CARDIOL, V58, P467, DOI 10.1016/j.jacc.2011.04.017
   Bonello L, 2010, J AM COLL CARDIOL, V56, P919, DOI 10.1016/j.jacc.2010.04.047
   Brar SS, 2011, J AM COLL CARDIOL, V58, P1945, DOI 10.1016/j.jacc.2011.06.059
   Breet NJ, 2010, JAMA-J AM MED ASSOC, V303, P754, DOI 10.1001/jama.2010.181
   Buonamici P, 2007, J AM COLL CARDIOL, V49, P2312, DOI 10.1016/j.jacc.2007.01.094
   Campo G, 2011, J AM COLL CARDIOL, V57, P2474, DOI 10.1016/j.jacc.2010.12.047
   Collet JP, 2012, NEW ENGL J MED, V367, P2100, DOI 10.1056/NEJMoa1209979
   Cuisset T, 2006, J THROMB HAEMOST, V4, P542, DOI 10.1111/j.1538-7836.2005.01751.x
   Cuisset T, 2007, THROMB HAEMOSTASIS, V97, P282, DOI 10.1160/TH06-07-0362
   Cuisset T, 2012, JACC-CARDIOVASC INTE, V5, P1280, DOI 10.1016/j.jcin.2012.07.015
   Cuisset T, 2009, EUROINTERVENTION, V5, P325, DOI 10.4244/51
   Frere C, 2007, THROMB HAEMOSTASIS, V98, P838, DOI 10.1160/TH07-04-0296
   Geisler T, 2008, HEART, V94, P743, DOI 10.1136/hrt.2006.100891
   Giusti B, 2009, AM J CARDIOL, V103, P806, DOI 10.1016/j.amjcard.2008.11.048
   Gori AM, 2008, J AM COLL CARDIOL, V52, P734, DOI 10.1016/j.jacc.2008.05.032
   Gurbel PA, 2005, J AM COLL CARDIOL, V46, P1820, DOI 10.1016/j.jacc.2005.07.041
   Gurbel PA, 2003, CIRCULATION, V107, P2908, DOI 10.1161/01.CIR.0000072771.11429.83
   Hamm CW, 2011, EUR HEART J, V32, P2999, DOI 10.1093/eurheartj/ehr236
   Hochholzer W, 2006, J AM COLL CARDIOL, V48, P1742, DOI 10.1016/j.jacc.2006.06.065
   Kastrati A, 2011, NEW ENGL J MED, V365, P1980, DOI 10.1056/NEJMoa1109596
   Marcucci R, 2009, CIRCULATION, V119, P237, DOI 10.1161/CIRCULATIONAHA.108.812636
   Matetzky S, 2004, CIRCULATION, V109, P3171, DOI 10.1161/01.CIR.0000130846.46168.03
   Migliorini A, 2009, CIRCULATION, V120, P2214, DOI 10.1161/CIRCULATIONAHA.109.883454
   Muller I, 2001, HEART, V85, P92, DOI 10.1136/heart.85.1.92
   Orban M., 2011, THROMB DIATH HAEMO, P106
   Orban M, 2012, PLATELETS, V23, P395, DOI 10.3109/09537104.2012.691189
   Osmancik P, 2010, CATHETER CARDIO INTE, V75, P158, DOI 10.1002/ccd.22248
   Parodi G, 2012, AM J CARDIOL, V109, P214, DOI 10.1016/j.amjcard.2011.08.034
   Parodi G, 2011, JAMA-J AM MED ASSOC, V306, P1215, DOI 10.1001/jama.2011.1332
   Price MJ, 2008, EUR HEART J, V29, P992, DOI 10.1093/eurheartj/ehn046
   Price MJ, 2010, CIRCULATION, V122, P2218
   Schulz Christian, 2012, Handb Exp Pharmacol, P111, DOI 10.1007/978-3-642-29423-5_5
   Serebruany V, 2010, EUR HEART J, V31, P227, DOI 10.1093/eurheartj/ehp434
   Serebruany VL, 2005, J AM COLL CARDIOL, V45, P246, DOI 10.1016/j.jacc.2004.09.067
   Sibbing D, 2010, J THROMB HAEMOST, V8, P250, DOI 10.1111/j.1538-7836.2009.03709.x
   Sibbing D, 2012, J AM COLL CARDIOL, V60, P369, DOI 10.1016/j.jacc.2012.02.044
   Sibbing D, 2009, J AM COLL CARDIOL, V53, P849, DOI 10.1016/j.jacc.2008.11.030
   Sofi F, 2010, THROMB HAEMOSTASIS, V103, P841, DOI 10.1160/TH09-06-0418
   Stone G. W., 2011, ADAPT DES LARGE SCAL
   Stone G.W., 2012, ADAPT DES LARGE SCAL
   Trenk D, 2012, J AM COLL CARDIOL, V59, P2159, DOI 10.1016/j.jacc.2012.02.026
   Wallentin L, 2009, NEW ENGL J MED, V361, P1045, DOI 10.1056/NEJMoa0904327
   Werdan K, 2012, DTSCH ARZTEBL INT, V109, P343, DOI 10.3238/arztebl.2012.0343
   Wiviott SD, 2007, NEW ENGL J MED, V357, P2001, DOI 10.1056/NEJMoa0706482
   Wrishko RE, 2009, J CLIN PHARMACOL, V49, P984, DOI 10.1177/0091270009337942
NR 54
TC 3
Z9 3
U1 0
U2 7
PU SPRINGER
PI NEW YORK
PA 233 SPRING ST, NEW YORK, NY 10013 USA
SN 1937-5387
EI 1937-5395
J9 J CARDIOVASC TRANSL
JI J. Cardiovasc. Transl. Res.
PD JUN
PY 2013
VL 6
IS 3
SI SI
BP 371
EP 377
DI 10.1007/s12265-013-9450-7
PG 7
WC Cardiac & Cardiovascular Systems; Medicine, Research & Experimental
WE Science Citation Index Expanded (SCI-EXPANDED)
SC Cardiovascular System & Cardiology; Research & Experimental Medicine
GA 143CX
UT WOS:000318845000008
PM 23397280
DA 2023-05-13
ER

PT J
AU Lubbers, MM
   Dedic, A
   Kurata, A
   Dijkshoorn, M
   Schaap, J
   Lammers, J
   Lamfers, EJ
   Rensing, BJ
   Braam, RL
   Nathoe, HM
   Post, JC
   Rood, PP
   Schultz, CJ
   Moelker, A
   Ouhlous, M
   Dalen, BM
   Boersma, E
   Nieman, K
AF Lubbers, Marisa M.
   Dedic, Admir
   Kurata, Akira
   Dijkshoorn, Marcel
   Schaap, Jeroen
   Lammers, Jeroen
   Lamfers, Evert J.
   Rensing, Benno J.
   Braam, Richard L.
   Nathoe, Hendrik M.
   Post, Johannes C.
   Rood, Pleunie P.
   Schultz, Carl J.
   Moelker, Adriaan
   Ouhlous, Mohamed
   van Dalen, Bas M.
   Boersma, Eric
   Nieman, Koen
TI Round-the-clock performance of coronary CT angiography for suspected
   acute coronary syndrome: Results from the BEACON trial
SO EUROPEAN RADIOLOGY
LA English
DT Article
DE Acute coronary syndrome; Coronary artery disease; Coronary CT
   angiography; Emergency department; Image quality
ID COMPUTED TOMOGRAPHIC ANGIOGRAPHY; ACUTE CHEST-PAIN;
   EMERGENCY-DEPARTMENT; MYOCARDIAL-INFARCTION; IMPLEMENTATION; COMMITTEE;
   TIME; CARE
AB To assess the image quality of coronary CT angiography (CCTA) for suspected acute coronary syndrome (ACS) outside office hours.
   Patients with symptoms suggestive of an ACS underwent CCTA at the emergency department 24 hours, 7 days a week. A total of 118 patients, of whom 89 (75 %) presented during office hours (weekdays between 07:00 and 17:00) and 29 (25 %) outside office hours (weekdays between 17:00 and 07:00, weekends and holidays) underwent CCTA. Image quality was evaluated per coronary segment by two experienced readers and graded on an ordinal scale ranging from 1 to 3.
   There were no significant differences in acquisition parameters, beta-blocker administration or heart rate between patients presenting during office hours and outside office hours. The median quality score per patient was 30.5 [interquartile range 26.0-33.5] for patients presenting during office hours in comparison to 27.5 [19.75-32.0] for patients presenting outside office hours (p=0.043). The number of non-evaluable segments was lower for patients presenting during office hours (0 [0-1.0] vs. 1.0 [0-4.0], p=0.009).
   Image quality of CCTA outside office hours in the diagnosis of suspected ACS is diminished.
   aEuro cent Quality scores were higher for coronary-CTA during office hours.
   aEuro cent There were no differences in acquisition parameters.
   aEuro cent There was a non-significant trend towards higher heart rates outside office hours.
   aEuro cent Coronary-CTA on the ED requires state-of-the-art scanner technology and sufficiently trained staff.
   aEuro cent Coronary-CTA on the ED needs preparation time and optimisation of the procedure.
C1 [Lubbers, Marisa M.; Dedic, Admir; van Dalen, Bas M.; Boersma, Eric; Nieman, Koen] Erasmus Univ, Dept Cardiol, Med Ctr, Room Ca-207a,S Gravendijkwal 230, NL-3015 CE Rotterdam, Netherlands.
   [Lubbers, Marisa M.; Dedic, Admir; Kurata, Akira; Dijkshoorn, Marcel; Moelker, Adriaan; Ouhlous, Mohamed; Nieman, Koen] Erasmus Univ, Dept Radiol, Med Ctr, S Gravendijkwal 230, NL-3015 CE Rotterdam, Netherlands.
   [Schaap, Jeroen] Amphia Ziekenhuis, Dept Cardiol, Molengracht 21, NL-4818 CK Breda, Netherlands.
   [Lammers, Jeroen; Post, Johannes C.] Elkerliek Ziekenhuis, Dept Cardiol, Wesselmanlaan 25, NL-5707 HA Helmond, Netherlands.
   [Lamfers, Evert J.] Canisius Wilhelmina Ziekenhuis, Dept Cardiol, Weg Door Jonkerbos 100, NL-6532 SZ Nijmegen, Netherlands.
   [Rensing, Benno J.] St Antonius Hosp, Dept Cardiol, Koekoekslaan 1, NL-3435 CM Nieuwegein, Netherlands.
   [Braam, Richard L.] Gelre Ziekenhuis, Dept Cardiol, Albert Schweitzerlaan 31, NL-7334 DZ Apeldoorn, Netherlands.
   [Nathoe, Hendrik M.] Univ Med Ctr Utrecht, Dept Cardiol, Heidelberglaan 100, NL-3584 CX Utrecht, Netherlands.
   [Rood, Pleunie P.] Erasmus Univ, Dept Emergency Med, Med Ctr, S Gravendijkwal 230, NL-3015 CE Rotterdam, Netherlands.
   [Schultz, Carl J.] Univ Western Australia, Royal Perth Hosp Campus, Dept Cardiol, Perth, WA 6000, Australia.
   [Nieman, Koen] Stanford Univ, Stanford Cardiovasc Inst, 265 Campus Dr, Stanford, CA 94305 USA.
C3 Erasmus University Rotterdam; Erasmus MC; Erasmus University Rotterdam -
   Excl Erasmus MC; Erasmus University Rotterdam; Erasmus MC; Erasmus
   University Rotterdam - Excl Erasmus MC; Amphia Hospital;
   Canisius-Wilhelmina Hospital; St. Antonius Hospital Utrecht; Gelre
   Hospitals; Utrecht University; Utrecht University Medical Center;
   Erasmus University Rotterdam; Erasmus MC; Erasmus University Rotterdam -
   Excl Erasmus MC; Royal Perth Hospital; University of Western Australia;
   Stanford University
RP Lubbers, MM (通讯作者)，Erasmus Univ, Dept Cardiol, Med Ctr, Room Ca-207a,S Gravendijkwal 230, NL-3015 CE Rotterdam, Netherlands.; Lubbers, MM (通讯作者)，Erasmus Univ, Dept Radiol, Med Ctr, S Gravendijkwal 230, NL-3015 CE Rotterdam, Netherlands.
EM m.m.lubbers@erasmusmc.nl
RI Schultz, Carl/G-3557-2011
OI Schultz, Carl/0000-0002-0847-4361; Lubbers, Marisa/0000-0002-4967-9582;
   Lamfers, Evert/0000-0002-5582-3720
FU Erasmus University Medical Centre
FX The BEACON trial was funded by the Erasmus University Medical Centre.
   The funder had no role in the design and conduct of the study;
   collection, management, analysis, and interpretation of the data;
   preparation, review, or approval of the manuscript; and decision to
   submit the manuscript for publication.
CR Amsterdam EA, 2010, CIRCULATION, V122, P1756, DOI 10.1161/CIR.0b013e3181ec61df
   Boiselle PM, 2013, J THORAC IMAG, V28, P203, DOI 10.1097/RTI.0b013e318296b67e
   Cury RC, 2013, AM J ROENTGENOL, V200, P57, DOI 10.2214/AJR.12.8808
   Dedic A, 2016, J AM COLL CARDIOL, V67, P16, DOI 10.1016/j.jacc.2015.10.045
   Gerber TC, 2009, CIRCULATION, V119, P1056, DOI 10.1161/CIRCULATIONAHA.108.191650
   Ghoshhajra BB, 2017, EUR RADIOL, V27, P2784, DOI 10.1007/s00330-016-4562-5
   Goldstein JA, 2011, J AM COLL CARDIOL, V58, P1414, DOI 10.1016/j.jacc.2011.03.068
   Hoffmann U, 2012, NEW ENGL J MED, V367, P299, DOI 10.1056/NEJMoa1201161
   Jneid H, 2008, CIRCULATION, V117, P2502, DOI 10.1161/CIRCULATIONAHA.107.752113
   Litt HI, 2012, NEW ENGL J MED, V366, P1393, DOI 10.1056/NEJMoa1201163
   Magid DJ, 2005, JAMA-J AM MED ASSOC, V294, P803, DOI 10.1001/jama.294.7.803
   Raff GL, 2014, J CARDIOVASC COMPUT, V8, P254, DOI 10.1016/j.jcct.2014.06.002
NR 12
TC 5
Z9 5
U1 0
U2 4
PU SPRINGER
PI NEW YORK
PA 233 SPRING ST, NEW YORK, NY 10013 USA
SN 0938-7994
EI 1432-1084
J9 EUR RADIOL
JI Eur. Radiol.
PD MAY
PY 2018
VL 28
IS 5
BP 2169
EP 2175
DI 10.1007/s00330-017-5082-7
PG 7
WC Radiology, Nuclear Medicine & Medical Imaging
WE Science Citation Index Expanded (SCI-EXPANDED)
SC Radiology, Nuclear Medicine & Medical Imaging
GA GB5KY
UT WOS:000429104200042
PM 29247351
OA Green Published, hybrid
DA 2023-05-13
ER

PT J
AU Cabrini, L
   Ageno, W
   Balbi, S
   Baruzzi, F
   Candeloro, E
   Capra, C
   Carimati, F
   Castiglioni, B
   Conti, V
   De Ponti, R
   Franchi, D
   Gini, G
   Giorgianni, A
   Sartorelli, M
   Landoni, G
   Locatelli, D
   Maffioli, L
   Pradella, R
   Severgnini, P
   Tozzi, M
   Versino, M
   Zocchi, G
   Zoli, A
AF Cabrini, Luca
   Ageno, Walter
   Balbi, Sergio
   Baruzzi, Fabio
   Candeloro, Elisa
   Capra, Carlo
   Carimati, Federico
   Castiglioni, Battistina
   Conti, Vinicio
   De Ponti, Roberto
   Franchi, Dario
   Gini, Giancarlo
   Giorgianni, Andrea
   Sartorelli, Marianna
   Landoni, Giovanni
   Locatelli, Davide
   Maffioli, Lorenzo
   Pradella, Rita
   Severgnini, Paolo
   Tozzi, Matteo
   Versino, Maurizio
   Zocchi, Giuliano
   Zoli, Alberto
TI Caring for acute coronary syndrome and other time-sensitive medical
   emergencies during the coronavirus disease 2019 pandemic in Northern
   Italy: report from a hub center
SO MINERVA CARDIOLOGY AND ANGIOLOGY
LA English
DT Article
DE Acute coronary syndrome; Hospital emergency service; COVID-19; Health
   policy; Critical care
ID COVID-19
AB BACKGROUND: The Lombardy region, in Northern Italy, suffered a major outbreak of Coronavirus disease 2019 (CO -VID-19) at the end of February 2020. The health system was rapidly overwhelmed by the pandemic. It became evident that patients suffering from time-sensitive medical emergencies like stroke, cerebral hemorrhage, trauma and acute myo-cardial infarction required timely, effective and safe pathways to be treated. The problem was addressed by a regional decree that created a hub-and-spoke system for time-sensitive medical emergencies. METHODS: We report the re-organizational changes adopted at a hub hospital (despite having already destined to CO -VID-19 patients most resources), and the number of emergent procedures for medical emergencies on the first 30-day of activity. These data were compared with the hospital activity in the same period of the previous year. RESULTS: Organizational changes were implemented in few hours. Dedicated pathways for non-COVID-19 patients affected by a medical emergency were set up in the emergency department, in the labs and in the operating theater. Ten intensive beds were implemented from a high-dependency unit; two operating rooms were reserved 24 h/day to neuro-surgical or trauma emergencies. The number of emergent procedures was not different from that of the previous year, no admission refusal, no treatment delay and no viral transmission to the treated patients were recorded. No viral transmis-sion to health care workers was observed. CONCLUSIONS: Re-organization of a hospital in order to adopt a hub-and-spoke model resulted feasible and allowed to face acute coronary syndrome and other time-sensitive medical emergencies timely and safely.
C1 [Cabrini, Luca; Ageno, Walter; Balbi, Sergio; Conti, Vinicio; De Ponti, Roberto; Locatelli, Davide; Pradella, Rita; Severgnini, Paolo; Tozzi, Matteo; Versino, Maurizio; Zocchi, Giuliano] Univ Insubria, Varese, Italy.
   [Cabrini, Luca; Capra, Carlo; Pradella, Rita; Severgnini, Paolo; Tozzi, Matteo; Zocchi, Giuliano] ASST Settelaghi, Osped Circolo & Fdn Macchi, Varese, Italy.
   [Ageno, Walter; Gini, Giancarlo] ASST Settelaghi, Osped Circolo & Fdn Macchi, Emergency Dept, Varese, Italy.
   [Balbi, Sergio; Locatelli, Davide] ASST Settelaghi, Osped Circolo & Fdn Macchi, Dept Neurol Surg, Varese, Italy.
   [Baruzzi, Fabio; Giorgianni, Andrea] ASST Settelaghi, Osped Circolo & Fdn Macchi, Dept Neuroradiol, Varese, Italy.
   [Candeloro, Elisa; Carimati, Federico; Versino, Maurizio] ASST Settelaghi, Osped Circolo & Fdn Macchi, Dept Neurol, Varese, Italy.
   [Candeloro, Elisa; Carimati, Federico; Versino, Maurizio] ASST Settelaghi, Osped Circolo & Fdn Macchi, Stroke Unit, Varese, Italy.
   [Castiglioni, Battistina] ASST Settelaghi, Luigi Galmarini Hosp, Dept Cardiol, Varese, Italy.
   [Franchi, Dario; Zoli, Alberto] Lombardy EMS Reg Agcy AREU, Milan, Italy.
   [Sartorelli, Marianna; Landoni, Giovanni] IRCCS San Raffaele Sci Inst, Dept Anesthesia & Intens Care, Milan, Italy.
   [Landoni, Giovanni] Univ Vita Salute San Raffaele, Fac Med, Milan, Italy.
   [Maffioli, Lorenzo] ASST Settelaghi, Strateg Direct, Varese, Italy.
   [Severgnini, Paolo] ASST Settelaghi, Osped Circolo & Fdn Macchi, Dept Biotechnol & Sci Life, Varese, Italy.
C3 University of Insubria; Ospedale Circolo & Fondazione Macchi; Ospedale
   Circolo & Fondazione Macchi; Ospedale Circolo & Fondazione Macchi;
   Ospedale Circolo & Fondazione Macchi; Ospedale Circolo & Fondazione
   Macchi; Ospedale Circolo & Fondazione Macchi; Vita-Salute San Raffaele
   University; IRCCS Ospedale San Raffaele; Vita-Salute San Raffaele
   University; Ospedale Circolo & Fondazione Macchi
RP Landoni, G (通讯作者)，Univ Vita Salute San Raffaele, IRCCS San Raffaele Sci Inst, Dept Anesthesia & Intens Care, Via Olgettina 60, I-20132 Milan, Italy.
EM landoni.giovanni@hsr.it
RI Locatelli, Davide/AAH-5844-2020; giorgianni, andrea/AAI-7238-2021
OI Locatelli, Davide/0000-0003-1163-9611; giorgianni,
   andrea/0000-0002-4035-3172; LANDONI, Giovanni/0000-0002-8594-5980
CR [Anonymous], 2020, ULTERIORI DETERMINAZ
   Baldi Enrico, 2020, Eur Heart J, V41, P3045, DOI 10.1093/eurheartj/ehaa508
   Baldi E, 2020, NEW ENGL J MED, V383, P496, DOI 10.1056/NEJMc2010418
   Baum A, 2020, JAMA-J AM MED ASSOC, V324, P96, DOI 10.1001/jama.2020.9972
   De Filippo O, 2020, NEW ENGL J MED, V383, P88, DOI 10.1056/NEJMc2009166
   De Rosa S, 2020, EUR HEART J, V41, P2083, DOI 10.1093/eurheartj/ehaa409
   Diegoli H, 2020, STROKE, V51, P2315, DOI 10.1161/STROKEAHA.120.030481
   Franchini S, 2021, DISASTER MED PUBLIC, V15, pE33, DOI 10.1017/dmp.2020.265
   Garcia S, 2020, J AM COLL CARDIOL, V75, P2871, DOI 10.1016/j.jacc.2020.04.011
   Gramegna M, 2020, CIRC-CARDIOVASC INTE, V13, DOI 10.1161/CIRCINTERVENTIONS.120.009413
   Grasselli G, 2020, JAMA INTERN MED, V180, P1345, DOI 10.1001/jamainternmed.2020.3539
   Grasselli G, 2020, JAMA-J AM MED ASSOC, V323, P1545, DOI 10.1001/jama.2020.4031
   Hoyer C, 2020, STROKE, V51, P2224, DOI 10.1161/STROKEAHA.120.030395
   Huang C, 2020, LANCET, V395, P496, DOI [10.1016/S0140-6736(20)30252-X, 10.1016/S0140-6736(20)30183-5]
   Lai PH, 2020, JAMA CARDIOL, V5, P1154, DOI 10.1001/jamacardio.2020.2488
   MacIntyre CR, 2020, LANCET, V395, P1950, DOI 10.1016/S0140-6736(20)31183-1
   Plea of the Italian Society of Cardiology, 2020, PLEA ITALIAN SOC CA
   Scholz KH, 2020, CLIN RES CARDIOL, V109, P1511, DOI 10.1007/s00392-020-01703-z
   Sung CW, 2020, RESUSCITATION, V153, P185, DOI 10.1016/j.resuscitation.2020.06.021
   Wang C, 2020, LANCET, V395, P470, DOI 10.1016/S0140-6736(20)30185-9
   Zangrillo A, 2020, CRIT CARE RESUSC, V22, P91
NR 21
TC 0
Z9 0
U1 0
U2 0
PU EDIZIONI MINERVA MEDICA
PI TURIN
PA CORSO BRAMANTE 83-85 INT JOURNALS DEPT., 10126 TURIN, ITALY
SN 2724-5683
EI 2724-5772
J9 MINERVA CARDIOL ANGI
JI Minerva Cardiol. Angiol.
PD JUN
PY 2022
VL 70
IS 3
BP 303
EP 309
DI 10.23736/S2724-5683.20.05384-0
PG 7
WC Cardiac & Cardiovascular Systems
WE Science Citation Index Expanded (SCI-EXPANDED)
SC Cardiovascular System & Cardiology
GA 2B5BQ
UT WOS:000810203900003
PM 33258565
DA 2023-05-13
ER

PT J
AU Kang, JE
   Han, NY
   Oh, JM
   Jin, HK
   Kim, HA
   Son, IJ
   Rhie, SJ
AF Kang, J. E.
   Han, N. Y.
   Oh, J. M.
   Jin, H. K.
   Kim, H. A.
   Son, I. J.
   Rhie, S. J.
TI Pharmacist-involved care for patients with heart failure and acute
   coronary syndrome: a systematic review with qualitative and quantitative
   meta-analysis
SO JOURNAL OF CLINICAL PHARMACY AND THERAPEUTICS
LA English
DT Review
DE acute coronary syndrome; heart failure; pharmaceutical care; pharmacist
ID IMPROVE MEDICATION ADHERENCE; PHARMACEUTICAL CARE; CLINICAL PHARMACIST;
   SECONDARY PREVENTION; HOSPITAL DISCHARGE; INTERVENTION; MANAGEMENT;
   DISEASE; OUTCOMES; IMPACT
AB What is known and objectiveMany trials have indicated that interventions by pharmacists resulted in beneficial outcomes with positive effects on cardiovascular diseases. The interventions through pharmacist-involved pharmaceutical care in patients with heart failure (HF) and acute coronary syndrome (ACS) were reviewed systemically and examined.
   MethodsA systematic literature search was conducted to identify relevant articles describing pharmacist interventions in HF and ACS. Most studies were evaluated qualitatively, and the strength of evidence was graded according to the Agency for Healthcare Research and Quality (AHRQ) guidelines. Some of the studies were also assessed by a meta-analysis.
   ResultsA total of 26 studies containing data on 9415 patients were identified. For all studies, the strength of the body of evidence was reviewed and graded, and 14 studies among them were meta-analysed. The evidence was not strong enough to determine the effects of pharmaceutical care on major and patient-centred outcomes, except the prescription rates of angiotensin-converting-enzyme inhibitors (ACEI) with a high strength of evidence. In the meta-analysis, all-cause hospitalization [odds ratio (OR), 074; 95% confidence interval (CI), 058-094] was reduced and the prescription rates of angiotensin-converting-enzyme inhibitors (ACEI; OR 143; 95% CI, 107-191) and beta-blockers (OR 192; 95% CI, 124-296) were significantly higher in the pharmaceutical care group compared with the usual care group.
   What is new and conclusionsAll-cause hospitalization showed improvement in the pharmaceutical care group. However, the strength of evidence for the majority of outcomes with pharmaceutical care, except direct performance measures such as prescription rates, was either insufficient or low. This could be explained by the presence of imprecision and inconsistency derived from the diversity of pharmaceutical care, the heterogeneity of patient populations or clinical settings. Moreover, it may indicate the necessity for homogeneous applicable criteria for assessment. A standardized consensus of the guidelines for pharmaceutical care service should be considered to improve homogeneity.
C1 [Kang, J. E.; Jin, H. K.; Kim, H. A.; Rhie, S. J.] Ewha Womans Univ, Grad Sch, Div Life & Pharmaceut Sci, Seoul 03760, South Korea.
   [Kang, J. E.; Jin, H. K.; Kim, H. A.; Rhie, S. J.] Ewha Womans Univ, Coll Pharm, Seoul 03760, South Korea.
   [Kang, J. E.; Son, I. J.] Natl Med Ctr, Dept Pharm, Seoul, South Korea.
   [Han, N. Y.; Oh, J. M.] Seoul Natl Univ, Coll Pharm, Seoul, South Korea.
C3 Ewha Womans University; Ewha Womans University; National Medical Center
   - Korea; Seoul National University (SNU)
RP Rhie, SJ (通讯作者)，Ewha Womans Univ, Grad Sch, Div Life & Pharmaceut Sci, Seoul 03760, South Korea.; Rhie, SJ (通讯作者)，Ewha Womans Univ, Coll Pharm, Seoul 03760, South Korea.; Rhie, SJ (通讯作者)，Ewha Womans Univ, Mokdong Hosp, Seoul 07985, South Korea.
EM sandy.rhie@ewha.ac.kr
FU Korea Health Technology R&D Project through the Korea Health Industry
   Development Institute (KHIDI); Ministry of Health & Welfare, Republic of
   Korea [HI13C0731]
FX This research was supported by a grant of the Korea Health Technology
   R&D Project through the Korea Health Industry Development Institute
   (KHIDI), funded by the Ministry of Health & Welfare, Republic of Korea
   (grant number: HI13C0731).
CR Agency for healthcare research and quality, 2006, GUID US AHRQ QUAL IN
   Armstrong C, 2014, AM FAM PHYSICIAN, V90, P186
   Arnold JMO, 2003, CIRCULATION, V107, P1284, DOI 10.1161/01.CIR.0000054165.93055.42
   Azad N, 2008, AGE AGEING, V37, P282, DOI 10.1093/ageing/afn013
   Bailey TC, 2007, ARCH INTERN MED, V167, P586, DOI 10.1001/archinte.167.6.586
   Barker A, 2012, INT J CARDIOL, V159, P139, DOI 10.1016/j.ijcard.2011.02.034
   Bisharat B, 2012, J TRANSL MED, V10, DOI 10.1186/1479-5876-10-34
   Bouvy ML, 2003, J CARD FAIL, V9, P404, DOI 10.1054/S1071-9164(03)00130-1
   Calvert SB, 2012, AM HEART J, V163, P657, DOI 10.1016/j.ahj.2012.01.019
   Chapman NRM, 2004, AM J HEALTH-SYST PH, V61, P2672, DOI 10.1093/ajhp/61.24.2672
   Egger M, 1997, BMJ-BRIT MED J, V315, P629, DOI 10.1136/bmj.315.7109.629
   Eggink RN, 2010, PHARM WORLD SCI, V32, P759, DOI 10.1007/s11096-010-9433-6
   Garcia Beate Hennie, 2014, BMC Res Notes, V7, P197, DOI 10.1186/1756-0500-7-197
   Gattis WA, 1999, ARCH INTERN MED, V159, P1939, DOI 10.1001/archinte.159.16.1939
   Gujral G, 2014, INT J CLIN PHARM-NET, V36, P1048, DOI 10.1007/s11096-014-9993-y
   HEPLER CD, 1990, AM J HOSP PHARM, V47, P533, DOI 10.1093/ajhp/47.3.533
   Higgins JPT, 2020, COCHRANE HDB SYSTEMA, V2nd
   Ho PM, 2014, JAMA INTERN MED, V174, P186, DOI 10.1001/jamainternmed.2013.12944
   Holland R, 2005, HEART, V91, P899, DOI 10.1136/hrt.2004.048389
   Holland R, 2007, BRIT MED J, V334, P1098, DOI 10.1136/bmj.39164.568183.AE
   Jaffray M, 2007, FAM PRACT, V24, P189, DOI 10.1093/fampra/cml075
   Kim SY, 2013, J CLIN EPIDEMIOL, V66, P408, DOI 10.1016/j.jclinepi.2012.09.016
   Korajkic Amela, 2011, Journal of Pharmacy Practice and Research, V41, P126
   Koshman SL, 2008, ARCH INTERN MED, V168, P687, DOI 10.1001/archinte.168.7.687
   Kripalani S, 2012, ANN INTERN MED, V157, P1, DOI 10.7326/0003-4819-157-1-201207030-00003
   Krumholz HM, 1997, ARCH INTERN MED, V157, P99, DOI 10.1001/archinte.157.1.99
   Linne AB, 1999, EUR J HEART FAIL, V1, P219, DOI 10.1016/S1388-9842(99)00041-0
   Lloyd-Jones D, 2010, CIRCULATION, V121, P948, DOI 10.1161/CIRCULATIONAHA.109.192666
   Lopez Cabezas C, 2006, Farm Hosp, V30, P328
   Lowrie R, 2011, EUR J HEART FAIL, V13, P917, DOI 10.1093/eurjhf/hfr083
   Ma YD, 2010, APPLICATIONS OF PULSE-COUPLED NEURAL NETWORKS, P11
   MANTEL N, 1959, J NATL CANCER I, V22, P719
   Moher D, 2015, SYST REV-LONDON, V4, DOI [10.1186/2046-4053-4-1, 10.1136/bmj.g7647, 10.1136/bmj.b2535, 10.1136/bmj.i4086]
   Murray MD, 2007, ANN INTERN MED, V146, P714, DOI 10.7326/0003-4819-146-10-200705150-00005
   O'Dell KM, 2005, ANN PHARMACOTHER, V39, P1423, DOI 10.1345/aph.1E640
   Ohira T, 2013, CIRC J, V77, P1646, DOI 10.1253/circj.CJ-13-0702
   Sadik A, 2005, BRIT J CLIN PHARMACO, V60, P183, DOI 10.1111/j.1365-2125.2005.02387.x
   Sasayama S, 2008, CIRCULATION, V118, P2669, DOI 10.1161/CIRCULATIONAHA.108.837054
   Scott IA, 2004, MED J AUSTRALIA, V180, pS83
   Sedgwick P, 2014, BMJ-BRIT MED J, V348, DOI 10.1136/bmj.g1072
   Stewart S, 1998, ARCH INTERN MED, V158, P1067, DOI 10.1001/archinte.158.10.1067
   Tamis-Holland JE, 2014, CLIN CARDIOL, V37, P252, DOI 10.1002/clc.22258
   Triller DM, 2007, AM J HEALTH-SYST PH, V64, P2244, DOI 10.2146/ajhp050492
   Tsuyuki RT, 2004, J CARD FAIL, V10, P473, DOI 10.1016/j.cardfail.2004.02.005
   Varma S, 1999, PHARMACOTHERAPY, V19, P860, DOI 10.1592/phco.19.10.860.31565
   Viswanathan M, 2015, JAMA INTERN MED, V175, P76, DOI 10.1001/jamainternmed.2014.5841
NR 46
TC 18
Z9 19
U1 0
U2 14
PU WILEY
PI HOBOKEN
PA 111 RIVER ST, HOBOKEN 07030-5774, NJ USA
SN 0269-4727
EI 1365-2710
J9 J CLIN PHARM THER
JI J. Clin. Pharm. Ther.
PD APR
PY 2016
VL 41
IS 2
BP 145
EP 157
DI 10.1111/jcpt.12367
PG 13
WC Pharmacology & Pharmacy
WE Science Citation Index Expanded (SCI-EXPANDED)
SC Pharmacology & Pharmacy
GA DJ2AS
UT WOS:000374006700006
PM 26954666
OA gold
DA 2023-05-13
ER

PT J
AU Chen, JY
   Kiefe, CI
   Gagnier, M
   Lessard, D
   McManus, D
   Wang, B
   Houston, TK
AF Chen, Jinying
   Kiefe, Catarina, I
   Gagnier, Marc
   Lessard, Darleen
   McManus, David
   Wang, Bo
   Houston, Thomas K.
TI Non-specific pain and 30-day readmission in acute coronary syndromes:
   findings from the TRACE-CORE prospective cohort
SO BMC CARDIOVASCULAR DISORDERS
LA English
DT Article
DE Cardiovascular disease; Acute coronary syndrome; Non-specific pain;
   Readmission; Care transition; Electronic health records; Natural
   language processing
ID NONCARDIAC CHEST-PAIN; ACUTE MYOCARDIAL-INFARCTION; LONGITUDINAL
   ANALYSIS; CARE; TRANSITIONS; DISCHARGE; OUTCOMES; ANGINA;
   HOSPITALIZATION; SYSTEM
AB Background Patients with acute coronary syndromes often experience non-specific (generic) pain after hospital discharge. However, evidence about the association between post-discharge non-specific pain and rehospitalization remains limited. Methods We analyzed data from the Transitions, Risks, and Actions in Coronary Events Center for Outcomes Research and Education (TRACE-CORE) prospective cohort. TRACE-CORE followed patients with acute coronary syndromes for 24 months post-discharge from the index hospitalization, collected patient-reported generic pain (using SF-36) and chest pain (using the Seattle Angina Questionnaire) and rehospitalization events. We assessed the association between generic pain and 30-day rehospitalization using multivariable logistic regression (N = 787). We also examined the associations among patient-reported pain, pain documentation identified by natural language processing (NLP) from electronic health record (EHR) notes, and the outcome. Results Patients were 62 years old (SD = 11.4), with 5.1% Black or Hispanic individuals and 29.9% women. Within 30 days post-discharge, 87 (11.1%) patients were re-hospitalized. Patient-reported mild-to-moderate pain, without EHR documentation, was associated with 30-day rehospitalization (odds ratio [OR]: 2.03, 95% confidence interval [CI]: 1.14-3.62, reference: no pain) after adjusting for baseline characteristics; while patient-reported mild-to-moderate pain with EHR documentation (presumably addressed) was not (OR: 1.23, 95% CI: 0.52-2.90). Severe pain was also associated with 30-day rehospitalization (OR: 3.16, 95% CI: 1.32-7.54), even after further adjusting for chest pain (OR: 2.59, 95% CI: 1.06-6.35). Conclusions Patient-reported post-discharge generic pain was positively associated with 30-day rehospitalization. Future studies should further disentangle the impact of cardiac and non-cardiac pain on rehospitalization and develop strategies to support the timely management of post-discharge pain by healthcare providers.
C1 [Chen, Jinying; Kiefe, Catarina, I; Lessard, Darleen; Wang, Bo] Univ Massachusetts, Med Sch, Dept Populat & Quantitat Hlth Sci, 368 Plantat St, Worcester, MA 01605 USA.
   [Gagnier, Marc] UMass Mem Hlth Care, Worcester, MA USA.
   [McManus, David] Univ Massachusetts, Sch Med, Dept Med, Worcester, MA USA.
   [Houston, Thomas K.] Wake Forest Sch Med, Winston Salem, NC 27101 USA.
C3 University of Massachusetts System; University of Massachusetts
   Worcester; University of Massachusetts System; University of
   Massachusetts Worcester; University of Massachusetts System; University
   of Massachusetts Worcester; Wake Forest University
RP Chen, JY (通讯作者)，Univ Massachusetts, Med Sch, Dept Populat & Quantitat Hlth Sci, 368 Plantat St, Worcester, MA 01605 USA.
EM jinying.chen@umassmed.edu
RI Houston, Thomas/F-2469-2013
OI Chen, Jinying/0000-0001-7259-4301
FU National Heart, Lung and Blood Institute [1K12HL138049, U01HL105268];
   National Cancer Institute grant [1P50CA244693]
FX Work on this manuscript was supported by the National Heart, Lung and
   Blood Institute grants 1K12HL138049 and U01HL105268. TH and JC also
   received funding support from the National Cancer Institute grant
   1P50CA244693. The content is solely the responsibility of the authors
   and does not necessarily represent the official views of the NIH.
CR [Anonymous], 2019, CIRCULATION, DOI DOI 10.1161/CIR.0000000000000659
   Arnold SV, 2009, CIRC-CARDIOVASC QUAL, V2, P344, DOI 10.1161/CIRCOUTCOMES.108.829523
   Beinart SC, 2003, AM HEART J, V146, P646, DOI 10.1016/S0002-8703(03)00256-4
   Bhuiya FA., 2010, EMERGENCY DEP VISITS
   Campbell KA, 2017, PSYCHOSOMATICS, V58, P252, DOI 10.1016/j.psym.2016.12.003
   Centers for Medicare & Medicaid Services, 2019, MEDICARE SHARED SAVI, V84
   Chen J, 2020, 2020 AM MED INF ASS 2020 AM MED INF ASS
   Chen JY, 2020, MED CARE, V58, P336, DOI 10.1097/MLR.0000000000001258
   Coleman EA, 2006, ARCH INTERN MED, V166, P1822, DOI 10.1001/archinte.166.17.1822
   Crede SH, 2017, BMC HEALTH SERV RES, V17, DOI 10.1186/s12913-017-2299-8
   CUZICK J, 1985, STAT MED, V4, P87, DOI 10.1002/sim.4780040112
   Dharmarajan K, 2013, JAMA-J AM MED ASSOC, V309, P355, DOI 10.1001/jama.2012.216476
   Elkin PL, 2012, ANN INTERN MED, V156, P11, DOI 10.7326/0003-4819-156-1-201201030-00003
   Enderlin CA, 2013, GERIATR NURS, V34, P47, DOI 10.1016/j.gerinurse.2012.08.003
   Fass R, 2011, J NEUROGASTROENTEROL, V17, P110, DOI 10.5056/jnm.2011.17.2.110
   Forman DE, 2018, J AM COLL CARDIOL, V71, P2149, DOI 10.1016/j.jacc.2018.03.022
   Frieling T, 2018, VISC MED, V34, P92, DOI 10.1159/000486440
   Goldberg RJ, 2015, AM J MED, V128, P1087, DOI 10.1016/j.amjmed.2015.05.002
   Hadlandsmyth K, 2013, PSYCHOL HEALTH, V28, P849, DOI 10.1080/08870446.2012.762100
   Heintzelman NH, 2013, J AM MED INFORM ASSN, V20, P898, DOI 10.1136/amiajnl-2012-001076
   Jack BW, 2009, ANN INTERN MED, V150, P178, DOI 10.7326/0003-4819-150-3-200902030-00007
   Kang L, 2015, J GERIATR CARDIOL, V12, P662, DOI 10.11909/j.issn.1671-5411.2015.06.010
   Khera R, 2017, AM J CARDIOL, V120, P1761, DOI 10.1016/j.amjcard.2017.07.081
   Kim LK, 2018, J AM HEART ASSOC, V7, DOI 10.1161/JAHA.118.009863
   Koleck TA, 2019, J AM MED INFORM ASSN, V26, P364, DOI 10.1093/jamia/ocy173
   Kwok CS, 2019, JACC-CARDIOVASC INTE, V12, P734, DOI 10.1016/j.jcin.2019.02.007
   Kwok CS, 2017, AM J CARDIOL, V120, P723, DOI 10.1016/j.amjcard.2017.05.049
   Lahtinen P, 2006, ANESTHESIOLOGY, V105, P794, DOI 10.1097/00000542-200610000-00026
   Leise MD, 2010, MAYO CLIN PROC, V85, P323, DOI 10.4065/mcp.2009.0428
   McManus DD, 2016, AM J CARDIOL, V117, P501, DOI 10.1016/j.amjcard.2015.11.034
   Naylor MD, 1999, JAMA-J AM MED ASSOC, V281, P613, DOI 10.1001/jama.281.7.613
   Nunes AP, 2017, DIABETES THER, V8, P1349, DOI 10.1007/s13300-017-0314-z
   O'Cathain A, 2014, BMJ QUAL SAF, V23, P47, DOI 10.1136/bmjqs-2013-002003
   Pakhomov SV, 2008, AM J MANAG CARE, V14, P530
   Qintar M, 2017, AM HEART J, V186, P1, DOI 10.1016/j.ahj.2017.01.001
   Ricketts TC, 2001, HEALTH PLACE, V7, P27, DOI 10.1016/S1353-8292(00)00035-6
   Ritchie CS, 2016, TRANSL BEHAV MED, V6, P428, DOI 10.1007/s13142-016-0422-8
   Ruddox V, 2012, BMC MED, V10, DOI 10.1186/1741-7015-10-58
   Savova GK, 2010, J AM MED INFORM ASSN, V17, P507, DOI 10.1136/jamia.2009.001560
   Shah M, 2018, CIRC-HEART FAIL, V11, DOI 10.1161/CIRCHEARTFAILURE.117.004310
   SINGH S, 1992, ANN INTERN MED, V117, P824, DOI 10.7326/0003-4819-117-10-824
   Southern DA, 2014, J AM HEART ASSOC, V3, DOI 10.1161/JAHA.114.001046
   Spalding L, 2003, J ROY SOC MED, V96, P122, DOI 10.1258/jrsm.96.3.122
   SPERTUS JA, 1995, J AM COLL CARDIOL, V25, P333, DOI 10.1016/0735-1097(94)00397-9
   StataCorp, 2017, STATA STAT SOFTWARE
   Tamang S, 2015, J ONCOL PRACT, V11, pE313, DOI 10.1200/JOP.2014.002741
   van Hecke O, 2017, PLOS ONE, V12, DOI 10.1371/journal.pone.0170653
   Wang HJ, 2019, CLIN CARDIOL, V42, P889, DOI 10.1002/clc.23238
   Ware JE, 1998, J CLIN EPIDEMIOL, V51, P903, DOI 10.1016/S0895-4356(98)00081-X
   Waring ME, 2012, CIRC-CARDIOVASC QUAL, V5, pE44, DOI 10.1161/CIRCOUTCOMES.112.965418
   Wasfy JH, 2014, CIRC-CARDIOVASC INTE, V7, P97, DOI 10.1161/CIRCINTERVENTIONS.113.000988
   Zubrzycki M, 2018, J PAIN RES, V11, P1599, DOI 10.2147/JPR.S162067
NR 52
TC 1
Z9 1
U1 1
U2 1
PU BMC
PI LONDON
PA CAMPUS, 4 CRINAN ST, LONDON N1 9XW, ENGLAND
SN 1471-2261
J9 BMC CARDIOVASC DISOR
JI BMC Cardiovasc. Disord.
PD AUG 9
PY 2021
VL 21
IS 1
AR 383
DI 10.1186/s12872-021-02195-z
PG 11
WC Cardiac & Cardiovascular Systems
WE Science Citation Index Expanded (SCI-EXPANDED); Social Science Citation Index (SSCI)
SC Cardiovascular System & Cardiology
GA UA3TW
UT WOS:000685085300003
PM 34372783
OA Green Published, gold
DA 2023-05-13
ER

PT J
AU Apple, FS
   Collinson, PO
   Kavsak, PA
   Body, R
   Ordonez-Llanos, J
   Saenger, AK
   Omland, T
   Hammarsten, O
   Jaffe, AS
AF Apple, Fred S.
   Collinson, Paul O.
   Kavsak, Peter A.
   Body, Richard
   Ordonez-Llanos, Jordi
   Saenger, Amy K.
   Omland, Torbjorn
   Hammarsten, Ola
   Jaffe, Allan S.
CA IFCC Committee Clin Applications
TI Getting Cardiac Troponin Right: Appraisal of the 2020 European Society
   of Cardiology Guidelines for the Management of Acute Coronary Syndromes
   in Patients Presenting without Persistent ST-Segment Elevation by the
   International Federation of Clinical Chemistry and Laboratory Medicine
   Committee on Clinical Applications of Cardiac Bio-Markers
SO CLINICAL CHEMISTRY
LA English
DT Article
ID HIGH-SENSITIVITY TROPONIN; MYOCARDIAL-INFARCTION; UNIVERSAL DEFINITION;
   RULE-OUT; ASSAYS; SEX; CUTOFFS; IMPACT; LIMIT; CARE
C1 [Apple, Fred S.; Saenger, Amy K.] Hennepin Healthcare HCMC, Dept Lab Med & Pathol, Minneapolis, MN USA.
   [Apple, Fred S.; Saenger, Amy K.] Univ Minnesota, Dept Lab Med & Pathol, Minneapolis, MN 55455 USA.
   [Collinson, Paul O.] St Georges Univ Hosp NHS Fdn Trust, Dept Clin Blood Sci, London, England.
   [Collinson, Paul O.] St Georges Univ Hosp NHS Fdn Trust, Dept Cardiol, London, England.
   [Collinson, Paul O.] St Georges Univ London, London, England.
   [Kavsak, Peter A.; Body, Richard] McMaster Univ, Dept Pathol & Mol Med, Hamilton, ON, Canada.
   Cent Manchester Univ Hosp NHS Fdn Trust, Manchester Acad Hlth Sci Ctr, Emergency Dept, Manchester, Lancs, England.
   [Body, Richard] Core Technol Facil, Cardiovasc Sci Res Grp, Manchester, Lancs, England.
   [Body, Richard] Manchester Metropolitan Univ, Healthcare Sci Dept, Manchester, Lancs, England.
   [Ordonez-Llanos, Jordi] Inst Invest Biomed St Pau, Serv Bioquim Clin, Barcelona, Spain.
   [Ordonez-Llanos, Jordi] Univ Autonoma Barcelona, Dept Bioquim & Biol Mol, Barcelona, Spain.
   [Omland, Torbjorn] Akershus Univ Hosp, Dept Cardiol, Lorenskog, Norway.
   [Omland, Torbjorn] Univ Oslo, Inst Clin Med, Oslo, Norway.
   [Hammarsten, Ola] Univ Gothenburg, Sahlgrenska Acad, Sahlgrenska Univ Hosp, Dept Clin Chem & Transfus Med, Gothenburg, Sweden.
   [Jaffe, Allan S.] Mayo Clin, Dept Lab Med & Pathol, Rochester, MN USA.
   [Jaffe, Allan S.] Mayo Clin, Dept Cardiol, Rochester, MN USA.
C3 University of Minnesota System; University of Minnesota Twin Cities; St
   Georges University London; McMaster University; N8 Research Partnership;
   RLUK- Research Libraries UK; University of Manchester; N8 Research
   Partnership; RLUK- Research Libraries UK; University of Manchester;
   Manchester Metropolitan University; Autonomous University of Barcelona;
   University of Oslo; University of Oslo; Sahlgrenska University Hospital;
   University of Gothenburg; Mayo Clinic; Mayo Clinic
RP Apple, FS (通讯作者)，Hennepin Healthcare HCMC, 701 Pk Ave,Clin Labs P4, Minneapolis, MN 55415 USA.
EM apple004@umn.edu
RI Body, Richard/C-2736-2010; Hammarsten, Ola/A-2791-2012
OI Body, Richard/0000-0001-9089-8130; 
FU Hennepin Healthcare Research Institute (HHRI); Abbott Diagnostics;
   Abbott POC; BD; Beckman Coulter; OrthoClinical Diagnostics; Roche
   Diagnostics; Siemens Healthcare; ET Healthcare; Quidel; Abbott
   Laboratories; Abbott Point of Care; Ortho Clinical Diagnostics; Randox
   Laboratories; Siemens Healthcare Diagnostics; LumiraDx; Beckman;
   Siemens; T. Omland; SomaLogic; Novartis
FX F.S. Apple, PI on Industry Funded Grants (nonsalaried) through Hennepin
   Healthcare Research Institute (HHRI), Abbott Diagnostics, Abbott POC,
   BD, Beckman Coulter, OrthoClinical Diagnostics, Roche Diagnostics,
   Siemens Healthcare, ET Healthcare, Quidel; P.A. Kavsak, grants/reagents
   from Abbott Laboratories, Abbott Point of Care, Beckman Coulter, Ortho
   Clinical Diagnostics, Quidel, Randox Laboratories, Roche Diagnostics,
   Siemens Healthcare Diagnostics; R. Body: LumiraDx, Beckman, Siemens;
   donation of reagents for research and/or grant from Roche, Abbott POC,
   Beckman; T. Omland, Abbott Diagnostics, Roche Diagnostics, SomaLogic,
   Novartis, all to institution.
CR Anand A, 2020, PREPRINT, DOI [10.1101/2020.09.06.20189308v1, DOI 10.1101/2020.09.06.20189308V1]
   Apple FS, 2021, CLIN CHEM, V67, P70, DOI 10.1093/clinchem/hvaa264
   Apple FS, 2020, CLIN CHEM, V66, P434, DOI 10.1093/clinchem/hvz029
   Apple FS, 2015, CLIN BIOCHEM, V48, P201, DOI 10.1016/j.clinbiochem.2014.08.021
   Apple FS, 2012, CLIN CHEM, V58, P54, DOI 10.1373/clinchem.2011.165795
   Arnadottir A, 2021, CIRCULATION, V143, P1095, DOI 10.1161/CIRCULATIONAHA.120.046574
   Bjurman C, 2013, J AM COLL CARDIOL, V62, P1231, DOI 10.1016/j.jacc.2013.06.050
   Body R, 2020, CLIN BIOCHEM, V78, P4, DOI 10.1016/j.clinbiochem.2020.02.014
   Body R, 2020, EMERG MED J, V37, P8, DOI 10.1136/emermed-2019-208898
   Chapman AR, 2018, CIRCULATION, V138, P1654, DOI 10.1161/CIRCULATIONAHA.118.036426
   Collet JP, 2021, EUR HEART J, V42, P1289, DOI 10.1093/eurheartj/ehaa575
   Cullen L, 2016, HEART, V102, P120, DOI 10.1136/heartjnl-2015-308506
   Diaz-Garzon J, 2017, CLIN CHEM, V63, P415, DOI 10.1373/clinchem.2016.263764
   Eggers KM, 2017, CLIN CHEM, V63, P1457, DOI 10.1373/clinchem.2017.271684
   Gunsolus I, 2018, J AM SOC NEPHROL, V29, P636, DOI 10.1681/ASN.2017030341
   IFCC, EMD COMM COMM CLIN A
   Jaffe AS, 2019, J AM COLL CARDIOL, V74, P2044, DOI 10.1016/j.jacc.2019.08.1012
   Kavsak PA, 2016, CLIN CHEM, V62, P887, DOI 10.1373/clinchem.2016.255448
   Kaysak PA, 2019, CLIN CHEM LAB MED, V57, P745, DOI 10.1515/cclm-2018-1100
   Kimenai DM, 2021, CLIN CHEM, V67, P324, DOI 10.1093/clinchem/hvaa272
   Lee KK, 2019, J AM COLL CARDIOL, V74, P2032, DOI 10.1016/j.jacc.2019.07.082
   Marjot J, 2016, TRANSL RES, V170, P17, DOI 10.1016/j.trsl.2015.11.008
   Mueller-Hennessen M, 2016, INT J CARDIOL, V209, P26, DOI 10.1016/j.ijcard.2016.01.213
   National Institute for Health and Care Excellence, HIGH SENS TROP TESTS
   Neumann JT, 2019, NEW ENGL J MED, V380, P2529, DOI 10.1056/NEJMoa1803377
   Pickering JW, 2020, CLIN CHIM ACTA, V505, P15, DOI 10.1016/j.cca.2020.02.009
   Reichlin T, 2012, AM J MED, V125, P1205, DOI 10.1016/j.amjmed.2012.07.015
   Sandoval Y, 2021, CLIN CHEM, V67, P321, DOI 10.1093/clinchem/hvaa263
   Sandoval Y, 2019, J AM COLL CARDIOL, V74, P271, DOI 10.1016/j.jacc.2019.05.058
   Sandoval Y, 2017, AM J MED, V130, P1076, DOI 10.1016/j.amjmed.2017.02.032
   Shah ASV, 2018, LANCET, V392, P919, DOI 10.1016/S0140-6736(18)31923-8
   Shah ASV, 2015, BMJ-BRIT MED J, V350, DOI 10.1136/bmj.g7873
   Than MP, 2019, CIRCULATION, V140, P899, DOI 10.1161/CIRCULATIONAHA.119.041980
   Thygesen K, 2007, J AM COLL CARDIOL, V50, P2173, DOI [10.1016/j.jacc.2007.09.011, DOI 10.1016/j.jacc.2007.09.011]
   Thygesen K, 2012, EUR HEART J, V33, P2252, DOI 10.1093/eurheartj/ehs154
   Wildi K, 2019, INT J CARDIOL, V283, P41, DOI 10.1016/j.ijcard.2018.11.140
   Wu AHB, 2020, CLIN CHEM, V66, P1146, DOI 10.1093/clinchem/hvaa160
   Wu AHB, 2018, CLIN CHEM, V64, P645, DOI 10.1373/clinchem.2017.277186
   Yang HS, 2021, CLIN BIOCHEM, V89, P77, DOI 10.1016/j.clinbiochem.2020.12.001
NR 39
TC 20
Z9 20
U1 0
U2 8
PU OXFORD UNIV PRESS INC
PI CARY
PA JOURNALS DEPT, 2001 EVANS RD, CARY, NC 27513 USA
SN 0009-9147
EI 1530-8561
J9 CLIN CHEM
JI Clin. Chem.
PD MAY
PY 2021
VL 67
IS 5
BP 730
EP 735
DI 10.1093/clinchem/hvaa337
EA FEB 2021
PG 6
WC Medical Laboratory Technology
WE Science Citation Index Expanded (SCI-EXPANDED)
SC Medical Laboratory Technology
GA RW0DZ
UT WOS:000646195800008
PM 33377906
OA Bronze, Green Accepted
DA 2023-05-13
ER

PT S
AU Saenger, AK
   Korpi-Steiner, N
AF Saenger, A. K.
   Korpi-Steiner, N.
BE Makowski, GS
TI Advances in Cardiac Biomarkers of Acute Coronary Syndrome
SO ADVANCES IN CLINICAL CHEMISTRY, VOL 78
SE Advances in Clinical Chemistry
LA English
DT Review; Book Chapter
ID POINT-OF-CARE; ACUTE MYOCARDIAL-INFARCTION; CHRONIC KIDNEY-DISEASE;
   TROPONIN-I ASSAY; HIGH-SENSITIVITY TROPONIN; BRAIN NATRIURETIC PEPTIDE;
   3RD UNIVERSAL DEFINITION; JOINT EUROPEAN-SOCIETY; EARLY RULE-OUT; 99TH
   PERCENTILE
AB Acute coronary syndrome (ACS) encompasses a pathophysiological spectrum of cardiovascular diseases, all of which have significant morbidity and mortality. ACS was once considered an acute condition; however, new treatment strategies and improvements in biomarker assays have led to ACS being an acute and chronic disease. Cardiac troponin is the preferred biomarker for the diagnosis of myocardial infarction, and there is considerable interest and efforts toward development and implementation of high-sensitivity cardiac troponin (hs-cTn) assays worldwide. Analytical and clinical performance characteristics of hs-cTn assays as well as testing limitations are important for laboratorians and clinicians to understand in order to utilize testing appropriately. Furthermore, expanding the clinical utility of hs-cTn into other cohorts such as asymptomatic community dwelling populations, heart failure, and chronic kidney disease populations supports novel opportunities for improved short-and long-term prognosis.
C1 [Saenger, A. K.] Univ Minnesota, Minneapolis, MN USA.
   [Korpi-Steiner, N.] Univ N Carolina, Chapel Hill, NC 27599 USA.
C3 University of Minnesota System; University of Minnesota Twin Cities;
   University of North Carolina; University of North Carolina Chapel Hill
RP Korpi-Steiner, N (通讯作者)，Univ N Carolina, Chapel Hill, NC 27599 USA.
EM nkorpist@unch.unc.edu
CR AACC, 2015, BIOM AC CARD DIS DIV, V1
   Adamczyk M, 2010, CLIN CHEM, V56, P676, DOI 10.1373/clinchem.2009.138099
   Aldous S, 2014, INT J CARDIOL, V177, P182, DOI 10.1016/j.ijcard.2014.09.026
   Aldous SJ, 2012, J CARD FAIL, V18, P304, DOI 10.1016/j.cardfail.2012.01.008
   Alpert JS, 2014, AM J MED, V127, P105, DOI 10.1016/j.amjmed.2013.09.031
   Alpert JS, 2000, J AM COLL CARDIOL, V36, P959, DOI 10.1016/S0735-1097(00)00804-4
   Amsterdam EA., 2014, CIRCULATION, V130, pE344, DOI [10.1016/j.jacc.2014.09.017, DOI 10.1161/CIR.0000000000000134]
   Amundson BE, 2015, CLIN CHEM LAB MED, V53, P665, DOI 10.1515/cclm-2014-0837
   ANDERSON PAW, 1991, CIRC RES, V69, P1226, DOI 10.1161/01.RES.69.5.1226
   Apple F., 2015, CLIN LAB NEWS, V42, P8
   Apple FS, 2008, CLIN CHEM, V54, P723, DOI 10.1373/clinchem.2007.097162
   Apple FS, 2006, CLIN CHIM ACTA, V370, P191, DOI 10.1016/j.cca.2006.02.011
   Apple FS, 2015, CLIN BIOCHEM, V48, P201, DOI 10.1016/j.clinbiochem.2014.08.021
   Apple FS, 2012, CLIN CHEM, V58, P1574, DOI 10.1373/clinchem.2012.192716
   Apple FS, 2012, CLIN CHEM, V58, P54, DOI 10.1373/clinchem.2011.165795
   Apple FS, 2009, CLIN CHEM, V55, P1303, DOI 10.1373/clinchem.2009.128363
   Apple FS, 2009, CLIN CHEM, V55, P930, DOI 10.1373/clinchem.2008.114728
   Apple FS, 2005, CLIN CHEM, V51, P2198, DOI 10.1373/clinchem.2005.052886
   Asha SE, 2015, EMERG MED J, V32, P601, DOI 10.1136/emermed-2014-203958
   Aw TC, 2013, CLIN CHIM ACTA, V422, P26, DOI 10.1016/j.cca.2013.03.034
   Bagai A, 2014, J AM COLL CARDIOL, V63, pA1878, DOI 10.1016/S0735-1097(14)61881-7
   Bais R, 2010, CLIN CHEM, V56, P1357, DOI 10.1373/clinchem.2010.144139
   Bandstein N, 2014, J AM COLL CARDIOL, V63, P2569, DOI 10.1016/j.jacc.2014.03.017
   Bansal N, 2015, J AM SOC NEPHROL, V26, P946, DOI 10.1681/ASN.2014010108
   Bates KJ, 2010, CLIN CHEM, V56, P952, DOI 10.1373/clinchem.2009.133546
   Bergmann O, 2009, SCIENCE, V324, P98, DOI 10.1126/science.1164680
   Bingisser R, 2012, AM J EMERG MED, V30, P1639, DOI 10.1016/j.ajem.2012.03.004
   Bjurman C, 2013, J AM COLL CARDIOL, V62, P1231, DOI 10.1016/j.jacc.2013.06.050
   Blankenship JC, 2004, CATHETER CARDIO INTE, V63, P31, DOI 10.1002/ccd.20065
   Blick KE, 2014, CLIN LAB MED, V34, P75, DOI 10.1016/j.cll.2013.11.002
   BODOR GS, 1992, CLIN CHEM, V38, P2203
   Body R, 2015, CLIN CHEM, V61, P983, DOI 10.1373/clinchem.2014.231530
   Body R, 2011, J AM COLL CARDIOL, V58, P1333, DOI 10.1016/j.jacc.2011.06.026
   Bolstad N, 2013, BEST PRACT RES CL EN, V27, P647, DOI 10.1016/j.beem.2013.05.011
   Brown AM, 2007, ANN EMERG MED, V50, P153, DOI 10.1016/j.annemergmed.2007.02.015
   Bunk DM, 2006, CLIN CHEM, V52, P212, DOI 10.1373/clinchem.2005.051359
   Cain Peter A, 2009, BMC Med Imaging, V9, P2, DOI 10.1186/1471-2342-9-2
   Carlton EW, 2015, HEART, V101, P1041, DOI 10.1136/heartjnl-2014-307288
   Chenevier-Gobeaux C, 2013, AM J CARDIOL, V111, P1701, DOI 10.1016/j.amjcard.2013.02.024
   Chonchol M, 2008, AM J NEPHROL, V28, P354, DOI 10.1159/000111829
   Christenson RH, 2006, CLIN CHEM, V52, P1685, DOI 10.1373/clinchem.2006.068437
   Clerico A, 2016, CLIN CHIM ACTA, V456, P42, DOI 10.1016/j.cca.2016.02.017
   CLSI, 2010, EP28A3C CLSI, V28, P59
   Collinson PO, 2015, CLIN BIOCHEM, V48, P275, DOI 10.1016/j.clinbiochem.2014.12.017
   Collinson PO, 2012, CLIN CHEM, V58, P219, DOI 10.1373/clinchem.2011.171082
   Collinson PO, 2012, CLIN CHEM, V58, P305, DOI 10.1373/clinchem.2011.171439
   Collinson PO, 2004, ANN CLIN BIOCHEM, V41, P397, DOI 10.1258/0004563041731547
   Collinson PO, 2001, ANN CLIN BIOCHEM, V38, P423, DOI 10.1258/0004563011901109
   deFilippi C, 2003, JAMA-J AM MED ASSOC, V290, P353, DOI 10.1001/jama.290.3.353
   Devereaux PJ, 2011, ANN INTERN MED, V154, P523, DOI 10.7326/0003-4819-154-8-201104190-00003
   Di Serio F, 2003, CLIN CHIM ACTA, V333, P185, DOI 10.1016/S0009-8981(03)00184-0
   Dieplinger B, 2014, CLIN CHEM, V60, P530, DOI 10.1373/clinchem.2013.209858
   Dikow R, 2012, CIRCULATION, V125, P1215, DOI 10.1161/CIRCULATIONAHA.112.093047
   Dominici R, 2004, CLIN CHEM LAB MED, V42, P945, DOI 10.1515/CCLM.2004.154
   Dupuy AM, 2015, CLIN BIOCHEM, V48, P334, DOI 10.1016/j.clinbiochem.2014.09.027
   Eriksson S, 2005, CLIN CHEM, V51, P839, DOI 10.1373/clinchem.2004.040063
   Florkowski C, 2010, CLIN CHEM, V56, P1195, DOI 10.1373/clinchem.2009.140863
   Franzini M, 2015, CLIN CHIM ACTA, V438, P376, DOI 10.1016/j.cca.2014.09.010
   Gaze DC, 2008, ANN CLIN BIOCHEM, V45, P349, DOI 10.1258/acb.2007.007229
   Gerhardt W, 2000, CLIN CHEM, V46, P817
   Gimenez MR, 2013, INT J CARDIOL, V168, P3896, DOI 10.1016/j.ijcard.2013.06.049
   Go AS, 2004, NEW ENGL J MED, V351, P1296, DOI 10.1056/NEJMoa041031
   Gore MO, 2014, J AM COLL CARDIOL, V63, P1441, DOI 10.1016/j.jacc.2013.12.032
   Hamm CW, 2011, EUR HEART J, V32, P2999, DOI 10.1093/eurheartj/ehr236
   Hassan HC, 2014, CLIN CHEM, V60, P389, DOI 10.1373/clinchem.2013.207142
   Haynes Alex B, 2009, N Engl J Med, V360, P491, DOI 10.1056/NEJMsa0810119
   Heeschen C, 2004, CIRCULATION, V110, P3206, DOI 10.1161/01.CIR.0000147611.92021.2B
   Hermsen D, 2007, CLIN LAB, V53, P1
   Hickman PE, 2007, CLIN CHIM ACTA, V381, P182, DOI 10.1016/j.cca.2007.03.012
   Hof Danielle, 2013, Methods Mol Biol, V963, P385, DOI 10.1007/978-1-62703-230-8_24
   Idris H, 2014, J AM HEART ASSOC, V3, DOI 10.1161/JAHA.114.001086
   Jacobs LH, 2009, ANN CLIN BIOCHEM, V46, P283, DOI 10.1258/acb.2009.008197
   Jaffe AS, 2011, J AM COLL CARDIOL, V58, P1819, DOI 10.1016/j.jacc.2011.08.026
   Jaffe AS, 2011, HEART, V97, P940, DOI 10.1136/hrt.2009.185751
   Jaffe AS, 2010, CLIN CHEM, V56, P941, DOI 10.1373/clinchem.2010.143958
   Jeremias A, 1998, CIRCULATION, V98, P2656, DOI 10.1161/01.CIR.98.24.2656
   Jernberg T, 2003, J AM COLL CARDIOL, V42, P1909, DOI 10.1016/j.jacc.2003.07.015
   Jernberg T, 2002, J AM COLL CARDIOL, V40, P437, DOI 10.1016/S0735-1097(02)01986-1
   Katrukha AG, 1997, CLIN CHEM, V43, P1379
   Katrukha AG, 1998, CLIN CHEM, V44, P2433
   KATUS HA, 1991, AM J CARDIOL, V67, P1360, DOI 10.1016/0002-9149(91)90466-X
   Kavsak PA, 2009, CLIN CHEM, V55, P573, DOI 10.1373/clinchem.2008.116020
   Kawai H, 2012, CIRC J, V76, P1436, DOI 10.1253/circj.CJ-11-1384
   Keller T, 2013, INT J CARDIOL, V167, P1423, DOI 10.1016/j.ijcard.2012.04.063
   Keller T, 2011, JAMA-J AM MED ASSOC, V306, P2684, DOI 10.1001/jama.2011.1896
   Keller T, 2009, NEW ENGL J MED, V361, P868, DOI 10.1056/NEJMoa0903515
   Khan NA, 2005, CIRCULATION, V112, P3088, DOI 10.1161/CIRCULATIONAHA.105.560128
   Khuri SF, 2008, ANN SURG, V248, P329, DOI 10.1097/SLA.0b013e3181823485
   Kini AS, 2003, J AM COLL CARDIOL, V41, P33, DOI 10.1016/S0735-1097(02)02617-7
   Kohli P, 2012, CLIN CHEM, V58, P257, DOI 10.1373/clinchem.2011.173369
   Korley FK, 2013, J AM COLL CARDIOL, V61, P1753, DOI 10.1016/j.jacc.2012.09.069
   Krahn J, 1999, CLIN BIOCHEM, V32, P477, DOI 10.1016/S0009-9120(99)00044-2
   Krintus M, 2015, INT J CARDIOL, V187, P256, DOI 10.1016/j.ijcard.2015.03.282
   Landesberg G, 2009, CIRCULATION, V119, P2936, DOI 10.1161/CIRCULATIONAHA.108.828228
   Lipinski MJ, 2015, AM HEART J, V169, P6, DOI 10.1016/j.ahj.2014.10.007
   Lippi G, 2013, CLIN CHIM ACTA, V426, P79, DOI 10.1016/j.cca.2013.09.004
   Lorgis L, 2009, BMJ-BRIT MED J, V338, DOI 10.1136/bmj.b1605
   Loten C, 2010, EMERG MED J, V27, P194, DOI 10.1136/emj.2008.069427
   Lyon ME, 2004, CLIN BIOCHEM, V37, P698, DOI 10.1016/j.clinbiochem.2004.03.002
   Matyal R, 2008, ANESTH ANALG, V107, P37, DOI 10.1213/ane.0b013e31816f2104
   MCCARTHY BD, 1993, ANN EMERG MED, V22, P579, DOI 10.1016/S0196-0644(05)81945-6
   McCullough PA, 2008, AM HEART J, V156, P277, DOI 10.1016/j.ahj.2008.02.024
   McGill D, 2010, CLIN CHIM ACTA, V411, P936, DOI 10.1016/j.cca.2010.03.004
   McKie PM, 2013, CLIN CHEM, V59, P1099, DOI 10.1373/clinchem.2012.198614
   Michos ED, 2014, ANN INTERN MED, V161, P491, DOI 10.7326/M14-0743
   Miller WG, 2011, CLIN CHEM, V57, P1108, DOI 10.1373/clinchem.2011.164012
   Mills NL, 2011, JAMA-J AM MED ASSOC, V305, P1210, DOI 10.1001/jama.2011.338
   Mishra RK, 2013, AM J KIDNEY DIS, V61, P701, DOI 10.1053/j.ajkd.2012.11.034
   Morrow DA, 2007, CLIN CHEM, V53, P552, DOI 10.1373/clinchem.2006.084194
   Morrow DA, 2010, J AM COLL CARDIOL, V55, P1189, DOI 10.1016/j.jacc.2009.09.068
   Moy E, 2015, DIAGNOSIS, V2, P29, DOI 10.1515/dx-2014-0053
   Mozaffarian D, 2016, CIRCULATION, V133, pE38, DOI 10.1161/CIR.0000000000000350
   Mueller M, 2012, CLIN CHEM, V58, P209, DOI 10.1373/clinchem.2011.171827
   Nagele P, 2013, AM HEART J, V166, P325, DOI 10.1016/j.ahj.2013.04.018
   Nickel CH, 2012, BMC MED, V10, DOI 10.1186/1741-7015-10-7
   Nilsson S, 2014, SCAND J PRIM HEALTH, V32, P241, DOI 10.3109/02813432.2014.984901
   Ong MEH, 2008, ANN ACAD MED SINGAP, V37, P745
   Onuska KD, 2000, CLIN CHEM, V46, P307
   Palamalai V, 2013, CLIN BIOCHEM, V46, P1631, DOI 10.1016/j.clinbiochem.2013.06.026
   Panteghini M, 2009, CLIN CHIM ACTA, V402, P88, DOI 10.1016/j.cca.2008.12.037
   Parikh RH, 2015, CLIN BIOCHEM, V48, P247, DOI 10.1016/j.clinbiochem.2015.01.004
   Parwani AS, 2013, INT J CARDIOL, V168, P2734, DOI 10.1016/j.ijcard.2013.03.087
   Pearse RM, 2012, LANCET, V380, P1059, DOI 10.1016/S0140-6736(12)61148-9
   Pfortmueller CA, 2013, AM J CARDIOL, V112, P1968, DOI 10.1016/j.amjcard.2013.08.028
   Pope JH, 2000, NEW ENGL J MED, V342, P1163, DOI 10.1056/NEJM200004203421603
   Prontera C, 2007, CLIN CHEM, V53, P1722, DOI 10.1373/clinchem.2007.089995
   Raskovalova T, 2014, EUR HEART J-ACUTE CA, V3, P18, DOI 10.1177/2048872613514015
   Reichlin T, 2011, CIRCULATION, V124, P136, DOI 10.1161/CIRCULATIONAHA.111.023937
   Reichlin T, 2009, NEW ENGL J MED, V361, P858, DOI 10.1056/NEJMoa0900428
   Reichlin T, 2009, J AM COLL CARDIOL, V54, P60, DOI 10.1016/j.jacc.2009.01.076
   Ricchiuti V, 1998, CLIN CHEM, V44, P1919
   Roffi M, 2016, EUR HEART J, V37, P267, DOI 10.1093/eurheartj/ehv320
   Roger VL, 2012, CIRCULATION, V125, pE2, DOI 10.1161/CIR.0b013e31823ac046
   Sabatine MS, 2008, CIRCULATION, V117, P1936, DOI 10.1161/CIRCULATIONAHA.107.728022
   Saenger AK, 2011, CLIN CHIM ACTA, V412, P748, DOI 10.1016/j.cca.2010.12.034
   Saenger AK, 2008, CIRCULATION, V118, P2200, DOI 10.1161/CIRCULATIONAHA.108.773218
   Saenger AK, 2015, CLIN BIOCHEM, V48, P1213, DOI 10.1016/j.clinbiochem.2015.08.008
   Safford MM, 2013, BMC HEALTH SERV RES, V13, DOI 10.1186/1472-6963-13-162
   Sanchez-Mas J, 2014, EUR J CLIN INVEST, V44, P643, DOI 10.1111/eci.12282
   Sandoval Y, 2016, AM J MED, V129, P354, DOI 10.1016/j.amjmed.2015.12.005
   Sandoval Y, 2014, CLIN CHEM, V60, P455, DOI 10.1373/clinchem.2013.211706
   Sarnak MJ, 2003, HYPERTENSION, V42, P1050, DOI 10.1161/01.HYP.0000102971.85504.7c
   SASSE S, 1993, CIRC RES, V72, P932, DOI 10.1161/01.RES.72.5.932
   SCHREIER T, 1990, J BIOL CHEM, V265, P21247
   Schull MJ, 2006, ANN EMERG MED, V48, P647, DOI 10.1016/j.annemergmed.2006.03.025
   Shah A.S., 2015, AM J MED, V128
   Shah ASV, 2015, BMJ-BRIT MED J, V350, DOI 10.1136/bmj.g7873
   Shimpo M, 2004, CIRCULATION, V109, P2186, DOI 10.1161/01.CIR.0000127958.21003.5A
   Singh J, 2009, CLIN CHIM ACTA, V403, P259, DOI 10.1016/j.cca.2009.01.017
   Snyder JA, 2004, CLIN CHIM ACTA, V348, P181, DOI 10.1016/j.cccn.2004.05.017
   Sodi R, 2006, ANN CLIN BIOCHEM, V43, P49, DOI 10.1258/000456306775141687
   SONNTAG O, 1986, J CLIN CHEM CLIN BIO, V24, P127
   Speth M, 2002, CLIN BIOCHEM, V35, P355, DOI 10.1016/S0009-9120(02)00328-4
   Squire I, 2010, HEART, V96, P831, DOI 10.1136/hrt.2009.184614
   Stacy SR, 2014, ANN INTERN MED, V161, P502, DOI 10.7326/M14-0746
   Stiegler H, 2000, CLIN CHEM, V46, P1338
   Sze J, 2016, HEART LUNG CIRC, V25, P217, DOI 10.1016/j.hlc.2015.09.001
   Tate JR, 2008, ANN CLIN BIOCHEM, V45, P275, DOI 10.1258/acb.2007.007185
   Tate JR, 2015, CLIN CHEM LAB MED, V53, P677, DOI 10.1515/cclm-2014-1197
   Tate JR, 2010, PATHOLOGY, V42, P402, DOI 10.3109/00313025.2010.495246
   Thelin J, 2015, EUR HEART J-ACUTE CA, V4, P403, DOI 10.1177/2048872614554107
   Thienpont LM, 2010, CLIN CHEM, V56, P902, DOI 10.1373/clinchem.2009.140178
   Thygesen K, 2007, CIRCULATION, V116, P2634, DOI [10.1161/CIRCULATIONAHA.107.187397, 10.1016/j.jacc.2007.09.011]
   Thygesen K, 2012, GLOB HEART, V7, DOI 10.1016/j.gheart.2012.08.001
   Thygesen K, 2012, EUR HEART J, V33, P2252, DOI 10.1093/eurheartj/ehs154
   Thygesen K, 2010, EUR HEART J, V31, P2197, DOI 10.1093/eurheartj/ehq251
   Todd J, 2007, CLIN CHEM, V53, P1990, DOI 10.1373/clinchem.2007.091181
   TOWNSEND PJ, 1995, J MOL CELL CARDIOL, V27, P2223, DOI 10.1016/S0022-2828(95)91587-7
   Twerenbold R, 2012, EUR HEART J, V33, P579, DOI 10.1093/eurheartj/ehr492
   Venge P, 2010, AM HEART J, V160, P835, DOI 10.1016/j.ahj.2010.07.036
   Venge P, 2009, J AM COLL CARDIOL, V54, P1165, DOI 10.1016/j.jacc.2009.05.051
   Weir RAP, 2010, J AM COLL CARDIOL, V55, P243, DOI 10.1016/j.jacc.2009.08.047
   White HD, 2014, HEART, V100, P424, DOI 10.1136/heartjnl-2012-302976
   WILKINSON JM, 1978, NATURE, V271, P31, DOI 10.1038/271031a0
   Wolley M, 2013, CLIN KIDNEY J, V6, P402, DOI 10.1093/ckj/sfs122
   Wu AHB, 1998, CLIN CHEM, V44, P1198
   Wu AHB, 2013, AM HEART J, V165, P995, DOI 10.1016/j.ahj.2013.02.029
   Yancy CW, 2013, J AM COLL CARDIOL, V62, pE147, DOI 10.1016/j.jacc.2013.05.019
   Yusuf S., 2010, BMJ BOOKS, P47
   Zeller T, 2015, CLIN CHEM LAB MED, V53, P699, DOI 10.1515/cclm-2014-0619
NR 180
TC 9
Z9 9
U1 0
U2 5
PU ELSEVIER ACADEMIC PRESS INC
PI SAN DIEGO
PA 525 B STREET, SUITE 1900, SAN DIEGO, CA 92101-4495 USA
SN 0065-2423
EI 2162-9471
BN 978-0-12-812427-7; 978-0-12-811919-8
J9 ADV CLIN CHEM
JI Advan. Clin. Chem.
PY 2017
VL 78
BP 1
EP 58
DI 10.1016/bs.acc.2016.07.001
PG 58
WC Medical Laboratory Technology
WE Book Citation Index– Science (BKCI-S); Science Citation Index Expanded (SCI-EXPANDED)
SC Medical Laboratory Technology
GA BH8PQ
UT WOS:000403551100002
PM 28057184
DA 2023-05-13
ER

PT J
AU de Paula, JGR
   de Godoy, MF
   dos Santos, MA
   Pivatelli, FC
   Osti, AVG
   Trindade, LF
   Novelli, D
   Nakazone, MA
AF Rodrigues de Paula, Jose Guilherme
   de Godoy, Moacir Fernandes
   dos Santos, Marcio Antonio
   Pivatelli, Flavio Correa
   Gamero Osti, Alan Vinicius
   Trindade, Luciano Folchine
   Novelli, Diego
   Nakazone, Marcelo Arruda
TI Management of multivessel coronary disease after primary angioplasty:
   staged reintervention versus optimized clinical treatment and two-year
   follow-up
SO REVISTA BRASILEIRA DE CIRURGIA CARDIOVASCULAR
LA English
DT Article
DE Myocardial infarction; Coronary disease; Angioplasty; Scintigraphy;
   Mortality
ID ELEVATION MYOCARDIAL-INFARCTION; AMI HARMONIZING OUTCOMES; COMPLETE
   REVASCULARIZATION; INTERVENTION; CULPRIT; VESSEL; CLOPIDOGREL;
   PREVENTION; GUIDELINES; THERAPY
AB Objective: In the clinical scenario of ST-segment elevation acute myocardial infarction, several patients with multivessel coronary atherosclerotic disease are discharged without a defined strategy to monitor the residual atherosclerotic lesions. The clinical endpoints evaluated were cardiovascular death, symptoms of angina pectoris, rehospitalization for a new acute coronary syndrome, and the necessity of reintervention during the two-year follow-up.
   Methods: This observational, prospective, and historical study included multivessel coronary atherosclerotic disease patients who were admitted to a tertiary care university hospital with ST-segment elevation acute myocardial infarction and underwent primary percutaneous coronary intervention with stent implantation only at the culprit lesion site; these patients were monitored in the outpatient clinic according to two treatments: the Clinical Group - CG (optimized pharmacological therapy associated with counseling for a healthy diet and cardiac rehabilitation) or the Intervention Group - IG (new staged percutaneous coronary intervention or surgical coronary artery bypass graft surgery combined with the previously prescribed treatment).
   Results: Of 143 patients consecutively admitted with ST-segment elevation acute myocardial infarction, 57 were eligible for the study (CG=44 and IG=13). Regarding the clinical endpoints, the cardiovascular death rate did not differ between the CG and IG. The symptom of angina pectoris and the rehospitalization rate for a new episode of acute coronary syndrome were accentuated in the CG (P=0.020 and P=0.049, respectively) mainly in individuals with evidence of ischemia evidenced by myocardial scintigraphy (P<0.001 and P=0.001, respectively) which culminated in an even greater need for reintervention (P=0.001) in this subgroup of patients.
   Conclusion: The staged intervention was demonstrated to be safe and able to reduce angina pectoris and rehospitalization for a new episode of acute coronary syndrome. In addition, it decreases the likelihood of unplanned reinterventions of patients without ischemia evidenced by myocardial scintigraphy.
C1 [Rodrigues de Paula, Jose Guilherme; de Godoy, Moacir Fernandes; dos Santos, Marcio Antonio; Pivatelli, Flavio Correa; Gamero Osti, Alan Vinicius; Trindade, Luciano Folchine; Novelli, Diego; Nakazone, Marcelo Arruda] Hosp Base, Fac Med Sao Jose do Rio Preto FAMERP, Intervent Cardiol Unit, Sao Jose Do Rio Preto, SP, Brazil.
C3 Universidade de Sao Paulo; Faculdade de Medicina de Sao Jose do Rio
   Preto (FAMERP)
RP de Paula, JGR (通讯作者)，Hosp Base S Jose do Rio Preto, Lab Hemodinam & Cardiol Intervencionista, Av Brigadeiro Faria Lima 5544, BR-15090000 Sao Jose Do Rio Preto, SP, Brazil.
EM jgrdp@hotmail.com
RI Godoy, Moacir/GXG-1481-2022; Nakazone, Marcelo Arruda/H-2719-2012; DE
   GODOY, MOACIR FERNANDES/H-5289-2012
OI Nakazone, Marcelo Arruda/0000-0002-0449-7056; DE GODOY, MOACIR
   FERNANDES/0000-0001-8390-0933
CR Alderman E, 1997, CIRCULATION, V96, P1761, DOI 10.1161/01.CIR.96.6.1761
   Alderman EL, 1997, JAMA-J AM MED ASSOC, V277, P715
   Alderman EL, 1996, NEW ENGL J MED, V335, P217
   Almeida RMS, 2006, REV BRAS CIR CARDIOV, V21, pIII
   Andrade Pedro Jose Negreiros de, 2011, Arq Bras Cardiol, V97, pe60
   Berger PB, 2001, J AM COLL CARDIOL, V38, P1440, DOI 10.1016/S0735-1097(01)01571-6
   Corpus RA, 2004, AM HEART J, V148, P493, DOI 10.1016/j.ahj.2004.03.051
   Dangas G, 2009, J AM COLL CARDIOL, V54, P1438, DOI 10.1016/j.jacc.2009.06.021
   Fihn SD, 2012, J AM COLL CARDIOL, V60, pE44, DOI 10.1016/j.jacc.2012.07.013
   Goldstein JA, 2000, NEW ENGL J MED, V343, P915, DOI 10.1056/NEJM200009283431303
   Grines CL, 1999, NEW ENGL J MED, V341, P1949, DOI 10.1056/NEJM199912233412601
   Hannan EL, 2010, JACC-CARDIOVASC INTE, V3, P22, DOI 10.1016/j.jcin.2009.10.017
   JASKI BE, 1992, AM HEART J, V124, P1427, DOI 10.1016/0002-8703(92)90053-X
   Jensen LO, 2012, EUROINTERVENTION, V8, P456, DOI 10.4244/EIJV8I4A72
   Kalarus Z, 2007, AM HEART J, V153, P304, DOI 10.1016/j.ahj.2006.10.033
   Kornowski R, 2011, J AM COLL CARDIOL, V58, P704, DOI 10.1016/j.jacc.2011.02.071
   Lisboa Luiz Augusto F., 2004, Braz. J. Cardiovasc. Surg., V19, P9
   Matte Bruno da Silva, 2011, Rev. Bras. Cardiol. Invasiva, V19, P131, DOI 10.1590/S2179-83972011000200006
   Mehta SR, 2010, LANCET, V376, P1233, DOI 10.1016/S0140-6736(10)61088-4
   Meliga E, 2011, J INTERV CARDIOL, V24, P535, DOI 10.1111/j.1540-8183.2011.00666.x
   Moreno R, 2001, J Invasive Cardiol, V13, P202
   MULLER DWM, 1991, AM HEART J, V121, P1042, DOI 10.1016/0002-8703(91)90661-Z
   Navarese EP, 2011, J THROMB THROMBOLYS, V31, P217, DOI 10.1007/s11239-010-0510-4
   O'Gara PT, 2013, J AM COLL CARDIOL, V61, pE78, DOI [10.1016/j.jacc.2012.11.019, 10.1161/01.cir.0000440804.93914.d8, 10.1161/CIR.0b013e3182742cf6]
   Patrono C, 2011, EUR HEART J, V32, P2922, DOI 10.1093/eurheartj/ehr373
   Piegas LS, 2009, ARQ BRAS CARDIOL, V93, P513, DOI 10.1590/S0066-782X2009001100018
   Politi L, 2010, HEART, V96, P662, DOI 10.1136/hrt.2009.177162
   Qarawani D, 2008, INT J CARDIOL, V123, P288, DOI 10.1016/j.ijcard.2006.12.013
   Rigattieri S, 2008, J INTERV CARDIOL, V21, P1, DOI 10.1111/j.1540-8183.2007.00317.x
   [Anonymous], 2010, Arq. Bras. Cardiol., V95, pI, DOI 10.1590/S0066-782X2010001700001
   Sousa Amanda G. M. R., 2009, Rev. Bras. Cardiol. Invasiva, V17, P335, DOI 10.1590/S2179-83972009000300010
   Steg PG, 2012, EUR HEART J, V33, P2569, DOI 10.1093/eurheartj/ehs215
   Varani E, 2008, CATHETER CARDIO INTE, V72, P927, DOI 10.1002/ccd.21722
   Waldecker B, 1998, J AM COLL CARDIOL, V32, P1320, DOI 10.1016/S0735-1097(98)00405-7
   Widimsky P, 2011, EUR HEART J, V32, P396, DOI 10.1093/eurheartj/ehq410
   Xavier HT, 2013, ARQ BRAS CARDIOL, V101, P1, DOI 10.5935/abc.2013S010
NR 36
TC 0
Z9 1
U1 0
U2 1
PU SOC BRASIL CIRURGIA CARDIOVASC
PI SAO PAULO SP
PA RUA AFONSO CELSO, 1178, SAO PAULO SP, 04119-061, BRAZIL
SN 0102-7638
EI 1678-9741
J9 REV BRAS CIR CARDIOV
JI Rev. Bras. Cir. Cardiovasc.
PD APR-JUN
PY 2014
VL 29
IS 2
BP 177
EP 185
DI 10.5935/1678-9741.20140051
PG 9
WC Cardiac & Cardiovascular Systems; Surgery
WE Science Citation Index Expanded (SCI-EXPANDED)
SC Cardiovascular System & Cardiology; Surgery
GA AY4PB
UT WOS:000347559700011
PM 25140467
OA gold, Green Submitted, Green Published
DA 2023-05-13
ER

PT J
AU Bolton, A
   Hajj, G
   Payvandi, L
   Komanapalli, C
AF Bolton, Alexander
   Hajj, Georges
   Payvandi, Laila
   Komanapalli, Christopher
TI ST segment elevation caused by ostial right coronary artery obstruction
   in infective endocarditis: a case report
SO BMC CARDIOVASCULAR DISORDERS
LA English
DT Article
DE Acute coronary syndrome; ST elevation myocardial infarction;
   Endocarditis; Transesophageal echocardiography; Case report
ID ACUTE MYOCARDIAL-INFARCTION; SEPTIC EMBOLISM
AB BackgroundAcute coronary syndrome (ACS) is a rare, but serious complication of infective endocarditis, and diagnosis can be challenging given clinical overlap with other syndromes. A rare cause of ACS in infective endocarditis is mechanical obstruction of the coronary artery. We present the case of a patient with infective endocarditis who developed ST segment myocardial infarction due to occlusion of the right coronary artery ostium by a vegetation.Case presentationA 53-year-old female with no prior history of coronary artery disease was transferred to our tertiary care facility for evaluation and treatment of suspected myopericarditis. After transfer she developed inferior ST segment elevations on ECG along with fever and positive blood cultures for methicillin susceptible Staphylococcus aureus (MSSA). A transesophageal echocardiogram revealed a vegetation on the aortic valve that intermittently prolapsed into the right coronary ostium. She decompensated from a hemorrhagic brain infarct and subsequently transferred to the intensive care unit. She underwent surgical aortic valve debridement without prior cardiac catheterization given the danger of septic coronary embolization. After a prolonged hospital course with multiple complications, she was able to discharge home, with no neurologic deficits on follow-up.ConclusionsACS presents a diagnostic and therapeutic challenge in the setting of infective endocarditis. Careful attention to the history, physical exam and testing can help differentiate infective endocarditis from other conditions sharing similar symptoms. Traditional atherosclerotic ACS management may cause great harm when treating patients with infective endocarditis. The presence of a multidisciplinary endocarditis team is ideal to provide the best clinical outcomes for this population.
C1 [Bolton, Alexander] UnityPoint Hlth St Lukes Hosp, Dept Hospitalist Med, 1026 A Ave NE, Cedar Rapids, IA 52402 USA.
   [Hajj, Georges] Univ Kansas, Med Ctr, Dept Cardiovasc Med, 1400 Cambridge St,BHG600, Kansas City, KS 66160 USA.
   [Payvandi, Laila] UnityPoint Hlth St Lukes Hosp, Dept Cardiol, 1026 A Ave NE, Cedar Rapids, IA 52402 USA.
   [Payvandi, Laila] PCI Med Pavil, 202 10th St SE,Suite 225, Cedar Rapids, IA 52403 USA.
   [Komanapalli, Christopher] UnityPoint Hlth Methodist Med Ctr, Iowa Clin, Dept Cardiothorac Surg, 1215 Pleasant St, Des Moines, IA 50309 USA.
C3 University of Kansas; University of Kansas Medical Center
RP Bolton, A (通讯作者)，UnityPoint Hlth St Lukes Hosp, Dept Hospitalist Med, 1026 A Ave NE, Cedar Rapids, IA 52402 USA.
EM Alexander.Bolton@unitypoint.org
OI Bolton, Alexander/0000-0001-7965-1858
CR DISALVO TG, 1994, CLIN CARDIOL, V17, P340, DOI 10.1002/clc.4960170613
   HERZOG CA, 1991, AM J MED, V90, P392, DOI 10.1016/0002-9343(91)90583-J
   Hibbert B, 2012, CAN J CARDIOL, V28, DOI 10.1016/j.cjca.2012.01.006
   Jenny BE, 2014, TEX HEART I J, V41, P668, DOI 10.14503/THIJ-13-3492
   Manzano MC, 2007, REV ESP CARDIOL, V60, P24, DOI 10.1016/S1885-5857(07)60102-9
   Overend L, 2012, EXP CLIN CARDIOL, V17, P144
   Panagides V, 2019, J INVASIVE CARDIOL, V31, pE148
   Perera R, 2000, NEW ENGL J MED, V342, P977, DOI 10.1056/NEJM200003303421315
   Roux V, 2017, HEART, V103, P1906, DOI 10.1136/heartjnl-2017-311624
   Roxas CJ, 2011, J EMERG MED, V40, P509, DOI 10.1016/j.jemermed.2007.12.041
   Singh M, 2015, CATHETER CARDIO INTE, V85, pE166, DOI 10.1002/ccd.25829
   Tiurin V P, 1992, Ter Arkh, V64, P55
NR 12
TC 5
Z9 5
U1 0
U2 1
PU BMC
PI LONDON
PA CAMPUS, 4 CRINAN ST, LONDON N1 9XW, ENGLAND
SN 1471-2261
J9 BMC CARDIOVASC DISOR
JI BMC Cardiovasc. Disord.
PD SEP 11
PY 2020
VL 20
IS 1
AR 412
DI 10.1186/s12872-020-01672-1
PG 8
WC Cardiac & Cardiovascular Systems
WE Science Citation Index Expanded (SCI-EXPANDED)
SC Cardiovascular System & Cardiology
GA NR8LZ
UT WOS:000571812900002
PM 32917139
OA Green Published, gold
DA 2023-05-13
ER

PT J
AU Borawski, JB
   Graff, LG
   Limkakeng, AT
AF Borawski, Joseph B.
   Graff, Louis G.
   Limkakeng, Alexander T.
TI Care of the Patient with Chest Pain in the Observation Unit
SO EMERGENCY MEDICINE CLINICS OF NORTH AMERICA
LA English
DT Article
DE Chest pain; Emergency department; Observation unit
ID ACCELERATED DIAGNOSTIC PROTOCOL; EMERGENCY-DEPARTMENT PATIENTS; ACUTE
   MYOCARDIAL-INFARCTION; CARDIAC TROPONIN-T; TREADMILL EXERCISE; NUCLEAR
   CARDIOLOGY; UNSTABLE ANGINA; APPROPRIATE USE; PERFUSION; RISK
AB Care of the patient presenting to an emergency department (ED) with chest pain remains a common yet challenging aspect of emergency medicine. Acute coronary syndrome presents in nonspecific fashion. The development and evolution of the ED-based observation unit has helped to safely assess and diagnose those most at risk for an adverse cardiac event. Furthermore, there are several provocative testing modalities to help assess for coronary artery disease. This article serves to describe and discuss the modern ED-based observation unit approach to patients with chest pain and/or angina equivalents presenting to an ED.
C1 [Borawski, Joseph B.; Limkakeng, Alexander T.] Duke Univ, Med Ctr, Div Emergency Med, 2424 Erwin Rd,Suite 504, Durham, NC 27705 USA.
   [Graff, Louis G.] Hosp Cent Connecticut, Dept Emergency Med, New Britain, CT USA.
C3 Duke University
RP Borawski, JB (通讯作者)，Duke Univ, Med Ctr, Div Emergency Med, 2424 Erwin Rd,Suite 504, Durham, NC 27705 USA.
EM joseph.borawski@duke.edu
RI Limkakeng, Alexander T./AAH-7733-2020
OI Limkakeng, Alexander T./0000-0002-9822-5595
CR Alpert JS, 2000, J AM COLL CARDIOL, V36, P959, DOI 10.1016/S0735-1097(00)00804-4
   Anderson JL, 2011, J AM COLL CARDIOL, V57, pE215, DOI 10.1016/j.jacc.2011.02.011
   Antman EM, 2000, JAMA-J AM MED ASSOC, V284, P835, DOI 10.1001/jama.284.7.835
   Backus BE, 2011, CURR CARDIOL REV, V7, P2, DOI 10.2174/157340311795677662
   Backus Barbra E, 2010, Crit Pathw Cardiol, V9, P164, DOI 10.1097/HPC.0b013e3181ec36d8
   Bhiuya FA, 2010, NCHS DATA BRIEF, V2010
   Blecker S, 2016, ANN EMERG MED, V67, P706, DOI 10.1016/j.annemergmed.2015.10.025
   BORGESNETO S, 1990, J NUCL MED, V31, P1128
   Chavez Jean, 2013, Crit Pathw Cardiol, V12, P137, DOI 10.1097/HPC.0b013e3182998bc1
   Christenson J, 2006, ANN EMERG MED, V47, P1, DOI 10.1016/j.annemergmed.2005.08.007
   Fesmire FM, 2006, ANN EMERG MED, V48, P270, DOI 10.1016/j.annemergmed.2006.07.005
   Ficaro EP, 2006, J NUCL CARDIOL, V13, P888
   Fihn SD, 2012, J AM COLL CARDIOL, V60, pE44, DOI 10.1016/j.jacc.2012.07.013
   Fleischmann KE, 1998, JAMA-J AM MED ASSOC, V280, P913, DOI 10.1001/jama.280.10.913
   Foy AJ, 2015, JAMA INTERN MED, V175, P428, DOI 10.1001/jamainternmed.2014.7657
   GOLDMAN L, 1982, NEW ENGL J MED, V307, P588, DOI 10.1056/NEJM198209023071004
   Gomez MA, 1996, J AM COLL CARDIOL, V24, P1249
   Graff LG, 1997, AM J CARDIOL, V80, P563, DOI 10.1016/S0002-9149(97)00422-0
   Hamm CW, 1997, NEW ENGL J MED, V337, P1648, DOI 10.1056/NEJM199712043372302
   Hamm CW, 1999, NEW ENGL J MED, V340, P1623, DOI 10.1056/NEJM199905273402103
   Hendel RC, 2009, J AM COLL CARDIOL, V53, P2201, DOI 10.1016/j.jacc.2009.02.013
   Hermann LK, 2013, JAMA INTERN MED, V173, P1128, DOI 10.1001/jamainternmed.2013.850
   Hermann LK, 2010, AM J CARDIOL, V105, P1561, DOI 10.1016/j.amjcard.2010.01.014
   Hess EP, 2012, CIRC-CARDIOVASC QUAL, V5, P251, DOI 10.1161/CIRCOUTCOMES.111.964791
   HLATKY MA, 1984, AM J MED, V77, P64, DOI 10.1016/0002-9343(84)90437-6
   Iskander S, 1998, J AM COLL CARDIOL, V32, P57, DOI 10.1016/S0735-1097(98)00177-6
   Iskandrian AE, 2007, J NUCL CARDIOL, V14, P645, DOI 10.1016/j.nuclcard.2007.06.114
   Jalili M, 2012, ACAD EMERG MED, V19, P837, DOI 10.1111/j.1553-2712.2012.01399.x
   Johnson TV, 2014, J AM SOC ECHOCARDIOG, V27, P749, DOI 10.1016/j.echo.2014.03.002
   Lambrew CT, 1997, ANN EMERG MED, V29, P163
   Limkakeng A, 2001, ACAD EMERG MED, V8, P696, DOI 10.1111/j.1553-2712.2001.tb00187.x
   Mahler SA, 2015, CIRC-CARDIOVASC QUAL, V8, P195, DOI 10.1161/CIRCOUTCOMES.114.001384
   MCCARTHY BD, 1990, J GEN INTERN MED, V5, P365, DOI 10.1007/BF02600409
   MCCARTHY BD, 1993, ANN EMERG MED, V22, P579, DOI 10.1016/S0196-0644(05)81945-6
   Medical Advisory Secretariat, 2010, Ont Health Technol Assess Ser, V10, P1
   Miyamoto MI, 2007, J NUCL CARDIOL, V14, P250, DOI 10.1016/j.nuclcard.2007.01.006
   Newby LK, 2000, AM J CARDIOL, V85, P801, DOI 10.1016/S0002-9149(99)00870-X
   Patel RN, 2007, SOUTH MED J, V100, P1006, DOI 10.1097/SMJ.0b013e318153f9c6
   Pollack CV, 2006, ACAD EMERG MED, V13, P13, DOI 10.1197/j.aem.2005.06.031
   Reichlin T, 2015, AM J MED, V128, P369, DOI 10.1016/j.amjmed.2014.10.032
   Roberts RR, 1997, JAMA-J AM MED ASSOC, V278, P1670, DOI 10.1001/jama.278.20.1670
   Ross Michael A, 2012, Crit Pathw Cardiol, V11, P128
   Shah BN, 2013, HEART, V99, P1793, DOI 10.1136/heartjnl-2013-304003
   Sheehy AM, 2014, J HOSP MED, V9, P203, DOI 10.1002/jhm.2163
   Six AJ, 2008, NETH HEART J, V16, P191, DOI 10.1007/BF03086144
   Swap CJ, 2005, JAMA-J AM MED ASSOC, V294, P2623, DOI 10.1001/jama.294.20.2623
   Tanaka H, 2001, J AM COLL CARDIOL, V37, P153, DOI 10.1016/S0735-1097(00)01054-8
   Than M, 2014, JAMA INTERN MED, V174, P51, DOI 10.1001/jamainternmed.2013.11362
   Than M, 2012, J AM COLL CARDIOL, V59, P2091, DOI 10.1016/j.jacc.2012.02.035
   Than MP, 2016, ANN EMERG MED, V68, P93, DOI 10.1016/j.annemergmed.2016.01.001
   Thomas GS, 2000, J NUCL CARDIOL, V7, P439, DOI 10.1067/mnc.2000.108030
   Underwood SR, 2004, EUR J NUCL MED MOL I, V31, P261, DOI 10.1007/s00259-003-1344-5
   WEARS RL, 1989, ANN EMERG MED, V18, P952
   Wilkinson K, 2001, EMERG MED CLIN N AM, V19, P35, DOI 10.1016/S0733-8627(05)70167-X
NR 54
TC 5
Z9 5
U1 0
U2 1
PU W B SAUNDERS CO-ELSEVIER INC
PI PHILADELPHIA
PA 1600 JOHN F KENNEDY BOULEVARD, STE 1800, PHILADELPHIA, PA 19103-2899 USA
SN 0733-8627
EI 1558-0539
J9 EMERG MED CLIN N AM
JI Emerg. Med. Clin. N. Am.
PD AUG
PY 2017
VL 35
IS 3
BP 535
EP +
DI 10.1016/j.emc.2017.03.003
PG 14
WC Emergency Medicine
WE Science Citation Index Expanded (SCI-EXPANDED)
SC Emergency Medicine
GA FD8JD
UT WOS:000407770100005
PM 28711123
DA 2023-05-13
ER

PT J
AU Parks, MM
   Secemsky, EA
   Yeh, RW
   Shen, CY
   Choi, E
   Kazi, DS
   Hsue, PY
AF Parks, Monica M.
   Secemsky, Eric A.
   Yeh, Robert W.
   Shen, Changyu
   Choi, Eunhee
   Kazi, Dhruv S.
   Hsue, Priscilla Y.
TI Longitudinal management and outcomes of acute coronary syndrome in
   persons living with HIV infection
SO EUROPEAN HEART JOURNAL-QUALITY OF CARE AND CLINICAL OUTCOMES
LA English
DT Article
DE HIV; Acute coronary syndrome; Outcomes
ID ACUTE MYOCARDIAL-INFARCTION; CARDIOVASCULAR MORTALITY; UNITED-STATES;
   CARE; RISK; DISEASE; PATIENT; ADULTS; DEATH
AB Aims Persons living with HIV (PLWH) have increased cardiovascular mortality, which may in part be due to differences in the management of acute coronary syndromes (ACS). The purpose of this study was to compare the in-hospital and post-discharge management and outcomes of ACS among persons with and without HIV.
   Methods and results This was a retrospective cohort study using data from Symphony Health, a data warehouse. All patients admitted between 1 January 2014 and 31 December 2016 with ACS were identified by International Classification of Diseases billing codes. Multivariate logistic regression models were used to examine in-hospital, 30-day and 12-month event rates between groups. A total of 1 125 126 individuals were included, 6612 (0.59%) with HIV. Persons living with HIV were younger (57.4 +/- 10.5 vs. 67.4 +/- 12.9 years, P< 0.0001) and had more medical comorbidities. Acute coronary syndrome type did not differ significantly with HIV status. Persons living with HIV were less likely to undergo coronary angiography (35.2% vs. 37.2%, adjusted OR 0.87, 95% CI 0.83-0.92, P < 0.0001), and those with both HIV and STEMI underwent fewer drug-eluting stents (60.1% vs. 68.5%, adjusted OR 0.81, 95% CI 0.68-0.96, P = 0.016). Persons living with HIV had higher adjusted rates of inpatient mortality (OR 1.29, 95% CI 1.15-1.44; P < 0.0001), 30-day readmission (OR 1.18, 95% CI 1.09-1.27; P < 0.0001) and 12-month mortality (OR 1.32, 95% CI 1.22-1.44; P < 0.0001). Twelve months following discharge, PLWH filled cardiac medications at lower rates.
   Conclusion In a contemporary cohort of persons hospitalized for ACS, PLWH received less guideline-supported interventional and medical therapies and had worse clinical outcomes. Strategies to optimize care are warranted in this unique population.
C1 [Parks, Monica M.; Choi, Eunhee] Univ Colorado, Dept Med, Anschutz Med Campus,12631 East 17th Ave, Aurora, CO 80045 USA.
   [Secemsky, Eric A.; Yeh, Robert W.; Shen, Changyu; Kazi, Dhruv S.] Beth Israel Deaconess Med Ctr, Dept Med, Richard A & Susan F Smith Ctr Outcomes Res Cardio, Boston, MA 02215 USA.
   [Secemsky, Eric A.; Yeh, Robert W.; Shen, Changyu; Kazi, Dhruv S.] Harvard Med Sch, Boston, MA 02115 USA.
   [Secemsky, Eric A.; Yeh, Robert W.; Kazi, Dhruv S.] Beth Israel Deaconess Med Ctr, Dept Med, Div Cardiol, Boston, MA USA.
   [Hsue, Priscilla Y.] Univ Calif San Francisco, Dept Med, San Francisco, CA 94143 USA.
C3 University of Colorado System; University of Colorado Anschutz Medical
   Campus; Harvard University; Beth Israel Deaconess Medical Center;
   Harvard University; Harvard Medical School; Harvard University; Beth
   Israel Deaconess Medical Center; University of California System;
   University of California San Francisco
RP Parks, MM (通讯作者)，Univ Colorado, Dept Med, Anschutz Med Campus,12631 East 17th Ave, Aurora, CO 80045 USA.
EM monica.parks@cuanschutz.edu
RI Yeh, Robert/AAJ-3463-2020
FU National Institutes of Health [K2AI112393-06]
FX National Institutes of Health (Award number K2AI112393-06) awarded to
   P.H.
CR Amsterdam EA, 2014, J AM COLL CARDIOL, V64, P2713, DOI [10.1016/j.jacc.2014.10.011, 10.1161/CIR.0000000000000134, 10.1016/j.jacc.2014.09.017]
   Baillargeon JG, 2010, PUBLIC HEALTH REP, V125, P64, DOI 10.1177/00333549101250S109
   Bhaskaran K, 2008, JAMA-J AM MED ASSOC, V300, P51, DOI 10.1001/jama.300.1.51
   Boccara F, 2006, HEART, V92, P543, DOI 10.1136/hrt.2005.068445
   Boccara F, 2011, EUR HEART J, V32, P41, DOI 10.1093/eurheartj/ehq372
   Bozzette SA, 1998, NEW ENGL J MED, V339, P1897, DOI 10.1056/NEJM199812243392606
   Clement ME, 2018, MEDICINE, V97, DOI 10.1097/MD.0000000000009849
   Crane HM, 2017, JAMA CARDIOL, V2, P260, DOI 10.1001/jamacardio.2016.5139
   D'Ascenzo F, 2014, THROMB RES, V134, P558, DOI 10.1016/j.thromres.2014.05.037
   Feinstein MJ, 2019, BMC MED, V17, DOI 10.1186/s12916-019-1385-7
   Feinstein MJ, 2016, AM J CARDIOL, V117, P214, DOI 10.1016/j.amjcard.2015.10.030
   Fleishman JA, 2012, JAIDS-J ACQ IMM DEF, V60, P249, DOI 10.1097/QAI.0b013e318258c696
   HCUP Databases, 2020, HEALTHC COST UT PROJ
   Hess GP, 2017, CIRCULATION, V136, P2210, DOI 10.1161/CIRCULATIONAHA.117.028430
   Hsue PY, 2019, NAT REV CARDIOL, V16, P745, DOI 10.1038/s41569-019-0219-9
   Hsue PY, 2012, J AM HEART ASSOC, V1, DOI 10.1161/JAHA.111.000422
   Hsue PY, 2004, CIRCULATION, V109, P316, DOI 10.1161/01.CIR.0000114520.38748.AA
   Jaggy C, 2003, LANCET, V362, P877, DOI 10.1016/S0140-6736(03)14307-3
   Jeon C, 2017, AIDS RES HUM RETROV, V33, P1214, DOI [10.1089/aid.2017.0128, 10.1089/AID.2017.0128]
   Lin HZ, 2013, ECON LETT, V121, P449, DOI 10.1016/j.econlet.2013.09.004
   Lohse N, 2007, ANN INTERN MED, V146, P87, DOI 10.7326/0003-4819-146-2-200701160-00003
   Lorgis L, 2013, CIRCULATION, V127, P1767, DOI 10.1161/CIRCULATIONAHA.113.001874
   Matetzky S, 2003, ARCH INTERN MED, V163, P457, DOI 10.1001/archinte.163.4.457
   McAlister FA, 2007, ARCH INTERN MED, V167, P1019, DOI 10.1001/archinte.167.10.1019
   Metzger NL, 2014, INT J STD AIDS, V25, P532, DOI 10.1177/0956462413516099
   Neumann FJ, 2019, EUR HEART J, V40, P87, DOI 10.1093/eurheartj/ehy394
   Ogunbayo GO, 2020, J GEN INTERN MED, V35, P57, DOI 10.1007/s11606-019-05416-6
   Palella FJ, 2006, JAIDS-J ACQ IMM DEF, V43, P27, DOI 10.1097/01.qai.0000233310.90484.16
   Pearce D, 2012, AM J CARDIOL, V110, P1078, DOI 10.1016/j.amjcard.2012.05.045
   Peyracchia M, 2019, J CARDIOVASC MED, V20, P321, DOI 10.2459/JCM.0000000000000767
   Ren XS, 2009, AM J CARDIOL, V104, P216, DOI 10.1016/j.amjcard.2009.03.036
   Roe MT, 2006, AM HEART J, V151, P1205, DOI 10.1016/j.ahj.2005.08.006
   Shah ASV, 2018, CIRCULATION, V138, P1100, DOI 10.1161/CIRCULATIONAHA.117.033369
   Sidney S, 2016, JAMA CARDIOL, V1, P594, DOI 10.1001/jamacardio.2016.1326
   Singh V, 2017, J INTERV CARDIOL, V30, P405, DOI 10.1111/joic.12433
   Smilowitz NR, 2016, J INVASIVE CARDIOL, V28, P403
   Smit M, 2015, LANCET INFECT DIS, V15, P810, DOI 10.1016/S1473-3099(15)00056-0
NR 37
TC 4
Z9 4
U1 0
U2 1
PU OXFORD UNIV PRESS
PI OXFORD
PA GREAT CLARENDON ST, OXFORD OX2 6DP, ENGLAND
SN 2058-5225
EI 2058-1742
J9 EUR HEART J-QUAL CAR
JI Eur. Heart J.-Qual. Care Clin. Outcomes
PD JUL
PY 2021
VL 7
IS 3
BP 273
EP 279
DI 10.1093/ehjqcco/qcaa088
PG 7
WC Cardiac & Cardiovascular Systems
WE Science Citation Index Expanded (SCI-EXPANDED)
SC Cardiovascular System & Cardiology
GA SS1SJ
UT WOS:000661521300008
PM 33226071
OA Green Published
DA 2023-05-13
ER

PT J
AU Ya'Qoub, L
   Alqarqaz, M
   Mahadevan, VS
   Saad, M
   Elgendy, IY
AF Ya'Qoub, Lina
   Alqarqaz, Mohammad
   Mahadevan, Vaikom S.
   Saad, Marwan
   Elgendy, Islam Y.
TI Impact of COVID-19 on Management Strategies for Coronary and Structural
   Heart Disease Interventions
SO CURRENT CARDIOLOGY REPORTS
LA English
DT Review
DE COVID-19; Pandemic; Cardiac procedures; Interventional cardiology;
   Structural heart disease; Cardiovascular disease
ID ACUTE MYOCARDIAL-INFARCTION; STATEMENT; SOCIETY
AB Purpose of Review The COVID-19 pandemic has created unprecedented challenges globally, with significant strain on the healthcare system in the United States and worldwide. In this article, we review the impact of COVID-19 on percutaneous coronary interventions and structural heart disease practices, as well as the impact of the pandemic on related clinical research and trials. We also discuss the consensus recommendations from the scientific societies and suggest potential solutions and strategies to overcome some of these challenges. Findings With the limited resources and significant burden on the healthcare system during the pandemic, changes have evolved in practice to provide care to the highest risk patients while minimizing unnecessary exposure during elective surgical or transcatheter procedures. The COVID-19 crisis has significantly impacted the management of patients with acute coronary syndromes, chronic coronary syndromes, and structural heart disease.
C1 [Ya'Qoub, Lina; Alqarqaz, Mohammad] Henry Ford Hosp, Div Intervent Cardiol, Detroit, MI 48202 USA.
   [Mahadevan, Vaikom S.] Univ Calif San Francisco, Dept Struct Heart Dis, San Francisco, CA 94143 USA.
   [Saad, Marwan] Brown Univ, Div Cardiol, Warren Alpert Med Sch, Lifespan Cardiovasc Inst, Providence, RI 02912 USA.
   [Elgendy, Islam Y.] Univ Kentucky, Div Cardiovasc Med, Gill Heart Inst, Lexington, KY 40536 USA.
C3 Henry Ford Health System; Henry Ford Hospital; University of California
   System; University of California San Francisco; Brown University;
   Lifespan Health Rhode Island; University of Kentucky
RP Elgendy, IY (通讯作者)，Univ Kentucky, Div Cardiovasc Med, Gill Heart Inst, Lexington, KY 40536 USA.
EM Yaqoublina1989@gmail.com; malqarq1@hfhs.org; vaikom.mahadevan@ucsf.edu;
   marwansaad@gmail.com; iyelgendy@gmail.com
RI Elgendy, Islam Y/C-3900-2017
OI Elgendy, Islam Y/0000-0001-9853-7591
CR Abdelaziz HK, 2020, AM HEART J, V226, P45, DOI 10.1016/j.ahj.2020.04.022
   [Anonymous], 2020, COR DIS 2019 COVID 1
   Bagiella E, 2020, J AM COLL CARDIOL, V76, P342, DOI 10.1016/j.jacc.2020.05.041
   Banerjee A, 2021, EUR J PREV CARDIOL, V28, P1599, DOI 10.1093/eurjpc/zwaa155
   Bangalore S, 2020, NEW ENGL J MED, V382, P2478, DOI 10.1056/NEJMc2009020
   Caswell Hal, 2001, pi
   Chirumamilla S, 2021, CURR CARDIOL REV, V17, P137, DOI 10.2174/1573403X15666191120115107
   Collins George B, 2020, JACC Case Rep, V2, P1426, DOI 10.1016/j.jaccas.2020.04.024
   De Luca G, 2020, J AM COLL CARDIOL, V76, P2321, DOI 10.1016/j.jacc.2020.09.546
   Dehghani P, 2020, AM HEART J, V227, P11, DOI 10.1016/j.ahj.2020.05.006
   Freno Daniel R, 2021, JTCVS Open, V7, P63, DOI 10.1016/j.xjon.2021.06.006
   Fried JA, 2020, CIRCULATION, V141, P1930, DOI 10.1161/CIRCULATIONAHA.120.047164
   Garcia S, 2021, J AM COLL CARDIOL, V77, P1994, DOI 10.1016/j.jacc.2021.02.055
   Garcia S, 2020, J AM COLL CARDIOL, V75, P2871, DOI 10.1016/j.jacc.2020.04.011
   Guddeti, 2021, TCT 2021 ORL FL NOV
   Hassan A, 2020, CAN J CARDIOL, V36, P1139, DOI 10.1016/j.cjca.2020.04.030
   Katsoularis I, 2021, LANCET, V398, P599, DOI 10.1016/S0140-6736(21)00896-5
   Khera A, 2020, AM J PREVENT CARDIOL, V1, DOI 10.1016/j.ajpc.2020.100009
   Khialani B, 2020, HEART, V106, P1183, DOI 10.1136/heartjnl-2020-317221
   Kitahara S, 2021, OPEN HEART, V8, DOI 10.1136/openhrt-2020-001497
   Lemos PA, 2020, CARDIOVASC DIAGN THE, V10, P1345, DOI 10.21037/cdt-20-521
   Lin TW, 2021, ACTA CARDIOL SIN, V37, P114, DOI 10.6515/ACS.202101_37(1).20201025A
   MacIntyre CR, 2020, LANCET, V395, P1950, DOI 10.1016/S0140-6736(20)31183-1
   Mahmud E, 2020, CATHETER CARDIO INTE, V96, P336, DOI 10.1002/ccd.28946
   Mehta JJ, 2020, J CARDIAC SURG, V35, P1168, DOI 10.1111/jocs.14602
   Metzler B, 2020, EUR HEART J, V41, P1852, DOI 10.1093/eurheartj/ehaa314
   Mohamed MO, 2021, CATHETER CARDIO INTE, V98, P1252, DOI 10.1002/ccd.29663
   National Institutes of Health UPDATE, 2020, NIH LAT APPL POL DUE
   Parwani P, 2019, J AM COLL CARDIOL, V73, P1089, DOI 10.1016/j.jacc.2018.12.044
   Poulin MF, 2020, JACC-CARDIOVASC INTE, V13, P1951, DOI 10.1016/j.jcin.2020.06.032
   Ro R, 2020, JAMA NETW OPEN, V3, DOI 10.1001/jamanetworkopen.2020.19801
   Saad M, 2021, JAMA-J AM MED ASSOC, V326, P1940, DOI 10.1001/jama.2021.18890
   Shah PB, 2020, CATHETER CARDIO INTE, V96, P659, DOI 10.1002/ccd.28910
   Shreenivas S, 2020, JACC-CARDIOVASC INTE, V13, P1605, DOI 10.1016/j.jcin.2020.04.053
   Tam CCF, 2020, CIRC-CARDIOVASC QUAL, V13, DOI 10.1161/CIRCOUTCOMES.120.006631
   Welt FGP, 2020, J AM COLL CARDIOL, V75, P2372, DOI 10.1016/j.jacc.2020.03.021
   Wood DA, 2020, CAN J CARDIOL, V36, P971, DOI [10.1016/j.cjca.2020.04.031, 10.1016/j.athoracsur.2020.04.017, 10.1016/j.jacc.2020.04.063]
   Woolf SH, 2021, JAMA-J AM MED ASSOC, V325, P1786, DOI 10.1001/jama.2021.5199
   Ya'qoub Lina, 2021, Am Heart J Plus, V3, P100011, DOI 10.1016/j.ahjo.2021.100011
   Yamaji K, 2022, J CARDIOL, V79, P455, DOI 10.1016/j.jjcc.2021.08.006
NR 40
TC 2
Z9 2
U1 1
U2 1
PU SPRINGER
PI NEW YORK
PA ONE NEW YORK PLAZA, SUITE 4600, NEW YORK, NY, UNITED STATES
SN 1523-3782
EI 1534-3170
J9 CURR CARDIOL REP
JI Curr. Cardiol. Rep.
PD JUN
PY 2022
VL 24
IS 6
BP 679
EP 687
DI 10.1007/s11886-022-01691-8
EA MAR 2022
PG 9
WC Cardiac & Cardiovascular Systems
WE Science Citation Index Expanded (SCI-EXPANDED)
SC Cardiovascular System & Cardiology
GA 2A5UZ
UT WOS:000773825600001
PM 35347567
OA Bronze, Green Published
DA 2023-05-13
ER

PT J
AU Goel, H
   Melot, J
   Krinock, MD
   Kumar, A
   Nadar, SK
   Lip, GYH
AF Goel, Harsh
   Melot, Joshua
   Krinock, Matthew D.
   Kumar, Ashish
   Nadar, Sunil K.
   Lip, Gregory Y. H.
TI Heart-type fatty acid-binding protein: an overlooked cardiac biomarker
SO ANNALS OF MEDICINE
LA English
DT Review
DE HFABP; heart-type fatty acid-binding protein; review; acute coronary
   syndrome; troponin; congestive heart failure; prognosis
ID ACUTE MYOCARDIAL-INFARCTION; ACUTE CORONARY SYNDROME; HIGH-SENSITIVITY
   TROPONIN; LONG-TERM MORTALITY; BRAIN NATRIURETIC PEPTIDE; ACUTE
   PULMONARY-EMBOLISM; MACS DECISION RULE; EARLY-DIAGNOSIS; PROGNOSTIC
   VALUE; EMERGENCY-DEPARTMENT
AB Cardiac troponins (cTn) are currently the standard of care for the diagnosis of acute coronary syndromes (ACS) in patients presenting to the emergency department (ED) with chest pain (CP). However, their plasma kinetics necessitate a prolonged ED stay or overnight hospital admission, especially in those presenting early after CP onset. Moreover, ruling out ACS in low-risk patients requires prolonged ED observation or overnight hospital admission to allow serial measurements of c-Tn, adding cost. Heart-type fatty acid-binding protein (H-FABP) is a novel marker of myocardial injury with putative advantages over cTn. Being present in abundance in the myocellular cytoplasm, it is released rapidly (<1 h) after the onset of myocardial injury and could potentially play an important role in both earlier diagnosis of high-risk patients presenting early after CP onset, as well as in risk-stratifying low-risk patients rapidly. Like cTn, H-FABP also has a potential role as a prognostic marker in other conditions where the myocardial injury occurs, such as acute congestive heart failure (CHF) and acute pulmonary embolism (PE). This review provides an overview of the evidence examining the role of H-FABP in early diagnosis and risk stratification of patients with CP and in non-ACS conditions associated with myocardial injury.Key messages Heart-type fatty acid-binding protein is a biomarker that is elevated early in myocardial injury The routine use in the emergency department complements the use of troponins in ruling out acute coronary syndromes in patients presenting early with chest pain It also is useful in risk stratifying patients with other conditions such as heart failure and acute pulmonary embolism.
C1 [Goel, Harsh; Melot, Joshua; Krinock, Matthew D.] St Lukes Univ Hosp, Dept Med, Bethlehem, PA USA.
   [Goel, Harsh] Temple Univ, Luis Katz Sch Med, Philadelphia, PA 19122 USA.
   [Kumar, Ashish] Wellspan York Hosp, Dept Med, York, PA USA.
   [Nadar, Sunil K.] Sultan Qaboos Univ, Dept Med, Muscat, Oman.
   [Lip, Gregory Y. H.] Univ Liverpool, Liverpool Ctr Cardiovasc Sci, Liverpool, Merseyside, England.
   [Lip, Gregory Y. H.] Liverpool Heart & Chest Hosp, Liverpool, Merseyside, England.
   [Lip, Gregory Y. H.] Aalborg Univ, Dept Clin Med, Aalborg, Denmark.
C3 Pennsylvania Commonwealth System of Higher Education (PCSHE); Temple
   University; Sultan Qaboos University; N8 Research Partnership; RLUK-
   Research Libraries UK; University of Liverpool; Liverpool Heart & Chest
   Hospital; Aalborg University
RP Goel, H (通讯作者)，St Lukes Univ Hosp, Dept Med EW4, 801 Ostrum St, Bethlehem, PA 18015 USA.
EM harsh_goel@hotmail.com
OI GOEL, HARSH/0000-0003-0081-9852; Krinock, Matthew/0000-0001-8140-8371
CR Agnello L, 2017, SCAND J CLIN LAB INV, V77, P428, DOI 10.1080/00365513.2017.1335880
   Aldous S, 2012, RESUSCITATION, V83, pE27, DOI 10.1016/j.resuscitation.2011.09.031
   Valle HA, 2008, EUR J EMERG MED, V15, P140, DOI 10.1097/MEJ.0b013e3282efd47a
   Alpert JS, 2000, J AM COLL CARDIOL, V36, P959, DOI 10.1016/S0735-1097(00)00804-4
   Anand IS, 2003, CIRCULATION, V107, P1278, DOI 10.1161/01.CIR.0000054164.99881.00
   Arimoto T, 2005, J CARD FAIL, V11, P56, DOI 10.1016/j.cardfail.2004.03.005
   Arimoto T, 2007, J CARD FAIL, V13, P34, DOI 10.1016/j.cardfail.2006.09.002
   Bajaj A, 2015, J CRIT CARE, V30, DOI 10.1016/j.jcrc.2015.05.026
   Bank IEM, 2016, EUR HEART J-ACUTE CA, V5, P364, DOI 10.1177/2048872615584077
   Barco S, 2019, EUR HEART J, V40, P902, DOI 10.1093/eurheartj/ehy873
   Berger R, 2002, CIRCULATION, V105, P2392, DOI 10.1161/01.CIR.0000016642.15031.34
   Bertinchant JP, 1996, CLIN BIOCHEM, V29, P587, DOI 10.1016/S0009-9120(96)00105-1
   Body R, 2017, EMERG MED J, V34, P586, DOI 10.1136/emermed-2016-206148
   Body R, 2014, HEART, V100, P1462, DOI 10.1136/heartjnl-2014-305564
   Body R, 2011, RESUSCITATION, V82, P1041, DOI 10.1016/j.resuscitation.2011.03.015
   Borg J, 2004, J REHABIL MED, V36, P61, DOI 10.1080/16501960410023822
   Boscheri A, 2010, AM HEART J, V160, P294, DOI 10.1016/j.ahj.2010.05.010
   Carlton E, 2016, JAMA CARDIOL, V1, P405, DOI 10.1001/jamacardio.2016.1309
   Carlton E, 2016, ACAD EMERG MED, V23, P136, DOI 10.1111/acem.12860
   Carroll C, 2013, EMERG MED J, V30, P280, DOI 10.1136/emermed-2012-201174
   Cavus U, 2006, J NATL MED ASSOC, V98, P1067
   Centers for Disease Control and Prevention website, NAT HOSP AMB MED CAR
   Collinson P, 2014, HEART, V100, P140, DOI 10.1136/heartjnl-2013-304716
   Cortijo S, 2019, MOL SYST BIOL, V15, DOI 10.15252/msb.20188591
   Dellas C, 2007, EUR HEART J, V28, P138
   Dellas C, 2018, INT J CARDIOL, V265, P223, DOI 10.1016/j.ijcard.2018.04.066
   Dellas C, 2010, J AM COLL CARDIOL, V55, P2150, DOI 10.1016/j.jacc.2009.10.078
   Dinh W, 2011, BMC CARDIOVASC DISOR, V11, DOI 10.1186/1471-2261-11-41
   Dolmans LS, 2019, CEREBROVASC DIS, V47, P207, DOI 10.1159/000502449
   Du RH, 2020, EUR RESPIR J, V55, DOI 10.1183/13993003.00524-2020
   Eggers KM, 2012, CLIN CHIM ACTA, V413, P1135, DOI 10.1016/j.cca.2012.03.011
   Fransen EJ, 1998, ANN THORAC SURG, V65, P48, DOI 10.1016/S0003-4975(97)01036-9
   GAMI BN, 2015, J CLIN DIAGN RES, V9
   Garcia-Valdecasas S, 2011, ACTA CARDIOL, V66, P315, DOI 10.1080/AC.66.3.2114131
   Gerede DM, 2015, CARDIOVASC J AFR, V26, P204, DOI 10.5830/CVJA-2015-028
   Gimenez MR, 2013, INT J CARDIOL, V168, P3896, DOI 10.1016/j.ijcard.2013.06.049
   Glatz JFC, 2014, CLIN LIPIDOL, V9, P205, DOI 10.2217/CLP.13.87
[truncated: 3,229,626 more chars]
