# Supplementary material for: The research progress and research trends in acute coronary syndrome nursing: A review of visual analysis based on the Web of Science database
Source: Medicine (Baltimore). 2024 Feb 16;103(7):e35849. doi: 10.1097/MD.0000000000035849 (PMC10869036; doi:10.1097/MD.0000000000035849)
Supplement: Supplementary file 3 [file medi-103-e35849-s003.txt]

FN Clarivate Analytics Web of Science
VR 1.0
PT J
AU Fors, A
   Gyllensten, H
   Swedberg, K
   Ekman, I
AF Fors, Andreas
   Gyllensten, Hanna
   Swedberg, Karl
   Ekman, Inger
TI Effectiveness of person-centred care after acute coronary syndrome in
   relation to educational level: Subgroup analysis of a two-armed
   randomised controlled trial
SO INTERNATIONAL JOURNAL OF CARDIOLOGY
LA English
DT Article
DE Cardiac rehabilitation; Myocardial infarction; Patient-centered care;
   Person-centred care; Randomized controlled trial; Socioeconomic factors
ID CHRONIC HEART-FAILURE; ACUTE MYOCARDIAL-INFARCTION; IMPROVES
   SELF-EFFICACY; SOCIOECONOMIC-STATUS; CARDIAC REHABILITATION; DISEASE;
   ADHERENCE; LIFE; PROGRAMS; OUTCOMES
AB Aim: The aim of this study was to evaluate the effects of person-centred care (PCC) after acute coronary syndrome (ACS) in relation to educational level of participants.
   Method: 199 Patients <75 years with ACS were randomised to PCC plus usual care or usual care alone and followed for 6 months from hospital to outpatient care and primary care. For the PCC group, patients and health care professionals co-created a PCC health plan reflecting both perspectives, which induced a continued collaboration in person-centred teams at each health care level. A composite score of changes that included general self-efficacy assessment, return to work or previous activity level, re-hospitalisation or death was used as outcome measure.
   Results: In the group of patients without postsecondary education (n = 90) the composite score showed a significant improvement in favour of the PCC intervention (n = 40) vs. usual care (n = 50) at six months (35.0%, n = 14 vs. 16.0%, n = 8; odds ratio (OR) = 2.8, 95% confidence interval (CI): 1.0-7.7, P = 0.041). In patients with postsecondary education (n = 109), a non-significant difference in favour of the PCC intervention (n = 54) vs. usual care (n = 55) was observed in the composite score (13.0%, n = 7 vs 3.6%, n = 2; OR = 3.9, 95% CI: 0.8-19.9, P = 0.097).
   Conclusion: A PCC approach, which stresses the necessity of a patient-health care professional partnership, is beneficial in patients with low education after an ACS event. Because these patients have been identified as a vulnerable group in cardiac rehabilitation, we suggest that PCC can be integrated into conventional cardiac rehabilitation programmes to improve both equity in uptake and health outcomes. (C) 2016 The Authors. Published by Elsevier Ireland Ltd.
C1 [Fors, Andreas; Gyllensten, Hanna; Ekman, Inger] Univ Gothenburg, Sahlgrenska Acad, Inst Hlth & Care Sci, Box 457, S-40530 Gothenburg, Sweden.
   [Fors, Andreas; Gyllensten, Hanna; Swedberg, Karl; Ekman, Inger] Univ Gothenburg, Ctr Person Ctr Care GPCC, Gothenburg, Sweden.
   [Fors, Andreas] Reg Vastra Gotaland, Primary Hlth Care, Narhalsan Res & Dev, Gothenburg, Sweden.
   [Gyllensten, Hanna] Karolinska Inst, Dept Clin Neurosci, Stockholm, Sweden.
   [Swedberg, Karl] Univ Gothenburg, Sahlgrenska Acad, Dept Mol & Clin Med, Gothenburg, Sweden.
   [Swedberg, Karl] Imperial Coll, Natl Heart & Lung Inst, London, England.
C3 University of Gothenburg; University of Gothenburg; Karolinska
   Institutet; University of Gothenburg; RLUK- Research Libraries UK;
   Imperial College London
RP Fors, A (通讯作者)，Univ Gothenburg, Sahlgrenska Acad, Inst Hlth & Care Sci, Box 457, S-40530 Gothenburg, Sweden.
EM andreas.fors@gu.se
RI Swedberg, Karl/B-2475-2008; Gyllensten, Hanna/H-7378-2016
OI Gyllensten, Hanna/0000-0001-6890-5162
FU Centre for Person-Centred Care at the University of Gothenburg (GPCC),
   Sweden; Swedish Government [2009-1088]; University of Gothenburg,
   Sweden; Research and Development Unit, Primary Health Care, Region
   Vastra Gotaland;  [ALFGBG-444681]
FX This work was supported by the Centre for Person-Centred Care at the
   University of Gothenburg (GPCC), Sweden. GPCC is funded by the Swedish
   Government's grant for Strategic Research Areas, Care Sciences
   (Application to Swedish Research Council no. 2009-1088) and co-funded by
   the University of Gothenburg, Sweden. The Swedish Research Council (DNr
   521-2013-2723), the Swedish agreement between the government and the
   county councils concerning economic support for providing an
   infrastructure for research and education of doctors (ALFGBG-444681);
   and Research and Development Unit, Primary Health Care, Region
   (ALFGBG-444681); and Research and Development Unit, Primary Health Care,
   Region Vastra Gotaland also contributed to the funding of Vastra
   Gotaland also contributed to the funding of the study.
CR Andrikopoulos G, 2013, INT J CARDIOL, V168, P922, DOI 10.1016/j.ijcard.2012.10.049
   BANDURA A, 1977, PSYCHOL REV, V84, P191, DOI 10.1037/0033-295X.84.2.191
   Brannstrom M, 2014, EUR J HEART FAIL, V16, P1142, DOI 10.1002/ejhf.151
   Britton A, 2012, EUR J PUBLIC HEALTH, V22, P831, DOI 10.1093/eurpub/ckr150
   Chan RHM, 2008, AM J CARDIOL, V102, P1583, DOI 10.1016/j.amjcard.2008.08.022
   Clark AM, 2007, EUR J CARDIOV PREV R, V14, P538, DOI 10.1097/HJR.0b013e328013f11a
   Clark AM, 2011, HEART LUNG, V40, P156, DOI 10.1016/j.hrtlng.2010.01.007
   Clark RA, 2015, EUR J PREV CARDIOL, V22, P35, DOI 10.1177/2047487313501093
   De Irala-Estevez J, 2000, EUR J CLIN NUTR, V54, P706, DOI 10.1038/sj.ejcn.1601080
   Dudas K, 2013, EUR J CARDIOVASC NUR, V12, P521, DOI 10.1177/1474515112472270
   Dusseldorp E, 1999, HEALTH PSYCHOL, V18, P506, DOI 10.1037/0278-6133.18.5.506
   Ekman I, 2012, EUR HEART J, V33, P1112, DOI 10.1093/eurheartj/ehr306
   Ekman I, 2011, EUR J CARDIOVASC NUR, V10, P248, DOI 10.1016/j.ejcnurse.2011.06.008
   Fillipas S, 2006, AUST J PHYSIOTHER, V52, P185, DOI 10.1016/S0004-9514(06)70027-7
   Fors A, 2016, EUR J CARDIOVASC NUR, V15, P186, DOI 10.1177/1474515115623437
   Fors A, 2015, INT J CARDIOL, V187, P693, DOI 10.1016/j.ijcard.2015.03.336
   Jackevicius CA, 2008, CIRCULATION, V117, P1028, DOI 10.1161/CIRCULATIONAHA.107.706820
   Jackson L, 2005, HEART, V91, P10, DOI 10.1136/hrt.2004.045559
   Jin H, 2014, BMC CARDIOVASC DISOR, V14, DOI 10.1186/1471-2261-14-127
   Lau-Walker M, 2009, PATIENT EDUC COUNS, V75, P290, DOI 10.1016/j.pec.2009.02.001
   Lorig KR, 2003, ANN BEHAV MED, V26, P1, DOI 10.1207/S15324796ABM2601_01
   Mayer-Berger W, 2014, EUR J PREV CARDIOL, V21, P145, DOI 10.1177/2047487312465526
   Meillier LK, 2012, SCAND J PUBLIC HEALT, V40, P286, DOI 10.1177/1403494812443600
   Micallef L, 2014, PLOS ONE, V9, DOI 10.1371/journal.pone.0101717
   Olsson LE, 2013, J CLIN NURS, V22, P456, DOI 10.1111/jocn.12039
   Osler M, 2014, PLOS ONE, V9, DOI 10.1371/journal.pone.0086758
   Packer M, 2001, J CARD FAIL, V7, P176, DOI 10.1054/jcaf.2001.25652
   Rasmussen JN, 2006, J EPIDEMIOL COMMUN H, V60, P351, DOI 10.1136/jech.200X.040972
   Rodjer L, 2012, BMC PUBLIC HEALTH, V12, DOI 10.1186/1471-2458-12-693
   SALTIN B, 1968, CIRCULATION, V38, P1104, DOI 10.1161/01.CIR.38.6.1104
   Schwarzer R., 1995, MEASURES HLTH PSYCHO, P35, DOI DOI 10.1037/T00393-000
   Sen K, 2000, LANCET, V356, P577, DOI 10.1016/S0140-6736(00)02590-3
   The National Board of Health and Welfare, NAT GUID CARD CAR
   Thompson DR, 2009, HEART, V95, P1897, DOI 10.1136/hrt.2009.173732
   Tonne C, 2005, CIRCULATION, V111, P3063, DOI 10.1161/CIRCULATIONAHA.104.496174
   Twardella D, 2006, HEART, V92, P635, DOI 10.1136/hrt.2005.067611
   Ulin K, 2016, EUR J CARDIOVASC NUR, V15, pE19, DOI 10.1177/1474515115569945
   Verlinde E, 2012, INT J EQUITY HEALTH, V11, DOI 10.1186/1475-9276-11-12
   Voss M., 2012, PLOS ONE, V7
   Wedel H, 2001, AM HEART J, V142, P502, DOI 10.1067/mhj.2001.117600
   Willems S, 2005, PATIENT EDUC COUNS, V56, P139, DOI 10.1016/j.pec.2004.02.011
NR 41
TC 35
Z9 36
U1 0
U2 16
PU ELSEVIER IRELAND LTD
PI CLARE
PA ELSEVIER HOUSE, BROOKVALE PLAZA, EAST PARK SHANNON, CO, CLARE, 00000,
   IRELAND
SN 0167-5273
EI 1874-1754
J9 INT J CARDIOL
JI Int. J. Cardiol.
PD OCT 15
PY 2016
VL 221
BP 957
EP 962
DI 10.1016/j.ijcard.2016.07.060
PG 6
WC Cardiac & Cardiovascular Systems
WE Science Citation Index Expanded (SCI-EXPANDED); Social Science Citation Index (SSCI)
SC Cardiovascular System & Cardiology
GA DX9DA
UT WOS:000384692600181
PM 27441475
OA hybrid
DA 2023-05-13
ER

PT J
AU Tolppanen, H
   Mercedes, RL
   Lassus, J
   Sadoune, M
   Gayat, E
   Pulkki, K
   Arrigo, M
   Krastinova, E
   Sionis, A
   Parissis, J
   Spinar, J
   Januzzi, J
   Harjola, VP
   Mebazaa, A
AF Tolppanen, Heli
   Mercedes, Rivas-Lasarte
   Lassus, Johan
   Sadoune, Malha
   Gayat, Etienne
   Pulkki, Kari
   Arrigo, Mattia
   Krastinova, Evguenia
   Sionis, Alessandro
   Parissis, John
   Spinar, Jindrich
   Januzzi, James
   Harjola, Veli-Pekka
   Mebazaa, Alexandre
TI Combined Measurement of Soluble ST2 and Amino-Terminal Pro-B-Type
   Natriuretic Peptide Provides Early Assessment of Severity in Cardiogenic
   Shock Complicating Acute Coronary Syndrome
SO CRITICAL CARE MEDICINE
LA English
DT Article
DE amino-terminal pro-B-type natriuretic peptide; biomarkers; cardiogenic
   shock; prognosis; ST2
ID DECOMPENSATED HEART-FAILURE; FAMILY-MEMBER ST2; MYOCARDIAL-INFARCTION;
   MORTALITY; BIOMARKERS; PREDICTION; RECEPTOR; SUPPORT
AB Objectives: Mortality in cardiogenic shock complicating acute coronary syndrome is high, and objective risk stratification is needed for rational use of advanced therapies such as mechanical circulatory support. Traditionally, clinical variables have been used to judge risk in cardiogenic shock. The aim of this study was to assess the added value of serial measurement of soluble ST2 and amino-terminal pro-B-type natriuretic peptide to clinical parameters for risk stratification in cardiogenic shock.
   Design: CardShock (www.clinicaltrials.gov NCT01374867) is a prospective European multinational study of cardiogenic shock. The main study introduced CardShock risk score, which is calculated from seven clinical variables at baseline, and was associated with short-term mortality.
   Setting: Nine tertiary care university hospitals.
   Patients: Patients with cardiogenic shock caused by acute coronary syndrome (n=145).
   Interventions: In this substudy, plasma samples from the study patients were analyzed at eight time points during the ICU or cardiac care unit stay. Additional prognostic value of the biomarkers was assessed with incremental discrimination improvement.
   Measurements and Main Results: The combination of soluble ST2 and amino-terminal pro-B-type natriuretic peptide showed excellent discrimination for 30-day mortality (area under the curve, 0.77 at 12 hr up to 0.93 at 5-10 d after cardiogenic shock onset). At 12 hours, patients with both biomarkers elevated (soluble ST2, >= 500 ng/mL and amino-terminal pro-B-type natriuretic peptide, >= 4,500 ng/L) had higher 30-day mortality (79%) compared to those with one or neither biomarkers elevated (31% or 10%, respectively; p < 0.001). Combined measurement of soluble ST2 and amino-terminal pro-B-type natriuretic peptide at 12 hours added value to CardShock risk score, correctly reclassifying 11% of patients.
   Conclusions: The combination of results for soluble ST2 and amino-terminal pro-B-type natriuretic peptide provides early risk assessment beyond clinical variables in patients with acute coronary syndrome-related cardiogenic shock and may help therapeutic decision making in these patients.
C1 [Tolppanen, Heli; Mercedes, Rivas-Lasarte; Sadoune, Malha; Gayat, Etienne; Arrigo, Mattia; Krastinova, Evguenia; Mebazaa, Alexandre] INSERM UMR S942, Paris, France.
   [Tolppanen, Heli] Paijat Hame Cent Hosp, Ctr Heart, Keskussairaalankatu 7, Lahti 15850, Finland.
   [Tolppanen, Heli; Lassus, Johan] Univ Helsinki, Heart & Lung Ctr, Div Cardiol, Helsinki, Finland.
   [Tolppanen, Heli; Lassus, Johan; Harjola, Veli-Pekka] Helsinki Univ Hosp, Helsinki, Finland.
   [Mercedes, Rivas-Lasarte; Sionis, Alessandro] Univ Autonoma Barcelona, Biomed Res Inst IIB St Pau, Hosp Santa Creu & St Pau, Intens Cardiac Care Unit,Cardiol Dept, Barcelona, Spain.
   [Gayat, Etienne; Arrigo, Mattia; Mebazaa, Alexandre] Univ Hosp St Louis Lariboisiere, AP HP, Dept Anesthesia & Crit Care, Paris, France.
   [Pulkki, Kari] Univ Eastern Finland, Dept Clin Chem, Kuopio, Finland.
   [Pulkki, Kari] Eastern Finland Lab Ctr, Kuopio, Finland.
   [Arrigo, Mattia] Univ Hosp Zurich, Univ Heart Ctr, Dept Cardiol, Zurich, Switzerland.
   [Arrigo, Mattia] Univ Hosp Zurich, Univ Heart Ctr, Div Cardiol, Zurich, Switzerland.
   [Krastinova, Evguenia] St Antoine Hosp, Univ Hosp Paris Est, AP HP, Clin Res Platform URCEST CREST, Paris, France.
   [Parissis, John] Attikon Univ Hosp, Heart Failure Clin, Athens, Greece.
   [Parissis, John] Attikon Univ Hosp, Secondary Cardiol Dept, Athens, Greece.
   [Spinar, Jindrich] Univ Hosp Brno, Dept Internal Med & Cardiol, Brno, Czech Republic.
   [Spinar, Jindrich] Int Clin Res Ctr, Brno, Czech Republic.
   [Januzzi, James] Massachusetts Gen Hosp, Div Cardiol, Boston, MA 02114 USA.
   [Harjola, Veli-Pekka] Univ Helsinki, Dept Emergency Care, Helsinki, Finland.
   [Mebazaa, Alexandre] Univ Paris Diderot, Sorbonne Paris Cite, Paris, France.
C3 Institut National de la Sante et de la Recherche Medicale (Inserm);
   UDICE-French Research Universities; Universite Paris Cite; Paijat Hame
   Central Hospital; University of Helsinki; University of Helsinki;
   Helsinki University Central Hospital; Autonomous University of
   Barcelona; Hospital of Santa Creu i Sant Pau; Assistance Publique
   Hopitaux Paris (APHP); Hopital Universitaire Antoine-Beclere - APHP;
   Hopital Universitaire Avicenne - APHP; Hopital Universitaire Bicetre -
   APHP; Hopital Universitaire Paul-Brousse - APHP; Hopital Universitaire
   Pitie-Salpetriere - APHP; Hopital Universitaire Raymond-Poincare - APHP;
   UDICE-French Research Universities; Sorbonne Universite; Hopital
   Universitaire Saint-Antoine - APHP; Universite Paris Cite; Hopital
   Universitaire Beaujon - APHP; Hopital Universitaire Bichat-Claude
   Bernard - APHP; Hopital Universitaire Cochin - APHP; Hopital
   Universitaire Hotel-Dieu - APHP; Hopital Universitaire
   Lariboisiere-Fernand-Widal - APHP; Hopital Universitaire Necker-Enfants
   Malades - APHP; Hopital Universitaire Robert-Debre - APHP; Hopital
   Universitaire Saint-Louis - APHP; University of Eastern Finland;
   University of Zurich; University Zurich Hospital; University of Zurich;
   University Zurich Hospital; Assistance Publique Hopitaux Paris (APHP);
   Hopital Universitaire Antoine-Beclere - APHP; Hopital Universitaire
   Avicenne - APHP; Hopital Universitaire Bicetre - APHP; Hopital
   Universitaire Paul-Brousse - APHP; Hopital Universitaire
   Pitie-Salpetriere - APHP; Hopital Universitaire Raymond-Poincare - APHP;
   UDICE-French Research Universities; Sorbonne Universite; Hopital
   Universitaire Saint-Antoine - APHP; Universite Paris Cite; Hopital
   Universitaire Beaujon - APHP; Hopital Universitaire Bichat-Claude
   Bernard - APHP; Hopital Universitaire Cochin - APHP; Hopital
   Universitaire Hotel-Dieu - APHP; Hopital Universitaire Necker-Enfants
   Malades - APHP; Hopital Universitaire Robert-Debre - APHP; Hopital
   Universitaire Saint-Louis - APHP; University Hospital Attikon;
   University Hospital Attikon; University Hospital Brno; St Anne's
   University Hospital Brno (FNUSA-ICRC); Harvard University; Massachusetts
   General Hospital; University of Helsinki; UDICE-French Research
   Universities; Universite Paris Cite
RP Tolppanen, H (通讯作者)，Paijat Hame Cent Hosp, Ctr Heart, Keskussairaalankatu 7, Lahti 15850, Finland.
EM Heli.tolppanen@helsinki.fi
RI Sionis, Alessandro/V-6869-2017; Januzzi, James/Y-2436-2019;
   Rivas-Lasarte, Mercedes/AAQ-1367-2020; Gayat, Etienne/ABG-5308-2021
OI Sionis, Alessandro/0000-0003-0843-9512; Rivas-Lasarte,
   Mercedes/0000-0002-8704-3104; Lassus, Johan/0000-0003-4033-3232; Pulkki,
   Kari/0000-0003-0690-9883; GAYAT, Etienne/0000-0002-3334-3849; Arrigo,
   Mattia/0000-0003-4028-2869; Vila Perales,
   Montserrat/0000-0002-7460-3176; Mebazaa, Alexandre/0000-0001-8715-7753
FU Finnish Foundation for Cardiovascular Research; Aarne Koskelo
   Foundation; Finska Lakaresallskapet; Finnish Medical Foundation; Roche;
   Siemens; Singulex; Prevencio; Critical Diagnostics; Sphingotec; Philips;
   Novartis; Janssen; Boeringer Ingelheim; Cardiorentis; Adrenomed;
   MyCartis; ZS Pharma
FX CardShock study was funded by unrestricted research grant from Finnish
   Foundation for Cardiovascular Research.; Dr. Tolppanen received personal
   unrestricted research grants from Aarne Koskelo Foundation, Finska
   Lakaresallskapet, and from the Finnish Medical Foundation. No
   relationship with industry exists. Dr. Parissis received horonaria for
   lectures and advisory boards from Roche diagnostics, Novartis, and Orion
   Pharma. He received horonaria for lectures from Novartis and Orion
   Pharma. Dr. Januzzi received grants from Roche, Siemens, Singulex,
   Prevencio, consulting fees from Roche, Critical Diagnostics, Sphingotec,
   Philips, Novartis, Janssen, Boeringer Ingelheim, and honoraria for
   participating in Clinical Endpoint Committee/Data and Safety Monitoring
   Board from Novartis, Amgen, Janssen, and Boeringer Ingelheim. Dr.
   Mebazaa received speaker's honoraria from Abbott, Novartis, Orion,
   Roche, and Servier and received fee as member of advisory board and/or
   Steering Committee from Cardiorentis, Adrenomed, MyCartis, ZS Pharma,
   and Critical Diagnostics. The remaining authors have disclosed that they
   do not have any conflicts of interest.
CR Aso S, 2016, CRIT CARE MED, V44, P1974, DOI 10.1097/CCM.0000000000001828
   Harjola VP, 2015, EUR J HEART FAIL, V17, P501, DOI 10.1002/ejhf.260
   Januzzi JL, 2006, CRIT CARE, V10, DOI 10.1186/cc4839
   Januzzi JL, 2007, J AM COLL CARDIOL, V50, P607, DOI 10.1016/j.jacc.2007.05.014
   Jarai R, 2009, CRIT CARE MED, V37, P1837, DOI 10.1097/CCM.0b013e31819fe896
   Lassus J, 2013, INT J CARDIOL, V168, P2186, DOI 10.1016/j.ijcard.2013.01.228
   Maeda K, 1998, AM HEART J, V135, P825, DOI 10.1016/S0002-8703(98)70041-9
   Mebazaa A, 2016, INTENS CARE MED, V42, P147, DOI 10.1007/s00134-015-4041-5
   Parenica J, 2012, EXP CLIN CARDIOL, V17, P205
   Pascual-Figal DA, 2011, EUR J HEART FAIL, V13, P718, DOI 10.1093/eurjhf/hfr047
   Rehman SU, 2008, J AM COLL CARDIOL, V52, P1458, DOI 10.1016/j.jacc.2008.07.042
   Reynolds HR, 2008, CIRCULATION, V117, P686, DOI 10.1161/CIRCULATIONAHA.106.613596
   Rihal CS, 2015, J AM COLL CARDIOL, V65, pE7, DOI 10.1016/j.jacc.2015.03.036
   Sabatine MS, 2008, CIRCULATION, V117, P1936, DOI 10.1161/CIRCULATIONAHA.107.728022
   Santaguida PL, 2014, HEART FAIL REV, V19, P453, DOI 10.1007/s10741-014-9442-y
   Seki K, 2009, CIRC-HEART FAIL, V2, P684, DOI 10.1161/CIRCHEARTFAILURE.109.873240
   Shah NR, 2013, JACC-HEART FAIL, V1, P200, DOI 10.1016/j.jchf.2013.03.002
   Shah RU, 2016, J AM COLL CARDIOL, V67, P739, DOI 10.1016/j.jacc.2015.11.048
   Shimpo M, 2004, CIRCULATION, V109, P2186, DOI 10.1161/01.CIR.0000127958.21003.5A
   Sleeper LA, 2010, AM HEART J, V160, P443, DOI 10.1016/j.ahj.2010.06.024
   Thiele H, 2012, NEW ENGL J MED, V367, P1287, DOI 10.1056/NEJMoa1208410
   Topalian Simon, 2008, Crit Care Med, V36, pS66, DOI 10.1097/01.CCM.0000296268.57993.90
   Weinberg EO, 2003, CIRCULATION, V107, P721, DOI 10.1161/01.CIR.0000047274.66749.FE
   Weir RAP, 2010, J AM COLL CARDIOL, V55, P243, DOI 10.1016/j.jacc.2009.08.047
   Werdan K, 2014, EUR HEART J, V35, P156, DOI 10.1093/eurheartj/eht248
NR 25
TC 22
Z9 25
U1 1
U2 19
PU LIPPINCOTT WILLIAMS & WILKINS
PI PHILADELPHIA
PA TWO COMMERCE SQ, 2001 MARKET ST, PHILADELPHIA, PA 19103 USA
SN 0090-3493
EI 1530-0293
J9 CRIT CARE MED
JI Crit. Care Med.
PD JUL
PY 2017
VL 45
IS 7
BP E666
EP E673
DI 10.1097/CCM.0000000000002336
PG 8
WC Critical Care Medicine
WE Science Citation Index Expanded (SCI-EXPANDED)
SC General & Internal Medicine
GA EX8CD
UT WOS:000403475400005
PM 28403119
DA 2023-05-13
ER

PT J
AU Eid-Lidt, G
   Pasos, JIF
AF Eid-Lidt, Guering
   Farjat Pasos, Julio Ivan
TI Patient care protocols and personal safety measures for health care
   professionals in cardiac catheterization rooms during the COVID-19
   outbreak in the National Institute of Cardiology
SO CATHETERIZATION AND CARDIOVASCULAR INTERVENTIONS
LA English
DT Article
DE acute coronary syndrome; cardiac catheterization; congenital heart
   defects; pandemics; valvular heart diseases
AB The COVID-19 was first described in late 2019 that quickly became a pandemic affecting every health system as we know it. The high transmissibility among humans represents a well-known high burden of morbidity and mortality not only for cardiovascular patients but also for a higher risk between health care professionals that must deliver high-quality care to them in any scenario, and cardiac catheterization rooms are no exception. This creates a new dilemma, minimize exposure to patients and health care professionals to COVID-19 while maintaining high quality in cardiovascular therapeutics. In order to achieve this, several international recommendations on treatment algorithms modifications and in safety measures in the catheterization room have been published, always aiming to solve this dilemma in the best possible way. Hereby, we present a summary of the most recent treatment algorithms in the most important cardiovascular interventions (acute coronary syndromes, structural and congenital heart diseases) as well as specific safety measures with a step-by-step preparedness before and after any interventional procedure during COVID-19 outbreak. The objective of this document is to inform and to train health care professionals that works in cardiac catheterization rooms on the risks as well on the plan for containment, mitigation, and response to the global situation of COVID-19 infection in order to apply this in their own local work environments.
C1 [Eid-Lidt, Guering; Farjat Pasos, Julio Ivan] Ignacio Chavez Natl Inst Cardiol, Dept Intervent Cardiol, Juan Badiano 1, Mexico City 14080, DF, Mexico.
C3 National Institute of Cardiology - Mexico
RP Eid-Lidt, G (通讯作者)，Ignacio Chavez Natl Inst Cardiol, Dept Intervent Cardiol, Juan Badiano 1, Mexico City 14080, DF, Mexico.
EM guering@yahoo.com
RI Farjat-Pasos, Julio I./AFV-2412-2022
OI Farjat-Pasos, Julio I./0000-0002-8353-7625
CR Centers for Disease Control and Prevention, EV TEST PERS COR DIS
   Centers for Disease Control and Prevention, DEC REUS FILT FAC RE
   Fischer Robert J, 2020, medRxiv, DOI 10.1101/2020.04.11.20062018
   Han YL, 2020, CIRCULATION, V141, pE810, DOI 10.1161/CIRCULATIONAHA.120.047011
   Morray BH, 2020, J INVASIVE CARDIOL, V32, pE103
   Rafael-Romaguera, 2020, REC-INTERV CARDIOL, V2, P106, DOI 10.24875/RECICE.M20000116
   Remuzzi A, 2020, LANCET, V395, P1225, DOI 10.1016/S0140-6736(20)30627-9
   *SECR SAL GOB MEX, COMMUNICATION 0228
   *SECR SAL GOB MEX, COMMUNICATION 0416
   Shah PB, 2020, CATHETER CARDIO INTE, V96, P659, DOI 10.1002/ccd.28910
   Tarantini G, 2020, CIRC-CARDIOVASC INTE, V13, DOI 10.1161/CIRCINTERVENTIONS.120.009279
   Tarantini G, 2020, CATHETER CARDIO INTE, V96, P839, DOI 10.1002/ccd.28888
   Welt FGP, 2020, J AM COLL CARDIOL, V75, P2372, DOI 10.1016/j.jacc.2020.03.021
   WHO, CRIT PREP READ RESP
   World Health Organization, COR DIS COVID 19 OUT
   World Health Organization, 51 WHO
   World Health Organization, CONS INV CAS CLUST C
   World Health Organization, INF PREV CONTR HLTH
   World Health Organization, RAT US PERS PROT EQ
   World Health Organization (WHO), CONS QUAR IND CONT C
   World Health Organization [WHO], ADV US MASKS CONT CO
   Zhu N, 2020, NEW ENGL J MED, V382, P727, DOI 10.1056/NEJMoa2001017
NR 22
TC 1
Z9 1
U1 1
U2 5
PU WILEY
PI HOBOKEN
PA 111 RIVER ST, HOBOKEN 07030-5774, NJ USA
SN 1522-1946
EI 1522-726X
J9 CATHETER CARDIO INTE
JI Catheter. Cardiovasc. Interv.
PD APR 1
PY 2021
VL 97
IS 5
BP E686
EP E691
DI 10.1002/ccd.28979
EA JUN 2020
PG 6
WC Cardiac & Cardiovascular Systems
WE Science Citation Index Expanded (SCI-EXPANDED)
SC Cardiovascular System & Cardiology
GA RM8XB
UT WOS:000536650400001
PM 32478472
OA Green Published
DA 2023-05-13
ER

PT J
AU Medagama, A
   Bandara, R
   De Silva, C
   Galgomuwa, MP
AF Medagama, Arjuna
   Bandara, Ruwanthi
   De Silva, Chinthani
   Galgomuwa, Manoj Prasanna
TI Management of acute coronary syndromes in a developing country; time for
   a paradigm shift? an observational study
SO BMC CARDIOVASCULAR DISORDERS
LA English
DT Article
DE Acute coronary syndrome; Sri Lanka; Thrombolysis
ID ELEVATION MYOCARDIAL-INFARCTION; GLOBAL REGISTRY; ACS; OUTCOMES;
   DISEASE; TRENDS; DELAY
AB Background: There are limited contemporary data on the presentation, management and outcomes of acute coronary syndromes (ACS) in Sri Lanka. We aimed to identify the critical issues that limit optimal management of ACS in Sri Lanka.
   Methods: We performed a prospectively observational study of 256 consecutive patients who presented with ACS between November 2011 and May 2012 at a tertiary care general medical unit in Sri Lanka.
   Results: We evaluated data on presentation, management, in-hospital mortality, and major adverse cardiovascular events (MACE) of participants. Smoking, alcohol abuse, and obesity were more common in patients with ST elevation myocardial infarction (STEMI) (P < 0.05). Discharge diagnoses were STEMI in 32.8 % (84/256) and unstable angina (UA)/non-ST elevation myocardial infarction [NSTEMI] in 67.1 % (172/256) of participants. The median time (IQR) from onset of pain to presentation was 60 (319) minutes for STEMI and 120 (420) for UA/NSTEMI (P = 0.058). A median delay of 240 min was noted in patients who had presented initially to smaller hospitals. Cardiac markers were assessed in only 35 % of participants. In-hospital anti-platelet use was high (> 92 %). Only 70.2 % of STEMI patients received fibrinolytic therapy. Fewer than 20 % of patients were received fibrinolytic therapy within 30 min of arrival. Major adverse cardiac events (MACE) were recorded in 11.9 % of subjects with STEMI and 11.6 % of those with UA/NSTEMI (P = 0.5). According to logistic regression analysis, body mass index (P = 0.045) and duration of diabetes (P = 0.03) were significant predictors of in-hospital MACE. On discharge, aspirin, thienopyridine, and statins were prescribed to more than 90 % of patients. Only one patient underwent coronary angiography during the index admission.
   Conclusions: Delays in presentation and in initiation of thrombolytic therapy and coronary interventions are key hurdles that need attention to optimize ACS care in Sri Lanka.
C1 [Medagama, Arjuna; De Silva, Chinthani; Galgomuwa, Manoj Prasanna] Univ Peradeniya, Dept Med, Fac Med, Peradeniya 20400, Sri Lanka.
   [Bandara, Ruwanthi] Teaching Hosp, Professorial Med Unit, Peradeniya, Sri Lanka.
C3 University of Peradeniya
RP Medagama, A (通讯作者)，Univ Peradeniya, Dept Med, Fac Med, Galaha Rd, Peradeniya 20400, Sri Lanka.
EM arjuna.medagama@gmail.com
CR Abeysuriya V., 2014, CEYLON MEDICAL JOURNAL, V59, P118, DOI 10.4038/cmj.v59i4.7862
   Abeywardena MY, 2003, ATHEROSCLEROSIS, V171, P157, DOI 10.1016/S0021-9150(03)00157-6
   [Anonymous], 1997, NEW ENGL J MED, V336, P16261
   Constantine GR, 1998, POSTGRAD MED J, V74, P405, DOI 10.1136/pgmj.74.873.405
   Constantine GR, 1999, POSTGRAD MED J, V75, P718, DOI 10.1136/pgmj.75.890.718
   Eagle KA, 2002, LANCET, V359, P373, DOI 10.1016/S0140-6736(02)07595-5
   Fox KAA, 2003, EUR HEART J, V24, P1414, DOI 10.1016/S0195-668X(03)00315-4
   Fox KAA, 2002, EUR HEART J, V23, P1177, DOI 10.1053/euhj.2001.3081
   Ghaffar A, 2004, BMJ-BRIT MED J, V328, P807, DOI 10.1136/bmj.328.7443.807
   HUGHES LO, 1989, BRIT MED J, V298, P1345, DOI 10.1136/bmj.298.6684.1345
   Loch A, 2013, POSTGRAD MED J, V89, P335, DOI 10.1136/postgradmedj-2012-131174
   Mandelzweig L, 2006, EUR HEART J, V27, P2285, DOI 10.1093/eurheartj/ehl196
   Medical Statistics Unit, 2012, ANN HLTH B
   Mohanan PP, 2013, EUR HEART J, V34, P121, DOI 10.1093/eurheartj/ehs219
   Moretti C, 2015, INT J CARDIOL, V179, P552, DOI 10.1016/j.ijcard.2014.10.035
   O'Donnell S, 2014, J EMERG MED, V46, P507, DOI 10.1016/j.jemermed.2013.08.038
   Raber L, CIRCULATION
   Rajapakse S, 2010, J CLIN PHARM THER, V35, P421, DOI 10.1111/j.1365-2710.2009.01115.x
   Roe MT, 2010, J AM COLL CARDIOL, V56, P254, DOI 10.1016/j.jacc.2010.05.008
   Tubaro M, 2011, Acute Card Care, V13, P56, DOI 10.3109/17482941.2011.581292
   Weber M, 2011, AM HEART J, V162, P81, DOI [10.1016/j.ahj.2011.04.007, 10.1016/j.ahj.2011.07.029]
   Wijewardene K., 2005, Ceylon Medical Journal, V50, P62
   World Health Organization (WHO), 2010, GLOBAL STATUS REPORT
NR 23
TC 19
Z9 19
U1 0
U2 2
PU BMC
PI LONDON
PA CAMPUS, 4 CRINAN ST, LONDON N1 9XW, ENGLAND
SN 1471-2261
J9 BMC CARDIOVASC DISOR
JI BMC Cardiovasc. Disord.
PD OCT 24
PY 2015
VL 15
AR 133
DI 10.1186/s12872-015-0125-y
PG 8
WC Cardiac & Cardiovascular Systems
WE Science Citation Index Expanded (SCI-EXPANDED)
SC Cardiovascular System & Cardiology
GA CU6ET
UT WOS:000363625100001
PM 26497226
OA gold, Green Published
DA 2023-05-13
ER

PT J
AU Hight, M
   Conklin, K
   Archer, B
   Sutherland, J
   Sakai, B
   Arnold, D
AF Hight, Michael
   Conklin, Kasey
   Archer, Benjamin
   Sutherland, Jared
   Sakai, Brandi
   Arnold, Dylan
TI IMPLEMENTING POINT-OF-CARE TROPONIN TESTING IN THE EMERGENCY DEPARTMENT:
   IMPACT ON TIME TO RESULT
SO JOURNAL OF EMERGENCY NURSING
LA English
DT Article
DE Point-of-care testing; Troponin; Chest pain; Acute coronary syndrome
ID CHEST-PAIN; VALIDATION
AB Introduction: In the emergency department, troponin assays are commonly used and essential in the evaluation of chest pain and diagnosis of acute coronary syndrome. This study was designed to assess the potential impact of implementing point-of-care troponin testing by comparing the time to point-of-care laboratory result and time to conventional laboratory result. Methods: The study enrolled 60 ED patients deemed to need a troponin test in the evaluation of low-risk chest pain (HEART score <4 based on history, electrocardiogram, age, risk factors). Point-of-care troponin testing was performed with the same blood sample obtained for a conventional troponin assay. If the provider determined that the patient required 2 troponin tests, the second laboratory draw was used in the data collection. This was to correlate the time of laboratory result to time of disposition. Results: Of the 60 subjects enrolled, 2 subjects were excluded because of user errors with the point-of-care testing equipment and 2 others for not meeting inclusion criteria on later review. The median times for the point-of-care troponin and conventional troponin assays were 11:00 minutes (inter quartile range 10:00-15:30) and 40:00 minutes (interquartile range 31:30-52:30), respectively; P < 0.001. There were 3 extreme outliers from the conventional troponin assay that significantly skewed the distribution of the mean, making the median the more accurate assessment of the central tendency. Discussion: Point-of-care troponin testing provided results in a median time 29 minutes quicker than the conventional troponin assay. This result is statistically significant and has the potential to greatly improve time to disposition in all patients with chest pain requiring a troponin assay.
C1 [Hight, Michael; Conklin, Kasey; Archer, Benjamin; Sutherland, Jared; Sakai, Brandi] Naval Med Ctr San Diego, Emergency Dept, San Diego, CA USA.
   [Arnold, Dylan] Naval Med Ctr San Diego, Emergency Dept, Emergency Med Residency, San Diego, CA USA.
   [Arnold, Dylan] Grand Strand Med Ctr, Emergency Dept, Myrtle Beach, SC USA.
C3 United States Department of Defense; United States Navy; Naval Medical
   Center San Diego; United States Department of Defense; United States
   Navy; Naval Medical Center San Diego
RP Arnold, D (通讯作者)，Grand Strand Med Ctr, 809 82nd Pkwy, Myrtle Beach, SC 29572 USA.
EM Dylan.arnold@hcahealthcare.com
OI Sutherland, Jared/0000-0001-5564-4856; Archer, Ben/0000-0002-5598-2342;
   Conklin, Kasey/0000-0002-5259-3288; Arnold, Dylan/0000-0003-3362-8059
FU HCA Healthcare
FX This research was supported (in whole or in part) by HCA Healthcare
   and/or an HCA Healthcare-affiliated entity. The views expressed in this
   publication represent those of the author(s) and do not necessarily
   represent the official views of HCA Healthcare or any of its affiliated
   entities.
CR Backus BE, 2013, INT J CARDIOL, V168, P2153, DOI 10.1016/j.ijcard.2013.01.255
   Backus Barbra E, 2010, Crit Pathw Cardiol, V9, P164, DOI 10.1097/HPC.0b013e3181ec36d8
   Bock JL, 2008, AM J CLIN PATHOL, V130, P132, DOI 10.1309/NVXH8DL5HWFDNB74
   Crocker JB, 2014, AM J CLIN PATHOL, V142, P640, DOI [10.1309/AJCPYK1KV2KBC, DOI 10.1309/AJCPYK1KV2KBC]
   Fuson K, USA TODAY
   Ho C, 2016, POINT OF CARE TROPNI
   Hyams JM, 2018, J EMERG MED, V54, P549, DOI 10.1016/j.jemermed.2017.12.038
   Juliano M, 2017, MIL MED, V182, pE1938, DOI 10.7205/MILMED-D-16-00387
   Koehler J, 2013, ADV EMERG NURS J, V35, P270, DOI 10.1097/TME.0b013e31829d2048
   Ljung L, 2019, ANN EMERG MED, V73, P491, DOI 10.1016/j.annemergmed.2018.11.039
   Loten C, 2009, EMERG MED AUSTRALAS, V21, P286, DOI 10.1111/j.1742-6723.2009.01198.x
   Schreyer KE, 2017, WEST J EMERG MED, V18, P553, DOI 10.5811/westjem.2017.4.32740
   Singer AJ, 2005, ANN EMERG MED, V45, P587, DOI 10.1016/j.annemergmed.2004.11.020
   Six AJ, 2008, NETH HEART J, V16, P191, DOI 10.1007/BF03086144
NR 14
TC 2
Z9 2
U1 0
U2 7
PU ELSEVIER SCIENCE INC
PI NEW YORK
PA STE 800, 230 PARK AVE, NEW YORK, NY 10169 USA
SN 0099-1767
EI 1527-2966
J9 J EMERG NURS
JI J. Emerg. Nurs.
PD MAR
PY 2021
VL 47
IS 2
BP 299
EP 304
DI 10.1016/j.jen.2020.06.014
EA MAR 2021
PG 6
WC Emergency Medicine; Nursing
WE Science Citation Index Expanded (SCI-EXPANDED); Social Science Citation Index (SSCI)
SC Emergency Medicine; Nursing
GA RB1RY
UT WOS:000631894700014
PM 33308833
DA 2023-05-13
ER

PT J
AU Hayajneh, AA
   Rababa, M
   Al-Nusour, EA
   Alsatari, ES
AF Hayajneh, Audai A.
   Rababa, Mohammad
   Al-Nusour, Esraa A.
   Alsatari, Eman S.
TI Predictors of depression amongst older adults with acute coronary
   syndrome seeking emergency care
SO INTERNATIONAL JOURNAL OF CLINICAL PRACTICE
LA English
DT Article
ID PROGNOSTIC ASSOCIATION; CARDIOVASCULAR-DISEASE; MYOCARDIAL-INFARCTION;
   HEART-DISEASE; MENTAL-HEALTH; MORTALITY; FRAILTY; ANEMIA; EVENTS; RISK
AB Objectives Psychological and traumatic events may cause disruption to daily life for patients, in particular, older adult patients with acute coronary syndrome (ACS). The present study aimed to identify the prevalence of depression and explore its predictors amongst older adults with ACS seeking emergency care.
   Methods Secondary data analysis of cross-sectional data, using a convenience sample of 300 older adult patients with ACS seeking emergency care, was used in this study. Bivariate and multivariate analyses, including linear regression models, were conducted.
   Results The prevalence of depression amongst older adult patients with ACS seeking emergency care was 65.7%. The predictors of depression amongst this cohort of patients were age (t = 3.06, P = .003), frailty (t = 5.77, P < .001), troponin (t = 2.98, P = .003), and hemoglobin alpha 1C (HBA1C) (t = 3.18, P = .002). The model of these predictors explained 56.6% of the variation in the outcome (depression) (Adjusted R-2 = 0.566, P = .017). Depression had a significant positive correlation with each intensive care unit (ICU) length of stay (LOS) (rho = 0.31, P < .001), hospital LOS (rho = 0.36, P < .001), and frailty (rho = 0.69).
   Conclusion Depression rate is high amongst those patients, so healthcare providers (HCPs) should assess those patients for depression and be prepared to intervene accordingly. Depression amongst older adult patients with ACS seeking emergency care necessitates emergency management protocol by HCPs to manage depression amongst this cohort of at-risk patients.
C1 [Hayajneh, Audai A.; Rababa, Mohammad] Jordan Univ Sci & Technol, Fac Nursing, Adult Hlth Nursing Dept, POB 3030, Irbid 22110, Jordan.
   [Al-Nusour, Esraa A.; Alsatari, Eman S.] Jordan Univ Sci & Technol, Fac Nursing, Irbid, Jordan.
C3 Jordan University of Science & Technology; Jordan University of Science
   & Technology
RP Hayajneh, AA (通讯作者)，Jordan Univ Sci & Technol, Fac Nursing, Adult Hlth Nursing Dept, POB 3030, Irbid 22110, Jordan.
EM aahayajneh@just.edu.jo
OI Hayajneh, Audai/0000-0002-8141-3530; Alsatari, Eman/0000-0002-1240-311X;
   Rababa, Mohammad/0000-0002-4747-4217
FU Jordan University of Science and Technology [20200293]
FX This work was funded by the Jordan University of Science and Technology
   [Grant number: 20200293]
CR AbuRuz ME, 2019, RISK MANAG HEALTHC P, V12, P75, DOI 10.2147/RMHP.S190511
   Ahto M, 2007, INT J GERIATR PSYCH, V22, P757, DOI 10.1002/gps.1735
   Almas A, 2019, BMC CARDIOVASC DISOR, V19, DOI 10.1186/s12872-019-1252-7
   Armitage R, 2020, LANCET PUBLIC HEALTH, V5, pE256, DOI 10.1016/S2468-2667(20)30061-X
   Bebb O, 2018, EUR HEART J-ACUTE CA, V7, P166, DOI 10.1177/2048872617700873
   Bueno-Notivol J, 2021, INT J CLIN HLTH PSYC, V21, DOI 10.1016/j.ijchp.2020.07.007
   Cai HZ, 2020, MED SCI MONITOR, V26, DOI 10.12659/MSM.924171
   Carney RM, 2017, NAT REV CARDIOL, V14, DOI 10.1038/nrcardio.2016.181
   Catalina-Romero C, 2017, ATHEROSCLEROSIS, V257, P250, DOI 10.1016/j.atherosclerosis.2017.01.004
   Celano CM, 2017, PSYCHOSOM MED, V79, P318, DOI 10.1097/PSY.0000000000000404
   Conroy Simon, 2013, Acute Med, V12, P74
   Figueiredo JHC, 2017, ARQ BRAS CARDIOL, V108, P217, DOI 10.5935/abc.20170028
   D'Adamo H, 2020, J AM GERIATR SOC, V68, P912, DOI 10.1111/jgs.16445
   Divanji P., 2018, CIRCULATION, V138, pA14334
   Doroodgar Masoud, 2019, Open Access Maced J Med Sci, V7, P2462, DOI 10.3889/oamjms.2019.658
   Eisenstaedt R, 2006, BLOOD REV, V20, P213, DOI 10.1016/j.blre.2005.12.002
   Ettman CK, 2020, JAMA NETW OPEN, V3, DOI 10.1001/jamanetworkopen.2020.19686
   Frost JL., 2019, AM FAM PHYSICIAN, V99
   Gardiner C, 2018, HEALTH SOC CARE COMM, V26, P147, DOI 10.1111/hsc.12367
   Gobbens RJJ, 2010, J AM MED DIR ASSOC, V11, P344, DOI 10.1016/j.jamda.2009.11.003
   Goldstein BI, 2015, CIRCULATION, V132, P965, DOI 10.1161/CIR.0000000000000229
   Greenberg S., 2012, TRY THIS GERIATRIC D
   Guo WJ, 2019, LANCET, V394, P83
   Hayajneh AA., 2019, GLOBAL J HLTH SCI, V11, P123, DOI [10.5539/gjhs.v11n9p123, DOI 10.5539/GJHS.V11N9P123, 10.5539/gjhs.v11n9p123,123]
   Jiang WW, 2020, INT J GERIATR PSYCH, V35, P1458, DOI 10.1002/gps.5430
   Kaambwa B, 2020, INT J ENV RES PUB HE, V17, DOI 10.3390/ijerph17186889
   Kilicgedik A, 2012, ANATOL J CARDIOL, V12, P65, DOI 10.5152/akd.2012.011
   Kim HS, 2019, JPN J NURS SCI, V16, P3, DOI 10.1111/jjns.12209
   Kovari E, 2014, NEUROLOGY, V82, P326, DOI 10.1212/WNL.0000000000000069
   Lever-van Milligen BA, 2014, J PSYCHOSOM RES, V76, P317, DOI 10.1016/j.jpsychores.2014.01.004
   Martin-Maria N, 2021, INT J GERIATR PSYCH, V36, P76, DOI 10.1002/gps.5397
   Meijer A, 2013, BRIT J PSYCHIAT, V203, P90, DOI 10.1192/bjp.bp.112.111195
   Meijer A, 2011, GEN HOSP PSYCHIAT, V33, P203, DOI 10.1016/j.genhosppsych.2011.02.007
   Meng RW, 2020, JAMA NETW OPEN, V3, DOI 10.1001/jamanetworkopen.2019.21043
   Mezuk B, 2008, DIABETES CARE, V31, P2383, DOI 10.2337/dc08-0985
   Nicol GE, 2020, J AM GERIATR SOC, V68, P922, DOI 10.1111/jgs.16443
   Nouwen A, 2010, DIABETOLOGIA, V53, P2480, DOI 10.1007/s00125-010-1874-x
   O'Riordan E, 2000, NEPHROL DIAL TRANSPL, V15, P19, DOI 10.1093/oxfordjournals.ndt.a027971
   Prina AM, 2019, AM J GERIAT PSYCHIAT, V27, P1072, DOI 10.1016/j.jagp.2019.04.008
   Roy T, 2012, J AFFECT DISORDERS, V142, pS8, DOI 10.1016/S0165-0327(12)70004-6
   Ruiz JG, 2020, INT J GERIATR PSYCH, V35, P37, DOI 10.1002/gps.5212
   Sabbah Ibtissam, 2003, Health Qual Life Outcomes, V1, P30, DOI 10.1186/1477-7525-1-30
   Santini ZI, 2020, LANCET PUBLIC HEALTH, V5, pE62, DOI 10.1016/S2468-2667(19)30230-0
   SHEIKH J I, 1986, Clinical Gerontologist, V5, P165
   Shoar Saeed, 2016, Oman Med J, V31, P176, DOI 10.5001/omj.2016.35
   Sigdel A., 2020, MEDRXIV2020043020086
   Smolderen KG, 2015, J AM HEART ASSOC, V4, DOI 10.1161/JAHA.114.001424
   Soysal P, 2017, AGEING RES REV, V36, P78, DOI 10.1016/j.arr.2017.03.005
   Tang HL, 2019, INT J CLIN EXP MED, V12, P12515
   Thombs BD, 2020, J PSYCHOSOM RES, V133, DOI 10.1016/j.jpsychores.2020.110113
   Tonhajzerova I, 2020, INT J MOL SCI, V21, DOI 10.3390/ijms21072317
   Trajanovska Aneta Spasovska, 2019, Mater Sociomed, V31, P110, DOI 10.5455/msm.2019.31.110-114
   Trevisan C, 2016, J CLIN PSYCHIAT, V77, pE1549, DOI 10.4088/JCP.15m10270
   Vahia IV, 2020, AM J GERIAT PSYCHIAT, V28, P691, DOI 10.1016/j.jagp.2020.05.029
   Veronese N, 2017, INT J GERIATR PSYCH, V32, pE141, DOI 10.1002/gps.4673
   Vitinius F, 2019, BMC PSYCHIATRY, V19, DOI 10.1186/s12888-019-2026-6
   World Health Organisation (WHO), 2019, MENTAL HLTH EMERGENC
   Xiang YT, 2020, LANCET PSYCHIAT, V7, P228, DOI 10.1016/S2215-0366(20)30046-8
NR 58
TC 0
Z9 0
U1 0
U2 2
PU WILEY-HINDAWI
PI LONDON
PA ADAM HOUSE, 3RD FL, 1 FITZROY SQ, LONDON, WIT 5HE, ENGLAND
SN 1368-5031
EI 1742-1241
J9 INT J CLIN PRACT
JI Int. J. Clin. Pract.
PD JUL
PY 2021
VL 75
IS 7
AR e14203
DI 10.1111/ijcp.14203
EA APR 2021
PG 9
WC Medicine, General & Internal; Pharmacology & Pharmacy
WE Science Citation Index Expanded (SCI-EXPANDED); Social Science Citation Index (SSCI)
SC General & Internal Medicine; Pharmacology & Pharmacy
GA TE7GP
UT WOS:000640772300001
PM 33811440
OA gold
DA 2023-05-13
ER

PT J
AU Salam, AM
   Sulaiman, K
   Alsheikh-Ali, A
   Singh, R
   AlHabib, KF
   Al-Zakwani, I
   Asaad, N
   Al-Qahtani, A
   Al-Jarallah, M
   AlMahmeed, W
   Bulbanat, B
   Ridha, M
   Bazargani, N
   Amin, H
   Al-Motarreb, A
   Panduranga, P
   AlFaleh, H
   Shehab, A
   Al Suwaidi, J
AF Salam, Amar M.
   Sulaiman, Kadhim
   Alsheikh-Ali, Alawi A.
   Singh, Rajvir
   AlHabib, Khalid F.
   Al-Zakwani, Ibrahim
   Asaad, Nidal
   Al-Qahtani, Awad
   Al-Jarallah, Mohammed
   AlMahmeed, Wael
   Bulbanat, Bassam
   Ridha, Mustafa
   Bazargani, Nooshin
   Amin, Haitham
   Al-Motarreb, Ahmed
   Panduranga, Prashanth
   AlFaleh, Husam
   Shehab, Abdulla
   Al Suwaidi, Jassim
TI Precipitating Factors for Hospitalization with Heart Failure: Prevalence
   and Clinical Impact Observations from the Gulf CARE (Gulf aCute heArt
   failuRe rEgistry)
SO MEDICAL PRINCIPLES AND PRACTICE
LA English
DT Article
DE Heart failure; Precipitating factors; Mortality
ID CORONARY SYNDROMES OBSERVATIONS; WORSENING RENAL-FUNCTION; MEDICATION
   ADHERENCE; MORTALITY; GUIDELINES; PREDICTORS; OUTCOMES
AB Objective: Despite the expanding burden of heart failure (HF) worldwide, data on HF precipitating factors (PFs) in developing countries, particularly the Middle East, are very limited. We examined PFs in patients hospitalized with acute HF in a prospective multicenter HF registry from 7 countries in the Middle East. Method: Data were derived from the Gulf CARE (Gulf aCute heArt failuRe rEgistry) for a prospective, multinational, multicenter study of consecutive patients hospitalized with HF in 47 hospitals in 7 Middle Eastern countries between February 2012 and November 2012. PFs were determined by the treating physician from a predefined list at the time of hospitalization. Results: The study included 5,005 patients hospitalized with acute HF, 2,276 of whom (45.5%) were hospitalized with acute new-onset HF (NOHF) and 2,729 of whom (54.5%) had acute decompensated chronic HF (DCHF). PFs were identified in 4,319 patients (86.3%). The most common PF in the NOHF group was acute coronary syndromes (ACS) (39.2%). In the DCHF group, it was noncompliance with medications (27.8%). Overall, noncompliance with medications was associated with a lower inhospital mortality (OR 0.47; 95% CI 0.28-0.80; p = 0.005) but a higher 1-year mortality (OR 1.43; 95% CI 1.1-1.85; p = 0.007). ACS was associated with higher inhospital mortality (OR 1.84; 95% CI 1.26-2.68; p = 0.002) and higher 1-year mortality (OR 1.62; 95% CI 1.27-2.06; p = 0.001). Conclusion: Preventive and therapeutic interventions specifically directed at noncompliance with medications and ACS are warranted in our region.
C1 [Salam, Amar M.; Asaad, Nidal; Al-Qahtani, Awad] Qatar Univ, Coll Med, POB 3050, Doha, Qatar.
   [Salam, Amar M.; Al Suwaidi, Jassim] Hamad Med Corp, Adult Cardiol, Doha, Qatar.
   [Sulaiman, Kadhim; Panduranga, Prashanth] Royal Hosp, Dept Cardiol, Muscat, Oman.
   [Alsheikh-Ali, Alawi A.] Mohammed Bin Rashid Univ Med & Hlth Sci, Coll Med, Dubai, U Arab Emirates.
   [Alsheikh-Ali, Alawi A.] Sheikh Khalifa Med City, Inst Cardiac Sci, Abu Dhabi, U Arab Emirates.
   [Singh, Rajvir] Hamad Med Corp, Heart Hosp, Cardiovasc Res, Biostat Sect, Doha, Qatar.
   [AlHabib, Khalid F.] King Saud Univ, Dept Cardiac Sci, King Fahad Cardiac Ctr, Riyadh, Saudi Arabia.
   [Al-Zakwani, Ibrahim] Sultan Qaboos Univ, Dept Pharmacol & Clin Pharm, Coll Med & Hlth Sci, Seeb, Oman.
   [Al-Zakwani, Ibrahim] Gulf Hlth Res, Seeb, Oman.
   [Al-Jarallah, Mohammed; Bulbanat, Bassam] Sabah Al Ahmed Cardiac Ctr, Dept Cardiol, Kuwait, Kuwait.
   [AlMahmeed, Wael] Cleveland Clin, Abdu Dhabi, U Arab Emirates.
   [Ridha, Mustafa] Adan Hosp, Dept Cardiol, Kuwait, Kuwait.
   [Bazargani, Nooshin] Dubai Hosp, Dept Cardiol, Dubai, U Arab Emirates.
   [Amin, Haitham] Mohammed Bin Khalifa Cardiac Ctr, Dept Cardiol, Manamah, Bahrain.
   [Al-Motarreb, Ahmed] Sanaa Univ, Dept Cardiol, Fac Med, Sanaa, Yemen.
   [AlFaleh, Husam] Secur Forces Hosp, Dept Cardiol & Cardiovasc Surg, Riyadh, Saudi Arabia.
   [Shehab, Abdulla] UAE Univ, Coll Med & Hlth Sci, Al Ain, U Arab Emirates.
C3 Qatar University; Hamad Medical Corporation; The Royal Hospital,
   Sultanate of Oman; Hamad Medical Corporation; King Saud University; Al
   Adan Hospital; Dubai Hospital; Security Forces Hospital - Saudi Arabia;
   United Arab Emirates University
RP Salam, AM (通讯作者)，Qatar Univ, Coll Med, POB 3050, Doha, Qatar.
EM dramarsalam@yahoo.com
OI Salam, Amar/0000-0003-0304-719X; Al-Zakwani, Ibrahim/0000-0002-3626-4230
FU Servier, Paris, France; Saudi Heart Association (The Deanship of
   Scientific Research at King Saud University, Riyadh, Saudi Arabia)
   [RG-436-013]
FX This study was funded by Servier, Paris, France, and (for centers in
   Saudi Arabia) the Saudi Heart Association (The Deanship of Scientific
   Research at King Saud University, Riyadh, Saudi Arabia [Research group
   No. RG-436-013]). This did not alter our adherence to policies on
   sharing data and materials and the funders had no role in study design,
   data collection and analysis, the decision to publish, or preparation of
   the manuscript.
CR Tejedo AA, 2017, EMERGENCIAS, V29, P185
   Alon D, 2013, PLOS ONE, V8, DOI 10.1371/journal.pone.0072476
   Alsheikh-Ali AA, 2009, EUR J HEART FAIL, V11, P1135, DOI 10.1093/eurjhf/hfp151
   Ambardekar AV, 2009, AM HEART J, V158, P644, DOI 10.1016/j.ahj.2009.07.034
   Ambrosy AP, 2014, J AM COLL CARDIOL, V63, P1123, DOI 10.1016/j.jacc.2013.11.053
   Arrigo M, 2017, EUR J HEART FAIL, V19, P201, DOI 10.1002/ejhf.682
   Arrigo M, 2016, ESC HEART FAIL, V3, P115, DOI 10.1002/ehf2.12083
   Berkovitch A, 2015, MEDICINE, V94, DOI 10.1097/MD.0000000000002330
   Berton G, 2016, INT J CARDIOL, V220, P538, DOI 10.1016/j.ijcard.2016.06.085
   Diaz A, 2011, J GERIATR CARDIOL, V8, P12, DOI 10.3724/SP.J.1263.2011.00012
   Dickstein K, 2008, EUR HEART J, V29, P2388, DOI 10.1093/eurheartj/ehn309
   Fitzgerald AA, 2011, J CARD FAIL, V17, P664, DOI 10.1016/j.cardfail.2011.04.011
   Fonarow GC, 2008, ARCH INTERN MED, V168, P847, DOI 10.1001/archinte.168.8.847
   Forman DE, 2004, J AM COLL CARDIOL, V43, P61, DOI 10.1016/j.jacc.2003.07.031
   Formiga F, 2007, INT J CARDIOL, V120, P237, DOI 10.1016/j.ijcard.2006.10.004
   Gerber Y, 2015, JAMA INTERN MED, V175, P996, DOI 10.1001/jamainternmed.2015.0924
   Gottlieb SS, 2002, J CARD FAIL, V8, P136, DOI 10.1054/jcaf.2002.125289
   Heidenreich PA, 2013, CIRC-HEART FAIL, V6, P606, DOI 10.1161/HHF.0b013e318291329a
   Ho PM, 2009, CIRCULATION, V119, P3028, DOI 10.1161/CIRCULATIONAHA.108.768986
   Kaul P, 2013, AM HEART J, V165, P379, DOI 10.1016/j.ahj.2012.12.005
   Miro O, 2015, MED CLIN-BARCELONA, V145, P385, DOI 10.1016/j.medcli.2015.01.014
   Radford MJ, 2005, CIRCULATION, V112, P1888, DOI 10.1161/CIRCULATIONAHA.105.170073
   Ruppar TM, 2016, J AM HEART ASSOC, V5, DOI 10.1161/JAHA.115.002606
   Steg PG, 2004, CIRCULATION, V109, P494, DOI 10.1161/01.CIR.0000109691.16944.DA
   Sulaiman K, 2015, EUR J HEART FAIL, V17, P374, DOI 10.1002/ejhf.245
   Sulaiman Kadhim J, 2014, Heart Views, V15, P6, DOI 10.4103/1995-705X.132137
   Sulo G, 2017, J AM HEART ASSOC, V6, DOI 10.1161/JAHA.116.005277
   Velazquez EJ, 2004, EUR HEART J, V25, P1911, DOI 10.1016/j.ehj.2004.08.006
   Wu JR, 2008, J CARD FAIL, V14, P603, DOI 10.1016/j.cardfail.2008.02.011
   Wu JR, 2010, J CARD FAIL, V16, P142, DOI 10.1016/j.cardfail.2009.10.017
   Yende S, 2007, J AM GERIATR SOC, V55, P518, DOI 10.1111/j.1532-5415.2007.01100.x
NR 31
TC 7
Z9 7
U1 0
U2 1
PU KARGER
PI BASEL
PA ALLSCHWILERSTRASSE 10, CH-4009 BASEL, SWITZERLAND
SN 1011-7571
EI 1423-0151
J9 MED PRIN PRACT
JI Med. Princ. Pract.
PD JUN
PY 2020
VL 29
IS 3
BP 270
EP 278
DI 10.1159/000503334
PG 9
WC Medicine, General & Internal
WE Science Citation Index Expanded (SCI-EXPANDED)
SC General & Internal Medicine
GA PP6JS
UT WOS:000605967300010
PM 31522185
OA Green Published, gold
DA 2023-05-13
ER

PT J
AU Sayin, BY
   Oto, MA
AF Sayin, Begum Yetis
   Oto, Mehmet Ali
TI Acute Coronary Syndrome in Cancer Patients
SO AMERICAN JOURNAL OF CARDIOVASCULAR DRUGS
LA English
DT Review
ID TISSUE-FACTOR EXPRESSION; PLATELET-DERIVED MICROPARTICLES;
   ARTERY-DISEASE; VASCULAR TOXICITY; CARDIO-ONCOLOGY; SURVIVORSHIP
   STATISTICS; IONIZING-RADIATION; COLORECTAL-CANCER; CHILDHOOD-CANCER;
   HODGKIN LYMPHOMA
AB Cardiologists are seeing an increasing number of oncology patients every day, and acute coronary syndrome (ACS) is one of the problems patients encounter during follow-up. Cardio-oncology is the care of patients with cancer and cardiovascular disease, whether overt or occult, already established or acquired during treatment. Cardiovascular complications can occur acutely during or shortly after treatment and persist as long-term effects for months to years after treatment. As a delayed effect of cancer treatment, cardiovascular damage can occur months to years after the initial treatment. Vasospasm, thrombosis, and radiation-induced cardiovascular diseases can all cause ACS. Careful surveillance of ACS symptoms and regular screening during follow-up of patients with malignancy are suggested. In this review, we summarize the ACS we usually encounter during a range of cancer treatments or post cancer survival by providing illustrative case examples.
C1 [Sayin, Begum Yetis; Oto, Mehmet Ali] Mem Ankara Hosp, Dept Cardiol, Mevlana Blvd 4, Ankara, Turkey.
C3 Memorial Healthcare Group
RP Sayin, BY (通讯作者)，Mem Ankara Hosp, Dept Cardiol, Mevlana Blvd 4, Ankara, Turkey.
EM begumyts@yahoo.com
CR Aleman BMP, 2007, BLOOD, V109, P1878, DOI 10.1182/blood-2006-07-034405
   Angelis RD, 2014, LANCET ONCOL, V15, P23, DOI DOI 10.1016/S1470-2045(13)70546-1
   [Anonymous], 2016, EXPECTED NEW CANC CA
   Arima Y, 2009, J CARDIOL, V54, P512, DOI 10.1016/j.jjcc.2009.03.009
   BANKS RE, 1993, BRIT J CANCER, V68, P122, DOI 10.1038/bjc.1993.298
   Barac A, 2015, J AM COLL CARDIOL, V65, P2739, DOI 10.1016/j.jacc.2015.04.059
   Barac A, 2014, J AM COLL CARDIOL, V63, P1020, DOI 10.1016/j.jacc.2013.09.058
   Bdair FM, 2006, ANGIOLOGY, V57, P367, DOI 10.1177/000331970605700314
   Bhattacharya S, 2016, SEMIN CELL DEV BIOL, V58, P14, DOI 10.1016/j.semcdb.2016.01.045
   BLANN AD, 1995, BRIT J HAEMATOL, V90, P244, DOI 10.1111/j.1365-2141.1995.tb05143.x
   Blann A, 2009, SEMIN THROMB HEMOST, V35, P488, DOI 10.1055/s-0029-1234144
   Blann AD, 2011, CARDIOL RES PRACT, V2011, DOI 10.4061/2011/394740
   BLAY JY, 1993, BLOOD, V82, P2261
   BOIVIN JF, 1992, CANCER, V69, P1241
   Borowski A, 2005, ANN THORAC SURG, V79, P2145, DOI 10.1016/j.athoracsur.2003.12.024
   BROSIUS FC, 1981, AM J MED, V70, P519, DOI 10.1016/0002-9343(81)90574-X
   Brown ML, 2008, J THORAC CARDIOV SUR, V136, P1167, DOI 10.1016/j.jtcvs.2008.07.005
   Caine GJ, 2002, LANCET ONCOL, V3, P9, DOI 10.1016/S1470-2045(01)00614-3
   Cameron AC, 2016, CAN J CARDIOL, V32, P852, DOI 10.1016/j.cjca.2015.12.023
   Caro-Codon J, 2016, INT J CARDIOL, V202, P535, DOI 10.1016/j.ijcard.2015.09.095
   Carver JR, 2013, SEMIN ONCOL, V40, P229, DOI 10.1053/j.seminoncol.2013.01.005
   Contrino J, 1996, NAT MED, V2, P209, DOI 10.1038/nm0296-209
   Daher IN, 2008, NAT CLIN PRACT CARD, V5, P797, DOI 10.1038/ncpcardio1375
   Daniels LA, 2014, ANN ONCOL, V25, P1198, DOI 10.1093/annonc/mdu130
   Dashevsky O, 2009, INT J CANCER, V124, P1773, DOI 10.1002/ijc.24016
   De Lucia D, 1997, TUMORI, V83, P948, DOI 10.1177/030089169708300615
   DeSantis CE, 2014, CA-CANCER J CLIN, V64, P252, DOI 10.3322/caac.21235
   Ewer MS, 2005, J CLIN ONCOL, V23, P2900, DOI 10.1200/JCO.2005.05.827
   Fidler MM, 2017, CIRCULATION, V135, P951, DOI [10.1161/CIRCULATIONAHA.116.024811, 10.1161/circulationaha.116.024811]
   FRITZ E, 1986, BLOOD, V68, P514
   Giza DE, 2017, CURR CARDIOL REP, V19, DOI 10.1007/s11886-017-0862-x
   Giza Dana Elena, 2017, Curr Treat Options Cardiovasc Med, V19, P37, DOI 10.1007/s11936-017-0535-5
   Hansson GK, 2005, NEW ENGL J MED, V352, P1685, DOI 10.1056/NEJMra043430
   Herrmann J, 2016, CIRCULATION, V133, P1272, DOI 10.1161/CIRCULATIONAHA.115.018347
   Herrmann J, 2015, MAYO CLIN PROC, V90, P1167, DOI 10.1016/j.mayocp.2015.05.013
   Herrmann J, 2014, TRENDS CARDIOVAS MED, V24, P285, DOI 10.1016/j.tcm.2014.07.003
   Hess CN, 2015, J AM HEART ASSOC, V4, DOI 10.1161/JAHA.115.001779
   Hurwitz H, 2004, NEW ENGL J MED, V350, P2335, DOI 10.1056/NEJMoa032691
   ICLI F, 1993, CANCER, V72, P587, DOI 10.1002/1097-0142(19930715)72:2<587::AID-CNCR2820720242>3.0.CO;2-V
   Iliescu CA, 2016, CATHETER CARDIO INTE, V87, pE202, DOI 10.1002/ccd.26379
   Jensen SA, 2006, CANCER CHEMOTH PHARM, V58, P487, DOI 10.1007/s00280-005-0178-1
   Juan YH, 2014, OPEN CARDIOVASC MED, V8, P110, DOI 10.2174/1874192401408010110
   Kanazawa S, 2003, LUNG CANCER-J IASLC, V39, P145, DOI 10.1016/S0169-5002(02)00441-5
   Kemik O, 2010, WORLD J SURG ONCOL, V8, DOI 10.1186/1477-7819-8-85
   Kim HK, 2003, EUR J CANCER, V39, P184, DOI 10.1016/S0959-8049(02)00596-8
   Komamura K, 2014, WORLD J CARDIOL, V6, P602, DOI 10.4330/wjc.v6.i7.602
   Koomagi R, 1998, INT J CANCER, V79, P19, DOI 10.1002/(SICI)1097-0215(19980220)79:1<19::AID-IJC4>3.0.CO;2-Z
   Korpela E, 2014, RADIAT ONCOL, V9, DOI 10.1186/s13014-014-0266-7
   Lajer H, 1999, CANCER TREAT REV, V25, P47, DOI 10.1053/ctrv.1999.0097
   LAMPUGNANI MG, 1987, INVAS METAST, V7, P311
   Lee JM, 2014, TUBERC RESPIR DIS, V77, P34, DOI 10.4046/trd.2014.77.1.34
   Lee JM, 2012, KOREAN CIRC J, V42, P487, DOI 10.4070/kcj.2012.42.7.487
   Lin YN, 2014, SUPPORT CARE CANCER, V22, P2707, DOI 10.1007/s00520-014-2262-8
   Liu PL, 2010, MOL CARCINOGEN, V49, P874, DOI 10.1002/mc.20663
   Meinardi MT, 2000, CANCER TREAT REV, V26, P429, DOI 10.1053/ctrv.2000.0175
   Merz CNB, 2003, J AM COLL CARDIOL, V41, P413, DOI 10.1016/S0735-1097(02)02763-8
   Mielicki WP, 2001, HAEMOSTASIS, V31, P8
   Mulrooney DA, 2016, ANN INTERN MED, V164, P93, DOI 10.7326/M15-0424
   Naib T, 2011, HERZ, V36, P346, DOI 10.1007/s00059-011-3444-5
   Oliva S, 2003, J CHEMOTHERAPY, V15, P89, DOI 10.1179/joc.2003.15.1.89
   Onwudiwe NC, 2014, CANCER MED-US, V3, P1342, DOI 10.1002/cam4.283
   Osterud B, 1998, BLOOD COAGUL FIBRIN, V9, pS9
   Paiva C.E., 2009, REV BRAS CANCEROL, V55, P55
   Pantaleo MA, 2012, BMC CANCER, V12, DOI 10.1186/1471-2407-12-231
   Patrono C, 2005, NEW ENGL J MED, V353, P2373, DOI 10.1056/NEJMra052717
   Raghunathan D, 2017, CURR ATHEROSCLER REP, V19, DOI 10.1007/s11883-017-0658-x
   Rickles FR, 2006, PATHOPHYSIOL HAEMO T, V35, P103, DOI 10.1159/000093551
   SAMUELS BL, 1987, CANCER CHEMOTH PHARM, V19, P253
   Sarkiss MG, 2007, CANCER, V109, P621, DOI 10.1002/cncr.22434
   SCHOBER C, 1993, CANCER, V72, P2242, DOI 10.1002/1097-0142(19931001)72:7<2242::AID-CNCR2820720730>3.0.CO;2-E
   Sen F, 2013, J BUON, V18, P775
   Shigemori C, 1998, THROMB HAEMOSTASIS, V80, P894
   Siegel R, 2012, CA-CANCER J CLIN, V62, P10, DOI 10.3322/caac.20138
   Soultati A, 2012, CANCER TREAT REV, V38, P473, DOI 10.1016/j.ctrv.2011.09.002
   Stavrou EX, 2014, CELLULAR MOL PATHOBI, P277, DOI DOI 10.1016/B978-0-12-405206-2.00015-6
   Suter TM, 2013, EUR HEART J, V34, P1102, DOI 10.1093/eurheartj/ehs181
   Svilaas T, 2016, THROMB RES, V140, pS109, DOI 10.1016/S0049-3848(16)30109-8
   Taunk NK, 2015, FRONT ONCOL, V5, DOI 10.3389/fonc.2015.00039
   Toth B, 2008, THROMB HAEMOSTASIS, V100, P663, DOI 10.1160/TH07-10-0602
   TURLAPATY PDMV, 1980, SCIENCE, V208, P198, DOI 10.1126/science.7361117
   Van der Meeren A, 1999, CYTOKINE, V11, P831, DOI 10.1006/cyto.1999.0497
   VANWERSCH JWJ, 1991, HAEMOSTASIS, V21, P117
   Von Tempelhoff GF, 2003, SEMIN THROMB HEMOST, V29, P499
   Wang YY, 2016, RADIAT RES, V186, P153, DOI 10.1667/RR14445.1
   WEINBERG BA, 1989, CLIN CARDIOL, V12, P289, DOI 10.1002/clc.4960120512
   Yeh ETH, 2009, J AM COLL CARDIOL, V53, P2231, DOI 10.1016/j.jacc.2009.02.050
   ZEYMER U, 1992, CLIN INVESTIGATOR, V70, P1024
NR 87
TC 6
Z9 6
U1 0
U2 5
PU ADIS INT LTD
PI NORTHCOTE
PA 5 THE WAREHOUSE WAY, NORTHCOTE 0627, AUCKLAND, NEW ZEALAND
SN 1175-3277
EI 1179-187X
J9 AM J CARDIOVASC DRUG
JI Am. J. Cardiovasc. Drugs
PD OCT
PY 2018
VL 18
IS 5
BP 361
EP 372
DI 10.1007/s40256-018-0286-z
PG 12
WC Cardiac & Cardiovascular Systems; Pharmacology & Pharmacy
WE Science Citation Index Expanded (SCI-EXPANDED)
SC Cardiovascular System & Cardiology; Pharmacology & Pharmacy
GA GS8OM
UT WOS:000443971500003
PM 29931556
DA 2023-05-13
ER

PT J
AU Capponi, G
   Giovannini, M
   Koniari, I
   Mori, F
   Rubino, C
   Spaziani, G
   Calabri, GB
   Favilli, S
   Novembre, E
   Indolfi, G
   De Simone, L
   Trapani, S
AF Capponi, Guglielmo
   Giovannini, Mattia
   Koniari, Ioanna
   Mori, Francesca
   Rubino, Chiara
   Spaziani, Gaia
   Calabri, Giovanni Battista
   Favilli, Silvia
   Novembre, Elio
   Indolfi, Giuseppe
   De Simone, Luciano
   Trapani, Sandra
TI Case Report: Perioperative Kounis Syndrome in an Adolescent With
   Congenital Glaucoma
SO FRONTIERS IN CARDIOVASCULAR MEDICINE
LA English
DT Article
DE Kounis syndrome; perioperative; midazolam; sevoflurane; coronary artery;
   pediatrics
ID MYOCARDIAL-INFARCTION; CORONARY VASOSPASM; HYPERSENSITIVITY;
   EPIDEMIOLOGY; ANAPHYLAXIS; MANAGEMENT; DIAGNOSIS
AB A 12-year-old male patient suffering from congenital glaucoma developed bradycardia, left ventricular failure, and hypotension after induction of anesthesia. Electrocardiography and echocardiography revealed a complete normalization of ECG and a complete spontaneous recovery in the cardiac function 72 hours from the beginning of the clinical manifestations, while cardiac Magnetic Resonance Imaging was performed, and coronary Computed Tomography scan revealed a myocardial bridge of a tract of the left anterior descendent coronary artery. Diagnosis of Kounis syndrome (KS) was made, a relatively novel, under-recognized clinical condition, defined as the manifestation of an acute coronary syndrome accompanied by mast cell activation and platelet aggregation involving interrelated and interacting inflammatory cells in the setting of allergic, hypersensitivity, anaphylactic or anaphylactoid insults. We described one of the first pediatric cases of KS related to anesthetic medications. In children, this syndrome has been only described in isolated case reports or small case series. Thus, it appears critical to report new cases of KS in children to increase the awareness of this disease in pediatric healthcare workers so as to enhance its early recognition and optimal therapeutic strategy. Furthermore, it appears of paramount importance the implementation of universal guidelines accepted by allergology and cardiology societies, in order to standardize the management of pediatric and adult patients with KS. Finally, a close collaboration between pediatric allergists and cardiologists seems fundamental for an optimal multidisciplinary patient care.</p>
C1 [Capponi, Guglielmo; Spaziani, Gaia; Calabri, Giovanni Battista; Favilli, Silvia; De Simone, Luciano] Meyer Childrens Univ Hosp, Dept Pediat, Cardiol Unit, Florence, Italy.
   [Giovannini, Mattia; Mori, Francesca; Novembre, Elio] Meyer Childrens Univ Hosp, Dept Pediat, Allergy Unit, Florence, Italy.
   [Koniari, Ioanna] Univ Hosp South Manchester NHS Fdn Trust, Electrophysiol & Device Dept, Manchester, Lancs, England.
   [Rubino, Chiara; Indolfi, Giuseppe; Trapani, Sandra] Meyer Childrens Hosp, Dept Pediat, Florence, Italy.
   [Indolfi, Giuseppe] Univ Florence, Meyer Childrens Hosp, Dept NEUROFARBA, Florence, Italy.
   [Trapani, Sandra] Univ Florence, Meyer Childrens Hosp, Dept Hlth Sci, Florence, Italy.
C3 University of Florence; Azienda Ospedaliera Universitaria (AOU) MEYER;
   University of Florence; Azienda Ospedaliera Universitaria (AOU) MEYER;
   Wythenshawe Hospital NHS Foundation Trust; University of Florence;
   Azienda Ospedaliera Universitaria (AOU) MEYER; University of Florence;
   Azienda Ospedaliera Universitaria (AOU) MEYER; University of Florence;
   Azienda Ospedaliera Universitaria (AOU) MEYER
RP Trapani, S (通讯作者)，Meyer Childrens Hosp, Dept Pediat, Florence, Italy.; Trapani, S (通讯作者)，Univ Florence, Meyer Childrens Hosp, Dept Hlth Sci, Florence, Italy.
EM sandra.trapani@unifi.it
RI Favilli, Silvia/AAC-5003-2022; Koniari, Ioanna/GQP-2723-2022;
   Giovannini, Mattia/AAP-2693-2021
OI Favilli, Silvia/0000-0003-3006-6513; Koniari,
   Ioanna/0000-0002-1033-5299; Giovannini, Mattia/0000-0001-9568-6882;
   Mori, Francesca/0000-0001-7483-0128
CR Abdelghany M, 2017, INT J CARDIOL, V232, P1, DOI 10.1016/j.ijcard.2017.01.124
   Adachi H, 2019, J ALLER CL IMM-PRACT, V7, P317, DOI 10.1016/j.jaip.2018.05.030
   Andrews ID, 2011, DERMATITIS, V22, P161, DOI 10.2310/6620.2011.10088
   Ates AH, 2015, TURK KARDIYOL DERN A, V43, P558, DOI 10.5543/tkda.2015.44567
   Ayuse Terumi, 2015, Anesth Prog, V62, P64, DOI 10.2344/0003-3006-62.1.64
   Biteker M, 2010, EUR J PEDIATR, V169, P27, DOI 10.1007/s00431-009-0965-5
   Biteker M, 2009, ANATOL J CARDIOL, V9, P59
   Biteker M, 2009, INT J CARDIOL, V136, pE3, DOI 10.1016/j.ijcard.2008.04.064
   Caforio ALP, 2013, EUR HEART J, V34, P2636, DOI 10.1093/eurheartj/eht210
   Caglar IM, 2011, CASE REP MED, V2011, DOI 10.1155/2011/490310
   Castellano-Martinez A, 2018, CARDIOL YOUNG, V28, P616, DOI 10.1017/S1047951117002785
   Demoly P, 2014, ALLERGY, V69, P420, DOI 10.1111/all.12350
   Faiq Muneeb A, 2015, J Curr Glaucoma Pract, V9, P77, DOI 10.5005/jp-journals-10008-1189
   FUJITA Y, 1994, ANESTH ANALG, V79, P811
   Garvey LH, 2019, BRIT J ANAESTH, V123, pE50, DOI 10.1016/j.bja.2019.04.044
   Giovannini M, 2020, MINERVA PEDIATR, V72, P383, DOI 10.23736/S0026-4946.20.06007-7
   Giovannini M, 2020, J GERIATR CARDIOL, V17, P294, DOI 10.11909/j.issn.1671-5411.2020.05.011
   Gonzalez-de-Olano D, 2014, INT J CARDIOL, V174, P856, DOI 10.1016/j.ijcard.2014.04.191
   Hertzog James H, 2019, Hosp Pediatr, V9, P16, DOI 10.1542/hpeds.2018-0089
   Ilhan E, 2013, INT J CARDIOL, V167, pE90, DOI 10.1016/j.ijcard.2013.03.158
   Kampmann C, 2000, HEART, V83, P667, DOI 10.1136/heart.83.6.667
   Kounis GN, 2008, WORLD J GASTROENTERO, V14, P7141, DOI 10.3748/wjg.14.7141
   Kounis GN, 2008, J CLIN ANESTH, V20, P562, DOI 10.1016/j.jclinane.2008.06.004
   Kounis NG, 2019, J INVEST ALLERG CLIN, V29, P333, DOI 10.18176/jiaci.0389
   Kounis NG, 2007, CIRC J, V71, P170, DOI 10.1253/circj.71.170
   Kounis NG, 2018, CARDIOL J, V25, P648, DOI 10.5603/CJ.2018.0132
   Kounis NG, 2016, CLIN CHEM LAB MED, V54, P1545, DOI 10.1515/cclm-2016-0010
   Margonato Davide, 2019, J Cardiol Cases, V20, P52, DOI 10.1016/j.jccase.2019.03.007
   Muraro A, 2014, ALLERGY, V69, P1026, DOI 10.1111/all.12437
   NARANJO CA, 1981, CLIN PHARMACOL THER, V30, P239, DOI 10.1038/clpt.1981.154
   Okur A, 2015, POSTEP KARDIOL INTER, V11, P218, DOI 10.5114/pwki.2015.54017
   Parent B, 2011, CONGENIT HEART DIS, V6, P499, DOI 10.1111/j.1747-0803.2011.00499.x
   Raparelli V, 2018, CAN J CARDIOL, V34, P468, DOI 10.1016/j.cjca.2018.01.004
   Scally C, 2019, CIRCULATION, V139, P1581, DOI 10.1161/CIRCULATIONAHA.118.037975
   Shin JG, 2014, CLIN ENDOSC, V47, P262, DOI 10.5946/ce.2014.47.3.262
   Shrivastava S, 2012, J ANESTH, V26, P642, DOI 10.1007/s00540-012-1386-6
   Sidi A, 2008, J CLIN ANESTH, V20, P64, DOI 10.1016/j.jclinane.2007.02.016
   SIDOTI PA, 1995, OPHTHALMOLOGY, V102, P1107
   Terlemez S, 2015, INT J CARDIOL, V179, P222, DOI 10.1016/j.ijcard.2014.11.049
   Worm M, 2012, ALLERGY, V67, P691, DOI 10.1111/j.1398-9995.2012.02795.x
   Yaman M, 2015, CASE REP CARDIOL, V2015, DOI 10.1155/2015/768089
   Yanagawa Y, 2009, INT J CARDIOL, V132, pE65, DOI 10.1016/j.ijcard.2007.08.022
NR 42
TC 0
Z9 0
U1 0
U2 2
PU FRONTIERS MEDIA SA
PI LAUSANNE
PA AVENUE DU TRIBUNAL FEDERAL 34, LAUSANNE, CH-1015, SWITZERLAND
SN 2297-055X
J9 FRONT CARDIOVASC MED
JI Front. Cardiovasc. Med.
PD SEP 10
PY 2021
VL 8
AR 676188
DI 10.3389/fcvm.2021.676188
PG 7
WC Cardiac & Cardiovascular Systems
WE Science Citation Index Expanded (SCI-EXPANDED)
SC Cardiovascular System & Cardiology
GA UU6DY
UT WOS:000698889600001
PM 34568441
OA Green Published, gold
DA 2023-05-13
ER

PT J
AU Wibring, K
   Lingman, M
   Herlitz, J
   Pettersson, H
   Lerjebo, A
   Bang, A
AF Wibring, Kristoffer
   Lingman, Markus
   Herlitz, Johan
   Pettersson, Helena
   Lerjebo, Anette
   Bang, Angela
TI Clinical presentation in EMS patients with acute chest pain in relation
   to sex, age and medical history: prospective cohort study
SO BMJ OPEN
LA English
DT Article
DE ACCIDENT & EMERGENCY MEDICINE; Myocardial infarction; General diabetes;
   Cardiology
ID ACUTE MYOCARDIAL-INFARCTION; ACUTE CORONARY SYNDROME; SYMPTOMS; CARE;
   GUIDELINES; ELEVATION; OUTCOMES; DELAY; 1ST; ESC
AB Objective To assess symptom presentation related to age, sex and previous medical history in patients with chest pain. Design Prospective observational cohort study. Setting Two-centre study in a Swedish county emergency medical service (EMS) organisation. Participants Unselected inclusion of 2917 patients with chest pain cared for by the EMS during 2018. Data analysis Multivariate analysis on the association between symptom characteristics, patients' sex, age, previous acute coronary syndrome (ACS) or diabetes and the final outcome of acute myocardial infarction (AMI). Results Symptomology in patients assessed by the EMS due to acute chest pain varied with sex and age and also with previous ACS or diabetes. Women suffered more often from nausea (OR 1.6) and pain in throat (OR 2.1) or back (OR 2.1). Their pain was more often affected by palpation (1.7) or movement (OR 1.4). Older patients more often described pain onset while sleeping (OR 1.5) and that the onset of symptoms was slow, over hours rather than minutes (OR 1.4). They were less likely to report pain in other parts of their body than their chest (OR 1.4). They were to a lesser extent clammy (OR 0.6) or nauseous (OR 0.6). These differences were present regardless of whether the symptoms were caused by AMI or not. Conclusions A number of aspects of the symptom of chest pain appear to differ in unselected prehospital patients with chest pain in relation to age, sex and medical history, regardless of whether the chest pain was caused by a myocardial infarction or not. This complicates the possibility in prehospital care of using symptoms to predict the underlying aetiology of acute chest pain.
C1 [Wibring, Kristoffer; Bang, Angela] Univ Gothenburg, Inst Hlth & Care Sci, Gothenburg, Sweden.
   [Wibring, Kristoffer; Pettersson, Helena; Lerjebo, Anette] Dept Ambulance & Prehosp Care, Halmstad, Halland County, Sweden.
   [Lingman, Markus] Univ Gothenburg, Dept Mol, Gothenburg, Sweden.
   [Lingman, Markus] Halland Hosp Grp, Halmstad, Halland County, Sweden.
   [Herlitz, Johan] Univ Boras, Res Ctr PreHospen, Boras, Sweden.
C3 University of Gothenburg; University of Gothenburg; University of Boras
RP Wibring, K (通讯作者)，Univ Gothenburg, Inst Hlth & Care Sci, Gothenburg, Sweden.; Wibring, K (通讯作者)，Dept Ambulance & Prehosp Care, Halmstad, Halland County, Sweden.
EM kristoffer.wibring@gu.se
FU Department of Ambulance and Prehospital Care, Region Halland; Scientific
   Council of Region Halland [HALLAND-209901]
FX This study has been funded by the Department of Ambulance and
   Prehospital Care, Region Halland and the Scientific Council of Region
   Halland (HALLAND-209901). The funding bodies had no role in the design,
   conduct, interpretation or writing of the report on this research.
CR Araujo C, 2018, BMJ OPEN, V8, DOI 10.1136/bmjopen-2017-018798
   Clawson J, 2008, RESUSCITATION, V78, P298, DOI 10.1016/j.resuscitation.2008.03.229
   Collet JP, 2020, EUR HEART J, V41, P3495, DOI 10.1093/eurheartj/ehaa624
   Coventry LL, 2011, HEART LUNG, V40, P477, DOI 10.1016/j.hrtlng.2011.05.001
   Dickert NW, 2016, ANN EMERG MED, V67, P538, DOI 10.1016/j.annemergmed.2015.10.026
   Eloge J, 2018, SUBST ABUS, V39, P505, DOI 10.1080/08897077.2018.1469104
   Ibanez B, 2018, EUR HEART J, V39, P119, DOI 10.1093/eurheartj/ehx393
   Kang H, 2013, KOREAN J ANESTHESIOL, V64, P402, DOI 10.4097/kjae.2013.64.5.402
   Kirchberger I, 2016, EUR J PREV CARDIOL, V23, P377, DOI 10.1177/2047487315588071
   Kirchberger I, 2011, AM J CARDIOL, V107, P1585, DOI 10.1016/j.amjcard.2011.01.040
   Lawesson SS, 2018, BMJ OPEN, V8, DOI 10.1136/bmjopen-2017-020211
   Lichtman JH, 2018, CIRCULATION, V137, P781, DOI 10.1161/CIRCULATIONAHA.117.031650
   Magnusson C, 2020, BMC EMERG MED, V20, DOI 10.1186/s12873-020-0302-x
   Manistamara H, 2021, J PUBLIC HEALTH RES, V10, DOI 10.4081/jphr.2021.2186
   Maurin Soderholm Hanna, 2019, Adv Simul (Lond), V4, P3, DOI 10.1186/s41077-019-0090-0
   Moser DK, 2006, CIRCULATION, V114, P168, DOI 10.1161/CIRCULATIONAHA.106.176040
   Thang ND, 2012, AM J EMERG MED, V30, P1788, DOI 10.1016/j.ajem.2012.02.014
   Nishi FA, 2018, EUR J CARDIOVASC NUR, V17, P660, DOI 10.1177/1474515118777402
   Otto CM, 2021, CIRCULATION, V143, pe72, DOI [10.1161/CIR.0000000000000923, 10.1161/CIR.0000000000001030, 10.1016/j.jacc.2020.11.018]
   Pedersen CK, 2019, SCAND J TRAUMA RESUS, V27, DOI 10.1186/s13049-019-0659-6
   Rawshani A, 2014, INT J CARDIOL, V176, P859, DOI 10.1016/j.ijcard.2014.08.004
   Stromback U, 2018, EUR J CARDIOVASC NUR, V17, P652, DOI 10.1177/1474515118777391
   Thuresson M, 2005, AM HEART J, V150, P234, DOI 10.1016/j.ahj.2004.08.035
   Tisminetzky M, 2020, AM J MED, V133, P501, DOI 10.1016/j.amjmed.2020.02.018
   Wechkunanukul K, 2017, AUST CRIT CARE, V30, P13, DOI 10.1016/j.aucc.2016.04.002
   Wibring K, 2021, SCAND J TRAUMA RESUS, V29, DOI 10.1186/s13049-021-00972-5
   Wibring K, 2022, AM J EMERG MED, V51, P26, DOI 10.1016/j.ajem.2021.09.079
   Wibring K, 2021, BMJ OPEN, V11, DOI 10.1136/bmjopen-2020-044938
   Wibring K, 2019, J CLIN NURS, V28, P2844, DOI 10.1111/jocn.14867
   Widgren BR, 2011, J EMERG MED, V40, P623, DOI 10.1016/j.jemermed.2008.04.003
NR 30
TC 0
Z9 0
U1 0
U2 4
PU BMJ PUBLISHING GROUP
PI LONDON
PA BRITISH MED ASSOC HOUSE, TAVISTOCK SQUARE, LONDON WC1H 9JR, ENGLAND
SN 2044-6055
J9 BMJ OPEN
JI BMJ Open
PD AUG
PY 2022
VL 12
IS 8
AR e054622
DI 10.1136/bmjopen-2021-054622
PG 10
WC Medicine, General & Internal
WE Science Citation Index Expanded (SCI-EXPANDED)
SC General & Internal Medicine
GA 3R7KE
UT WOS:000839086200001
PM 35940838
OA Green Published, gold
DA 2023-05-13
ER

PT J
AU Demisse, L
   Alemayehu, B
   Addissie, A
   Azazh, A
   Gary, R
AF Demisse, Lemlem
   Alemayehu, Bekele
   Addissie, Adamu
   Azazh, Aklilu
   Gary, Rebecca
TI Knowledge, attitudes and beliefs about acute coronary syndrome among
   patients diagnosed with acute coronary syndrome, Addis Ababa, Ethiopia
SO BMC CARDIOVASCULAR DISORDERS
LA English
DT Article
DE Knowledge; Attitudes; Beliefs; Acute coronary syndrome; Ethiopia
ID ACUTE MYOCARDIAL-INFARCTION; EDUCATIONAL INTERVENTION;
   CARDIOVASCULAR-DISEASES; GENDER-DIFFERENCES; PREHOSPITAL DELAY;
   RISK-FACTORS; PREDICTORS; SYMPTOMS; OUTCOMES; REGISTRY
AB Background Acute coronary syndrome (ACS) morbidity and mortality are rising in low- and middle-income countries, including Ethiopia. The shift in health-care resources from communicable diseases to chronic conditions has created formidable health-care challenges. Objective The objective of this study was to examine the knowledge, attitudes and beliefs among ACS patients. Methods A cross-sectional design was used to enroll participants admitted to one of 3 emergency units in Addis Ababa, Ethiopia. Knowledge, attitudes and beliefs about ACS was measured using modified ACS response index questionaries. Results Participant's (N = 330) mean age was 57.9 +/- 14.1, majority male (n = 219, 66.36%). Half of the study participants have inadequate Knowledge (n = 147, 44.6%), unfavorable attitudes (n = 152, 46%), and belief (n = 153, 46.4%) about ACS symptoms even after being diagnosed and treated in the emergency unit. The most frequently recognized ACS symptoms were chest discomfort (n = 274, 83%), fatigue (n = 267, 80.9%) and chest pain (n = 266, 80.6%) while Jaw pain (n = 101, 30%) neck pain (n = 146,44.2%), were less often recognized. Nearly two thirds of the participants (n = 214, 65%) would not prefer to use emergency medical services (EMS) to come to the hospital. Factors associated with adequate knowledge were age < 45 (AOR = 2.16, CI (1.1-4.0) p = 0.014), and female sex (AOR = 2.7, CI (1.5-4.4) p = 0.001) and diabetics (AOR = 1.9, (1.18-3.0) p = 0.008). Meanwhile, lack of formal education (AOR = 6.7, CI (3.1-14) p < 0.001) and unemployment (AOR = 2.0, CI (1.1-3.8) p = 0.021) were associated with unfavorable attitude. In addition, lack of social support (AOR = 1.9, (1.17-3.0) p = 0.009) and unfavorable attitude (AOR = 2.1, CI (1.3-3.4) p = 0.001) were significantly associated with unfavorable belief. Conclusion Despite receiving treatment for ACS in an emergency unit, roughly half of participants did not have adequate knowledge, favorable attitude and belief towards ACS. This elucidates there is significant communication gap between the health care providers and patients. The study findings stipulate there is a need to provide health awareness campaigns using different media outlet with special attention to the uneducated and unemployed groups. Furthermore, most participants were less likely to utilize emergency medical service, which should be further investigated and addressed.
C1 [Demisse, Lemlem; Alemayehu, Bekele; Addissie, Adamu; Azazh, Aklilu] Addis Ababa Univ, Coll Hlth Sci, Addis Ababa, Ethiopia.
   [Gary, Rebecca] Emory Univ, Nell Hodgson Woodruff Sch Nursing, Atlanta, GA 30322 USA.
C3 Addis Ababa University; Emory University
RP Demisse, L (通讯作者)，Addis Ababa Univ, Coll Hlth Sci, Addis Ababa, Ethiopia.
EM lemnene33@yahoo.com
OI Demisse, Dr. Lemlem/0000-0002-1821-7895
FU Emory University Nell Hodgson Woodruff school of nursing; Addis Ababa
   University
FX This research work data collection was financed by Emory University Nell
   Hodgson Woodruff school of nursing and Addis Ababa University.
CR Abdissa Senbeta Guteta, 2014, Ethiop Med J, V52, P9
   Abdosh T, 2019, JRSM CARDIOVASC DIS, V8, DOI 10.1177/2048004019874989
   Al Hadid LA, 2020, CARDIOL RES PRACT, V2020, DOI 10.1155/2020/3916361
   Albarqouni L, 2016, PATIENT EDUC COUNS, V99, P1845, DOI 10.1016/j.pec.2016.06.007
   ALFASFOS N, 2016, HEALTH, V8, P1830, DOI DOI 10.4236/HEALTH.2016.815175
   Ali S, 2021, INT HEALTH, V13, P318, DOI 10.1093/inthealth/ihaa069
   Allana S, 2015, J TRANSCULT NURS, V26, P480, DOI 10.1177/1043659614524787
   Amsterdam EA, 2014, J AM COLL CARDIOL, V64, P2713, DOI [10.1016/j.jacc.2014.10.011, 10.1161/CIR.0000000000000134, 10.1016/j.jacc.2014.09.017]
   Beza L, 2021, IJC HEART VASC, V35, DOI 10.1016/j.ijcha.2021.100823
   Bezdah L., 2020, ARCH CARDIOVAS DIS S, V12, P25
   Cohen L., 2017, RES METHODS ED, P739, DOI [10.4324/9781315456539-39, DOI 10.4324/9781315456539-39]
   Collet Jean-Philippe, 2021, Rev Esp Cardiol (Engl Ed), V74, P544, DOI 10.1016/j.rec.2021.05.002
   Darawad MW, 2016, INT EMERG NURS, V26, P20, DOI 10.1016/j.ienj.2015.09.003
   Dracup K, 2008, ARCH INTERN MED, V168, P1049, DOI 10.1001/archinte.168.10.1049
   Gallagher R, 2013, AUST CRIT CARE, V26, P49, DOI 10.1016/j.aucc.2012.01.002
   Gebru Addis Adera, 2019, Human Antibodies, V27, pS53, DOI 10.3233/HAB-190383
   Ghazawy Eman Ramadan, 2015, Adv Prev Med, V2015, P342361, DOI 10.1155/2015/342361
   Hanson C, 2011, AM J HEALTH EDUC, V42, P197, DOI 10.1080/19325037.2011.10599188
   Hasdai D, 2002, EUR HEART J, V23, P1190, DOI 10.1053/euhj.2002.3193
   Hong MK, 2012, SCIENTIFICA, V2012, DOI 10.6064/2012/683683
   Jensen LA, 2008, NURS CLIN N AM, V43, P77, DOI 10.1016/j.cnur.2007.10.005
   Johnson CAH, 2021, REV LAT-AM ENFERM, V29, DOI 10.1590/1518-8345.5435.3503
   Khafaji HARH, 2014, WORLD J CARDIOL, V6, P802, DOI 10.4330/wjc.v6.i8.802
   Khan Ashar, 2017, J Assoc Physicians India, V65, P24
   Khan MS, 2007, BMC PUBLIC HEALTH, V7, DOI 10.1186/1471-2458-7-284
   Lim SC, 2019, MALAYS J MED SCI, V26, P87, DOI 10.21315/mjms2019.26.1.8
   McKee G, 2013, INT J CARDIOL, V168, P2706, DOI 10.1016/j.ijcard.2013.03.022
   McKinley S, 2009, INT J NURS STUD, V46, P1037, DOI 10.1016/j.ijnurstu.2009.01.012
   Mesas CE, 2018, BMC HEALTH SERV RES, V18, DOI 10.1186/s12913-018-3312-6
   Mohan B, 2018, INDIAN HEART J, V70, pS194, DOI 10.1016/j.ihj.2018.10.395
   Nakashima T, 2018, J INTENSIVE CARE, V6, DOI 10.1186/s40560-018-0285-9
   Negesa LB, 2020, PLOS ONE, V15, DOI 10.1371/journal.pone.0234198
   Noureddine S, 2020, NURS HEALTH SCI, V22, P49, DOI 10.1111/nhs.12642
   O'Brien F, 2014, PATIENT EDUC COUNS, V96, P179, DOI 10.1016/j.pec.2014.05.022
   Pastorius Benziger Catherine, 2011, Crit Pathw Cardiol, V10, P99, DOI 10.1097/HPC.0b013e318223e375
   Press C.U., 2017, CAMBR AC DICT CAMBR
   Riegel B, 2007, RES NURS HEALTH, V30, P584, DOI 10.1002/nur.20213
   Roth GA, 2020, J AM COLL CARDIOL, V76, P2982, DOI 10.1016/j.jacc.2020.11.010
   Seef S, 2013, PAN AFR MED J, V15, DOI 10.11604/pamj.2013.15.137.1628
   Sultan M, 2019, BMC EMERG MED, V19, DOI 10.1186/s12873-019-0242-5
   Tamiru S, 2010, ETHIOP J HEALTH SCI, V20, P121
   Tang EW, 2007, AM HEART J, V153, P29, DOI 10.1016/j.ahj.2006.10.004
   Tesfaye F., 2008, EPIDEMIOLOGY CARDIOV
   World Health Organization, 2017, WHO CARDIOVASCULAR D
   Xavier D, 2008, LANCET, V371, P1435, DOI 10.1016/S0140-6736(08)60623-6
   Zurowska-Wolak M, 2019, SCAND J TRAUMA RESUS, V27, DOI 10.1186/s13049-019-0616-4
NR 46
TC 0
Z9 0
U1 0
U2 0
PU BMC
PI LONDON
PA CAMPUS, 4 CRINAN ST, LONDON N1 9XW, ENGLAND
SN 1471-2261
J9 BMC CARDIOVASC DISOR
JI BMC Cardiovasc. Disord.
PD OCT 14
PY 2022
VL 22
IS 1
AR 444
DI 10.1186/s12872-022-02893-2
PG 9
WC Cardiac & Cardiovascular Systems
WE Science Citation Index Expanded (SCI-EXPANDED)
SC Cardiovascular System & Cardiology
GA 5Q4UW
UT WOS:000873829800001
PM 36241970
OA Green Published, Green Submitted, gold
DA 2023-05-13
ER

PT J
AU De Luca, L
   Colivicchi, F
   Gulizia, MM
   Pugliese, FR
   Ruggieri, MP
   Musumeci, G
   Cibinel, GA
   Romeo, F
AF De Luca, Leonardo
   Colivicchi, Furio
   Gulizia, Michele Massimo
   Pugliese, Francesco Rocco
   Ruggieri, Maria Pia
   Musumeci, Giuseppe
   Cibinel, Gian Alfonso
   Romeo, Francesco
TI Clinical pathways and management of antithrombotic therapy in patients
   with acute coronary syndrome (ACS): a Consensus Document from the
   Italian Association of Hospital Cardiologists (ANMCO), Italian Society
   of Cardiology (SIC), Italian Society of Emergency Medicine (SIMEU) and
   Italian Society of Interventional Cardiology (SICI-GISE)
SO EUROPEAN HEART JOURNAL SUPPLEMENTS
LA English
DT Article
DE Acute coronary syndromes; Non-ST elevation myocardial infarction;
   ST-elevation myocardial infarction; Ticagrelor; Prasugrel; Clopidogrel;
   Aspirin; Cangrelor; Bivalirudin; Heparins; Glycoprotein IIb; IIIa
   inhibitors; Oral anticoagulant agents; Vorapaxar
ID ELEVATION MYOCARDIAL-INFARCTION; GLYCOPROTEIN IIB/IIIA INHIBITORS;
   ARTERY-BYPASS SURGERY; ORAL ANTIPLATELET THERAPY; MOLECULAR-WEIGHT
   HEPARIN; UNFRACTIONATED HEPARIN; PLATELET INHIBITION; PRIMARY
   ANGIOPLASTY; INVASIVE STRATEGY; ISCHEMIC EVENTS
AB Antiplatelet therapy is the cornerstone of the pharmacologic management of patients with acute coronary syndrome (ACS). Over the last years, several studies have evaluated old and new oral or intravenous antiplatelet agents in ACS patients. In particular, research was focused on assessing superiority of two novel platelet ADP P2Y12 receptor antagonists (i.e., prasugrel and ticagrelor) over clopidogrel. Several large randomized controlled trials have been undertaken in this setting and a wide variety of prespecified and post-hoc analyses are available that evaluated the potential benefits of novel antiplatelet therapies in different subsets of patients with ACS. The aim of this document is to review recent data on the use of current antiplatelet agents for in-hospital treatment of ACS patients. In addition, in order to overcome increasing clinical challenges and implement effective therapeutic interventions, this document identifies all potential specific care pathway for ACS patients and accordingly proposes individualized therapeutic options.
C1 [De Luca, Leonardo] San Giovanni Evangelista Hosp, Div Cardiol, Via Parrozzani 3, I-00019 Rome, Italy.
   [Colivicchi, Furio] San Filippo Neri Hosp, Div Cardiol, Rome, Italy.
   [Gulizia, Michele Massimo] Azienda Rilievo Nazl & Alta Specializzaz Garibald, Osped Garibaldi Nesima, Cardiol Dept, Catania, Italy.
   [Pugliese, Francesco Rocco] S Pertini Hosp, Emergency Dept, Rome, Italy.
   [Ruggieri, Maria Pia] San Giovanni Addolorata Hosp, Emergency Dept, Rome, Italy.
   [Musumeci, Giuseppe] Papa Giovanni XXIII Hosp, Div Cardiol, Bergamo, Italy.
   [Cibinel, Gian Alfonso] Hosp Pinerolo, Emergency Dept, Turin, Italy.
   [Romeo, Francesco] Tor Vergata Univ, Div Cardiol, Rome, Italy.
C3 San Filippo Neri Hospital; Presidio Ospedaliero Garibaldi-Nesima;
   Azienda Ospedaliera San Giovanni Addolorata; ASST Papa Giovanni XXIII;
   University of Rome Tor Vergata
RP De Luca, L (通讯作者)，San Giovanni Evangelista Hosp, Div Cardiol, Via Parrozzani 3, I-00019 Rome, Italy.
EM leo.deluca@libero.it
RI De Luca, Leonardo/ABC-5524-2020; Ruggieri, Martino Michele Lucio
   Giovanni/A-3055-2014
OI Colivicchi, Furio/0000-0001-7187-2234; De Luca,
   Leonardo/0000-0002-8552-1272
CR Alexopoulos D, 2012, J AM COLL CARDIOL, V60, P193, DOI 10.1016/j.jacc.2012.03.050
   Amsterdam EA, 2009, AM HEART J, V158, P748, DOI 10.1016/j.ahj.2009.09.008
   Antman EM, 2006, NEW ENGL J MED, V354, P1477, DOI 10.1056/NEJMoa060898
   Antman EM, 1999, CIRCULATION, V100, P1593, DOI 10.1161/01.CIR.100.15.1593
   Antman EM, 1999, CIRCULATION, V100, P1602, DOI 10.1161/01.CIR.100.15.1602
   Armstrong PW, 2013, NEW ENGL J MED, V368, P1379, DOI 10.1056/NEJMoa1301092
   Bagnall AJ, 2009, AM J CARDIOL, V103, P1530, DOI 10.1016/j.amjcard.2009.01.369
   Bangalore S, 2014, BMJ-BRIT MED J, V349, DOI 10.1136/bmj.g6419
   Bellemain-Appaix A, 2014, BMJ-BRIT MED J, V349, DOI 10.1136/bmj.g6269
   Bellemain-Appaix A, 2012, JAMA-J AM MED ASSOC, V308, P2507, DOI 10.1001/jama.2012.50788
   Berger JS, 2008, J AM COLL CARDIOL, V52, P1693, DOI 10.1016/j.jacc.2008.08.031
   Beygui F, 2015, EUR HEART J-ACUTE CA
   Bhatt DL, 2013, NEW ENGL J MED, V368, P1303, DOI 10.1056/NEJMoa1300815
   Blazing MA, 2004, JAMA-J AM MED ASSOC, V292, P55, DOI 10.1001/jama.292.1.55
   Bonaca MP., 2015, NEW ENGL J MED, V372, P1791, DOI [DOI 10.1056/NEJMOA1500857, 10.1056/NEJMoa1500857]
   Brener SJ, 2004, CIRCULATION, V110, P994, DOI 10.1161/01.CIR.0000139868.53594.24
   Brown C, 2011, ANESTH ANALG, V112, P777, DOI 10.1213/ANE.0b013e31820e7e4f
   Budaj A, 2003, AM HEART J, V146, P999, DOI 10.1016/S0002-8703(03)00509-X
   CAIRNS JA, 1985, NEW ENGL J MED, V313, P1369, DOI 10.1056/NEJM198511283132201
   Cannon CP, 2013, CIRCULATION, V127, P1052, DOI 10.1161/CIR.0b013e3182831a11
   Cannon CP, 2010, LANCET, V375, P283, DOI 10.1016/S0140-6736(09)62191-7
   Chan MY, 2008, JACC-CARDIOVASC INTE, V1, P369, DOI 10.1016/j.jcin.2008.03.019
   Clemmensen P, 2015, EUR HEART J-ACUTE CA, V4, P220, DOI 10.1177/2048872614547449
   Cohen M, 1997, NEW ENGL J MED, V337, P447, DOI 10.1056/NEJM199708143370702
   Cohen M, 2006, J AM COLL CARDIOL, V48, P1346, DOI 10.1016/j.jacc.2006.05.058
   Damman P, 2010, J AM COLL CARDIOL, V55, P858, DOI 10.1016/j.jacc.2009.11.026
   Dangas G, 2009, J AM COLL CARDIOL, V54, P1438, DOI 10.1016/j.jacc.2009.06.021
   Dangas GD, 2011, J AM COLL CARDIOL, V57, P2309, DOI 10.1016/j.jacc.2011.01.038
   De Luca G, 2011, AM J CARDIOL, V107, P198, DOI 10.1016/j.amjcard.2010.08.063
   De Luca L, 2015, EUR HEART J-ACUTE CA, V4, P441, DOI 10.1177/2048872614560505
   Dudek D, 2008, AM HEART J, V156, P1147, DOI 10.1016/j.ahj.2008.08.004
   Ellis SG, 2008, NEW ENGL J MED, V358, P2205, DOI 10.1056/NEJMoa0706816
   Fefer P, 2009, AM J CARDIOL, V104, P514, DOI 10.1016/j.amjcard.2009.04.013
   Ferguson JJ, 2004, JAMA-J AM MED ASSOC, V292, P45
   Firanescu CE, 2009, EUR J CARDIO-THORAC, V36, P856, DOI 10.1016/j.ejcts.2009.05.032
   Fokkema ML, 2013, J AM COLL CARDIOL, V61, P1222, DOI 10.1016/j.jacc.2013.01.007
   Fox KAA, 2004, CIRCULATION, V110, P1202, DOI 10.1161/01.CIR.0000140675.85342.1B
   Fox KAA, 2010, J AM COLL CARDIOL, V55, P2435, DOI 10.1016/j.jacc.2010.03.007
   Giugliano RP, 2009, NEW ENGL J MED, V360, P2176, DOI 10.1056/NEJMoa0901316
   Gogo PB, 2007, AM J CARDIOL, V99, P1222, DOI 10.1016/j.amjcard.2006.12.037
   Hanna EB, 2011, JACC-CARDIOVASC INTE, V4, P1002, DOI 10.1016/j.jcin.2011.05.022
   Hassan A, 2010, AM HEART J, V160, P958, DOI 10.1016/j.ahj.2010.06.052
   Held C, 2011, J AM COLL CARDIOL, V57, P672, DOI 10.1016/j.jacc.2010.10.029
   Herman CR, 2010, ANN THORAC SURG, V89, P397, DOI 10.1016/j.athoracsur.2009.10.051
   Hermanides RS, 2012, CATHETER CARDIO INTE, V79, P956, DOI 10.1002/ccd.23165
   Hirsch A, 2009, EUR HEART J, V30, P645, DOI 10.1093/eurheartj/ehn438
   Hongo RH, 2002, J AM COLL CARDIOL, V40, P231, DOI 10.1016/S0735-1097(02)01954-X
   James S, 2010, CIRCULATION, V122, P1056, DOI 10.1161/CIRCULATIONAHA.109.933796
   James SK, 2011, BMJ-BRIT MED J, V342, DOI 10.1136/bmj.d3527
   Jones HU, 2002, CIRCULATION, V106, pI19, DOI 10.1161/01.cir.0000032917.33237.e0
   Kadakia MB, 2010, JACC-CARDIOVASC INTE, V3, P1166, DOI 10.1016/j.jcin.2010.08.015
   Kastrati A, 2011, NEW ENGL J MED, V365, P1980, DOI 10.1056/NEJMoa1109596
   Kim JHJ, 2008, AM HEART J, V156, P886, DOI 10.1016/j.ahj.2008.06.034
   Kincaid EH, 2003, ANN THORAC SURG, V76, P124, DOI 10.1016/S0003-4975(03)00190-5
   Koul S, 2011, EUR HEART J, V32, P2990, DOI 10.1093/eurheartj/ehr202
   Lange RA, 2013, NEW ENGL J MED, V368, P1356, DOI 10.1056/NEJMe1302504
   Lee TC, 2010, AM J CARDIOL, V105, P1083, DOI 10.1016/j.amjcard.2009.12.005
   Leopold JA, 2008, NEW ENGL J MED, V358, P2277, DOI 10.1056/NEJMe0801533
   Loh JP, 2013, AM J CARDIOL, V111, P841, DOI 10.1016/j.amjcard.2012.11.058
   Mahaffey KW, 2011, CIRC-CARDIOVASC QUAL, V4, P211, DOI 10.1161/CIRCOUTCOMES.109.853598
   McDonald SB, 2005, J CARDIOTHOR VASC AN, V19, P4, DOI 10.1053/j.jvca.2004.11.002
   Mega JL, 2012, NEW ENGL J MED, V366, P9, DOI 10.1056/NEJMoa1112277
   Mehilli J, 2009, CIRCULATION, V119, P1933, DOI 10.1161/CIRCULATIONAHA.108.818617
   Mehta SR, 2008, CIRCULATION, V118, P2038, DOI 10.1161/CIRCULATIONAHA.108.789479
   Mehta SR, 2007, J AM COLL CARDIOL, V50, P1742, DOI 10.1016/j.jacc.2007.07.042
   Mehta SR, 2010, LANCET, V376, P1233, DOI 10.1016/S0140-6736(10)61088-4
   Montalescot G, 2004, CIRCULATION, V110, P392, DOI 10.1161/01.CIR.0000136830.65073.C7
   Montalescot G, 2001, NEW ENGL J MED, V344, P1895, DOI 10.1056/NEJM200106213442503
   Montalescot G, 2007, EUR HEART J, V28, P443, DOI 10.1093/eurheartj/ehl472
   Montalescot G, 2014, NEW ENGL J MED, V371, P1016, DOI 10.1056/NEJMoa1407024
   Montalescot G, 2013, NEW ENGL J MED, V369, P999, DOI 10.1056/NEJMoa1308075
   Montalescot G, 2011, LANCET, V378, P693, DOI 10.1016/S0140-6736(11)60876-3
   Montalescot G, 2009, LANCET, V373, P723, DOI 10.1016/S0140-6736(09)60441-4
   Morrow DA, 2012, NEW ENGL J MED, V366, P1404, DOI 10.1056/NEJMoa1200933
   Murphy SA, 2007, EUR HEART J, V28, P2077, DOI 10.1093/eurheartj/ehm224
   Oldgren J, 2008, EUR HEART J, V29, P315, DOI 10.1093/eurheartj/ehm578
   Patti G, 2011, J AM COLL CARDIOL, V58, P1592, DOI 10.1016/j.jacc.2011.06.044
   Petersen JL, 2004, JAMA-J AM MED ASSOC, V292, P89, DOI 10.1001/jama.292.1.89
   Puymirat E, 2012, JAMA-J AM MED ASSOC, V308, P998, DOI 10.1001/2012.jama.11348
   Rakowski T, 2009, AM HEART J, V158, P569, DOI 10.1016/j.ahj.2009.08.008
   Rao SV, 2010, CIRC-CARDIOVASC INTE, V3, P80, DOI 10.1161/CIRCINTERVENTIONS.109.884478
   Roe MT, 2012, NEW ENGL J MED, V367, P1297, DOI 10.1056/NEJMoa1205512
   Roe MT, 2012, CIRC-CARDIOVASC QUAL, V5, P205, DOI 10.1161/CIRCOUTCOMES.111.962332
   Roffi M, 2002, EUR HEART J, V23, P1441, DOI 10.1053/euhj.2002.3160
   Roffi M, 2016, EUR HEART J, V37, P267, DOI 10.1093/eurheartj/ehv320
   Rollini F, 2016, NAT REV CARDIOL, V13, P11, DOI 10.1038/nrcardio.2015.113
   Sabatine MS, 2005, JAMA-J AM MED ASSOC, V294, P1224, DOI 10.1001/jama.294.10.1224
   Salisbury AC, 2013, CIRC-CARDIOVASC QUAL, V6, P27, DOI 10.1161/CIRCOUTCOMES.112.965624
   Saucedo JF, 2013, THROMB HAEMOSTASIS, V109, P347, DOI 10.1160/TH12-06-0378
   Schulz S, 2014, EUR HEART J, V35, P2285, DOI 10.1093/eurheartj/ehu182
   Shahzad A, 2014, LANCET, V384, P1849, DOI 10.1016/S0140-6736(14)60924-7
   Silvain J, 2012, BMJ-BRIT MED J, V344, DOI 10.1136/bmj.e553
   Silvain J, 2010, J AM COLL CARDIOL, V55, P617, DOI 10.1016/j.jacc.2009.08.077
   Smith PK, 2012, J AM COLL CARDIOL, V60, P388, DOI 10.1016/j.jacc.2012.03.030
   Steg PG, 2012, EUR HEART J, V33, P2569, DOI 10.1093/eurheartj/ehs215
   Steg PG, 2013, LANCET, V382, P1981, DOI 10.1016/S0140-6736(13)61615-3
   Steg PG, 2013, NEW ENGL J MED, V369, P2207, DOI 10.1056/NEJMoa1311096
   Steg PG, 2010, CIRCULATION, V122, P2131, DOI 10.1161/CIRCULATIONAHA.109.927582
   Steg PG, 2010, JAMA-J AM MED ASSOC, V304, P1339, DOI 10.1001/jama.2010.1320
   Steinhubl SR, 2002, JAMA-J AM MED ASSOC, V288, P2411, DOI 10.1001/jama.288.19.2411
   Stone GW, 2008, NEW ENGL J MED, V358, P2218, DOI 10.1056/NEJMoa0708191
   Stone GW, 2007, JAMA-J AM MED ASSOC, V297, P591, DOI 10.1001/jama.297.6.591
   Stone GW, 2006, NEW ENGL J MED, V355, P2203, DOI 10.1056/NEJMoa062437
   Stone GW, 2015, J AM COLL CARDIOL, V65, P27, DOI 10.1016/j.jacc.2014.10.029
   Stone GW, 2011, LANCET, V377, P2193, DOI 10.1016/S0140-6736(11)60764-2
   THEROUX P, 1988, NEW ENGL J MED, V319, P1105, DOI 10.1056/NEJM198810273191701
   THEROUX P, 1993, CIRCULATION, V88, P2045, DOI 10.1161/01.CIR.88.5.2045
   Tricoci P, 2012, NEW ENGL J MED, V366, P20, DOI 10.1056/NEJMoa1109719
   Vaccarino GN, 2009, J THORAC CARDIOV SUR, V137, P309, DOI 10.1016/j.jtcvs.2008.08.002
   Valgimigli M, 2015, NEW ENGL J MED, V373, P997, DOI 10.1056/NEJMoa1507854
   Valgimigli M, 2012, JACC-CARDIOVASC INTE, V5, P268, DOI 10.1016/j.jcin.2012.01.006
   van't Hof AWJ, 2008, LANCET, V372, P537, DOI 10.1016/S0140-6736(08)61235-0
   Varenhorst C, 2012, J AM COLL CARDIOL, V60, P1623, DOI 10.1016/j.jacc.2012.07.021
   Vlaar PJ, 2008, CIRCULATION, V118, P1828, DOI 10.1161/CIRCULATIONAHA.107.749531
   Wallentin L, 2009, NEW ENGL J MED, V361, P1045, DOI 10.1056/NEJMoa0904327
   White HD, 2008, J AM COLL CARDIOL, V51, P1734, DOI 10.1016/j.jacc.2007.12.052
   Wittfeldt A, 2013, J AM COLL CARDIOL, V61, P723, DOI 10.1016/j.jacc.2012.11.032
   Wiviott SD, 2008, LANCET, V371, P1353, DOI 10.1016/S0140-6736(08)60422-5
   Wiviott SD, 2007, NEW ENGL J MED, V357, P2001, DOI 10.1056/NEJMoa0706482
   Wiviott SD, 2006, AM HEART J, V152, P627, DOI 10.1016/j.ahj.2006.04.012
   Yusuf S, 2006, JAMA-J AM MED ASSOC, V295, P1519
   Yusuf S, 2006, NEW ENGL J MED, V354, P1464
   Yusuf S, 2001, NEW ENGL J MED, V345, P494
   Zeymer U, 2014, EUR HEART J, V35, P2460, DOI 10.1093/eurheartj/ehu214
NR 124
TC 5
Z9 5
U1 0
U2 0
PU OXFORD UNIV PRESS
PI OXFORD
PA GREAT CLARENDON ST, OXFORD OX2 6DP, ENGLAND
SN 1520-765X
EI 1554-2815
J9 EUR HEART J SUPPL
JI Eur. Heart J. Suppl.
PD MAY
PY 2017
VL 19
IS D
BP D130
EP D150
DI 10.1093/eurheartj/sux013
PG 21
WC Cardiac & Cardiovascular Systems
WE Science Citation Index Expanded (SCI-EXPANDED)
SC Cardiovascular System & Cardiology
GA FD3EQ
UT WOS:000407416700009
PM 28751840
OA Green Published, hybrid
DA 2023-05-13
ER

PT J
AU Nef, HM
   Elsasser, A
   Mollmann, H
   Abdel-Hadi, M
   Bauer, T
   Bruck, M
   Eggebrecht, H
   Ehrlich, JR
   Ferrari, MW
   Fichtlscherer, S
   Hink, U
   Holschermann, H
   Kacapor, R
   Koeth, O
   Korboukov, S
   Lamparter, S
   Laspoulas, AJ
   Lehmann, R
   Liebetrau, C
   Plucker, T
   Pons-Kuhnemann, J
   Schachinger, V
   Schieffer, B
   Schott, P
   Schulze, M
   Teupe, C
   Vasa-Nicotera, M
   Weber, M
   Weinbrenner, C
   Werner, G
   Hamm, CW
   Dorr, O
AF Nef, Holger M.
   Elsaesser, Albrecht
   Moellmann, Helge
   Abdel-Hadi, Mohammed
   Bauer, Timm
   Brueck, Martin
   Eggebrecht, Holger
   Ehrlich, Joachim R.
   Ferrari, Markus W.
   Fichtlscherer, Stephan
   Hink, Ulrich
   Hoelschermann, Hans
   Kacapor, Rifat
   Koeth, Oliver
   Korboukov, Serguei
   Lamparter, Steffen
   Laspoulas, Alexander J.
   Lehmann, Ralf
   Liebetrau, Christoph
   Pluecker, Tobias
   Pons-Kuehnemann, Joern
   Schaechinger, Volker
   Schieffer, Bernhard
   Schott, Peter
   Schulze, Matthias
   Teupe, Claudius
   Vasa-Nicotera, Mariuca
   Weber, Michael
   Weinbrenner, Christoph
   Werner, Gerald
   Hamm, Christian W.
   Doerr, Oliver
CA CoVCAD-Study Grp
TI Impact of the COVID-19 pandemic on cardiovascular mortality and
   catherization activity during the lockdown in central Germany: an
   observational study
SO CLINICAL RESEARCH IN CARDIOLOGY
LA English
DT Article
DE SARS-CoV2 pandemic; COVID-19; Chronic coronary syndrome; Acute coronary
   syndrome; Cardiovascular mortality
AB Aims During the COVID-19 pandemic, hospital admissions for cardiac care have declined. However, effects on mortality are unclear. Thus, we sought to evaluate the impact of the lockdown period in central Germany on overall and cardiovascular deaths. Simultaneously we looked at catheterization activities in the same region.
   Methods and results Data from 22 of 24 public health-authorities in central Germany were aggregated during the pandemic related lockdown period and compared to the same time period in 2019. Information on the total number of deaths and causes of death, including cardiovascular mortality, were collected. Additionally, we compared rates of hospitalization (n = 5178) for chronic coronary syndrome (CCS), acute coronary syndrome (ACS), and out of hospital cardiac arrest (OHCA) in 26 hospitals in this area. Data on 5,984 deaths occurring between March 23, 2020 and April 26, 2020 were evaluated. In comparison to the reference non-pandemic period in 2019 (deaths: n = 5832), there was a non-significant increase in all-cause mortality of 2.6% [incidence rate ratio (IRR) 1.03, 95% confidence interval (CI) 0.99-1.06; p = 0.16]. Cardiovascular and cardiac mortality increased significantly by 7.6% (IRR 1.08, 95%-CI 1.01-1.14; p = 0.02) and by 11.8% (IRR 1.12, 95%-CI 1.05-1.19; p < 0.001), respectively. During the same period, our data revealed a drop in cardiac catherization procedures.
   Conclusion During the COVID-19-related lockdown a significant increase in cardiovascular mortality was observed in central Germany, whereas catherization activities were reduced. The mechanisms underlying both of these observations should be investigated further in order to better understand the effects of a pandemic-related lockdown and social-distancing restrictions on cardiovascular care and mortality.
   [GRAPHICS]
   .
C1 [Nef, Holger M.; Laspoulas, Alexander J.; Hamm, Christian W.; Doerr, Oliver] Justus Liebig Univ Giessen, Univ Hosp Giessen, Dept Cardiol, Med Clin 1, Klin Str 33, D-35392 Giessen, Germany.
   [Nef, Holger M.; Fichtlscherer, Stephan] Herz Kreislauf Zentrum Klinikum Hersfeld Rotenbur, Dept Cardiol, Rotenburg, Germany.
   [Elsaesser, Albrecht] Klinikum Oldenburg, Dept Cardiol, Oldenburg, Germany.
   [Moellmann, Helge] St Johannes Hosp, Klin Innere Med 1, Dortmund, Germany.
   [Abdel-Hadi, Mohammed] DRK Kliniken Nordhessen, Dept Cardiol, Kassel, Germany.
   [Bauer, Timm] Sana Klinikum Offenbach, Dept Cardiol, Offenbach, Germany.
   [Brueck, Martin] Klinikum Wetzlar, Dept Cardiol, Lahn Dill Kliniken, Wetzlar, Germany.
   [Eggebrecht, Holger] Agaples Frankfurter Diakonie Kliniken, Dept Cardiol, Frankfurt, Germany.
   [Ehrlich, Joachim R.] St Josefs Hosp Wiesbaden, Dept Cardiol, Wiesbaden, Germany.
   [Ferrari, Markus W.] Helios Dr Horst Schmidt Kliniken, Dept Cardiol, Wiesbaden, Germany.
   [Hink, Ulrich] Klinikum Frankfurt Hochst, Dept Cardiol, Frankfurt, Germany.
   [Hoelschermann, Hans] Hochtaunus Kliniken, Dept Cardiol, Bad Homburg, Germany.
   [Kacapor, Rifat] Kliniken Main Taunus Kreises, Dept Cardiol, Bad Soden Am Taunus, Germany.
   [Koeth, Oliver] GPR Gesundheits & Pflegezentrum Russelsheim, Dept Cardiol, Russelsheim, Germany.
   [Korboukov, Serguei] Hessenklin Stadtkrankenhaus Korbach, Korbach, Germany.
   [Lamparter, Steffen] Diakonie Krankenhaus Wehrda, Dept Cardiol, Marburg, Germany.
   [Lehmann, Ralf] Asklepios Kliniken Langen, Dept Cardiol, Langen, Germany.
   [Liebetrau, Christoph; Hamm, Christian W.] Kerckhoff Heart Ctr, Dept Cardiol, Bad Nauheim, Germany.
   [Pluecker, Tobias] Eichhof Stiftung Lauterbach, Dept Cardiol, Lauterbach, Germany.
   [Pons-Kuehnemann, Joern] Justus Liebig Univ Giessen, Inst Med Informat, Med Stat, Giessen, Germany.
   [Schaechinger, Volker] Klinikum Fulda, Dept Cardiol, Fulda, Germany.
   [Schieffer, Bernhard] Univ Hosp Marburg, Dept Internal Med Cardiol & Angiol, Marburg, Germany.
   [Schott, Peter] Klinikum Werra Meissner GmbH, Dept Cardiol, Eschwege, Germany.
   [Schulze, Matthias] Asklepios Schwalm Eder Kliniken, Dept Cardiol, Schwalmstadt, Germany.
   [Teupe, Claudius] Krankenhaus Sachsenhausen, Dept Cardiol, Frankfurt, Germany.
   [Vasa-Nicotera, Mariuca] Goethe Univ Frankfurt, Dept Cardiol, Frankfurt, Germany.
   [Weber, Michael] Kreisklin Gross Umstadt, Dept Cardiol, Gross Umstadt, Germany.
   [Weinbrenner, Christoph] Klinikum Hanau, Dept Cardiol, Hanau, Germany.
   [Werner, Gerald] Klinikum Darmstadt, Dept Cardiol, Darmstadt, Germany.
C3 Justus Liebig University Giessen; University Hospital of Giessen &
   Marburg; Klinikum Oldenburg; St. Johannes Hospital; Sana Klinikum
   Offenbach; Kerckhoff Clinic; Justus Liebig University Giessen; Klinikum
   Fulda; University Hospital of Giessen & Marburg; Goethe University
   Frankfurt; Klinikum Darmstadt
RP Nef, HM (通讯作者)，Justus Liebig Univ Giessen, Univ Hosp Giessen, Dept Cardiol, Med Clin 1, Klin Str 33, D-35392 Giessen, Germany.; Nef, HM (通讯作者)，Herz Kreislauf Zentrum Klinikum Hersfeld Rotenbur, Dept Cardiol, Rotenburg, Germany.
EM holger.nef@innere.med.uni-giessen.de
RI Werner, Gerald/AAA-1170-2021; Schulze, Matthias B/AAH-6906-2021
OI Schulze, Matthias B/0000-0002-0830-5277; Meissner,
   Markus/0000-0002-5630-587X; Nef, Holger/0000-0002-2823-3928; Ferrari,
   Markus/0000-0003-3986-1943; Pons-Kuhnemann, Jorn/0000-0002-8211-4399
FU Projekt DEAL
FX Open Access funding enabled and organized by Projekt DEAL.
CR Albiero RSG, 2020, SUBACUTE LEFT VENTRI, DOI [10.1016/j.jaccas.2020.06.040, DOI 10.1016/J.JACCAS.2020.06.040]
   Ateev Mehrotra M., 2020, IMPACT COVID 19 PAND, DOI [10.26099/ds9e-jm36, DOI 10.26099/DS9E-JM36]
   Baldi E, 2020, NEW ENGL J MED, V383, P496, DOI 10.1056/NEJMc2010418
   Bromage DI, 2020, EUR J HEART FAIL, V22, P978, DOI 10.1002/ejhf.1925
   Chieffo Alaide, 2020, Eur Heart J, V41, P1839, DOI 10.1093/eurheartj/ehaa381
   Choudry FA, 2020, J AM COLL CARDIOL, V76, P1168, DOI 10.1016/j.jacc.2020.07.022
   De Filippo O, 2020, NEW ENGL J MED, V383, P88, DOI 10.1056/NEJMc2009166
   De Rosa S, 2020, EUR HEART J, V41, P2083, DOI 10.1093/eurheartj/ehaa409
   Firouzi Ata, 2021, Crit Pathw Cardiol, V20, P53, DOI 10.1097/HPC.0000000000000228
   Garcia S, 2020, J AM COLL CARDIOL, V75, P2871, DOI 10.1016/j.jacc.2020.04.011
   Gluckman TJ, 2020, JAMA CARDIOL, V5, P1419, DOI 10.1001/jamacardio.2020.3629
   Gori T, 2020, BASIC RES CARDIOL, V115, DOI 10.1007/s00395-020-0792-4
   Grasselli G, 2020, JAMA-J AM MED ASSOC, V323, P1545, DOI 10.1001/jama.2020.4031
   Katz JN, 2020, J AM COLL CARDIOL, V76, P72, DOI 10.1016/j.jacc.2020.04.029
   Marijon E, 2020, LANCET PUBLIC HEALTH, V5, pE437, DOI 10.1016/S2468-2667(20)30117-1
   Mohler G, 2020, J CRIM JUST, V68, DOI 10.1016/j.jcrimjus.2020.101692
   Nunez JH, 2020, INJURY, V51, P1414, DOI 10.1016/j.injury.2020.05.016
   Pessoa-Amorim G, 2020, EUR HEART J-QUAL CAR, V6, P210, DOI 10.1093/ehjqcco/qcaa046
   Rinkel LA, 2021, J NEUROL, V268, P403, DOI 10.1007/s00415-020-10069-1
   Roffi M, 2020, EUROINTERVENTION, V16, P247, DOI 10.4244/EIJ-D-20-00528
   Rosenbaum L, 2020, NEW ENGL J MED, V382, P2368, DOI 10.1056/NEJMms2009984
   Saglietto A, 2020, LANCET, V395, P1110, DOI 10.1016/S0140-6736(20)30690-5
   Shi SB, 2020, JAMA CARDIOL, V5, P802, DOI 10.1001/jamacardio.2020.0950
   Tam CCF, 2020, CIRC-CARDIOVASC QUAL, V13, DOI 10.1161/CIRCOUTCOMES.120.006631
   Tsioufis K, 2020, CLIN RES CARDIOL, V109, P1483, DOI 10.1007/s00392-020-01682-1
   Welt FGP, 2020, J AM COLL CARDIOL, V75, P2372, DOI 10.1016/j.jacc.2020.03.021
NR 26
TC 42
Z9 43
U1 0
U2 2
PU SPRINGER HEIDELBERG
PI HEIDELBERG
PA TIERGARTENSTRASSE 17, D-69121 HEIDELBERG, GERMANY
SN 1861-0684
EI 1861-0692
J9 CLIN RES CARDIOL
JI Clin. Res. Cardiol.
PD FEB
PY 2021
VL 110
IS 2
SI SI
BP 292
EP 301
DI 10.1007/s00392-020-01780-0
EA NOV 2020
PG 10
WC Cardiac & Cardiovascular Systems
WE Science Citation Index Expanded (SCI-EXPANDED)
SC Cardiovascular System & Cardiology
GA QC6JH
UT WOS:000591434100002
PM 33219854
OA hybrid, Green Published
DA 2023-05-13
ER

PT J
AU Barilla, F
   Pulcinelli, FM
   Mangieri, E
   Torromeo, C
   Tanzilli, G
   Dominici, T
   Pellicano, M
   Paravati, V
   Acconcia, MC
   Gaudio, C
AF Barilla, Francesco
   Pulcinelli, Fabio Maria
   Mangieri, Enrico
   Torromeo, Concetta
   Tanzilli, Gaetano
   Dominici, Tania
   Pellicano, Mariano
   Paravati, Vincenzo
   Acconcia, Maria Cristina
   Gaudio, Carlo
TI Clopidogrel plus indobufen in acute coronary syndrome patients with
   hypersensitivity to aspirin undergoing percutaneous coronary
   intervention
SO PLATELETS
LA English
DT Article
DE Antiplatelet agents; acute coronary syndrome; ASA hypersensitivity;
   indobufen; stent thrombosis
ID DUAL ANTIPLATELET THERAPY; PLATELET-FUNCTION TESTS; OF-CARE ANALYSIS;
   THROMBOXANE BIOSYNTHESIS; SECONDARY PREVENTION; GRAFT PATENCY;
   DIPYRIDAMOLE; AGGREGATION; INTOLERANCE; INHIBITION
AB The prescription of aspirin (acetylsalicylic acid (ASA)) to patients with a history of hypersensitivity to this drug could prove harmful. The aim of the study was to assess the antiplatelet activity and safety of a combined antiplatelet treatment with indobufen and clopidogrel in acute coronary syndrome (ACS) patients with hypersensitivity to aspirin, undergoing coronary stenting. Forty-two consecutive ACS patients treated with stent implantation were randomly assigned to receive clopidogrel 75 mg daily (loading dose 300 mg) plus indobufen 100 mg twice a day (group A), or clopidogrel 75 mg daily, after 300 mg of loading dose (group B). Platelet activity and safety were monitored in both groups at 1, 3, 6, 12, and 18 months with laboratory and clinical evaluation. A lower value of max % platelet aggregation to arachidonic acid and collagen was found in group A compared to group B (31.79 +/- 27.33 vs. 73.67 +/- 19.92; p< 0.0001 and 28.53 +/- 21.32 vs. 73.58 +/- 17.71; p< 0.0001, respectively). There was no difference in max % of platelet inhibition to adenosine diphosphate between the two groups (14.23 +/- 18.92 vs. 10.30 +/- 18.97; p 0.23). In the population that was under indobufen treatment, the serum thromboxane B2 (TXB2) production at 1 week and 1 month was very low (2.6 +/- 1.6 ng/ml and 3.0 +/- 2.7 ng/ml, respectively; p 0.82). The combined treatment was well tolerated in group A patients. This study suggests that the combined antiplatelet treatment with clopidogrel and indobufen could be a good option in ACS patients with hypersensitivity to aspirin undergoing coronary stenting.
C1 [Barilla, Francesco; Mangieri, Enrico; Torromeo, Concetta; Tanzilli, Gaetano; Dominici, Tania; Pellicano, Mariano; Paravati, Vincenzo; Acconcia, Maria Cristina; Gaudio, Carlo] Univ Roma La Sapienza, Dept Heart & Great Vessels Attilio Reale, I-00100 Rome, Italy.
   [Pulcinelli, Fabio Maria] Univ Roma La Sapienza, Dept Expt Med, I-00161 Rome, Italy.
C3 Sapienza University Rome; Sapienza University Rome
RP Barilla, F (通讯作者)，Univ Roma La Sapienza, Dept Heart & Great Vessels Attilio Reale, Viale Policlin 155, I-00100 Rome, Italy.
EM francesco.barilla@uniroma1.it
RI Acconcia, Maria Cristina/Q-2848-2016; Barillà, Francesco/Q-2665-2016
OI Acconcia, Maria Cristina/0000-0003-1226-3900; Barillà,
   Francesco/0000-0003-0594-7212; Pulcinelli, Fabio M./0000-0003-2595-396X;
   TORROMEO, Concetta/0000-0003-0936-2780; TANZILLI,
   Gaetano/0000-0003-4685-0898
CR Cataldo G, 1998, CORONARY ARTERY DIS, V9, P217, DOI 10.1097/00019501-199809040-00007
   Cipollone F, 1997, CIRCULATION, V96, P1109, DOI 10.1161/01.CIR.96.4.1109
   Cutlip DE, 2007, CIRCULATION, V115, P2344, DOI 10.1161/CIRCULATIONAHA.106.685313
   DAVI G, 1993, ARTERIOSCLER THROMB, V13, P1346, DOI 10.1161/01.ATV.13.9.1346
   DECATERINA R, 1992, THROMB HAEMOSTASIS, V67, P258
   DeCaterina R, 1996, THROMB HAEMOSTASIS, V75, P510
   Frelinger AL, 2009, CIRCULATION, V120, P2586, DOI 10.1161/CIRCULATIONAHA.109.900589
   Gollapudi RR, 2004, JAMA-J AM MED ASSOC, V292, P3017, DOI 10.1001/jama.292.24.3017
   Grines CL, 2007, J AM COLL CARDIOL, V49, P734, DOI 10.1016/j.jacc.2007.01.003
   Haubelt H, 2005, SEMIN THROMB HEMOST, V31, P404, DOI 10.1055/s-2005-916674
   Holmes DR, 2007, J AM COLL CARDIOL, V50, P109, DOI 10.1016/j.jacc.2007.04.032
   Jenkins C, 2004, BRIT MED J, V328, P34
   Latib A, 2011, INT J CARDIOL
   Levine GN, 2011, J AM COLL CARDIOL, V58, pE44, DOI 10.1016/j.jacc.2011.08.007
   Lordkipanidze M, 2007, EUR HEART J, V28, P1702, DOI 10.1093/eurheartj/ehm226
   MANNUCCI L, 1987, THROMB RES, V48, P417, DOI 10.1016/0049-3848(87)90399-9
   Marzo A, 2004, Am J Ther, V11, P98, DOI 10.1097/00045391-200403000-00004
   MCDONALD JR, 1972, J ALLERGY CLIN IMMUN, V50, P198, DOI 10.1016/0091-6749(72)90014-0
   Morocutti C, 1997, STROKE, V28, P1015, DOI 10.1161/01.STR.28.5.1015
   Moussa ID, 2009, CATHETER CARDIO INTE, V74, P1047, DOI 10.1002/ccd.22167
   Pamukcu B, 2007, ANATOL J CARDIOL, V7, P20
   Park SJ, 2010, NEW ENGL J MED, V362, P1374, DOI 10.1056/NEJMoa1001266
   Pulcinelli FM, 2004, J AM COLL CARDIOL, V43, P979, DOI 10.1016/j.jacc.2003.08.062
   RAJAH SM, 1994, J THORAC CARDIOV SUR, V107, P1146, DOI 10.1016/S0022-5223(94)70392-2
   Ramanuja S, 2004, CIRCULATION, V110, pE1, DOI 10.1161/01.CIR.0000134306.28561.2A
   REBUZZI AG, 1990, EUR J CLIN PHARMACOL, V39, P99, DOI 10.1007/BF02657071
   Rott D, 2009, INT J CARDIOL, V133, P279, DOI 10.1016/j.ijcard.2007.11.045
   Sibbing D, 2010, THROMB HAEMOSTASIS, V103, P151, DOI 10.1160/TH09-05-0284
   Sibbing D, 2009, J AM COLL CARDIOL, V53, P849, DOI 10.1016/j.jacc.2008.11.030
   SILAGY CA, 1993, CLIN PHARMACOL THER, V54, P84, DOI 10.1038/clpt.1993.115
   Silberman S, 2005, AM J CARDIOL, V95, P509, DOI 10.1016/j.amjcard.2004.10.022
   Tanzilli G, 2009, AM J CARDIOL, V104, P1357, DOI 10.1016/j.amjcard.2009.07.002
   TOPOL E, 1993, NEW ENGL J MED, V329, P673, DOI 10.1056/nejm199309023291001
   Tournoij E, 2009, EUR J VASC ENDOVASC, V37, P597, DOI 10.1016/j.ejvs.2009.01.009
   Wallentin L, 2009, NEW ENGL J MED, V361, P1045, DOI 10.1056/NEJMoa0904327
   Wiviott SD, 2007, NEW ENGL J MED, V357, P2001, DOI 10.1056/NEJMoa0706482
NR 36
TC 13
Z9 17
U1 1
U2 13
PU TAYLOR & FRANCIS INC
PI PHILADELPHIA
PA 530 WALNUT STREET, STE 850, PHILADELPHIA, PA 19106 USA
SN 0953-7104
EI 1369-1635
J9 PLATELETS
JI Platelets
PY 2013
VL 24
IS 3
BP 183
EP 188
DI 10.3109/09537104.2012.686072
PG 6
WC Cell Biology; Hematology
WE Science Citation Index Expanded (SCI-EXPANDED)
SC Cell Biology; Hematology
GA 115KR
UT WOS:000316811600002
PM 22646157
DA 2023-05-13
ER

PT J
AU Chew, DP
   Lambrakis, K
   Blyth, A
   Seshadri, A
   Edmonds, MJR
   Briffa, T
   Cullen, LA
   Quinn, S
   Karnon, J
   Chuang, A
   Nelson, AJ
   Wright, D
   Horsfall, M
   Morton, E
   French, JK
   Papendick, C
AF Chew, Derek P.
   Lambrakis, Kristina
   Blyth, Andrew
   Seshadri, Anil
   Edmonds, Michael J. R.
   Briffa, Tom
   Cullen, Louise A.
   Quinn, Stephen
   Karnon, Jonathan
   Chuang, Anthony
   Nelson, Adam J.
   Wright, Deborah
   Horsfall, Matthew
   Morton, Erin
   French, John K.
   Papendick, Cynthia
TI A Randomized Trial of a 1-Hour Troponin T Protocol in Suspected Acute
   Coronary Syndromes The Rapid Assessment of Possible Acute Coronary
   Syndrome in the Emergency Department With High-Sensitivity Troponin T
   Study (RAPID-TnT)
SO CIRCULATION
LA English
DT Article
DE acute coronary syndrome; chest pain; clinical trial; myocardial
   infarction; troponin
ID CARDIAC TROPONIN; CHEST-PAIN; MYOCARDIAL-INFARCTION; EARLY-DIAGNOSIS;
   0-HOUR/1-HOUR ALGORITHM; EUROPEAN-SOCIETY; VALIDATION; OUTCOMES;
   ANGIOGRAPHY; MANAGEMENT
AB Background: High-sensitivity troponin assays promise earlier discrimination of myocardial infarction. Yet, the benefits and harms of this improved discriminatory performance when incorporated within rapid testing protocols, with respect to subsequent testing and clinical events, has not been evaluated in an in-practice patient-level randomized study. This multicenter study evaluated the noninferiority of a 0/1-hour high-sensitivity cardiac troponin T (hs-cTnT) protocol in comparison with a 0/3-hour masked hs-cTnT protocol in patients with suspected acute coronary syndrome presenting to the emergency department (ED). Methods: Patients were randomly assigned to either a 0/1-hour hs-cTnT protocol (reported to the limit of detection [<5 ng/L]) or masked hs-cTnT reported to <= 29 ng/L evaluated at 0/3-hours (standard arm). The 30-day primary end point was all-cause death and myocardial infarction. Noninferiority was defined as an absolute margin of 0.5% determined by Poisson regression. Results: In total, 3378 participants with an emergency presentation were randomly assigned between August 2015 and April 2019. Ninety participants were deemed ineligible or withdrew consent. The remaining participants received care guided either by the 0/1-hour hs-cTnT protocol (n=1646) or the 0/3-hour standard masked hs-cTnT protocol (n=1642) and were followed for 30 days. Median age was 59 (49-70) years, and 47% were female. Participants in the 0/1-hour arm were more likely to be discharged from the ED (0/1-hour arm: 45.1% versus standard arm: 32.3%, P<0.001) and median ED length of stay was shorter (0/1-hour arm: 4.6 [interquartile range, 3.4-6.4] hours versus standard arm: 5.6 (interquartile range, 4.0-7.1) hours, P<0.001). Those randomly assigned to the 0/1-hour protocol were less likely to undergo functional cardiac testing (0/1-hour arm: 7.5% versus standard arm: 11.0%, P<0.001). The 0/1-hour hs-cTnT protocol was not inferior to standard care (0/1-hour arm: 17/1646 [1.0%] versus 16/1642 [1.0%]; incidence rate ratio, 1.06 [ 0.53-2.11], noninferiority P value=0.006, superiority P value=0.867), although an increase in myocardial injury was observed. Among patients discharged from ED, the 0/1-hour protocol had a negative predictive value of 99.6% (95% CI, 99.0-99.9%) for 30-day death or myocardial infarction. Conclusions: This in-practice evaluation of a 0/1-hour hs-cTnT protocol embedded in ED care enabled more rapid discharge of patients with suspected acute coronary syndrome. Improving short-term outcomes among patients with newly recognized troponin T elevation will require an evolution in management strategies for these patients.
C1 [Chew, Derek P.; Blyth, Andrew; Seshadri, Anil; Karnon, Jonathan; Chuang, Anthony; Morton, Erin] Flinders Univ South Australia, Coll Med & Publ Hlth, Adelaide, SA, Australia.
   [Chew, Derek P.; Nelson, Adam J.] South Australian Hlth & Med Res Inst, Adelaide, SA, Australia.
   [Chew, Derek P.; Lambrakis, Kristina; Blyth, Andrew; Seshadri, Anil; Edmonds, Michael J. R.; Chuang, Anthony; Wright, Deborah; Horsfall, Matthew; Papendick, Cynthia] South Australian Dept Hlth, Adelaide, SA, Australia.
   [Nelson, Adam J.] Univ Adelaide, Sch Med, Adelaide, SA, Australia.
   [Briffa, Tom] Univ Western Australia, Sch Populat & Global Hlth, Perth, WA, Australia.
   [Cullen, Louise A.] Royal Brisbane & Womens Hosp, Dept Emergency Med, Herston, Qld, Australia.
   [Cullen, Louise A.] Queensland Univ Technol, Sch Publ Hlth, Brisbane, Qld, Australia.
   [Cullen, Louise A.] Univ Queensland, Sch Med, Brisbane, Qld, Australia.
   [Quinn, Stephen] Swinburne Univ Technol, Dept Stat Data Sci & Epidemiol, Melbourne, Vic, Australia.
   [French, John K.] Univ New South Wales, Dept Cardiol, Sydney, NSW, Australia.
C3 Flinders University South Australia; South Australian Health & Medical
   Research Institute (SAHMRI); University of Adelaide; University of
   Western Australia; Royal Brisbane & Women's Hospital; Queensland
   University of Technology (QUT); University of Queensland; University of
   Queensland; Swinburne University of Technology; University of New South
   Wales Sydney
RP Chew, DP (通讯作者)，Flinders Univ S Australia, Flinders Dr, Bedford Pk, SA 5042, Australia.
EM derek.chew@flinders.edu.au
RI Cullen, Louise A/D-2274-2013; Cullen, Louise/ABC-9266-2021
OI Cullen, Louise A/0000-0001-6611-8229; Cullen,
   Louise/0000-0001-6611-8229; Chew, Derek/0000-0003-3593-296X; Edmonds,
   Michael/0000-0001-7524-4374; Karnon, Jonathan/0000-0003-3220-2099;
   Nelson, Adam/0000-0003-0990-2548; Morton, Erin/0000-0001-8806-9683;
   Lambrakis, Kristina/0000-0002-6221-0244
FU National Health and Medical Research Council of Australia [APP1124471];
   Roche Diagnostics (Basel, Switzerland)
FX This study was supported by the National Health and Medical Research
   Council of Australia (APP1124471) and Roche Diagnostics (Basel,
   Switzerland). Neither funder has requested any modification of the
   protocol or access to the data on completion.
CR Antman EM, 2000, JAMA-J AM MED ASSOC, V284, P835, DOI 10.1001/jama.284.7.835
   Chew DP, 2016, CIRC-CARDIOVASC QUAL, V9, P542, DOI 10.1161/CIRCOUTCOMES.115.002488
   Chew DP, 2016, HEART LUNG CIRC, V25, P895, DOI 10.1016/j.hlc.2016.06.789
   Chuang A, 2016, INT J CARDIOL, V204, P106, DOI 10.1016/j.ijcard.2015.11.132
   Cullen L, 2013, J AM COLL CARDIOL, V62, P1242, DOI 10.1016/j.jacc.2013.02.078
   Dedic A, 2016, J AM COLL CARDIOL, V67, P16, DOI 10.1016/j.jacc.2015.10.045
   Diamond GA, 2010, CIRCULATION, V121, P1172, DOI 10.1161/CIR.0b013e3181d839e8
   Eggers KM, 2016, EUR HEART J, V37, P2417, DOI 10.1093/eurheartj/ehw029
   Ford I, 2016, NEW ENGL J MED, V375, P454, DOI 10.1056/NEJMra1510059
   Fox KAA, 2006, BMJ-BRIT MED J, V333, P1091, DOI 10.1136/bmj.38985.646481.55
   Foy AJ, 2015, JAMA INTERN MED, V175, P428, DOI 10.1001/jamainternmed.2014.7657
   Gray AJ, 2016, TRIALS, V17, DOI 10.1186/s13063-016-1717-2
   Hammerer-Lercher A, 2013, J AM HEART ASSOC, V2, DOI 10.1161/JAHA.113.000204
   Holzmann M, 2018, J AM COLL CARDIOL, V71, P238, DOI [10.1016/S0735-1097(18)30779-4, 10.1016/j.jacc.2018.03.515]
   Jaffe AS, 2016, CIRCULATION, V134, P1542, DOI 10.1161/CIRCULATIONAHA.116.024687
   Jaffe AS, 2018, EUR HEART J, V28, P97
   Keller T, 2009, NEW ENGL J MED, V361, P868, DOI 10.1056/NEJMoa0903515
   Levey AS, 2009, ANN INTERN MED, V150, P604, DOI 10.7326/0003-4819-150-9-200905050-00006
   Mehran R, 2011, CIRCULATION, V123, P2736, DOI 10.1161/CIRCULATIONAHA.110.009449
   Melki D, 2015, J AM COLL CARDIOL, V65, P1655, DOI 10.1016/j.jacc.2015.02.044
   Mueller C, 2016, ANN EMERG MED, V68, P76, DOI 10.1016/j.annemergmed.2015.11.013
   Neumann JT, 2019, NEW ENGL J MED, V380, P2529, DOI 10.1056/NEJMoa1803377
   O'Donoghue ML, 2012, J AM COLL CARDIOL, V60, P106, DOI 10.1016/j.jacc.2012.02.059
   Papendick C, 2017, AM HEART J, V190, P25, DOI 10.1016/j.ahj.2017.05.004
   Pickering JW, 2016, CIRCULATION, V134, P1532, DOI 10.1161/CIRCULATIONAHA.116.022677
   Reichlin T, 2009, NEW ENGL J MED, V361, P858, DOI 10.1056/NEJMoa0900428
   Roffi M, 2015, REV ESP CARDIOL, V68, P1125, DOI 10.1016/j.rec.2015.10.009
   Sandhu AT, 2017, JAMA INTERN MED, V177, P1175, DOI 10.1001/jamainternmed.2017.2432
   Shah ASV, 2018, LANCET, V392, P919, DOI 10.1016/S0140-6736(18)31923-8
   Six A Jacob, 2013, Crit Pathw Cardiol, V12, P121, DOI 10.1097/HPC.0b013e31828b327e
   Stoyanov KM, 2020, EUR HEART J-ACUTE CA, V9, P39, DOI 10.1177/2048872619861911
   Sun BC, 2017, JAMA INTERN MED, V177, P1183, DOI 10.1001/jamainternmed.2017.2439
   Than M, 2014, EMERG MED AUSTRALAS, V26, P34, DOI 10.1111/1742-6723.12164
   Than M, 2013, INT J CARDIOL, V166, P752, DOI 10.1016/j.ijcard.2012.09.171
   Tomaszewski CA, 2018, ANN EMERG MED, V72, pE65, DOI 10.1016/j.annemergmed.2018.07.045
   Twerenbold R, 2019, J AM COLL CARDIOL, V74, P483, DOI 10.1016/j.jacc.2019.05.046
   Twerenbold R, 2018, J AM COLL CARDIOL, V72, P620, DOI 10.1016/j.jacc.2018.05.040
   Twerenbold R, 2016, EUR HEART J, V37, P3324, DOI 10.1093/eurheartj/ehw232
NR 38
TC 97
Z9 100
U1 3
U2 13
PU LIPPINCOTT WILLIAMS & WILKINS
PI PHILADELPHIA
PA TWO COMMERCE SQ, 2001 MARKET ST, PHILADELPHIA, PA 19103 USA
SN 0009-7322
EI 1524-4539
J9 CIRCULATION
JI Circulation
PD NOV 5
PY 2019
VL 140
IS 19
BP 1543
EP 1556
DI 10.1161/CIRCULATIONAHA.119.042891
PG 14
WC Cardiac & Cardiovascular Systems; Peripheral Vascular Disease
WE Science Citation Index Expanded (SCI-EXPANDED)
SC Cardiovascular System & Cardiology
GA JK4HU
UT WOS:000494805400008
PM 31478763
OA Bronze
DA 2023-05-13
ER

PT J
AU Dong, XJ
   Ding, F
   Zhou, SD
   Ma, JX
   Li, N
   Maimaitiming, M
   Xu, YW
   Guo, ZG
   Jia, SB
   Li, CJ
   Luo, SX
   Bian, HP
   Luobu, G
   Yuan, ZY
   Shi, H
   Zheng, ZJ
   Jin, YZ
   Huo, Y
AF Dong, Xuejie
   Ding, Fang
   Zhou, Shuduo
   Ma, Junxiong
   Li, Na
   Maimaitiming, Mailikezhati
   Xu, Yawei
   Guo, Zhigang
   Jia, Shaobin
   Li, Chunjie
   Luo, Suxin
   Bian, Huiping
   Luobu, Gesang
   Yuan, Zuyi
   Shi, Hong
   Zheng, Zhi-jie
   Jin, Yinzi
   Huo, Yong
TI Optimizing an Emergency Medical Dispatch System to Improve Prehospital
   Diagnosis and Treatment of Acute Coronary Syndrome: Nationwide
   Retrospective Study in China
SO JOURNAL OF MEDICAL INTERNET RESEARCH
LA English
DT Article
DE medical priority dispatch system; acute coronary syndrome; prehospital
   care; emergency medical service; health service; healthcare; health
   care; coronary; cardiology; cardiovascular
ID ACUTE MYOCARDIAL-INFARCTION; CARDIAC-ARREST; SERVICES; OUTCOMES
AB Background: Acute coronary syndrome (ACS) is the most time-sensitive acute cardiac event that requires rapid dispatching and response. The medical priority dispatch system (MPDS), one of the most extensively used types of emergency dispatch systems, is hypothesized to provide better-quality prehospital emergency treatment. However, few studies have revealed the impact of MPDS use on the process of ACS care.
   Objective: This study aimed to investigate whether the use of MPDS was associated with higher prehospital diagnosis accuracy and shorter prehospital delay for patients with ACS transferred by an emergency medical service (EMS), using a national database in China.
   Methods: This retrospective analysis was based on an integrated database of China's MPDS and hospital registry. From January 1, 2016, to December 31, 2020, EMS-treated ACS cases were divided into before MPDS and after MPDS groups in accordance with the MPDS launch time at each EMS center. The primary outcomes included diagnosis consistency between hospital admission and discharge, and prehospital delay. Multivariable logistic regression and propensity score-matching analysis were performed to compare outcomes between the 2 groups for total ACS and subtypes.
   Results: A total of 9806 ACS cases (3561 before MPDS and 6245 after MPDS) treated by 43 EMS centers were included. The overall diagnosis consistency of the after MPDS group (Cohen kappa=0.918, P<.001) was higher than that of the before MPDS group (Cohen kappa=0.889, P<.001). After the use of the MPDS, the call-to-EMS arrival time was shortened in the matched ACS cases (20.0 vs 16.0 min, P<.001; adjusted difference: -1.67, 95% CI -2.33 to -1.02; P<.001) and in the subtype of ST-elevation myocardial infarction (adjusted difference: -3.81, 95% CI -4.63 to -2.98, P<.001), while the EMS arrival-to-door time (20.0 vs 20.0 min, P=.31) was not significantly different in all ACS cases and subtypes.
   Conclusions: The optimized use of MPDS in China was associated with increased diagnosis consistency and a reduced call-to-EMS arrival time among EMS-treated patients with ACS. An emergency medical dispatch system should be designed specifically to fit into different prehospital modes in the EMS system on a regional basis. (J Med Internet Res 2022;24(11):e36929) doi: 10.2196/36929
C1 [Dong, Xuejie; Zhou, Shuduo; Ma, Junxiong; Li, Na; Maimaitiming, Mailikezhati; Yuan, Zuyi; Shi, Hong; Zheng, Zhi-jie; Jin, Yinzi; Huo, Yong] Peking Univ, Sch Publ Hlth, Dept Global Hlth, Beijing, Peoples R China.
   [Dong, Xuejie; Zhou, Shuduo; Ma, Junxiong; Li, Na; Maimaitiming, Mailikezhati; Zheng, Zhi-jie; Jin, Yinzi; Huo, Yong] Peking Univ, Inst Global Hlth & Dev, Beijing, Peoples R China.
   [Ding, Fang] Emergency Med Dispatcher Ind, Beijing, Peoples R China.
   [Xu, Yawei] Shanghai Tenth Peoples Hosp, Dept Cardiol, Shanghai, Peoples R China.
   [Guo, Zhigang; Li, Chunjie] Tianjin Chest Hosp, Dept Cardiol Surg, Tianjin, Peoples R China.
   [Jia, Shaobin] Gen Hosp Ningxia Med Univ, Dept Cardiol, Ningxia, Peoples R China.
   [Luo, Suxin] Chongqing Med Univ, Dept Cardiol, Affiliated Hosp 1, Chongqing, Peoples R China.
   [Bian, Huiping] Qinghai Prov Cardiocerebrovasc Dis Specialist Hosp, Dept Cardiol, Xining, Peoples R China.
   [Luobu, Gesang] Tibet Autonomous Reg Peoples Hosp, Dept Cardiol, Lasa, Peoples R China.
   [Yuan, Zuyi] Xi An Jiao Tong Univ, Dept Cardiol, Affiliated Hosp 1, Xian, Peoples R China.
   [Shi, Hong] Chinese Med Assoc, Beijing, Peoples R China.
   [Huo, Yong] Peking Univ First Hosp, Dept Cardiol, Beijing, Peoples R China.
   [Huo, Yong] Peking Univ First Hosp, Dept Cardiol, 8 Xishiku St, Beijing 100191, Peoples R China.
C3 Peking University; Peking University; Ningxia Medical University;
   Chongqing Medical University; Xi'an Jiaotong University; Peking
   University
RP Huo, Y (通讯作者)，Peking Univ First Hosp, Dept Cardiol, 8 Xishiku St, Beijing 100191, Peoples R China.
EM huoyong@263.net.cn
OI Dong, Xuejie/0000-0003-0575-1287; Ma, Junxiong/0000-0002-0526-713X;
   Zhou, Shuduo/0000-0002-5463-3116
FU National Natural Science Foundation of China [71904004]; Beijing Natural
   Science Foundation [9204025]
FX This study was supported by the National Natural Science Foundation of
   China (No. 71904004) , and the Beijing Natural Science Foundation (No.
   9204025) .
CR Al-Shaqsi Sultan, 2010, Oman Med J, V25, P320, DOI 10.5001/omj.2010.92
   Atkins DL, 2018, CIRCULATION, V137, pE1, DOI 10.1161/CIR.0000000000000540
   Ball SJ, 2016, EMERG MED AUSTRALAS, V28, P716, DOI 10.1111/1742-6723.12656
   Bohm K, 2018, SCAND J TRAUMA RESUS, V26, DOI 10.1186/s13049-018-0528-8
   Bohm K, 2011, RESUSCITATION, V82, P1490, DOI 10.1016/j.resuscitation.2011.09.004
   Brokmann JC, 2016, J MED INTERNET RES, V18, DOI 10.2196/jmir.6358
   Chen T, 2021, JAMA-J AM MED ASSOC, V40, P7, DOI [10.16662/j.cnki.1674-0742.2021.05.007, DOI 10.16662/J.CNKI.1674-0742.2021.05.007]
   Clawson J, 2008, RESUSCITATION, V78, P298, DOI 10.1016/j.resuscitation.2008.03.229
   Clawson JJ, 2018, PREHOSPITAL DISASTER, V33, P29, DOI 10.1017/S1049023X1700704X
   De Luca G, 2004, CIRCULATION, V109, P1223, DOI 10.1161/01.CIR.0000121424.76486.20
   Du L, 2020, JMIR MED INF, V8, DOI 10.2196/19202
   El Khoury R, 2012, NEUROLOGY, V79, pS26, DOI 10.1212/WNL.0b013e3182695a2a
   El-Deeb Mohammed H, 2013, Crit Pathw Cardiol, V12, P154, DOI 10.1097/HPC.0b013e3182901f28
   Hardeland C, 2014, RESUSCITATION, V85, P612, DOI 10.1016/j.resuscitation.2014.01.029
   Hettinger AZ, 2013, PREHOSP EMERG CARE, V17, P29, DOI 10.3109/10903127.2012.710716
   Jollis JG, 2018, CIRCULATION, V137, P376, DOI 10.1161/CIRCULATIONAHA.117.032446
   Kashani S, 2018, CARDIOL CLIN, V36, P343, DOI 10.1016/j.ccl.2018.03.001
   Khraim FM, 2009, PATIENT EDUC COUNS, V75, P155, DOI 10.1016/j.pec.2008.09.019
   LANDIS JR, 1977, BIOMETRICS, V33, P159, DOI 10.2307/2529310
   Langabeer JR, 2014, J EMERG MED, V46, P355, DOI 10.1016/j.jemermed.2013.08.112
   Shah M, 2018, PREHOSP EMERG CARE, V22, P222, DOI 10.1080/10903127.2017.1376133
   Shi XF, 2020, AM J EMERG MED, V38, P662, DOI 10.1016/j.ajem.2019.11.008
   Sporer KA, 2008, PREHOSP EMERG CARE, V12, P470, DOI 10.1080/10903120802290877
   Tan Z, 2020, TRANSPORT ENERGY RES, V8, P692, DOI [10.13919/j.issn.2095-6274.2020.12.010, DOI 10.13919/J.ISSN.2095-6274.2020.12.010]
   Teng F, 2014, QUAL LIFE RES, V3, P40, DOI [10.3969/j.issn.2095-1752.2014.08.030, DOI 10.3969/J.ISSN.2095-1752.2014.08.030]
   Wilmer I, 2015, EMERG MED J, V32, P813, DOI 10.1136/emermed-2013-203204
   Xiang D, 2021, CARDIOL PLUS, V6, P187, DOI [10.4103/2470-7511.327239, DOI 10.4103/2470-7511.327239]
NR 27
TC 0
Z9 0
U1 3
U2 3
PU JMIR PUBLICATIONS, INC
PI TORONTO
PA 130 QUEENS QUAY East, Unit 1100, TORONTO, ON M5A 0P6, CANADA
SN 1438-8871
J9 J MED INTERNET RES
JI J. Med. Internet Res.
PD NOV 23
PY 2022
VL 24
IS 11
AR e36929
DI 10.2196/36929
PG 10
WC Health Care Sciences & Services; Medical Informatics
WE Science Citation Index Expanded (SCI-EXPANDED)
SC Health Care Sciences & Services; Medical Informatics
GA D1DH8
UT WOS:000966192500001
PM 36416876
OA gold, Green Published
DA 2023-05-13
ER

PT J
AU Boccara, F
   Mary-Krause, M
   Potard, V
   Teiger, E
   Lang, S
   Hammoudi, N
   Chauvet, M
   Ederhy, S
   Dufour-Soulat, L
   Ancedy, Y
   Nhan, P
   Adavane, S
   Steg, PG
   Funck-Brentano, C
   Costagliola, D
   Cohen, A
AF Boccara, Franck
   Mary-Krause, Murielle
   Potard, Valerie
   Teiger, Emmanuel
   Lang, Sylvie
   Hammoudi, Nadjib
   Chauvet, Marion
   Ederhy, Stephane
   Dufour-Soulat, Laurie
   Ancedy, Yann
   Nhan, Pascal
   Adavane, Saroumadi
   Steg, Ph Gabriel
   Funck-Brentano, Christian
   Costagliola, Dominique
   Cohen, Ariel
CA PACS-HIV Prognosis Acute Coronary
TI HIV Infection and Long-Term Residual Cardiovascular Risk After Acute
   Coronary Syndrome
SO JOURNAL OF THE AMERICAN HEART ASSOCIATION
LA English
DT Article
DE acute coronary syndrome; coronary artery disease; dyslipidemia; heart
   disease; HIV
AB BACKGROUND: It is unclear whether HIV infection affects the long-term prognosis after an acute coronary syndrome (ACS). The objective of the current study was to compare rates of major adverse cardiac and cerebrovascular events after a first ACS between people living with HIV (PLHIV) and HIV-uninfected (HIV-) patients, and to identify determinants of cardiovascular prognosis.
   METHODS AND RESULTS: Consecutive PLHIV and matched HIV- patients with a first episode of ACS were enrolled in 23 coronary intensive care units in France. Patients were matched for age, sex, and ACS type. The primary end point was major adverse cardiac and cerebrovascular events (cardiac death, recurrent ACS, recurrent coronary revascularization, and stroke) at 36-month follow-up. A total of 103 PLHIV and 195 HIV- patients (mean age, 49 years [SD, 9 years]; 94.0% men) were included. After a mean of 36.6 months (SD, 6.1 months) of follow-up, the risk of major adverse cardiac and cerebrovascular events was not statistically significant between PLHIV and HIV- patients (17.8% and 15.1%,P=0.22; multivariable hazard ratio [HR], 1.60; 95% CI, 0.67-3.82 [P=0.29]). Recurrence of ACS was more frequent among PLHIV (multivariable HR, 6.31; 95% CI, 1.32-30.21 [P=0.02]). Stratified multivariable Cox models showed that HIV infection was the only independent predictor for ACS recurrence. PLHIV were less likely to stop smoking (47% versus 75%;P=0.01) and had smaller total cholesterol decreases (-22.3 versus -35.0 mg/dL;P=0.04).
   CONCLUSIONS: Although the overall risk of major adverse cardiac and cerebrovascular events was not statistically significant between PLHIV and HIV- individuals, PLHIV had a higher rate of recurrent ACS.
   REGISTRATION: URL: https://www.clinicaltrials.gov; Unique identifier: NCT00139958.
C1 [Boccara, Franck; Lang, Sylvie; Chauvet, Marion; Ederhy, Stephane; Dufour-Soulat, Laurie; Ancedy, Yann; Nhan, Pascal; Adavane, Saroumadi; Cohen, Ariel] Hop St Antoine, Hop Est Parisien, AP HP, Natl Inst Hlth & Med Res,Dept Cardiol, Paris, France.
   [Mary-Krause, Murielle; Potard, Valerie; Costagliola, Dominique] Sorbonne Univ, INSERM, Inst Pierre Louis Epidemiol & Sante Publ IPLESP, Paris, France.
   [Teiger, Emmanuel] Henri Mondor Univ Hosp, Intervent Cardiol Unit, Creteil, France.
   [Teiger, Emmanuel] Henri Mondor Univ Hosp, INSERM, CIC 1430, Creteil, France.
   [Teiger, Emmanuel] Henri Mondor Univ Hosp, U955 Team 3, Creteil, France.
   [Hammoudi, Nadjib] Sorbonne Univ, Hop Pitie Salpetriere, AP HP, ACT Study Grp, Paris, France.
   [Hammoudi, Nadjib] Sorbonne Univ, Hop Pitie Salpetriere, AP HP, Inst Cardiol, Paris, France.
   [Steg, Ph Gabriel] Univ Paris Diderot, AP HP, INSERM U1148, Dept Hosp Univ DHU Fibrose Inflammat Remodel FIRE, Paris, France.
   [Funck-Brentano, Christian] Sorbonne Univ, Pitie Salpetriere Hosp, AP HP, Dept Pharmacol,INSERM CIC Paris Est,ICAN, Paris, France.
C3 Assistance Publique Hopitaux Paris (APHP); Hopital Universitaire
   Antoine-Beclere - APHP; Hopital Universitaire Avicenne - APHP; Hopital
   Universitaire Bicetre - APHP; Hopital Universitaire Paul-Brousse - APHP;
   Hopital Universitaire Pitie-Salpetriere - APHP; Hopital Universitaire
   Raymond-Poincare - APHP; Institut National de la Sante et de la
   Recherche Medicale (Inserm); UDICE-French Research Universities;
   Sorbonne Universite; Hopital Universitaire Saint-Antoine - APHP;
   Universite Paris Cite; Hopital Universitaire Beaujon - APHP; Hopital
   Universitaire Bichat-Claude Bernard - APHP; Hopital Universitaire Cochin
   - APHP; Hopital Universitaire Hotel-Dieu - APHP; Hopital Universitaire
   Necker-Enfants Malades - APHP; Hopital Universitaire Robert-Debre -
   APHP; Hopital Universitaire Saint-Louis - APHP; Assistance Publique
   Hopitaux Paris (APHP); Institut National de la Sante et de la Recherche
   Medicale (Inserm); UDICE-French Research Universities; Sorbonne
   Universite; Assistance Publique Hopitaux Paris (APHP); Universite
   Paris-Est-Creteil-Val-de-Marne (UPEC); Hopital Universitaire
   Henri-Mondor - APHP; Assistance Publique Hopitaux Paris (APHP);
   Universite Paris-Est-Creteil-Val-de-Marne (UPEC); Hopital Universitaire
   Henri-Mondor - APHP; Institut National de la Sante et de la Recherche
   Medicale (Inserm); Assistance Publique Hopitaux Paris (APHP); Universite
   Paris-Est-Creteil-Val-de-Marne (UPEC); Hopital Universitaire
   Henri-Mondor - APHP; Assistance Publique Hopitaux Paris (APHP); Hopital
   Universitaire Antoine-Beclere - APHP; Hopital Universitaire Avicenne -
   APHP; Hopital Universitaire Bicetre - APHP; Hopital Universitaire
   Paul-Brousse - APHP; Hopital Universitaire Pitie-Salpetriere - APHP;
   Hopital Universitaire Raymond-Poincare - APHP; UDICE-French Research
   Universities; Sorbonne Universite; Hopital Universitaire Saint-Antoine -
   APHP; Universite Paris Cite; Hopital Universitaire Beaujon - APHP;
   Hopital Universitaire Bichat-Claude Bernard - APHP; Hopital
   Universitaire Cochin - APHP; Hopital Universitaire Hotel-Dieu - APHP;
   Hopital Universitaire Necker-Enfants Malades - APHP; Hopital
   Universitaire Robert-Debre - APHP; Hopital Universitaire Saint-Louis -
   APHP; Assistance Publique Hopitaux Paris (APHP); Hopital Universitaire
   Antoine-Beclere - APHP; Hopital Universitaire Avicenne - APHP; Hopital
   Universitaire Bicetre - APHP; Hopital Universitaire Paul-Brousse - APHP;
   Hopital Universitaire Pitie-Salpetriere - APHP; Hopital Universitaire
   Raymond-Poincare - APHP; UDICE-French Research Universities; Sorbonne
   Universite; Hopital Universitaire Saint-Antoine - APHP; Universite Paris
   Cite; Hopital Universitaire Beaujon - APHP; Hopital Universitaire
   Bichat-Claude Bernard - APHP; Hopital Universitaire Cochin - APHP;
   Hopital Universitaire Hotel-Dieu - APHP; Hopital Universitaire
   Necker-Enfants Malades - APHP; Hopital Universitaire Robert-Debre -
   APHP; Hopital Universitaire Saint-Louis - APHP; Assistance Publique
   Hopitaux Paris (APHP); Hopital Universitaire Antoine-Beclere - APHP;
   Hopital Universitaire Avicenne - APHP; Hopital Universitaire Bicetre -
   APHP; Hopital Universitaire Paul-Brousse - APHP; Hopital Universitaire
   Pitie-Salpetriere - APHP; Hopital Universitaire Raymond-Poincare - APHP;
   Institut National de la Sante et de la Recherche Medicale (Inserm);
   UDICE-French Research Universities; Sorbonne Universite; Hopital
   Universitaire Saint-Antoine - APHP; Universite Paris Cite; Hopital
   Universitaire Beaujon - APHP; Hopital Universitaire Bichat-Claude
   Bernard - APHP; Hopital Universitaire Cochin - APHP; Hopital
   Universitaire Hotel-Dieu - APHP; Hopital Universitaire Necker-Enfants
   Malades - APHP; Hopital Universitaire Robert-Debre - APHP; Hopital
   Universitaire Saint-Louis - APHP; Assistance Publique Hopitaux Paris
   (APHP); Hopital Universitaire Antoine-Beclere - APHP; Hopital
   Universitaire Avicenne - APHP; Hopital Universitaire Bicetre - APHP;
   Hopital Universitaire Paul-Brousse - APHP; Hopital Universitaire
   Pitie-Salpetriere - APHP; Hopital Universitaire Raymond-Poincare - APHP;
   UDICE-French Research Universities; Sorbonne Universite; Hopital
   Universitaire Saint-Antoine - APHP; Universite Paris Cite; Hopital
   Universitaire Beaujon - APHP; Hopital Universitaire Bichat-Claude
   Bernard - APHP; Hopital Universitaire Cochin - APHP; Hopital
   Universitaire Hotel-Dieu - APHP; Hopital Universitaire Necker-Enfants
   Malades - APHP; Hopital Universitaire Robert-Debre - APHP; Hopital
   Universitaire Saint-Louis - APHP
RP Boccara, F (通讯作者)，Sorbonne Univ, AP HP, Cardiol Dept, 184 Rue Faubourg St Antoine, F-75571 Paris 12, France.
EM franck.boccara@aphp.fr
RI Costagliola, Dominique/H-5849-2011
OI Costagliola, Dominique/0000-0003-0765-0869; STEG, Philippe
   Gabriel/0000-0001-6896-2941; ELBAZ, Meyer/0000-0002-3520-7883; Hammoudi,
   Nadjib/0000-0003-2085-8525; Molina, jean-michel/0000-0001-8684-2214
FU Agence Nationale de Recherches sur le Sida et les Hepatites Virales
   (French National Agency for Research on AIDS and Viral Hepatitis);
   Sidaction-Ensemble Contre le SIDA, Paris, France
FX This study was funded by the Agence Nationale de Recherches sur le Sida
   et les Hepatites Virales (French National Agency for Research on AIDS
   and Viral Hepatitis) and Sidaction-Ensemble Contre le SIDA, Paris,
   France. The funding organization did not participate in the design,
   analysis, preparation, review, or approval of this article.
CR Alpert JS, 2000, J AM COLL CARDIOL, V36, P959, DOI 10.1016/S0735-1097(00)00804-4
   [Anonymous], 2020, J AM HEART ASS, V9, DOI 10.1161/JAHA.119.017578
   [Anonymous], 2020, J AM HEART ASS, V9, DOI 10.1161/JAHA.119.017578
   Badr S, 2015, CATHETER CARDIO INTE, V85, P192, DOI 10.1002/ccd.25466
   Beckman JA, 2018, CIRCULATION, V138, P255, DOI 10.1161/CIRCULATIONAHA.117.032647
   Boccara F, 2013, J AM COLL CARDIOL, V61, P511, DOI 10.1016/j.jacc.2012.06.063
   Boccara F, 2011, EUR HEART J, V32, P41, DOI 10.1093/eurheartj/ehq372
   Bundhun PK, 2017, BMC CARDIOVASC DISOR, V17, DOI 10.1186/s12872-017-0624-0
   Carballo D, 2015, AIDS RES THER, V12, DOI 10.1186/s12981-015-0045-z
   Collet JP, 2019, J AM COLL CARDIOL, V74, P1868, DOI 10.1016/j.jacc.2019.08.1002
   D'Ascenzo F, 2014, THROMB RES, V134, P558, DOI 10.1016/j.thromres.2014.05.037
   D'Ascenzo F, 2012, EUR HEART J, V33, P875, DOI 10.1093/eurheartj/ehr456
   Feinstein MJ, 2019, BMC MED, V17, DOI 10.1186/s12916-019-1385-7
   Feinstein MJ, 2019, CIRCULATION, V140, pE98, DOI 10.1161/CIR.0000000000000695
   Freiberg MS, 2013, JAMA INTERN MED, V173, P614, DOI 10.1001/jamainternmed.2013.3728
   Hsue PY, 2004, CIRCULATION, V109, P316, DOI 10.1161/01.CIR.0000114520.38748.AA
   Knudsen A, 2013, AM J CARDIOL, V111, P63, DOI 10.1016/j.amjcard.2012.08.047
   Lorgis L, 2013, CIRCULATION, V127, P1767, DOI 10.1161/CIRCULATIONAHA.113.001874
   Matetzky S, 2003, ARCH INTERN MED, V163, P457, DOI 10.1001/archinte.163.4.457
   Nou E, 2016, LANCET DIABETES ENDO, V4, P598, DOI 10.1016/S2213-8587(15)00388-5
   Perello R, 2011, EUR J INTERN MED, V22, P485, DOI 10.1016/j.ejim.2011.02.017
   Peyracchia M, 2018, ATHEROSCLEROSIS, V274, P218, DOI 10.1016/j.atherosclerosis.2018.05.001
   Rasmussen LD, 2007, AIDS, V21, P873, DOI 10.1097/QAD.0b013e3280b07dc6
   Rasmussen LD, 2015, CLIN INFECT DIS, V60, P1415, DOI 10.1093/cid/civ013
   Ren XS, 2009, AM J CARDIOL, V104, P216, DOI 10.1016/j.amjcard.2009.03.036
   Rosenson RS, 2020, J AM HEART ASSOC, V9, DOI 10.1161/JAHA.119.013744
   Rotger M, 2013, CLIN INFECT DIS, V57, P112, DOI 10.1093/cid/cit196
   Rubin DB., 2004, MULTIPLE IMPUTATION, P287
   Vachiat A, 2017, J AM COLL CARDIOL, V69, P73, DOI 10.1016/j.jacc.2016.09.979
NR 29
TC 9
Z9 9
U1 1
U2 2
PU WILEY
PI HOBOKEN
PA 111 RIVER ST, HOBOKEN 07030-5774, NJ USA
SN 2047-9980
J9 J AM HEART ASSOC
JI J. Am. Heart Assoc.
PD SEP 1
PY 2020
VL 9
IS 17
AR e017578
DI 10.1161/JAHA.119.017578
PG 16
WC Cardiac & Cardiovascular Systems
WE Science Citation Index Expanded (SCI-EXPANDED)
SC Cardiovascular System & Cardiology
GA NK8AG
UT WOS:000566953100027
PM 32844734
OA Green Published, gold
DA 2023-05-13
ER

PT J
AU Zhao, LJ
   Xu, XW
   Du, FH
   Chen, BX
AF Zhao, Lijia
   Xu, Xiaowei
   Du, Fenghe
   Chen, Buxing
TI Thromboelastography evaluation of low response to clopidogrel in
   patients with acute coronary syndrome
SO INTERNATIONAL JOURNAL OF GERONTOLOGY
LA English
DT Article
DE Acute coronary syndrome; Clopidogrel; Thromboelastography
ID ANTIPLATELET THERAPY; CIGARETTE-SMOKING; ASPIRIN; RESISTANCE;
   RESPONSIVENESS; INTERVENTION; IMPACT
AB Background: This study aims to measure platelet aggregation with thromboelastography (TEG) and observe low response to clopidogrel in patients with acute coronary syndrome (ACS) receiving dual antiplatelet therapy.
   Methods: TEG was used to measure platelet aggregation in 167 hospitalized patients with ACS. Low response to clopidogrel and aspirin refer to adenosine diphosphate (ADP)-induced platelet aggregation >= 70% and arachidonic acid (AA)-induced platelet aggregation>50%, respectively.
   Results: Low response to clopidogrel was observed in 50 patients (29.9%) and 16 patients (9.6%) showed poor response to both clopidogrel and aspirin. The differences in gender, smoking history and total cholesterol (TC) on admission were statistically significant between patients with low and normal response to Clopidogrel (P < .05). The multivariate Logistic regression analysis showed that low response to aspirin and daily smoking 10 or less cigarettes were the risk factors of low response to Clopidogrel (the odds ratios were 1.047, P = .000 and 2.987, P = .007).
   Conclusion: Partial ACS patients receiving standard antiplatelet therapy exhibited low response to clopidogrel, which was not affected by the age, combined therapy, or administration method of Clopidogrel, and the patients with low response to aspirin and daily smoking 10 or less cigarettes were more susceptible to low response to clopidogrel. Copyright (c) 2018, Taiwan Society of Geriatric Emergency & Critical Care Medicine. Published by Elsevier Taiwan LLC.
C1 [Zhao, Lijia; Xu, Xiaowei; Chen, Buxing] Capital Med Univ, Beijing Tiantan Hosp, Dept Cardiol, 6 Tiantanxili, Beijing 100050, Peoples R China.
   [Du, Fenghe] Capital Med Univ, Beijing Tiantan Hosp, Dept Gerontol, 6 Tiantanxili, Beijing 100050, Peoples R China.
C3 Capital Medical University; Capital Medical University
RP Chen, BX (通讯作者)，Capital Med Univ, Beijing Tiantan Hosp, Dept Cardiol, 6 Tiantanxili, Beijing 100050, Peoples R China.; Du, FH (通讯作者)，Capital Med Univ, Beijing Tiantan Hosp, Dept Gerontol, 6 Tiantanxili, Beijing 100050, Peoples R China.
EM FengheDu@163.com; buxingchenc@yeah.net
CR Al Shamiri MQ, 2014, CLIN LAB, V60, P1449, DOI 10.7754/Clin.Lab.2013.131006
   Amsterdam EA, 2014, CIRCULATION, V130, P2354, DOI 10.1161/CIR.0000000000000133
   Angiolillo DJ, 2007, J AM COLL CARDIOL, V49, P1505, DOI 10.1016/j.jacc.2006.11.044
   Anonymous, 2007, Zhonghua Xinxueguanbing Zazhi, V35, P295
   Bliden KP, 2008, J AM COLL CARDIOL, V52, P531, DOI 10.1016/j.jacc.2008.04.045
   Brown DG, 2015, J AM ACAD DERMATOL, V72, P524, DOI 10.1016/j.jaad.2014.10.027
   Chinese Society of Cardiology of Chinese Medical Association, 2001, CHIN J CARDIOL, V29, P705
   Costache II, 2012, MED-SURG J, V116, P962
   Desai NR, 2009, J AM COLL CARDIOL, V53, P1273, DOI 10.1016/j.jacc.2008.12.044
   Edem E, 2015, PLATELETS, P1
   Kim GB, 2011, KOREAN CIRC J, V41, P28, DOI 10.4070/kcj.2011.41.1.28
   Lau WC, 2003, CIRCULATION, V107, P32, DOI 10.1161/01.CIR.0000047060.60595.CC
   Lev EI, 2006, J AM COLL CARDIOL, V47, P27, DOI 10.1016/j.jacc.2005.08.058
   Mehta SR, 2001, LANCET, V358, P527, DOI 10.1016/S0140-6736(01)05701-4
   Samara WM, 2005, THROMB RES, V115, P89, DOI 10.1016/j.thromres.2004.07.002
   SAVI P, 1994, THROMB HAEMOSTASIS, V72, P313
   Schmidt M, 2012, BRIT J CLIN PHARMACO, V74, P161, DOI 10.1111/j.1365-2125.2012.04169.x
   Simon T, 2009, NEW ENGL J MED, V360, P363, DOI 10.1056/NEJMoa0808227
   Tantry US, 2005, J AM COLL CARDIOL, V46, P1705, DOI 10.1016/j.jacc.2005.05.090
   Ueno M, 2015, J THROMB THROMBOLYS, V40, P174, DOI 10.1007/s11239-015-1177-7
   Vlachojannis GJ, 2011, HELL J CARDIOL, V52, P236
   Windecker S, 2014, EUR HEART J, V35, P2541, DOI [10.5603/KP.2014.0224, 10.1093/eurheartj/ehu278, 10.1093/ejcts/ezu366]
   Yeghiazarians Y, 2000, NEW ENGL J MED, V342, P101, DOI 10.1056/NEJM200001133420207
   Yusuf S, 2001, NEW ENGL J MED, V345, P494
   Zevin S, 1999, CLIN PHARMACOKINET, V36, P425, DOI 10.2165/00003088-199936060-00004
NR 25
TC 1
Z9 1
U1 0
U2 5
PU TAIWAN SOC GERIATRIC EMERGENCY & CRITICAL CARE MEDICINE-TSGECM
PI TAIPEI
PA 12F-14, NO 42, SEC 1, MINSHENG E RD, ZHONGSHAN DIST, TAIPEI, 104, TAIWAN
SN 1873-9598
EI 1873-958X
J9 INT J GERONTOL
JI Int. J. Gerontol.
PD MAR
PY 2018
VL 12
IS 1
BP 43
EP 47
DI 10.1016/j.ijge.2017.07.007
PG 5
WC Geriatrics & Gerontology
WE Science Citation Index Expanded (SCI-EXPANDED)
SC Geriatrics & Gerontology
GA GA4GA
UT WOS:000428286500010
OA gold
DA 2023-05-13
ER

PT J
AU Tolsma, RT
   Fokkert, MJ
   van Dongen, DN
   Badings, EA
   van der Sluis, A
   Slingerland, RJ
   Riet, EV
   Ottervanger, JP
   Hof, AWJV
AF Tolsma, Rudolf T.
   Fokkert, Marion J.
   van Dongen, Dominique N.
   Badings, Erik A.
   van der Sluis, Aize
   Slingerland, Robbert J.
   Riet, Esther van 't
   Ottervanger, Jan Paul
   Hof, Arnoud W. J. van 't
TI Referral decisions based on a pre-hospital HEART score in suspected
   non-ST-elevation acute coronary syndrome: final results of the FamouS
   Triage study
SO EUROPEAN HEART JOURNAL-ACUTE CARDIOVASCULAR CARE
LA English
DT Article
DE Pre-hospital; Triage; Acute-Coronary-Syndrome; HEART score
ID ACUTE MYOCARDIAL-INFARCTION; EMERGENCY-DEPARTMENT PATIENTS; CHEST-PAIN;
   TROPONIN-T; ADMISSION RATES; CARE; INTERVENTIONS; EXPENDITURE;
   OUTPATIENT; VALIDATION
AB Aims Although pre-hospital risk stratification of patients with suspected non-ST-elevation acute coronary syndrome (NSTE-ACS) by ambulance paramedics is feasible, it has not been investigated in daily practice whether referral decisions based on this risk stratification is safe and does not increase major adverse cardiac events (MACE). In Phase III of the FamouS Triage study, it was investigated whether referral decisions by ambulance paramedics based on a pre-hospital HEART score, is non-inferior to routine management. Methods and results FamouS Triage Phase III is a non-inferiority study, comparing the occurrence of MACE before (Phase II) and after (Phase III) implementation of referral decisions based on a pre-hospital HEART score. In Phase II, all patients were risk-stratified and referred to the hospital; in Phase III, low-risk patients (HEART score <= 3) were not referred. Primary endpoint was MACE (acute coronary syndrome, revascularization, or death) within 45 days. A total of 1236 patients were included. Mean age was 63 years, 43% were female, 700 patients were included in the second phase and 536 in the third phase in which 149 low-risk patients (28%) were not transferred to the hospital. Occurrence of 45 days MACE was 16.6% in Phase II and 15.7% in Phase III (P = 0.67). Percentage MACE in low-risk patients was 2.9% in Phase II and 1.3% in Phase III. After adjustments for differences in baseline variables, the hazard ratio of 45 days MACE in Phase III was 0.88 (95% confidence interval 0.63-1.25) as compared to Phase II. Conclusion Pre-hospital risk stratification of patients with suspected NSTE-ACS, avoiding hospitalization of a substantial number of low-risk patients, seems feasible and non-inferior to transferring all patients to the hospital.
C1 [Tolsma, Rudolf T.] Ambulance IJsselland, Emergency Med Serv, Voltastr 3A, NL-8013 PM Zwolle, Netherlands.
   [Fokkert, Marion J.; Slingerland, Robbert J.] Isala Hosp, Dept Clin Chem, Dokter van Heesweg 2, NL-8025 AB Zwolle, Netherlands.
   [van Dongen, Dominique N.; Ottervanger, Jan Paul] Isala Hosp, Dept Cardiol, Dokter van Heesweg 2, NL-8025 AB Zwolle, Netherlands.
   [Badings, Erik A.; van der Sluis, Aize] Deventer Hosp, Dept Cardiol, Nico Bolkesteinlaan 75, NL-7416 SE Deventer, Netherlands.
   [Riet, Esther van 't] UMCU, Dept Res, Heidelberglaan 100, NL-3584 CX Utrecht, Netherlands.
   [Hof, Arnoud W. J. van 't] MUMC, Dept Cardiol, P Debyelaan 25, NL-6229 HX Maastricht, Netherlands.
   [Hof, Arnoud W. J. van 't] Zuyderland MC, Dept Cardiol, Henri Dunantstr 5, NL-6419 PC Heerlen, Netherlands.
C3 Deventer Hospital; Unilever; Utrecht University; Utrecht University
   Medical Center; Maastricht University; Maastricht University Medical
   Centre (MUMC)
RP Tolsma, RT (通讯作者)，Ambulance IJsselland, Emergency Med Serv, Voltastr 3A, NL-8013 PM Zwolle, Netherlands.
EM r.tolsma@ambulanceijsselland.nl
RI ; Fokkert, Marion J/R-5705-2017
OI Tolsma, Rudolf/0000-0001-5255-8645; van 't Hof,
   Arnoud/0000-0002-2344-7564; van Dongen, Dominique/0000-0002-8630-080X;
   Fokkert, Marion J/0000-0002-4687-1157; Slingerland,
   Robbert/0000-0002-8583-376X; Badings, Erik/0000-0003-1777-1779
FU Isala Research Fun [INNO1326]
FX The study was investigator driven and was supported by an Isala Research
   Fun (INNO1326). Roche Diagnostics provided POC devices and POC strips.
   The researchers were independent of funders and funders were not
   involved in writing this research or performing analyses.
CR Amsterdam EA, 2014, J AM COLL CARDIOL, V64, P2713, DOI [10.1016/j.jacc.2014.10.011, 10.1161/CIR.0000000000000134, 10.1016/j.jacc.2014.09.017]
   Aujesky D, 2011, LANCET, V378, P41, DOI 10.1016/S0140-6736(11)60824-6
   Backus BE, 2013, INT J CARDIOL, V168, P2153, DOI 10.1016/j.ijcard.2013.01.255
   Backus BE, 2020, EUR J EMERG MED, V27, P398, DOI 10.1097/MEJ.0000000000000776
   Backus BE, 2020, EUR J EMERG MED, V27, P243, DOI 10.1097/MEJ.0000000000000711
   Bodenheimer T, 2005, ANN INTERN MED, V142, P847, DOI 10.7326/0003-4819-142-10-200505170-00010
   Chow SC., 2008, SAMPLE SIZE CALCULAT, V2nd ed.
   Cotterill PG, 2015, ACAD EMERG MED, V22, P955, DOI 10.1111/acem.12728
   de Meijer C, 2013, EUR J AGEING, V10, P353, DOI 10.1007/s10433-013-0280-x
   Foy AJ, 2015, JAMA INTERN MED, V175, P428, DOI 10.1001/jamainternmed.2014.7657
   Hartwig J, 2008, J HEALTH ECON, V27, P603, DOI 10.1016/j.jhealeco.2007.05.006
   Hyams JM, 2018, J EMERG MED, V54, P549, DOI 10.1016/j.jemermed.2017.12.038
   Ibanez B, 2018, EUR HEART J, V39, P119, DOI 10.1093/eurheartj/ehx393
   Ishak M, 2018, EUR HEART J-ACUTE CA, V7, P102, DOI 10.1177/2048872616687116
   Garcia-Fernandez FJ, 2019, EUR HEART J, V40, P1837, DOI 10.1093/eurheartj/ehz067
   Mabo P, 2012, EUR HEART J, V33, P1105, DOI 10.1093/eurheartj/ehr419
   McConaghy JR, 2020, AM FAM PHYSICIAN, V102, P721
   Nawar Eric W, 2007, Adv Data, P1
   Poldervaart JM, 2017, ANN INTERN MED, V166, P689, DOI 10.7326/M16-1600
   Rasmussen MB, 2019, EUR HEART J-ACUTE CA, V8, P299, DOI 10.1177/2048872617745893
   Riley RF, 2017, AM J EMERG MED, V35, P77, DOI 10.1016/j.ajem.2016.10.005
   Roffi M, 2016, EUR HEART J, V37, P267, DOI 10.1093/eurheartj/ehv320
   Safavi KC, 2014, JAMA INTERN MED, V174, P546, DOI 10.1001/jamainternmed.2013.14407
   Sealed Envelope Ltd, 2012, POW CALC BIN OUTC NO
   Six A Jacob, 2013, Crit Pathw Cardiol, V12, P121, DOI 10.1097/HPC.0b013e31828b327e
   Sorensen JT, 2011, AM J CARDIOL, V107, P1436, DOI 10.1016/j.amjcard.2011.01.014
   Stengaard C, 2017, BIOMARKERS, V22, P351, DOI 10.1080/1354750X.2016.1265008
   Stengaard C, 2013, AM J CARDIOL, V112, P1361, DOI 10.1016/j.amjcard.2013.06.026
   Stopyra JP, 2020, PLOS ONE, V15, DOI 10.1371/journal.pone.0239460
   Stopyra JP, 2018, PREHOSP DISASTER MED, V33, P58, DOI 10.1017/S1049023X17007154
   Thygesen K, 2007, J AM COLL CARDIOL, V50, P2173, DOI [10.1016/j.jacc.2007.09.011, DOI 10.1016/j.jacc.2007.09.011]
   Tolsma RT., 2017, EUR HEART J, V38
   van Dongen DN, 2020, FUTUR CARDIOL, V16, P217, DOI 10.2217/fca-2019-0030
   van Dongen DN, 2020, AM J EMERG MED, V38, P1616, DOI 10.1016/j.ajem.2019.158448
   van Dongen DN, 2020, EUR HEART J-ACUTE CA, V9, P5, DOI 10.1177/2048872618813846
   von Birgelen C, 2014, LANCET, V383, P413, DOI 10.1016/S0140-6736(13)62037-1
   Wassie M, 2021, JAMA NETW OPEN, V4, DOI 10.1001/jamanetworkopen.2020.37930
   Weinstock MB, 2015, JAMA INTERN MED, V175, P1207, DOI 10.1001/jamainternmed.2015.1674
   Windecker S, 2008, LANCET, V372, P1163, DOI 10.1016/S0140-6736(08)61244-1
NR 39
TC 10
Z9 10
U1 2
U2 3
PU OXFORD UNIV PRESS
PI OXFORD
PA GREAT CLARENDON ST, OXFORD OX2 6DP, ENGLAND
SN 2048-8726
EI 2048-8734
J9 EUR HEART J-ACUTE CA
JI Eur. Heart J.-Acute Cardiovasc. Care
PD FEB 8
PY 2022
VL 11
IS 2
BP 160
EP 169
DI 10.1093/ehjacc/zuab109
EA NOV 2021
PG 10
WC Cardiac & Cardiovascular Systems
WE Science Citation Index Expanded (SCI-EXPANDED)
SC Cardiovascular System & Cardiology
GA YW0LC
UT WOS:000753112100012
PM 34849660
OA Green Published
DA 2023-05-13
ER

PT J
AU Cadet, MJ
AF Cadet, Myriam Jean
TI Substernal Chest Pain and Dyspnea in a Female Patient
SO JNP- THE JOURNAL FOR NURSE PRACTITIONERS
LA English
DT Article
DE acute coronary syndrome; non-ST-segment elevation myocardial;
   infarction; chest pain
AB A 76-year-old female patient presented to the emergency department with substernal chest pain and dyspnea symptoms. She reported that the symptoms started 2 days earlier. These symptoms can arise from both cardiac and noncardiac conditions. It is difficult to ascribe chest pain and dyspnea symptoms to a single cause. Recognizing these symptoms is critical for inpatient cardiac and primary care nurse practitioners to choose the correct diagnosis and facilitate more effective treatment planning. (C) 2018 Elsevier Inc. All rights reserved.
C1 [Cadet, Myriam Jean] Lehman Coll, Bronx, NY 10468 USA.
C3 City University of New York (CUNY) System; Lehman College (CUNY)
RP Cadet, MJ (通讯作者)，Lehman Coll, Bronx, NY 10468 USA.
EM myriamjeancadet@yahoo.com
CR American Heart Association, CARD REH PUTT MOR PA
   Amsterdam EA, 2014, J AM COLL CARDIOL, V64, P2713, DOI [10.1016/j.jacc.2014.10.011, 10.1161/CIR.0000000000000134, 10.1016/j.jacc.2014.09.017]
   Fathil MFM, 2015, BIOSENS BIOELECTRON, V70, P209, DOI 10.1016/j.bios.2015.03.037
   Keeley EC, 2015, JACC-CARDIOVASC INTE, V8, P513, DOI 10.1016/j.jcin.2015.03.003
   Marchick Michael R, 2017, Crit Pathw Cardiol, V16, P102, DOI 10.1097/HPC.0000000000000119
   Naidu SS, 2016, CATHETER CARDIO INTE, V88, P407, DOI 10.1002/ccd.26551
NR 6
TC 0
Z9 0
U1 0
U2 1
PU ELSEVIER SCIENCE INC
PI NEW YORK
PA STE 800, 230 PARK AVE, NEW YORK, NY 10169 USA
SN 1555-4155
EI 1878-058X
J9 JNP-J NURSE PRACT
JI JNP-J. Nurse Pract.
PD MAR
PY 2019
VL 15
IS 3
BP E65
EP E68
DI 10.1016/j.nurpra.2018.11.001
PG 4
WC Nursing
WE Science Citation Index Expanded (SCI-EXPANDED); Social Science Citation Index (SSCI)
SC Nursing
GA HN1TB
UT WOS:000459968800010
DA 2023-05-13
ER

PT J
AU Wang, ZY
   Sun, HB
   Zhao, D
   Jiang, TC
AF Wang, Zhongyu
   Sun, Hongbin
   Zhao, Dong
   Jiang, Tiechao
TI Convolution Denoising Regularized Auto Encoder Stacked Method for
   Coronary Acute Syndrome in Internet of Medical Things Platform
SO IEEE ACCESS
LA English
DT Article
DE Coronary acute syndrome; convolution denoising; auto encoder stacked;
   area characteristics curve
ID ELECTRONIC HEALTH RECORDS; MACE PREDICTION; RISK PREDICTION
AB Presently, Coronary Acute Syndrome (CAS) is a widespread and extreme heart disease which is considered as one of the major concerns for death in the world with long-term disability. For early intervention and care, the prediction of CAS clinical risk is more critical during analysis. A minimum number of manually selected dimensions of risk are used for current CAS risk assessment models and statistical variables are often dichotomized to optimize storage in the Internet of medical things platform(IoMT) on the Encoder layer during data analysis. This research develops a Convolution Denoising Regularized Auto Encoder Stacked Method (CDRAESM) to normalize CAS patient & x2019;s medical risks from high volumes of patient records and the characteristics have been analyzed during prediction. In this research, a true medical dataset of 3,464 CAS samples is used for experimental analysis and numerical reliability has been analyzed in Area Characteristics Curve (ACC) with an Accuracy range of 96.77 & x0025;. The results show that the current health risk prediction using CDRAESM achieves competitive concert than conventional models which prevails in practice. Further, the reconstructive learning strategy approach can extract informational risk from the CAS and the risk factors has been identified with existing knowledge of the clinical domain and include theories that might be confirmed by further medical research.
C1 [Wang, Zhongyu; Zhao, Dong; Jiang, Tiechao] Third Hosp Jilin Univ, Dept Cardiol, Changchun 130031, Peoples R China.
   [Sun, Hongbin] Third Hosp Jilin Univ, Dept Thorac Surg, Changchun 130031, Peoples R China.
C3 Jilin University; Jilin University
RP Jiang, TC (通讯作者)，Third Hosp Jilin Univ, Dept Cardiol, Changchun 130031, Peoples R China.
EM jiangtc@jlu.edu.cn
CR An Y., IEEE ACM T COMPUT BI
   Choi E, 2016, ARXIV160203686
   Corey KM, 2018, PLOS MED, V15, DOI 10.1371/journal.pmed.1002701
   Desautels T, 2016, JMIR MED INF, V4, P67, DOI 10.2196/medinform.5909
   Duan HL, 2019, BMC MED INFORM DECIS, V19, DOI 10.1186/s12911-018-0730-7
   Goldstein BA, 2017, J AM MED INFORM ASSN, V24, P198, DOI 10.1093/jamia/ocw042
   Green M, 2006, ARTIF INTELL MED, V38, P305, DOI 10.1016/j.artmed.2006.07.006
   Hernesniemi JA, 2019, ANN MED, V51, P156, DOI 10.1080/07853890.2019.1596302
   Hossain M. E., IEEE ACM T COMPUT BI
   Hu DQ, 2019, BMC MED INFORM DECIS, V19, DOI 10.1186/s12911-019-0754-7
   Hu DQ, 2016, INT J ENV RES PUB HE, V13, DOI 10.3390/ijerph13090912
   Hua D., 2018, P PREC HEALTHC INF 1, V245, P398
   Huang ZX, 2019, KNOWL INF SYST, V60, P1725, DOI 10.1007/s10115-018-1270-2
   Huang ZX, 2019, IEEE J BIOMED HEALTH, V23, P2117, DOI 10.1109/JBHI.2018.2882518
   Huang ZX, 2018, INFORM SCIENCES, V465, P118, DOI 10.1016/j.ins.2018.07.007
   Huang ZX, 2017, J BIOMED INFORM, V66, P161, DOI 10.1016/j.jbi.2017.01.001
   Lauritsen S. M., 2019, ARXIV191201266
   Ng K, 2016, J PATIENT CENTERED R, V3, P200
   Pan Z., 2019, ARXIV190104364
   Razavian N, 2015, BIG DATA, V3, P277, DOI 10.1089/big.2015.0020
   Steele AJ, 2018, PLOS ONE, V13, DOI 10.1371/journal.pone.0202344
   VanHouten Jacob P, 2014, AMIA Annu Symp Proc, V2014, P1940
   Xiao C, 2018, J AM MED INFORM ASSN, V25, P1419, DOI 10.1093/jamia/ocy068
NR 23
TC 1
Z9 1
U1 2
U2 8
PU IEEE-INST ELECTRICAL ELECTRONICS ENGINEERS INC
PI PISCATAWAY
PA 445 HOES LANE, PISCATAWAY, NJ 08855-4141 USA
SN 2169-3536
J9 IEEE ACCESS
JI IEEE Access
PY 2020
VL 8
BP 57389
EP 57399
DI 10.1109/ACCESS.2020.2981119
PG 11
WC Computer Science, Information Systems; Engineering, Electrical &
   Electronic; Telecommunications
WE Science Citation Index Expanded (SCI-EXPANDED)
SC Computer Science; Engineering; Telecommunications
GA LF4TJ
UT WOS:000527411700125
OA gold
DA 2023-05-13
ER

PT J
AU Uzel, H
   Ozpelit, E
   Badak, O
   Akdeniz, B
   Baris, N
   Aytemiz, F
   Goldeli, O
AF Uzel, Hazel
   Ozpelit, Ebru
   Badak, Ozer
   Akdeniz, Bahri
   Baris, Nezihi
   Aytemiz, Fatih
   Goldeli, Ozhan
TI Diagnostic accuracy of mean platelet volume in prediction of clopidogrel
   resistance in patients with acute coronary syndrome
SO ANADOLU KARDIYOLOJI DERGISI-THE ANATOLIAN JOURNAL OF CARDIOLOGY
LA English
DT Article
DE clopidogrel resistance; acute coronary syndrome; mean platelet volume;
   diagnostic value; sensitivity; specificity
ID ACUTE MYOCARDIAL-INFARCTION; ST-SEGMENT ELEVATION; CONTROLLED TRIAL;
   RISK-FACTOR; ASPIRIN; THERAPY; AGGREGATION; INTERVENTION; REACTIVITY;
   THROMBOSIS
AB Objective: Clopidogrel therapy is the standard of care in patients with acute coronary syndrome (ACS) and stent implantation. However, concern arises because 25% of subjects are nonresponders to clopidogrel. As this nonresponsiveness is associated with increased adverse outcome, detection of these subjects in daily practice is important in order to withhold a more aggressive therapy and closer follow up. In this study we aimed to evaluate the relation between mean platelet volume (MPV) which is an indicator of platelet activation and clopidogrel nonresponsiveness.
   Methods: The study was planned as a prospective cohort study. A total of 185 patients who had been on clopidogrel therapy for any acute coronary syndrome were enrolled in this study. Clopidogrel responsiveness was analyzed by Multiplate MP-0120 device by using the method of whole blood aggregometry. Blood samples were drawn 3.5 days after clopidogrel loading dose. The amount of ADP induced platelet aggregation was assessed as area under curve (AUC), and a cut-off value of 500, above which the patient is considered as clopidogrel nonresponder, was used. MPV was analyzed from the blood which were sampled at the admission of the patient by using automatic hemocounter. Independent sample t-test, ROC analyses and logistic regression analsis were used in statistical analysis.
   Results: Among the 185 patients analyzed 41 were found to be clopidogrel nonresponder (22.1%). Mean MPV was found to be significantly higher in nonresponders compared to responders (8.7 +/- 0.82 fL vs. 8.1 +/- 0.83 fL, p<0.001). A cut-off value of 8.3 fL for MPV was detected in prediction of clopidogrel nonresponsiveness with a sensitivity of 76.6% and specificity of 68.3% (OR: 6.4; 95% CI 2.9-14.1, AUC: 0.70, p<0.001).
   Conclusion: This study showed that MPV can be used as a predictor of clopidogrel resistance in patients with ACS.
C1 [Uzel, Hazel; Ozpelit, Ebru; Badak, Ozer; Akdeniz, Bahri; Baris, Nezihi; Aytemiz, Fatih; Goldeli, Ozhan] Dokuz Eylul Univ, Tip Fak, Kardiyol Anabilim Dali, Izmir, Turkey.
C3 Dokuz Eylul University
RP Ozpelit, E (通讯作者)，Dokuz Eylul Univ, Tip Fak, Kardiyol Anabilim Dali, Izmir, Turkey.
EM ebru.ozpelit@gmail.com
RI Akdeniz, Bahri/AAN-1568-2020; , Ozer/AAH-3108-2020
CR Berger JS, 2009, CIRCULATION, V120, P2337, DOI 10.1161/CIRCULATIONAHA.109.866533
   Bliden KP, 2008, J AM COLL CARDIOL, V52, P531, DOI 10.1016/j.jacc.2008.04.045
   CARDINAL DC, 1980, J PHARMACOL METHOD, V3, P135, DOI 10.1016/0160-5402(80)90024-8
   Chen ZM, 2005, LANCET, V366, P1607, DOI 10.1016/s0140-6736(05)67660-x
   Chu SG, 2010, J THROMB HAEMOST, V8, P148, DOI 10.1111/j.1538-7836.2009.03584.x
   Duzenli MA, 2008, AM J CARDIOL, V102, P396, DOI 10.1016/j.amjcard.2008.03.074
   Elsenberg EHAM, 2009, THROMB HAEMOSTASIS, V102, P719, DOI 10.1160/TH09-05-0285
   Endler G, 2002, BRIT J HAEMATOL, V117, P399, DOI 10.1046/j.1365-2141.2002.03441.x
   GILES H, 1994, EUR J CLIN INVEST, V24, P69, DOI 10.1111/j.1365-2362.1994.tb02062.x
   Giorgi MA, 2010, EXPERT OPIN PHARMACO, V11, P2391, DOI 10.1517/14656566.2010.498820
   Guray Y, 2009, ANATOL J CARDIOL, V9, P231
   Huczek Z, 2010, THROMB RES, V125, P406, DOI 10.1016/j.thromres.2009.09.003
   Ibrahim K, 2008, CLIN RES CARDIOL, V97, P797, DOI 10.1007/s00392-008-0679-0
   JAKUBOWSKI JA, 1985, J LAB CLIN MED, V105, P271
   Kuliczkowski W, 2009, EUR HEART J, V30, P426, DOI 10.1093/eurheartj/ehn562
   Kumar Sandeep, 2007, Indian Heart J, V59, P152
   Lippi G, 2009, ARCH PATHOL LAB MED, V133, P1441, DOI 10.1043/1543-2165-133.9.1441
   MARTIN JF, 1991, LANCET, V338, P1409, DOI 10.1016/0140-6736(91)92719-I
   Matetzky S, 2004, CIRCULATION, V109, P3171, DOI 10.1161/01.CIR.0000130846.46168.03
   Mehta SR, 2001, LANCET, V358, P527, DOI 10.1016/S0140-6736(01)05701-4
   Park KW, 2012, CARDIOVASC THER, V30, P5, DOI 10.1111/j.1755-5922.2010.00249.x
   Park Y, 2002, PLATELETS, V13, P301, DOI 10.1080/095371002220148332
   Sabatine MS, 2005, NEW ENGL J MED, V352, P1179, DOI 10.1056/NEJMoa050522
   Steinhubl SR, 2002, JAMA-J AM MED ASSOC, V288, P2411, DOI 10.1001/jama.288.19.2411
   Storey RF, 2001, PLATELETS, V12, P443, DOI 10.1080/09537100120085450
   Toth O, 2006, THROMB HAEMOSTASIS, V96, P781, DOI 10.1160/TH06-05-0242
   Yusuf S, 2001, NEW ENGL J MED, V345, P494
NR 27
TC 11
Z9 14
U1 0
U2 7
PU AVES
PI FINDIKZADE
PA IBRAHIM KARA, KIZILELMA CAD 5-3, FINDIKZADE, ISTANBUL 34096, TURKEY
SN 1302-8723
EI 1308-0032
J9 ANADOLU KARDIYOL DER
JI Anadolu Kardiyol. Derg.
PD MAR
PY 2014
VL 14
IS 2
BP 134
EP 139
DI 10.5152/akd.2014.4433
PG 6
WC Cardiac & Cardiovascular Systems
WE Science Citation Index Expanded (SCI-EXPANDED)
SC Cardiovascular System & Cardiology
GA AK0ML
UT WOS:000338107100008
PM 24449625
OA hybrid
DA 2023-05-13
ER

PT J
AU Santos, RCO
   Bensenor, IM
   Goulart, AC
   Lotufo, PA
   Santos, IS
AF Santos, Rafael C. O.
   Bensenor, Isabela M.
   Goulart, Alessandra C.
   Lotufo, Paulo A.
   Santos, Itamar S.
TI Frequency and Reasons for Non-Administration and Suspension of Drugs
   During an Acute Coronary Syndrome Event. The ERICO Study
SO ARQUIVOS BRASILEIROS DE CARDIOLOGIA
LA English
DT Article
DE Acute Coronary Syndrome/mortality; Withholding Treatment /drug therapy;
   Morbidity; Health Care (Public Health)
ID BASE-LINE CHARACTERISTICS; ACUTE MANAGEMENT; ELDERLY-PATIENTS; UNSTABLE
   ANGINA; GLOBAL BURDEN; ASSOCIATION; GUIDELINE; MORTALITY; OUTCOMES;
   REGISTRY
AB Background: Few studies have discussed the reasons for pharmacological undertreatment of Acute Coronary Syndrome (ACS).
   Objectives: To determine the frequency and reasons for the non-administration and suspension of medications during in-hospital treatments of ACS in the Strategy of Registry of Acute Coronary Syndrome (ERICO) study.
   Methods: The present study analyzed the medical charts of the 563 participants in the ERICO study to evaluate the frequency and reasons for the non-administration and/or suspension of medications. Logistic regression models were built to analyze if sex, age >= 65 years of age, educational level, or ACS subtype were associated with (a) the nonadministration of >= 1 medications; and (b) the non-administration or suspension of >= 1 medications. The significance level was set at 5%.
   Results: This study's sample included 58.1% males, with a median of 62 years of age. In 183 (32.5%) participants, >= 1 medications were not administered, while in 288 (51.2%), medications were not administered or were suspended. The most common reasons were the risk of bleeding (aspirin, clopidogrel, and heparin), heart failure (beta blockers), and hypotension (angiotensin-converting enzyme inhibitors and angiotensin receptor blockers). Individuals aged >= 65 (odds ratio [OR]:1.51; 95% confidence interval [95% CI]:1.05-2.19) and those with unstable angina (OR:1.72; 95% CI:1.07-2.75) showed a higher probability for the non-administration of >= 1 medication. Considering only patients with myocardial infarction, being >= 65 years of age was associated with both the non-administration and the non- administration or suspension of >= 1 medication.
   Conclusions: Non-administration or suspension of >= 1 medication proved to be common in this ERICO study. Individuals of >= 65 years of age or with unstable angina showed a higher probability of the non-administration of >= 1 medication and may be undertreated in this scenario.
C1 [Santos, Rafael C. O.; Bensenor, Isabela M.; Goulart, Alessandra C.; Lotufo, Paulo A.; Santos, Itamar S.] Univ Sao Paulo, Hosp Univ USP, Ctr Pesquisa Clin & Epidemiol, Sao Paulo, SP, Brazil.
   [Bensenor, Isabela M.; Lotufo, Paulo A.; Santos, Itamar S.] Univ Sao Paulo, Dept Clin Med, Fac Med USP, Sao Paulo, SP, Brazil.
C3 Universidade de Sao Paulo; Universidade de Sao Paulo
RP Santos, IS (通讯作者)，Univ Sao Paulo, Av Prof Lineu Prestos 2565, BR-05508000 Sao Paulo, SP, Brazil.
EM itamarss@usp.br
RI Santos, Itamar S/K-7055-2012; Goulart, Alessandra C/A-1851-2013
OI Santos, Itamar S/0000-0003-3212-8466; Goulart, Alessandra
   C/0000-0003-1076-5210
FU FAPESP [2011/16301-4]
FX This study was funded by FAPESP Grant 2011/16301-4.
CR Marino BCA, 2016, ARQ BRAS CARDIOL, V107, P106, DOI 10.5935/abc.20160095
   Alexander KP, 2005, J AM COLL CARDIOL, V46, P1479, DOI 10.1016/j.jacc.2005.05.084
   Amsterdam EA, 2014, CIRCULATION, V130, P2354, DOI 10.1161/CIR.0000000000000133
   Bandara R, 2015, BMC CARDIOVASC DISOR, V15, DOI 10.1186/1471-2261-15-1
   Bangalore S, 2007, AM J CARDIOL, V100, P1254, DOI 10.1016/j.amjcard.2007.05.057
   Benjamin EJ, 2018, CIRCULATION, V137, pE67, DOI [10.1161/CIR.0000000000000558, 10.1161/CIR.0000000000000485, 10.1161/CIR.0000000000000530]
   Brandao RM, 2016, J ELECTROCARDIOL, V49, P411, DOI 10.1016/j.jelectrocard.2016.01.005
   Breuckmann F, 2015, J CARDIOL, V66, P108, DOI 10.1016/j.jjcc.2014.11.003
   Candela E, 2018, PLOS ONE, V13, DOI 10.1371/journal.pone.0208069
   dos Santos RCD, 2016, ARQ BRAS CARDIOL, V107, P323, DOI 10.5935/abc.20160138
   Silva FMF, 2015, EINSTEIN-SAO PAULO, V13, P454, DOI 10.1590/S1679-45082015RW3172
   Gleason KM, 2010, J GEN INTERN MED, V25, P441, DOI 10.1007/s11606-010-1256-6
   Goodman SG, 2009, AM HEART J, V158, P193, DOI 10.1016/j.ahj.2009.06.003
   Goulart AC, 2013, CLINICS, V68, P431, DOI 10.6061/clinics/2013(03)RC02
   Hamm CW, 2011, EUR HEART J, V32, P2999, DOI 10.1093/eurheartj/ehr236
   Khedri M, 2017, EUR J PREV CARDIOL, V24, P724, DOI 10.1177/2047487317693950
   Kyu HH, 2018, LANCET, V392, P1859, DOI [10.1016/S0140-6736(18)32335-3, 10.1016/s0140-6736(18)32335-3]
   Mukherjee D, 2004, CIRCULATION, V109, P745, DOI 10.1161/01.CIR.0000112577.69066.CB
   Murray CJL, 2013, NEW ENGL J MED, V369, P448, DOI 10.1056/NEJMra1201534
   Peterson ED, 2006, JAMA-J AM MED ASSOC, V295, P1912, DOI 10.1001/jama.295.16.1912
   Piegas LS, 2015, ARQ BRAS CARDIOL, V105, P1, DOI 10.5935/abc.20150107
   R. Core Team R, 2015, LANG ENV STAT COMP
   Roe MT, 2013, CIRCULATION, V128, P823, DOI 10.1161/CIRCULATIONAHA.113.002303
   Roth GA, 2018, LANCET, V392, P1736, DOI [10.1016/s0140-6736(18)32279-7, 10.1016/s0140-6736(18)32203-7, 10.1016/S0140-6736(18)32279-7]
   Santos IS, 2015, ARQ BRAS CARDIOL, V105, P53, DOI 10.5935/abc.20150044
   Smyth EM, 2010, BASES FARMACOLOGICAS, P601
   Sousa D, 2018, CAD SAUDE PUBLICA, V34, DOI [10.1590/0102-311x00036318, 10.1590/0102-311X00036318]
   Wang R, 2014, ARQ BRAS CARDIOL, V102, P319, DOI 10.5935/abc.20140033
   Wright RS, 2011, J AM COLL CARDIOL, V57, P1920, DOI 10.1016/j.jacc.2011.02.009
NR 29
TC 0
Z9 0
U1 0
U2 2
PU ARQUIVOS BRASILEIROS CARDIOLOGIA
PI RIO DE JANEIRO
PA AVENIDA MARECHAL CAMARA 160-330 CENTRO, RIO DE JANEIRO, RJ 20 020-907,
   BRAZIL
SN 0066-782X
EI 1678-4170
J9 ARQ BRAS CARDIOL
JI Arq. Bras. Cardiol.
PD NOV
PY 2020
VL 115
IS 5
BP 830
EP 838
DI 10.36660/abc.20190317
PG 9
WC Cardiac & Cardiovascular Systems
WE Science Citation Index Expanded (SCI-EXPANDED)
SC Cardiovascular System & Cardiology
GA PB5VL
UT WOS:000596388300007
PM 33295445
OA Green Published, gold
DA 2023-05-13
ER

PT J
AU Al Mashali, M
   Morris, N
   McDowell, G
   Body, R
AF Al Mashali, Malak
   Morris, Niall
   McDowell, Garry
   Body, Richard
TI The interobserver reliability of a novel qualitative point of care assay
   for heart-type fatty acid binding protein
SO CLINICAL BIOCHEMISTRY
LA English
DT Article
DE Point of care; Heart-type fatty acid-binding protein; Chest pain;
   Biomarkers; Acute coronary syndtomes
ID ACUTE CORONARY SYNDROME; H-FABP; PLASMA
AB Background: Heart-type fatty acid-binding protein (h-FABP) may help to improve the early diagnosis of acute coronary syndromes in patients presenting to the Emergency Department (ED) with chest pain. A novel qualitative point of care h-FABP lateral flow immunoassay (True Rapid, FABPulous BV) could provide results to clinicians within just 5 min. Given the qualitative nature of this test and prior to evaluation in a large diagnostic study, we aimed to determine inter-observer reliability when interpreted contemporaneously by staff in the ED.
   Methods: In a nested prospective cohort study including adult patients with suspected cardiac chest pain, venous blood samples were tested for h-FABP (FABPulous BV) on arrival and 3 h later. Each test result was independently interpreted by two different investigators after. 5 min. The investigators were blinded to each other's interpretation and recorded their findings on separate case report forms. We determined interobserver reliability by calculating the Cohen's kappa score and 95% confidence intervals.
   Results: A total of 43 test results (from 31 patients) were each interpreted by two independent investigators. Absolute agreement between investigators was 93.0%, with a Cohen's kappa of 0.81 (95% CI 0.6-1.0), indicating near perfect agreement. In total there were three (7.0%) disagreements. In each case one investigator reported a 'weak positive' result while the other interpreted the result as 'negative'.
   Conclusions: These findings demonstrate the interobserver reliability of a qualitative point of care h-FABP assay. Further work must evaluate diagnostic accuracy and determine the clinical implications of the small rate of disagreement. (C) 2016 The Canadian Society of Clinical Chemists. Published by Elsevier Inc. All rights reserved.
C1 [Al Mashali, Malak; McDowell, Garry] Manchester Metropolitan Univ, Sch Healthcare Sci, Manchester M1 5GD, Lancs, England.
   [Morris, Niall; Body, Richard] Cent Manchester Univ Hosp Fdn NHS Trust, Manchester Acad Hlth Sci Ctr, Oxford Rd, Manchester M13 9WL, Lancs, England.
   [Morris, Niall; Body, Richard] Univ Manchester, Fac Med & Human Sci, Cardiovasc Inst, Oxford Rd, Manchester M13 9PL, Lancs, England.
   [McDowell, Garry] Univ Manchester, Inst Inflammat & Repair, Fac Med & Human Sci, Oxford Rd, Manchester M13 9PL, Lancs, England.
C3 Manchester Metropolitan University; N8 Research Partnership; RLUK-
   Research Libraries UK; University of Manchester; N8 Research
   Partnership; RLUK- Research Libraries UK; University of Manchester; N8
   Research Partnership; RLUK- Research Libraries UK; University of
   Manchester
RP Body, R (通讯作者)，Cent Manchester Univ Hosp Fdn NHS Trust, Manchester Acad Hlth Sci Ctr, Oxford Rd, Manchester M13 9WL, Lancs, England.; Body, R (通讯作者)，Univ Manchester, Oxford Rd, Manchester M13 9PL, Lancs, England.
EM richard.body@manchester.ac.uk
RI Body, Richard/C-2736-2010
OI Body, Richard/0000-0001-9089-8130; McDowell, Garry/0000-0002-2880-5236;
   Morris, Niall/0000-0001-6641-743X
FU Saudi Arabian Government; National Institute for Health Research
   [PDF-2012-05-193]; National Institute for Health Research
   [PDF-2012-05-193] Funding Source: researchfish
FX This study was funded by:; A doctoral fellowship for Malak Almashali,
   funded by the Saudi Arabian Government.; A postdoctoral fellowship for
   Richard Body from the National Institute for Health Research (reference
   PDF-2012-05-193).
CR Body R., 2014, HEART
   Body R, 2014, HEART, V100, P1462, DOI 10.1136/heartjnl-2014-305564
   Glatz JFC, 2014, CLIN LIPIDOL, V9, P205, DOI 10.2217/CLP.13.87
   Glatz JFC, 2013, HEALTH, V5, P1206, DOI DOI 10.4236/HEALTH.2013.58163
   KLEINE AH, 1992, MOL CELL BIOCHEM, V116, P155, DOI 10.1007/BF01270583
   LANDIS JR, 1977, BIOMETRICS, V33, P159, DOI 10.2307/2529310
   Nakata T, 2003, CARDIOLOGY, V99, P96, DOI 10.1159/000069726
   Walter SD, 1998, STAT MED, V17, P101, DOI 10.1002/(SICI)1097-0258(19980115)17:1<101::AID-SIM727>3.0.CO;2-E
   Willemsen RTA, 2015, EUR J GEN PRACT, V21, P156, DOI 10.3109/13814788.2015.1013934
NR 9
TC 2
Z9 2
U1 0
U2 5
PU PERGAMON-ELSEVIER SCIENCE LTD
PI OXFORD
PA THE BOULEVARD, LANGFORD LANE, KIDLINGTON, OXFORD OX5 1GB, ENGLAND
SN 0009-9120
EI 1873-2933
J9 CLIN BIOCHEM
JI Clin. Biochem.
PD OCT
PY 2016
VL 49
IS 15
BP 1199
EP 1201
DI 10.1016/j.clinbiochem.2016.06.010
PG 3
WC Medical Laboratory Technology
WE Science Citation Index Expanded (SCI-EXPANDED)
SC Medical Laboratory Technology
GA DY7SN
UT WOS:000385329700019
PM 27363942
OA Green Accepted
DA 2023-05-13
ER

PT J
AU Wibring, K
   Lingman, M
   Herlitz, J
   Amin, S
   Bang, A
AF Wibring, Kristoffer
   Lingman, Markus
   Herlitz, Johan
   Amin, Sinan
   Bang, Angela
TI Prehospital stratification in acute chest pain patient into high risk
   and low risk by emergency medical service: a prospective cohort study
SO BMJ OPEN
LA English
DT Article
DE accident &amp; emergency medicine; myocardial infarction; cardiology
ID ACUTE CORONARY SYNDROME; ELEVATION MYOCARDIAL-INFARCTION; ST-ELEVATION;
   ECG SIGNS; OUTCOMES; AMBULANCE; CARE; ASSOCIATION; MANAGEMENT; PREDICT
AB Objectives To describe contemporary characteristics and diagnoses in prehospital patients with chest pain and to identify factors suitable for the early recognition of high-risk and low-risk conditions. Design Prospective observational cohort study. Setting Two centre study in a Swedish county emergency medical services (EMS) organisation. Participants Unselected inclusion of 2917 patients with chest pain contacting the EMS due to chest pain during 2018. Primary outcome measures Low-risk or high-risk condition, that is, occurrence of time-sensitive diagnosis on hospital discharge. Results Of included EMS missions, 68% concerned patients with a low-risk condition without medical need of acute hospital treatment in hindsight. Sixteen per cent concerned patients with a high-risk condition in need of rapid transport to hospital care. Numerous variables with significant association with low-risk or high-risk conditions were found. In total high-risk and low-risk prediction models shared six predictive variables of which ST-depression on ECG and age were most important. Previously known risk factors such as history of acute coronary syndrome, diabetes and hypertension had no predictive value in the multivariate analyses. Some aspects of the symptoms such as pain intensity, pain in the right arm and paleness did on the other hand appear to be helpful. The area under the curve (AUC) for prediction of low-risk candidates was 0.786 and for high-risk candidates 0.796. The addition of troponin in a subset increased the AUC to >0.8 for both. Conclusions A majority of patients with chest pain cared for by the EMS suffer from a low-risk condition and have no prognostic reason for acute hospital care given their diagnosis on hospital discharge. A smaller proportion has a high-risk condition and is in need of prompt specialist care. Building models with good accuracy for prehospital identification of these groups is possible. The use of risk stratification models could make a more personalised care possible with increased patient safety.
C1 [Wibring, Kristoffer; Bang, Angela] Gothenburg Univ, Sahlgrenska Acad, Inst Hlth & Care Sci, Gothenburg, Sweden.
   [Wibring, Kristoffer] Dept Ambulance & Prehosp Care, Halmstad, Halland County, Sweden.
   [Lingman, Markus] Sahlgrens Acad, Dept Mol & Clin Med Cardiol, Gothenburg, Sweden.
   [Lingman, Markus] Halland Hosp, Dept Dev, Halmstad, Halland County, Sweden.
   [Herlitz, Johan] Univ Boras, Prehosp Res Ctr Western Sweden, Boras, Sweden.
   [Amin, Sinan] Halland Hosp, Dept Cardiol, Halmstad, Halland County, Sweden.
C3 University of Gothenburg; University of Gothenburg; University of Boras
RP Wibring, K (通讯作者)，Gothenburg Univ, Sahlgrenska Acad, Inst Hlth & Care Sci, Gothenburg, Sweden.; Wibring, K (通讯作者)，Dept Ambulance & Prehosp Care, Halmstad, Halland County, Sweden.
EM kristoffer.wibring@gu.se
RI Wibring, Kristoffer/N-8376-2016
OI Wibring, Kristoffer/0000-0002-6910-230X
FU Department of Ambulance and Prehospital Care, Region Halland; Scientific
   Council of Region Halland [HALLAND-209901]
FX This study has been funded by the Department of Ambulance and
   Prehospital Care, Region Halland and the Scientific Council of Region
   Halland (HALLAND-209901).
CR Alghamdi A, 2019, EUR J EMERG MED, V26, P356, DOI 10.1097/MEJ.0000000000000575
   Asghar Z, 2016, J EVAL CLIN PRACT, V22, P721, DOI 10.1111/jep.12523
   Beygui F, 2020, EUR HEART J-ACUTE CA, V9, P59, DOI 10.1177/2048872615604119
   Boothroyd LJ, 2014, AM J CARDIOL, V114, P1289, DOI 10.1016/j.amjcard.2014.07.060
   Brunelli C, 2010, HEALTH QUAL LIFE OUT, V8, DOI 10.1186/1477-7525-8-42
   Carter EJ, 2014, J NURS SCHOLARSHIP, V46, P106, DOI 10.1111/jnu.12055
   Clawson J, 2008, RESUSCITATION, V78, P298, DOI 10.1016/j.resuscitation.2008.03.229
   Collet JP, 2021, EUR HEART J, V42, P1289, DOI 10.1093/eurheartj/ehaa575
   Dickert NW, 2016, ANN EMERG MED, V67, P538, DOI 10.1016/j.annemergmed.2015.10.026
   Frisch A, 2018, AM J EMERG MED, V36, P1182, DOI 10.1016/j.ajem.2017.12.003
   Hagiwara MA, 2014, SCAND J TRAUMA RESUS, V22, DOI 10.1186/s13049-014-0067-x
   Hawker GA, 2011, ARTHRIT CARE RES, V63, pS240, DOI 10.1002/acr.20543
   Ibanez B, 2018, EUR HEART J, V39, P119, DOI 10.1093/eurheartj/ehx393
   Ishak M, 2018, EUR HEART J-ACUTE CA, V7, P102, DOI 10.1177/2048872616687116
   Ishak M, 2015, EUR HEART J-ACUTE CA, V4, P129, DOI 10.1177/2048872614549738
   Kulstad EB, 2009, INT J EMERG MED, V2, P149, DOI 10.1007/s12245-009-0107-x
   Lavery T, 2017, EMERG MED AUSTRALAS, V29, P210, DOI 10.1111/1742-6723.12735
   Magnusson C, 2020, BMC EMERG MED, V20, DOI 10.1186/s12873-020-0302-x
   Maurin Soderholm Hanna, 2019, Adv Simul (Lond), V4, P3, DOI 10.1186/s41077-019-0090-0
   McHugh ML, 2012, BIOCHEM MEDICA, V22, P276, DOI 10.11613/bm.2012.031
   Nehme Z, 2013, J EMERG MED, V44, P946, DOI 10.1016/j.jemermed.2012.07.078
   Thang ND, 2014, AM J EMERG MED, V32, P601, DOI 10.1016/j.ajem.2014.03.006
   Thang ND, 2012, AM J EMERG MED, V30, P1788, DOI 10.1016/j.ajem.2012.02.014
   Patton GG, 2013, EMERG MED J, V30, P459, DOI 10.1136/emermed-2012-201116
   Pedersen CK, 2019, SCAND J TRAUMA RESUS, V27, DOI 10.1186/s13049-019-0659-6
   Pesonen A, 2009, ACTA ANAESTH SCAND, V53, P657, DOI 10.1111/j.1399-6576.2009.01942.x
   Pines JM, 2009, ACAD EMERG MED, V16, P617, DOI 10.1111/j.1553-2712.2009.00456.x
   Rasmussen MB, 2019, EUR HEART J-ACUTE CA, V8, P299, DOI 10.1177/2048872617745893
   Ravn-Fischer A, 2013, INT J CARDIOL, V168, P3594, DOI 10.1016/j.ijcard.2013.05.064
   Rawshani A, 2014, INT J CARDIOL, V176, P859, DOI 10.1016/j.ijcard.2014.08.004
   Rawshani N, 2016, INT J CARDIOL, V209, P223, DOI 10.1016/j.ijcard.2016.02.011
   Reuter PG, 2019, SCAND J TRAUMA RESUS, V27, DOI 10.1186/s13049-019-0670-y
   Roffi M, 2016, EUR HEART J, V37, P267, DOI 10.1093/eurheartj/ehv320
   Saddichha S, 2009, INTERN EMERG MED, V4, P235, DOI 10.1007/s11739-009-0246-3
   Stengaard C, 2017, EUR HEART J-ACUTE CA, V6, P490, DOI 10.1177/2048872616648468
   Stopyra JP, 2018, PREHOSP DISASTER MED, V33, P58, DOI 10.1017/S1049023X17007154
   Thuresson M, 2008, AM HEART J, V156, P170, DOI 10.1016/j.ahj.2008.01.020
   van Dongen DN, 2019, APPL HEALTH ECON HEA, V17, P875, DOI 10.1007/s40258-019-00502-6
   van Dongen DN, 2020, EUR HEART J-ACUTE CA, V9, P5, DOI 10.1177/2048872618813846
   van Dongen DN, 2018, AM J CARDIOL, V122, P1610, DOI 10.1016/j.amjcard.2018.07.037
   Wibring K, 2019, J CLIN NURS, V28, P2844, DOI 10.1111/jocn.14867
   Wibring K, 2016, INT J CARDIOL, V219, P373, DOI 10.1016/j.ijcard.2016.06.066
   Widgren BR, 2011, J EMERG MED, V40, P623, DOI 10.1016/j.jemermed.2008.04.003
NR 43
TC 8
Z9 8
U1 1
U2 4
PU BMJ PUBLISHING GROUP
PI LONDON
PA BRITISH MED ASSOC HOUSE, TAVISTOCK SQUARE, LONDON WC1H 9JR, ENGLAND
SN 2044-6055
J9 BMJ OPEN
JI BMJ Open
PY 2021
VL 11
IS 4
AR e044938
DI 10.1136/bmjopen-2020-044938
PG 11
WC Medicine, General & Internal
WE Science Citation Index Expanded (SCI-EXPANDED)
SC General & Internal Medicine
GA RP4RE
UT WOS:000641716000002
PM 33858871
OA Green Published, Green Submitted, gold
DA 2023-05-13
ER

PT J
AU Daniel, H
   Christian, W
   Robin, H
   Lars, S
   Thomas, M
AF Daniel, Huber
   Christian, Wiken
   Robin, Henriksson
   Lars, Soderstrom
   Thomas, Mooe
TI Statin treatment after acute coronary syndrome: Adherence and reasons
   for non-adherence in a randomized controlled intervention trial
SO SCIENTIFIC REPORTS
LA English
DT Article
ID 000 PARTICIPANTS; THERAPY; PERSISTENCE; DISEASE; GENDER; AGE;
   DISCONTINUATION; METAANALYSIS; MEDICATION; PREVENTION
AB Studies of secondary prevention for cardiovascular disease show low fulfilment of guidelinere-commended targets. This study explored whether nurse-led follow-up could increase adherence to statins over time and reasons for discontinuation. All patients admitted for acute coronary syndrome at Ostersund hospital between 2010-2014 were screened for the randomized controlled NAILED-ACS trial. The trial comprises two groups, one with nurse-led annual follow-up and medical titration by telephone to reach set intervention targets and one with usual care. All discontinuations of statins were recorded prospectively for at least 36 months and categorized as avoidable or unavoidable. Kaplan-Meier estimates were conducted for first and permanent discontinuations. Predictors for discontinuation were analysed using multivariate Cox regression, statin type and mean LDL-C at end of follow-up. Female gender was a predictor for discontinuation. Allocation in the intervention group predicted increased risk for a first but decreased risk for permanent discontinuation. A nurse-led telemedical secondary prevention programme in a relatively unselected ACS cohort leads to increased adherence to statins over time, greater percentage on potent treatment and lower LDL-C compared to usual care. An initially increased tendency toward early discontinuation in the intervention group stresses the importance of a longer duration of structured follow-up.
C1 [Daniel, Huber; Christian, Wiken; Robin, Henriksson; Thomas, Mooe] Umea Univ, Dept Publ Hlth & Clin Med, Unit Res Educ & Dev Ostersund, Ostersund, Sweden.
   [Lars, Soderstrom] Ostersund Hosp, Unit Res Dev & Educ, Reg Jamtland Harjedalen, Ostersund, Sweden.
C3 Umea University
RP Daniel, H (通讯作者)，Umea Univ, Dept Publ Hlth & Clin Med, Unit Res Educ & Dev Ostersund, Ostersund, Sweden.
EM daniel.huber@regionjh.se
OI Huber, Daniel/0000-0002-9817-5436
CR Ali RC, 2009, J AM GERIATR SOC, V57, P1990, DOI 10.1111/j.1532-5415.2009.02483.x
   ANDRADE SE, 1995, NEW ENGL J MED, V332, P1125, DOI 10.1056/NEJM199504273321703
   Baigent C, 2010, LANCET, V376, P1670, DOI 10.1016/S0140-6736(10)61350-5
   Booth JN, 2017, CIRC-CARDIOVASC QUAL, V10, DOI 10.1161/CIRCOUTCOMES.117.003626
   Brinton EA, 2018, CLIN CARDIOL, V41, P710, DOI 10.1002/clc.22975
   Chou R, 2016, JAMA-J AM MED ASSOC, V316, P2008, DOI 10.1001/jama.2015.15629
   Cohen JD, 2012, J CLIN LIPIDOL, V6, P208, DOI 10.1016/j.jacl.2012.03.003
   Cramer JA, 2008, VALUE HEALTH, V11, P44, DOI 10.1111/j.1524-4733.2007.00213.x
   De Vera MA, 2014, BRIT J CLIN PHARMACO, V78, P684, DOI 10.1111/bcp.12339
   Eindhoven DC, 2018, EUR J PREV CARDIOL, V25, P181, DOI 10.1177/2047487317744363
   Fulcher J, 2015, LANCET, V385, P1397, DOI 10.1016/S0140-6736(14)61368-4
   Gencer B, 2015, EUR J INTERN MED, V26, P56, DOI 10.1016/j.ejim.2014.12.014
   Gupta A, 2017, LANCET, V389, P2473, DOI 10.1016/S0140-6736(17)31075-9
   Hawkes S, 2013, LANCET, V381, P1783, DOI 10.1016/S0140-6736(13)60253-6
   Huber CA, 2019, CLIN THER, V41, P107, DOI 10.1016/j.clinthera.2018.11.012
   Iwere RB, 2015, BRIT J CLIN PHARMACO, V80, P363, DOI 10.1111/bcp.12687
   Kotseva K, 2016, EUR J PREV CARDIOL, V23, P636, DOI 10.1177/2047487315569401
   Lemstra M, 2012, CAN J CARDIOL, V28, P574, DOI 10.1016/j.cjca.2012.05.007
   Mach F, 2018, EUR HEART J, V39, P2526, DOI 10.1093/eurheartj/ehy182
   Manandhar M, 2018, B WORLD HEALTH ORGAN, V96, P644, DOI 10.2471/BLT.18.211607
   Mann DM, 2010, ANN PHARMACOTHER, V44, P1410, DOI 10.1345/aph.1P150
   Mathews R, 2015, AM HEART J, V170, P62, DOI 10.1016/j.ahj.2015.03.019
   Mooe T, 2014, JMIR RES PROTOC, V3, DOI 10.2196/resprot.3466
   Perreault S, 2005, BRIT J CLIN PHARMACO, V59, P564, DOI 10.1111/j.1365-2125.2005.02355.x
   Punekar RS, 2017, CURR MED RES OPIN, V33, P869, DOI 10.1080/03007995.2017.1292898
   Reiner Z, 2016, ATHEROSCLEROSIS, V246, P243, DOI 10.1016/j.atherosclerosis.2016.01.018
   Simpson RJ, 2010, J CLIN LIPIDOL, V4, P462, DOI 10.1016/j.jacl.2010.08.026
   Stroes ES, 2015, EUR HEART J, V36, P1012, DOI 10.1093/eurheartj/ehv043
   Thygesen K, 2007, CIRCULATION, V116, P2634, DOI [10.1161/CIRCULATIONAHA.107.187397, 10.1016/j.jacc.2007.09.011]
   Tobert JA, 2016, J CLIN LIPIDOL, V10, P739, DOI 10.1016/j.jacl.2016.05.002
   Tobert JA, 2016, EUR J PREV CARDIOL, V23, P891, DOI 10.1177/2047487315602861
   Vinogradova Y, 2016, BMJ-BRIT MED J, V353, DOI 10.1136/bmj.i3305
NR 32
TC 12
Z9 14
U1 0
U2 3
PU NATURE PORTFOLIO
PI BERLIN
PA HEIDELBERGER PLATZ 3, BERLIN, 14197, GERMANY
SN 2045-2322
J9 SCI REP-UK
JI Sci Rep
PD AUG 19
PY 2019
VL 9
AR 12079
DI 10.1038/s41598-019-48540-3
PG 10
WC Multidisciplinary Sciences
WE Science Citation Index Expanded (SCI-EXPANDED)
SC Science & Technology - Other Topics
GA IR6ZQ
UT WOS:000481590200120
PM 31427637
OA gold, Green Published
DA 2023-05-13
ER

PT J
AU Ferreira-Gonzalez, I
   Carrillo, X
   Martin, V
   Hernandez, JMD
   Baz, JA
   Manchon, JN
   Masotti, M
   Cequier, A
   Cardenas, M
   Manterola, FA
AF Ferreira-Gonzalez, Ignacio
   Carrillo, Xavier
   Martin, Victoria
   de la Torre Hernandez, Jose M.
   Antonio Baz, Jose
   Navarro Manchon, Josep
   Masotti, Monica
   Cequier, Angel
   Cardenas, Merida
   Alfonso Manterola, Fernando
CA ACDC Res Grp
TI Interhospital Variability in Drug Prescription After Acute Coronary
   Syndrome: Insights From the ACDC Study
SO REVISTA ESPANOLA DE CARDIOLOGIA
LA English
DT Article
DE Acute coronary syndrome; Polypill; Variability in prescribing
ID ACUTE MYOCARDIAL-INFARCTION; ANTIPLATELET THERAPY; 1-YEAR MORTALITY;
   MEDICAL THERAPY; SPAIN; DISCONTINUATION; GUIDELINES; MANAGEMENT;
   PROGNOSIS; REGISTRO
AB Introduction and objectives: To analyze the rate of patients admitted for acute coronary syndrome who concomitantly received acetylsalicylic acid, statins, and angiotensin-converting enzyme inhibitors at discharge, and to analyze interhospital variability in the prescription of these drugs and its potential prognostic impact.
   Methods: Interhospital variability in drug prescription was estimated using the intraclass correlation coefficient and median odds ratio (hierarchical analysis). Cox regression analysis was used to estimate the risk of death or myocardial infarction associated with prescription of all 3 agents at 2-years of follow-up.
   Results: In total, 489 (53.3%) of 917 patients were prescribed all 3 agents. The rate was similar in patients with hypertension and diabetes (56.8%). There was significant variability among centers in the prescription of the 3 drugs at discharge (from 23% to 77% of patients). Hypertension (odds ratio = 1.93; 95% confidence interval, 1.42-2.61), ejection fraction < 45% (odds ratio = 2.2; 95% confidence interval, 1.44-3.37), being in a clinical trial (odds ratio = 1.89; 95% confidence interval, 1.24-2.88), and renal failure (odds ratio = 0.53; 95% confidence interval, 0.29-0.94) were associated with prescription of the 3 drugs. After adjustment for these factors, residual variability persisted (intraclass correlation coefficient 0.046 [95% credibility interval, 0.007 to 0.192]; median odds ratio = 1.46 [95% credibility interval, 1.16-2.32]). There was no clear association between the prescription of all 3 drugs and the risk of events during follow-up (hazard ratio = 0.81, 95% confidence interval, 0.55-1.18; P = .27).
   Conclusions: The prescription rate for acetylsalicylic acid, angiotensin-converting enzyme inhibitors, and statins after acute coronary syndrome is suboptimal, varies among centers, and is possibly related to different health care approaches. (C) 2015 Sociedad Espanola de Cardiologia. Published by Elsevier Espana, S.L.U. All rights reserved.
C1 [Ferreira-Gonzalez, Ignacio] Hosp Univ Vall Hebron, CIBERESP, Serv Cardiol, Unidad Epidemiol, Barcelona, Spain.
   [Carrillo, Xavier] Hosp Badalona Germans Trias & Pujol, Serv Cardiol, Barcelona, Spain.
   [Martin, Victoria] Hosp Santa Creu & Sant Pau, Serv Cardiol, Barcelona, Spain.
   [de la Torre Hernandez, Jose M.] Hosp Univ Marques de Valdecilla, Serv Cardiol, Santander, Spain.
   [Antonio Baz, Jose] Hosp Meixoeiro, Serv Cardiol, Vigo, Pontevedra, Spain.
   [Navarro Manchon, Josep] Hosp Univ & Politecn La Fe, Serv Cardiol, Valencia, Spain.
   [Masotti, Monica] Hosp Clin Barcelona, Serv Cardiol, Valencia, Spain.
   [Cequier, Angel] Hosp Univ Bellvitge, Serv Cardiol, Barcelona, Spain.
   [Cardenas, Merida] Hosp Univ Dr Josep Trueta, Serv Cardiol, Girona, Spain.
   [Alfonso Manterola, Fernando] Hosp Clin Univ San Carlos, Serv Cardiol, Madrid, Spain.
C3 CIBER - Centro de Investigacion Biomedica en Red; CIBERESP; Hospital
   Universitari Vall d'Hebron; Hospital Germans Trias i Pujol; Hospital of
   Santa Creu i Sant Pau; Hospital Universitario Marques de Valdecilla
   (HUMV); Complexo Hospitalario Universitario de Vigo; Hospital
   Universitari i Politecnic La Fe; University of Barcelona; Hospital
   Clinic de Barcelona; Institut d'Investigacio Biomedica de Bellvitge
   (IDIBELL); Bellvitge University Hospital; University of Barcelona;
   Universitat de Girona; Girona University Hospital Dr. Josep Trueta
RP Ferreira-Gonzalez, I (通讯作者)，Hosp Univ Vall Hebron, Serv Cardiol, Unidad Epidemiol, Paseo Vall Hebron 119-129, Barcelona 08035, Spain.
EM nacho@ferreiragonzalez.com
RI Ferreira-Gonzalez, Ignacio/K-9939-2017; Vaquerizo, Beatriz/F-9900-2017;
   Fernandez Nofrerias, Eduard/AAO-3956-2021; MARSAL MORA, JOSEP
   RAMON/A-9355-2013
OI Vaquerizo, Beatriz/0000-0002-1428-3596; Fernandez Nofrerias,
   Eduard/0000-0003-2219-921X; Carrillo, Xavier/0000-0001-6691-8859;
   TRILLO, RAMIRO/0000-0002-9377-8254; Rodriguez-Leor,
   Oriol/0000-0003-2657-5657; MARSAL MORA, JOSEP RAMON/0000-0003-0675-6119
FU Health Research Fund (Fondo de Investigacion Sanitaria) [PI07/90031];
   Bristol-Myers-Squibb; Laboratorios Ferrer
FX The ACDC study was funded with a grant from the Health Research Fund
   (Fondo de Investigacion Sanitaria PI07/90031), an unconditional grant
   from Bristol-Myers-Squibb, and an unconditional grant from Laboratorios
   Ferrer. These organizations and institutions were not involved in the
   design of the study, data collection, analysis, and interpretation, or
   in the preparation of the manuscript.
CR Austin PC, 2010, INT J BIOSTAT, V6, DOI 10.2202/1557-4679.1195
   Bagnall AJ, 2010, CIRC-CARDIOVASC QUAL, V3, P530, DOI 10.1161/CIRCOUTCOMES.109.919415
   Bangalore S, 2007, AM J MED, V120, P713, DOI 10.1016/j.amjmed.2006.08.033
   Barrabes JA, 2015, REV ESP CARDIOL, V68, P98, DOI 10.1016/j.rec.2014.03.010
   Bertomeu V, 2013, REV ESP CARDIOL, V66, P935, DOI 10.1016/j.rec.2013.06.006
   Bosch X, 2000, REV ESP CARDIOL, V53, P490, DOI 10.1016/S0300-8932(00)75118-9
   Ferreira-Gonzalez I, 2008, REV ESP CARDIOL, V61, P803, DOI 10.1016/S1885-5857(08)60228-5
   Ferreira-Gonzalez I, 2012, J AM COLL CARDIOL, V60, P1333, DOI 10.1016/j.jacc.2012.04.057
   Ferreira-Gonzalez I, 2010, CIRCULATION, V122, P1017, DOI 10.1161/CIRCULATIONAHA.110.938290
   Fiol M, 2001, REV ESP CARDIOL, V54, P443, DOI 10.1016/S0300-8932(01)76332-4
   Granger CB, 2005, AM J MED, V118, P858, DOI 10.1016/j.amjmed.2005.01.070
   Huffman MD, 2014, J AM COLL CARDIOL, V63, P1368, DOI 10.1016/j.jacc.2013.08.1665
   Komajda M, 2005, EUR HEART J, V26, P1653, DOI 10.1093/eurheartj/ehi251
   Merlo J, 2006, J EPIDEMIOL COMMUN H, V60, P290, DOI 10.1136/jech.2004.029454
   Mukherjee D, 2004, CIRCULATION, V109, P745, DOI 10.1161/01.CIR.0000112577.69066.CB
   Vila TO, 2014, INT J CARDIOL, V177, P209, DOI 10.1016/j.ijcard.2014.09.029
   Ribera A, 2013, INT J CARDIOL, V164, P116, DOI 10.1016/j.ijcard.2011.06.096
   Rogers AM, 2007, AM HEART J, V154, P461, DOI 10.1016/j.ahj.2007.05.003
   Ruiz-Nodar JM, 2010, REV ESP CARDIOL, V63, P390, DOI 10.1016/S0300-8932(10)70059-2
   Setoguchi S, 2008, J AM COLL CARDIOL, V51, P1247, DOI 10.1016/j.jacc.2007.10.063
   Van de Werf F, 2012, EXPERT REV CARDIOVAS, V10, P489, DOI [10.1586/ERC.12.20, 10.1586/erc.12.20]
   Zeymer U, 2011, CURR MED RES OPIN, V27, P1563, DOI 10.1185/03007995.2011.590969
NR 22
TC 4
Z9 4
U1 0
U2 6
PU EDICIONES DOYMA S A
PI BARCELONA
PA TRAV DE GRACIA 17-21, 08021 BARCELONA, SPAIN
SN 1885-5857
EI 1579-2242
J9 REV ESP CARDIOL
JI Rev. Esp. Cardiol.
PD FEB
PY 2016
VL 69
IS 2
BP 117
EP 124
DI 10.1016/j.rec.2015.04.018
PG 8
WC Cardiac & Cardiovascular Systems
WE Science Citation Index Expanded (SCI-EXPANDED)
SC Cardiovascular System & Cardiology
GA DF5NW
UT WOS:000371399800005
PM 26253861
DA 2023-05-13
ER

PT J
AU Xie, SQ
   Zhou, JR
AF Xie, Shiqi
   Zhou, Jianrong
TI Effect of statins and the clinical nursing characteristics in patients
   with acute myocardial infarction
SO PAKISTAN JOURNAL OF PHARMACEUTICAL SCIENCES
LA English
DT Article
DE Statins medicine; clinical characteristics; female patients; myocardial
   infarction
ID ACUTE CORONARY SYNDROME; ST-SEGMENT ELEVATION; LONG-TERM OUTCOMES;
   GENDER-DIFFERENCES; ELDERLY-PATIENTS; SEX; INSIGHTS; REGISTRY;
   REVASCULARIZATION; CARDIOLOGY
AB Statins are widely used in clinical practice because of their effectiveness and evidence-based medical evidence. In this paper, the effect of different kinds of statins on the treatment of patients with acute myocardial infarction has analyzed. By analyzing the clinical data of patients with acute myocardial infarction in our hospital, the authors summarized the characteristics of clinical nursing of statins. At the same time, this study retrospectively investigates the female patients with acute myocardial infarction treated in our hospital. Compared with the standard regimen, the enhanced statin lipid-lowering regimen is protective in reducing mortality and cardiovascular events for patients with diagnosed acute coronary syndrome (ACS). The morbidity of female patients with acute myocardial infarction is lower than the male, it also has larger concealment. The nursing staff should have a rapid identification and triage to female patients with acute myocardial infarction and have a health education of knowledge of acute myocardial infarction.
C1 [Xie, Shiqi; Zhou, Jianrong] Chongqing Med Univ, Chongqing, Peoples R China.
C3 Chongqing Medical University
RP Zhou, JR (通讯作者)，Chongqing Med Univ, Chongqing, Peoples R China.
EM xue1364@126.com
FU Chongqing graduate student research innovation project [CYS14118]
FX The research was supported by Chongqing graduate student research
   innovation project funding, CYS14118.
CR Abu Arab W., 2017, MINIM INVASIVE SURG, V1, P1
   Akhter N, 2009, AM HEART J, V157, P141, DOI 10.1016/j.ahj.2008.08.012
   Chandrasekhar J, 2016, JACC-CARDIOVASC IMAG, V9, P451, DOI 10.1016/j.jcmg.2016.02.004
   Claassen M, 2012, WORLD J CARDIOL, V4, P36, DOI 10.4330/wjc.v4.i2.36
   Clemmensen P, 2015, AM HEART J, V170, P695, DOI 10.1016/j.ahj.2015.06.011
   De Carlo M, 2015, JACC-CARDIOVASC INTE, V8, P791, DOI 10.1016/j.jcin.2014.12.240
   Emir S, 2014, INT J CLIN EXP MED, V7, P3501
   Fang W, 2017, MINIM INVASIVE SURG, V1, P20
   Galasso G, 2015, AM J CARDIOL, V115, P576, DOI 10.1016/j.amjcard.2014.12.005
   Gonzalez-Pacheco H, 2015, J CARDIOL, V66, P148, DOI 10.1016/j.jjcc.2014.11.001
   Heer T, 2015, CLIN RES CARDIOL, V104, P507, DOI 10.1007/s00392-015-0815-6
   Hess PL, 2016, JAMA CARDIOL, V1, P73, DOI 10.1001/jamacardio.2015.0359
   Hochman JS, 1999, NEW ENGL J MED, V341, P226, DOI 10.1056/NEJM199907223410402
   Isorni MA, 2015, CATHETER CARDIO INTE, V86, pE58, DOI 10.1002/ccd.25921
   Jia WZ, 2015, J BUON, V20, P1327
   Kawamoto KR, 2016, CURR ATHEROSCLER REP, V18, DOI 10.1007/s11883-016-0629-7
   Khera S, 2015, J AM COLL CARDIOL, V66, P1961, DOI 10.1016/j.jacc.2015.08.865
   Kong F, 2015, J BUON, V20, P206
   Liu Z, 2017, MINIM INVASIVE SURG, V1, P31
   Perl L, 2015, CORONARY ARTERY DIS, V26, P11, DOI 10.1097/MCA.0000000000000164
   Presbitero Patrizia, 2003, Ital Heart J, V4, P522
   Savonitto S, 2012, JACC-CARDIOVASC INTE, V5, P906, DOI 10.1016/j.jcin.2012.06.008
   Singh DP, 2016, J ASSOC PHYSICIAN I, V64, P33
   Solinas E, 2015, J CARDIOVASC MED, V16, P347, DOI 10.2459/JCM.0000000000000174
   Takahashi Y, 2017, MINIM INVASIVE SURG, V1, P12
   Tilmanns H, 2005, HERZ, V30, P375, DOI 10.1007/s00059-005-2716-3
   Trzeciak P, 2016, AM J CARDIOL, V118, P1300, DOI 10.1016/j.amjcard.2016.07.067
   Vagnarelli F, 2015, AM J CARDIOL, V115, P171, DOI 10.1016/j.amjcard.2014.10.019
   Vogel B, 2016, EUR HEART J-ACUTE CA, V5, P347, DOI 10.1177/2048872615585514
NR 29
TC 0
Z9 0
U1 0
U2 9
PU UNIV KARACHI
PI KARACHI
PA UNIV CAMPUS, FAC PHARMACY, KARACHI, 75270, PAKISTAN
SN 1011-601X
J9 PAK J PHARM SCI
JI Pak. J. Pharm. Sci.
PD SEP
PY 2017
VL 30
IS 5
SI SI
BP 1843
EP 1849
PG 7
WC Pharmacology & Pharmacy
WE Science Citation Index Expanded (SCI-EXPANDED)
SC Pharmacology & Pharmacy
GA FJ3GV
UT WOS:000412619600004
PM 29084656
DA 2023-05-13
ER

PT J
AU Takx, RAP
   Wichmann, JL
   Otani, K
   De Cecco, CN
   Tesche, C
   Baumann, S
   Mastrodicasa, D
   Litwin, SE
   Bayer, RR
   Nance, JW
   Suranyi, P
   Jacobs, BE
   Duguay, TM
   Vogl, TJ
   Carr, CM
   Schoepf, UJ
AF Takx, Richard A. P.
   Wichmann, Julian L.
   Otani, Katharina
   De Cecco, Carlo N.
   Tesche, Christian
   Baumann, Stefan
   Mastrodicasa, Domenico
   Litwin, Sheldon E.
   Bayer, Richard R., II
   Nance, John W.
   Suranyi, Pal
   Jacobs, Brian E.
   Duguay, Taylor M.
   Vogl, Thomas J.
   Carr, Christine M.
   Schoepf, U. Joseph
TI In-Hospital Cost Comparison of Triple-Rule-Out Computed Tomography
   Angiography Versus Standard of Care in Patients With Acute Chest Pain
SO JOURNAL OF THORACIC IMAGING
LA English
DT Article
DE computed tomography angiography; acute coronary syndrome; costs and cost
   analysis
ID CORONARY CT ANGIOGRAPHY; EMERGENCY-DEPARTMENT PATIENTS; INTERMEDIATE
   CARDIAC RISK; WHITE PATIENTS; AMERICAN; TRIAL; ROOM
AB Purpose: The purpose of this study was to evaluate the utilization of invasive and noninvasive tests and compare cost in patients presenting with chest pain to the emergency department (ED) who underwent either triple-rule-out computed tomography angiography (TRO-CTA) or standard of care. Materials and Methods: We performed a retrospective single-center analysis of 2156 ED patients who presented with acute chest pain with a negative initial troponin and electrocardiogram for myocardial injury. Patient cohorts matched by patient characteristics who had undergone TRO-CTA as a primary imaging test (n=1139) or standard of care without initial CTA imaging (n=1017) were included in the study. ED visits, utilization of tests, and costs during the initial episode of hospital care were compared. Results: No significant differences in the diagnosis of coronary artery disease, pulmonary embolism, or aortic dissection were observed. Median ED waiting time (4.5 vs. 7.0 h, P<0.001), median total length of hospital stay (5.0 vs. 32.0 h, P<0.001), hospital admission rate (12.6% vs. 54.2%, P<0.001), and ED return rate to our hospital within 30 days (3.5% vs. 14.6%, P<0.001) were significantly lower in the TRO-CTA group. Moreover, reduced rates of additional testing and invasive coronary angiography (4.9% vs. 22.7%, P<0.001), and ultimately lower total cost per patient (11,783$ vs. 19,073$, P<0.001) were observed in the TRO-CTA group. Conclusions: TRO-CTA as an initial imaging test in ED patients presenting with acute chest pain was associated with shorter ED and hospital length of stay, fewer return visits within 30 days, and ultimately lower ED and hospitalization costs.
C1 [Takx, Richard A. P.; Wichmann, Julian L.; De Cecco, Carlo N.; Tesche, Christian; Baumann, Stefan; Mastrodicasa, Domenico; Litwin, Sheldon E.; Bayer, Richard R., II; Nance, John W.; Suranyi, Pal; Jacobs, Brian E.; Duguay, Taylor M.; Schoepf, U. Joseph] Med Univ South Carolina, Dept Radiol & Radiol Sci, Div Cardiovasc Imaging, Charleston, SC 29425 USA.
   [Litwin, Sheldon E.; Bayer, Richard R., II; Schoepf, U. Joseph] Med Univ South Carolina, Dept Med, Div Cardiol, Charleston, SC 29425 USA.
   [Carr, Christine M.] Med Univ South Carolina, Dept Med, Div Emergency Med, Charleston, SC 29425 USA.
   [Takx, Richard A. P.] Univ Med Ctr Utrecht, Dept Radiol, Utrecht, Netherlands.
   [Wichmann, Julian L.; Vogl, Thomas J.] Univ Hosp Frankfurt, Dept Diagnost & Intervent Radiol, Frankfurt, Germany.
   [Otani, Katharina] Heart Ctr Munich Bogenhausen, Dept Cardiol & Intens Care Med, Munich, Germany.
   [Tesche, Christian] Heidelberg Univ, Univ Med Ctr Mannheim, Med Fac Mannheim, Dept Med 1, Heidelberg, Germany.
   [Baumann, Stefan] Siemens Japan KK, Healthcare Sect, AT IN Dept, Tokyo, Japan.
C3 Medical University of South Carolina; Medical University of South
   Carolina; Medical University of South Carolina; Utrecht University;
   Utrecht University Medical Center; Goethe University Frankfurt; Goethe
   University Frankfurt Hospital; German Heart Centre Munich; Ruprecht
   Karls University Heidelberg; Siemens AG
RP Schoepf, UJ (通讯作者)，Med Univ South Carolina, Heart & Vasc Ctr, Ashley River Tower,MSC 226,25 Courtenay Dr, Charleston, SC 29425 USA.
EM schoepf@musc.edu
RI De Cecco, Carlo N./C-8572-2017; Takx, Richard/T-2852-2019; Mastrodicasa,
   Domenico/J-8637-2019
OI De Cecco, Carlo N./0000-0002-2956-3101; Takx,
   Richard/0000-0003-2252-3040; Mastrodicasa, Domenico/0000-0001-8227-0757
CR Agus AM, 2016, HEART, V102, P356, DOI 10.1136/heartjnl-2015-308247
   Bajgoric S, 2016, BMJ-BRIT MED J, V353, DOI 10.1136/bmj.i1846
   Bastarrika G, 2009, AM J ROENTGENOL, V193, P397, DOI 10.2214/AJR.08.2265
   Bhuiya Farida A, 2010, NCHS Data Brief, P1
   Burris AC, 2015, JACC-CARDIOVASC IMAG, V8, P817, DOI 10.1016/j.jcmg.2015.02.023
   Farkouh ME, 1998, NEW ENGL J MED, V339, P1882, DOI 10.1056/NEJM199812243392603
   Ferencik M, 2016, EUR HEART J, V37, P2397, DOI 10.1093/eurheartj/ehw005
   Galarraga JE, 2016, AM J EMERG MED, V34, P357, DOI 10.1016/j.ajem.2015.06.001
   Gallagher MJ, 2008, CATHETER CARDIO INTE, V71, P92, DOI 10.1002/ccd.21398
   Goldberg A, 2010, RADIOL CLIN N AM, V48, P745, DOI 10.1016/j.rcl.2010.05.003
   Goldstein JA, 2007, J AM COLL CARDIOL, V49, P863, DOI 10.1016/j.jacc.2006.08.064
   Gruettner J, 2013, EUR J RADIOL, V82, P100, DOI 10.1016/j.ejrad.2012.06.001
   Halpern EJ, 2009, RADIOLOGY, V252, P332, DOI 10.1148/radiol.2522082335
   Han L, 2018, BMJ QUAL SAF, V27, P445, DOI 10.1136/bmjqs-2017-006784
   Henzler T, 2013, EUR J RADIOL, V82, P106, DOI 10.1016/j.ejrad.2012.06.012
   Hoffmann U, 2012, NEW ENGL J MED, V367, P299, DOI 10.1056/NEJMoa1201161
   LEE TH, 1985, ARCH INTERN MED, V145, P65, DOI 10.1001/archinte.145.1.65
   Litt HI, 2012, NEW ENGL J MED, V366, P1393, DOI 10.1056/NEJMoa1201163
   Mark DB, 2016, ANN INTERN MED, V165, P94, DOI 10.7326/M15-2639
   Miller MM, 2017, J THORAC IMAG, V32, P137, DOI 10.1097/RTI.0000000000000267
   Nance JW, 2011, RADIOLOGY, V260, P373, DOI 10.1148/radiol.11110158
   Newby D, 2015, LANCET, V385, P2383, DOI 10.1016/S0140-6736(15)60291-4
   Rogers IS, 2011, AM J CARDIOL, V107, P643, DOI 10.1016/j.amjcard.2010.10.039
   Ropp A, 2015, J THORAC IMAG, V30, P169, DOI 10.1097/RTI.0000000000000128
   Rybicki FJ, 2016, J AM COLL CARDIOL, V67, P853, DOI 10.1016/j.jacc.2015.09.011
   Sawyer KN, 2015, WEST J EMERG MED, V16, P677, DOI 10.5811/westjem.2015.6.25958
   Stillman AE, 2007, EUR RADIOL, V17, P2196, DOI 10.1007/s00330-007-0677-z
   Takakuwa KM, 2008, RADIOLOGY, V248, P438, DOI 10.1148/radiol.2482072169
   Takakuwa KM, 2011, AM J EMERG MED, V29, P187, DOI 10.1016/j.ajem.2009.09.002
   Takx RAP, 2017, EUR RADIOL, V27, P2292, DOI 10.1007/s00330-016-4607-9
   Takx RAP, 2016, AM J CARDIOL, V117, P333, DOI 10.1016/j.amjcard.2015.11.006
   Takx RAP, 2015, EUR RADIOL, V25, P3536, DOI 10.1007/s00330-015-3791-3
   Thompson SG, 2000, BRIT MED J, V320, P1197, DOI 10.1136/bmj.320.7243.1197
   Wnorowski AM, 2016, AM J ROENTGENOL, V207, P295, DOI 10.2214/AJR.15.15717
   Yoo SM, 2017, J THORAC IMAG, V32, P26, DOI 10.1097/RTI.0000000000000241
NR 35
TC 3
Z9 3
U1 0
U2 3
PU LIPPINCOTT WILLIAMS & WILKINS
PI PHILADELPHIA
PA TWO COMMERCE SQ, 2001 MARKET ST, PHILADELPHIA, PA 19103 USA
SN 0883-5993
EI 1536-0237
J9 J THORAC IMAG
JI J. Thorac. Imaging
PD MAY
PY 2020
VL 35
IS 3
BP 198
EP 203
DI 10.1097/RTI.0000000000000474
PG 6
WC Radiology, Nuclear Medicine & Medical Imaging
WE Science Citation Index Expanded (SCI-EXPANDED)
SC Radiology, Nuclear Medicine & Medical Imaging
GA LJ1FQ
UT WOS:000529918600015
PM 32032251
DA 2023-05-13
ER

PT J
AU Puymirat, E
   Simon, T
   Cayla, G
   Cottin, Y
   Elbaz, M
   Coste, P
   Lemesle, G
   Motreff, P
   Popovic, B
   Khalife, KI
   Labeque, JN
   Perret, T
   Le Ray, C
   Orion, L
   Jouve, B
   Blanchard, D
   Peycher, P
   Silvain, J
   Steg, PG
   Goldstein, P
   Gueret, P
   Belle, L
   Aissaoui, N
   Ferrieres, J
   Schiele, F
   Danchin, N
AF Puymirat, Etienne
   Simon, Tabassome
   Cayla, Guillaume
   Cottin, Yves
   Elbaz, Meyer
   Coste, Pierre
   Lemesle, Gilles
   Motreff, Pascal
   Popovic, Batric
   Khalife, Khal-ife
   Labeque, Jean-Noel
   Perret, Thibaut
   Le Ray, Christophe
   Orion, Laurent
   Jouve, Bernard
   Blanchard, Didier
   Peycher, Patrick
   Silvain, Johanne
   Steg, Philippe Gabriel
   Goldstein, Patrick
   Gueret, Pascal
   Belle, Loic
   Aissaoui, Nadia
   Ferrieres, Jean
   Schiele, Francois
   Danchin, Nicolas
CA USIK USIC 2000
   FAST-MI Investigators
TI Acute Myocardial Infarction Changes in Patient Characteristics,
   Management, and 6-Month Outcomes Over a Period of 20 Years in the
   FAST-MI Program (French Registry of Acute ST-Elevation or
   Non-ST-Elevation Myocardial Infarction) 1995 to 2015
SO CIRCULATION
LA English
DT Article
DE coronary artery disease; mortality; non-ST elevated myocardial
   infarction; percutaneous coronary intervention; ST-elevation myocardial
   infarction
ID ACUTE CORONARY SYNDROMES; BASE-LINE CHARACTERISTICS; INTENSIVE-CARE
   UNITS; HOSPITAL MORTALITY; TRENDS; SURVIVAL; ASSOCIATION; CLOPIDOGREL;
   EVENTS; DESIGN
AB BACKGROUND: ST-segment-elevation myocardial infarction (STEMI) and non-ST-segment-elevation myocardial infarction (NSTEMI) management has evolved considerably over the past 2 decades. Little information on mortality trends in the most recent years is available. We assessed trends in characteristics, treatments, and outcomes for acute myocardial infarction in France between 1995 and 2015.
   METHODS: We used data from 5 one-month registries, conducted 5 years apart, from 1995 to 2015, including 14 423 patients with acute myocardial infarction (59% STEMI) admitted to cardiac intensive care units in metropolitan France.
   RESULTS: From 1995 to 2015, mean age decreased from 66 +/- 14 to 63 +/- 14 years in patients with STEMI; it remained stable (68 +/- 14 years) in patients with NSTEMI, whereas diabetes mellitus, obesity, and hypertension increased. At the acute stage, intended primary percutaneous coronary intervention increased from 12% (1995) to 76% (2015) in patients with STEMI. In patients with NSTEMI, percutaneous coronary intervention <= 72 hours from admission increased from 9% (1995) to 60% (2015). Six-month mortality consistently decreased in patients with STEMI from 17.2% in 1995 to 6.9% in 2010 and 5.3% in 2015; it decreased from 17.2% to 6.9% in 2010 and 6.3% in 2015 in patients with NSTEMI. Mortality still decreased after 2010 in patients with STEMI without reperfusion therapy, whereas no further mortality gain was found in patients with STEMI with reperfusion therapy or in patients with NSTEMI, whether or not they were treated with percutaneous coronary intervention.
   CONCLUSIONS: Over the past 20 years, 6-month mortality after acute myocardial infarction has decreased considerably for patients with STEMI and NSTEMI. Mortality figures continued to decline in patients with STEMI until 2015, whereas mortality in patients with NSTEMI appears stable since 2010.
C1 [Puymirat, Etienne; Aissaoui, Nadia; Danchin, Nicolas] Univ Paris 05, Dept Cardiol, Hop Europeen Georges Pompidou, AP HP, Paris, France.
   [Puymirat, Etienne; Aissaoui, Nadia; Danchin, Nicolas] INSERM, U 970, Paris, France.
   [Simon, Tabassome] Hop St Antoine, AP HP, Dept Clin Pharmacol, Paris, France.
   [Simon, Tabassome] Unite Rech Clin URCEST, Paris, France.
   [Simon, Tabassome] Univ Paris 06, Paris, France.
   [Simon, Tabassome; Steg, Philippe Gabriel] INSERM, U 698, F-75018 Paris, France.
   [Cayla, Guillaume] Ctr Hosp Univ Nimes, Nimes, France.
   [Cottin, Yves] Univ Bocage, Ctr Hosp, Dijon, France.
   [Elbaz, Meyer] Toulouse Univ Hosp, Dept Cardiol, Toulouse, France.
   [Coste, Pierre] CHU Bordeaux, Hop Cardiol Haut Leveque, Pessac, France.
   [Lemesle, Gilles] Lille Reg Univ Hosp, Dept Cardiol, Lille, France.
   [Motreff, Pascal] Auvergne Univ, Univ Hosp Clermont Ferrand, Dept Cardiol, UMR 6284, Clermont Ferrand, France.
   [Popovic, Batric] CHU Nancy, Dept Cardiol, Vandoeuvre Les Nancy, France.
   [Khalife, Khal-ife] Ctr Hosp Reg Metz Thionville, Thionville, France.
   [Labeque, Jean-Noel] Ctr Hosp Cote Basque, Bayonne, France.
   [Perret, Thibaut] Ctr Hosp St Joseph & St Luc, Dept Cardiol, Lyon, France.
   [Le Ray, Christophe] Ctr Hosp Bretagne Atlant, Vannes, France.
   [Orion, Laurent] Ctr Hosp Vendee, Dept Cardiol, La Roche Sur Yon, France.
   [Jouve, Bernard] Hosp Aix Provence, Dept Cardiol, Aix En Provence, France.
   [Blanchard, Didier] Clin St Gatien, Tours, France.
   [Peycher, Patrick] Clin Axium Aix En Provence, Aix En Provence, France.
   [Silvain, Johanne] Ctr Hosp Pitie Salpetriere, Inst Cardiol, Paris, France.
   [Steg, Philippe Gabriel] Hop Bichat Claude Bernard, AP HP, Paris, France.
   [Steg, Philippe Gabriel] Univ Paris Diderot, Sorbonne Paris Cite, Paris, France.
   [Goldstein, Patrick] Lille Reg Univ Hosp, Emergency Dept, Lille, France.
   [Gueret, Pascal] Univ Hosp Henri Mondor, Dept Cardiol, Creteil, France.
   [Belle, Loic] Ctr Hosp Annecy Genevois, Dept Cardiol, Epagny Metz Tessy, France.
   [Ferrieres, Jean] Toulouse Rangueil Univ Hosp, Dept Cardiol, Toulouse, France.
   [Ferrieres, Jean] INSERM, UMR1027, Paris, France.
   [Schiele, Francois] Univ Hosp Jean Minjoz, Dept Cardiol, Besancon, France.
C3 Assistance Publique Hopitaux Paris (APHP); Hopital Universitaire
   Antoine-Beclere - APHP; Hopital Universitaire Avicenne - APHP; Hopital
   Universitaire Bicetre - APHP; Hopital Universitaire Paul-Brousse - APHP;
   Hopital Universitaire Pitie-Salpetriere - APHP; Hopital Universitaire
   Raymond-Poincare - APHP; UDICE-French Research Universities; Sorbonne
   Universite; Hopital Universitaire Saint-Antoine - APHP; Universite Paris
   Cite; Hopital Universitaire Beaujon - APHP; Hopital Universitaire
   Bichat-Claude Bernard - APHP; Hopital Universitaire Cochin - APHP;
   Hopital Universitaire Europeen Georges-Pompidou - APHP; Hopital
   Universitaire Hotel-Dieu - APHP; Hopital Universitaire Necker-Enfants
   Malades - APHP; Hopital Universitaire Robert-Debre - APHP; Hopital
   Universitaire Saint-Louis - APHP; Assistance Publique Hopitaux Paris
   (APHP); Institut National de la Sante et de la Recherche Medicale
   (Inserm); UDICE-French Research Universities; Universite Paris Cite;
   Assistance Publique Hopitaux Paris (APHP); Hopital Universitaire
   Antoine-Beclere - APHP; Hopital Universitaire Avicenne - APHP; Hopital
   Universitaire Bicetre - APHP; Hopital Universitaire Paul-Brousse - APHP;
   Hopital Universitaire Pitie-Salpetriere - APHP; Hopital Universitaire
   Raymond-Poincare - APHP; UDICE-French Research Universities; Sorbonne
   Universite; Hopital Universitaire Saint-Antoine - APHP; Universite Paris
   Cite; Hopital Universitaire Beaujon - APHP; Hopital Universitaire
   Bichat-Claude Bernard - APHP; Hopital Universitaire Cochin - APHP;
   Hopital Universitaire Hotel-Dieu - APHP; Hopital Universitaire
   Necker-Enfants Malades - APHP; Hopital Universitaire Robert-Debre -
   APHP; Hopital Universitaire Saint-Louis - APHP; UDICE-French Research
   Universities; Sorbonne Universite; Assistance Publique Hopitaux Paris
   (APHP); Institut National de la Sante et de la Recherche Medicale
   (Inserm); Universite de Montpellier; CHU de Nimes; CHU Dijon Bourgogne;
   CHU de Toulouse; Universite de Toulouse; Universite Toulouse III - Paul
   Sabatier; CHU Bordeaux; UDICE-French Research Universities; Universite
   de Bordeaux; Universite de Lille - ISITE; CHU Lille; CHU Clermont
   Ferrand; Universite Clermont Auvergne (UCA); CHU de Nancy; CHR
   Metz-Thionville; CHD Vendee; Assistance Publique Hopitaux Paris (APHP);
   Hopital Universitaire Pitie-Salpetriere - APHP; UDICE-French Research
   Universities; Sorbonne Universite; Assistance Publique Hopitaux Paris
   (APHP); Hopital Universitaire Antoine-Beclere - APHP; Hopital
   Universitaire Avicenne - APHP; Hopital Universitaire Bicetre - APHP;
   Hopital Universitaire Paul-Brousse - APHP; Hopital Universitaire
   Pitie-Salpetriere - APHP; Hopital Universitaire Raymond-Poincare - APHP;
   UDICE-French Research Universities; Sorbonne Universite; Hopital
   Universitaire Saint-Antoine - APHP; Universite Paris Cite; Hopital
   Universitaire Beaujon - APHP; Hopital Universitaire Bichat-Claude
   Bernard - APHP; Hopital Universitaire Cochin - APHP; Hopital
   Universitaire Europeen Georges-Pompidou - APHP; Hopital Universitaire
   Hotel-Dieu - APHP; Hopital Universitaire Necker-Enfants Malades - APHP;
   Hopital Universitaire Robert-Debre - APHP; Hopital Universitaire
   Saint-Louis - APHP; UDICE-French Research Universities; Universite Paris
   Cite; Universite de Lille - ISITE; CHU Lille; Assistance Publique
   Hopitaux Paris (APHP); Universite Paris-Est-Creteil-Val-de-Marne (UPEC);
   Hopital Universitaire Henri-Mondor - APHP; Centre Hospitalier Annecy
   Genevois; CHU de Toulouse; Assistance Publique Hopitaux Paris (APHP);
   Institut National de la Sante et de la Recherche Medicale (Inserm);
   Universite de Franche-Comte; CHU Besancon
RP Danchin, N (通讯作者)，Hop Europeen Georges Pompidou, Dept Cardiol, 20 Rue Leblanc, F-75015 Paris, France.
EM nicolasdanchin@yahoo.fr
RI COTTIN, YVES/ABA-4622-2020; Danchin, Nicolas/AAN-8291-2020; STEG,
   Philippe Gabriel/Z-1567-2019; Puymirat, Etienne/AAP-8895-2021; SILVAIN,
   Johanne/C-7521-2016
OI STEG, Philippe Gabriel/0000-0001-6896-2941; Puymirat,
   Etienne/0000-0002-0533-9682; ELBAZ, Meyer/0000-0002-3520-7883; Lemesle,
   Gilles/0000-0002-2917-9273; SILVAIN, Johanne/0000-0002-1901-2808
FU Amgen; AstraZeneca; Bayer; BMS; Boehringer-Ingelheim; Daiichi Sankyo;
   Eli Lilly; MSD; Pfizer; Sanofi
FX The French Society of Cardiology received grants for supporting the
   FAST-MI program from Amgen, AstraZeneca, Bayer, BMS,
   Boehringer-Ingelheim, Daiichi Sankyo, Eli Lilly, MSD, Pfizer, and
   Sanofi.
CR Belle L, 2017, ARCH CARDIOVASC DIS, V110, P366, DOI 10.1016/j.acvd.2017.05.001
   Cambou JP, 2007, ARCH MAL COEUR VAISS, V100, P524
   Chan MY, 2009, CIRCULATION, V119, P3110, DOI 10.1161/CIRCULATIONAHA.108.799981
   Chung SC, 2015, BMJ-BRIT MED J, V351, DOI 10.1136/bmj.h3913
   Corrada E, 2014, AM J CARDIOL, V114, P336, DOI 10.1016/j.amjcard.2014.05.007
   Danchin N, 1997, J AM COLL CARDIOL, V30, P1598, DOI 10.1016/S0735-1097(97)00371-9
   Fox KAA, 2007, JAMA-J AM MED ASSOC, V297, P1892, DOI 10.1001/jama.297.17.1892
   Gale CP, 2014, HEART, V100, P582, DOI 10.1136/heartjnl-2013-304517
   Hanania G, 2004, HEART, V90, P1404, DOI 10.1136/hrt.2003.025460
   Hanssen M, 2012, HEART, V98, P699, DOI 10.1136/heartjnl-2012-301700
   Hasdai D, 2002, EUR HEART J, V23, P1190, DOI 10.1053/euhj.2002.3193
   Jernberg T, 2011, JAMA-J AM MED ASSOC, V305, P1677, DOI 10.1001/jama.2011.522
   Li J, 2015, LANCET, V385, P441, DOI 10.1016/S0140-6736(14)60921-1
   Puymirat E, 2014, INT J CARDIOL, V177, P281, DOI 10.1016/j.ijcard.2014.09.023
   Puymirat E, 2012, JAMA-J AM MED ASSOC, V308, P998, DOI 10.1001/2012.jama.11348
   Rogers WJ, 2008, AM HEART J, V156, P1026, DOI 10.1016/j.ahj.2008.07.030
   Rosamond WD, 2012, CIRCULATION, V125, P1848, DOI 10.1161/CIRCULATIONAHA.111.047480
   Schoenenberger AW, 2016, EUR HEART J, V37, P1304, DOI 10.1093/eurheartj/ehv698
   Steg PG, 2002, AM J CARDIOL, V90, P358, DOI 10.1016/S0002-9149(02)02489-X
   Steiger VS, 2009, SWISS MED WKLY, V139, P453, DOI smw-12607
   Wallentin L, 2009, NEW ENGL J MED, V361, P1045, DOI 10.1056/NEJMoa0904327
   Wiviott SD, 2007, NEW ENGL J MED, V357, P2001, DOI 10.1056/NEJMoa0706482
   Yeh RW, 2010, NEW ENGL J MED, V362, P2155, DOI 10.1056/NEJMoa0908610
NR 23
TC 259
Z9 271
U1 4
U2 29
PU LIPPINCOTT WILLIAMS & WILKINS
PI PHILADELPHIA
PA TWO COMMERCE SQ, 2001 MARKET ST, PHILADELPHIA, PA 19103 USA
SN 0009-7322
EI 1524-4539
J9 CIRCULATION
JI Circulation
PD NOV 14
PY 2017
VL 136
IS 20
BP 1908
EP +
DI 10.1161/CIRCULATIONAHA.117.030798
PG 34
WC Cardiac & Cardiovascular Systems; Peripheral Vascular Disease
WE Science Citation Index Expanded (SCI-EXPANDED)
SC Cardiovascular System & Cardiology
GA FN0ZN
UT WOS:000415712100006
PM 28844989
OA Green Published, Bronze
DA 2023-05-13
ER

PT J
AU Nguyen, TN
   Abramson, BL
   Galluzzi, A
   Tan, M
   Yan, AT
   Goodman, SG
AF Nguyen, Thang N.
   Abramson, Beth L.
   Galluzzi, Aaron
   Tan, Mary
   Yan, Andrew T.
   Goodman, Shaun G.
CA Canadian GRACE Investigators
TI Temporal Trends and Referral Factors for Cardiac Rehabilitation
   Post-Acute Coronary Syndrome in Ontario: Insights From the Canadian
   Global Registry of Acute Coronary Events
SO CANADIAN JOURNAL OF CARDIOLOGY
LA English
DT Article
ID AMERICAN-HEART-ASSOCIATION; DISEASE; ACCESS
AB Background: Despite the beneficial effects of cardiac rehabilitation (CR) on morbidity and mortality after an acute coronary syndrome (ACS), CR referral rates have been lower than recommended. Using the Canadian Global Registry of Acute Coronary Events (GRACE) database, we examined the temporal trends of CR referral rates in Ontario and its associated factors.
   Methods: From the main Canadian GRACE, we retrospectively analyzed data from 11 Ontario hospitals. CR referral rates were analyzed over time. Using multivariate logistic regression, we examined patient characteristics, in-hospital diagnosis, clinical events, and investigations associated with CR referral.
   Results: From 2000 to 2007, 3338 ACS patients (median age, 64 years; 32% women) were assessed. CR referral rate increased from 2.7% in 2000 to 51.2% in 2007 (P < 0.0001 for trend). Multivariate analysis identified increasing age per decade (odds ratio [OR], 1.21; 95% confidence interval [CI], 1.14-1.29), presentation Killip class >= 2 (OR, 1.42; 95% CI, 1.09-1.84), non-ST-elevation ACS (OR, 1.60; 95% CI, 1.35-1.89), no left ventricular function assessment (OR, 1.33; 95% CI, 1.11-1.59), heart failure during hospital admission (OR, 1.48; 95% CI, 1.10-2.00), and in-patient cardiac revascularization (OR, 1.70; 95% CI, 1.38-2.09) as independently associated with lack of CR referral.
   Conclusions: CR referral rate after ACS in Ontario continues to be lower than recommended, although there has been a steady increase over time. Factors independently associated with lack of CR referral include advanced age, higher Killip class, noneST-elevation ACS, lack of left ventricular function assessment, in-hospital heart failure, and revascularization. Targeting nonreferred populations might improve quality of care and close care gaps in secondary prevention.
C1 [Nguyen, Thang N.; Abramson, Beth L.; Yan, Andrew T.; Goodman, Shaun G.] Univ Toronto, St Michaels Hosp, Div Cardiol, Toronto, ON, Canada.
   [Nguyen, Thang N.] Univ Manitoba, Dept Cardiol, St Boniface Hosp, Winnipeg, MB, Canada.
   [Galluzzi, Aaron; Tan, Mary; Yan, Andrew T.; Goodman, Shaun G.] Canadian Heart Res Ctr, Toronto, ON, Canada.
C3 University of Toronto; Saint Michaels Hospital Toronto; University of
   Manitoba; Children's Hospital Research Institute of Manitoba; Canadian
   Heart Research Centre; University of Toronto
RP Goodman, SG (通讯作者)，St Michaels Hosp, 30 Bond St,Room 6-034 Queen, Toronto, ON M5B 1W8, Canada.
EM goodmans@smh.ca
RI Kwong, Raymond Y/R-1925-2016
OI Kwong, Raymond Y/0000-0001-8212-0759
FU Birstol Myers Squibb; Sanofi-Aventis; Heart and Stroke Foundation; Heart
   and Stroke Foundation of Ontario Polo Chair
FX The GRACE was supported by Birstol Myers Squibb and an unrestricted
   educational grant from Sanofi-Aventis to the Center for Outcomes
   Research, University of Massachusetts Medical School. Dr Yan is
   supported by a New Investigator Award from the Heart and Stroke
   Foundation. Dr Goodman acknowledges the support of the Heart and Stroke
   Foundation of Ontario Polo Chair.
CR Agnelli G, 2001, AM HEART J, V141, P190, DOI 10.1067/mhj.2001.112404
   Arnold JMO, 2006, CAN J CARDIOL, V22, P23, DOI 10.1016/S0828-282X(06)70237-9
   Brown TM, 2009, J AM COLL CARDIOL, V54, P515, DOI 10.1016/j.jacc.2009.02.080
   Canadian Association of Cardiac Rehabilitation, 2009, CANADIAN GUIDELINES
   Cottin Yves, 2004, J Cardiopulm Rehabil, V24, P38, DOI 10.1097/00008483-200401000-00008
   Dunlay SM, 2009, AM HEART J, V158, P852, DOI 10.1016/j.ahj.2009.08.010
   Germano G, 2012, EUR HEART J, V33, P137
   Grace SL, 2012, J CARDIOPULM REHABIL, V32, P41, DOI 10.1097/HCR.0b013e31823be13b
   Grace SL, 2011, CAN J CARDIOL, V27, P192, DOI 10.1016/j.cjca.2010.12.007
   Grace SL, 2011, ARCH INTERN MED, V171, P235, DOI 10.1001/archinternmed.2010.501
   Johnson NA, 2010, EUR J CARDIOV PREV R, V17, P77, DOI 10.1097/HJR.0b013e3283304060
   Martin BJ, 2012, CIRCULATION, V126, P677, DOI 10.1161/CIRCULATIONAHA.111.066738
   Mazzini MJ, 2008, AM J CARDIOL, V101, P1084, DOI 10.1016/j.amjcard.2007.11.063
   Norris Colleen M, 2004, J Cardiopulm Rehabil, V24, P392, DOI 10.1097/00008483-200411000-00006
   O'Connor CM, 2009, JAMA-J AM MED ASSOC, V301, P1439, DOI 10.1001/jama.2009.454
   Parker K, 2011, CAN J CARDIOL, V27, P619, DOI 10.1016/j.cjca.2010.12.076
   Pena LL, 2003, CIRCULATION, V107, P1210, DOI 10.1161/01.CIR.0000055013.92097.40
   Rejeski WJ, 2002, MED SCI SPORT EXER, V34, P1705, DOI 10.1097/00005768-200211000-00003
   Smith SC, 2011, J AM COLL CARDIOL, V58, P2432, DOI 10.1016/j.jacc.2011.10.824
   Spencer F A, 2001, J Cardiopulm Rehabil, V21, P377, DOI 10.1097/00008483-200111000-00006
   Suaya JA, 2009, J AM COLL CARDIOL, V54, P25, DOI 10.1016/j.jacc.2009.01.078
   Taylor RS, 2004, AM J MED, V116, P682, DOI 10.1016/j.amjmed.2004.01.009
NR 22
TC 9
Z9 9
U1 0
U2 4
PU ELSEVIER SCIENCE INC
PI NEW YORK
PA STE 800, 230 PARK AVE, NEW YORK, NY 10169 USA
SN 0828-282X
EI 1916-7075
J9 CAN J CARDIOL
JI Can. J. Cardiol.
PD DEC
PY 2013
VL 29
IS 12
BP 1604
EP 1609
DI 10.1016/j.cjca.2013.10.002
PG 6
WC Cardiac & Cardiovascular Systems
WE Science Citation Index Expanded (SCI-EXPANDED)
SC Cardiovascular System & Cardiology
GA 259NM
UT WOS:000327533600009
PM 24267803
DA 2023-05-13
ER

PT J
AU Bekke-Hansen, S
   Weinman, J
   Thastum, M
   Thygesen, K
   Zachariae, R
AF Bekke-Hansen, Sidsel
   Weinman, John
   Thastum, Mikael
   Thygesen, Kristian
   Zachariae, Robert
TI Psycho-social factors are important for the perception of disease in
   patients with acute coronary disease
SO DANISH MEDICAL JOURNAL
LA English
DT Article
ID MYOCARDIAL-INFARCTION; ILLNESS PERCEPTIONS; SOCIAL SUPPORT
AB INTRODUCTION: Little is presently known about determinants of cardiac illness perceptions, especially regarding psycho-social factors.
   MATERIAL AND METHODS: Questionnaire study among 97 consecutively recruited inpatients (72.2% male; mean age 60.6 years) with acute coronary syndrome. We examined the role of socio-demographic, illness-related and psychosocial factors (Multidimensional Scale of Perceived Social Support, General Self-Efficacy Scale and Life Orientation Test-Revised) for perceived consequences, controllability and causes (Revised Illness Perception Questionnaire) with standard multiple regression.
   RESULTS: In final models, dispositional pessimism was associated with perceptions of more severe consequences, less personal control and more attribution of illness to immune system factors. Dispositional optimism was associated with less severe perceived consequences. Higher general self-efficacy was associated with less attribution of illness to psychological factors, smoking and poor medical care. Greater perceived social support was associated with higher perceived treatment control and less attribution of illness to immune system factors, poor medical care, chance and accident. Also, gender, educational status, previous heart disease and family history of cardiovascular disease were significantly related to illness perceptions, whereas present disease severity (Global Registry of Acute Coronary Events) was not.
   CONCLUSION: Psycho-social resources and illness history were more important determinants of cardiac illness perceptions than present disease severity.
C1 [Bekke-Hansen, Sidsel; Thastum, Mikael] Aarhus Univ, Dept Psychol, DK-8000 Aarhus, Denmark.
   [Weinman, John] Kings Coll London, Inst Psychiat, Dept Psychol, Hlth Psychol Sect, London WC2R 2LS, England.
   [Thygesen, Kristian] Aarhus Univ Hosp, Dept Cardiol, Aarhus, Denmark.
   [Zachariae, Robert] Univ Aarhus, Unit Psycho Oncol & Hlth Psychol, DK-8000 Aarhus C, Denmark.
   [Zachariae, Robert] Aarhus Univ Hosp, Aarhus, Denmark.
C3 Aarhus University; University of London; RLUK- Research Libraries UK;
   King's College London; Aarhus University; Aarhus University; Aarhus
   University
RP Bekke-Hansen, S (通讯作者)，Aarhus Univ, Dept Psychol, DK-8000 Aarhus, Denmark.
EM sidsel@psy.au.dk
RI Thastum, Mikael/A-3443-2008
OI Thastum, Mikael/0000-0001-8582-5682; Zachariae,
   Robert/0000-0001-9076-3068; Weinman, John Alfred/0000-0002-6786-0166
FU FOOD Study Group; Danish Ministry of Food, Agriculture and Fisheries;
   Beckett-Foundation; Augustinus Foundation
FX This study was supported by unrestricted grants from The FOOD Study
   Group and The Danish Ministry of Food, Agriculture and Fisheries; The
   Beckett-Foundation; and The Augustinus Foundation.
CR Aalto AM, 2005, J PSYCHOSOM RES, V58, P393, DOI 10.1016/j.jpsychores.2005.03.001
   Bekke-Hansen S, 2012, COMPLEMENT THER MED, V20, P306, DOI 10.1016/j.ctim.2012.03.003
   Broadbent E, 2006, INTERN MED J, V36, P643, DOI 10.1111/j.1445-5994.2006.01150.x
   Broadbent E, 2009, J PSYCHOSOM RES, V67, P17, DOI 10.1016/j.jpsychores.2008.12.001
   Carver CS, 2013, DISPOSITIONAL OPTIMI
   Dickens C, 2008, GEN HOSP PSYCHIAT, V30, P414, DOI 10.1016/j.genhosppsych.2008.04.003
   Diefenbach MA, 1996, J SOC DISTRESS HOMEL, V5, P11, DOI 10.1007/BF02090456
   Dunkel A, 2011, J BEHAV MED, V34, P351, DOI 10.1007/s10865-011-9324-x
   Fox KAA, 2006, BMJ-BRIT MED J, V333, P1091, DOI 10.1136/bmj.38985.646481.55
   Grace SL, 2005, J PSYCHOSOM RES, V59, P153, DOI 10.1016/j.jpsychores.2005.05.005
   Heijmans M, 1998, J Health Psychol, V3, P523, DOI 10.1177/135910539800300406
   Moss-Morris R, 2002, PSYCHOL HEALTH, V17, P1, DOI 10.1080/08870440290001494
   Petrie KJ, 1996, BRIT MED J, V312, P1191
   SCHEIER MF, 1994, J PERS SOC PSYCHOL, V67, P1063, DOI 10.1037/0022-3514.67.6.1063
   Schwarzer R, 1995, MEASURES HLTH PSYCHO, V1, P35
   Shen BJ, 2004, J BEHAV MED, V27, P39, DOI 10.1023/B:JOBM.0000013643.36767.22
   Thygesen K, 2007, EUR HEART J, V28, P2525
   Tindle H, 2010, MATURITAS, V67, P108, DOI 10.1016/j.maturitas.2010.04.020
   Weinman J, 2000, BRIT J HEALTH PSYCH, V5, P263, DOI 10.1348/135910700168900
   ZIMET GD, 1988, J PERS ASSESS, V52, P30, DOI 10.1207/s15327752jpa5201_2
NR 20
TC 7
Z9 8
U1 0
U2 11
PU DANISH MEDICAL ASSOC
PI COPENHAGEN
PA TRONDHJEMSGADE 9, DK-2100 COPENHAGEN, DENMARK
SN 2245-1919
J9 DAN MED J
JI Dan. Med. J.
PD AUG
PY 2014
VL 61
IS 8
AR A4885
PG 7
WC Medicine, General & Internal
WE Science Citation Index Expanded (SCI-EXPANDED); Social Science Citation Index (SSCI)
SC General & Internal Medicine
GA AP4JF
UT WOS:000342042300005
PM 25162444
DA 2023-05-13
ER

PT J
AU Noaman, S
   Andrianopoulos, N
   Brennan, AL
   Dinh, D
   Reid, C
   Stub, D
   Biswas, S
   Clark, D
   Shaw, J
   Ajani, A
   Freeman, M
   Yip, T
   Oqueli, E
   Walton, A
   Duffy, SJ
   Chan, W
AF Noaman, Samer
   Andrianopoulos, Nick
   Brennan, Angela L.
   Dinh, Diem
   Reid, Christopher
   Stub, Dion
   Biswas, Sinjini
   Clark, David
   Shaw, James
   Ajani, Andrew
   Freeman, Melanie
   Yip, Thomas
   Oqueli, Ernesto
   Walton, Antony
   Duffy, Stephen J.
   Chan, William
CA Melbourne Interventional Grp Inves
TI Outcomes of cardiogenic shock complicating acute coronary syndromes
SO CATHETERIZATION AND CARDIOVASCULAR INTERVENTIONS
LA English
DT Article
DE acute myocardial infarction; STEMI; heart failure; percutaneous coronary
   intervention
ID ACUTE MYOCARDIAL-INFARCTION; MECHANICAL CIRCULATORY SUPPORT; HOSPITAL
   CARDIAC-ARREST; EARLY REVASCULARIZATION; INTERVENTION PCI; TEMPORAL
   TRENDS; MORTALITY; PREDICTORS; MANAGEMENT; SURVIVAL
AB Objectives We aimed to assess the outcomes of cardiogenic shock (CS) complicating acute coronary syndromes (ACS).
   Background CS remains the leading cause of mortality in patients presenting with ACS despite advances in care.
   Methods We studied 13,184 patients undergoing percutaneous coronary intervention (PCI) for all subtypes of ACS enrolled prospectively in a large multicentre Australian registry (Melbourne Interventional Group registry) from 2005 to 2013. All-cause mortality was obtained via linkage to the National Death Index. Patients were divided into those with and those without CS.
   Results Compared to the non-CS group (n = 12,548, 95.2%), the CS group (n = 636, 4.8%) had a higher proportion of out-of-hospital cardiac arrest (OHCA) (31.1 vs. 2.2%) and ST-elevation myocardial infarction (STEMI) presentation (89 vs. 34%), both p < .01. Patients in the CS group had higher rates of in-hospital (40.4 vs. 1.2%) and 30-day (41 vs. 1.7%) mortality compared to the non-CS group. Long-term mortality over a median follow-up of 4.2 years was higher in the CS group (50.6 vs. 13.8%), p < .001. Trends of in-hospital and 30-day mortality rates of CS complicating ACS were relatively stable from 2005 to 2013. Predictors of long-term NDI-linked mortality within the CS group include severe left ventricular systolic dysfunction (HR 3.0), glomerular filtration rate (GFR) <30 (HR 2.56), GFR 30-59 (HR 1.94), OHCA (HR 1.46), diabetes (HR 1.44), and age (HR 1.02), all p < .05.
   Conclusions Rates of CS-related mortality complicating ACS have remained very high and steady over nearly a decade despite progress in STEMI systems of care, PCI techniques, and medical therapy.
C1 [Noaman, Samer; Stub, Dion; Biswas, Sinjini; Shaw, James; Walton, Antony; Duffy, Stephen J.; Chan, William] Alfred Hlth, Dept Cardiol, Melbourne, Vic, Australia.
   [Noaman, Samer] Univ Melbourne, Dept Med, Melbourne, Vic, Australia.
   [Noaman, Samer; Shaw, James; Ajani, Andrew; Chan, William] Baker IDI Heart & Diabet Inst, Clin Res Domain, Melbourne, Vic, Australia.
   [Andrianopoulos, Nick; Brennan, Angela L.; Dinh, Diem; Reid, Christopher; Stub, Dion; Duffy, Stephen J.] Monash Univ, Dept Epidemiol & Prevent Med, Ctr Cardiovasc Res & Educ Therapeut CCRE, Melbourne, Vic, Australia.
   [Reid, Christopher] Curtin Univ, Sch Publ Hlth, Perth, WA, Australia.
   [Clark, David] Austin Hlth, Dept Cardiol, Melbourne, Vic, Australia.
   [Freeman, Melanie] Box Hill Hosp, Dept Cardiol, Melbourne, Vic, Australia.
   [Yip, Thomas] Geelong Univ Hosp, Dept Cardiol, Geelong, Vic, Australia.
   [Oqueli, Ernesto] Ballarat Hlth Serv, Dept Cardiol, Ballarat, Vic, Australia.
   [Chan, William] Monash Univ, Melbourne, Vic, Australia.
C3 University of Melbourne; Baker Heart and Diabetes Institute; Monash
   University; Curtin University; Austin Research Institute; Florey
   Institute of Neuroscience & Mental Health; Box Hill Hospital; Geelong
   Hospital; Monash University
RP Chan, W (通讯作者)，Alfred Hosp, 55 Commercial Rd, Melbourne, Vic 3004, Australia.
EM william.chan@unimelb.edu.au
RI Reid, Christopher M/AAP-8135-2021
OI Noaman, Samer/0000-0002-8760-5373; Dinh, Diem-Thuy/0000-0002-8167-3906;
   Reid, Christopher/0000-0001-9173-3944
CR Aissaoui N, 2014, CRIT CARE, V18, DOI 10.1186/s13054-014-0516-y
   Ajani A E, 2006, Heart Lung Circ, V15, P44, DOI 10.1016/j.hlc.2005.08.001
   Anderson ML, 2013, CIRC-CARDIOVASC QUAL, V6, P708, DOI 10.1161/CIRCOUTCOMES.113.000262
   Andrianopoulos N, 2011, HEART LUNG CIRC, V20, P180, DOI 10.1016/j.hlc.2010.11.001
   Basir MB, 2018, CATHETER CARDIO INTE, V91, P454, DOI 10.1002/ccd.27427
   Biswas S, 2018, EUR HEART J-QUAL CAR, V4, P318, DOI 10.1093/ehjqcco/qcy009
   Chan W, 2011, HEART LUNG CIRC, V20, P10, DOI 10.1016/j.hlc.2010.10.002
   De Luca L, 2015, EUR J HEART FAIL, V17, P1124, DOI 10.1002/ejhf.339
   GOLDBERG RJ, 1991, NEW ENGL J MED, V325, P1117, DOI 10.1056/NEJM199110173251601
   Hochman JS, 1999, NEW ENGL J MED, V341, P625, DOI 10.1056/NEJM199908263410901
   Hunziker L, 2019, CIRC-CARDIOVASC INTE, V12, DOI 10.1161/CIRCINTERVENTIONS.118.007293
   Kawaji T, 2018, EUR HEART J-ACUTE CA, V7, P743, DOI 10.1177/2048872616673535
   Klein LW, 2005, AM J CARDIOL, V96, P35, DOI 10.1016/j.amjcard.2005.02.040
   Kochar A, 2018, JACC-CARDIOVASC INTE, V11, P1824, DOI 10.1016/j.jcin.2018.06.030
   Kolte D, 2014, J AM HEART ASSOC, V3, DOI 10.1161/JAHA.113.000590
   Lagerqvist B, 2007, NEW ENGL J MED, V356, P1009, DOI 10.1056/NEJMoa067722
   Lee JM, 2018, J AM COLL CARDIOL, V71, P844, DOI 10.1016/j.jacc.2017.12.028
   Lim HS, 2013, INT J CARDIOL, V166, P425, DOI 10.1016/j.ijcard.2011.10.131
   Ostenfeld S, 2015, RESUSCITATION, V87, P57, DOI 10.1016/j.resuscitation.2014.11.010
   Ouweneel DM, 2016, INT J CARDIOL, V202, P894, DOI 10.1016/j.ijcard.2015.10.063
   Ouweneel DM, 2017, J AM COLL CARDIOL, V69, P278, DOI 10.1016/j.jacc.2016.10.022
   Papapostolou S, 2018, EUROINTERVENTION, V14, P185, DOI 10.4244/EIJ-D-17-00269
   Picard MH, 2003, CIRCULATION, V107, P279, DOI 10.1161/01.CIR.0000045667.11911.F6
   Seyfarth M, 2008, J AM COLL CARDIOL, V52, P1584, DOI 10.1016/j.jacc.2008.05.065
   Shah RU, 2016, J AM COLL CARDIOL, V67, P739, DOI 10.1016/j.jacc.2015.11.048
   Thiele H, 2018, NEW ENGL J MED, V379, P1699, DOI 10.1056/NEJMoa1808788
   Thiele H, 2017, NEW ENGL J MED, V377, P2419, DOI 10.1056/NEJMoa1710261
   Thiele H, 2019, CIRCULATION, V139, P395, DOI 10.1161/CIRCULATIONAHA.118.038201
   Trzeciak P, 2013, INT J CARDIOL, V166, P193, DOI 10.1016/j.ijcard.2011.10.100
   Vallabhajosyula S, 2019, J AM COLL CARDIOL, V73, P1781, DOI 10.1016/j.jacc.2019.01.053
   van Diepen S, 2017, CIRCULATION, V136, pE232, DOI 10.1161/CIR.0000000000000525
   Vergara R, 2017, AM J CARDIOL, V119, P351, DOI 10.1016/j.amjcard.2016.10.034
   Wayangankar SA, 2016, JACC-CARDIOVASC INTE, V9, P341, DOI 10.1016/j.jcin.2015.10.039
   Wong MKY, 2014, CIRCULATION, V130, P1883, DOI 10.1161/CIRCULATIONAHA.114.010633
   Zeymer U, 2004, EUR HEART J, V25, P322, DOI 10.1016/j.ehj.2003.12.008
NR 35
TC 8
Z9 9
U1 0
U2 4
PU WILEY
PI HOBOKEN
PA 111 RIVER ST, HOBOKEN 07030-5774, NJ USA
SN 1522-1946
EI 1522-726X
J9 CATHETER CARDIO INTE
JI Catheter. Cardiovasc. Interv.
PD SEP 1
PY 2020
VL 96
IS 3
BP E257
EP E267
DI 10.1002/ccd.28759
EA FEB 2020
PG 11
WC Cardiac & Cardiovascular Systems
WE Science Citation Index Expanded (SCI-EXPANDED)
SC Cardiovascular System & Cardiology
GA NO3RJ
UT WOS:000510694900001
PM 32017332
OA Green Published
DA 2023-05-13
ER

PT J
AU Mehilli, J
   Presbitero, P
AF Mehilli, Julinda
   Presbitero, Patrizia
TI Coronary artery disease and acute coronary syndrome in women
SO HEART
LA English
DT Review
ID ELEVATION MYOCARDIAL-INFARCTION; SEX-DIFFERENCES; HEART-DISEASE;
   VASOSPASTIC ANGINA; GENDER-DIFFERENCES; ELDERLY-PATIENTS; SHORT-TERM;
   DISSECTION; INTERVENTION; MORTALITY
AB There are important dissimilarities in clinical presentation, aggregation of comorbidities, cardiovascular risk factors and the quality of delivery of medical care among men and women with acute coronary syndrome (ACS). Compared with men, despite the well-known older age and more pronounced frailty, women with ACS present later from symptom onset and are at high bleeding risk after invasive procedures. In addition, autoimmune/inflammatory disease, fibromuscular dysplasia, polycystic ovary, early menopause and history of pre-eclampsia are risk factors preceding ACS among younger women. They more often experience myocardial infarction in the absence of obstructive coronary arteries (MINOCA), which makes diagnosis and treatment of ACS among women more challenging compared with men. Women and men do both benefit from guideline-recommended treatment, although, compared with men, women with ACS have a higher adjusted risk of early death, which equalises between both sexes within the first year. Young women with ACS suffer frequently of depression and present often with MINOCA. Compared with young men, they (young women) have a higher risk of death. Therefore, focusing on young patients with ACS, understanding the particular physiopathology of MINOCA and developing programmes targeting comorbidities and depression-related behavioural risk factors are urgently needed.
C1 [Mehilli, Julinda] Univ Hosp Munich, Cardiol, D-81337 Munich, Germany.
   [Mehilli, Julinda] partner site Munich Heart Alliance, German Ctr Cardiovasc Res DZHK, Munich, Germany.
   [Presbitero, Patrizia] Ist Clin Humanitas, UO Emodinam & Cardiol Invas, Milan, Italy.
C3 University of Munich; German Centre for Cardiovascular Research; Munich
   Heart Alliance; IRCCS Humanitas Research Hospital
RP Mehilli, J (通讯作者)，Univ Hosp Munich, Cardiol, D-81337 Munich, Germany.
EM julinda.mehilli@med.uni-muenchen.de
CR Ahmed B, 2017, VASC MED, V22, P146, DOI 10.1177/1358863X16686410
   Alfredsson J, 2011, EUR HEART J, V32, P3128, DOI 10.1093/eurheartj/ehr349
   [Anonymous], 2016, LANCET, V387, P506, DOI 10.1016/S0140-6736(16)00267-1
   Bavishi C, 2015, INT J CARDIOL, V198, P123, DOI 10.1016/j.ijcard.2015.07.001
   Canto JG, 2012, JAMA-J AM MED ASSOC, V307, P813, DOI 10.1001/jama.2012.199
   Cenko E, 2018, JAMA INTERN MED, V178, P632, DOI 10.1001/jamainternmed.2018.0514
   Citro R, 2019, EUR J HEART FAIL, V21, P781, DOI 10.1002/ejhf.1373
   Coelho OR, 2014, J AM HEART ASSOC, V3, DOI 10.1161/JAHA.114.000790
   D'Onofrio G, 2015, CIRCULATION, V131, P1324, DOI 10.1161/CIRCULATIONAHA.114.012293
   Denlinger LeAnn N, 2018, Crit Pathw Cardiol, V17, P73, DOI 10.1097/HPC.0000000000000142
   Ekerstad N, 2011, CIRCULATION, V124, P2397, DOI 10.1161/CIRCULATIONAHA.111.025452
   Elkayam U, NAT ECOL EVOL, V3, P355, DOI [10.1038/s41559-019-0797-2, DOI 10.1038/S41559-019-0797-2]
   Esler M, 2016, EUR HEART J, V37, P2808, DOI 10.1093/eurheartj/ehw365
   Fanaroff AC, 2017, J AM HEART ASSOC, V6, P399
   Fernandez-Friera L, 2015, CIRCULATION, V131, P2104, DOI 10.1161/CIRCULATIONAHA.114.014310
   Ghadri JR, 2016, EUR HEART J, V37, P2806, DOI 10.1093/eurheartj/ehw364
   Guagliumi G, 2014, JACC-CARDIOVASC INTE, V7, P958, DOI 10.1016/j.jcin.2014.05.011
   Gulati M, 2009, ARCH INTERN MED, V169, P843, DOI 10.1001/archinternmed.2009.50
   Gutierrez-Chico JL, 2013, DRUGS, V73, P1921, DOI 10.1007/s40265-013-0135-y
   Huded Chetan P, 2018, J Am Coll Cardiol, V71, P2122, DOI 10.1016/j.jacc.2018.02.039
   Kawana A, 2013, CIRC J, V77, P1267, DOI 10.1253/circj.CJ-12-1486
   Khan NA, 2017, HEART, V103, P863, DOI 10.1136/heartjnl-2016-309945
   Khera S, 2015, J AM COLL CARDIOL, V66, P1961, DOI 10.1016/j.jacc.2015.08.865
   Lameijer H, 2015, NETH HEART J, V23, P249, DOI 10.1007/s12471-015-0677-6
   Lindahl B, 2017, CIRCULATION, V135, P1481, DOI 10.1161/CIRCULATIONAHA.116.026336
   Mahmoud AN, 2018, JACC-CARDIOVASC INTE, V11, P80, DOI 10.1016/j.jcin.2017.08.016
   Mehilli J, 2013, AM HEART J, V165, P537, DOI 10.1016/j.ahj.2012.12.021
   Nakashima T, 2016, INT J CARDIOL, V207, P341, DOI 10.1016/j.ijcard.2016.01.188
   Newman JD, 2017, CIRCULATION, V136
   Otten AM, 2013, EUR HEART J-ACUTE CA, V2, P334, DOI 10.1177/2048872612475270
   Pancholy SB, 2014, JAMA INTERN MED, V174, P1822, DOI 10.1001/jamainternmed.2014.4762
   Pilgrim T, 2015, PLOS ONE, V10, DOI 10.1371/journal.pone.0137047
   Potts J, 2018, PLOS ONE, V13, DOI 10.1371/journal.pone.0203325
   Rao SV, 2014, JACC-CARDIOVASC INTE, V7, P857, DOI 10.1016/j.jcin.2014.04.007
   Regitz-Zagrosek V, 2018, EUR HEART J, V39, P3165, DOI 10.1093/eurheartj/ehy340
   Sabbag A, 2017, AM J MED, V130, DOI 10.1016/j.amjmed.2017.05.028
   Sara JD, 2015, JACC-CARDIOVASC INTE, V8, P1445, DOI 10.1016/j.jcin.2015.06.017
   Savonitto S, 2012, JACC-CARDIOVASC INTE, V5, P906, DOI 10.1016/j.jcin.2012.06.008
   Saw J, 2019, EUR HEART J, V68, P297
   Saw J, 2014, CIRC-CARDIOVASC INTE, V7, P645, DOI 10.1161/CIRCINTERVENTIONS.114.001760
   Tamis-Holland JE, 2019, CIRCULATION, V139, pE891, DOI 10.1161/CIR.0000000000000670
   Templin C, 2019, EUR HEART J, V40, P1183, DOI 10.1093/eurheartj/ehz068
   Tweet MS, 2017, J AM COLL CARDIOL, V70, P426, DOI 10.1016/j.jacc.2017.05.055
   Tweet MS, 2012, CIRCULATION, V126, P579, DOI 10.1161/CIRCULATIONAHA.112.105718
   Twerenbold R, 2015, CIRCULATION, V131, P2041, DOI 10.1161/CIRCULATIONAHA.114.014245
   Udell JA, 2018, CLIN CARDIOL, V41, P758, DOI 10.1002/clc.22938
   Vicent L, 2019, EUR HEART J-ACUTE CA, V8, P252, DOI 10.1177/2048872618798226
   Wilmot KA, 2015, CIRCULATION, V132, P997, DOI 10.1161/CIRCULATIONAHA.115.015293
   Wittstein IS, 2005, NEW ENGL J MED, V352, P539, DOI 10.1056/NEJMoa043046
   Young L, 2019, HEART, V105, P1656, DOI 10.1136/heartjnl-2018-314268
NR 50
TC 41
Z9 42
U1 2
U2 15
PU BMJ PUBLISHING GROUP
PI LONDON
PA BRITISH MED ASSOC HOUSE, TAVISTOCK SQUARE, LONDON WC1H 9JR, ENGLAND
SN 1355-6037
EI 1468-201X
J9 HEART
JI Heart
PD APR
PY 2020
VL 106
IS 7
SI SI
BP 487
EP 492
DI 10.1136/heartjnl-2019-315555
PG 6
WC Cardiac & Cardiovascular Systems
WE Science Citation Index Expanded (SCI-EXPANDED)
SC Cardiovascular System & Cardiology
GA LD2EW
UT WOS:000525845100005
PM 31932287
OA Green Published
DA 2023-05-13
ER

PT J
AU Chew, DP
   French, J
   Briffa, TG
   Hammett, CJ
   Ellis, CJ
   Ranasinghe, I
   Aliprandi-Costa, BJ
   Astley, CM
   Turnbull, FM
   Lefkovits, J
   Redfern, J
   Carr, B
   Gamble, GD
   Lintern, K
   Howell, TEJ
   Parker, H
   Tavella, R
   Bloomer, SG
AF Chew, Derek P.
   French, John
   Briffa, Tom G.
   Hammett, Christopher J.
   Ellis, Christopher J.
   Ranasinghe, Isuru
   Aliprandi-Costa, Bernadette J.
   Astley, Carolyn M.
   Turnbull, Fiona M.
   Lefkovits, Jeffrey
   Redfern, Julie
   Carr, Bridie
   Gamble, Greg D.
   Lintern, Karen
   Howell, Tegwen E. J.
   Parker, Hella
   Tavella, Rosanna
   Bloomer, Stephen G.
TI Acute coronary syndrome care across Australia and New Zealand: the
   SNAPSHOT ACS study
SO MEDICAL JOURNAL OF AUSTRALIA
LA English
DT Article
ID ELEVATION MYOCARDIAL-INFARCTION; NATIONAL-HEART-FOUNDATION; TROPONIN
   ELEVATION; MANAGEMENT; RISK; GUIDELINES; OUTCOMES; ACCESS; PERFORMANCE;
   DIAGNOSIS
AB Objectives: To characterise management of suspected acute coronary syndrome (ACS) in Australia and New Zealand, and to assess the application of recommended therapies according to published guidelines.
   Design, setting and patients: All patients hospitalised with suspected or confirmed ACS between 14 and 27 May 2012 were enrolled from participating sites in Australia and New Zealand, which were identified through public records and health networks. Descriptive and logistic regression analysis was performed.
   Main outcome measures: Rates of guideline-recommended investigations and therapies, and inhospital clinical events (death, new or recurrent myocardial infarction [MI], stroke, cardiac arrest and worsening congestive heart failure).
   Results: Of 478 sites that gained ethics approval to participate, 286 sites provided data on 4398 patients with suspected or confirmed ACS. Patients' mean age was 67 years (SD, 15 years), 40% were women, and the median Global Registry of Acute Coronary Events (GRACE) risk score was 119 (interquartile range, 96-144). Most patients (66%) presented to principal referral hospitals. MI was diagnosed in 1436 patients (33%), unstable angina or likely ischaemic chest pain in 929 (21%), unlikely ischaemic chest pain in 1196 (27%), and 837 patients (19%) had other diagnoses not due to ACS. Of the patients with MI, 1019 (71%) were treated with angiography, 610 (43%) with percutaneous coronary intervention and 116 (8%) with coronary artery bypass grafting. Invasive management was less likely with increasing patient risk (GRACE score < 100, 90.1% v 101-150, 81.3% v 151-200, 49.4% v > 200, 36.1%; P < 0.001). The inhospital mortality rate was 4.5% and recurrent MI rate was 5.1%. After adjusting for patient risk and other variables, significant variations in care and outcomes by hospital classification and jurisdiction were evident.
   Conclusion: This first comprehensive combined Australia and New Zealand audit of ACS care identified variations in the application of the ACS evidence base and varying rates of inhospital clinical events. A focus on integrated clinical service delivery may provide greater translation of evidence to practice and improve ACS outcomes in Australia and New Zealand.
C1 [Chew, Derek P.] Flinders Univ S Australia, Dept Cardiovasc Med, Adelaide, SA 5001, Australia.
   [French, John] Liverpool Hosp, Dept Cardiol, Coronary Care Unit, Sydney, NSW, Australia.
   [Briffa, Tom G.] Univ Western Australia, Sch Populat Hlth, Cardiovasc Res Grp, Perth, WA 6009, Australia.
   [Hammett, Christopher J.] Royal Brisbane & Womens Hosp, Brisbane, Qld, Australia.
   [Ellis, Christopher J.] Auckland City Hospital, Dept Cardiol, Auckland, New Zealand.
   [Ranasinghe, Isuru] George Inst Global Hlth, Sydney, NSW, Australia.
   [Aliprandi-Costa, Bernadette J.] Concord Hosp, Dept Cardiol, Sydney, NSW, Australia.
   [Astley, Carolyn M.] SA Hlth, Statewide Syst Strategy, Adelaide, SA, Australia.
   [Turnbull, Fiona M.; Redfern, Julie] George Inst Global Hlth, Div Cardiovasc, Sydney, NSW, Australia.
   [Lefkovits, Jeffrey] Royal Melbourne Hosp, Melbourne, Vic, Australia.
   [Carr, Bridie; Lintern, Karen] Agcy Clin Innovat, Sydney, NSW, Australia.
   [Gamble, Greg D.] Univ Auckland, Dept Med, Auckland, New Zealand.
   [Howell, Tegwen E. J.] Queensland Dept Hlth, Clin Access & Redesign Unit, Brisbane, Qld, Australia.
   [Parker, Hella] Victoria Hlth, Clin Serv Dev, Melbourne, Vic, Australia.
   [Tavella, Rosanna] SA Hlth, Adelaide, SA, Australia.
   [Bloomer, Stephen G.] Dept Hlth Western Australia, Hlth Networks Branch, Perth, WA, Australia.
C3 Flinders University South Australia; Liverpool Hospital; University of
   Western Australia; Royal Brisbane & Women's Hospital; Auckland City
   Hospital; George Institute for Global Health; University of Sydney;
   Concord Repatriation General Hospital; George Institute for Global
   Health; University of Sydney; Royal Melbourne Hospital; University of
   Auckland; Queensland Health; University of Western Australia
RP Chew, DP (通讯作者)，Flinders Univ S Australia, Dept Cardiovasc Med, Adelaide, SA 5001, Australia.
EM Derek.Chew@flinders.edu.au
RI Astley, Carolyn/AAL-7428-2021; Tavella, Rosanna/C-1836-2017; Redfern,
   Julie/AAM-8617-2020
OI Astley, Carolyn/0000-0002-9078-5969; Tavella,
   Rosanna/0000-0002-4869-465X; Redfern, Julie/0000-0001-8707-5563; Gamble,
   Greg/0000-0003-0412-3203; Hyun, Karice/0000-0002-0164-7725; Ranasinghe,
   Isuru/0000-0003-0982-1561; Brieger, David/0000-0001-6115-0326; Chew,
   Derek/0000-0003-3593-296X
CR Agewall S, 2011, EUR HEART J, V32, P404, DOI 10.1093/eurheartj/ehq456
   Aldous SJ, 2011, ANN CLIN BIOCHEM, V48, P249, DOI 10.1258/acb.2010.010220
   Aliprandi-Costa B, 2011, MED J AUSTRALIA, V195, P116, DOI 10.5694/j.1326-5377.2011.tb03237.x
   Anderson JL, 2011, CIRCULATION, V123, pE426, DOI 10.1161/CIR.0b013e318212bb8b
   Aroney CN, 2006, MED J AUSTRALIA, V184, pS1
   Astley CM, 2011, CIRC-CARDIOVASC QUAL, V4, P512, DOI 10.1161/CIRCOUTCOMES.110.960229
   Brieger D, 2009, MED J AUSTRALIA, V191, P334, DOI 10.5694/j.1326-5377.2009.tb02818.x
   Chew D, 2012, MED J AUSTRALIA, V197, P140, DOI 10.5694/mja11.11259
   Chew DP, 2008, MED J AUSTRALIA, V188, P691, DOI 10.5694/j.1326-5377.2008.tb01847.x
   Chew DP, 2011, HEART LUNG CIRC, V20, P487, DOI 10.1016/j.hlc.2011.03.008
   Clark RA, 2012, CIRCULATION, V125, P2006, DOI 10.1161/CIRCULATIONAHA.111.083394
   EASTON DF, 1991, STAT MED, V10, P1025, DOI 10.1002/sim.4780100703
   Ellis C, 2010, NEW ZEAL MED J, V123, P25
   Ellis C, 2010, NEW ZEAL MED J, V123, P44
   Ellis Chris, 2004, N Z Med J, V117, pU954
   Ferreira-Gonzalez I, 2009, CIRC-CARDIOVASC QUAL, V2, P540, DOI 10.1161/CIRCOUTCOMES.108.844399
   Fox KAA, 2006, BMJ-BRIT MED J, V333, P1091, DOI 10.1136/bmj.38985.646481.55
   Gallagher S, 2012, HEART, V98, P974, DOI 10.1136/heartjnl-2011-301121
   Joynt KE, 2009, HEART, V95, P1442, DOI 10.1136/hrt.2008.154781
   Ranasinghe I, 2012, CIRC-CARDIOVASC QUAL, V5, P429, DOI 10.1161/CIRCOUTCOMES.112.965111
   Reichlin T, 2009, NEW ENGL J MED, V361, P858, DOI 10.1056/NEJMoa0900428
   Saunders JT, 2011, CIRCULATION, V123, P1367, DOI 10.1161/CIRCULATIONAHA.110.005264
   Scott IA, 2007, MED J AUSTRALIA, V187, P153, DOI 10.5694/j.1326-5377.2007.tb01173.x
   Smith MC, 2012, MED J AUSTRALIA, V197, P540, DOI 10.5694/mja12.11415
   Steg PG, 2012, EUR HEART J, V33, P2569, DOI 10.1093/eurheartj/ehs215
   Steg PG, 2007, ARCH INTERN MED, V167, P68, DOI 10.1001/archinte.167.1.68
   Wright RS, 2011, CIRCULATION, V123
   Yan AT, 2007, ARCH INTERN MED, V167, P1009, DOI 10.1001/archinte.167.10.1009
NR 28
TC 130
Z9 132
U1 1
U2 17
PU WILEY
PI HOBOKEN
PA 111 RIVER ST, HOBOKEN 07030-5774, NJ USA
SN 0025-729X
EI 1326-5377
J9 MED J AUSTRALIA
JI Med. J. Aust.
PD AUG 5
PY 2013
VL 199
IS 3
BP 185
EP 191
DI 10.5694/mja12.11854
PG 7
WC Medicine, General & Internal
WE Science Citation Index Expanded (SCI-EXPANDED)
SC General & Internal Medicine
GA 209YR
UT WOS:000323797000021
PM 23909541
DA 2023-05-13
ER

PT J
AU Breuckmann, F
   Settelmeier, S
   Rassaf, T
   Post, F
   Haerer, W
   Bauersachs, J
   Mudra, H
   Voigtlander, T
   Senges, J
   Munzel, T
   Giannitsis, E
AF Breuckmann, Frank
   Settelmeier, Stephan
   Rassaf, Tienush
   Post, Felix
   Haerer, Winfried
   Bauersachs, Johann
   Mudra, Harald
   Voigtlaender, Thomas
   Senges, Jochen
   Muenzel, Thomas
   Giannitsis, Evangelos
TI Survey of clinical practice pattern in Germany's certified chest pain
   units Adherence to the European Society of Cardiology guidelines on
   non-ST-segment elevation acute coronary syndrome
SO HERZ
LA English
DT Article
DE Standard of care; Timing; Troponin protocol; PCI; Antiplatelet therapy
ID DIAGNOSIS; ALGORITHM; TROPONIN; CRITERIA; CARE
AB Background We aimed to analyze the 2020 standard of care in certified German chest pain units (CPU) with a special focus on non-ST-segment elevation acute coronary syndrome (NSTE-ACS) through a voluntary survey obtained from all certified units, using a prespecified questionnaire. Methods The assessment included the collection of information on diagnostic protocols, risk assessment, management and treatment strategies in suspected NSTE-ACS, the timing of invasive therapy in non-ST-segment elevation myocardial infarction (NSTEMI), and the choice of antiplatelet therapy. Results The response rate was 75%. Among all CPUs, 77% are currently using the European Society of Cardiology (ESC) 0/3-h high-sensitive troponin protocol, and only 20% use the ESC 0/1-h high-sensitive troponin protocol as a default strategy. Conventional ergometry is still the commonly performed stress test with a utilization rate of 47%. Among NSTEMI patients, coronary angiography is planned within 24 h in 96% of all CPUs, irrespective of the day of the week. Prasugrel is the P2Y12 inhibitor of choice in ST-segment elevation myocardial infarction (STEMI), but despite the impact of the ISAR-REACT 5 trial on selection of antiplatelet therapy, ticagrelor is still favored over prasugrel in NSTE-ACS. If triple therapy is used in NSTE-ACS with atrial fibrillation, it is maintained up to 4 weeks in 51% of these patients. Conclusion This survey provides evidence that Germany's certified CPUs ensure a high level of guideline adherence and quality of care. The survey also identified areas in need of improvement such as the high utilization rate of stress electrocardiogram (ECG).
C1 [Breuckmann, Frank; Settelmeier, Stephan; Rassaf, Tienush] Univ Duisburg Essen, West German Heart & Vasc Ctr Essen, Dept Cardiol & Vasc Med, Essen, Germany.
   [Post, Felix] Kathol Klinikum Koblenz Montabaur, Dept Cardiol, Koblenz, Germany.
   [Haerer, Winfried] Heart Clin Ulm, Ulm, Germany.
   [Bauersachs, Johann] Hannover Med Sch, Dept Cardiol & Angiol, Hannover, Germany.
   [Mudra, Harald] Heart & Vasc Ctr Munich, Maffeistr & Nymphenburg Klinikum Orden 3, Munich, Germany.
   [Voigtlaender, Thomas] Cardioangiol Ctr Bethanien, CCB, Frankfurt, Germany.
   [Senges, Jochen] Inst Myocardial Infarct Res Fdn, Ludwigshafen, Germany.
   [Muenzel, Thomas] Johannes Gutenberg Univ Mainz, Univ Med Ctr Mainz, Dept Cardiol, Mainz, Germany.
   [Giannitsis, Evangelos] Univ Hosp Heidelberg, Dept Med 3, Heidelberg, Germany.
C3 University of Duisburg Essen; Hannover Medical School; Johannes
   Gutenberg University of Mainz; Ruprecht Karls University Heidelberg
RP Breuckmann, F (通讯作者)，Univ Duisburg Essen, West German Heart & Vasc Ctr Essen, Dept Cardiol & Vasc Med, Essen, Germany.
EM frank.breuckmann@uk-essen.de
FU Projekt DEAL
FX Open Access funding enabled and organized by Projekt DEAL.
CR Badertscher P, 2018, CIRCULATION, V137, P2536, DOI 10.1161/CIRCULATIONAHA.118.034260
   Bahr Raymond, 2017, Crit Pathw Cardiol, V16, P167, DOI 10.1097/HPC.0000000000000127
   Breuckmann F, 2008, KARDIOLOGE, V2, P389, DOI 10.1007/s12181-008-0116-7
   Breuckmann F, 2021, HERZ, V46, P24, DOI 10.1007/s00059-020-04912-4
   Breuckmann F, 2020, EUR HEART J-ACUTE CA, V9, P93, DOI 10.1177/2048872618759316
   Breuckmann F, 2017, EUR HEART J-ACUTE CA, V6, P3, DOI 10.1177/2048872615624845
   Breuckmann F, 2009, HERZ, V34, P218, DOI 10.1007/s00059-009-3212-y
   Burgos LM, 2021, EUR HEART J-ACUTE CA, V10, P279, DOI 10.1177/2048872620935399
   Cannon CP, 2017, NEW ENGL J MED, V377, P1513, DOI 10.1056/NEJMoa1708454
   Chew DP, 2019, CIRCULATION, V140, P1543, DOI 10.1161/CIRCULATIONAHA.119.042891
   Collet JP, 2021, EUR HEART J, V42, P1289, DOI 10.1093/eurheartj/ehaa575
   Farmakis IT., 2020, EUR HEART J, V41, DOI [10.1093/ehjci/ehaa946.2972, DOI 10.1093/EHJCI/EHAA946.2972]
   German Cardiac Society, 2017, CERT CHEST PAIN UN
   Giannitsis E, 2020, KARDIOLOGE, V14, P466, DOI 10.1007/s12181-020-00417-w
   Gibson CM, 2016, NEW ENGL J MED, V375, P2423, DOI 10.1056/NEJMoa1611594
   Hindricks Gerhard, 2021, Eur Heart J, V42, P373, DOI 10.1093/eurheartj/ehaa612
   Jobs A, 2017, LANCET, V390, P737, DOI 10.1016/S0140-6736(17)31490-3
   Knuuti J, 2020, EUR HEART J, V41, P407, DOI 10.1093/eurheartj/ehz425
   Lopes RD, 2019, NEW ENGL J MED, V380, P1509, DOI 10.1056/NEJMoa1817083
   Mueller C, 2016, ANN EMERG MED, V68, P76, DOI 10.1016/j.annemergmed.2015.11.013
   Munzel T, 2017, J AM COLL CARDIOL, V69, P2459, DOI 10.1016/j.jacc.2017.03.562
   Neumann JT, 2019, NEW ENGL J MED, V380, P2529, DOI 10.1056/NEJMoa1803377
   Post F, 2015, CLIN RES CARDIOL, V104, P918, DOI 10.1007/s00392-015-0888-2
   Roffi M, 2016, EUR HEART J, V37, P267, DOI 10.1093/eurheartj/ehv320
   Schmidt FP, 2018, INT J CARDIOL, V255, P15, DOI 10.1016/j.ijcard.2017.11.018
   Schupke S, 2019, NEW ENGL J MED, V381, P1524, DOI 10.1056/NEJMoa1908973
   Settelmeier S, 2020, CLIN RES CARDIOL, V109, P1469, DOI 10.1007/s00392-020-01676-z
   Shah ASV, 2018, LANCET, V392, P919, DOI 10.1016/S0140-6736(18)31923-8
   Taylor J, 2009, EUR HEART J, V30, P2165
   Than M, 2012, J AM COLL CARDIOL, V59, P2091, DOI 10.1016/j.jacc.2012.02.035
   Twerenbold R, 2018, J AM COLL CARDIOL, V72, P620, DOI 10.1016/j.jacc.2018.05.040
   Vafaie M, 2020, EUR HEART J-ACUTE CA, V9, P52, DOI 10.1177/2048872618762639
   Vaidya GN, 2017, INDIAN HEART J, V69, P551, DOI 10.1016/j.ihj.2017.06.004
   Varnavas V, 2018, HERZ, V43, P78, DOI 10.1007/s00059-016-4527-0
   Vranckx P, 2019, LANCET, V394, P1335, DOI 10.1016/S0140-6736(19)31872-0
NR 35
TC 1
Z9 1
U1 0
U2 0
PU URBAN & VOGEL
PI MUNICH
PA NEUMARKTER STRASSE 43, D-81673 MUNICH, GERMANY
SN 0340-9937
EI 1615-6692
J9 HERZ
JI Herz
PD DEC
PY 2022
VL 47
IS 6
BP 543
EP 552
DI 10.1007/s00059-021-05079-2
EA NOV 2021
PG 10
WC Cardiac & Cardiovascular Systems
WE Science Citation Index Expanded (SCI-EXPANDED)
SC Cardiovascular System & Cardiology
GA 6S5FS
UT WOS:000716334000001
PM 34755215
OA hybrid, Green Published
DA 2023-05-13
ER

PT J
AU Hansen, MU
   Vejzovic, V
   Zdravkovic, S
   Axelsson, M
AF Hansen, Michael Ulrich
   Vejzovic, Vedrana
   Zdravkovic, Slobodan
   Axelsson, Malin
TI Ambulance nurses' experiences of using prehospital guidelines for
   patients with acute chest pain- A qualitative study
SO INTERNATIONAL EMERGENCY NURSING
LA English
DT Article
DE Ambulance nurses; Chest pain; Guideline adherence; Myocardial
   infarction; Prehospital care; Qualitative research
ID EMERGENCY MEDICAL-SERVICES; ADHERENCE; CARE
AB Background: Ambulance nurses have an important role in early recognition and treatment often being the first medical contact for patients with acute chest pain. However, there is sparse knowledge on the experiences of ambulance nurses with regard to use of Prehospital Guidelines for patients with Acute Chest Pain.Aim: To explore ambulance nurses' experiences of using prehospital guidelines for patients with acute coronary syndrome.Method: A qualitative descriptive study design. Semi-structured interviews with 22 ambulance nurses recruited through purposive sampling strategy. The material was transcribed and analysed using content analysis.Results: Two main categories emerged from the results. The first category Sense of professional obligation included experiences of having an important role in caring for patients with acute chest pain. Understanding this role and the collaboration in the chain of care prompted ambulance nurses to adhere to the guidelines. However, not receiving enough feedback on the provided care made them uncertain whether to use guidelines. The second category Clinical difficulties using guidelines consisted of experiences of being surrounded by practical challenges while using guidelines. Ambulance nurses meet these challenges by relying on their clinical experience, which sometimes led to them deviating from the guidelines.Conclusions: The ambulance nurses experienced a mixture of feeling secure and insecure when using the guidelines. Foremost, when encountering patients with unspecific chest pain, they felt a lack of feedback and an insufficient collaboration within the chain of care, which made them deviate from guidelines. To increase adherence in guidelines, post-registration education to update the knowledge and skills about guidelines for acute chest pain is needed followed by formal inter-disciplinary feedback on the care provided.
C1 [Hansen, Michael Ulrich; Vejzovic, Vedrana; Zdravkovic, Slobodan; Axelsson, Malin] Malmo Univ, Fac Hlth & Soc, Dept Care Sci, SE-20506 Malmo, Sweden.
C3 Malmo University
RP Hansen, MU (通讯作者)，Malmo Univ, Fac Hlth & Soc, Dept Care Sci, SE-20506 Malmo, Sweden.
EM michael.ulrich.hansen@mau.se
OI Hansen, Michael Ulrich/0000-0002-7472-1594
CR Ahgren B., 2003, INT J INTEGR CARE, V3, P1, DOI [10.5334/ijic.88, DOI 10.5334/IJIC.88]
   Benneck JC, 2019, INT EMERG NURS, V47, DOI 10.1016/j.ienj.2019.05.002
   Bohstrom D, 2017, INT EMERG NURS, V32, P28, DOI 10.1016/j.ienj.2016.08.004
   Burman RA, 2011, BMC EMERG MED, V11, DOI 10.1186/1471-227X-11-9
   Byrsell F, 2012, INT EMERG NURS, V20, P162, DOI 10.1016/j.ienj.2011.08.004
   Cabana MD, 1999, JAMA-J AM MED ASSOC, V282, P1458, DOI 10.1001/jama.282.15.1458
   Carnesten H, 2021, INT J QUAL STUD HEAL, V16, DOI 10.1080/17482631.2021.1901449
   Cash RE, 2017, PREHOSP EMERG CARE, V21, P773, DOI 10.1080/10903127.2017.1328547
   Collet JP, 2021, EUR HEART J, V42, P1289, DOI 10.1093/eurheartj/ehaa575
   Daudelin DH, 2010, CIRC-CARDIOVASC QUAL, V3, P316, DOI 10.1161/CIRCOUTCOMES.109.895045
   Eaton-Williams Peter, 2020, Br Paramed J, V5, P7, DOI 10.29045/14784726.2020.06.5.1.7
   Ebben RHA, 2014, J EMERG NURS, V40, P124, DOI 10.1016/j.jen.2012.09.008
   Ebben RHA, 2013, SCAND J TRAUMA RESUS, V21, DOI 10.1186/1757-7241-21-9
   Francke AL, 2008, BMC MED INFORM DECIS, V8, DOI 10.1186/1472-6947-8-38
   Graham R, 2011, CLINICAL PRACTICE GUIDELINES WE CAN TRUST, P1
   Grailey K, 2012, EMERG MED J, V29, P173, DOI 10.1136/emj.2010.103994
   Graneheim UH, 2004, NURS EDUC TODAY, V24, P105, DOI 10.1016/j.nedt.2003.10.001
   Graneheim UH, 2017, NURS EDUC TODAY, V56, P29, DOI 10.1016/j.nedt.2017.06.002
   Ibanez B, 2018, KARDIOL POL, V76, P229, DOI 10.5603/KP.2018.0041
   Lambert H, 2006, SOC SCI MED, V62, P2613, DOI 10.1016/j.socscimed.2005.11.022
   Malterud K, 2016, QUAL HEALTH RES, V26, P1753, DOI 10.1177/1049732315617444
   Moyer P, 2007, CIRCULATION, V116, pE43, DOI 10.1161/CIRCULATIONAHA.107.184047
   Quan Dan, 2004, Prehosp Disaster Med, V19, P362
   Siriwardena AN, 2014, IMPLEMENT SCI, V9, DOI 10.1186/1748-5908-9-17
   Sorensen JT, 2011, EUR HEART J, V32, P430, DOI 10.1093/eurheartj/ehq437
   Strandmark R, 2015, SCAND J TRAUMA RESUS, V23, DOI 10.1186/s13049-015-0188-x
   Thygesen K, 2012, GLOB HEART, V7, DOI 10.1016/j.gheart.2012.08.001
   Tong A, 2007, INT J QUAL HEALTH C, V19, P349, DOI 10.1093/intqhc/mzm042
   Wibring K, 2021, SCAND J TRAUMA RESUS, V29, DOI 10.1186/s13049-021-00972-5
NR 29
TC 0
Z9 0
U1 1
U2 2
PU ELSEVIER SCI LTD
PI OXFORD
PA THE BOULEVARD, LANGFORD LANE, KIDLINGTON, OXFORD OX5 1GB, OXON, ENGLAND
SN 1755-599X
EI 1878-013X
J9 INT EMERG NURS
JI Int. Emerg. Nurs.
PD JUL
PY 2022
VL 63
AR 101195
DI 10.1016/j.ienj.2022.101195
EA JUL 2022
PG 7
WC Nursing
WE Science Citation Index Expanded (SCI-EXPANDED); Social Science Citation Index (SSCI)
SC Nursing
GA 3N5NM
UT WOS:000836194400003
PM 35802956
OA hybrid, Green Published
DA 2023-05-13
ER

PT J
AU Homorodean, C
   Ober, MC
   Olinic, M
   Homorodean, R
   Hassoune, A
   Tataru, D
   Spinu, M
   Olinic, DM
AF Homorodean, Calin
   Ober, Mihai C.
   Olinic, Maria
   Homorodean, Romana
   Hassoune, Abdesamad
   Tataru, Dan
   Spinu, Mihai
   Olinic, Dan M.
TI Takotsubo Cardiomyopathy presenting as ST-elevation myocardial
   infarction: wide triggering spectrum and specific echocardiographical
   pattern in a consecutive case series report
SO MEDICAL ULTRASONOGRAPHY
LA English
DT Article
DE Takotsubo cardiomyopathy; wall motion abnormalities; echocardiography
ID APICAL BALLOONING SYNDROME; STRESS CARDIOMYOPATHY; AMPULLA
   CARDIOMYOPATHY; DIAGNOSIS; WOMEN
AB We report a series of six consecutive cases of Takotsubo Cardiomyopathy (TCM) presenting as ST-elevation acute myocardial infarction and consequently addressed to the emergency coronary angiography, inside a time-frame of one year (2015). This series underlines the wide possible triggering spectrum and clinical severity of TCM and recognizes echocardiography as an essential imaging technique in the diagnosis due to its widespread availability and feasibility in the acute care setting.
C1 [Homorodean, Calin; Tataru, Dan; Spinu, Mihai; Olinic, Dan M.] Iuliu Hatieganu Univ Med & Pharm, Dept Med 1, 3-5 Clinicilor St, Cluj Napoca 400006, Romania.
   [Homorodean, Calin; Ober, Mihai C.; Olinic, Maria; Homorodean, Romana; Hassoune, Abdesamad; Olinic, Dan M.] Emergency Cty Hosp, Intervent Cardiol Dept, Cluj Napoca, Romania.
C3 Iuliu Hatieganu University of Medicine & Pharmacy
RP Olinic, M (通讯作者)，Iuliu Hatieganu Univ Med & Pharm, Dept Med 1, 3-5 Clinicilor St, Cluj Napoca 400006, Romania.
EM maria_olinic@yahoo.com
RI Homorodean, Calin/S-1986-2019; Olinic, Dan-Mircea/AAI-9240-2021; Ober,
   Mihai Claudiu/F-7273-2016
OI Olinic, Dan-Mircea/0000-0002-1886-9375; Ober, Mihai
   Claudiu/0000-0002-6203-0825; Spinu, Mihail/0000-0002-3010-5650
CR Abraham J, 2009, J AM COLL CARDIOL, V53, P1320, DOI 10.1016/j.jacc.2009.02.020
   Brinjikji W, 2012, AM HEART J, V164, P215, DOI 10.1016/j.ahj.2012.04.010
   Bybee KA, 2004, AM J CARDIOL, V94, P343, DOI 10.1016/j.amjcard.2004.04.030
   Citro R, 2015, J AM SOC ECHOCARDIOG, V28, P57, DOI 10.1016/j.echo.2014.08.020
   Dote K, 1991, J Cardiol, V21, P203
   Gianni M, 2006, EUR HEART J, V27, P1523, DOI 10.1093/eurheartj/ehl032
   Heggemann F, 2011, ECHOCARDIOGR-J CARD, V28, P715, DOI 10.1111/j.1540-8175.2011.01430.x
   Hurst RT, 2010, JACC-CARDIOVASC IMAG, V3, P641, DOI 10.1016/j.jcmg.2010.01.009
   Kato K, 2016, CIRC J, V80, P1824, DOI 10.1253/circj.CJ-16-0360
   Kawai S, 2000, JPN CIRC J, V64, P156, DOI 10.1253/jcj.64.156
   Kawai S, 2007, CIRC J, V71, P990, DOI 10.1253/circj.71.990
   Kilbourn KJ, 2015, CLIN NEUROL NEUROSUR, V128, P4, DOI 10.1016/j.clineuro.2014.10.017
   Lyon AR, 2008, NAT CLIN PRACT CARD, V5, P22, DOI 10.1038/ncpcardio1066
   Lyon AR, 2016, EUR J HEART FAIL, V18, P8, DOI 10.1002/ejhf.424
   Madias JE, 2014, INT J CARDIOL, V174, P468, DOI 10.1016/j.ijcard.2014.04.241
   Ono R, 2016, INT J CARDIOL, V209, P196, DOI 10.1016/j.ijcard.2016.02.012
   Parodi G, 2007, AM J CARDIOL, V99, P182, DOI 10.1016/j.amjcard.2006.07.080
   Prasad A, 2008, AM HEART J, V155, P408, DOI 10.1016/j.ahj.2007.11.008
   Prasad A, 2007, CIRCULATION, V115, pE56, DOI 10.1161/CIRCULATIONAHA.106.669341
   Stollberger C, 2011, EPILEPSIA, V52, pE160, DOI 10.1111/j.1528-1167.2011.03185.x
NR 20
TC 3
Z9 4
U1 0
U2 5
PU SOC ROMANA ULTRASONOGRAFE MEDICINA BIOLOGIE-SRUMB
PI CLUJ-NAPOCA
PA STR CROITORIOR NR 19-21, CLUJ-NAPOCA, 400162, ROMANIA
SN 1844-4172
EI 2066-8643
J9 MED ULTRASON
JI Med. Ultrason.
PY 2016
VL 18
IS 4
BP 475
EP 480
DI 10.11152/mu-876
PG 6
WC Acoustics; Radiology, Nuclear Medicine & Medical Imaging
WE Science Citation Index Expanded (SCI-EXPANDED)
SC Acoustics; Radiology, Nuclear Medicine & Medical Imaging
GA EJ4HP
UT WOS:000393177800011
PM 27981281
OA Bronze
DA 2023-05-13
ER

PT J
AU Qu, C
   Zhao, Q
   Cao, W
   Dai, ZG
   Luo, X
   Zhang, RX
AF Qu, Chao
   Zhao, Qi
   Cao, Wei
   Dai, Zhenguo
   Luo, Xing
   Zhang, Ruoxi
TI Efficacy of Non-Invasive Ventilation in Acute Coronary Syndrome Patients
   with Acute Systolic Heart Failure
SO REVIEWS IN CARDIOVASCULAR MEDICINE
LA English
DT Article
DE non-invasive ventilation; acute systolic heart failure; pulmonary edema;
   mortality; acute myocardial infarction; acute coronary syndrome;
   echocardiogram; dyspnea; hospitalization
ID C-REACTIVE PROTEIN; ASSOCIATION; RECOMMENDATIONS; INFARCTION; INOTROPES;
   MORTALITY; ADMISSION; OUTCOMES; SOCIETY; LEVEL
AB Background: Acute systolic heart failure (ASHF) is one of the most serious complications of the acute coronary syndrome (ACS), and increases the likelihood of adverse clinical outcomes. It remains unclear whether the use of non-invasive ventilation (NIV) could improve symptoms and reduce mortality in patients with ASHF derived from ACS. Methods: Data on biological, clinical, and demographic factors, as well as therapy data, were collected from patients with ASHF in the cardiac department. A total of 1257 ACS patients with ASHF were included in the study. Patients were divided into two groups. The control group received standard oxygen therapy. The comparison group consisted of those who underwent NIV as part of their immediate care. During hospitalization and at follow-up, information on both groups was systematically compared. Results: In comparison with the control group, mean 24-hour urine output was found to be significantly higher in the NIV group. A significant reduction in the duration of symptoms was observed among patients in the NIV group from the time of admission until relief of dyspnea. Heart rate, C-reactive protein, estimated glomerular filtration rate, and N-terminal prohormone of brain natriuretic peptide (NT-proBNP) was also improved, compared with those in the control group. The NIV group was found to have a higher survival rate. NIV was independently related to all-cause mortality in 1-year follow-up (hazard ratio, 0.674; p = 0.045). Conclusions: Our study shows that NIV, as compared with standard oxygen therapy, has a beneficial impact on heart rate, metabolic balance, and relief of dyspnea in ACS patients with ASI IF which results in reduced intubation rate, duration of in-hospital stay, and 1-year mortality.
C1 [Qu, Chao] Heilongjiang Prov Peoples Hosp, Dept Cardiol, Harbin 150036, Heilongjiang, Peoples R China.
   [Qu, Chao] Harbin Med Univ, Dept Cardiol, Affiliated Hosp 1, Harbin 150001, Heilongjiang, Peoples R China.
   [Cao, Wei; Dai, Zhenguo; Zhang, Ruoxi] Harbin Yinghua Hosp, Dept Cardiol, Harbin 150119, Heilongjiang, Peoples R China.
   [Luo, Xing] Harbin Med Univ, Dept Cardiol, Affiliated Hosp 2, Harbin 150086, Heilongjiang, Peoples R China.
C3 Harbin Medical University; Harbin Medical University
RP Zhang, RX (通讯作者)，Harbin Yinghua Hosp, Dept Cardiol, Harbin 150119, Heilongjiang, Peoples R China.; Luo, X (通讯作者)，Harbin Med Univ, Dept Cardiol, Affiliated Hosp 2, Harbin 150086, Heilongjiang, Peoples R China.
EM luoxing321@163.com; ruoxiz@hutch-med.com
FU Key Laboratory of Myocardial Ischemia, Chinese Ministry of Education,
   Harbin, Heilongjiang Province, China [KF201823]
FX This work was supported by the Key Laboratory of Myocardial Ischemia,
   Chinese Ministry of Education, Harbin, Heilongjiang Province, China
   [grant number KF201823 (to CQ)].
CR Adams KF, 2005, AM HEART J, V149, P209, DOI 10.1016/j.ahj.2004.08.005
   Albert J, 2021, J AM HEART ASSOC, V10, DOI 10.1161/JAHA.120.017822
   Arrigo M, 2020, NAT REV DIS PRIMERS, V6, DOI 10.1038/s41572-020-0151-7
   Bahit MC, 2018, JACC-HEART FAIL, V6, P179, DOI 10.1016/j.jchf.2017.09.015
   Bello G, 2018, ANN TRANSL MED, V6, DOI 10.21037/atm.2018.04.39
   Bilal A, 2018, CURR DIABETES REP, V18, DOI 10.1007/s11892-018-1086-1
   Bittencourt HS, 2017, ARQ BRAS CARDIOL, V108, P161, DOI 10.5935/abc.20170001
   Burns KEA, 2005, CRIT CARE MED, V33, P1477, DOI 10.1097/01.CCM.0000168042.59035.D8
   Chatterjee Kanu, 2008, Crit Care Med, V36, pS44, DOI 10.1097/01.CCM.0000296267.84202.B0
   Elkayam U, 2007, AM HEART J, V153, P98, DOI 10.1016/j.ahj.2006.09.005
   Follath F, 2011, INTENS CARE MED, V37, P619, DOI 10.1007/s00134-010-2113-0
   Gray A, 2008, NEW ENGL J MED, V359, P142, DOI 10.1056/NEJMoa0707992
   Greene SJ, 2015, NAT REV CARDIOL, V12, P220, DOI 10.1038/nrcardio.2015.14
   Heidenreich PA, 2022, CIRCULATION, V145, pE895, DOI 10.1161/CIR.0000000000001063
   Hensel M, 2019, AM J EMERG MED, V37, P651, DOI 10.1016/j.ajem.2018.07.001
   Hupfeld C, 2019, DIABETES OBES METAB, V21, P1780, DOI 10.1111/dom.13740
   Ishihara S, 2016, CLIN RES CARDIOL, V105, P971, DOI 10.1007/s00392-016-1009-6
   Kee K, 2010, CIRC J, V74, P2507, DOI 10.1253/circj.CJ-10-0869
   Lang RM, 2015, J AM SOC ECHOCARDIOG, V28, P1, DOI 10.1016/j.echo.2014.10.003
   Masip J, 2018, EUR HEART J, V39, P17, DOI 10.1093/eurheartj/ehx580
   Mebazaa A, 2015, EUR HEART J, V36, P1958, DOI 10.1093/eurheartj/ehv066
   Mebazaa A, 2011, INTENS CARE MED, V37, P290, DOI 10.1007/s00134-010-2073-4
   Mentz RJ, 2016, NAT REV CARDIOL, V13, P28, DOI 10.1038/nrcardio.2015.134
   Minami Y, 2017, EUR HEART J, V3, P148, DOI 10.1093/ehjqcco/qcw054
   Miro O, 2018, EUR J INTERN MED, V53, P45, DOI 10.1016/j.ejim.2018.03.008
   Mozzini C, 2019, CURR PROB CARDIOLOGY, V44, P114, DOI 10.1016/j.cpcardiol.2018.05.003
   Navarese EP, 2018, JAMA-J AM MED ASSOC, V319, P1566, DOI 10.1001/jama.2018.2525
   Nieminen MS, 2006, EUR HEART J, V27, P2725, DOI 10.1093/eurheartj/ehl193
   Pollicina I, 2021, BEHAV SCI-BASEL, V11, DOI 10.3390/bs11120180
   Qu C, 2022, FRONT MED-LAUSANNE, V9, DOI 10.3389/fmed.2022.778620
   Reil JC, 2013, J AM COLL CARDIOL, V62, P1977, DOI 10.1016/j.jacc.2013.07.027
   Siirila-Waris K, 2006, EUR HEART J, V27, P3011, DOI 10.1093/eurheartj/ehl407
   Wang XF, 2017, J GERIATR CARDIOL, V14, P274, DOI 10.11909/j.issn.1671-5411.2017.04.007
   WURTZ MM, 1992, J APPL PHYSIOL, V73, P2135, DOI 10.1152/jappl.1992.73.5.2135
   Yamada T, 2021, J CARDIOL, V78, P308, DOI 10.1016/j.jjcc.2021.05.009
   Yamamoto T, 2012, CIRC J, V76, P2586, DOI 10.1253/circj.CJ-12-0517
   Zhu GF, 2016, MEDICINE, V95, DOI 10.1097/MD.0000000000004734
NR 37
TC 0
Z9 0
U1 3
U2 3
PU IMR PRESS
PI ROBINSON
PA 112 ROBINSON RD, ROBINSON, SINGAPORE
SN 1530-6550
EI 2153-8174
J9 REV CARDIOVASC MED
JI Rev. Cardiovasc. Med.
PD SEP 5
PY 2022
VL 23
IS 9
AR 294
DI 10.31083/j.rcm2309294
PG 8
WC Cardiac & Cardiovascular Systems
WE Science Citation Index Expanded (SCI-EXPANDED)
SC Cardiovascular System & Cardiology
GA 5Y5RD
UT WOS:000879338200001
OA gold
DA 2023-05-13
ER

PT J
AU Bin Mahmood, SU
   Mori, M
   Yousef, S
   Mullan, CW
   Mangi, AA
   Geirsson, A
AF Bin Mahmood, Syed Usman
   Mori, Makoto
   Yousef, Sameh
   Mullan, Clancy W.
   Mangi, Abeel A.
   Geirsson, Arnar
TI Clinical significance of presenting syndromes on outcome after coronary
   artery bypass grafting
SO INTERACTIVE CARDIOVASCULAR AND THORACIC SURGERY
LA English
DT Article
DE Coronary artery bypass grafting; Acute coronary syndrome; Stable
   ischaemic heart disease; Outcomes
ID DUAL ANTIPLATELET THERAPY; ISCHEMIC-HEART-DISEASE; ASSOCIATION
   TASK-FORCE; AMERICAN-COLLEGE; ASPIRIN MONOTHERAPY; INTERVENTION;
   ANGIOGRAPHY; CLOPIDOGREL; GUIDELINE; DIABETICS
AB OBJECTIVES: Evidence of an association between postoperative survival and the presenting syndrome following coronary artery bypass grafting (CABG) is limited. Our goal was to evaluate whether the presenting symptoms of acute coronary syndrome (ACS) or stable ischaemic heart disease were associated with mid-term survival in patients undergoing CABG.
   METHODS: We performed a single-centre retrospective study involving consecutive CABG operations from 2011 to 2016. Post-discharge survival was ascertained via patient-level data linkage with the State of Connecticut vital statistics. Baseline and postoperative variables were compared between the two groups. The multivariate Cox proportional hazard model, adjusted for demographics and comorbidity, was used to show whether the presenting syndrome category was independently associated with mid-term survival.
   RESULTS: A total of 1631 patients were included: 794 with stable ischaemic heart disease and 837 with ACS. Patients with ACS who underwent CABG showed more comorbidities. The overall 30-day mortality rate was 1.8% (ACS 2.3% vs stable ischaemic heart disease 1.3%; P = 0.12). In-hospital, postoperative outcomes revealed higher rates of prolonged ventilation (11.7% vs 4.8%; P < 0.001), pneumonia (6.6% vs 3.9%; P = 0.016) and stay in the intensive care unit (3.7 +/- 4.0 vs 3.2 +/- 2.7 days; P = 0.014) in patients with ACS. The overall mean duration of the long-term follow-up period was 27.9 +/- 16.5 months, during which 117 deaths occurred. The multivariable Cox proportional hazard model adjusted for demographics and comorbidity showed that ACS was not a predictor of mid-term mortality [hazard ratio (HR) 1.26, 95% confidence interval (CI) 0.84-1.90; P = 0.26]. Other significant predictors were cardiogenic shock (HR 2.12, 95% CI 1.04-4.33; P = 0.039) and history of congestive heart failure (HR 1.78, 95% CI 1.18-2.69; P = 0.0062).
   CONCLUSIONS: The presenting syndrome was not an independent predictor of the mid-term mortality rate. The results indicate that the classification of the presenting syndrome may be fluid and that clinical decision-making for postoperative care of patients who have CABG directed by category of presenting syndrome needs careful consideration. These data should be interpreted in the context of the limitations of this study.
C1 [Bin Mahmood, Syed Usman; Mori, Makoto; Yousef, Sameh; Mullan, Clancy W.; Mangi, Abeel A.; Geirsson, Arnar] Yale Univ Sch Med, Dept Surg, Sect Cardiac Surg, BB204,330 Cedar St,POB 208039, New Haven, CT 06510 USA.
C3 Yale University
RP Geirsson, A (通讯作者)，Yale Univ Sch Med, Dept Surg, Sect Cardiac Surg, BB204,330 Cedar St,POB 208039, New Haven, CT 06510 USA.
EM arnar.geirsson@yale.edu
OI Mullan, Clancy/0000-0002-2774-251X
CR Ahmadi A, 2016, CIRC RES, V119, P317, DOI 10.1161/CIRCRESAHA.116.308952
   Aldea GS, 2009, ANN THORAC SURG, V87, P1828, DOI 10.1016/j.athoracsur.2009.03.067
   Amsterdam EA, 2014, J AM COLL CARDIOL, V64, P2713, DOI [10.1016/j.jacc.2014.10.011, 10.1161/CIR.0000000000000134, 10.1016/j.jacc.2014.09.017]
   Benjamin EJ, 2018, CIRCULATION, V137, pE67, DOI [10.1161/CIR.0000000000000558, 10.1161/CIR.0000000000000485, 10.1161/CIR.0000000000000530]
   Deo SV, 2013, J CARDIAC SURG, V28, P109, DOI 10.1111/jocs.12074
   Fokkema ML, 2016, EUROINTERVENTION, V12, P303, DOI 10.4244/EIJY15M10_07
   Garcia S, 2013, J AM COLL CARDIOL, V62, P1421, DOI 10.1016/j.jacc.2013.05.033
   Garcia S, 2009, DES AUT TEST EUROPE, P898
   Hirsch A, 2009, AM J CARDIOL, V104, P333, DOI 10.1016/j.amjcard.2009.03.052
   Levey AS, 1999, ANN INTERN MED, V130, P461, DOI 10.7326/0003-4819-130-6-199903160-00002
   Levine GN, 2011, CIRCULATION, V124, pE574, DOI 10.1161/CIR.0b013e31823ba622
   Madder RD, 2012, CIRC-CARDIOVASC INTE, V5, P55, DOI 10.1161/CIRCINTERVENTIONS.111.963934
   Mori M, 2018, ANN CARDIOTHORAC SUR, V7, P628, DOI 10.21037/acs.2018.08.01
   O'Gara PT, 2013, CIRCULATION, V127, pE362, DOI 10.1161/CIR.0b013e3182742cf6
   Shahian DM, 2009, ANN THORAC SURG, V88, pS2, DOI 10.1016/j.athoracsur.2009.05.053
   Shemin RJ, 2016, J THORAC CARDIOV SUR, V152, P1276, DOI 10.1016/j.jtcvs.2016.04.047
   Stone GW, 2018, EUR HEART J, V39, P4112, DOI 10.1093/eurheartj/ehy562
   Une D, 2014, CIRCULATION, V130, pS12, DOI 10.1161/CIRCULATIONAHA.113.008227
   van Diepen S, 2017, J AM COLL CARDIOL, V69, P119, DOI 10.1016/j.jacc.2016.10.043
   Veselova TN, 2013, KARDIOLOGIYA, V53, P14
   Vranckx P, 2015, EUROINTERVENTION, V11, P171, DOI 10.4244/EIJV11I2A31
   Windecker S, 2014, BMJ-BRIT MED J, V348, DOI 10.1136/bmj.g3859
   Wiviott SD, 2007, NEW ENGL J MED, V357, P2001, DOI 10.1056/NEJMoa0706482
NR 23
TC 1
Z9 1
U1 0
U2 0
PU OXFORD UNIV PRESS
PI OXFORD
PA GREAT CLARENDON ST, OXFORD OX2 6DP, ENGLAND
SN 1569-9293
EI 1569-9285
J9 INTERACT CARDIOV TH
JI Interact Cardiovasc. Thorac. Surg.
PD FEB
PY 2020
VL 30
IS 2
BP 243
EP 248
DI 10.1093/icvts/ivz259
PG 6
WC Cardiac & Cardiovascular Systems; Respiratory System; Surgery
WE Science Citation Index Expanded (SCI-EXPANDED)
SC Cardiovascular System & Cardiology; Respiratory System; Surgery
GA KR7IQ
UT WOS:000517789800007
PM 31713612
DA 2023-05-13
ER

PT J
AU Kim, K
   Lee, TA
   Ardati, AK
   DiDomenico, RJ
   Touchette, DR
   Walton, SM
AF Kim, Kibum
   Lee, Todd A.
   Ardati, Amer K.
   DiDomenico, Robert J.
   Touchette, Daniel R.
   Walton, Surrey M.
TI Comparative Effectiveness of Oral Antiplatelet Agents in Patients with
   Acute Coronary Syndrome
SO PHARMACOTHERAPY
LA English
DT Article
DE prasugrel; ticagrelor; clopidogrel; comparative effectiveness; acute
   coronary syndrome; percutaneous coronary intervention
ID ACUTE MYOCARDIAL-INFARCTION; DISCHARGE DIAGNOSIS CODES; POSITIVE
   PREDICTIVE-VALUE; ASSOCIATION TASK-FORCE; RESOURCE UTILIZATION;
   ARTERY-DISEASE; CLOPIDOGREL; PRASUGREL; TICAGRELOR; INTERVENTION
AB OBJECTIVE In randomized controlled trials, prasugrel and ticagrelor reduced cardiovascular complications in patients with acute coronary syndrome (ACS) compared with clopidogrel. However, limited head-to-head comparisons have been conducted across the three antiplatelet agents using real-world data. The aim of this study was to compare clinical outcomes of three strategies during a 1-year period after percutaneous coronary intervention (PCI).
   METHODS Rates of all-cause and acute myocardial infarction (AMI) hospitalizations were compared retrospectively using an insurance claims database. Patients who filled a prescription for an oral antiplatelet agent between September 2011 and December 2013 for post ACS-PCI care were identified. Time to allcause and AMI hospitalization for a 365-day postdischarge period was compared using Cox proportional hazard models controlling for potential confounders within a propensity score matched cohort.
   RESULTS A matched cohort of 9504 clopidogrel, 7128 prasugrel, and 2376 ticagrelor patients was analyzed. The 1-year hazard ratio (HR) for the two newer agents versus clopidogrel was 0.84 (0.78-0.91). The HR for the newer agents versus clopidogrel of admission with AMI as the primary diagnosis was 0.78 (0.61-1.03), and for AMI as any diagnosis during a hospitalization was 0.88 (0.77-1.00). The HR of all-cause admission for ticagrelor versus prasugrel was 0.97 (0.84-1.13), and the HRs of AMI-related admission were not statistically significant between the two agents. Robustness checks across statistical methods to control for potential confounders did not influence the conclusion.
   CONCLUSION This real-world study demonstrated that use of the newer agents following PCI was associated with a decrease in all-cause and AMI-related hospitalizations. However, no significant difference was found in the rate of admission between ticagrelor versus prasugrel. Due to concerns regarding statistical power, future studies should examine larger cohorts to obtain more precise estimates for AMI hospitalization for ticagrelor and prasugrel.
C1 [Kim, Kibum] Univ Utah, Pharmacotherapy Outcomes Res Ctr, Salt Lake City, UT USA.
   [Kim, Kibum] Univ Utah, Dept Pathol, Salt Lake City, UT USA.
   [Lee, Todd A.; Touchette, Daniel R.; Walton, Surrey M.] UIC, Dept Pharm Syst Outcomes & Policy, Coll Pharm, Chicago, IL USA.
   [Lee, Todd A.; DiDomenico, Robert J.; Touchette, Daniel R.; Walton, Surrey M.] UIC, Ctr Pharmacoepidemiol & Pharmacoecon Res, Chicago, IL USA.
   [Ardati, Amer K.] UIC, Div Cardiol, Coll Med, Chicago, IL USA.
   [DiDomenico, Robert J.] UIC, Dept Pharm Practice, Coll Pharm, Chicago, IL USA.
C3 Utah System of Higher Education; University of Utah; Utah System of
   Higher Education; University of Utah; University of Illinois System;
   University of Illinois Chicago; University of Illinois System;
   University of Illinois Chicago; University of Illinois System;
   University of Illinois Chicago; University of Illinois System;
   University of Illinois Chicago
RP Walton, SM (通讯作者)，833 S Wood St,MC 871, Chicago, IL 60612 USA.
EM walton@uic.edu
RI DiDomenico, Robert J./AAU-2128-2021; DiDomenico, Robert J./AFV-5274-2022
OI DiDomenico, Robert J./0000-0002-9374-8012; DiDomenico, Robert
   J./0000-0002-9374-8012
CR Amsterdam EA, 2014, CIRCULATION, V130, P2354, DOI 10.1161/CIR.0000000000000133
   Anderson JL, 2007, J AM COLL CARDIOL, V50, P652, DOI 10.1016/j.jacc.2007.02.028
   Andrade SE, 2012, PHARMACOEPIDEM DR S, V21, P100, DOI 10.1002/pds.2312
   Arnold SV, 2015, J AM HEART ASSOC, V4, DOI 10.1161/JAHA.114.001352
   AstraZeneca, 2015, BRILINTA PACK INS
   Bae JP, 2014, CURR MED RES OPIN, V30, P2207, DOI 10.1185/03007995.2014.941055
   Bavishi C, 2015, AM J CARDIOL, V116, P809, DOI 10.1016/j.amjcard.2015.05.058
   Berenson K, 2010, ADV THER, V27, P564, DOI 10.1007/s12325-010-0048-z
   Biondi-Zoccai G, 2012, CURR VASC PHARMACOL, V10, P454, DOI 10.2174/157016112800812782
   Brandt JT, 2007, AM HEART J, V153, DOI 10.1016/j.ahj.2006.10.010
   Eli Lilly and Company, 2015, EFFIENT PACK INS
   FUSTER V, 1992, NEW ENGL J MED, V326, P242, DOI 10.1056/NEJM199201233260406
   Guimaraes PO, 2015, EXPERT OPIN PHARMACO, V16, P1983, DOI 10.1517/14656566.2015.1074180
   Gurbel PA, 2014, THROMB HAEMOSTASIS, V112, P589, DOI 10.1160/TH13-10-0891
   Husted S, 2006, EUR HEART J, V27, P1038, DOI 10.1093/eurheartj/ehi754
   Jneid H, 2012, J AM COLL CARDIOL, V60, P645, DOI 10.1016/j.jacc.2012.06.004
   Johnston SS, 2011, J OCCUP ENVIRON MED, V53, P2, DOI 10.1097/JOM.0b013e31820290f4
   Jones SA, 2014, STROKE, V45, P3219, DOI 10.1161/STROKEAHA.114.006316
   King Spencer B 3rd, 2008, J Am Coll Cardiol, V51, P172, DOI 10.1016/j.jacc.2007.10.002
   Kiyota Y, 2004, AM HEART J, V148, P99, DOI 10.1016/j.ahj.2004.02.013
   Kowalczyk M, 2009, MED SCI MONITOR, V15, pMS24
   Larmore C, 2016, CATHETER CARDIO INTE, V88, P535, DOI 10.1002/ccd.26279
   McCormick N, 2014, PLOS ONE, V9, DOI 10.1371/journal.pone.0092286
   Menzin J, 2008, CURR MED RES OPIN, V24, P461, DOI 10.1185/030079908X261096 
   Molife C, 2015, J MED ECON, V18, P898, DOI 10.3111/13696998.2015.1060979
   Motovska Z, 2016, CIRCULATION, V134, P1603, DOI 10.1161/CIRCULATIONAHA.116.024823
   Norgard NB, 2015, THER ADV CHRONIC DIS, V6, P204, DOI 10.1177/2040622315584113
   O'Gara PT, 2013, CIRCULATION, V127, pE362, DOI 10.1161/CIR.0b013e3182742cf6
   Olson WH, 2014, J CLIN PHARM THER, V39, P663, DOI 10.1111/jcpt.12209
   Pladevall M, 1996, INT J EPIDEMIOL, V25, P948, DOI 10.1093/ije/25.5.948
   Plakht Y, 2016, INT J CARDIOL, V203, P1073, DOI 10.1016/j.ijcard.2015.11.072
   Quan HD, 2005, MED CARE, V43, P1130, DOI 10.1097/01.mlr.0000182534.19832.83
   Rosamond WD, 2004, AM J EPIDEMIOL, V160, P1137, DOI 10.1093/aje/kwh341
   Sacco RL, 2013, STROKE, V44, P2064, DOI 10.1161/STR.0b013e318296aeca
   Sanchis J, 2011, MAYO CLIN PROC, V86, P291, DOI 10.4065/mcp.2010.0702
   Simeone J, 2015, AM J CARDIOVASC DRUG, V15, P337, DOI 10.1007/s40256-015-0147-y
   Singh S, 2016, AM J THER, V23, pE52, DOI 10.1097/MJT.0000000000000350
   Tantry US, 2010, CIRC-CARDIOVASC GENE, V3, P556, DOI 10.1161/CIRCGENETICS.110.958561
   Wallentin L, 2009, NEW ENGL J MED, V361, P1045, DOI 10.1056/NEJMoa0904327
   Wiviott SD, 2007, NEW ENGL J MED, V357, P2001, DOI 10.1056/NEJMoa0706482
   Zhao ZX, 2011, BMC HEALTH SERV RES, V11, DOI 10.1186/1472-6963-11-35
NR 41
TC 7
Z9 7
U1 0
U2 4
PU WILEY
PI HOBOKEN
PA 111 RIVER ST, HOBOKEN 07030-5774, NJ USA
SN 0277-0008
EI 1875-9114
J9 PHARMACOTHERAPY
JI Pharmacotherapy
PD AUG
PY 2017
VL 37
IS 8
BP 877
EP 887
DI 10.1002/phar.1961
PG 11
WC Pharmacology & Pharmacy
WE Science Citation Index Expanded (SCI-EXPANDED)
SC Pharmacology & Pharmacy
GA FE4DN
UT WOS:000408164700005
PM 28555946
DA 2023-05-13
ER

PT J
AU Buckley, BJR
   Harrison, SL
   Hill, A
   Underhill, P
   Lane, DA
   Lip, GYH
AF Buckley, Benjamin J. R.
   Harrison, Stephanie L.
   Hill, Andrew
   Underhill, Paula
   Lane, Deirdre A.
   Lip, Gregory Y. H.
TI Stroke-Heart Syndrome: Incidence and Clinical Outcomes of Cardiac
   Complications Following Stroke
SO STROKE
LA English
DT Article
DE acute coronary syndrome; arrythmias; atrial fibrillation;
   cerebrovascular disorders; heart failure; ischemic stroke; secondary
   prevention
AB Background: The risk of major adverse cardiovascular events is substantially increased following a stroke. Although exercise-based cardiac rehabilitation has been shown to improve prognosis following cardiac events, it is not part of routine care for people following a stroke. We, therefore, investigated the association between cardiac rehabilitation and major adverse cardiovascular events for people following a stroke. Following a stroke, individuals have an increased risk of new-onset cardiovascular complications. However, the incidence and long-term clinical consequence of newly diagnosed cardiovascular complications following a stroke is unclear. The aim of the present study was to investigate the incidence and long-term clinical outcomes of newly diagnosed cardiovascular complications following incident ischemic stroke. Methods: A retrospective cohort study was conducted using anonymized electronic medical records from 53 participating health care organizations. Patients with incident ischemic stroke aged >= 18 years with 5 years of follow-up were included. Patients who were diagnosed with new-onset cardiovascular complications (heart failure, severe ventricular arrhythmia, atrial fibrillation, ischemic heart disease, Takotsubo syndrome) within 4-weeks (exposure) of incident ischemic stroke were 1:1 propensity score-matched (age, sex, ethnicity, comorbidities, cardiovascular care) with ischemic stroke patients who were not diagnosed with a new-onset cardiovascular complication (control). Logistic regression models produced odds ratios (OR) with 95% CIs for 5-year incidence of all-cause mortality, recurrent stroke, hospitalization, and acute myocardial infarction. Results: Of 365 383 patients with stroke with 5-year follow-up: 11.1% developed acute coronary syndrome; 8.8% atrial fibrillation/flutter; 6.4% heart failure; 1.2% severe ventricular arrythmias; and 0.1% Takotsubo syndrome within 4 weeks of incident ischemic stroke. Following propensity score matching, odds of 5-year all-cause mortality were significantly higher in stroke patients with acute coronary syndrome (odds ratio, 1.49 [95% CI, 1.44-1.54]), atrial fibrillation/flutter (1.45 [1.40-1.50]), heart failure (1.83 [1.76-1.91]), and severe ventricular arrhythmias (2.08 [1.90-2.29]), compared with matched controls. Odds of 5-year rehospitalization and acute myocardial infarction were also significantly higher for patients with stroke diagnosed with new-onset cardiovascular complications. Takotsubo syndrome was associated with significantly higher odds of 5-year composite major adverse cardiovascular events (1.89 [1.29-2.77]). Atrial fibrillation/flutter was the only new-onset cardiac complication associated with significantly higher odds of recurrent ischemic stroke at 5 years (1.10 [1.07-1.14]). Conclusions: New-onset cardiovascular complications diagnosed following an ischemic stroke are very common and associate with significantly worse 5-year prognosis in terms of major adverse cardiovascular events. People with stroke and newly diagnosed cardiovascular complications had >50% prevalence of recurrent stroke at 5 years.
C1 [Buckley, Benjamin J. R.; Harrison, Stephanie L.; Lane, Deirdre A.; Lip, Gregory Y. H.] Univ Liverpool, Liverpool Ctr Cardiovasc Sci, Liverpool Heart & Chest Hosp, Liverpool, Merseyside, England.
   [Buckley, Benjamin J. R.; Harrison, Stephanie L.; Lane, Deirdre A.; Lip, Gregory Y. H.] Univ Liverpool, Inst Life Course & Med Sci, Dept Cardiovasc & Metab Med, Liverpool, Merseyside, England.
   [Hill, Andrew] St Helens & Knowsley Leaching Hosp NHS Trust, Dept Med Older People, Whiston Hosp, Prescot, England.
   [Underhill, Paula] TriNetX LLC, London, England.
   [Lane, Deirdre A.; Lip, Gregory Y. H.] Aalborg Univ, Dept Clin Med, Aalborg, Denmark.
C3 Liverpool Heart & Chest Hospital; N8 Research Partnership; RLUK-
   Research Libraries UK; University of Liverpool; N8 Research Partnership;
   RLUK- Research Libraries UK; University of Liverpool; Whiston Hospital;
   Aalborg University
RP Buckley, BJR (通讯作者)，Univ Liverpool, Liverpool Ctr Cardiovasc Sci, William Henry Duncan Bldg, Liverpool L7 8TX, Merseyside, England.
EM benjamin.buckley@liverpool.ac.uk
RI Buckley, Ben/IAP-6066-2023
OI Lane, Deirdre/0000-0002-5604-9378; Buckley,
   Benjamin/0000-0002-1479-8872; Hill, Andrew/0000-0002-2875-0546
FU TriNetX LLC
FX TriNetX LLC funded the acquisition of the data used through use of the
   network database.
CR Buckley BJR, 2022, CEREBROVASC DIS, V51, P488, DOI 10.1159/000521025
   Chong WF, 2011, BMC HEALTH SERV RES, V11, DOI 10.1186/1472-6963-11-105
   Kumar S, 2010, LANCET NEUROL, V9, P105, DOI 10.1016/S1474-4422(09)70266-2
   Prosser J, 2007, STROKE, V38, P2295, DOI 10.1161/STROKEAHA.106.471813
   Scheitz JF, 2018, LANCET NEUROL, V17, P1109, DOI 10.1016/S1474-4422(18)30336-3
   Sposato LA, 2021, STROKE, V52, P3696, DOI 10.1161/STROKEAHA.121.033970
   Sposato LA, 2020, J AM COLL CARDIOL, V76, P2768, DOI 10.1016/j.jacc.2020.10.009
NR 7
TC 12
Z9 12
U1 4
U2 7
PU LIPPINCOTT WILLIAMS & WILKINS
PI PHILADELPHIA
PA TWO COMMERCE SQ, 2001 MARKET ST, PHILADELPHIA, PA 19103 USA
SN 0039-2499
EI 1524-4628
J9 STROKE
JI Stroke
PD MAY
PY 2022
VL 53
IS 5
BP 1759
EP 1763
DI 10.1161/STROKEAHA.121.037316
PG 5
WC Clinical Neurology; Peripheral Vascular Disease
WE Science Citation Index Expanded (SCI-EXPANDED)
SC Neurosciences & Neurology; Cardiovascular System & Cardiology
GA 0S8CB
UT WOS:000786496400046
PM 35354300
OA Bronze, Green Accepted
DA 2023-05-13
ER

PT J
AU Roumeliotis, A
   Claessen, BE
   Sartori, S
   Cao, D
   Qiu, HB
   Camaj, A
   Nicolas, J
   Chandiramani, R
   Goel, R
   Chiarito, M
   Torguson, R
   Sweeny, J
   Barman, N
   Krishnan, P
   Kini, A
   Sharma, SK
   Dangas, G
   Mehran, R
AF Roumeliotis, Anastasios
   Claessen, Bimmer E.
   Sartori, Samantha
   Cao, Davide
   Qiu, Hanbo
   Camaj, Anton
   Nicolas, Johny
   Chandiramani, Rishi
   Goel, Ridhima
   Chiarito, Mauro
   Torguson, Rebecca
   Sweeny, Joseph
   Barman, Nitin
   Krishnan, Prakash
   Kini, Annapoorna
   Sharma, Samin K.
   Dangas, George
   Mehran, Roxana
TI Impact of sex on long-term cardiovascular outcomes of patients
   undergoing percutaneous coronary intervention for acute coronary
   syndromes
SO CATHETERIZATION AND CARDIOVASCULAR INTERVENTIONS
LA English
DT Article
DE ACS; NSTEMI; gender; coronary artery disease; outcomes; studies
ID ACUTE MYOCARDIAL-INFARCTION; GENDER-DIFFERENCES; WOMEN; MINORITIES;
   MORTALITY; HEALTH; MEN; AGE
AB Background Women with acute coronary syndrome (ACS) generally present with more comorbidities and experience worse clinical outcomes compared with males. However, it is unclear whether this represents genuine sex-related difference or stems from clinical, procedural and socioeconomic factors.
   Methods We analyzed consecutive patients undergoing percutaneous coronary intervention (PCI) for ST-segment elevation myocardial infarction (STEMI), non-STEMI or unstable angina at a single tertiary-care center. Exclusion criteria were unknown sex, age < 18 years and PCI with bare metal stent or without stent placement. The study population was stratified according to sex. The primary endpoint was major adverse cardiac and cerebrovascular events (MACCE) defined as the composite of death, spontaneous myocardial infarction, or stroke at 1 year. Secondary endpoints were individual components of MACCE, target vessel revascularization (TVR) and clinically significant bleeding.
   Results Of the 7362 patients included, 5031 (68.3%) were men and 2331 (31.7%) women. Women were older and presented with a higher burden of comorbidities while men had more complex coronary anatomy. The incidence of 1 year MACCE was significantly higher among women (8.0% versus 5.6%; p < 0.01) compared to men. Women also experienced a higher rate of bleeding (2.3% vs. 1.4%; p = 0.02) while there were no differences between groups in terms of TVR (8.1% vs. 7.8%; p-value = 0.83). Differences in outcomes were attenuated after multivariable adjustment. Findings were consistent across ACS subgroups.
   Conclusions In a contemporary ACS population treated with drug-eluting stents, women experienced a higher crude rate of 1-year MACCE. This was no longer apparent after accounting for baseline imbalances.
C1 [Roumeliotis, Anastasios; Claessen, Bimmer E.; Sartori, Samantha; Cao, Davide; Qiu, Hanbo; Camaj, Anton; Nicolas, Johny; Chandiramani, Rishi; Goel, Ridhima; Chiarito, Mauro; Torguson, Rebecca; Sweeny, Joseph; Barman, Nitin; Krishnan, Prakash; Kini, Annapoorna; Sharma, Samin K.; Dangas, George; Mehran, Roxana] Icahn Sch Med Mt Sinai, Zena & Michael A Wiener Cardiovasc Inst, New York, NY 10029 USA.
C3 Icahn School of Medicine at Mount Sinai
RP Mehran, R (通讯作者)，Icahn Sch Med Mt Sinai, Zena & Michael A Wiener Cardiovasc Inst, Ctr Intervent Cardiovasc Res & Clin Trials, 1 Gustave L Levy Pl,Box 1030, New York, NY 10029 USA.
EM roxana.mehran@mountsinai.org
RI Goel, Ridhima/AAB-2712-2019; Nicolas, Johny/AAB-6000-2021; Cao,
   Davide/ADH-5447-2022; Chiarito, Mauro/AAC-6819-2022; Mehran,
   Roxana/ABF-4160-2021
OI Goel, Ridhima/0000-0003-2626-2423; Nicolas, Johny/0000-0002-3015-3361;
   Cao, Davide/0000-0001-7755-4069; Chiarito, Mauro/0000-0002-9333-2658;
   Chandiramani, Rishi/0000-0001-8659-6850; krishnan,
   prakash/0000-0003-2871-3689
FU CSL Behring
FX We would like to acknowledge all the research personnel at Mount Sinai
   Hospital who helped in data collection. The project was partially funded
   by CSL Behring.
CR Akhter N, 2009, AM HEART J, V157, P141, DOI 10.1016/j.ahj.2008.08.012
   Argulian E, 2006, AM J CARDIOL, V98, P48, DOI 10.1016/j.amjcard.2006.01.048
   Batchelor W, 2017, JAMA CARDIOL, V2, P1303, DOI 10.1001/jamacardio.2017.3802
   Benjamin EJ, 2019, CIRCULATION, V139, pE56, DOI [10.1161/CIR.0000000000000659, 10.1161/CIR.0000000000000746]
   Berger JS, 2009, JAMA-J AM MED ASSOC, V302, P874, DOI 10.1001/jama.2009.1227
   Cenko E, 2018, JAMA INTERN MED, V178, P632, DOI 10.1001/jamainternmed.2018.0514
   Chandrasekhar J, 2017, CATHETER CARDIO INTE, V89, P629, DOI 10.1002/ccd.26606
   Chichareon P, 2020, JAMA CARDIOL, V5, P21, DOI 10.1001/jamacardio.2019.4296
   Cirillo P, 2019, ANGIOLOGY, V70, P257, DOI 10.1177/0003319718783866
   Dreyer RP, 2016, EUR HEART J-ACUTE CA, V5, P43, DOI 10.1177/2048872615568967
   Duvernoy CS, 2010, AM HEART J, V159, P677, DOI 10.1016/j.ahj.2009.12.040
   Gupta T, 2018, CIRC-CARDIOVASC INTE, V11, DOI DOI 10.1161/CIRCINTERVENTIONS.117.005735
   Hao YC, 2019, CIRCULATION, V139, P1776, DOI 10.1161/CIRCULATIONAHA.118.037655
   Pancholy SB, 2014, JAMA INTERN MED, V174, P1822, DOI 10.1001/jamainternmed.2014.4762
   Roswell RO, 2017, J AM HEART ASSOC, V6, DOI 10.1161/JAHA.116.004521
   Sardar MR, 2014, JAMA INTERN MED, V174, P1868, DOI 10.1001/jamainternmed.2014.4758
   SULLIVAN JM, 1988, ANN INTERN MED, V108, P358, DOI 10.7326/0003-4819-108-3-358
   Tran HV, 2017, AM J CARDIOL, V120, P1223, DOI 10.1016/j.amjcard.2017.07.004
   Vaccarino V, 1998, ARCH INTERN MED, V158, P2054, DOI 10.1001/archinte.158.18.2054
   Yu J, 2015, CATHETER CARDIO INTE, V85, P359, DOI 10.1002/ccd.25630
NR 20
TC 3
Z9 3
U1 0
U2 2
PU WILEY
PI HOBOKEN
PA 111 RIVER ST, HOBOKEN 07030-5774, NJ USA
SN 1522-1946
EI 1522-726X
J9 CATHETER CARDIO INTE
JI Catheter. Cardiovasc. Interv.
PD OCT
PY 2021
VL 98
IS 4
BP E494
EP E500
DI 10.1002/ccd.29754
EA MAY 2021
PG 7
WC Cardiac & Cardiovascular Systems
WE Science Citation Index Expanded (SCI-EXPANDED)
SC Cardiovascular System & Cardiology
GA UZ8KA
UT WOS:000653683300001
PM 34032363
DA 2023-05-13
ER

PT J
AU Koganti, S
   Rakhit, RD
AF Koganti, Sudheer
   Rakhit, Roby D.
TI Management of high-risk non-ST elevation myocardial infarction in the
   UK: need for alternative models of care to reduce length of stay and
   admission to angiography times
SO CLINICAL MEDICINE
LA English
DT Article
DE NSTE-ACS; NSTEMI; dedicated pathways; NHS; hospital stay
ID MORTALITY
AB The roll out of the primary percutaneous coronary intervention pathway as the default treatment for patients with ST elevation myocardial infarction (STEMI) across the NHS has led to a paradigm shift in the model of care resulting in a significant improvement in mortality. In comparison, a similar care plan does not exist for non-ST elevation acute coronary syndrome (NSTE-ACS) despite the fact that patients presenting with high-risk non-STEMI carry a similar if not higher mortality at six months in comparison to STEMI. In this article we focus on the contemporary management of NSTE-ACS in the NHS and also look at some of the dedicated pathways already developed and implemented successfully in expediting treatment and decreasing hospital stay without compromising the safety of patients.
C1 [Koganti, Sudheer] Royal Free Hosp, Dept Cardiol, London NW3 2QG, England.
   [Koganti, Sudheer; Rakhit, Roby D.] UCL Inst Cardiovasc Sci, London, England.
   [Rakhit, Roby D.] Royal Free Hosp, Dept Cardiol, London NW3 2QG, England.
C3 University of London; RLUK- Research Libraries UK; University College
   London; Royal Free London NHS Foundation Trust; UCL Medical School;
   RLUK- Research Libraries UK; University of London; University College
   London; University of London; RLUK- Research Libraries UK; University
   College London; Royal Free London NHS Foundation Trust; UCL Medical
   School
RP Rakhit, RD (通讯作者)，Royal Free Hosp, Pond St, London NW3 2QG, England.
EM roby.rakhit@nhs.net
CR Allen LA, 2006, AM HEART J, V151, P1065, DOI 10.1016/j.ahj.2005.05.019
   Bellenger NG, 2004, LANCET, V363, P1399, DOI 10.1016/S0140-6736(04)16065-0
   Fox KAA, 2006, BMJ-BRIT MED J, V333, P1091, DOI 10.1136/bmj.38985.646481.55
   Fox KAA, 2010, J AM COLL CARDIOL, V55, P2435, DOI 10.1016/j.jacc.2010.03.007
   Hamm CW, 2011, EUR HEART J, V32, P2999, DOI 10.1093/eurheartj/ehr236
   Katritsis DG, 2011, EUR HEART J, V32, P32, DOI 10.1093/eurheartj/ehq276
   Keeley EC, 2003, LANCET, V361, P13, DOI 10.1016/S0140-6736(03)12113-7
   Koganti S, 2015, HEART, V101, pA13, DOI 10.1136/heartjnl-2015-308066.23
   Liu SD, 2011, CLIN MED, V11, P213, DOI 10.7861/clinmedicine.11-3-213
   London Health Programmes, 2010, CARD PROJ PROP MOD C
   Murray CJL, 1997, LANCET, V349, P1498, DOI 10.1016/S0140-6736(96)07492-2
   Myocardial Ischaemia National Audit Project, 2013, NHS CAR PAT HEART AT
   Myocardial Ischaemia National Audit Project, 2010, NHS CAR PAT HEART AT
   National Institute for Health and Care Excellence, 2010, UNST ANG NSTEMI EARL
   Rathod KS, 2013, BMJ OPEN, V3, DOI 10.1136/bmjopen-2013-003063
   World Health Organization (WHO), 2011, GLOBAL STATUS REPORT
NR 16
TC 4
Z9 4
U1 0
U2 1
PU ROY COLL PHYS LONDON EDITORIAL OFFICE
PI LONDON
PA 11 ST ANDREWS PLACE REGENTS PARK, LONDON NW1 4LE, ENGLAND
SN 1470-2118
EI 1473-4893
J9 CLIN MED
JI Clin. Med.
PD DEC
PY 2015
VL 15
IS 6
BP 522
EP 525
DI 10.7861/clinmedicine.15-6-522
PG 4
WC Medicine, General & Internal
WE Science Citation Index Expanded (SCI-EXPANDED)
SC General & Internal Medicine
GA CX9ZP
UT WOS:000366065600005
PM 26621938
OA Green Published, gold
DA 2023-05-13
ER

PT J
AU Xu, SP
   Li, ZP
   Yang, TQ
   Li, LJ
   Song, XW
   Hao, YC
   Smith, SC
   Fonarow, GC
   Morgan, L
   Liu, J
   Liu, J
   Zhao, D
   Yang, Q
   Zhou, X
   Li, YL
AF Xu, Shaopeng
   Li, Ziping
   Yang, Tianqi
   Li, Linjie
   Song, Xiwen
   Hao, Yongchen
   Smith, Sidney C.
   Fonarow, Gregg C.
   Morgan, Louise
   Liu, Jing
   Liu, Jun
   Zhao, Dong
   Yang, Qing
   Zhou, Xin
   Li, Yongle
TI Association between early oral beta-blocker therapy and risk for
   in-hospital major bleeding after percutaneous coronary intervention for
   acute coronary syndrome: findings from CCC-ACS project
SO EUROPEAN HEART JOURNAL-QUALITY OF CARE AND CLINICAL OUTCOMES
LA English
DT Article
DE Acute coronary syndrome; Percutaneous coronary intervention; Bleeding;
   beta-blocker
ID ACUTE MYOCARDIAL-INFARCTION; EVENTS; RATIONALE; MORTALITY; OUTCOMES;
   DESIGN; CHINA
AB Aims Information regarding beta-blocker use and bleeding risk in patients on antithrombotic therapy in contemporary practice is limited. We examined the association between early (within the first 24 hours) oral beta-blocker therapy and major in-hospital bleeds among acute coronary syndrome (ACS) patients treated with percutaneous coronary intervention (PCI).
   Methods and results In the Improving Care for Cardiovascular Disease in China-ACS project, among patients without contraindications to beta-blocker, we examined the association between early oral beta-blocker exposure [users/non-users, dosing, and type (metoprolol vs. bisoprolol)] and major in-hospital bleeds. Of the 43 640 eligible patients, 36.0% patients received early oral beta-blocker and 637 major bleeds were recorded. Compared with non-users, early oral beta-blocker was associated reduced risks for major bleeds [odds ratio (OR): 0.48; 95% confidence interval (CI): 0.38-0.61] and in-hospital mortality (OR: 0.47; 95% CI: 0.34-0.64) in multivariable-adjusted logistic regression models. Early oral beta-blocker use associated reduction in major bleeding was evident both in high-dose (defined by metoprolol-equivalent dose >= 50 mg/day) users (OR: 0.47; 95% CI: 0.33-0.68) and in low-dose users (metoprolol-equivalent dose <50 mg/day; OR: 0.61; 95% CI: 0.47-0.79). No significant difference was observed between metoprolol and bisoprolol in terms of reductions in major bleeding and mortality. Analyses based on inverse-probability-of-treatment-weighted regression adjustment and propensity-score matching yielded consistent findings.
   Conclusion In this retrospective study based on the nationwide ACS registry, among patients treated by PCI, in addition to a reduction in in-hospital mortality, oral beta-blocker therapy initiated within the first 24 hours was associated with a reduced risk for major in-hospital bleeds.
   [GRAPHICS]
   .
C1 [Xu, Shaopeng; Li, Ziping; Yang, Tianqi; Li, Linjie; Song, Xiwen; Yang, Qing; Zhou, Xin; Li, Yongle] Tianjin Med Univ Gen Hosp, Dept Cardiol, 154 Anshan Rd, Tianjin 300052, Peoples R China.
   [Hao, Yongchen; Liu, Jing; Liu, Jun; Zhao, Dong] Capital Med Univ, Beijing Anzhen Hosp,Dept Epidemiol, Key Lab Remodeling Related Cardiovasc Dis,Beijing, Minist Educ,Beijing Municipal Key Lab Clin Epidem, 2 Anzhen Rd, Beijing 100029, Peoples R China.
   [Hao, Yongchen; Liu, Jing; Liu, Jun; Zhao, Dong] Capital Med Univ, Beijing Anzhen Hosp,Dept Cardiol, Key Lab Remodeling Related Cardiovasc Dis,Beijing, Minist Educ,Beijing Municipal Key Lab Clin Epidem, 2 Anzhen Rd, Beijing 100029, Peoples R China.
   [Smith, Sidney C.] Univ N Carolina, Div Cardiol, 140 Friday Ctr Dr, Chapel Hill, NC 27517 USA.
   [Fonarow, Gregg C.] Univ Calif Los Angeles, David Geffen Sch Med, Div Cardiol, Geffen Hall 885 Tiverton Dr, Los Angeles, CA 90095 USA.
   [Morgan, Louise] Amer Heart Assoc, Int Qual Improvement Dept, 7272 Greenville Ave, Dallas, TX 75231 USA.
C3 Tianjin Medical University; Capital Medical University; Capital Medical
   University; University of North Carolina; University of North Carolina
   Chapel Hill; University of California System; University of California
   Los Angeles; University of California Los Angeles Medical Center; David
   Geffen School of Medicine at UCLA
RP Zhou, X; Li, YL (通讯作者)，Tianjin Med Univ Gen Hosp, Dept Cardiol, 154 Anshan Rd, Tianjin 300052, Peoples R China.
EM xinzhou@tmu.edu.cn; liyongle@aliyun.com
OI Ziping, Li/0009-0003-6147-6619
FU American Heart Association; Chinese Society of Cardiology; Pfizer;
   AstraZeneca; National Natural Science Foundation of China [81 970 304];
   National Key R&D Program of China [2020YFC2004706]
FX American Heart Association and the Chinese Society of Cardiology. The
   American Heart Association was funded by Pfizer and AstraZeneca for a
   quality improvement initiative through an independent grant for learning
   and change. National Natural Science Foundation of China (81 970 304)
   and by the National Key R&D Program of China (2020YFC2004706).
CR Austin PC, 2011, PHARM STAT, V10, P150, DOI 10.1002/pst.433
   Baiges A, 2018, HEPATOL INT, V12, pS68, DOI 10.1007/s12072-017-9833-y
   Doyle BJ, 2009, J AM COLL CARDIOL, V53, P2019, DOI 10.1016/j.jacc.2008.12.073
   Gaggin HK, 2013, CIRC-HEART FAIL, V6, P1206, DOI 10.1161/CIRCHEARTFAILURE.113.000457
   Ge PS, 2016, NEW ENGL J MED, V375, P767, DOI 10.1056/NEJMra1504367
   Goldberger JJ, 2010, AM HEART J, V160, P435, DOI 10.1016/j.ahj.2010.06.023
   Hao YC, 2016, AM HEART J, V179, P107, DOI 10.1016/j.ahj.2016.06.005
   James S, 2009, AM HEART J, V157, P599, DOI 10.1016/j.ahj.2009.01.003
   Levey AS, 2009, ANN INTERN MED, V150, P604, DOI 10.7326/0003-4819-150-9-200905050-00006
   Li DD, 2019, BMJ OPEN, V9, DOI 10.1136/bmjopen-2019-031972
   Lopes RD, 2012, EUR HEART J, V33, P2044, DOI 10.1093/eurheartj/ehs012
   Mathews R, 2011, AM J CARDIOL, V107, P1136, DOI 10.1016/j.amjcard.2010.12.009
   Moscucci M, 2003, EUR HEART J, V24, P1815, DOI 10.1016/S0195-668X(03)00485-8
   Munkhaugen J, 2019, AM HEART J, V208, P37, DOI 10.1016/j.ahj.2018.10.005
   Nair S, 2004, LARYNGOSCOPE, V114, P1042, DOI 10.1097/00005537-200406000-00016
   Rao SV, 2006, J AM COLL CARDIOL, V47, P809, DOI 10.1016/j.jacc.2005.09.060
   Simonsson M, 2020, EUR HEART J, V41, P833, DOI 10.1093/eurheartj/ehz593
   Subherwal S, 2009, CIRCULATION, V119, P1873, DOI 10.1161/CIRCULATIONAHA.108.828541
   Suissa S, 1998, AM J MED, V105, P230, DOI 10.1016/S0002-9343(98)00239-3
   VanderWeele TJ, 2017, ANN INTERN MED, V167, P268, DOI 10.7326/M16-2607
   Yang TL, 2017, HYPERTENS RES, V40, P79, DOI 10.1038/hr.2016.101
   Zhang HB, 2015, AM HEART J, V170, P506, DOI 10.1016/j.ahj.2015.05.012
NR 22
TC 0
Z9 0
U1 3
U2 6
PU OXFORD UNIV PRESS
PI OXFORD
PA GREAT CLARENDON ST, OXFORD OX2 6DP, ENGLAND
SN 2058-5225
EI 2058-1742
J9 EUR HEART J-QUAL CAR
JI Eur. Heart J.-Qual. Care Clin. Outcomes
PD APR 26
PY 2023
VL 9
IS 3
BP 293
EP 302
DI 10.1093/ehjqcco/qcac036
EA JUN 2022
PG 10
WC Cardiac & Cardiovascular Systems
WE Science Citation Index Expanded (SCI-EXPANDED)
SC Cardiovascular System & Cardiology
GA E9YD4
UT WOS:000838545200001
PM 35713509
DA 2023-05-13
ER

PT J
AU Gonzalez-Pacheco, H
   Marquez, MF
   Arias-Mendoza, A
   Alvarez-Sangabriel, A
   Eid-Lidt, G
   Gonzalez-Hermosillo, A
   Azar-Manzur, F
   Altamirano-Castillo, A
   Briseno-Cruz, JL
   Garcia-Martinez, A
   Mendoza-Garcia, S
   Martinez-Sanchez, C
AF Gonzalez-Pacheco, Hector
   F Marquez, Manlio
   Arias-Mendoza, Alexandra
   Alvarez-Sangabriel, Amada
   Eid-Lidt, Guering
   Gonzalez-Hermosillo, Antonio
   Azar-Manzur, Francisco
   Altamirano-Castillo, Alfredo
   Luis Briseno-Cruz, Jose
   Garcia-Martinez, Adolfo
   Mendoza-Garcia, Salvador
   Martinez-Sanchez, Carlos
TI Clinical features and in-hospital mortality associated with different
   types of atrial fibrillation in patients with acute coronary syndrome
   with and without ST elevation
SO JOURNAL OF CARDIOLOGY
LA English
DT Article
DE Acute coronary syndrome; STEMI; NSTE-ACS; Atrial fibrillation; New-onset
   atrial fibrillation
ID ACUTE MYOCARDIAL-INFARCTION; LEFT-VENTRICULAR DYSFUNCTION; ALL-CAUSE
   MORTALITY; KEY DATA ELEMENTS; PROGNOSTIC-SIGNIFICANCE; SEGMENT
   ELEVATION; HEART-FAILURE; WRITING COMMITTEE; DATA STANDARDS; TASK-FORCE
AB Background: In patients with an acute coronary syndrome (ACS), no conclusive agreement has been reached to date regarding the association between the different types of atrial fibrillation (AF) and the in-hospital mortality risk. We conducted a retrospective cohort study in patients with ACS to determine the prognostic implications of the different types of AF.
   Methods: We analyzed 6705 consecutive patients with ACS admitted to a coronary care unit (CCU), including 3094 with ST segment elevation myocardial infarction (STEMI) and 3611 with non-ST-elevation acute coronary syndrome (NSTE-ACS). We identified the patients with pre-existing AF, new-onset AF at admission, and new-onset AF at the CCU.
   Results: The overall incidence of AF was documented in 360 (5.4%) of the patients (STEMI, 5%; NSTE-ACS, 5.6%), 140(2.1%) of whom had pre-existing AF, and 220(3.2%) of whom had new-onset AF (AF at admission, 1.3%; AF at the CCU, 1.9%). The patients with AF had high-risk clinical characteristics and developed major adverse events more frequently than did the patients without AF. The unadjusted in-hospital mortality risk was significantly higher in the patients with pre-existing AF (STEMI. 3.79-fold; NSTE-ACS, 3.4-fold) and AF at the CCU (STEMI, 2.02-fold; NSTE-ACS, 8.09-fold). After adjusting for the multivariate analysis, only the AF at the CCU in the NSTE-ACS group was associated with a 4.40-fold increase in the in-hospital mortality risk (odds ratio 4.40, CI 1.82-10.60, p = 0.001). In the STEMI group, the presence of any type of AF was not associated with an increased risk of mortality.
   Conclusion: Among the different types of AF in patients with ACS, only the new-onset AF that developed during the CCU stay in patients with NSTE-ACS was associated with a 4.40-fold increase in the in-hospital mortality risk. (C) 2014 Japanese College of Cardiology. Published by Elsevier Ltd. All rights reserved.
C1 [Gonzalez-Pacheco, Hector; Arias-Mendoza, Alexandra; Alvarez-Sangabriel, Amada; Azar-Manzur, Francisco; Altamirano-Castillo, Alfredo; Luis Briseno-Cruz, Jose; Garcia-Martinez, Adolfo; Mendoza-Garcia, Salvador; Martinez-Sanchez, Carlos] Natl Inst Cardiol Mexico City, Coronary Care Unit, Mexico City 14080, DF, Mexico.
   [F Marquez, Manlio; Gonzalez-Hermosillo, Antonio] Natl Inst Cardiol Mexico City, Cardiac Electrophysiol, Mexico City 14080, DF, Mexico.
   [Eid-Lidt, Guering] Natl Inst Cardiol Mexico City, Catheterizat Lab, Mexico City 14080, DF, Mexico.
RP Gonzalez-Pacheco, H (通讯作者)，Natl Inst Cardiol Mexico City, Coronary Care Unit, Juan Badiano 1,Colonia Secc 16, Mexico City 14080, DF, Mexico.
EM hectorglezp@hotmail.com
RI Márquez, Manlio/AAE-3001-2019; Gonzalez-Pacheco, Hector/AAO-1965-2021
OI Márquez, Manlio/0000-0001-7294-7330; Arias-Mendoza,
   Alexandra/0000-0002-5942-4102; Gonzalez-Pacheco,
   Hector/0000-0002-4370-9963
CR Al Khdair D, 2012, CAN J CARDIOL, V28, P443, DOI 10.1016/j.cjca.2011.12.011
   Andersson T, 2013, EUR HEART J, V34, P1061, DOI 10.1093/eurheartj/ehs469
   Angeli F, 2012, CURR CARDIOL REP, V14, P601, DOI 10.1007/s11886-012-0289-3
   [Anonymous], 2011, AM HEART J, V162, P852, DOI 10.1016/j.ahj.2011.07.029
   Asanin M, 2005, EUR J HEART FAIL, V7, P671, DOI 10.1016/j.ejheart.2004.07.018
   Berton G, 2009, INT J CLIN PRACT, V63, P712, DOI 10.1111/j.1742-1241.2009.02023.x
   Cannon CP, 2001, J AM COLL CARDIOL, V38, P2114, DOI 10.1016/S0735-1097(01)01702-8
   Cha YM, 2004, CIRCULATION, V109, P2839, DOI 10.1161/01.CIR.0000132470.78896.A8
   Crenshaw BS, 1997, J AM COLL CARDIOL, V30, P406, DOI 10.1016/S0735-1097(97)00194-0
   Eldar M, 1998, CIRCULATION, V97, P965
   Gharacholou SM, 2010, AM HEART J, V159, P757, DOI 10.1016/j.ahj.2010.02.009
   Gonzalez-Pacheco H, 2014, INT J CARDIOL, V172, pE379, DOI 10.1016/j.ijcard.2013.12.291
   Jabre P, 2011, CIRCULATION, V123, P1587, DOI 10.1161/CIRCULATIONAHA.110.986661
   Kinjo K, 2003, AM J CARDIOL, V92, P1150, DOI 10.1016/j.amjcard.2003.07.021
   Kober L, 2006, EUR J HEART FAIL, V8, P591, DOI 10.1016/j.ejheart.2005.11.007
   Lau DH, 2009, AM J CARDIOL, V104, P1317, DOI 10.1016/j.amjcard.2009.06.055
   Lehto M, 2005, EUR HEART J, V26, P350, DOI 10.1093/eurheartj/ehi064
   Leong DP, 2013, EUR HEART J, V34, P1027, DOI 10.1093/eurheartj/eht044
   Lopes RD, 2008, HEART, V94, P867, DOI 10.1136/hrt.2007.134486
   Lopes RD, 2013, INT J CARDIOL, V168, P2510, DOI 10.1016/j.ijcard.2013.03.037
   McManus DD, 2012, AM J MED, V125, P1076, DOI 10.1016/j.amjmed.2012.05.024
   McNamara RL, 2004, J AM COLL CARDIOL, V44, P475, DOI 10.1016/j.jacc.2004.06.041
   Mehta RH, 2003, AM J CARDIOL, V92, P1031, DOI 10.1016/j.amjcard.2003.06.001
   Mitchell LB, 2011, CAN J CARDIOL, V27, P91, DOI 10.1016/j.cjca.2010.11.005
   Pedersen OD, 1999, EUR HEART J, V20, P748, DOI 10.1053/euhj.1998.1352
   Pizzetti F, 2001, HEART, V86, P527, DOI 10.1136/heart.86.5.527
   Poci D, 2012, AM J CARDIOL, V110, P217, DOI 10.1016/j.amjcard.2012.03.018
   Rathore SS, 2000, CIRCULATION, V101, P969, DOI 10.1161/01.CIR.101.9.969
   Saczynski JS, 2009, AM J CARDIOL, V104, P169, DOI 10.1016/j.amjcard.2009.03.011
   Schmitt J, 2009, EUR HEART J, V30, P1038, DOI 10.1093/eurheartj/ehn579
   Wang TJ, 2003, CIRCULATION, V107, P2920, DOI 10.1161/01.CIR.0000072767.89944.6E
   Xavier D, 2008, LANCET, V371, P1435, DOI 10.1016/S0140-6736(08)60623-6
NR 32
TC 39
Z9 44
U1 0
U2 1
PU ELSEVIER SCIENCE BV
PI AMSTERDAM
PA PO BOX 211, 1000 AE AMSTERDAM, NETHERLANDS
SN 0914-5087
EI 1876-4738
J9 J CARDIOL
JI J. Cardiol.
PD JUL-AUG
PY 2015
VL 66
IS 1-2
BP 148
EP 154
DI 10.1016/j.jjcc.2014.11.001
PG 7
WC Cardiac & Cardiovascular Systems
WE Science Citation Index Expanded (SCI-EXPANDED)
SC Cardiovascular System & Cardiology
GA CP2CH
UT WOS:000359684600028
PM 25480145
OA Bronze
DA 2023-05-13
ER

PT J
AU Chen, SH
   Ho, KKL
   Gannon, SA
   Thyagarajan, B
   Chakrabarti, AK
   Potter, BJ
   Singla, A
   Piccirillo, BJ
   Meduri, CU
   Cutlip, DE
AF Chen, Stuart H.
   Ho, Kalon K. L.
   Gannon, Stephen A.
   Thyagarajan, Braghadheeswar
   Chakrabarti, Anjan K.
   Potter, Brian J.
   Singla, Anand
   Piccirillo, Bryan J.
   Meduri, Christopher U.
   Cutlip, Donald E.
TI Utility of a Real-Time Appropriate Use Criteria Decision Support
   Application for Percutaneous Coronary Interventions in Non-Acute
   Coronary Syndrome
SO CATHETERIZATION AND CARDIOVASCULAR INTERVENTIONS
LA English
DT Article
DE quality improvement; coronary artery disease; appropriateness
ID REDUCE UNDERUSE; REVASCULARIZATION; ANGIOGRAPHY; OVERUSE
AB Objectives: The aim of this study was to test the feasibility and value of a real-time online appropriate use criteria (AUC) application for percutaneous coronary intervention (PCI) in patients without acute coronary syndrome. Background: High rates of non-appropriate elective PCI in the National Cardiovascular Data Registry (NCDR) CathPCI Registry have created interest in integrating decision support tools into routine clinical care to improve the frequency of appropriate PCIs. Methods: Patients undergoing diagnostic coronary angiography and subsequent PCI for non-ACS indications at a single center were scored using a real-time AUC application pre-procedure. Blinded angiographic review was performed subsequently for each case. Rates of appropriate, inappropriate, uncertain and not rated PCIs were tabulated according to specific clinical scenarios using information available both before and after the angiographic audit. Results: Of 308 PCIs in 272 patients, 196 (63.6%) were deemed appropriate, 79 (25.6%) uncertain, and two (0.6%) inappropriate; 31 (10.1%) scenarios could not be rated. With angiographic audit, inappropriate PCIs increased to 9.7%. There was a significant improvement in the rate of appropriate PCI using the real-time AUC application compared with retrospective data collection for NCDR reporting (64% vs. 53%, P50.01). Conclusions: Use of a real-time AUC application together with angiographic audit may improve the accuracy of reporting PCI appropriateness. (C) 2015 Wiley Periodicals, Inc.
C1 Beth Israel Deaconess Med Ctr, Dept Med, Div Cardiol, Boston, MA 02215 USA.
   Harvard Med Sch, Boston, MA USA.
C3 Harvard University; Beth Israel Deaconess Medical Center; Harvard
   University; Harvard Medical School
RP Chen, SH (通讯作者)，Baker 4 West Campus,185 Pilgrim Rd, Boston, MA 02215 USA.
EM chen.stuart@gmail.com
RI Thyagarajan, Braghadheeswar/HGC-5866-2022; Potter, Brian/GYE-3596-2022;
   Potter, Brian/A-5083-2015
OI Thyagarajan, Braghadheeswar/0000-0003-4290-6436; Potter,
   Brian/0000-0002-0316-9026; Ho, Kalon/0000-0001-5946-6428
CR Bradley SM, 2014, JAMA INTERN MED, V174, P1630, DOI 10.1001/jamainternmed.2014.3904
   Brindis R G, 2001, J Am Coll Cardiol, V37, P2240, DOI 10.1016/S0735-1097(01)01372-9
   Chan PS, 2011, JAMA-J AM MED ASSOC, V306, P53, DOI 10.1001/jama.2011.916
   Hannan EL, 2012, J AM COLL CARDIOL, V59, P1870, DOI 10.1016/j.jacc.2012.01.050
   Hung OY, 2014, JACC-CARDIOVASC INTE, V7, P1010, DOI 10.1016/j.jcin.2014.06.005
   Kereiakes DJ, 2013, J AM COLL CARDIOL, V61, P2024, DOI 10.1016/j.jacc.2012.12.052
   Ko DT, 2012, J AM COLL CARDIOL, V60, P1876, DOI 10.1016/j.jacc.2012.06.056
   Marso SP, 2012, JACC-CARDIOVASC INTE, V5, P229, DOI 10.1016/j.jcin.2011.12.004
   Nallamothu BK, 2013, CIRCULATION, V127, P1793, DOI 10.1161/CIRCULATIONAHA.113.001952
   Patel MR, 2012, J AM COLL CARDIOL, V59, P1995, DOI 10.1016/j.jacc.2012.03.003
   Patel MR, 2012, J AM COLL CARDIOL, V60, P1885, DOI 10.1016/j.jacc.2012.07.044
   Patel MR, 2009, J AM COLL CARDIOL, V53, P530, DOI 10.1016/j.jacc.2008.10.005
   Patel MR, 2012, J AM COLL CARDIOL, V59, P857
   Stone GW, 2011, NAT REV CARDIOL, V8, P544, DOI 10.1038/nrcardio.2011.135
NR 14
TC 2
Z9 2
U1 0
U2 2
PU WILEY
PI HOBOKEN
PA 111 RIVER ST, HOBOKEN 07030-5774, NJ USA
SN 1522-1946
EI 1522-726X
J9 CATHETER CARDIO INTE
JI Catheter. Cardiovasc. Interv.
PD SEP
PY 2016
VL 88
IS 3
BP E74
EP E79
DI 10.1002/ccd.26350
PG 6
WC Cardiac & Cardiovascular Systems
WE Science Citation Index Expanded (SCI-EXPANDED)
SC Cardiovascular System & Cardiology
GA EA7GX
UT WOS:000386799900003
PM 26699241
DA 2023-05-13
ER

PT J
AU Jorstad, HT
   Chan, YK
   Reimer, WSO
   Doornenbal, J
   Tijssen, JGP
   Peters, RJG
AF Jorstad, H. T.
   Chan, Y. K.
   Reimer, W. J. M. Scholte Op
   Doornenbal, J.
   Tijssen, J. G. P.
   Peters, R. J. G.
TI Nurses' perspectives on nurse-coordinated prevention programmes in
   secondary prevention of cardiovascular disease: a pilot survey
SO CONTEMPORARY NURSE
LA English
DT Article
DE coronary artery disease; cardiovascular nursing; prevention and control;
   risk factors
ID CORONARY-HEART-DISEASE; RANDOMIZED CONTROLLED-TRIAL; PRIMARY-CARE; RISK;
   CLINICS
AB Background: Secondary prevention of coronary artery disease (CAD) is increasingly provided by nurse-coordinated prevention programs (NCPP). Little is known about nurses' perspectives on these programs. Aim: To investigate nurses' perspectives/experiences in NCPPs in acute coronary syndrome patients. Methods: Thirteen nurses from NCPPs in 11 medical centers in the RESPONSE trial completed an online survey containing 45 items evaluating 3 outcome categories: (1) conducting NCPP visits; (2) effects of NCPP interventions on risk profiles and (3) process of care. Results: Nurses felt confident in counseling/motivating patients to reduce CAD risk. Interventions targeting LDL, blood pressure and medication adherence were reported as successful, corresponding with significant improvements of these risk factors. Improving weight, smoking and physical activity was reported as less effective. Screening for anxiety/depression was suggested as an improvement. Conclusions: Nurses acknowledge the importance and effectiveness of NCPPs, and correctly identify which components of the program are the most successful. Our study provides a basis for implementation and quality improvement for NCCPs.
C1 [Jorstad, H. T.; Chan, Y. K.; Doornenbal, J.; Tijssen, J. G. P.; Peters, R. J. G.] Univ Amsterdam, Acad Med Ctr, Dept Cardiol, Meibergdreef 9, NL-1100 DE Amsterdam, Netherlands.
   [Reimer, W. J. M. Scholte Op] Amsterdam Univ Appl Sci, Nicolaes Tulphuis, NL-1105 BD Amsterdam, Netherlands.
C3 University of Amsterdam; Academic Medical Center Amsterdam
RP Jorstad, HT (通讯作者)，Univ Amsterdam, Acad Med Ctr, Dept Cardiol, Meibergdreef 9, NL-1100 DE Amsterdam, Netherlands.
EM h.t.jorstad@amc.uva.nl
OI Jorstad, Harald/0000-0003-3617-3256
FU AstraZeneca, The Netherlands
FX The RESPONSE trial was sponsored by an unrestricted grant from
   AstraZeneca, The Netherlands. The sponsor had no role in the design,
   data collection, data analysis, data interpretation and writing of this
   report.
CR Allen JK, 2010, J CARDIOVASC NURS, V25, P207, DOI 10.1097/JCN.0b013e3181cc79be
   Burgers J S, 2007, Ned Tijdschr Geneeskd, V151, P1068
   Chizawsky LLK, 2011, APPL NURS RES, V24, P37, DOI 10.1016/j.apnr.2009.03.006
   Jorstad HT, 2009, NETH HEART J, V17, P322, DOI 10.1007/BF03086277
   Jorstad HT, 2013, HEART, V99, P1421, DOI 10.1136/heartjnl-2013-303989
   Kirkevold M, 1997, ADV NURS SCI, V19, P55, DOI 10.1097/00012272-199706000-00005
   Krosnick JA, 1999, ANNU REV PSYCHOL, V50, P537, DOI 10.1146/annurev.psych.50.1.537
   Murchie P, 2005, BRIT J GEN PRACT, V55, P522
   Murchie P, 2003, BRIT MED J, V326, P84, DOI 10.1136/bmj.326.7380.84
   Perk J, 2012, EUR HEART J, V33, P1635, DOI 10.1093/eurheartj/ehs092
   Rowat A., 2009, BRIT J NURSING, V18, P100, DOI 10.12968/bjon.2009.18.2.37862
   Wood DA, 2008, LANCET, V371, P1999, DOI 10.1016/S0140-6736(08)60868-5
NR 12
TC 7
Z9 8
U1 0
U2 9
PU ROUTLEDGE JOURNALS, TAYLOR & FRANCIS LTD
PI ABINGDON
PA 4 PARK SQUARE, MILTON PARK, ABINGDON OX14 4RN, OXFORDSHIRE, ENGLAND
SN 1037-6178
EI 1839-3535
J9 CONTEMP NURSE
JI Contemp. Nurse.
PD JUL 4
PY 2015
VL 51
IS 1
SI SI
BP 96
EP 106
DI 10.1080/10376178.2015.1119032
PG 11
WC Nursing
WE Science Citation Index Expanded (SCI-EXPANDED); Social Science Citation Index (SSCI)
SC Nursing
GA DG1JX
UT WOS:000371824600009
PM 26572788
OA Green Published
DA 2023-05-13
ER

PT J
AU Widimsky, P
   Kocka, V
   Rohac, F
   Osmancik, P
AF Widimsky, P.
   Kocka, V.
   Rohac, F.
   Osmancik, P.
TI Periprocedural antithrombotic therapy during various types of
   percutaneous cardiovascular interventions
SO EUROPEAN HEART JOURNAL-CARDIOVASCULAR PHARMACOTHERAPY
LA English
DT Review
DE Percutaneous interventions; Antithrombotic therapy; Anticoagulants;
   Antiplatelet drugs; Thrombolytics; Stents; Ablation; Device implantation
ID ACUTE ISCHEMIC-STROKE; ELEVATION MYOCARDIAL-INFARCTION; ACUTE CORONARY
   SYNDROMES; HEALTH-CARE PROFESSIONALS; LOW-DOSE ASPIRIN;
   EUROPEAN-SOCIETY; TASK-FORCE; CATHETER ABLATION; ANTIPLATELET THERAPY;
   ATRIAL-FIBRILLATION
AB Percutaneous catheter-based interventions became a critically important part of treatment in modern cardiology, improving quality of life as well as saving many life. Due to the introduction of foreign materials to the circulation (either temporarily or permanently) and due to a certain damage to the endothelium or endocardium, the risk of thrombotic complications is substantial and thus some degree of antithrombotic therapy is needed during all these procedures. The intensity (dosage, combination, and duration) of periprocedureal antithrombotic treatment largely varies based on the type of procedure, clinical setting, and comorbidities. This manuscript summarizes the current therapeutic approach to prevent clotting (and bleeding) during a large spectrum of interventions: acute and elective coronary interventions, acute stroke interventions and elective carotid stenting, electrophysiology procedures, interventions for structural heart disease, and peripheral arterial interventions.
C1 [Widimsky, P.; Kocka, V.; Rohac, F.; Osmancik, P.] Charles Univ Prague, Fac Med 3, Univ Hosp Kralovske Vinohrady, Cardioctr, Srobarova 50, Prague 10034 10, Czech Republic.
C3 Charles University Prague; University Hospital Vinohrady
RP Widimsky, P (通讯作者)，Charles Univ Prague, Fac Med 3, Univ Hosp Kralovske Vinohrady, Cardioctr, Srobarova 50, Prague 10034 10, Czech Republic.
EM petr.widimsky@fnkv.cz
RI Widimsky, Petr/P-8088-2016; Kočka, Viktor/K-7552-2017
OI Widimsky, Petr/0000-0001-5686-7752; Kočka, Viktor/0000-0002-2806-0545
FU Charles University Prague, Third Faculty of Medicine [P35]; Charles
   University Prague [P35]
FX The authors receive support from the Charles University Prague, Third
   Faculty of Medicine, research project P35. Funding to pay the Open
   Access publication charges for this article was provided by the Charles
   University Prague, project P35.
CR Baman TS, 2011, J CARDIOVASC ELECTR, V22, P626, DOI 10.1111/j.1540-8167.2010.01995.x
   Bellemain-Appaix A, 2012, JAMA-J AM MED ASSOC, V308, P2507, DOI 10.1001/jama.2012.50788
   Bellemain-Appaix A, 2010, J AM COLL CARDIOL, V56, P1542, DOI 10.1016/j.jacc.2010.07.012
   Berkhemer OA, 2015, NEW ENGL J MED, V372, P11, DOI 10.1056/NEJMoa1411587
   Bernelli C, 2014, JACC-CARDIOVASC INTE, V7, P140, DOI 10.1016/j.jcin.2013.10.016
   Biondi-Zoccai G, 2012, AM HEART J, V163, DOI 10.1016/j.ahj.2012.02.009
   Birnie DH, 2013, NEW ENGL J MED, V368, P2084, DOI 10.1056/NEJMoa1302946
   Bradbury AW, 2005, LANCET, V366, P1925, DOI 10.1016/S0140-6736(05)67707-5
   Cappato R, 2015, EUR HEART J, V36, P1805, DOI 10.1093/eurheartj/ehv177
   Casaubon LK, 2015, INT J STROKE, V10, P924, DOI 10.1111/ijs.12551
   Collet JP, 2013, AM J CARDIOL, V112, P1367, DOI 10.1016/j.amjcard.2013.07.003
   Dalainas I, 2006, CARDIOVASC INTER RAD, V29, P519, DOI 10.1007/s00270-005-5288-y
   Dangas GD, 2015, J AM COLL CARDIOL, V66, P2860, DOI 10.1016/j.jacc.2015.10.003
   De Luca G, 2009, EUR HEART J, V30, P2705, DOI 10.1093/eurheartj/ehp118
   Di Biase L, 2014, CIRCULATION, V129, P2638, DOI 10.1161/CIRCULATIONAHA.113.006426
   Duda SH, 2005, J VASC INTERV RADIOL, V16, P331, DOI 10.1097/01.RVI.0000151260.74519.CA
   Durran AC, 2012, CARDIOVASC INTER RAD, V35, P1308, DOI 10.1007/s00270-011-0337-1
   Eikelboom JW, 2013, NEW ENGL J MED, V369, P1206, DOI 10.1056/NEJMoa1300615
   Ellis SG, 2008, NEW ENGL J MED, V358, P2205, DOI 10.1056/NEJMoa0706816
   Gascou G, 2015, AM J NEURORADIOL, V36, P725, DOI 10.3174/ajnr.A4191
   Goldstein DJ, 1998, PACE, V21, P1730, DOI 10.1111/j.1540-8159.1998.tb00271.x
   Gratz PP, 2014, STROKE, V45, P152, DOI 10.1161/STROKEAHA.113.002591
   Guyatt GH, 2012, CHEST, V141, p48S, DOI 10.1378/chest.11-2286
   Hanna EB, 2012, J INVASIVE CARDIOL, V24, P679
   Heck DV, 2015, J NEUROINTERV SURG, V7, P170, DOI 10.1136/neurintsurg-2014-011224
   Humphries W, 2015, J NEUROINTERV SURG, V7, P90, DOI 10.1136/neurintsurg-2013-010986
   Jansen O, 2013, CEREBROVASC DIS, V36, P218, DOI 10.1159/000353990
   Jauch EC, 2013, STROKE, V44, P870, DOI 10.1161/STR.0b013e318284056a
   Jennings JM, 2013, J CARDIOVASC ELECTR, V24, P1125, DOI 10.1111/jce.12214
   Kastrati A, 2004, NEW ENGL J MED, V350, P232, DOI 10.1056/NEJMoa031859
   Kristensen SD, 2014, EUR HEART J, V35, P2383, DOI 10.1093/eurheartj/ehu282
   Lu DS, 2015, J INTERV CARD ELECTR, V44, P105, DOI 10.1007/s10840-015-0053-x
   McKevitt FM, 2005, EUR J VASC ENDOVASC, V29, P522, DOI 10.1016/j.ejvs.2005.01.012
   Mehta SR, 2010, LANCET, V376, P1233, DOI 10.1016/S0140-6736(10)61088-4
   Montalescot G, 2009, LANCET, V373, P723, DOI 10.1016/S0140-6736(09)60441-4
   Moukarbel GV, 2015, EXPERT REV MED DEVIC, V12, P157, DOI 10.1586/17434440.2015.985653
   Muhlestein JB, 2013, J AM COLL CARDIOL, V61, pE1155, DOI 10.1016/j.jacc.2013.01.004
   Nairooz R, 2015, INT J CARDIOL, V187, P426, DOI 10.1016/j.ijcard.2015.03.376
   Ozdemir K, 2014, SCI WORLD J, DOI 10.1155/2014/703173
   Patrono C, 2005, NEW ENGL J MED, V353, P2373, DOI 10.1056/NEJMra052717
   Patrono C, 2011, EUR HEART J, V32, P2922, DOI 10.1093/eurheartj/ehr373
   Powers WJ, 2015, STROKE, V46, P3020, DOI 10.1161/STR.0000000000000074
   Sacks D, 2013, J VASC INTERV RADIOL, V24, P151, DOI 10.1016/j.jvir.2012.11.028
   Shahzad A, 2014, LANCET, V384, P1849, DOI 10.1016/S0140-6736(14)60924-7
   Silber S, 2005, EUR HEART J, V26, P804, DOI 10.1093/eurheartj/ehi138
   Steg PG, 2012, EUR HEART J, V33, P2569, DOI 10.1093/eurheartj/ehs215
   Steg PG, 2013, NEW ENGL J MED, V369, P2207, DOI 10.1056/NEJMoa1311096
   Steg PG, 2010, CIRCULATION, V122, P2131, DOI 10.1161/CIRCULATIONAHA.109.927582
   Sterling LH, 2015, INT J CARDIOL, V191, P303, DOI 10.1016/j.ijcard.2015.04.226
   Stone GW, 2008, NEW ENGL J MED, V358, P2218, DOI 10.1056/NEJMoa0708191
   Tendera M, 2012, TURK KARDIYOL DERN A, V40, P5, DOI 10.1093/eurheartj/ehr211
   Valgimigli M, 2004, J AM COLL CARDIOL, V44, P14, DOI 10.1016/j.jacc.2004.03.042
   Wallentin L, 2009, NEW ENGL J MED, V361, P1045, DOI 10.1056/NEJMoa0904327
   Widimsky P, 2013, COR VASA, V55, pE225, DOI 10.1016/j.crvasa.2013.04.008
   Wiersema AM, 2013, CARDIOVASC INTER RAD, V36, P1477, DOI 10.1007/s00270-013-0558-6
   Wijns W, 2010, EUR HEART J, V31, P2501, DOI DOI 10.1093/EURHEARTJ/EHQ277
   Windecker S, 2014, EUR HEART J, V35, P2541, DOI [10.5603/KP.2014.0224, 10.1093/eurheartj/ehu278, 10.1093/ejcts/ezu366]
   Wiviott SD, 2007, NEW ENGL J MED, V357, P2001, DOI 10.1056/NEJMoa0706482
   Yusuf S, 2006, JAMA-J AM MED ASSOC, V295, P1519
   Zaca V, 2015, EUROPACE, V17, P840, DOI 10.1093/europace/euu357
NR 60
TC 18
Z9 18
U1 0
U2 3
PU OXFORD UNIV PRESS
PI OXFORD
PA GREAT CLARENDON ST, OXFORD OX2 6DP, ENGLAND
SN 2055-6837
EI 2055-6845
J9 EUR HEART J-CARD PHA
JI EUR. HEART J.-CARDIOVASC. PHARMACOTHER.
PD APR
PY 2016
VL 2
IS 2
BP 131
EP 140
DI 10.1093/ehjcvp/pvv053
PG 10
WC Cardiac & Cardiovascular Systems; Pharmacology & Pharmacy
WE Science Citation Index Expanded (SCI-EXPANDED)
SC Cardiovascular System & Cardiology; Pharmacology & Pharmacy
GA DW0LG
UT WOS:000383331300011
PM 27418971
OA Green Published, Green Submitted, hybrid
DA 2023-05-13
ER

PT J
AU Curran, HJ
   Hubacek, J
   Southern, D
   Galbraith, D
   Knudtson, ML
   Ghali, WA
   Graham, MM
AF Curran, Helen J.
   Hubacek, Jaroslav
   Southern, Danielle
   Galbraith, Diane
   Knudtson, Merril L.
   Ghali, William A.
   Graham, Michelle M.
CA Alberta Prov Project Outcome Asses
TI The effect of a regional care model on cardiac catheterization rates in
   patients with Acute Coronary Syndromes
SO BMC HEALTH SERVICES RESEARCH
LA English
DT Article
DE Acute coronary syndrome; Catheterization; Mortality; Registries;
   Regional care model
ID ELEVATION MYOCARDIAL-INFARCTION; RECOMMENDATIONS; STRATEGIES;
   INTERVENTION; SERVICES
AB Background: Patients with ACS often present to community hospitals without on-site cardiac catheterization and revascularization therapies. Transfer to specialized cardiac procedural centers is necessary to provide access to these procedures. We evaluated process of care within a regional care model by comparing cardiac catheterization and revascularization rates and outcomes in ACS patients presenting to community and interventional hospitals.
   Methods: We evaluated a total of 6154 patients with ACS admitted to Southern Alberta hospitals (where a distinct regional care model for ACS exists) between January 1, 2005 and December 31, 2009. We compared cardiac catheterization and revascularization rates during index hospitalization among patients admitted to community and interventional hospitals. Thirty day and 1-year survival were also evaluated.
   Results: Catheterization was performed more often in patients presenting to community hospitals compared to the interventional facility (respectively 69.5% and 51.4%, p < 0.0001). Catheterization within 72 hours of admission occurred in 48% of patients presenting to the interventional center and in 68.3% of community patients (P < 0.0001). In patients undergoing catheterization, revascularization (PCI and/or CABG) was also performed more frequently in the community group (74.5% vs 56.1%, P < 0.0001). Risk adjusted mortality rates were the same for patients undergoing cardiac catheterization regardless of hospital of initial presentation.
   Conclusion: ACS patients presenting to community centers associated with a regional care model had effective access to cardiac catheterization and revascularization. These findings support the importance of regional initiatives and processes of care that facilitate access to cardiac catheterization for all ACS patients.
C1 [Curran, Helen J.] Dalhousie Univ, Div Cardiol, Halifax, NS B3H 3A7, Canada.
   [Hubacek, Jaroslav] New Brunswick Heart Ctr, St John, NB, Canada.
   [Southern, Danielle] Univ Calgary, Ctr Hlth & Policy Studies, Calgary, AB, Canada.
   [Galbraith, Diane] Univ Calgary, APPROACH Project Off, Calgary, AB, Canada.
   [Knudtson, Merril L.; Ghali, William A.] Univ Calgary, Libin Cardiovasc Inst, Calgary, AB, Canada.
   [Graham, Michelle M.] Univ Alberta, Dept Med, Edmonton, AB, Canada.
   [Graham, Michelle M.] Univ Alberta, Mazankowski Alberta Heart Inst, Edmonton, AB, Canada.
   [Graham, Michelle M.] Univ Alberta Hosp, Div Cardiol, Edmonton, AB T6G 2R7, Canada.
C3 Dalhousie University; University of Calgary; University of Calgary;
   Libin Cardiovascular Institute Of Alberta; University of Calgary;
   University of Alberta; University of Alberta; University of Alberta
RP Graham, MM (通讯作者)，Univ Alberta, Dept Med, Edmonton, AB, Canada.
EM mmg2@ualberta.ca
RI Southern, Danielle A/GRY-7207-2022
OI Southern, Danielle A/0000-0002-0006-0033
FU Libin Trust Fund; Government of Canada Research Chair in Health Services
   Research program; Alberta Heritage Foundation for Medical Research
   (Edmonton, Alberta); W Garfield Weston Foundation
FX Dr Knudtson receives partial support from the Libin Trust Fund. Dr Ghali
   is supported by the Government of Canada Research Chair in Health
   Services Research program and by a Health Scholar Award from the Alberta
   Heritage Foundation for Medical Research (Edmonton, Alberta). APPROACH
   was funded in 1995 by the W Garfield Weston Foundation and has received
   ongoing support from Merck Frost Canada Inc, Monsanto Canada Inc/Searle,
   Eli Lilly Canada Inc, Guidant Corporation, Boston Scientific Ltd, Roche
   Ltd, Johnson &Johnson Inc, Cordis and the Province Wide Services
   Advisory Committee of Alberta Health and Wellness.
CR Alberts MJ, 2005, STROKE, V36, P1597, DOI 10.1161/01.STR.0000170622.07210.b4
   Anderson JL, 2007, CIRCULATION, V116, P803, DOI 10.1161/CIRCULATIONAHA.107.185752
   Bhatt DL, 2004, JAMA-J AM MED ASSOC, V292, P2096, DOI 10.1001/jama.292.17.2096
   Camm J, 2010, UNSTABLE ANGINA NSTE
   Cannon CP, 2001, NEW ENGL J MED, V344, P1879, DOI 10.1056/NEJM200106213442501
   Chew DP, 2010, HEART, V96, P1201, DOI 10.1136/hrt.2009.184853
   de Villiers JS, 2007, CAN MED ASSOC J, V176, P1833, DOI 10.1503/cmaj.060902
   Ellis C, 2010, NZ MED J, V123, P1319
   Faris PD, 2002, J CLIN EPIDEMIOL, V55, P184, DOI 10.1016/S0895-4356(01)00433-4
   Feffeira-Gonzalez I, 2008, AM HEART J, V156, P946, DOI 10.1016/j.ahj.2008.06.032
   Fox KAA, 2002, LANCET, V360, P743, DOI 10.1016/S0140-6736(02)09894-X
   Ghali WA, 2000, CAN J CARDIOL, V16, P1225
   Gropen T, 2009, STROKE, V40, P1793, DOI 10.1161/STROKEAHA.108.531053
   Hamm CW, 2011, EUR HEART J, V32, P2999, DOI 10.1093/eurheartj/ehr236
   Hassan A, 2009, CAN J CARDIOL, V25, P207, DOI 10.1016/S0828-282X(09)70062-5
   Hvelplund A, 2011, HEART, V97, P27, DOI 10.1136/hrt.2010.203901
   Khot UN, 2007, CIRCULATION, V116, P67, DOI 10.1161/CIRCULATIONAHA.106.677401
   Le May MR, 2006, AM J CARDIOL, V98, P1329, DOI 10.1016/j.amjcard.2006.06.019
   Mehta SR, 2005, JAMA-J AM MED ASSOC, V293, P2908, DOI 10.1001/jama.293.23.2908
   O'Brien E, 2014, AM HEART J, V167, P762, DOI 10.1016/j.ahj.2014.01.009
   O'Gara PT, 2013, J AM COLL CARDIOL, V61, pE78, DOI [10.1016/j.jacc.2012.11.019, 10.1161/01.cir.0000440804.93914.d8, 10.1161/CIR.0b013e3182742cf6]
   Puymirat E, 2012, JACC-CARDIOVASC INTE, V5, P893, DOI 10.1016/j.jcin.2012.05.008
   Roe MT, 2008, AM HEART J, V156, P185, DOI 10.1016/j.ahj.2008.01.033
   Shultis W, 2010, STROKE, V41, P2278, DOI 10.1161/STROKEAHA.110.594374
   Wallentin L, 1999, LANCET, V354, P708
   Walters DL, 2008, MED J AUSTRALIA, V188, P218, DOI 10.5694/j.1326-5377.2008.tb01588.x
   Wennberg JE, 1990, DARTMOUTH ATLAS HLTH, V289, P296
NR 27
TC 2
Z9 2
U1 0
U2 1
PU BMC
PI LONDON
PA CAMPUS, 4 CRINAN ST, LONDON N1 9XW, ENGLAND
EI 1472-6963
J9 BMC HEALTH SERV RES
JI BMC Health Serv. Res.
PD NOV 8
PY 2014
VL 14
AR 550
DI 10.1186/s12913-014-0550-0
PG 8
WC Health Care Sciences & Services
WE Science Citation Index Expanded (SCI-EXPANDED)
SC Health Care Sciences & Services
GA CB5AG
UT WOS:000349639300001
PM 25496485
OA gold, Green Published
DA 2023-05-13
ER

PT J
AU Allana, S
   Ali, T
   Khowaja, K
   Khan, AH
   Moser, DK
AF Allana, Saleema
   Ali, Tazeen
   Khowaja, Khurshid
   Khan, Aamir Hameed
   Moser, Debra Kay
TI Validity and Reliability Testing: Urdu Translated Modified Response to
   Symptoms Questionnaire
SO JCPSP-JOURNAL OF THE COLLEGE OF PHYSICIANS AND SURGEONS PAKISTAN
LA English
DT Article
DE Content validity index; Test retest reliability; Inter rater
   reliability; Urdu translated version; Response to symptoms questionnaire
ID ACUTE MYOCARDIAL-INFARCTION; TREATMENT-SEEKING BEHAVIOR; ACUTE CORONARY
   SYNDROMES; GENDER-DIFFERENCES; HEALTH-CARE; DELAY; PAKISTAN; REASONS;
   SIGNS
AB Objective: To determine validity and reliability of the Urdu translated, modified "Response to symptoms questionnaire" (RSQ) among acute coronary syndrome (ACS) patients in Karachi.
   Study Design: A qualitative, tool validation study.
   Place and Duration of Study: Two tertiary care hospitals in Karachi, the Aga Khan University Hospital, Karachi and the Karachi Institute of Heart Diseases, from December 2010 to April 2011.
   Methodology: After making certain modifications, the original tool in English was translated into Urdu. Next, five cardiology experts evaluated the tool for its content and face validity. Test retest and inter rater reliabilities were computed for the RSQ using 5% of the total sample size of the parent study.
   Results: Sufficient conceptual and semantic equivalence was found between the Urdu and English versions of the modified RSQ. Content validity index was calculated to be 1 for both relevance and linguistic clarity. Test retest and inter rater reliabilities were calculated to be 95.9% and K = 0.97, respectively.
   Conclusion: The Urdu translated modified RSQ has sufficiently acceptable content validity, test retest and inter rater reliability; hence, it should be used by the researchers for the evaluation of factors associated with pre-hospital delay among Urdu speaking ACS patient populations.
C1 [Allana, Saleema] Aga Khan Univ, Sch Nursing & Midwifety, Karachi, Pakistan.
   [Ali, Tazeen] Aga Khan Univ Hosp, Dept Community Hlth Sci, Karachi, Pakistan.
   [Khan, Aamir Hameed] Aga Khan Univ Hosp, Dept Med, Karachi, Pakistan.
   [Khowaja, Khurshid] Al Noor Hosp, Al Ain, Dubai, U Arab Emirates.
   [Moser, Debra Kay] Univ Kentucky, Coll Nursing, Lexington, KY 40506 USA.
C3 Aga Khan University; Aga Khan University; Aga Khan University;
   University of Kentucky
RP Allana, S (通讯作者)，Aga Khan Univ, Sch Nursing & Midwifety, Karachi, Pakistan.
EM saleema.allana@aku.edu
RI Ali, Tazeen Saeed/AAW-5284-2020; S Ali, Tazeen/AAC-8790-2022
OI S Ali, Tazeen/0000-0002-8896-8766; Allana, Saleema/0000-0002-8052-8299
CR Ahmad K, 2002, LANCET, V359, P859, DOI 10.1016/S0140-6736(02)07983-7
   Banks AD, 2007, ETHNIC DIS, V17, P221
   BURNETT RE, 1995, AM J CARDIOL, V75, P1019, DOI 10.1016/S0002-9149(99)80716-4
   Burns N, 2009, PRACTICE NURSING RES, V6th, P371
   De Luca G, 2004, CIRCULATION, V109, P1223, DOI 10.1161/01.CIR.0000121424.76486.20
   Dracup K, 1997, HEART LUNG, V26, P253, DOI 10.1016/S0147-9563(97)90082-0
   DRACUP K, 1991, HEART LUNG, V20, P570
   Ghaffar A, 2000, J PUBLIC HEALTH MED, V22, P38, DOI 10.1093/pubmed/22.1.38
   Habib S, 2006, PAKISTAN J CARDIOLOG, V17, P29
   Khan MN, 2007, SURFACTANT SCI SER, V133, P1
   Lopez AD, 2006, GLOBAL BURDEN OF DISEASE AND RISK FACTORS, P1, DOI 10.1596/978-0-8213-6262-4
   McKinley S, 2000, HEART LUNG, V29, P237, DOI 10.1067/mhl.2000.106940
   Moser DK, 2005, PATIENT EDUC COUNS, V56, P45, DOI 10.1016/j.pec.2003.11.011
   Noureddine S, 2008, AM J CRIT CARE, V17, P26
   Noureddine S, 2006, J TRANSCULT NURS, V17, P341, DOI 10.1177/1043659606291544
   Noureddine S, 2009, J CARDIOVASC NURS, V24, P390, DOI 10.1097/JCN.0b013e3181ae4f0e
   Okhravi M., 2002, AUST EMERG NURS J, V5, P21
   Polit D. F., 2012, NURSING RES GENERATI
   Xavier D, 2008, LANCET, V371, P1435, DOI 10.1016/S0140-6736(08)60623-6
NR 19
TC 2
Z9 2
U1 1
U2 4
PU COLL PHYSICIANS & SURGEONS PAKISTAN
PI KARACHI
PA SEVENTH CENTRAL ST, DEFENCE HOUSING AUTHORITY, KARACHI, 75500, PAKISTAN
SN 1022-386X
EI 1681-7168
J9 JCPSP-J COLL PHYSICI
JI JCPSP-J. Coll. Physicians Surg.
PD JUN
PY 2013
VL 23
IS 6
BP 383
EP 387
PG 5
WC Medicine, General & Internal
WE Science Citation Index Expanded (SCI-EXPANDED)
SC General & Internal Medicine
GA 166PK
UT WOS:000320569300002
PM 23763795
DA 2023-05-13
ER

PT J
AU Chuang, A
   Nguyen, MT
   Khan, E
   Jones, D
   Horsfall, M
   Lehman, S
   Smilowitz, NR
   Lambrakis, K
   Than, M
   Vaile, J
   Sinhal, A
   French, JK
   Chew, DP
AF Chuang, Anthony (Ming-yu)
   Nguyen, Mau T.
   Khan, Ehsan
   Jones, Dylan
   Horsfall, Matthew
   Lehman, Sam
   Smilowitz, Nathaniel R.
   Lambrakis, Kristina
   Than, Martin
   Vaile, Julian
   Sinhal, Ajay
   French, John K.
   Chew, Derek P.
TI Troponin elevation pattern and subsequent cardiac and non-cardiac
   outcomes: Implementing the Fourth Universal Definition of Myocardial
   Infarction and high-sensitivity troponin at a population level
SO PLOS ONE
LA English
DT Article
ID ACUTE CORONARY SYNDROMES; RULE-OUT; RANDOMIZED-TRIAL; TYPE-2; ALGORITHM;
   SURVIVAL; MODELS; IMPACT; INJURY
AB Background
   The Fourth Universal Definition of Myocardial Infarction (MI) differentiates MI from myocardial injury. We characterised the temporal course of cardiac and non-cardiac outcomes associated with MI, acute and chronic myocardial injury.
   Methods
   We included all patients presenting to public emergency departments in South Australia between June 2011-Sept 2019. Episodes of care (EOCs) were classified into 5 groups based on high-sensitivity troponin-T (hs-cTnT) and diagnostic codes: 1) Acute MI [rise/fall in hs-cTnT and primary diagnosis of acute coronary syndrome], 2) Acute myocardial injury with coronary artery disease (CAD) [rise/fall in hs-cTnT and diagnosis of CAD], 3) Acute myocardial injury without CAD [rise/fall in hs-cTnT without diagnosis of CAD], 4) Chronic myocardial injury [elevated hs-cTnT without rise/fall], and 5) No myocardial injury. Multivariable flexible parametric models were used to characterize the temporal hazard of death, MI, heart failure (HF), and ventricular arrhythmia.
   Results
   372,310 EOCs (218,878 individuals) were included: acute MI (19,052 [5.12%]), acute myocardial injury with CAD (6,928 [1.86%]), acute myocardial injury without CAD (32,231 [8.66%]), chronic myocardial injury (55,056 [14.79%]), and no myocardial injury (259,043 [69.58%]). We observed an early hazard of MI and HF after acute MI and acute myocardial injury with CAD. In contrast, subsequent MI risk was lower and more constant in patients with acute injury without CAD or chronic injury. All patterns of myocardial injury were associated with significantly higher risk of all-cause mortality and ventricular arrhythmia.
   Conclusions
   Different patterns of myocardial injury were associated with divergent profiles of subsequent cardiac and non-cardiac risk. The therapeutic approach and modifiability of such excess risks require further research.
C1 [Chuang, Anthony (Ming-yu); Nguyen, Mau T.; Khan, Ehsan; Jones, Dylan; Horsfall, Matthew; Lehman, Sam; Lambrakis, Kristina; Vaile, Julian; Sinhal, Ajay; Chew, Derek P.] Flinders Univ South Australia, Coll Med & Publ Hlth, Adelaide, SA, Australia.
   [Chuang, Anthony (Ming-yu); Nguyen, Mau T.; Khan, Ehsan; Jones, Dylan; Lehman, Sam; Lambrakis, Kristina; Vaile, Julian; Sinhal, Ajay; Chew, Derek P.] Southern Adelaide Local Hlth Network, Dept Cardiovasc Med, Adelaide, SA, Australia.
   [Smilowitz, Nathaniel R.] NYU, Sch Med, Dept Med, Div Cardiol, New York, NY USA.
   [Than, Martin] Christchurch Hosp, Dept Emergency Med, Christchurch, New Zealand.
   [French, John K.] Univ New South Wales, South Western Sydney Clin Sch, Sydney, NSW, Australia.
   [French, John K.] Western Sydney Univ, Sydney, NSW, Australia.
C3 Flinders University South Australia; New York University; Christchurch
   Hospital New Zealand; University of New South Wales Sydney; Western
   Sydney University
RP Chuang, A (通讯作者)，Flinders Univ South Australia, Coll Med & Publ Hlth, Adelaide, SA, Australia.; Chuang, A (通讯作者)，Southern Adelaide Local Hlth Network, Dept Cardiovasc Med, Adelaide, SA, Australia.
EM anthonychuang4@gmail.com
OI chuang, ming-yu/0000-0001-9898-9782; Khan, Ehsan/0000-0002-4544-4559;
   Chew, Derek/0000-0003-3593-296X; Lambrakis, Kristina/0000-0002-6221-0244
FU Royal Australasian College of Physicians' Fellows Research Entry grant
FX Dr Anthony (Ming-yu) Chuang is supported by the Royal Australasian
   College of Physicians' Fellows Research Entry grant. The funders had no
   role in study design, data collection and analysis, decision to publish,
   or preparation of the manuscript.
CR Al-Samkari H, 2020, BLOOD, V136, P489, DOI 10.1182/blood.2020006520
   Alatassi A, 2018, BMC ANESTHESIOL, V18, DOI 10.1186/s12871-018-0515-7
   Alpert JS, 2014, AM J MED, V127, P105, DOI 10.1016/j.amjmed.2013.09.031
   Amsterdam EA., 2014, CIRCULATION, V130, pE344, DOI [10.1016/j.jacc.2014.09.017, DOI 10.1161/CIR.0000000000000134]
   Baron T, 2015, HEART, V101, P101, DOI 10.1136/heartjnl-2014-306093
   Cediel G, 2017, HEART, V103, P616, DOI 10.1136/heartjnl-2016-310243
   Chapman AR, 2020, CIRCULATION, V141, P1733, DOI 10.1161/CIRCULATIONAHA.120.047008
   Chapman AR, 2018, CIRCULATION, V137, P1236, DOI 10.1161/CIRCULATIONAHA.117.031806
   Chew DP, 2015, EUR HEART J-ACUTE CA, V4, P419, DOI 10.1177/2048872614564083
   Chuang A, 2016, INT J CARDIOL, V204, P106, DOI 10.1016/j.ijcard.2015.11.132
   Eggers KM, 2019, J AM COLL CARDIOL, V73, P1, DOI 10.1016/j.jacc.2018.09.082
   Guo T, 2020, JAMA CARDIOL, V5, P811, DOI 10.1001/jamacardio.2020.1017
   Gupta S, 2017, CARDIOVASC DIAGN THE, V7, P348, DOI 10.21037/cdt.2017.03.21
   Lambrakis K, 2019, AM HEART J, V208, P11, DOI 10.1016/j.ahj.2018.09.016
   McFalls EO, 2011, AM J MED, V124, P630, DOI 10.1016/j.amjmed.2011.02.024
   Mueller C, 2016, ANN EMERG MED, V68, P76, DOI 10.1016/j.annemergmed.2015.11.013
   Nelson CP, 2007, STAT MED, V26, P5486, DOI 10.1002/sim.3064
   Papendick C, 2017, AM HEART J, V190, P25, DOI 10.1016/j.ahj.2017.05.004
   Putot A, 2018, AM J MED, V131, P1209, DOI 10.1016/j.amjmed.2018.04.032
   Reichlin T, 2015, CAN MED ASSOC J, V187, pE243, DOI 10.1503/cmaj.141349
   Reichlin T, 2015, AM J MED, V128, P369, DOI 10.1016/j.amjmed.2014.10.032
   Reichlin T, 2012, AM J MED, V125, P1205, DOI 10.1016/j.amjmed.2012.07.015
   Reichlin T, 2012, ARCH INTERN MED, V172, P1211, DOI 10.1001/archinternmed.2012.3698
   Roffi M, 2016, G ITAL CARDIOL, V17, P831, DOI [10.1714/2464.25804, 10.1093/eurheartj/ehv320]
   Royston P, 2002, STAT MED, V21, P2175, DOI 10.1002/sim.1203
   Sandoval Y, 2019, AM J MED, V132, P869, DOI 10.1016/j.amjmed.2019.01.043
   Sandoval Y, 2017, AM J MED, V130, P1431, DOI 10.1016/j.amjmed.2017.05.049
   Sarkisian L, 2016, AM J MED, V129, P506, DOI 10.1016/j.amjmed.2015.12.009
   Sarkisian L, 2016, AM J MED, V129, DOI 10.1016/j.amjmed.2015.11.006
   Shah ASV, 2018, LANCET, V392, P919, DOI 10.1016/S0140-6736(18)31923-8
   Shah ASV, 2015, AM J MED, V128, P493, DOI 10.1016/j.amjmed.2014.10.056
   Shi SB, 2020, JAMA CARDIOL, V5, P802, DOI 10.1001/jamacardio.2020.0950
   Thygesen K., 2018, GLOB HEART, V138, P618, DOI 10.1161/CIR.0000000000000617
   Thygesen K, 2012, EUR HEART J, V33, P2252, DOI 10.1093/eurheartj/ehs154
   Thygesen K, 2010, EUR HEART J, V31, P2197, DOI 10.1093/eurheartj/ehq251
   Vallet H, 2017, MEDICINE, V96, DOI 10.1097/MD.0000000000006169
   Webb IG, 2015, HEART LUNG CIRC, V24, P142, DOI 10.1016/j.hlc.2014.07.071
NR 37
TC 1
Z9 1
U1 0
U2 3
PU PUBLIC LIBRARY SCIENCE
PI SAN FRANCISCO
PA 1160 BATTERY STREET, STE 100, SAN FRANCISCO, CA 94111 USA
SN 1932-6203
J9 PLOS ONE
JI PLoS One
PD MAR 12
PY 2021
VL 16
IS 3
AR e0248289
DI 10.1371/journal.pone.0248289
PG 17
WC Multidisciplinary Sciences
WE Science Citation Index Expanded (SCI-EXPANDED)
SC Science & Technology - Other Topics
GA QX8KN
UT WOS:000629591800026
PM 33711079
OA gold, Green Published
DA 2023-05-13
ER

PT J
AU Bugiardini, R
   Ricci, B
   Cenko, E
   Vasiljevic, Z
   Kedev, S
   Davidovic, G
   Zdravkovic, M
   Milicic, D
   Dilic, M
   Manfrini, O
   Koller, A
   Badimon, L
AF Bugiardini, Raffaele
   Ricci, Beatrice
   Cenko, Edina
   Vasiljevic, Zorana
   Kedev, Sasko
   Davidovic, Goran
   Zdravkovic, Marija
   Milicic, Davor
   Dilic, Mirza
   Manfrini, Olivia
   Koller, Akos
   Badimon, Lina
TI Delayed Care and Mortality Among Women and Men With Myocardial
   Infarction
SO JOURNAL OF THE AMERICAN HEART ASSOCIATION
LA English
DT Article
DE acute coronary syndrome; mortality; prehospital delay; women
ID ISCHEMIC-HEART-DISEASE; PERCUTANEOUS CORONARY INTERVENTION; TO-BALLOON
   TIME; SEX-DIFFERENCES; SCIENTIFIC STATEMENT; PREHOSPITAL DELAY;
   INTERNATIONAL SURVEY; REPERFUSION THERAPY; CARDIOGENIC-SHOCK;
   SYMPTOM-ONSET
AB Background-Women with ST-segment-elevation myocardial infarction (STEMI) have higher mortality rates than men. We investigated whether sex-related differences in timely access to care among STEMI patients may be a factor associated with excess risk of early mortality in women.
   Methods and Results-We identified 6022 STEMI patients who had information on time of symptom onset to time of hospital presentation at 41 hospitals participating in the ISACS-TC (International Survey of Acute Coronary Syndromes in Transitional Countries) registry (NCT01218776) from October 2010 through April 2016. Patients were stratified into time-delay cohorts. We estimated the 30-day risk of all-cause mortality in each cohort. Despite similar delays in seeking care, the overall time from symptom onset to hospital presentation was longer for women than men (median: 270 minutes [range: 130-776] versus 240 minutes [range: 120-600]). After adjustment for baseline variables, female sex was independently associated with greater risk of 30-day mortality (odds ratio: 1.58; 95% confidence interval, 1.27-1.97). Sex differences in mortality following STEMI were no longer observed for patients having delays from symptom onset to hospital presentation of <= 1 hour (odds ratio: 0.77; 95% confidence interval, 0.29-2.02).
   Conclusions-Sex difference in mortality following STEMI persists and appears to be driven by prehospital delays in hospital presentation. Women appear to be more vulnerable to prolonged untreated ischemia.
C1 [Bugiardini, Raffaele; Ricci, Beatrice; Cenko, Edina; Manfrini, Olivia] Univ Bologna, Dept Expt Diagnost & Specialty Med, Via Massarenti 9, Bologna, Italy.
   [Vasiljevic, Zorana] Univ Belgrade, Med Fac, Clin Ctr Serbia, Belgrade, Serbia.
   [Zdravkovic, Marija] Univ Belgrade, Fac Med, Univ Clin Hosp Ctr Bezanijska Kosa, Belgrade, Serbia.
   [Kedev, Sasko] Univ Ss Cyril & Methodius, Univ Clin Cardiol, Med Fac, Skopje, North Macedonia.
   [Davidovic, Goran] Clin Ctr Kragujevac, Clin Cardiol, Kragujevac, Serbia.
   [Davidovic, Goran] Univ Kragujevac, Fac Med Sci, Kragujevac, Serbia.
   [Milicic, Davor] Univ Zagreb, Univ Hosp Ctr Zagreb, Dept Cardiovasc Dis, Zagreb, Croatia.
   [Dilic, Mirza] Univ Sarajevo, Clin Ctr, Sarajevo, Bosnia & Herceg.
   [Koller, Akos] Univ Phys Educ, Inst Nat Sci, Budapest, Hungary.
   [Koller, Akos] New York Med Coll, Dept Physiol, Valhalla, NY 10595 USA.
   [Badimon, Lina] Autonomous Univ Barcelona, Hosp Santa Creu & St Pau, CiberCV Inst Carlos III, Cardiovasc Res Inst ICCC,IIB St Pau, Barcelona, Spain.
C3 University of Bologna; Clinical Centre of Serbia; University of
   Belgrade; University of Belgrade; Saints Cyril & Methodius University of
   Skopje; University of Kragujevac; University of Zagreb; University of
   Sarajevo; University of Physical Education; New York Medical College;
   Autonomous University of Barcelona; CIBER - Centro de Investigacion
   Biomedica en Red; CIBERCV; Hospital of Santa Creu i Sant Pau
RP Bugiardini, R (通讯作者)，Univ Bologna, Dept Expt Diagnost & Specialty Med, Via Massarenti 9, Bologna, Italy.
EM raffaele.bugiardini@unibo.it
RI BADIMON, LINA/S-2950-2019; Dilic, Mirza/AAS-8445-2020; Ákos,
   Koller/Q-4672-2019; Dilic, Mirza/ABM-7248-2022; Cenko,
   Edina/L-6438-2015; Bugiardini, Raffaele/L-6446-2015; Milicic,
   Davor/U-4225-2019; MANFRINI, OLIVIA/AAM-9442-2020; Kedev,
   Sasko/ABB-2637-2021; Badimon, Lina/O-4711-2014
OI Cenko, Edina/0000-0001-8102-3324; Bugiardini,
   Raffaele/0000-0002-6819-6818; MANFRINI, OLIVIA/0000-0002-5652-2401;
   Kedev, Sasko/0000-0003-4844-6434; Badimon, Lina/0000-0002-9162-2459;
   Davidovic, Goran/0000-0001-5851-5857; Zdravkovic,
   Marija/0000-0003-4059-0263
CR American Heart Association, REC CRIT STEMI SYST
   [Anonymous], 2016, LANCET, V387, P506, DOI 10.1016/S0140-6736(16)00267-1
   Barbash IM, 2001, HEART, V86, P145, DOI 10.1136/heart.86.2.145
   Bennett DA, 2001, AUST NZ J PUBL HEAL, V25, P464, DOI 10.1111/j.1467-842X.2001.tb00294.x
   Berger JS, 2009, JAMA-J AM MED ASSOC, V302, P874, DOI 10.1001/jama.2009.1227
   Brodie BR, 2006, J AM COLL CARDIOL, V47, P289, DOI 10.1016/j.jacc.2005.08.065
   Bucholz EM, 2014, CIRCULATION, V130, P757, DOI 10.1161/CIRCULATIONAHA.114.009480
   Bugiardini R, 2016, INT J CARDIOL, V217, pS1, DOI 10.1016/j.ijcard.2016.06.219
   Bugiardini R, 2016, AM J CARDIOL, V117, P760, DOI 10.1016/j.amjcard.2015.11.059
   Bugiardini R, 2015, ATHEROSCLEROSIS, V241, P151, DOI 10.1016/j.atherosclerosis.2015.04.794
   Bugiardini R, 2014, EUR HEART J SUPPL, V16, pA1, DOI 10.1093/eurheartj/sut002
   Bugiardini R, 2011, EUR HEART J, V32, P1337, DOI 10.1093/eurheartj/ehr027
   Cannon CP, 2000, JAMA-J AM MED ASSOC, V283, P2941, DOI 10.1001/jama.283.22.2941
   Canto JG, 2012, JAMA-J AM MED ASSOC, V307, P813, DOI 10.1001/jama.2012.199
   Cenko E, 2016, EUR HEART J-QUAL CAR, V2, P45, DOI 10.1093/ehjqcco/qcv025
   Champney KP, 2009, HEART, V95, P895, DOI 10.1136/hrt.2008.155804
   D'Onofrio G, 2015, CIRCULATION, V131, P1324, DOI 10.1161/CIRCULATIONAHA.114.012293
   Daudelin DH, 2010, CIRC-CARDIOVASC QUAL, V3, P316, DOI 10.1161/CIRCOUTCOMES.109.895045
   de Boer SPM, 2014, INT J CARDIOL, V176, P456, DOI 10.1016/j.ijcard.2014.07.091
   De Luca L, 2016, J AM HEART ASSOC, V5, DOI 10.1161/JAHA.116.004202
   Department of Health, 2004, NAT SERV FRAM COR HE
   El-Menyar A, 2012, AM J EMERG MED, V30, P97, DOI 10.1016/j.ajem.2010.10.011
   Fincke R, 2004, J AM COLL CARDIOL, V44, P340, DOI 10.1016/j.jacc.2004.03.060
   Gharacholou SM, 2010, AM HEART J, V159, P757, DOI 10.1016/j.ahj.2010.02.009
   Gottlieb S, 2000, CIRCULATION, V102, P2484, DOI 10.1161/01.CIR.102.20.2484
   Khera S, 2015, J AM COLL CARDIOL, V66, P1961, DOI 10.1016/j.jacc.2015.08.865
   Kitzman DW, 2000, CLIN GERIATR MED, V16, P489, DOI 10.1016/S0749-0690(05)70025-2
   Levine GN, 2016, CATHETER CARDIO INTE, V87, P1001, DOI 10.1002/ccd.26325
   Luepker RV, 2005, AM HEART J, V150, P368, DOI 10.1016/j.ahj.2005.05.012
   McGinn AP, 2005, AM HEART J, V150, P392, DOI 10.1016/j.ahj.2005.03.064
   McNamara RL, 2007, AM J CARDIOL, V100, P1227, DOI 10.1016/j.amjcard.2007.05.043
   McSweeney JC, 2016, CIRCULATION, V133, P1302, DOI 10.1161/CIR.0000000000000381
   Melberg T, 2013, AM HEART J, V166, P839, DOI 10.1016/j.ahj.2013.07.034
   Miedema MD, 2011, CIRCULATION, V124, P1636, DOI 10.1161/CIRCULATIONAHA.111.033118
   Moser DK, 2006, CIRCULATION, V114, P168, DOI 10.1161/CIRCULATIONAHA.106.176040
   Nallamothu BK, 2003, AM J CARDIOL, V92, P824, DOI 10.1016/S0002-9149(03)00891-9
   Nguyen HL, 2010, CIRC-CARDIOVASC QUAL, V3, P82, DOI 10.1161/CIRCOUTCOMES.109.884361
   Pancholy SB, 2014, JAMA INTERN MED, V174, P1822, DOI 10.1001/jamainternmed.2014.4762
   Perkins-Porras L, 2009, EUR J CARDIOVASC NUR, V8, P26, DOI 10.1016/j.ejcnurse.2008.05.001
   Pinto DS, 2006, CIRCULATION, V114, P2019, DOI 10.1161/CIRCULATIONAHA.106.638353
   Saczynski JS, 2008, AM J CARDIOL, V102, P1589, DOI 10.1016/j.amjcard.2008.07.056
   Shaw LJ, 2009, J AM COLL CARDIOL, V54, P1561, DOI 10.1016/j.jacc.2009.04.098
   Steg PG, 2012, EUR HEART J, V33, P2569
   Terkelsen CJ, 2010, JAMA-J AM MED ASSOC, V304, P763, DOI 10.1001/jama.2010.1139
   Thygesen K, 2012, GLOB HEART, V7, DOI 10.1016/j.gheart.2012.08.001
   Thylen I, 2015, BMJ OPEN, V5, DOI 10.1136/bmjopen-2014-007059
   Ting HH, 2010, ARCH INTERN MED, V170, P1834, DOI 10.1001/archinternmed.2010.385
   Vaccarino V, 2013, NAT REV CARDIOL, V10, P508, DOI 10.1038/nrcardio.2013.93
   Vaccarino V, 2011, CARDIOVASC RES, V90, P9, DOI 10.1093/cvr/cvq394
NR 49
TC 97
Z9 97
U1 0
U2 7
PU WILEY
PI HOBOKEN
PA 111 RIVER ST, HOBOKEN 07030-5774, NJ USA
EI 2047-9980
J9 J AM HEART ASSOC
JI J. Am. Heart Assoc.
PD AUG
PY 2017
VL 6
IS 8
AR e005968
DI 10.1161/JAHA.117.005968
PG 26
WC Cardiac & Cardiovascular Systems
WE Science Citation Index Expanded (SCI-EXPANDED)
SC Cardiovascular System & Cardiology
GA FJ7ZZ
UT WOS:000412981400001
PM 28862963
OA Green Published, gold, Green Submitted, Green Accepted
DA 2023-05-13
ER

PT J
AU Naderi, S
AF Naderi, Sahar
TI Spontaneous Coronary Artery Dissection: an Overview
SO CURRENT ATHEROSCLEROSIS REPORTS
LA English
DT Review
DE Spontaneous coronary artery dissection; women's heart health; Acute
   coronary syndrome
ID ACUTE MYOCARDIAL-INFARCTION; FIBROMUSCULAR DYSPLASIA; AORTIC DISSECTION;
   TAKOTSUBO CARDIOMYOPATHY; PRECIPITATING FACTORS; INTRAMURAL HEMATOMA;
   TERM PROGNOSIS; PREGNANCY; MANAGEMENT; STRESS
AB Spontaneous coronary artery dissection (SCAD) is a non-inflammatory, non-atherosclerotic cause of acute myocardial infarction (AMI) that, by definition, is not iatrogenic or due to trauma. It is a condition that predominantly affects pre- or perimenopausal women without the traditional risk factors for cardiovascular disease.Purpose of ReviewIn this review, we will discuss the epidemiology, diagnosis, and management of this condition, with an emphasis on the ongoing research needed to better understand how to care for patients with SCAD.Recent FindingsThere is a paucity of data related to this condition. However, an American Heart Association consensus statement has recently been released that provides helpful insight. There has also been better characterization of pregnancy-associated SCAD.SummaryWe have learned much about SCAD over the last decade and greatly increased the identification of this condition by first responders and physicians through research and patient advocacy. However, there is much we still do not know about this condition, and further research, using larger numbers of patients, is greatly needed to better understand this condition.
C1 [Naderi, Sahar] Kaiser Northern Calif, Div Cardiol, 2238 Geary Blvd,8th Floor, San Francisco, CA 94612 USA.
RP Naderi, S (通讯作者)，Kaiser Northern Calif, Div Cardiol, 2238 Geary Blvd,8th Floor, San Francisco, CA 94612 USA.
EM sahar.naderi@kp.org
CR Arnold JR, 2008, CARDIOVASC ULTRASOUN, V6, DOI 10.1186/1476-7120-6-24
   ASUNCION CM, 1972, OBSTET GYNECOL, V40, P202
   Briguori C, 2010, CIRCULATION, V122, P1044, DOI 10.1161/CIRCULATIONAHA.110.959494
   Chou AY, 2016, CAN J CARDIOL, V32, P554, DOI 10.1016/j.cjca.2016.01.009
   Chou AY, 2015, CAN J CARDIOL, V31, DOI 10.1016/j.cjca.2015.03.018
   DEVIRGILIO C, 1990, ANN THORAC SURG, V49, P638, DOI 10.1016/0003-4975(90)90315-W
   Eleid MF, 2014, CIRC-CARDIOVASC INTE, V7, P656, DOI 10.1161/CIRCINTERVENTIONS.114.001676
   Elkayam U, 2014, CIRCULATION, V129, P1695, DOI 10.1161/CIRCULATIONAHA.113.002054
   Fahmy P, 2016, JACC-CARDIOVASC INTE, V9, P866, DOI 10.1016/j.jcin.2016.02.024
   Fahmy P, 2015, J AM COLL CARDIOL, V66, pB67, DOI 10.1016/j.jacc.2015.08.193
   Hardegree Evan L, 2012, J Cardiol Cases, V5, pe69, DOI 10.1016/j.jccase.2012.01.003
   Havakuk O, 2017, CIRC-CARDIOVASC INTE, V10, DOI 10.1161/CIRCINTERVENTIONS.117.004941
   Hayes SN, 2018, CIRCULATION, V137, pE523, DOI 10.1161/CIR.0000000000000564
   Kadian-Dodov D, 2016, J AM COLL CARDIOL, V68, P176, DOI 10.1016/j.jacc.2016.04.044
   Kamel H, 2016, CIRCULATION, V134, P527, DOI 10.1161/CIRCULATIONAHA.116.021594
   Keir ML, 2016, CAN J CARDIOL, V32, DOI 10.1016/j.cjca.2015.06.021
   Koller PT, 1998, CLIN CARDIOL, V21, P40, DOI 10.1002/clc.4960210108
   Lempereur M, 2014, CAN J CARDIOL, V30, DOI 10.1016/j.cjca.2013.11.030
   Lettieri C, 2015, AM J CARDIOL, V116, P66, DOI 10.1016/j.amjcard.2015.03.039
   Lin AH, 2012, BMJ CASE REP, V2012
   Lunebourg A, 2008, CIRCULATION, V117, P2038, DOI 10.1161/CIRCULATIONAHA.107.729228
   Luong C, 2017, CATHETER CARDIO INTE, V89, P1149, DOI 10.1002/ccd.26977
   Naderi Sahar, 2017, Curr Treat Options Cardiovasc Med, V19, P69, DOI 10.1007/s11936-017-0567-x
   Naderi S, 2015, J AM COLL CARDIOL, V65, pA1303, DOI 10.1016/S0735-1097(15)61303-1
   Nakamoto Kei, 2013, J Cardiol Cases, V8, P179, DOI 10.1016/j.jccase.2013.08.004
   Nakashima T, 2016, INT J CARDIOL, V207, P341, DOI 10.1016/j.ijcard.2016.01.188
   Padilla J, 2008, VASC MED, V13, P105, DOI 10.1177/1358863x07086671
   Pate GE, 2005, CATHETER CARDIO INTE, V64, P138, DOI 10.1002/ccd.20246
   Paulo M, 2013, JACC-CARDIOVASC IMAG, V6, P830, DOI 10.1016/j.jcmg.2013.02.010
   Poon K, 2011, CIRC-CARDIOVASC INTE, V4, pE5, DOI 10.1161/CIRCINTERVENTIONS.110.959593
   Pretty HC, 1931, BMJ-BRIT MED J, V1, P667, DOI DOI 10.1136/BMJ.1.3667.667
   Rashid HNZ, 2016, INT J CARDIOL, V202, P336, DOI 10.1016/j.ijcard.2015.09.072
   Rogowski S, 2017, CATHETER CARDIO INTE, V89, P59, DOI 10.1002/ccd.26383
   Saw J, 2017, J AM COLL CARDIOL, V70, P1148, DOI 10.1016/j.jacc.2017.06.053
   Saw J, 2016, CATHETER CARDIO INTE, V87, pE54, DOI 10.1002/ccd.26022
   Saw J, 2014, CIRC-CARDIOVASC INTE, V7, P645, DOI 10.1161/CIRCINTERVENTIONS.114.001760
   Saw J, 2014, CAN J CARDIOL, V30, P814, DOI 10.1016/j.cjca.2014.01.011
   Saw J, 2013, JACC-CARDIOVASC INTE, V6, P44, DOI 10.1016/j.jcin.2012.08.017
   Singh A, 2010, VASC MED, V15, P127, DOI 10.1177/1358863X09358749
   Sivam S, 2014, J CYST FIBROS, V13, P235, DOI 10.1016/j.jcf.2013.10.003
   Steinhauer JR, 2001, CARDIOVASC PATHOL, V10, P141, DOI 10.1016/S1054-8807(01)00074-6
   Teague H, 2016, CURR ATHEROSCLER REP, V18, DOI 10.1007/s11883-015-0557-y
   Tweet MS, 2017, J AM COLL CARDIOL, V70, P426, DOI 10.1016/j.jacc.2017.05.055
   Tweet MS, 2014, CIRC-CARDIOVASC INTE, V7, P777, DOI 10.1161/CIRCINTERVENTIONS.114.001659
   Tweet MS, 2012, CIRCULATION, V126, P579, DOI 10.1161/CIRCULATIONAHA.112.105718
   Vanzetto G, 2009, EUR J CARDIO-THORAC, V35, P250, DOI 10.1016/j.ejcts.2008.10.023
   Velusamy Muthu, 2002, J Invasive Cardiol, V14, P198
   Vidula M, 2016, J AM COLL CARDIOL, V67, P318, DOI 10.1016/S0735-1097(16)30319-9
   Waterbury TM, 2018, EUR HEART J ACUTE CA, V20
   Wittstein IS, 2005, NEW ENGL J MED, V352, P539, DOI 10.1056/NEJMoa043046
NR 50
TC 2
Z9 2
U1 0
U2 5
PU CURRENT MEDICINE GROUP
PI PHILADELPHIA
PA 400 MARKET STREET, STE 700, PHILADELPHIA, PA 19106 USA
SN 1523-3804
EI 1534-6242
J9 CURR ATHEROSCLER REP
JI Curr. Atheroscleros. Rep.
PD DEC
PY 2018
VL 20
IS 12
AR 58
DI 10.1007/s11883-018-0761-7
PG 7
WC Peripheral Vascular Disease
WE Science Citation Index Expanded (SCI-EXPANDED)
SC Cardiovascular System & Cardiology
GA GY7HQ
UT WOS:000448779300001
PM 30374912
DA 2023-05-13
ER

PT J
AU Golcuk, E
   Yalin, K
   Akdeniz, CS
   Teker, E
   Teker, B
   Hancer, VS
   Altun, I
   Sezer, M
   Kucukkaya, RD
   Oncul, A
AF Golcuk, Ebru
   Yalin, Kivanc
   Akdeniz, Cansu Selcan
   Teker, Erhan
   Teker, Basak
   Hancer, Veysel Sabri
   Altun, Ibrahim
   Sezer, Murat
   Kucukkaya, Reyhan Diz
   Oncul, Aytac
TI Glycoprotein Ib alpha Kozak polymorphism in patients presenting with
   early-onset acute coronary syndrome
SO ARCHIVES OF MEDICAL SCIENCE
LA English
DT Article
DE Turkish population; acute coronary syndrome; glycoprotein Ib alpha;
   Kozak polymorphism
ID PLATELET GPIB-ALPHA; SEQUENCE POLYMORPHISM; MYOCARDIAL-INFARCTION;
   ARTERY-DISEASE; RISK FACTOR; ASSOCIATION; GENE; EVENTS; STROKE
AB Introduction: Glycoprotein Ib alpha (GPIb alpha) receptor is the chief molecule responsible for initial platelet adhesion to the subendothelium. A thymidine to cytosine single nucleotide substitution at position -5 from the ATG start codon characterizes the Kozak sequence polymorphism. The Kozak sequence polymorphism may increase the surface expression of GPIb alpha and contribute to thrombogenesis. We evaluated the allele frequencies of GPIb alpha Kozak sequence polymorphism in the Turkish population and examined the relationship between GPIb alpha Kozak sequence polymorphism and early-onset acute coronary syndrome (ACS).
   Material and methods: This study enrolled 200 patients (122 male, 78 female, mean age: 39 +/- 5 years) and 200 healthy control subjects (110 male, 90 female, 41 +/- 4 years). The patient group was composed of patients admitted to our coronary care unit with early-onset ACS and patients who attended to our cardiology outpatient clinic after hospital discharge with a diagnosis of early-onset ACS.
   Results: Kozak polymorphism frequencies in patients and control subjects did not differ significantly (23% versus 22.5%, p = 0.812, respectively). In patients who presented with non-ST elevation myocardial infarction (NSTEMI), the frequency of GPIb alpha Kozak polymorphism was borderline significantly higher when compared with patients who presented with ST elevation myocardial infarction (STEMI) (35% vs. 20%, p = 0.05, respectively). Allele frequencies of T and C were calculated to be 0.873 and 0.128.
   Conclusions: Although the frequency of GPIb alpha Kozak polymorphism did not differ significantly in early-onset ACS patients versus control subjects, Kozak polymorphism frequency was borderline significantly higher in patients who presented with NSTEMI when compared to patients with STEMI.
C1 [Golcuk, Ebru; Yalin, Kivanc] Bayrampasa Kolan Hosp, Dept Cardiol, Terazidere Mahallesi 60 Yil Caddesi 3, TR-34144 Istanbul, Turkey.
   [Akdeniz, Cansu Selcan] Istanbul Bilim Univ, Fac Med, Dept Cardiol, Istanbul, Turkey.
   [Teker, Erhan] Giresun State Hosp, Cardiol Clin, Giresun, Turkey.
   [Teker, Basak; Hancer, Veysel Sabri] Istanbul Univ, Fac Med, Dept Mol Genet, Istanbul, Turkey.
   [Altun, Ibrahim] Mugla Sitki Kocman Univ, Fac Med, Dept Cardiol, Mugla, Turkey.
   [Sezer, Murat; Oncul, Aytac] Istanbul Univ, Fac Med, Dept Cardiol, Istanbul, Turkey.
   [Kucukkaya, Reyhan Diz] Istanbul Bilim Univ, Fac Med, Dept Internal Med Hematol, Istanbul, Turkey.
C3 Demiroglu Bilim University; Professor Dr.A.Ilhan Ozdemir Education
   Research Hospital; Istanbul University; Mugla Sitki Kocman University;
   Istanbul University; Demiroglu Bilim University
RP Golcuk, E (通讯作者)，Bayrampasa Kolan Hosp, Dept Cardiol, Terazidere Mahallesi 60 Yil Caddesi 3, TR-34144 Istanbul, Turkey.
EM ebru_glck@yahoo.co.nz
RI Yalin, Kivanc/M-7118-2013; hancer, veysel sabri/X-8971-2018; Sezer,
   Murat/AAE-5807-2020
OI hancer, veysel sabri/0000-0003-2994-1077; 
CR Bondarenko E A, 2011, Genetika, V47, P1393
   Candore G, 2006, ANN NY ACAD SCI, V1089, P502, DOI 10.1196/annals.1386.011
   Croft SA, 2000, BLOOD, V95, P2183
   Douglas H, 2002, HEART, V87, P70, DOI 10.1136/heart.87.1.70
   Esen FI, 2012, NEUROL RES, V34, P68, DOI 10.1179/1743132811Y.0000000061
   Frank MB, 2001, BLOOD, V97, P875, DOI 10.1182/blood.V97.4.875
   Hartopo AB, 2016, ARCH MED SCI, V12, P529, DOI 10.5114/aoms.2016.59926
   Hsieh K, 2004, BLOOD COAGUL FIBRIN, V15, P469, DOI 10.1097/00001721-200408000-00005
   Huang T, 2003, THROMB RES, V112, P147, DOI 10.1016/j.thromres.2003.12.006
   Kenny D, 2002, J THROMB THROMBOLYS, V13, P13, DOI 10.1023/A:1015307823578
   Lopez JA, 2000, BLOOD, V95, P2183
   Meisel C, 2001, J AM COLL CARDIOL, V38, P1023, DOI 10.1016/S0735-1097(01)01475-9
   Napoleao P, 2015, TRANSL RES, V166, P650, DOI 10.1016/j.trsl.2015.07.006
   Ozelo MC, 2004, THROMB HAEMOSTASIS, V92, P384, DOI 10.1160/TH03-12-0744
   Pellikka M, 2008, J THROMB THROMBOLYS, V26, P91, DOI 10.1007/s11239-007-0072-2
   Shen GQ, 2014, CIRC-CARDIOVASC GENE, V7, P514, DOI 10.1161/CIRCGENETICS.113.000321
   Shen GQ, 2013, GENE, V521, P78, DOI 10.1016/j.gene.2013.03.022
   Song Yu-qiang, 2006, Zhonghua Yixue Yichuanxue Zazhi, V23, P561
   Thygesen K, 2012, EUR HEART J, V33, P2551, DOI 10.1093/eurheartj/ehs184
NR 19
TC 1
Z9 1
U1 0
U2 3
PU TERMEDIA PUBLISHING HOUSE LTD
PI POZNAN
PA KLEEBERGA 2, POZNAN, 61-615, POLAND
SN 1734-1922
EI 1896-9151
J9 ARCH MED SCI
JI Arch. Med. Sci.
PD JUN
PY 2018
VL 14
IS 4
BP 788
EP 793
DI 10.5114/aoms.2016.63278
PG 6
WC Medicine, General & Internal
WE Science Citation Index Expanded (SCI-EXPANDED)
SC General & Internal Medicine
GA GK7FI
UT WOS:000436361500011
PM 30013602
OA gold, Green Submitted, Green Published
DA 2023-05-13
ER

PT J
AU Eggers, KM
   Lindahl, B
   Melki, D
   Jernberg, T
AF Eggers, Kai M.
   Lindahl, Bertil
   Melki, Dina
   Jernberg, Tomas
TI Consequences of implementing a cardiac troponin assay with improved
   sensitivity at Swedish coronary care units: an analysis from the
   SWEDEHEART registry
SO EUROPEAN HEART JOURNAL
LA English
DT Article
DE Cardiac troponin; Acute coronary syndrome; Clinical management;
   Cardiovascular outcomes; Coronary care unit
ID MYOCARDIAL-INFARCTION; CLINICAL-PRACTICE; CHEST-PAIN; PROGNOSIS
AB Aims Cardiac troponin (cTn) assays with improved sensitivity are increasingly utilized for the assessment of patients admitted because of suspected acute coronary syndrome (ACS). However, data on the clinical consequences of the implementation of such assays are limited.
   Methods and results In a retrospective register-based study (37 710 coronary care unit admissions; SWEDEHEART registry), we compared the case mix, the use of diagnostic procedures, treatments, and 1-year all-cause mortality 1 year before the implementation of a cTn assay with improved sensitivity (study period 1) and 1 year thereafter (study period 2). During study period 2, more at-risk patients were admitted and more patients had cTn levels above the myocardial infarction cut-off (ACS patients + 13.1%; non-ACS patients + 160.1%). cTn levels above this cut-off exhibited stronger associations with mortality risk in study period 2 (adjusted HR 4.45 [95% confidence interval, CI, 3.36-5.89]) compared with period 1 (adjusted HR 2.43 [95% CI 2.11-2.80]), similar as for the cTn ratio relative to the respective 99th percentile. While therewas no multivariable-adjusted increase in the use of diagnostic procedures, significant trends towards more differentiated treatment depending on the cause of cTn elevation, i. e. ACS or non-ACS, were noted.
   Conclusions The implementation of a cTn assay with improved sensitivity was associated with an increase in the number of patients who due to their cTn-status were identified as suitable for beneficial therapies. There was no inappropriate increase in hospital resource utilization. As such, cTn assays with improved sensitivity provide an opportunity to improve the clinical management of patients with suspected ACS.
C1 [Eggers, Kai M.] Uppsala Univ, Dept Med Sci, S-75185 Uppsala, Sweden.
   [Lindahl, Bertil] Uppsala Univ, Uppsala Clin Res Ctr, Uppsala, Sweden.
   [Melki, Dina; Jernberg, Tomas] Karolinska Univ Hosp, Karolinska Inst, Cardiol Sect, Dept Med, Stockholm, Sweden.
C3 Uppsala University; Uppsala University; Karolinska Institutet;
   Karolinska University Hospital
RP Eggers, KM (通讯作者)，Uppsala Univ, Dept Med Sci, S-75185 Uppsala, Sweden.
EM kai.eggers@ucr.uu.se
RI Demchuk, Andrew M/E-1103-2012
OI Demchuk, Andrew M/0000-0002-4930-7789; Jernberg,
   Tomas/0000-0003-1695-379X
FU Swedish Foundation of Strategic Research
FX This study has received funding from the Swedish Foundation of Strategic
   Research.
CR Baron T, 2015, HEART, V101, P101, DOI 10.1136/heartjnl-2014-306093
   Cullen L, 2015, MED J AUSTRALIA, V202, P36, DOI 10.5694/mja13.00275
   Gore MO, 2014, J AM COLL CARDIOL, V63, P1441, DOI 10.1016/j.jacc.2013.12.032
   Lipinski MJ, 2015, AM HEART J, V169, P6, DOI 10.1016/j.ahj.2014.10.007
   Melki D, 2015, J AM COLL CARDIOL, V65, P1655, DOI 10.1016/j.jacc.2015.02.044
   Mills NL, 2011, JAMA-J AM MED ASSOC, V305, P1210, DOI 10.1001/jama.2011.338
   Reichlin T, 2012, AM J MED, V125, P1205, DOI 10.1016/j.amjmed.2012.07.015
   Saenger AK, 2011, CLIN CHIM ACTA, V412, P748, DOI 10.1016/j.cca.2010.12.034
   Sanchis J, 2014, HEART, V100, P1591, DOI 10.1136/heartjnl-2013-305440
   Thygesen K, 2012, CIRCULATION, V126, P2020, DOI 10.1161/CIR.0b013e31826e1058
NR 10
TC 55
Z9 55
U1 0
U2 0
PU OXFORD UNIV PRESS
PI OXFORD
PA GREAT CLARENDON ST, OXFORD OX2 6DP, ENGLAND
SN 0195-668X
EI 1522-9645
J9 EUR HEART J
JI Eur. Heart J.
PD AUG 7
PY 2016
VL 37
IS 30
BP 2417
EP 2424
DI 10.1093/eurheartj/ehw029
PG 8
WC Cardiac & Cardiovascular Systems
WE Science Citation Index Expanded (SCI-EXPANDED)
SC Cardiovascular System & Cardiology
GA DW4FW
UT WOS:000383599100012
PM 26916797
OA Bronze
DA 2023-05-13
ER

PT J
AU Radecki, RP
   Foley, KF
   Elzinga, TS
   Horak, CP
   Gant, TE
   Papp, HM
   Morris, AJ
   Hauser, NR
   Ertz-Berger, BL
AF Radecki, Ryan P.
   Foley, Kevin F.
   Elzinga, Timothy S.
   Horak, Cynthia P.
   Gant, Thomas E.
   Papp, Heather M.
   Morris, Adam J.
   Hauser, Natalie R.
   Ertz-Berger, Briar L.
TI Pilot of Urgent Care Center Evaluation for Acute Coronary Syndrome
SO AMERICAN JOURNAL OF MANAGED CARE
LA English
DT Article
ID CHEST-PAIN PATIENTS; LOW-RISK PATIENTS; EMERGENCY-DEPARTMENT; ADVERSE
   EVENTS; UTILITY
AB OBJECTIVES: Patients with chest pain and concern for potential coronary ischemia are frequently referred to the emergency department (ED), resulting in substantial resource utilization and cost. The objective of this study was to implement a protocol for urgent care center (UCC) evaluation of potential acute coronary syndrome (ACS) and describe its performance.
   STUDY DESIGN: This is a descriptive, retrospective review of consecutive cases included in a protocol for UCC evaluation of ACS.
   METHODS: Consecutive patient encounters from 4 urgent care facilities of our regional integrated health system were reviewed from a period spanning 4.5 months of the 2017 calendar year. The primary outcome was avoidance of an ED visit within 30 days of the index visit, and the primary safety outcome was serious adverse events (AEs) occurring in the UCC setting.
   RESULTS: There were 802 patients evaluated, with a median age of 55 years, and 58% were female. Seventy-three (9.1%) patients were referred to the ED or hospitalized for any reason at the index visit, 10(1.2%) of whom were ultimately diagnosed with ACS. Within 30 days, 56(7.7%) of the remaining 729 patients had ED visits or hospitalization for any reason, 2(0.2%) of whom received a diagnosis of ACS. Overall, 673(83.9%) patients were managed without any ED visit. No serious AEs were recorded.
   CONCLUSIONS: Our initial pilot data demonstrate the feasibility of an outpatient UCC evaluation for ACS without refuting the underlying premise of safety.
C1 [Radecki, Ryan P.; Foley, Kevin F.; Elzinga, Timothy S.; Horak, Cynthia P.; Gant, Thomas E.; Papp, Heather M.; Morris, Adam J.; Hauser, Natalie R.; Ertz-Berger, Briar L.] Kaiser Permanente Northwest, 500 N Multnomah Ave, Portland, OR 97232 USA.
C3 Kaiser Permanente
RP Radecki, RP (通讯作者)，Kaiser Permanente Northwest, 500 N Multnomah Ave, Portland, OR 97232 USA.
EM ryan.p.radecki@kp.org
CR Atzema C, 2006, AM J EMERG MED, V24, P62, DOI 10.1016/j.ajem.2005.05.015
   Atzema CL, 2008, CAN J EMERG MED, V10, P413
   Backus BE, 2013, INT J CARDIOL, V168, P2153, DOI 10.1016/j.ijcard.2013.01.255
   Hollander JE, 2004, ANN EMERG MED, V43, P71, DOI 10.1016/S0196-0644(03)00719-4
   Mahler SA, 2015, CIRC-CARDIOVASC QUAL, V8, P195, DOI 10.1161/CIRCOUTCOMES.114.001384
   Niska Richard, 2010, Natl Health Stat Report, P1
   Retezar R, 2011, ANN EMERG MED, V57, P89, DOI 10.1016/j.annemergmed.2010.05.016
   Sandau Kristin E, 2017, Circulation, V136, pe273, DOI 10.1161/CIR.0000000000000527
   Sharp AL, 2018, J AM COLL CARDIOL, V72, P1876, DOI 10.1016/j.jacc.2018.07.059
   Singer AJ, 2005, ACAD EMERG MED, V12, P965, DOI 10.1197/j.aem.2005.06.007
   Six AJ, 2008, NETH HEART J, V16, P191, DOI 10.1007/BF03086144
   Slutzman JE, 2015, AM COLL EM PHYS SCI
   Soremekun OA, 2013, AM J EMERG MED, V31, P291, DOI 10.1016/j.ajem.2012.07.025
   Syed S, 2017, CAN MED ASSOC J, V189, pE139, DOI 10.1503/cmaj.160742
   Weinstock MB, 2015, JAMA INTERN MED, V175, P1207, DOI 10.1001/jamainternmed.2015.1674
NR 15
TC 2
Z9 2
U1 0
U2 2
PU MANAGED CARE & HEALTHCARE COMMUNICATIONS LLC
PI PLAINSBORO
PA 666 PLAINSBORO RD, STE 300, PLAINSBORO, NJ 08536 USA
SN 1088-0224
J9 AM J MANAG CARE
JI Am. J. Manag. Care
PD MAY
PY 2019
VL 25
IS 5
BP E160
EP E164
PG 5
WC Health Care Sciences & Services; Health Policy & Services; Medicine,
   General & Internal
WE Science Citation Index Expanded (SCI-EXPANDED); Social Science Citation Index (SSCI)
SC Health Care Sciences & Services; General & Internal Medicine
GA IE0EA
UT WOS:000472058400005
PM 31120713
DA 2023-05-13
ER

PT J
AU Krackhardt, F
   Maier, LS
   Appel, KF
   Kohler, T
   Ghanem, A
   Tschoepe, C
   vom Dahl, J
   Degenhardt, R
   Niklasson, A
   Ahlqvist, M
   Waliszewski, MW
   Jornten-Karlsson, M
AF Krackhardt, Florian
   Maier, Lars S.
   Appel, Karl-Friedrich
   Koehler, Till
   Ghanem, Alexander
   Tschoepe, Carsten
   vom Dahl, Juergen
   Degenhardt, Ralf
   Niklasson, Anna
   Ahlqvist, Matti
   Waliszewski, Matthias W.
   Jornten-Karlsson, Magnus
TI Design and rationale for the "Me & My Heart" (eMocial) study: A
   randomized evaluation of a new smartphone-based support tool to increase
   therapy adherence of patients with acute coronary syndrome
SO CLINICAL CARDIOLOGY
LA English
DT Article
DE acute coronary syndrome; adherence; dual anti-platelet therapy (DAPT);
   smartphone-based support; study design; ticagrelor
ID MEDICATION ADHERENCE; REPORTED OUTCOMES; RECOMMENDATIONS; GUIDELINES;
   TICAGRELOR
AB A novel smartphone-based patient support tool was developed to increase the adherence to antiplatelet therapy and lifestyle changes in patients after coronary angioplasty for acute coronary syndrome (ACS). The eMocial study ( Identifier: NCT02615704) investigates whether an electronic support tool will improve adherence to comedication and lifestyle changes in ACS patients. The primary hypothesis of this trial is that an electronic support tool can increase adherence to comedication (primary endpoint) thereby supporting positive lifestyle changes (secondary endpoints). Patients hospitalized with ACS (ST elevation myocardial infarction [STEMI], non-ST elevation myocardial infarction [NSTEMI], or unstable angina pectoris) and treated with ticagrelor coadministered with low-dose acetylsalicylic acid will be randomized 1:1 to an active group receiving the patient support tool via a smartphone-based application or to a control group without the patient support tool. Patient questionnaires to evaluate lifestyle changes and quality of life will be used at baseline and at the end of the 48-week observation phase. Patients are asked to fill out questionnaires to determine their adherence, treatment attitudes, health-care utilization and risk factors on a monthly basis. The study was started in February 2016 and the completion date is scheduled for October 2019. For final analysis 664 patients are expected be available. Preliminary baseline demographics were unstable angina pectoris (13.7%), NSTEMI (49.9%), STEMI (36.4%), male gender (86.3%), and diabetes mellitus (17.6%). Our study could significantly help to understand how inadequate adherence to antiplatelet therapy in ACS patients could be improved with a smartphone-based application.
C1 [Krackhardt, Florian; Tschoepe, Carsten; Waliszewski, Matthias W.] Charite Univ Med Berlin, Dept Internal Med & Cardiol, Charite Campus Virchow Klinikum, Augustenburger Pl 1, D-13353 Berlin, Germany.
   [Maier, Lars S.] Univ Klinikum Regensburg, Klin & Poliklin Innere Med 2, Regensburg, Germany.
   [Appel, Karl-Friedrich] Ambulantes Herzzentrum Kassel, Kassel, Germany.
   [Koehler, Till] Univ Klinikum Wuppertal, Wupperthal, Germany.
   [Ghanem, Alexander] Asklepios Klin St Georg, Hamburg, Germany.
   [vom Dahl, Juergen] Kliniken Maria Hilf GmbH, Med Klin 2, Monchengladbach, Germany.
   [Degenhardt, Ralf] Forsch Herz & Kreislaufzentrum GmbH, Inst Klin, Fulda, Germany.
   [Niklasson, Anna; Ahlqvist, Matti; Jornten-Karlsson, Magnus] AstraZeneca R&D Gothenburg, Gothenburg, Sweden.
C3 Free University of Berlin; Humboldt University of Berlin; Charite
   Universitatsmedizin Berlin; University of Regensburg; Asklepios Klinik
   St. Georg; University of Hamburg; University Medical Center
   Hamburg-Eppendorf; AstraZeneca
RP Krackhardt, F (通讯作者)，Charite Univ Med Berlin, Dept Internal Med & Cardiol, Charite Campus Virchow Klinikum, Augustenburger Pl 1, D-13353 Berlin, Germany.
EM florian.krackhardt@charite.de
RI Krackhardt, Florian/AAK-7561-2020; Maier, Lars/AAQ-8313-2021
OI Krackhardt, Florian/0000-0001-5965-8817; Maier,
   Lars/0000-0001-9915-4429; Tschope, Carsten/0000-0001-5243-8985
CR Akl EA, 2012, BMJ-BRIT MED J, V344, DOI 10.1136/bmj.e2809
   Biondi-Zoccai G, 2015, JACC-CARDIOVASC INTE, V8, P411, DOI 10.1016/j.jcin.2014.12.005
   Bonaca MP, 2015, NEW ENGL J MED, V372, P1791, DOI 10.1056/NEJMoa1500857
   Bottomley A, 2009, EUR J CANCER, V45, P347, DOI 10.1016/j.ejca.2008.09.032
   Burke TA, 2006, J HYPERTENS, V24, P1193, DOI 10.1097/01.hjh.0000226211.95936.f5
   Burnier M, 2000, BLOOD PRESS MONIT, V5, pS31, DOI 10.1097/00126097-200005001-00006
   Cannon CP, 2004, NEW ENGL J MED, V350, P1495, DOI 10.1056/NEJMoa040583
   Casula M, 2012, PATIENT PREFER ADHER, V6, P805, DOI 10.2147/PPA.S29092
   Cowie MR, 2013, EUR HEART J, V37, P63
   DiMatteo MR, 2004, MED CARE, V42, P200, DOI 10.1097/01.mlr.0000114908.90348.f9
   Fox KAA, 2006, BMJ-BRIT MED J, V333, P1091, DOI 10.1136/bmj.38985.646481.55
   Furthauer J, 2013, BMC FAM PRACT, V14, DOI 10.1186/1471-2296-14-47
   Garfield S, 2011, BMC MED RES METHODOL, V11, DOI 10.1186/1471-2288-11-149
   Gatwood J, 2014, VASC HEALTH RISK MAN, V10, P615, DOI 10.2147/VHRM.S56056
   Granger BB, 2005, LANCET, V366, P2005, DOI 10.1016/S0140-6736(05)67760-4
   Hamine Saee, 2015, J Med Internet Res, V17, pe52, DOI 10.2196/jmir.3951
   Haynes RB, 2008, COCHRANE DB SYST REV, DOI 10.1002/14651858.CD000011.pub3
   Ho PM, 2014, JAMA INTERN MED, V174, P186, DOI 10.1001/jamainternmed.2013.12944
   Huang W, 2016, AM J CARDIOL, V118, P1105, DOI 10.1016/j.amjcard.2016.07.029
   Jornten-Karlsson M, 2016, DRUGS, V76, P1447, DOI 10.1007/s40265-016-0640-x
   Lloyd-Jones D, 2010, CIRCULATION, V121, P948, DOI 10.1161/CIRCULATIONAHA.109.192666
   MORISKY DE, 1986, MED CARE, V24, P67, DOI 10.1097/00005650-198601000-00007
   Osterberg L, 2005, NEW ENGL J MED, V353, P487, DOI 10.1056/NEJMra050100
   Partridge AH, 2002, JNCI-J NATL CANCER I, V94, P652
   Roffi M, 2016, EUR HEART J, V37, P267, DOI 10.1093/eurheartj/ehv320
   ROSS FM, 1991, SOC SCI MED, V32, P89, DOI 10.1016/0277-9536(91)90132-V
   Rothman ML, 2007, VALUE HEALTH, V10, pS66, DOI 10.1111/j.1524-4733.2007.00269.x
   Steg PG, 2012, EUR HEART J, V33, P2569, DOI 10.1093/eurheartj/ehs215
   Stirratt MJ, 2015, TRANSL BEHAV MED, V5, P470, DOI 10.1007/s13142-015-0315-2
   Sutton S, 2014, ANN BEHAV MED, V48, P293, DOI 10.1007/s12160-014-9595-x
   Wallentin L, 2009, NEW ENGL J MED, V361, P1045, DOI 10.1056/NEJMoa0904327
   WARE JE, 1992, MED CARE, V30, P473, DOI 10.1097/00005650-199206000-00002
   Wouters H, 2016, PLOS ONE, V11, DOI 10.1371/journal.pone.0146272
NR 33
TC 2
Z9 2
U1 0
U2 3
PU WILEY
PI HOBOKEN
PA 111 RIVER ST, HOBOKEN 07030-5774, NJ USA
SN 0160-9289
EI 1932-8737
J9 CLIN CARDIOL
JI Clin. Cardiol.
PD NOV
PY 2019
VL 42
IS 11
BP 1054
EP 1062
DI 10.1002/clc.23254
PG 9
WC Cardiac & Cardiovascular Systems
WE Science Citation Index Expanded (SCI-EXPANDED)
SC Cardiovascular System & Cardiology
GA JK5LG
UT WOS:000494884300001
PM 31490566
OA gold, Green Published
DA 2023-05-13
ER

PT J
AU Staritz, P
   de Moerloose, P
   Schutgens, R
   Dolan, G
AF Staritz, P.
   de Moerloose, P.
   Schutgens, R.
   Dolan, G.
CA ADVANCE Working Grp
TI Applicability of the European Society of Cardiology guidelines on
   management of acute coronary syndromes to people with haemophilia - an
   assessment by the ADVANCE Working Group
SO HAEMOPHILIA
LA English
DT Article
DE acute coronary syndrome; anticoagulant; antiplatelet; antithrombotic;
   haemophilia; myocardial infarction
ID ISCHEMIC-HEART-DISEASE; FACTOR-VIII DEFICIENCY; MYOCARDIAL-INFARCTION;
   CARDIOVASCULAR-DISEASE; TASK-FORCE; RISK-FACTORS; PATIENT; INTERVENTION;
   PREVALENCE; MORTALITY
AB There are no evidence-based guidelines for antithrombotic management in people with haemophilia (PWH) presenting with acute coronary syndrome (ACS). The aim of the study was to review the current European Society of Cardiology guidelines, and to consider how best they should be adapted for PWH. Structured communication techniques based on a Delphi-like methodology were used to achieve expert consensus on key aspects of clinical management. The main final statements are as follows: (i) ACS and myocardial revascularization should be managed promptly by a multidisciplinary team that includes a haemophilia expert, (ii) each comprehensive care centre for adult PWH should have a formal clinical referral pathway with a cardiology centre with an emergency unit and 24h availability of percutaneous coronary intervention (PCI), (iii) PCI should be performed as soon as possible under adequate clotting factor protection, (iv) bare metal stents are preferred to drug-eluting stents, (v) anticoagulants should only be used in PWH after replacement therapy, (vi) minimum trough levels should not fall below 5-15% in PWH on dual antiplatelet therapy, (vii) the duration of dual antiplatelet therapy after ACS and PCI should be limited to a minimum, (viii) the use of GPIIb-IIIa inhibitors is not recommended in PWH other than in exceptional circumstances, (ix) the use of fibrinolysis may be justified in PWH when primary PCI (within 90min) is not available ideally under adequate clotting factor management. It is hoped that the results of this initiative will help to guide optimal management of ACS in PWH.
C1 [Staritz, P.] SRH Kurpfalzkrankenhaus, Hemophilia Care Ctr Heidelberg, Dept Internal Med, D-69123 Heidelberg, Germany.
   [de Moerloose, P.] Univ Hosp Geneva, Hemostasis Unit, Geneva, Switzerland.
   [de Moerloose, P.] Fac Med Geneva, Geneva, Switzerland.
   [Schutgens, R.] Univ Med Ctr Utrecht, Dept Hematol, Van Creveldklin, Utrecht, Netherlands.
   [Dolan, G.] Univ Nottingham Hosp, Queens Med Ctr, Dept Haematol, Nottingham NG7 2UH, England.
C3 University of Geneva; University of Geneva; Utrecht University; Utrecht
   University Medical Center; RLUK- Research Libraries UK; University of
   Nottingham
RP Staritz, P (通讯作者)，SRH Kurpfalzkrankenhaus, Hemophilia Care Ctr Heidelberg, Dept Internal Med, Bonhoefferstr 5, D-69123 Heidelberg, Germany.
EM Peter.Staritz@KKH.srh.de
RI Tait, Campbell/AFQ-8204-2022
OI Tait, Campbell/0000-0003-4842-6783; Oldenburg,
   Johannes/0000-0002-1585-4100; Schutgens, Roger/0000-0002-2762-6033
FU Bayer Healthcare
FX The ADVANCE Working Group is supported by grant funding from Bayer
   Healthcare. The sponsor was present at the initial meeting, but played
   no role in voting on the statements, data analysis, data interpretation
   or the writing of the report. Editorial support for this manuscript was
   provided by Michael Holland, Driftwood Publishing Ltd.
CR Arora Umesh K, 2004, J Invasive Cardiol, V16, P330
   Au WY, 2002, AM J HEMATOL, V69, P152, DOI 10.1002/ajh.10035
   Bassand JP, 2007, EUR HEART J, V28, P1598, DOI 10.1093/eurheartj/ehm161
   Biere-Rafi S, 2012, J THROMB HAEMOST, V10, P30, DOI 10.1111/j.1538-7836.2011.04499.x
   Bovenzi Francesco, 2003, Ital Heart J, V4, P728
   Camm AJ, 2010, EUROPACE, V12, P1360, DOI [10.1093/europace/euq350, 10.1093/eurheartj/ehq278]
   Darby SC, 2007, BLOOD, V110, P815, DOI 10.1182/blood-2006-10-050435
   Ferrario C, 2007, HAEMOPHILIA, V13, P763, DOI 10.1111/j.1365-2516.2007.01530.x
   FORMAN MB, 1986, AM HEART J, V111, P169, DOI 10.1016/0002-8703(86)90569-7
   Franchini M, 2004, THROMB HAEMOSTASIS, V92, P298, DOI 10.1160/TH04-03-0148
   Girolami A, 2006, ACTA HAEMATOL-BASEL, V116, P120, DOI 10.1159/000093642
   Girolami A, 2005, J THROMB THROMBOLYS, V20, P43, DOI 10.1007/s11239-005-2227-3
   Helft G, 1997, THROMB HAEMOSTASIS, V77, P1044
   Konkle BA, 2009, HAEMOPHILIA, V15, P1197, DOI 10.1111/j.1365-2516.2009.02066.x
   Konkle BA, 2012, AM J HEMATOL, V87, pS27, DOI 10.1002/ajh.23161
   Krolick MA, 2005, HAEMOPHILIA, V11, P415, DOI 10.1111/j.1365-2516.2005.01103.x
   Kulkarni R, 2005, AM J HEMATOL, V79, P36, DOI 10.1002/ajh.20339
   Kulkarni R, 2003, HAEMOPHILIA, V9, P703, DOI 10.1046/j.1351-8216.2003.00821.x
   Lim MY, 2011, BLOOD COAGUL FIBRIN, V22, P402, DOI 10.1097/MBC.0b013e328345f582
   Mackinlay N, 2000, HAEMOPHILIA, V6, P84
   Mannucci PM, 2009, BLOOD, V114, P5256, DOI 10.1182/blood-2009-07-215665
   Mauser-Bunschoten EP, 2009, HAEMOPHILIA, V15, P853, DOI 10.1111/j.1365-2516.2009.01987.x
   MILHOLLAND AV, 1973, NEW ENGL J MED, V288, P1272, DOI 10.1056/NEJM197306142882405
   Plug I, 2006, J THROMB HAEMOST, V4, P510, DOI 10.1111/j.1538-7836.2006.01808.x
   Quintero D, 2008, J INVASIVE CARDIOL, V20, P240
   ROSENDAAL FR, 1990, BRIT J HAEMATOL, V75, P525, DOI 10.1111/j.1365-2141.1990.tb07793.x
   Schutgens REG, 2009, HAEMOPHILIA, V15, P952, DOI 10.1111/j.1365-2516.2009.02020.x
   Smolka G, 2007, HAEMOPHILIA, V13, P428, DOI 10.1111/j.1365-2516.2007.01436.x
   Street A, 2006, HAEMOPHILIA, V12, P8, DOI 10.1111/j.1365-2516.2006.01254.x
   Task Force on Myocardial Revascularization of the European Society of Cardiology (ESC) and the European Association for Cardio-Thoracic Surgery (EACTS), 2010, Eur Heart J, V31, P2501, DOI 10.1093/eurheartj/ehq277
   Tuinenburg A, 2009, J THROMB HAEMOST, V7, P247, DOI 10.1111/j.1538-7836.2008.03201.x
   Tuinenburg A, 2012, ARTERIOSCL THROM VAS, V32, P799, DOI 10.1161/ATVBAHA.111.238162
   van de Putte DEF, 2012, EUR J HAEMATOL, V89, P336, DOI 10.1111/j.1600-0609.2012.01835.x
   Van de Werf F, 2008, EUR HEART J, V29, P2909, DOI 10.1093/eurheartj/ehn416
NR 34
TC 42
Z9 43
U1 0
U2 5
PU WILEY
PI HOBOKEN
PA 111 RIVER ST, HOBOKEN 07030-5774, NJ USA
SN 1351-8216
EI 1365-2516
J9 HAEMOPHILIA
JI Haemophilia
PD NOV
PY 2013
VL 19
IS 6
BP 833
EP 840
DI 10.1111/hae.12189
PG 8
WC Hematology
WE Science Citation Index Expanded (SCI-EXPANDED)
SC Hematology
GA 240NZ
UT WOS:000326105100026
PM 23710576
DA 2023-05-13
ER

PT J
AU Roggeri, DP
   Roggeri, A
   Rossi, E
   Cinconze, E
   De Rosa, M
   Maggioni, AP
AF Roggeri, Daniela P.
   Roggeri, Alessandro
   Rossi, Elisa
   Cinconze, Elisa
   De Rosa, Marisa
   Maggioni, Aldo P.
CA ARNO Cardiovasc Observ
TI Direct healthcare costs and resource consumption after acute coronary
   syndrome: a real-life analysis of an Italian subpopulation
SO EUROPEAN JOURNAL OF PREVENTIVE CARDIOLOGY
LA English
DT Article
DE Acute coronary syndrome; cost of illness; direct healthcare costs;
   healthcare resource use
ID CARDIAC CARE; WOMEN; INTERVENTION; THERAPY; EPIDEMIOLOGY; MANAGEMENT;
   MEN
AB Background: Acute coronary syndrome (ACS) is the most common cause of morbidity and mortality in Italy and worldwide. Aim of this study was to evaluate the average annual direct healthcare costs for the treatment of patients with a recent hospitalization for ACS.
   Design and methods: The direct medical costs of patients with a first ACS hospitalization (index event) in the period from 1 January 2008 to 31 December 2008 were estimated for a 1-year follow-up period. The resource consumption was measured in terms of: reimbursed drugs, diagnostic procedures, outpatient visits, and hospitalizations. The analysis was performed from the Italian National Health Service perspective.
   Results: A total of 2,758,872 subjects were observed, 7082 (35.8% women) of whom being hospitalized for ACS during the accrual period (2.6%). Among patients with ACS, 60% were medically treated, 33.1% were treated with percutaneous coronary intervention (PCI), and 6.9% died during the index hospitalization. Dual antiplatelet treatment (ASA plus clopidogrel) was prescribed in 25.9% of the medically treated ACS patients and in 70.1% of the ACS patients treated with PCI. The average yearly cost per patient for the total ACS population was 11,464(sic)/year (drugs 1304(sic); hospitalizations 9655(sic); diagnostic and outpatient visits 505(sic)). The average annual cost was 10,862(sic) for medically treated patients and 14,111(sic) for patients treated with PCI. Patients who died of cardiovascular events during follow up had an average cost of 16,231(sic)/patient.
   Conclusions: Patients with ACS had higher direct healthcare costs, their management and rehospitalizations being the main cost drivers.
C1 [Rossi, Elisa; Cinconze, Elisa; De Rosa, Marisa] Interuniv Consortium, CINECA, Bologna, Italy.
   [Maggioni, Aldo P.] Ctr Studi ANMCO, Florence, Italy.
C3 CINECA, Italy; Associazione Nazionale Medici Cardiologi Ospedalieri
   (ANMCO)
RP Roggeri, A (通讯作者)，Via Camozzi 1-C, I-24027 Bergamo, Italy.
EM alessandro.roggeri@procuresolutions.it
RI Maggioni, Aldo Pietro/AAL-5334-2020
OI Maggioni, Aldo Pietro/0000-0003-2764-6779; Roggeri,
   Alessandro/0000-0002-9664-0306; Rossi, Elisa/0000-0001-5767-7256
FU AstraZeneca, Italy
FX This work was supported by an unrestricted research grant of
   AstraZeneca, Italy.
CR Alexander KP, 2005, J AM COLL CARDIOL, V46, P1479, DOI 10.1016/j.jacc.2005.05.084
   *AM HEART ASS, 2004, HEART DIS STROK STAT
   Anand SS, 2005, J AM COLL CARDIOL, V46, P1845, DOI 10.1016/j.jacc.2005.05.091
   [Anonymous], 2009, IT NAT TAR SUPPL HOS
   [Anonymous], 2012, EUR J PREV CARDIOL, V19, P585, DOI [10.1177/2047487312450228, DOI 10.1177/2047487312450228]
   [Anonymous], 2009, G ITAL CARDIOL S1, V10, p5S
   [Anonymous], 2012, RAPP ANN SULL RIC OS
   Bauer T, 2010, EUR J CARDIOV PREV R, V17, P576, DOI 10.1097/HJR.0b013e328338e5da
   Casella G, 2013, EUR HEART J-ACUTE CA, V2, P27, DOI 10.1177/2048872612471213
   Casella G, 2010, J CARDIOVASC MED, V11, P450, DOI 10.2459/JCM.0b013e328335233e
   Di Chiara A, 2006, EUR HEART J, V27, P393, DOI 10.1093/eurheartj/ehi557
   Etemad Lida R, 2005, J Manag Care Pharm, V11, P300
   Glaser R, 2002, JAMA-J AM MED ASSOC, V288, P3124, DOI 10.1001/jama.288.24.3124
   Gruppo di lavoro OsMed, 2011, US FARM IT RAPP NAZ
   Johnston SS, 2011, J OCCUP ENVIRON MED, V53, P2, DOI 10.1097/JOM.0b013e31820290f4
   Lansky AJ, 2005, CIRCULATION, V111, P940, DOI 10.1161/01.CIR.0000155337.50423.C9
   Mahoney EM, 2010, CIRCULATION, V121, P71, DOI 10.1161/CIRCULATIONAHA.109.900704
   Mahoney EM, 2006, AM HEART J, V151, P219, DOI 10.1016/j.ahj.2005.02.044
   Mandelzweig L, 2006, EUR HEART J, V27, P2285, DOI 10.1093/eurheartj/ehl196
   Mueller C, 2002, J AM COLL CARDIOL, V40, P245, DOI 10.1016/S0735-1097(02)01949-6
   Redberg RF, 2005, J AM COLL CARDIOL, V46, P1852, DOI 10.1016/j.jacc.2005.07.043
[truncated: 3,372,357 more chars]
