# Supplementary material for: The research progress and research trends in acute coronary syndrome nursing: A review of visual analysis based on the Web of Science database
Source: Medicine (Baltimore). 2024 Feb 16;103(7):e35849. doi: 10.1097/MD.0000000000035849 (PMC10869036; doi:10.1097/MD.0000000000035849)
Supplement: Supplementary file 4 [file medi-103-e35849-s004.txt]

FN Clarivate Analytics Web of Science
VR 1.0
PT J
AU Sorensen, JT
   Clemmensen, P
   Sejersten, M
AF Sorensen, Jacob Thorsted
   Clemmensen, Peter
   Sejersten, Maria
TI Telecardiology: Past, Present and Future
SO REVISTA ESPANOLA DE CARDIOLOGIA
LA English
DT Article
DE Telemedicine; Electrocardiogram; Acute myocardial infarction
ID ACUTE MYOCARDIAL-INFARCTION; PERCUTANEOUS CORONARY INTERVENTION;
   HEART-FAILURE; PRIMARY ANGIOPLASTY; 12-LEAD ELECTROCARDIOGRAM; TREATMENT
   DELAY; PREHOSPITAL ELECTROCARDIOGRAM; CLINICAL MANAGEMENT;
   RANDOMIZED-TRIAL; FOLLOW-UP
AB Technological advances over the past decades have allowed improved diagnosis and monitoring of patients with acute coronary syndromes as well as patients with advanced heart failure. High-quality digital recordings transmitted wirelessly by cellular telephone networks have augmented the prehospital use of transportable electrocardiogram machines as well as implantable devices for arrhythmia monitoring and therapy. The impact of prehospital electrocardiogram recording and interpretation in patients suspected of acute myocardial infarction should not be underestimated. It enables a more widespread access to rapid reperfusion therapy, thereby reducing treatment delay, morbidity and mortality. Further, continuous electrocardiogram monitoring has improved arrhythmia diagnosis and dynamic ST-segment changes have been shown to provide important prognostic information in patients with acute ST-elevation myocardial infarction. Likewise, remote recording or monitoring of arrhythmias and vital signs seem to improve outcome and reduce the necessity of re-admissions or outpatient contacts in patients with heart failure or arrhythmias. In the future telemonitoring and diagnosis is expected to further impact the way we practice cardiology and provide better care for the patient with cardiovascular disease. (c) 2012 Sociedad Espanola de Cardiologia. Published by Elsevier Espana, S.L. All rights reserved.
C1 [Sorensen, Jacob Thorsted] Aarhus Univ Hosp, Dept Cardiol, DK-8000 Aarhus, Denmark.
   [Clemmensen, Peter; Sejersten, Maria] Rigshosp, Ctr Heart, DK-2100 Copenhagen, Denmark.
C3 Aarhus University; Rigshospitalet; University of Copenhagen
RP Clemmensen, P (通讯作者)，Rigshosp, Ctr Heart, Blegdamsvej 9, DK-2100 Copenhagen, Denmark.
EM peter.clemmensen@rh.regionh.dk
CR Abraham William T, 2011, Congest Heart Fail, V17, P51, DOI 10.1111/j.1751-7133.2011.00220.x
   Abraham WT, 2011, LANCET, V377, P658, DOI 10.1016/S0140-6736(11)60101-3
   Adams GL, 2006, AM J CARDIOL, V98, P1160, DOI 10.1016/j.amjcard.2006.05.042
   Adamson PB, 2003, J AM COLL CARDIOL, V41, P565, DOI 10.1016/S0735-1097(02)02896-6
   ALLELY EB, 1995, J MED SYST, V19, P207, DOI 10.1007/BF02257174
   Andersen HR, 2003, NEW ENGL J MED, V349, P733, DOI 10.1056/NEJMoa025142
   Anker SD, 2011, LANCET, V378, P731, DOI 10.1016/S0140-6736(11)61229-4
   [Anonymous], 1988, LANCET, V2, P349
   [Anonymous], 1986, LANCET, V1, P397
   Atary JZ, 2010, NETH HEART J, V18, P408, DOI 10.1007/BF03091807
   Bonow RO, 2008, J AM COLL CARDIOL, V52, pE1, DOI [10.1016/j.jacc.2008.02.032, 10.1016/j.jacc.2008.05.007, 10.1016/j.hrthm.2008.04.014]
   Brugada P, 2006, CLIN RES CARDIOL, V95, P3, DOI 10.1007/s00392-006-1302-x
   Bui AL, 2012, J AM COLL CARDIOL, V59, P97, DOI 10.1016/j.jacc.2011.09.044
   Burri H, 2009, EUROPACE, V11, P701, DOI 10.1093/europace/eup110
   Chaudhry SI, 2010, NEW ENGL J MED, V363, P2301, DOI 10.1056/NEJMoa1010029
   Clemmensen P, 2005, J ELECTROCARDIOL, V38, P194, DOI 10.1016/j.jelectrocard.2005.06.035
   Crossley GH, 2011, J AM COLL CARDIOL, V57, P1181, DOI 10.1016/j.jacc.2010.12.012
   Dieker HJ, 2010, JACC-CARDIOVASC INTE, V3, P705, DOI 10.1016/j.jcin.2010.04.010
   Drew BJ, 2011, AM J CARDIOL, V107, P347, DOI 10.1016/j.amjcard.2010.09.027
   Drew BJ, 2004, J ELECTROCARDIOL, V37, P214, DOI 10.1016/j.jelectrocard.2004.08.060
   Giovas P, 1998, J TELEMED TELECARE, V4, P5, DOI 10.1258/1357633981931533
   GRIM P, 1987, AM J CARDIOL, V60, P715, DOI 10.1016/0002-9149(87)90388-2
   Grines CL, 2002, J AM COLL CARDIOL, V39, P1713, DOI 10.1016/S0735-1097(02)01870-3
   Heidbuchel H, 2008, EUROPACE, V10, P349, DOI 10.1093/europace/eun010
   HO KKL, 1993, J AM COLL CARDIOL, V22, pA6, DOI 10.1016/0735-1097(93)90455-A
   Hoekstra JW, 2009, ANN EMERG MED, V54, P779, DOI 10.1016/j.annemergmed.2009.06.525
   Inglis SC, 2010, COCHRANE DB SYST REV, DOI 10.1002/14651858.CD007228.pub2
   Jencks SF, 2009, NEW ENGL J MED, V360, P1418, DOI 10.1056/NEJMsa0803563
   Keeley EC, 2003, LANCET, V361, P13, DOI 10.1016/S0140-6736(03)12113-7
   Klersy C, 2009, J AM COLL CARDIOL, V54, P1683, DOI 10.1016/j.jacc.2009.08.017
   Koehler F, 2011, CIRCULATION, V123, P1873, DOI 10.1161/CIRCULATIONAHA.111.018473
   Kudenchuk PJ, 1998, J AM COLL CARDIOL, V32, P17, DOI 10.1016/S0735-1097(98)00175-2
   Kushner FG, 2009, J AM COLL CARDIOL, V54, P2205, DOI 10.1016/j.jacc.2009.10.015
   Le May MR, 2008, NEW ENGL J MED, V358, P231, DOI 10.1056/NEJMoa073102
   Mabo P, 2012, EUR HEART J, V33, P1105, DOI 10.1093/eurheartj/ehr419
   Martinoni A, 2010, G ITAL CARDIOL, V11, p53S, DOI 10.1714/660.7689
   Marzegalli M, 2008, PACE, V31, P1259, DOI 10.1111/j.1540-8159.2008.01175.x
   McLean Susannah, 2011, BMJ, V342, pd120, DOI 10.1136/bmj.d120
   Ornato JP, 2009, AM J EMERG MED, V27, P779, DOI 10.1016/j.ajem.2008.06.010
   Owens CG, 2004, J ELECTROCARDIOL, V37, P223, DOI 10.1016/j.jelectrocard.2004.08.062
   Owens C, 2008, AM J CARDIOL, V102, P257, DOI 10.1016/j.amjcard.2008.03.046
   Pedersen SH, 2009, J AM COLL CARDIOL, V54, P2296, DOI 10.1016/j.jacc.2009.06.056
   Raatikainen MJP, 2008, EUROPACE, V10, P1145, DOI 10.1093/europace/eun203
   Ricci RP, 2009, EUROPACE, V11, P54, DOI 10.1093/europace/eun303
   Santini M, 2009, J INTERV CARD ELECTR, V24, P53, DOI 10.1007/s10840-008-9321-3
   Sejersten M, 2008, AM J CARDIOL, V101, P941, DOI 10.1016/j.amjcard.2007.11.038
   Sejersten M, 2007, J ELECTROCARDIOL, V40, P120, DOI 10.1016/j.jelectrocard.2006.08.099
   Sood S, 2007, TELEMED J E-HEALTH, V13, P573, DOI 10.1089/tmj.2006.0073
   Sorensen JT, 2011, EUR HEART J, V32, P430, DOI 10.1093/eurheartj/ehq437
   Steg PG, 2012, EUR HEART J, V33, P2569, DOI 10.1093/eurheartj/ehs215
   Steventon Adam, 2012, BMJ, V344, pe3874, DOI 10.1136/bmj.e3874
   Terkelsen CJ, 2009, J ELECTROCARDIOL, V42, P64, DOI 10.1016/j.jelectrocard.2008.08.038
   Terkelsen CJ, 2005, EUR HEART J, V26, P770, DOI 10.1093/eurheartj/ehi100
   Terkelsen CJ, 2002, J INTERN MED, V252, P412, DOI 10.1046/j.1365-2796.2002.01051.x
   Thygesen K, 2012, EUR HEART J, V33, P2551, DOI 10.1093/eurheartj/ehs184
   UHLEY HN, 1970, AM HEART J, V80, P838, DOI 10.1016/0002-8703(70)90148-1
   Varma N, 2010, CIRCULATION, V122, P325, DOI 10.1161/CIRCULATIONAHA.110.937409
   Wall T, 2000, N C Med J, V61, P104
   Widimsky P, 2003, EUR HEART J, V24, P94, DOI 10.1016/S0195-668X(02)00468-2
   Wilkoff BL, 2008, EUROPACE, V10, P707, DOI 10.1093/europace/eun122
   Yu CM, 2005, CIRCULATION, V112, P841, DOI 10.1161/CIRCULATIONAHA.104.492207
   Zile MR, 2008, CIRCULATION, V118, P1433, DOI 10.1161/CIRCULATIONAHA.108.783910
NR 62
TC 18
Z9 19
U1 0
U2 9
PU EDICIONES DOYMA S A
PI BARCELONA
PA TRAV DE GRACIA 17-21, 08021 BARCELONA, SPAIN
SN 1885-5857
EI 1579-2242
J9 REV ESP CARDIOL
JI Rev. Esp. Cardiol.
PD MAR
PY 2013
VL 66
IS 3
BP 212
EP 218
DI 10.1016/j.rec.2013.01.001
PG 7
WC Cardiac & Cardiovascular Systems
WE Science Citation Index Expanded (SCI-EXPANDED)
SC Cardiovascular System & Cardiology
GA 107MK
UT WOS:000316221400010
PM 24775456
DA 2023-05-13
ER

PT J
AU Bailey, A
   Korda, R
   Agostino, J
   Stanton, T
   Kelly, G
   Richman, T
   Greaves, K
AF Bailey, Amy
   Korda, Rosemary
   Agostino, Jason
   Stanton, Tony
   Kelly, Gabriela
   Richman, Tuppence
   Greaves, K.
TI Absolute cardiovascular disease risk score and pharmacotherapy at the
   time of admission in patients presenting with acute coronary syndrome
   due to coronary artery disease in a single Australian tertiary centre: a
   cross-sectional study
SO BMJ OPEN
LA English
DT Article
DE cardiac epidemiology; adult cardiology; ischaemic heart disease;
   preventive medicine; primary care; public health
ID HEALTHY LIFE-STYLE; PREVENTION; MANAGEMENT; ADHERENCE; GAPS; CARE
AB Objectives To describe (1) absolute cardiovascular disease risk (ACVDR) scores in patients presenting to hospital with acute coronary syndrome (ACS) and (2) proportions of these patients on guideline-recommended pharmacotherapy according to their ACVDR score. Design Cross-sectional study. Setting Single-site tertiary centre hospital, Queensland, Australia over a 12-month period. Participants Patients >18 years of age presenting to hospital with ACS due to coronary artery disease (CAD) confirmed by angiography. Primary and secondary outcome measures Proportion of patients without prior history of CVD with a high ACVDR score, and of patients with a prior history of CVD, who are on guideline-recommended pharmacotherapy. Results 527 ACS patients were included of whom the mean age was 63 years and 75% were male. Overall, 66% (350) had no prior CVD and 34% (177) patients had prior CVD. In patients with no prior CVD, the proportions of patients with low, intermediate and high CVD risk scores were 41%, 24% and 36%. In the no prior CVD, high-risk patient group, 48% were on no preventative pharmacotherapy, 32% on single pharmacotherapy and 20% patients on complete guideline-recommended pharmacotherapy. In the prior CVD group, 7% patients were on no pharmacotherapy, 40% on incomplete pharmacotherapy and 53% were on complete guideline-recommended pharmacotherapy. Conclusion This study adds to the evidence on implementation gaps in guideline-recommended management of ACVDR, showing that a large proportion of patients presenting with ACS due to CAD were at high risk of developing CVD prior to the event and most were not on guideline-recommended treatment. A significant proportion of these events are likely to have been preventable, and therefore, increased assessment and appropriate treatment of ACVDR in primary care is needed to reduce the incidence of CVD events in the population.
C1 [Bailey, Amy; Stanton, Tony; Richman, Tuppence; Greaves, K.] Sunshine Coast Hosp & Hlth Serv, Dept Cardiol, Birtinya, Qld, Australia.
   [Korda, Rosemary; Agostino, Jason; Greaves, K.] Australian Natl Univ, Coll Hlth & Med, Natl Ctr Epidemiol & Populat Hlth, Res Sch Populat Hlth, Canberra, ACT, Australia.
   [Kelly, Gabriela] Mater Hlth Serv Brisbane, South Brisbane, Qld, Australia.
C3 Australian National University; Mater Health Services
RP Greaves, K (通讯作者)，Sunshine Coast Hosp & Hlth Serv, Dept Cardiol, Birtinya, Qld, Australia.
EM kim.greaves@health.qld.gov.au
OI Korda, Rosemary/0000-0002-9390-2171
CR Alliance NVDP, AUSTR ABSOLUTE CARDI
   Australian Institute of Health and Welfare, 2019, NON PAT CAR 2017 18
   Banks E, 2016, MED J AUSTRALIA, V204, DOI 10.5694/mja15.01004
   Benjamin EJ, 2018, CIRCULATION, V137, pE67, DOI [10.1161/CIR.0000000000000558, 10.1161/CIR.0000000000000485, 10.1161/CIR.0000000000000530]
   Chiuve SE, 2006, CIRCULATION, V114, P160, DOI 10.1161/CIRCULATIONAHA.106.621417
   Chiuve SE, 2011, JAMA-J AM MED ASSOC, V306, P62, DOI 10.1001/jama.2011.907
   Dallongeville J, 2012, EUR J PREV CARDIOL, V19, P541, DOI 10.1177/1741826711407705
   Goff DC, 2014, J AM COLL CARDIOL, V63, P2935, DOI [10.1161/01.cir.0000437741.48606.98, 10.1016/j.jacc.2013.11.005]
   Heart Foundation of Australia, 2018, AUSTR HEART MAPS
   Heeley EL, 2010, MED J AUSTRALIA, V192, P254, DOI 10.5694/j.1326-5377.2010.tb03502.x
   Hippisley-Cox J, 2008, BMJ-BRIT MED J, V336, P1475, DOI 10.1136/bmj.39609.449676.25
   Ju I, 2018, BMJ OPEN, V8, DOI 10.1136/bmjopen-2017-021137
   Lugg ST, 2017, J DIABETES METAB DIS, V16, DOI 10.1186/s40200-017-0296-4
   Naderi SH, 2012, AM J MED, V125, P882, DOI 10.1016/j.amjmed.2011.12.013
   National Heart Foundation of Australia and the Cardiac Society of Australia and New Zealand, 2012, REDUCING RISK HEART
   National Vascular Disease Prevention Alliance, GUIDELINES MANAGEMEN
   Peiris D, 2015, CIRC-CARDIOVASC QUAL, V8, P87, DOI 10.1161/CIRCOUTCOMES.114.001235
   Piepoli MF, 2016, EUR HEART J, V37, P2315, DOI 10.1093/eurheartj/ehw106
   Sheppard JP, 2014, BRIT J GEN PRACT, V64, pE38, DOI 10.3399/bjgp14X676447
   SOKOLOW M, 1949, AM HEART J, V37, P161, DOI 10.1016/0002-8703(49)90562-1
   Sundstrom J, 2014, LANCET, V384, P591, DOI 10.1016/S0140-6736(14)61212-5
   Thygesen K, 2019, EUR HEART J, V40, P237, DOI [10.1016/j.jacc.2018.08.1038, 10.1093/eurheartj/ehy462, 10.1016/j.rec.2018.11.011]
   Webster RJ, 2009, MED J AUSTRALIA, V191, P324, DOI 10.5694/j.1326-5377.2009.tb02816.x
NR 23
TC 1
Z9 1
U1 0
U2 0
PU BMJ PUBLISHING GROUP
PI LONDON
PA BRITISH MED ASSOC HOUSE, TAVISTOCK SQUARE, LONDON WC1H 9JR, ENGLAND
SN 2044-6055
J9 BMJ OPEN
JI BMJ Open
PY 2021
VL 11
IS 2
AR e038868
DI 10.1136/bmjopen-2020-038868
PG 7
WC Medicine, General & Internal
WE Science Citation Index Expanded (SCI-EXPANDED)
SC General & Internal Medicine
GA QG3SB
UT WOS:000617508000014
PM 33558345
OA Green Published, gold
DA 2023-05-13
ER

PT J
AU Donohue, JM
   Belnap, BH
   Men, AJ
   He, FY
   Roberts, MS
   Schulberg, HC
   Reynolds, CF
   Rollman, BL
AF Donohue, Julie M.
   Belnap, Bea Herbeck
   Men, Aiju
   He, Fanyin
   Roberts, Mark S.
   Schulberg, Herbert C.
   Reynolds, Charles F., III
   Rollman, Bruce L.
TI Twelve-month cost-effectiveness of telephone-delivered collaborative
   care for treating depression following CABG surgery: a randomized
   controlled trial
SO GENERAL HOSPITAL PSYCHIATRY
LA English
DT Article
DE Coronary artery bypass grafting; Depression; Cost-benefit analysis;
   Mental health services; Randomized controlled trial
ID ACUTE CORONARY SYNDROME; HEART-DISEASE; PSYCHOSOCIAL-EVALUATION; MAJOR
   DEPRESSION; HEALTH; OUTCOMES; MORTALITY; RISK; ASSOCIATION; MANAGEMENT
AB Objective: To determine the 12-month cost-effectiveness of a collaborative care (CC) program for treating depression following coronary artery bypass graft (CABG) surgery versus physicians' usual care (UC).
   Methods: We obtained 12 continuous months of Medicare and private medical insurance claims data on 189 patients who screened positive for depression following CABG surgery, met criteria for depression when reassessed by telephone 2 weeks following hospitalization (nine-item Patient Health Questionnaire >= 10) and were randomized to either an 8-month centralized, nurse-provided and telephone-delivered CC intervention for depression or to their physicians' UC.
   Results: At 12 months following randomization, CC patients had $2068 lower but statistically similar estimated median costs compared to UC (P=.30) and a variety of sensitivity analyses produced no significant changes. The incremental cost-effectiveness ratio of CC was -$9889 (-$11,940 to -$7838) per additional quality-adjusted life-year (QALY), and there was 90% probability it would be cost-effective at the willingness to pay threshold of $20,000 per additional QALY. A bootstrapped cost-effectiveness plane also demonstrated a 68% probability of CC "dominating" UC (more QALYs at lower cost).
   Conclusions: Centralized, nurse-provided and telephone-delivered CC for post-CABG depression is a quality-improving and cost-effective treatment that meets generally accepted criteria for high-value care. (C) 2014 Elsevier Inc. All rights reserved.
C1 [Donohue, Julie M.; Men, Aiju; Roberts, Mark S.] Univ Pittsburgh, Grad Sch Publ Hlth, Dept Hlth Policy & Management, Pittsburgh, PA USA.
   [Belnap, Bea Herbeck; Roberts, Mark S.; Rollman, Bruce L.] Univ Pittsburgh, Div Gen Internal Med, Ctr Res Hlth Care, Sch Med, Pittsburgh, PA USA.
   [He, Fanyin; Reynolds, Charles F., III] Univ Pittsburgh, Sch Med, Dept Psychiat, Pittsburgh, PA USA.
   [Schulberg, Herbert C.] Weill Cornell Med Coll, Dept Psychiat, White Plains, NY USA.
C3 Pennsylvania Commonwealth System of Higher Education (PCSHE); University
   of Pittsburgh; Pennsylvania Commonwealth System of Higher Education
   (PCSHE); University of Pittsburgh; Pennsylvania Commonwealth System of
   Higher Education (PCSHE); University of Pittsburgh; Cornell University;
   Weill Cornell Medicine
RP Rollman, BL (通讯作者)，Suite 600,230 McKee Pl, Pittsburgh, PA 15213 USA.
EM rollmanbl@upmc.edu
OI Donohue, Julie/0000-0003-2418-6017; Rollman, Bruce/0000-0002-2937-7464;
   Herbeck Belnap, Bea/0000-0001-6572-9896
FU National Institutes of Health [R01 HL70000, P30 MH71944, P30 MH90333];
   Fine Foundation
FX This work was supported by National Institutes of Health Grants R01
   HL70000 (B. L. Rollman) and P30 MH71944 and P30 MH90333 (C. F.
   Reynolds), and by a grant from The Fine Foundation (J.M. Donohue).
CR Blumenthal JA, 2003, LANCET, V362, P604, DOI 10.1016/S0140-6736(03)14190-6
   Brazier J, 2002, J HEALTH ECON, V21, P271, DOI 10.1016/S0167-6296(01)00130-8
   Campbell MK, 1999, QJM-INT J MED, V92, P177, DOI 10.1093/qjmed/92.3.177
   Choudhry NK, 2010, NEW ENGL J MED, V363, P1885, DOI 10.1056/NEJMp1006189
   Connerney I, 2010, PSYCHOSOM MED, V72, P874, DOI 10.1097/PSY.0b013e3181f65fc1
   Davidson Karina W, 2013, JAMA Intern Med, V173, P997, DOI 10.1001/jamainternmed.2013.915
   Davidson KW, 2010, ARCH INTERN MED, V170, P600, DOI 10.1001/archinternmed.2010.29
   Frasure-Smith N, 2000, J PSYCHOSOM RES, V48, P471, DOI 10.1016/S0022-3999(99)00088-4
   Freedland KE, 2002, PSYCHOSOM MED, V64, P897, DOI 10.1097/01.PSY.0000028826.64279.29
   Freedland KE, 2009, ARCH GEN PSYCHIAT, V66, P387, DOI 10.1001/archgenpsychiatry.2009.7
   Gilbody S, 2006, BRIT J PSYCHIAT, V189, P297, DOI 10.1192/bjp.bp.105.016006
   Go AS, 2013, CIRCULATION, V127, pE6, DOI 10.1161/CIR.0b013e31828124ad
   Gold MR., 1996, COST EFFECTIVENESS H
   Hay JW, 2012, VALUE HEALTH, V15, P249, DOI 10.1016/j.jval.2011.09.008
   Hlatky MA, 2002, STAT MED, V21, P2879, DOI 10.1002/sim.1292
   Katon W, 2002, DEPRESSION HELPBOOK
   Katon W, 2012, ARCH GEN PSYCHIAT, V69, P506, DOI 10.1001/archgenpsychiatry.2011.1548
   Katon WJ, 2008, DIABETES CARE, V31, P1155, DOI 10.2337/dc08-0032
   Katon WJ, 2013, J PSYCHOSOM RES, V74, P533, DOI 10.1016/j.jpsychores.2013.04.005
   Katon WJ, 2010, NEW ENGL J MED, V363, P2611, DOI 10.1056/NEJMoa1003955
   Katon WJ, 2005, ARCH GEN PSYCHIAT, V62, P1313, DOI 10.1001/archpsyc.62.12.1313
   Kendel F, 2010, ARCH INTERN MED, V170, P1717, DOI 10.1001/archinternmed.2010.368
   Kroenke K, 2003, MED CARE, V41, P1284, DOI 10.1097/01.MLR.0000093487.78664.3C
   Kroenke K, 2001, J GEN INTERN MED, V16, P606, DOI 10.1046/j.1525-1497.2001.016009606.x
   Ladapo JA, 2012, ARCH INTERN MED, V172, P1682, DOI 10.1001/archinternmed.2012.4448
   Lave JR, 1998, ARCH GEN PSYCHIAT, V55, P645, DOI 10.1001/archpsyc.55.7.645
   Lichtman JH, 2008, CIRCULATION, V118, P1768, DOI 10.1161/CIRCULATIONAHA.108.190769
   Morone NE, 2010, PSYCHOSOM MED, V72, P620, DOI 10.1097/PSY.0b013e3181e6df90
   Oxlad M, 2006, J PSYCHOSOM RES, V61, P775, DOI 10.1016/j.jpsychores.2006.09.008
   Pignay-Demaria V, 2003, ANN THORAC SURG, V75, P314, DOI 10.1016/S0003-4975(02)04391-6
   Rollman BL, 2009, JAMA-J AM MED ASSOC, V302, P2095, DOI 10.1001/jama.2009.1670
   Rollman BL, 2009, PSYCHOSOM MED, V71, P217, DOI 10.1097/PSY.0b013e3181970c1c
   Rutledge T, 2013, PSYCHOSOM MED, V75, P335, DOI 10.1097/PSY.0b013e318291d798
   Thombs BD, 2008, JAMA-J AM MED ASSOC, V300, P2161, DOI 10.1001/jama.2008.667
   Tully PJ, 2011, J HEALTH PSYCHOL, V16, P584, DOI 10.1177/1359105310383604
   Unutzer J, 2002, JAMA-J AM MED ASSOC, V288, P2836, DOI 10.1001/jama.288.22.2836
   Wagner EH, 1996, MILBANK Q, V74, P511, DOI 10.2307/3350391
   Ware J., 1994, SF 36 PHYS MENTAL HL
   Whooley MA, 2008, JAMA-J AM MED ASSOC, V300, P2379, DOI 10.1001/jama.2008.711
   Whooley MA, 2009, J AM COLL CARDIOL, V54, P891, DOI 10.1016/j.jacc.2009.05.034
   Ziegelstein RC, 2009, J AM COLL CARDIOL, V54, P886, DOI 10.1016/j.jacc.2009.01.082
NR 41
TC 38
Z9 38
U1 2
U2 14
PU ELSEVIER SCIENCE INC
PI NEW YORK
PA STE 800, 230 PARK AVE, NEW YORK, NY 10169 USA
SN 0163-8343
EI 1873-7714
J9 GEN HOSP PSYCHIAT
JI Gen. Hosp. Psych.
PD SEP
PY 2014
VL 36
IS 5
BP 453
EP 459
DI 10.1016/j.genhosppsych.2014.05.012
PG 7
WC Psychiatry
WE Science Citation Index Expanded (SCI-EXPANDED); Social Science Citation Index (SSCI)
SC Psychiatry
GA AN8RT
UT WOS:000340872400006
PM 24973911
OA Green Accepted, hybrid
DA 2023-05-13
ER

PT J
AU Desai, NR
   Choudhry, NK
AF Desai, Nihar R.
   Choudhry, Niteesh K.
TI Impediments to Adherence to Post Myocardial Infarction Medications
SO CURRENT CARDIOLOGY REPORTS
LA English
DT Article
DE Post myocardial infarction; Medication adherence; Review
ID SECONDARY PREVENTION MEDICATIONS; ACUTE CORONARY SYNDROMES; ASSOCIATION
   TASK-FORCE; BETA-BLOCKER THERAPY; LONG-TERM ADHERENCE; STATIN THERAPY;
   DRUG COVERAGE; HEART-DISEASE; CARDIOVASCULAR-DISEASE; COST-EFFECTIVENESS
AB Non-adherence to evidence-based medications is a major public health problem. Less than 50 % of patients with coronary artery disease adhere to their prescribed therapies and this has important implications for morbidity, mortality, and health care spending. Like most complex behaviors, medication non-adherence is not solely the result of poor patient choices. Rather, there are myriad potential contributors attributable to patients, health care providers, and, more broadly, the health care system. Interventions including patient education and behavioral modification, improving patient-physician communication, and eliminating copayments for preventive pharmacotherapy have all been studied. Clinicians play a critical role in helping improve adherence and assessment of adherence must become a standard component of each clinical encounter. Ultimately, given the various etiologies that contribute to non-adherence, achieving meaningful gains will undoubtedly require payors, providers, and policymakers to develop, rigorously evaluate, and systematically deploy strategies that address key patient, clinician, and health system factors.
C1 [Desai, Nihar R.; Choudhry, Niteesh K.] Harvard Univ, Brigham & Womens Hosp, Sch Med, Boston, MA 02120 USA.
C3 Harvard University; Brigham & Women's Hospital; Harvard Medical School
RP Choudhry, NK (通讯作者)，Harvard Univ, Brigham & Womens Hosp, Sch Med, 1620 Tremont St,Suite 3030, Boston, MA 02120 USA.
EM nchoudhry@partners.org
FU CVS Caremark; Aetna; Robert Wood Johnson Foundation; Commonwealth Fund
FX Conflicts of interest: N.R. Desai: none; N.K. Choudhry: has been a
   consultant for Mercer Health and Benefits; has received unrestricted
   grants from CVS Caremark, Aetna, Robert Wood Johnson Foundation, and
   Commonwealth Fund that were paid to Brigham and Women's Hospital to
   study medication adherence.
CR Adams AS, 2001, HEALTH AFFAIR, V20, P276, DOI 10.1377/hlthaff.20.1.276
   Aikens JE, 2009, DIABETES CARE, V32, P19, DOI 10.2337/dc08-1533
   Akincigil A, 2008, J GEN INTERN MED, V23, P115, DOI 10.1007/s11606-007-0351-9
   Anderson JL, 2007, J AM COLL CARDIOL, V50, P652, DOI 10.1016/j.jacc.2007.02.028
   Anderson JL, 2011, CIRCULATION, V123, pE426, DOI 10.1161/CIR.0b013e318212bb8b
   Antman EM, 2008, CIRCULATION, V117, P296, DOI 10.1161/CIRCULATIONAHA.107.188209
   Bangalore S, 2007, AM J MED, V120, P713, DOI 10.1016/j.amjmed.2006.08.033
   Benner JS, 2002, JAMA-J AM MED ASSOC, V288, P455, DOI 10.1001/jama.288.4.455
   Bosworth HB, 2011, AM HEART J, V162, P412, DOI 10.1016/j.ahj.2011.06.007
   Bowry ADK, 2011, J GEN INTERN MED, V26, P1479, DOI 10.1007/s11606-011-1825-3
   Brookhart MA, 2007, ARCH INTERN MED, V167, P847, DOI 10.1001/archinte.167.8.847
   Chan DC, 2010, MED CARE, V48, P196, DOI 10.1097/MLR.0b013e3181c132ad
   Chapman RH, 2005, ARCH INTERN MED, V165, P1147, DOI 10.1001/archinte.165.10.1147
   Chapman RH, 2008, DRUG AGING, V25, P885, DOI 10.2165/00002512-200825100-00008
   Chernew ME, 2008, HEALTH AFFAIR, V27, P103, DOI 10.1377/hlthaff.27.1.103
   Chisholm-Burns Marie A, 2008, Patient Prefer Adherence, V2, P287
   Choudhry NK, 2008, AM HEART J, V156, P31, DOI 10.1016/j.ahj.2008.03.021
   Choudhry NK, 2008, CIRCULATION, V117, P1261, DOI 10.1161/CIRCULATIONAHA.107.735605
   Choudhry NK, 2008, J GEN INTERN MED, V23, P216, DOI 10.1007/s11606-007-0478-8
   Choudhry NK, 2007, HEALTH AFFAIR, V26, P186, DOI 10.1377/hlthaff.26.1.186
   Choudhry NK, 2011, NEW ENGL J MED, V365, P2088, DOI 10.1056/NEJMsa1107913
   Choudhry NK, 2011, ARCH INTERN MED, V171, P814, DOI 10.1001/archinternmed.2010.495
   Choudhry NK, 2011, CIRCULATION, V123, P1584, DOI 10.1161/CIRCULATIONAHA.111.024471
   Choudhry NK, 2009, AM J MANAG CARE, V15, P457
   Choudhry NK, 2008, PHARMACOEPIDEM DR S, V17, P1189, DOI 10.1002/pds.1671
   Cutrona SL, 2012, J AM PHARM ASSOC, V52, P381, DOI 10.1331/JAPhA.2012.10211
   Cutrona SL, 2010, AM J MANAG CARE, V16, P929
   DiMatteo MR, 2004, MED CARE, V42, P200, DOI 10.1097/01.mlr.0000114908.90348.f9
   Doshi JA, 2009, CIRCULATION, V119, P390, DOI 10.1161/CIRCULATIONAHA.108.783944
   Felland LE, 2009, MORE NONELDERLY AM F, P1
   Fischer MA, 2011, AM J MED, V124, DOI 10.1016/j.amjmed.2011.05.028
   Ford ES, 2007, NEW ENGL J MED, V356, P2388, DOI 10.1056/NEJMsa053935
   Ganz DA, 2002, ANN INTERN MED, V136, P635, DOI 10.7326/0003-4819-136-8-200204160-00023
   Gehi A, 2005, ARCH INTERN MED, V165, P2508, DOI 10.1001/archinte.165.21.2508
   Gellad W.F, 2009, REV BARRIERS MEDICAT
   Goldman DP, 2007, JAMA-J AM MED ASSOC, V298, P61, DOI 10.1001/jama.298.1.61
   Goldman DP, 2004, JAMA-J AM MED ASSOC, V291, P2344, DOI 10.1001/jama.291.19.2344
   Haynes R B, 2002, Cochrane Database Syst Rev, pCD000011
   Ho PM, 2008, AM HEART J, V155, P772, DOI 10.1016/j.ahj.2007.12.011
   Ho P Michael, 2006, BMC Cardiovasc Disord, V6, P48, DOI 10.1186/1471-2261-6-48
   Ingersoll KS, 2008, J BEHAV MED, V31, P213, DOI 10.1007/s10865-007-9147-y
   Ito K, HLTH SERV R IN PRESS
   Jackevicius CA, 2002, JAMA-J AM MED ASSOC, V288, P462, DOI 10.1001/jama.288.4.462
   Jackevicius CA, 2008, CIRCULATION, V117, P1028, DOI 10.1161/CIRCULATIONAHA.107.706820
   Jiang W, 2005, AM HEART J, V150, P54, DOI 10.1016/j.ahj.2005.04.012
   Kramer JM, 2006, AM HEART J, V152, P454, DOI 10.1016/j.ahj.2006.02.030
   Kripalani S, 2007, ARCH INTERN MED, V167, P540, DOI 10.1001/archinte.167.6.540
   Kulik A, 2011, AM J CARDIOL, V107, P1409, DOI 10.1016/j.amjcard.2011.01.013
   Kwan G, 2012, CIRCULATION, V125, pE369, DOI 10.1161/CIRCULATIONAHA.112.093310
   Lambert-Kerzner A, 2012, CIRC-CARDIOVASC QUAL, V5, P571, DOI 10.1161/CIRCOUTCOMES.111.962290
   Lloyd-Jones D, 2010, CIRCULATION, V121, pE46, DOI 10.1161/CIRCULATIONAHA.109.192667
   Lloyd-Jones DM, 2010, CIRCULATION, V121, P586, DOI 10.1161/CIRCULATIONAHA.109.192703
   Marshall IJ, 2012, BMJ-BRIT MED J, V345, DOI 10.1136/bmj.e3953
   Misono AS, 2010, AM J MANAG CARE, V16, pSP82
   MORISKY DE, 1986, MED CARE, V24, P67, DOI 10.1097/00005650-198601000-00007
   National Council on Patient Information and Education, 2007, ENH PRESCR MED ADH N
   Newby LK, 2006, CIRCULATION, V113, P203, DOI 10.1161/CIRCULATIONAHA.105.505636
   Osterberg L, 2005, NEW ENGL J MED, V353, P487, DOI 10.1056/NEJMra050100
   Peters E, 2007, MED CARE RES REV, V64, P169, DOI 10.1177/10775587070640020301
   Peterson ED, 2008, AM HEART J, V156, P1045, DOI 10.1016/j.ahj.2008.07.028
   Polinski JM, 2012, CIRC-CARDIOVASC QUAL, V5, P387, DOI 10.1161/CIRCOUTCOMES.111.964866
   Rasmussen JN, 2007, JAMA-J AM MED ASSOC, V297, P177, DOI 10.1001/jama.297.2.177
   Rector TS, 2004, HEALTH AFFAIR, V23, P213, DOI 10.1377/hlthaff.23.4.213
   Rieckmann N, 2006, J AM COLL CARDIOL, V48, P2218, DOI 10.1016/j.jacc.2006.07.063
   Roe MT, 2010, J AM COLL CARDIOL, V56, P254, DOI 10.1016/j.jacc.2010.05.008
   Saini SD, 2009, AM J MANAG CARE, V15, pE22
   Shah ND, 2009, AM J MED, V122, DOI 10.1016/j.amjmed.2008.12.021
   Shrank WH, 2011, J AM PHARM ASSOC, V51, P492, DOI 10.1331/JAPhA.2011.10006
   Shrank WH, 2010, CONTEMP CLIN TRIALS, V31, P564, DOI 10.1016/j.cct.2010.07.004
   Smith DH, 2008, ARCH INTERN MED, V168, P477, DOI 10.1001/archinternmed.2007.132
   Tricoci P, 2006, ARCH INTERN MED, V166, P806, DOI 10.1001/archinte.166.7.806
   Wald NJ, 2003, BMJ-BRIT MED J, V326, P1419, DOI 10.1136/bmj.326.7404.1419
   World Health Organisation, 2003, ADHERENCE LONG TERM
   Yusuf S, 2001, CIRCULATION, V104, P2746, DOI 10.1161/hc4601.099487
   Yusuf S, 2002, LANCET, V360, P2, DOI 10.1016/S0140-6736(02)09358-3
NR 75
TC 35
Z9 36
U1 0
U2 5
PU SPRINGER
PI NEW YORK
PA 233 SPRING ST, NEW YORK, NY 10013 USA
SN 1523-3782
EI 1534-3170
J9 CURR CARDIOL REP
JI Curr. Cardiol. Rep.
PD JAN
PY 2013
VL 15
IS 1
AR 322
DI 10.1007/s11886-012-0322-6
PG 8
WC Cardiac & Cardiovascular Systems
WE Science Citation Index Expanded (SCI-EXPANDED)
SC Cardiovascular System & Cardiology
GA AT6YC
UT WOS:000345081900004
PM 23250659
DA 2023-05-13
ER

PT J
AU Burg, MM
   Meadows, J
   Shimbo, D
   Davidson, KW
   Schwartz, JE
   Soufer, R
AF Burg, Matthew M.
   Meadows, Judith
   Shimbo, Daichi
   Davidson, Karina W.
   Schwartz, Joseph E.
   Soufer, Robert
TI Confluence of Depression and Acute Psychological Stress Among Patients
   With Stable Coronary Heart Disease: Effects on Myocardial Perfusion
SO JOURNAL OF THE AMERICAN HEART ASSOCIATION
LA English
DT Article
DE depression; myocardial perfusion; stress
ID MENTAL STRESS; ARTERY-DISEASE; RISK-FACTOR; PSYCHOPHYSIOLOGICAL
   INVESTIGATIONS; CARDIOVASCULAR EVENTS; VASOMOTOR RESPONSE; CARDIAC
   MORTALITY; MAJOR DEPRESSION; ISCHEMIA; INFARCTION
AB Background-Depression is prevalent in coronary heart disease (CHD) patients and increases risk for acute coronary syndrome (ACS) recurrence and mortality despite optimal medical care. The pathways underlying this risk remain elusive. Psychological stress (PS) can provoke impairment in myocardial perfusion and trigger ACS. A confluence of acute PS with depression might reveal coronary vascular mechanisms of risk. We tested whether depression increased risk for impaired myocardial perfusion during acute PS among patients with stable CHD.
   Methods and Results-Patients (N=146) completed the Beck Depression Inventory-I (BDI-I), a measure of depression linked to recurrent ACS and post-ACS mortality, and underwent single-photon emission computed tomography myocardial perfusion imaging at rest and during acute PS. The likelihood of new/worsening impairment in myocardial perfusion from baseline to PS as a function of depression severity was tested. On the BDI-I, 41 patients scored in the normal range, 48 in the high normal range, and 57 in the depressed range previously linked to CHD prognosis. A BDI-I score in the depressed range was associated with a significantly greater likelihood of new/worsening impairment in myocardial perfusion from baseline to PS (odds ratio =2.89, 95% CI: 1.26 to 6.63, P=0.012). This remained significant in models controlling ACS recurrence/mortality risk factors and medications. There was no effect for selective serotonin reuptake inhibitor medications.
   Conclusions-Depressed patients with CHD are particularly susceptible to impairment in myocardial perfusion during PS. The confluence of PS with depression may contribute to a better understanding of the depression-associated risk for ACS recurrence and mortality.
C1 [Burg, Matthew M.; Meadows, Judith; Soufer, Robert] VA Connecticut, Sect Cardiovasc Med, West Haven, CT USA.
   [Burg, Matthew M.; Meadows, Judith; Soufer, Robert] Yale Univ, Sect Cardiovasc Med, Sch Med, West Haven, CT 06516 USA.
   [Burg, Matthew M.; Shimbo, Daichi; Davidson, Karina W.; Schwartz, Joseph E.] Columbia Univ, Sch Med, Ctr Behav Cardiovasc Hlth, New York, NY USA.
C3 Yale University; Columbia University
RP Burg, MM (通讯作者)，Yale Univ, Sect Cardiovasc Med, Sch Med, 950 Campbell Ave 111B, West Haven, CT 06516 USA.
EM matthew.burg@yale.edu
RI Davidson, Karina/GWC-0996-2022; Davidson, Karina/AAG-2388-2019
OI Davidson, Karina/0000-0002-9162-477X; Davidson,
   Karina/0000-0002-9162-477X; Schwartz, Joseph/0000-0002-8944-3566
FU National Heart, Lung and Blood Institute [R01-HL 084438, P01 HL088117,
   R01 HL59619/H159619]
FX This work was supported by grants from the National Heart, Lung and
   Blood Institute to Dr Burg (R01-HL 084438), Dr Davidson (P01 HL088117),
   and Dr Soufer (R01 HL59619/H159619).
CR Arbab-Zadeh A, 2012, CIRCULATION, V125, P1147, DOI 10.1161/CIRCULATIONAHA.111.047431
   Arrighi JA, 2000, LANCET, V356, P310, DOI 10.1016/S0140-6736(00)02510-1
   Arrighi JA, 2003, J NUCL CARDIOL, V10, P267, DOI 10.1016/S1071-3581(02)43235-7
   BECK AT, 1961, ARCH GEN PSYCHIAT, V4, P561, DOI 10.1001/archpsyc.1961.01710120031004
   Becker LC, 1996, CIRCULATION, V94, P2768, DOI 10.1161/01.CIR.94.11.2768
   Berkman LF, 2003, JAMA-J AM MED ASSOC, V289, P3106
   Blumenthal JA, 2003, LANCET, V362, P604, DOI 10.1016/S0140-6736(03)14190-6
   BOLTWOOD MD, 1993, AM J CARDIOL, V72, P1361, DOI 10.1016/0002-9149(93)90180-K
   Boyle SH, 2013, PSYCHOSOM MED, V75, P822, DOI 10.1097/PSY.0b013e3182a893ae
   Burg MM, 2007, J NUCL CARDIOL, V14, P269, DOI 10.1016/j.nuclcard.2007.04.009
   Burg MM, 2013, JAMA-J AM MED ASSOC, V310, P1400, DOI 10.1001/jama.2013.277951
   Burg MM, 2013, PROG CARDIOVASC DIS, V55, P601, DOI 10.1016/j.pcad.2013.03.003
   Burg MM, 2011, MOL MED, V17, P495, DOI 10.2119/molmed.2010.00083
   Burg MM, 2011, PSYCHOSOM MED, V73, P2, DOI 10.1097/PSY.0b013e3181fdfb25
   Burg MM, 1993, J AM COLL CARDIOL, V22, P440, DOI 10.1016/0735-1097(93)90048-6
   Bush DE, 2001, AM J CARDIOL, V88, P337, DOI 10.1016/S0002-9149(01)01675-7
   Carney RM, 2005, PSYCHOSOM MED, V67, pS29, DOI 10.1097/01.psy.0000162254.61556.d5
   Carney RM, 2002, J PSYCHOSOM RES, V53, P897, DOI 10.1016/S0022-3999(02)00311-2
   Carney RM, 2003, AM J CARDIOL, V92, P1277, DOI 10.1016/j.amjcard.2003.08.007
   Carney RM, 2008, AM J MED, V121, P20, DOI 10.1016/j.amjmed.2008.09.010
   DEANFIELD JE, 1984, LANCET, V2, P1001
   Fernandez AB, 2010, PSYCHOSOM MED, V72, P348, DOI 10.1097/PSY.0b013e3181d71982
   Frasure-Smith N, 2005, PSYCHOSOM MED, V67, pS19, DOI 10.1097/01.psy.0000162253.07959.db
   Frasure-Smith N, 2006, CAN J PSYCHIAT, V51, P730, DOI 10.1177/070674370605101202
   Goldberg AD, 1996, CIRCULATION, V94, P2402, DOI 10.1161/01.CIR.94.10.2402
   Hassan M, 2008, J NUCL CARDIOL, V15, P518, DOI 10.1016/j.nuclcard.2008.04.005
   Holly TA, 2010, J NUCL CARDIOL, V17, P941, DOI 10.1007/s12350-010-9246-y
   Jiang W, 2003, AM HEART J, V146, P55, DOI 10.1016/S0002-8703(03)00152-2
   Jiang W, 2013, JAMA-J AM MED ASSOC, V309, P2139, DOI 10.1001/jama.2013.5566
   Kinlay S, 2001, CIRCULATION, V104, P1114, DOI 10.1161/hc3501.095707
   Krantz DS, 2014, PSYCHOSOM MED, V76, P168, DOI 10.1097/PSY.0000000000000054
   Lampert R, 2002, CIRCULATION, V106, P1800, DOI 10.1161/01.CIR.0000031733.51374.C1
   Leor J, 1996, NEW ENGL J MED, V334, P413, DOI 10.1056/NEJM199602153340701
   Lesperance F, 2002, CIRCULATION, V105, P1049, DOI 10.1161/hc0902.104707
   MEISEL SR, 1991, LANCET, V338, P660, DOI 10.1016/0140-6736(91)91234-L
   Nesto R W, 1987, Am J Cardiol, V59, p23C
   Nicholson A, 2006, EUR HEART J, V27, P2763, DOI 10.1093/eurheartj/ehl338
   Rajagopalan S, 2001, AM J CARDIOL, V88, P196, DOI 10.1016/S0002-9149(01)01623-X
   Rutledge T, 2006, PSYCHOSOM MED, V68, P217, DOI 10.1097/01.psy.0000195751.94998.e3
   Steptoe A, 2012, NAT REV CARDIOL, V9, P360, DOI 10.1038/nrcardio.2012.45
   Vaccarino V, 2009, ARCH INTERN MED, V169, P1668, DOI 10.1001/archinternmed.2009.330
   van Melle JP, 2004, PSYCHOSOM MED, V66, P814, DOI 10.1097/01.psy.0000146294.82810.9c
   Wilbert-Lampen U, 2008, NEW ENGL J MED, V358, P475, DOI 10.1056/NEJMoa0707427
   YANG ZH, 1990, CIRCULATION, V82, P188, DOI 10.1161/01.CIR.82.1.188
   YEUNG AC, 1991, NEW ENGL J MED, V325, P1551, DOI 10.1056/NEJM199111283252205
NR 45
TC 29
Z9 29
U1 0
U2 13
PU WILEY-BLACKWELL
PI HOBOKEN
PA 111 RIVER ST, HOBOKEN 07030-5774, NJ USA
SN 2047-9980
J9 J AM HEART ASSOC
JI J. Am. Heart Assoc.
PD DEC
PY 2014
VL 3
IS 6
AR e000898
DI 10.1161/JAHA.114.000898
PG 10
WC Cardiac & Cardiovascular Systems
WE Science Citation Index Expanded (SCI-EXPANDED); Social Science Citation Index (SSCI)
SC Cardiovascular System & Cardiology
GA AT6RY
UT WOS:000345067600003
PM 25359402
OA Green Published, gold
DA 2023-05-13
ER

PT J
AU Gimenez, MR
   Zeymer, U
   Desch, S
   de Waha-Thiele, S
   Ouarrak, T
   Poess, J
   Meyer-Saraei, R
   Schneider, S
   Fuernau, G
   Stepinska, J
   Huber, K
   Windecker, S
   Montalescot, G
   Savonitto, S
   Jeger, RV
   Thiele, H
AF Gimenez, Maria Rubini
   Zeymer, Uwe
   Desch, Steffen
   de Waha-Thiele, Suzanne
   Ouarrak, Taoufik
   Poess, Janine
   Meyer-Saraei, Roza
   Schneider, Steffen
   Fuernau, Georg
   Stepinska, Janina
   Huber, Kurt
   Windecker, Stephan
   Montalescot, Gilles
   Savonitto, Stefano
   Jeger, Raban, V
   Thiele, Holger
TI Sex-Specific Management in Patients With Acute Myocardial Infarction and
   Cardiogenic Shock A Substudy of the CULPRIT-SHOCK Trial
SO CIRCULATION-CARDIOVASCULAR INTERVENTIONS
LA English
DT Article
DE humans; myocardial infarction; shock; cardiogenic; smoking; women
ID ACUTE CORONARY SYNDROMES; EARLY REVASCULARIZATION; GENDER-DIFFERENCES;
   MORTALITY; OUTCOMES; ASSOCIATION; PERSPECTIVE; WOMEN; CARE; AGE
AB Background:
   Women are more likely to suffer and die from cardiogenic shock (CS) as the most severe complication of acute myocardial infarction. Data concerning optimal management for women with CS are scarce. Aim of this study was to better define characteristics of women experiencing CS and to the influence of sex on different treatment strategies.
   Methods:
   In the CULPRIT-SHOCK trial (The Culprit Lesion Only PCI Versus Multivessel PCI in Cardiogenic Shock), patients with CS complicating acute myocardial infarction and multivessel coronary artery disease were randomly assigned to one of the following revascularization strategies: either percutaneous coronary intervention of the culprit-lesion-only or immediate multivessel percutaneous coronary intervention. Primary end point was composite of death from any cause or severe renal failure leading to renal replacement therapy within 30 days. We investigated sex-specific differences in general and according to the revascularization strategies.
   Results:
   Among all 686 randomized patients included in the analysis, 24% were women. Women were older and had more often diabetes mellitus and renal insufficiency, whereas they had less often history of previous acute myocardial infarction and smoking. After 30 days, the primary clinical end point was not significantly different between groups (56% women versus 49% men; odds ratio, 1.29 [95% CI, 0.91-1.84]; P=0.15). There was no interaction between sex and coronary revascularization strategy regarding mortality and renal failure (P-interaction=0.11). The primary end point occurred in 56% of women treated by the culprit-lesion-only strategy versus 42% men, whereas 55% of women and 55% of men in the multivessel percutaneous coronary intervention group.
   Conclusions:
   Although women presented with a different risk profile, mortality and renal replacement were similar to men. Sex did not influence mortality and renal failure according to the different coronary revascularization strategies. Based on these data, women and men presenting with CS complicating acute myocardial infarction and multivessel coronary artery disease should not be treated differently. However, further randomized trials powered to address potential sex-specific differences in CS are still necessary.
   Registration:
   URL: ; Unique identifier: NCT01927549.
C1 [Gimenez, Maria Rubini; Desch, Steffen; Thiele, Holger] Heart Ctr Leipzig, Dept Internal Med Cardiol, Leipzig, Germany.
   [Gimenez, Maria Rubini; Jeger, Raban, V] Univ Hosp Basel, Cardiol Dept, Basel, Switzerland.
   [Zeymer, Uwe] Klinikum Ludwigshafen, Ludwigshafen, Germany.
   [Desch, Steffen; Meyer-Saraei, Roza; Fuernau, Georg] German Ctr Cardiovasc Res, Berlin, Germany.
   [de Waha-Thiele, Suzanne; Poess, Janine; Meyer-Saraei, Roza; Fuernau, Georg] Univ Heart Ctr Lubeck, Dept Internal Med Cardiol Angiol Intens Care Med, Lubeck, Germany.
   [Ouarrak, Taoufik; Schneider, Steffen] Inst Herzinfarktforsch, Ludwigshafen, Germany.
   [Stepinska, Janina] Inst Cardiol, Warsaw, Poland.
   [Huber, Kurt] Wilhelminenhospital, Dept Internal Med Cardiol & Intens Care Med 3, Vienna, Austria.
   [Huber, Kurt] Sigmund Freud Univ, Med Sch, Vienna, Austria.
   [Windecker, Stephan] Univ Bern, Bern Univ Hosp, Dept Cardiol, Bern, Switzerland.
   [Montalescot, Gilles] Sorbonne Univ, Inst Cardiol, Hop Pitie Salpetriere, AP HP,Dept Cardiol, Paris, France.
   [Savonitto, Stefano] Manzoni Hosp, Dept Cardiol, Lecce, Italy.
C3 Heart Center Leipzig GMBH; University of Basel; Ludwigshafen Hospital;
   German Centre for Cardiovascular Research; Institute Heart Attack
   Research; Institute of Cardiology - Poland; Wilhelminenspital;
   University of Bern; University Hospital of Bern; Assistance Publique
   Hopitaux Paris (APHP); Hopital Universitaire Antoine-Beclere - APHP;
   Hopital Universitaire Avicenne - APHP; Hopital Universitaire Bicetre -
   APHP; Hopital Universitaire Paul-Brousse - APHP; Hopital Universitaire
   Pitie-Salpetriere - APHP; Hopital Universitaire Raymond-Poincare - APHP;
   UDICE-French Research Universities; Sorbonne Universite; Hopital
   Universitaire Saint-Antoine - APHP; Universite Paris Cite; Hopital
   Universitaire Beaujon - APHP; Hopital Universitaire Bichat-Claude
   Bernard - APHP; Hopital Universitaire Cochin - APHP; Hopital
   Universitaire Hotel-Dieu - APHP; Hopital Universitaire Necker-Enfants
   Malades - APHP; Hopital Universitaire Robert-Debre - APHP; Hopital
   Universitaire Saint-Louis - APHP
RP Thiele, H (通讯作者)，Univ Leipzig, Heart Ctr Leipzig, Dept Internal Med Cardiol, Strumpellstr 39, D-04289 Leipzig, Germany.
EM holger.thiele@medizin.uni-leipzig.de
RI Rubini, Maria/ABC-2639-2020; Fuernau, Georg/T-8798-2017; Fuernau,
   Georg/HCI-4640-2022; Jeger, Raban/ABG-1678-2021; Thiele,
   Holger/ABE-6792-2020
OI Fuernau, Georg/0000-0002-3813-8772; Fuernau, Georg/0000-0002-3813-8772;
   Jeger, Raban/0000-0003-1290-5491; Thiele, Holger/0000-0002-0169-998X;
   Rubini Gimenez, Maria/0000-0003-2384-8250
FU European Union [602202]; German Heart Research Foundation; German
   Cardiac Society; German Center for Cardiovascular Research
FX This study was supported by a grant agreement (602202) from the European
   Union Seventh Framework Program and by the German Heart Research
   Foundation and the German Cardiac Society. It was also supported by the
   German Center for Cardiovascular Research.
CR Abdel-Qadir HM, 2013, CAN J CARDIOL, V29, P691, DOI 10.1016/j.cjca.2012.09.020
   Antoniucci D, 2003, CATHETER CARDIO INTE, V59, P423, DOI 10.1002/ccd.10573
   Arora S, 2019, CIRCULATION, V139, P1047, DOI 10.1161/CIRCULATIONAHA.118.037137
   Canto JG, 2012, JAMA-J AM MED ASSOC, V307, P813, DOI 10.1001/jama.2012.199
   Douglas PS, 1996, NEW ENGL J MED, V334, P1311, DOI 10.1056/NEJM199605163342007
   Edep ME, 2000, AM J CARDIOL, V85, P1185, DOI 10.1016/S0002-9149(00)00725-6
   Fengler K, 2015, CLIN RES CARDIOL, V104, P71, DOI 10.1007/s00392-014-0767-2
   Gimenez MR, 2014, JAMA INTERN MED, V174, P241, DOI 10.1001/jamainternmed.2013.12199
   GOLDBERG RJ, 1991, NEW ENGL J MED, V325, P1117, DOI 10.1056/NEJM199110173251601
   Hochman JS, 1999, NEW ENGL J MED, V341, P625, DOI 10.1056/NEJM199908263410901
   HOCHMAN JS, 1995, CIRCULATION, V91, P873, DOI 10.1161/01.CIR.91.3.873
   Hochman JS, 1997, J AM COLL CARDIOL, V30, P141, DOI 10.1016/S0735-1097(97)00107-1
   Hochman JS, 2006, JAMA-J AM MED ASSOC, V295, P2511, DOI 10.1001/jama.295.21.2511
   Ibanez B, 2018, EUR HEART J, V39, P4239, DOI 10.1093/eurheartj/ehy294
   Jneid H, 2008, CIRCULATION, V118, P2803, DOI 10.1161/CIRCULATIONAHA.108.789800
   Koeth O, 2009, CLIN RES CARDIOL, V98, P781, DOI 10.1007/s00392-009-0080-7
   Kolte D, 2014, J AM HEART ASSOC, V3, DOI 10.1161/JAHA.113.000590
   Kunadian V, 2013, AM J CARDIOL, V112, P636, DOI 10.1016/j.amjcard.2013.04.038
   Lawesson SS, 2013, INT J CARDIOL, V168, P1041, DOI 10.1016/j.ijcard.2012.10.028
   Levine GN, 2016, J AM COLL CARDIOL, V68, P1082, DOI 10.1016/j.jacc.2016.03.513
   Levine GN, 2016, CATHETER CARDIO INTE, V87, P1001, DOI 10.1002/ccd.26325
   Mehilli J, 2002, JAMA-J AM MED ASSOC, V287, P210, DOI 10.1001/jama.287.2.210
   Mehran R, 2011, CIRCULATION, V123, P2736, DOI 10.1161/CIRCULATIONAHA.110.009449
   Movahed MR, 2014, J INVASIVE CARDIOL, V26, P7
   Shin JY, 2010, HEART LUNG, V39, P283, DOI 10.1016/j.hrtlng.2009.10.010
   Thiele H, 2018, NEW ENGL J MED, V379, P1699, DOI 10.1056/NEJMoa1808788
   Thiele H, 2017, NEW ENGL J MED, V377, P2419, DOI 10.1056/NEJMoa1710261
   Thiele H, 2019, EUR HEART J, V40, P2671, DOI 10.1093/eurheartj/ehz363
   Thiele H, 2016, AM HEART J, V172, P160, DOI 10.1016/j.ahj.2015.11.006
   Vaccarino V, 1999, AM HEART J, V138, P835, DOI 10.1016/S0002-8703(99)70007-4
   Vaccarino V, 2009, ARCH INTERN MED, V169, P1767, DOI 10.1001/archinternmed.2009.332
   Velders MA, 2013, AM J CARDIOL, V111, P312, DOI 10.1016/j.amjcard.2012.10.007
   Wong SC, 2001, J AM COLL CARDIOL, V38, P1395, DOI 10.1016/S0735-1097(01)01581-9
NR 33
TC 24
Z9 24
U1 0
U2 5
PU LIPPINCOTT WILLIAMS & WILKINS
PI PHILADELPHIA
PA TWO COMMERCE SQ, 2001 MARKET ST, PHILADELPHIA, PA 19103 USA
SN 1941-7640
EI 1941-7632
J9 CIRC-CARDIOVASC INTE
JI Circ.-Cardiovasc. Interv.
PD MAR
PY 2020
VL 13
IS 3
AR e008537
DI 10.1161/CIRCINTERVENTIONS.119.008537
PG 9
WC Cardiac & Cardiovascular Systems
WE Science Citation Index Expanded (SCI-EXPANDED)
SC Cardiovascular System & Cardiology
GA LH5VV
UT WOS:000528853600007
PM 32151161
OA Green Accepted, Bronze
DA 2023-05-13
ER

PT J
AU Knight, EP
   Shea, K
   Rosenfeld, A
   Schmiege, S
   Hsu, CH
   Devon, HA
AF Knight, Elizabeth P.
   Shea, Kimberly
   Rosenfeld, Anneg.
   Schmiege, Sarah
   Hsu, Chiu-Hsieh
   Devon, Holli A.
TI Symptom Trajectories After an Emergency Department Visit for Potential
   Acute Coronary Syndrome
SO NURSING RESEARCH
LA English
DT Article
DE acute coronary syndrome; growth mixture model; health trajectories;
   hospital emergency service; longitudinal studies; symptom assessment
ID CLASS GROWTH ANALYSIS; LATENT CLASS; MYOCARDIAL-INFARCTION; DEPRESSIVE
   SYMPTOMS; HEART-FAILURE; HEALTH; ANXIETY; WOMEN; HOSPITALIZATION;
   PROGNOSIS
AB Background: Many patients evaluated for acute coronary syndrome (ACS) in emergency departments (EDs) continue to experience troubling symptoms after discharge-regardless of their ultimate medical diagnosis. However, comprehensive understanding of common post-ED symptom trajectories is lacking.
   Objectives: The aim of this study was to identify common trajectories of symptom severity in the 6 months after an ED visit for potential ACS.
   Methods: This was a secondary analysis of data from a larger observational, prospective study conducted in five U.S. EDs. Patients (N = 1005) who had electrocardiogram and biomarker testing ordered, and were identified by the triage nurse as potentially having ACS, were enrolled. Symptom severity was assessed in the hospital after initial stabilization and by telephone at 30 days and 6 months using the validated 13-item ACS Symptom Checklist. Growth mixture modeling was used for the secondary analysis. The eight most commonly reported symptoms (chest discomfort, chest pain, chest pressure, light-headedness, shortness of breath, shoulder pain, unusual fatigue, and upper back pain) were modeled across the three study time points. Models with increasing numbers of classes were compared, and final model selection was based on a combination of interpretability, theoretical justification, and statistical fit indices.
   Results: The sample was 62.6% male with a mean age of 60.2 years (SD = 14.17 years), and 57.1% ruled out for ACS. Between two and four distinct trajectory classes were identified for each symptom. The seven different types of trajectories identified across the eight symptoms were labeled "tapering off," "mild/persistent," "moderate/persistent," "moderate/worsening," "moderate/improving," "late onset, " and "severe/improving." Trajectories differed on age, gender, and diagnosis.
   Discussion: Research on the individual nature of symptom trajectories can contribute to patient-centered, rather than disease-centered, care. Further research is needed to verify the existence of multiple symptoms trajectories in diverse populations and to assess the antecedents and consequences of individual symptom trajectories.
C1 [Knight, Elizabeth P.; Shea, Kimberly; Rosenfeld, Anneg.] Univ Arizona, Coll Nursing, 1305 N Martin Ave, Tucson, AZ 85721 USA.
   [Schmiege, Sarah] Univ Colorado, Coll Nursing, Denver, CO 80202 USA.
   [Hsu, Chiu-Hsieh] Univ Arizona, Coll Publ Hlth, Tucson, AZ USA.
   [Devon, Holli A.] Univ Illinois, Coll Nursing, Chicago, IL USA.
C3 University of Arizona; University of Colorado System; University of
   Colorado Denver; University of Arizona; University of Illinois System;
   University of Illinois Chicago; University of Illinois Chicago Hospital
RP Knight, EP (通讯作者)，Univ Arizona, Coll Nursing, 1305 N Martin Ave, Tucson, AZ 85721 USA.
EM eknight@email.arizona.edu
OI DeVon, Holli/0000-0002-4526-9631; Knight, Elizabeth/0000-0001-6042-4073
FU NIH [R01 NR012012]; Sigma Theta Tau International, Beta Mu Chapter
FX The authors acknowledge that funding was provided by NIH R01 NR012012
   (DeVon, PI) and Sigma Theta Tau International, Beta Mu Chapter.
CR Arslanian-Engoren C, 2006, AM J CARDIOL, V98, P1177, DOI 10.1016/j.amjcard.2006.05.049
   Barnason S, 2012, J CARDIOVASC NURS, V27, P175, DOI 10.1097/JCN.0b013e318239f5f5
   Berlin KS, 2014, J PEDIATR PSYCHOL, V39, P188, DOI 10.1093/jpepsy/jst085
   Brant JM, 2010, J ADV NURS, V66, P228, DOI 10.1111/j.1365-2648.2009.05179.x
   Canto JG, 2012, JAMA-J AM MED ASSOC, V307, P813, DOI 10.1001/jama.2012.199
   DeVon HA, 2003, NURS RES, V52, P108, DOI 10.1097/00006199-200303000-00007
   DeVon HA, 2008, AM J CRIT CARE, V17, P14
   Devon HA, 2014, HEART LUNG, V43, P270, DOI 10.1016/j.hrtlng.2014.04.019
   DeVon HA, 2010, RES NURS HEALTH, V33, P386, DOI 10.1002/nur.20395
   Dharmarajan K, 2013, JAMA-J AM MED ASSOC, V309, P355, DOI 10.1001/jama.2012.216476
   Doyle F, 2011, GEN HOSP PSYCHIAT, V33, P224, DOI 10.1016/j.genhosppsych.2011.03.008
   El-Menyar A, 2011, J CARDIOL, V57, P165, DOI 10.1016/j.jjcc.2010.11.008
   Fennessy MM, 2010, J CARDIOPULM REHABIL, V30, P224, DOI 10.1097/HCR.0b013e3181d0c493
   Go AS, 2014, CIRCULATION, V129, pE28, DOI 10.1161/01.cir.0000441139.02102.80
   Henly SJ, 2011, NURS RES, V60, pS5, DOI 10.1097/NNR.0b013e318216dfd3
   Henly SJ, 2011, NURS RES, V60, pS79, DOI 10.1097/NNR.0b013e31821cc240
   Hollander JE, 2004, ACAD EMERG MED, V11, P1331, DOI 10.1197/j.aem.2004.08.033
   Jung T, 2008, SOC PERSONAL PSYCHOL, V2, P302, DOI 10.1111/j.1751-9004.2007.00054.x
   Kaptein KI, 2006, PSYCHOSOM MED, V68, P662, DOI 10.1097/01.psy.0000233237.79085.57
   Karlson B W, 1998, Eur J Emerg Med, V5, P29
   Kim HM, 2015, ASIAN NURS RES, V9, P47, DOI 10.1016/j.anr.2014.11.004
   Lane D, 2002, BRIT J HEALTH PSYCH, V7, P11, DOI 10.1348/135910702169321
   LeClerc Chantale Marie, 2002, Clin Nurs Res, V11, P242, DOI 10.1177/10573802011003002
   Lenz ER, 1997, ADV NURS SCI, V19, P14, DOI 10.1097/00012272-199703000-00003
   Magidson J., 2004, HDB QUANTITATIVE MET, P175, DOI DOI 10.4135/9781412986311.N19
   Martens EJ, 2008, PSYCHOL MED, V38, P257, DOI 10.1017/S0033291707001377
   McSweeney Jean C, 2004, J Cardiovasc Nurs, V19, P58
   Mozaffarian D, 2015, CIRCULATION, V131, pE29, DOI 10.1161/CIR.0000000000000152
   Murphy B, 2014, EUR J PREV CARDIOL, V21, P1079, DOI 10.1177/2047487313493058
   Nagin DS, 2010, J QUANT CRIMINOL, V26, P445, DOI 10.1007/s10940-010-9113-7
   Naylor MD, 2011, HEALTH AFFAIR, V30, P746, DOI 10.1377/hlthaff.2011.0041
   Nylund KL, 2007, STRUCT EQU MODELING, V14, P535, DOI 10.1080/10705510701575396
   Rumsfeld JS, 2013, CIRCULATION, V127, P2233, DOI 10.1161/CIR.0b013e3182949a2e
   Smith ORF, 2011, PSYCHOL MED, V41, P731, DOI 10.1017/S0033291710001133
   Tisminetzky M, 2011, INT J PSYCHIAT MED, V42, P195, DOI 10.2190/PM.42.2.g
   van Beek MHCT, 2012, J PSYCHOSOM RES, V73, P362, DOI 10.1016/j.jpsychores.2012.09.004
   Vashi AA, 2013, JAMA-J AM MED ASSOC, V309, P364, DOI 10.1001/jama.2012.216219
   Vermunt JK, 2010, POLIT ANAL, V18, P450, DOI 10.1093/pan/mpq025
   Wang M, 2007, ORGAN RES METHODS, V10, P635, DOI 10.1177/1094428106289397
   Zaslavsky O, 2014, RES NURS HEALTH, V37, P53, DOI 10.1002/nur.21575
NR 40
TC 1
Z9 1
U1 0
U2 11
PU LIPPINCOTT WILLIAMS & WILKINS
PI PHILADELPHIA
PA TWO COMMERCE SQ, 2001 MARKET ST, PHILADELPHIA, PA 19103 USA
SN 0029-6562
EI 1538-9847
J9 NURS RES
JI Nurs. Res.
PD JUL-AUG
PY 2016
VL 65
IS 4
BP 268
EP 278
DI 10.1097/NNR.0000000000000167
PG 11
WC Nursing
WE Science Citation Index Expanded (SCI-EXPANDED); Social Science Citation Index (SSCI)
SC Nursing
GA DQ8EG
UT WOS:000379441300003
PM 27362513
OA Green Accepted
DA 2023-05-13
ER

PT J
AU Alvin, MD
   Jaffe, AS
   Ziegelstein, RC
   Trost, JC
AF Alvin, Matthew D.
   Jaffe, Allan S.
   Ziegelstein, Roy C.
   Trost, Jeffrey C.
TI Eliminating Creatine Kinase-Myocardial Band Testing in Suspected Acute
   Coronary Syndrome A Value-Based Quality Improvement
SO JAMA INTERNAL MEDICINE
LA English
DT Review
ID CARDIAC TROPONIN-I; RECOMMENDED CLINICAL GUIDELINES; MEDICINE PRACTICE
   GUIDELINES; BIOCHEMICAL MARKERS; CHEST-PAIN; UNIVERSAL DEFINITION;
   LABORATORIES ADHERE; NATIONAL ACADEMY; INFARCT SIZE; CK-MB
AB Cardiac biomarker testing is estimated to occur in nearly 30 million emergency department visits nationwide each year in the United States. The American College of Cardiology/ European Society of Cardiology indicate that cardiac troponin is the biomarker of choice owing to its nearly absolutemyocardial tissue specificity and high clinical sensitivity for myocardial injury. Multiple academic medical centers have implemented interventions to eliminate the routine ordering of creatine kinase-myocardial band tests, with published patient safety outcomes data; however, creatine kinase-myocardial band testing is still ordered in many hospitals and emergency departments. Eliminating a simple laboratory test that provides no incremental value to patient care can lead to millions of health care dollars saved without adversely affecting patient care quality, and in this case potentially improving patient care.
C1 [Alvin, Matthew D.] Johns Hopkins Univ Hosp, Dept Radiol & Radiol Sci, Baltimore, MD 21287 USA.
   [Jaffe, Allan S.] Mayo Clin, Div Cardiol, Dept Med, Rochester, MN USA.
   [Ziegelstein, Roy C.; Trost, Jeffrey C.] Johns Hopkins Bayview Med Ctr, Div Cardiol, Dept Med, Baltimore, MD USA.
C3 Johns Hopkins University; Johns Hopkins Medicine; Mayo Clinic; Johns
   Hopkins University; Johns Hopkins Medicine
RP Trost, JC (通讯作者)，Johns Hopkins Univ, Sch Med, Dept Med, Div Cardiol, 301 Mason F Lord Bldg, Baltimore, MD 21224 USA.
EM jtrost2@jhmi.edu
FU Beckman-Coulter; Alere; Abbott; Roche; Siemens; ET Healthcare;
   Sphingotec; NeurogenomeX; Outpost; Becton Dickinson; Singulex; Novartis
FX Dr. Jaffe reports personal fees for work as a consultant from
   Beckman-Coulter, Alere, Abbott, Roche, Siemens, ET Healthcare,
   Sphingotec, NeurogenomeX, Outpost, Becton Dickinson, Singulex, and
   Novartis.
CR ADAMS JE, 1993, CIRCULATION, V88, P101, DOI 10.1161/01.CIR.88.1.101
   ADAMS JE, 1993, CIRCULATION, V88, P750, DOI 10.1161/01.CIR.88.2.750
   Aldous SJ, 2012, ACAD EMERG MED, V19, P510, DOI 10.1111/j.1553-2712.2012.01352.x
   Amsterdam EA, 2014, J AM COLL CARDIOL, V64, P2713, DOI [10.1016/j.jacc.2014.10.011, 10.1161/CIR.0000000000000134, 10.1016/j.jacc.2014.09.017]
   Anderson JL, 2013, J AM COLL CARDIOL, V61, pE179, DOI 10.1016/j.jacc.2013.01.014
   Antman EM, 1996, NEW ENGL J MED, V335, P1342, DOI 10.1056/NEJM199610313351802
   Apple FS, 2007, CLIN CHEM, V53, P547, DOI 10.1373/clinchem.2006.084715
   Apple FS, 2005, CLIN CHEM, V51, P460, DOI 10.1373/clinchem.2004.042887
   Baron Jason M, 2012, J Pathol Inform, V3, P3, DOI 10.4103/2153-3539.93400
   Cannon CP, 2001, NEW ENGL J MED, V344, P1879, DOI 10.1056/NEJM200106213442501
   Cappelletti P, 2017, CLIN CHEM, V63, P610, DOI 10.1373/clinchem.2016.266429
   Centers for Medicare and Medicaid Services, 2016, MED CLIN LAB FEE SCH
   CHAN KM, 1986, CLIN CHEM, V32, P2044
   Collinson P, 2016, CLIN CHEM, V62, P1264, DOI 10.1373/clinchem.2016.259515
   Eggers KM, 2004, AM HEART J, V148, P574, DOI 10.1016/j.ahj.2004.04.030
   Flores-Solis LM, 2014, CLIN LAB, V60, P281, DOI 10.7754/Clin.Lab.2013.121103
   Fraga OR, 2015, CLIN CHEM, V61, P436, DOI 10.1373/clinchem.2014.232694
   Giannitsis E, 2008, J AM COLL CARDIOL, V51, P307, DOI 10.1016/j.jacc.2007.09.041
   Gibbons RJ, 2004, J AM COLL CARDIOL, V44, P1533, DOI 10.1016/j.jacc.2004.06.071
   Goodman SG, 2006, AM HEART J, V151, P654, DOI 10.1016/j.ahj.2005.05.014
   Grines CL, 2011, J AM COLL CARDIOL, V57, P662, DOI 10.1016/j.jacc.2010.09.045
   Hawkins R. C., 1999, SMJ, V40, P680
   Helfrich CD, 2009, IMPLEMENT SCI, V4, DOI 10.1186/1748-5908-4-38
   Ilva T, 2005, EUR J CLIN INVEST, V35, P112, DOI 10.1111/j.1365-2362.2005.01466.x
   Jaffe AS, 2012, EUR HEART J, V33, P1046, DOI 10.1093/eurheartj/ehr502
   JAFFE AS, 1984, J LAB CLIN MED, V104, P193
   KATUS HA, 1991, CIRCULATION, V83, P902, DOI 10.1161/01.CIR.83.3.902
   Kavsak PA, 2007, CLIN CHIM ACTA, V380, P213, DOI 10.1016/j.cca.2007.01.001
   Larochelle MR, 2014, J GEN INTERN MED, V29, P1468, DOI 10.1007/s11606-014-2919-5
   Le RD, 2015, AM J EMERG MED, V33, P72, DOI 10.1016/j.ajem.2014.10.017
   Licka M, 2002, HEART, V87, P520, DOI 10.1136/heart.87.6.520
   Lin JC, 2004, CLIN CHEM, V50, P333, DOI 10.1373/clinchem.2003.026708
   Makam AN, 2015, JAMA INTERN MED, V175, P67, DOI 10.1001/jamainternmed.2014.5830
   Morrow DA, 2007, CLIN CHEM, V53, P552, DOI 10.1373/clinchem.2006.084194
   Newby LK, 2006, J AM COLL CARDIOL, V47, P312, DOI 10.1016/j.jacc.2005.08.062
   O'Gara PT., 2013, J AM COLL CARDIOL, V61, pe78, DOI DOI 10.1016/J.JACC.2012.11.019
   Panteghini M, 2002, CLIN CHEM, V48, P1432
   Parker R, 2009, ACEP NEWS        SEP
   Saenger AK, 2008, CIRCULATION, V118, P2200, DOI 10.1161/CIRCULATIONAHA.108.773218
   Shea CM, 2014, IMPLEMENT SCI, V9, DOI 10.1186/1748-5908-9-7
   Singh G, 2014, AM J CLIN PATHOL, V141, P415, DOI 10.1309/AJCPBIK3G4BWEJKO
   Storrow AB, 2006, ANN EMERG MED, V48, P660, DOI 10.1016/j.annemergmed.2006.05.016
   Sullivan P, 2017, AM J MED QUAL, V32, P107, DOI 10.1177/1062860616657149
   Thygesen K, 2007, CIRCULATION, V116, P2634, DOI [10.1161/CIRCULATIONAHA.107.187397, 10.1016/j.jacc.2007.09.011]
   Thygesen K, 2012, GLOB HEART, V7, DOI 10.1016/j.gheart.2012.08.001
   Trost J, 2015, J HOSP MED, V10, P827, DOI 10.1002/jhm.2384
   Wilson G, 2017, J HOSP MED, V12, P329, DOI 10.12788/jhm.2732
   Wu AHB, 2010, AM J MANAG CARE, V16, pE220
NR 48
TC 32
Z9 32
U1 0
U2 11
PU AMER MEDICAL ASSOC
PI CHICAGO
PA 330 N WABASH AVE, STE 39300, CHICAGO, IL 60611-5885 USA
SN 2168-6106
EI 2168-6114
J9 JAMA INTERN MED
JI JAMA Intern. Med.
PD OCT
PY 2017
VL 177
IS 10
BP 1508
EP 1512
DI 10.1001/jamainternmed.2017.3597
PG 5
WC Medicine, General & Internal
WE Science Citation Index Expanded (SCI-EXPANDED)
SC General & Internal Medicine
GA FI7KM
UT WOS:000412175600022
PM 28806444
DA 2023-05-13
ER

PT J
AU Bruno, RR
   Donner-Banzhoff, N
   Sollner, W
   Frieling, T
   Muller, C
   Christ, M
AF Bruno, Raphael R.
   Donner-Banzhoff, Norbert
   Soellner, Wolfgang
   Frieling, Thomas
   Mueller, Christian
   Christ, Michael
TI The Interdisciplinary Management of Acute Chest Pain
SO DEUTSCHES ARZTEBLATT INTERNATIONAL
LA English
DT Article
ID ACUTE MYOCARDIAL-INFARCTION; ACUTE PULMONARY-EMBOLISM; ACUTE CORONARY
   SYNDROMES; ACUTE AORTIC DISSECTION; HEALTH-CARE PROFESSIONALS;
   HEART-ASSOCIATION COUNCIL; CARDIAC TROPONIN; EUROPEAN-SOCIETY; D-DIMER;
   PROSPECTIVE VALIDATION
AB Background: Acute chest pain of non-traumatic origin is a common reason for presentation to physician's offices and emergency rooms. Coronary heart disease is the cause in up to 25% of cases. Because acute chest pain, depending on its etiology, may be associated with a high risk of death, rapid, goal-oriented management is mandatory.
   Methods: This review is based on pertinent articles and guidelines retrieved by a selective search in PubMed.
   Results: History-taking, physical examination, and a 12-lead electrocardiogram (ECG) are the first steps in the differential diagnostic process and generally allow the identification of features signifying a high risk of life-threatening illness. If the ECG reveals ST-segment elevation, cardiac catheterization is indicated. The time-dependent measurement of highly sensitive troponin values is a reliable test for the diagnosis or exclusion of acute myocardial infarction. A wide variety of other potential causes (e.g., vascular, musculoskeletal, gastroenterologic, or psychosomatic) must be identified from the history if they are to be treated appropriately. Elderly patients need special attention.
   Conclusion: Acute chest pain is a major diagnostic challenge for the physician. Common errors are traceable to non-recognition of important causes and to an inadequate diagnostic work-up. Future studies should be designed to help optimize the interdisciplinary management of patients with chest pain.
C1 [Bruno, Raphael R.; Christ, Michael] Paracelsus Med Univ, Dept Emergency & Intens Care Med, Nurnberg, Germany.
   [Donner-Banzhoff, Norbert] Univ Marburg, Dept Gen Practice Family Med, D-35032 Marburg, Germany.
   [Soellner, Wolfgang] Paracelsus Med Univ, Dept Psychosomat & Psychotherapeut Med, Nurnberg, Germany.
   [Frieling, Thomas] HELIOS Hosp Krefeld, Dept Gastroenterol Hepatol Neurogastroenterol Inf, Krefeld, Germany.
   [Mueller, Christian] Univ Basel Hosp, Dept Cardiol, Basel, Switzerland.
C3 Philipps University Marburg; University of Basel
RP Christ, M (通讯作者)，Paracelsus Med Privatuniv, Klinikum Nurnberg, Univ Klin Notfall & Internist Intens Med, Prof Ernst Nathan Str 1, D-90419 Nurnberg, Germany.
EM michael.christ@klinikum-nuernberg.de
RI Christ, Michael/AAQ-8121-2020
OI Christ, Michael/0000-0001-7977-0195; Soellner,
   Wolfgang/0000-0002-7745-003X; Bruno, Raphael Romano/0000-0003-3776-3530
FU Roche Diagnostics Alere GmbH company; Philips GmbH company; Abbott
   company; Alere company; AstraZeneca company; Beckman Coulter company;
   Brahms company; Critical Diagnostics company; Roche company; Siemens
   company; Singulex company; Sphingotec company; Bayer company; BG
   Medicine company; bioMerieux company; Cardiorentis company; Daiichi
   Sankyo company; Eli Lilly company; MSD company; Novartis company;
   Radiometer company
FX Prof. Christ has served as a paid consultant for, and has been paid for
   the preparation of scientific presentations by, the Roche Diagnostics
   Alere GmbH and Philips GmbH companies. He has also received money from
   these two companies for a research project that he initiated, and for
   clinical trials that he conducted on their behalf.; Prof. Muller has
   received money for a research project that he initiated from the Abbott,
   Alere, AstraZeneca, Beckman Coulter, Brahms, Critical Diagnostics,
   Roche, Siemens, Singulex, and Sphingotec companies. He has received
   consultant's fees, reimbursement of travel and accommodation expenses,
   and payment for the preparation of scientific presentations from the
   Abbott, Alere, AstraZeneca, Bayer, BG Medicine, bioMerieux, BRAHMS,
   Cardiorentis, Daiichi Sankyo, Eli Lilly, MSD, Novartis, Radiometer,
   Roche, Siemens, and Singulex companies.
CR Achenbach S, 2012, KARDIOLOGE, V6, P283, DOI 10.1007/s12181-012-0436-5
   Albus C, 2007, PSYCHOSOM KONSILIARP, V1, P118
   Alexander KP, 2007, CIRCULATION, V115, P2549, DOI 10.1161/CIRCULATIONAHA.107.182615
   Alexander KP, 2007, CIRCULATION, V115, P2570, DOI 10.1161/CIRCULATIONAHA.107.182616
   [Anonymous], 2010, AC PAIN MAN SCI EV
   Armstrong PW, 1998, CIRCULATION, V98, P1860, DOI 10.1161/01.CIR.98.18.1860
   BASS C, 1984, PSYCHOL MED, V14, P51, DOI 10.1017/S003329170000307X
   Becattini C, 2007, CIRCULATION, V116, P427, DOI 10.1161/CIRCULATIONAHA.106.680421
   BEITMAN BD, 1989, AM J CARDIOL, V63, P1399, DOI 10.1016/0002-9149(89)91056-4
   Bingisser R, 2012, AM J EMERG MED, V30, P1639, DOI 10.1016/j.ajem.2012.03.004
   Blaivas M, 2005, ACAD EMERG MED, V12, P844, DOI 10.1197/j.aem.2005.05.005
   Body R, 2015, CLIN CHEM, V61, P983, DOI 10.1373/clinchem.2014.231530
   Body R, 2010, RESUSCITATION, V81, P281, DOI 10.1016/j.resuscitation.2009.11.014
   BRAUNWALD E, 1989, CIRCULATION, V80, P410, DOI 10.1161/01.CIR.80.2.410
   Buntinx F, 2001, FAM PRACT, V18, P586, DOI 10.1093/fampra/18.6.586
   Buppajarntham S, 2014, ACTA CARDIOL, V69, P550, DOI 10.1080/AC.69.5.3044882
   Carro A, 2011, AGING DIS, V2, P116
   Carter CS, 1997, J CLIN PSYCHIAT, V58, P70
   Chavez MA, 2014, RESP RES, V15, DOI 10.1186/1465-9921-15-50
   Christ M, 2010, DTSCH ARZTEBL INT, V107, P892, DOI 10.3238/arztebl.2010.0892
   Christ M, 2010, AM J MED, V123, P1134, DOI 10.1016/j.amjmed.2010.07.015
   Christ PDM, 2012, NOTF RETTUNGSMEDIZIN, V15, P383
   Deutsche Gesellschaft fur Allgemeinmedizin und Familienmedizin, 2015, BRUSTSCHM DEGAM LEIT
   Diderholm E, 2002, EUR HEART J, V23, P41, DOI 10.1053/euhj.2001.2694
   Ducas RA, 2012, CAN J CARDIOL, V28, P423, DOI 10.1016/j.cjca.2012.02.005
   El Tabei L, 2012, DTSCH ARZTEBL INT, V109, P761, DOI 10.3238/arztebl.2012.0761
   Ezenkwele UA, 2015, ESOPHAGEAL RUPTURE T
   Fleet Richard P, 2003, CJEM, V5, P247
   Forest RS, 2004, ANN EMERG MED, V44, P206, DOI 10.1016/j.annemergmed.2004.02.031
   FREEMAN LJ, 1985, POSTGRAD MED J, V61, P957, DOI 10.1136/pgmj.61.721.957
   Frieling T, 2015, Z GASTROENTEROL, V53, P120, DOI 10.1055/s-0034-1385770
   Haasenritter J, 2012, CROAT MED J, V53, P432, DOI 10.3325/cmj.2012.53.432
   Hahn SR, 2001, ANN INTERN MED, V134, P897, DOI 10.7326/0003-4819-134-9_Part_2-200105011-00014
   Hamm CW, 2011, EUR HEART J, V32, P2999, DOI 10.1093/eurheartj/ehr236
   Hansen MS, 2007, AM J CARDIOL, V99, P852, DOI 10.1016/j.amjcard.2006.10.055
   Huffman JC, 2003, PSYCHOSOMATICS, V44, P222, DOI 10.1176/appi.psy.44.3.222
   Huffman Jeff C., 2002, Prim Care Companion J Clin Psychiatry, V4, P54
   Jackson JL, 1999, ARCH INTERN MED, V159, P1069, DOI 10.1001/archinte.159.10.1069
   Klompas M, 2002, JAMA-J AM MED ASSOC, V287, P2262, DOI 10.1001/jama.287.17.2262
   Konstantinides SV, 2014, EUR HEART J, V35, P3033, DOI 10.1093/eurheartj/ehu283
   Kosuge M, 2011, AM J CARDIOL, V107, P495, DOI 10.1016/j.amjcard.2010.10.005
   Kukla P, 2014, AM J EMERG MED, V32, P507, DOI 10.1016/j.ajem.2014.01.043
   Kukla P, 2011, CARDIOL J, V18, P648, DOI 10.5603/CJ.2011.0028
   Lankisch PG, 2015, LANCET, V386, P85, DOI 10.1016/S0140-6736(14)60649-8
   Leick DJ, 2013, KARDIOLOGE, V7, P326
   Leick J, 2011, KARDIOLOGE, V5, P443, DOI 10.1007/s12181-011-0378-3
   Marceau A, 2013, J AM COLL CARDIOL, V61, pE96, DOI 10.1016/S0735-1097(13)60097-2
   Martinez-Selles M, 2008, REV ESP CARDIOL, V61, P953, DOI 10.1016/S1885-5857(08)60256-X
   Meszaros I, 2000, CHEST, V117, P1271, DOI 10.1378/chest.117.5.1271
   Panju AA, 1998, JAMA-J AM MED ASSOC, V280, P1256, DOI 10.1001/jama.280.14.1256
   Paspatis GA, 2014, ENDOSCOPY, V46, P693, DOI 10.1055/s-0034-1377531
   Reichlin T, 2015, CAN MED ASSOC J, V187, pE243, DOI 10.1503/cmaj.141349
   Ring A, 2005, SOC SCI MED, V61, P1505, DOI 10.1016/j.socscimed.2005.03.014
   Roffi M, 2015, EUR HEART J
   Schaefert R, 2012, DTSCH ARZTEBL INT, V109, P803, DOI 10.3238/arztebl.2012.0803
   Schmidt DJ, 2012, MED KLIN-INTENSIVMED, V107, P571
   Schouten HJ, 2013, BMJ-BRIT MED J, V346, DOI 10.1136/bmj.f2492
   SERLIE AW, 1995, PSYCHOTHER PSYCHOSOM, V64, P62, DOI 10.1159/000288993
   Shah BN, 2012, EUR J EMERG MED, V19, P277, DOI 10.1097/MEJ.0b013e328354729d
   Sidloff DA, 2014, J VASC SURG, V59, P528, DOI 10.1016/j.jvs.2013.10.088
   Sievers HH, 2011, HERZ, V36, P474, DOI 10.1007/s00059-011-3499-3
   Singer AJ, 2013, J EMERG MED, V44, P17, DOI 10.1016/j.jemermed.2012.02.088
   Smith SW, 2012, ANN EMERG MED, V60, P45, DOI 10.1016/j.annemergmed.2012.02.015
   Sodeck G, 2007, EUR HEART J, V28, P3067, DOI 10.1093/eurheartj/ehm484
   Sollner W, 2015, ARZTL PSYCHOTHER, V10, P12
   Strayer RJ, 2012, CURR CARDIOL REV, V8, P152, DOI 10.2174/157340312801784970
   Suzuki T, 2009, CIRCULATION, V119, P2702, DOI 10.1161/CIRCULATIONAHA.108.833004
   Taira T, 2012, AM J EMERG MED, V30, P57, DOI 10.1016/j.ajem.2010.07.027
   Tamura A, 2014, WORLD J CARDIOL, V6, P630, DOI 10.4330/wjc.v6.i7.630
   Than M, 2011, LANCET, V377, P1077, DOI 10.1016/S0140-6736(11)60310-3
   The National Institute for Health and Care Excellence, MYOC INF AC EARL RUL
   Then KL, 2001, HEART LUNG, V30, P285, DOI 10.1067/mhl.2001.116010
   Thim T, 2012, INT J GEN MED, V5, P117, DOI 10.2147/IJGM.S28478
   Triadafilopoulos George, 2013, Curr Gastroenterol Rep, V15, P317, DOI 10.1007/s11894-013-0317-5
   Tueth MJ, 1997, AM J EMERG MED, V15, P170, DOI 10.1016/S0735-6757(97)90094-2
   Volpicelli G, 2012, INTENS CARE MED, V38, P577, DOI 10.1007/s00134-012-2513-4
   WALSTON A, 1974, ANN INTERN MED, V80, P375, DOI 10.7326/0003-4819-80-3-375
   Wicki J, 2001, ARCH INTERN MED, V161, P92, DOI 10.1001/archinte.161.1.92
   Wolf SJ, 2004, ANN EMERG MED, V44, P503, DOI 10.1016/j.annemergmed.2004.04.002
   Wong DD, 2011, INTERN MED J, V41, P258, DOI 10.1111/j.1445-5994.2010.02204.x
   Yetgin GO, 2014, WORLD J EMERG MED, V5, P264, DOI 10.5847/wjem.j.issn.1920-8642.2014.04.004
   Zhelev Z, 2015, BMJ-BRIT MED J, V350, DOI 10.1136/bmj.h15
NR 82
TC 17
Z9 18
U1 0
U2 16
PU DEUTSCHER AERZTE-VERLAG GMBH
PI COLOGNE
PA DIESELSTRABE 2, POSTFACH 400265, D-50859 COLOGNE, GERMANY
SN 1866-0452
J9 DTSCH ARZTEBL INT
JI Dtsch. Arztebl. Int.
PD NOV 6
PY 2015
VL 112
IS 45
BP 768
EP +
DI 10.3238/arztebl.2015.0768
PG 18
WC Medicine, General & Internal
WE Science Citation Index Expanded (SCI-EXPANDED)
SC General & Internal Medicine
GA CY5MI
UT WOS:000366451300002
PM 26585188
OA Green Published
DA 2023-05-13
ER

PT J
AU Gulati, M
   Mulvagh, SL
AF Gulati, Martha
   Mulvagh, Sharon L.
TI The connection between the breast and heart in a woman: Breast cancer
   and cardiovascular disease
SO CLINICAL CARDIOLOGY
LA English
DT Review
DE Acute Coronary Care; Acute Coronary Syndrome; Breast Cancer;
   Cardiovascular Disease
ID LEFT-VENTRICULAR DYSFUNCTION; RISK-FACTORS; THERAPY; MORTALITY;
   RADIOTHERAPY; TRASTUZUMAB; ASSOCIATION; FAILURE; SOCIETY;
   ECHOCARDIOGRAPHY
AB Cardiovascular disease remains the leading cause of death in women in the United States and is a major public health issue for all women, but it is of increasing concern to breast cancer survivors. Advancements in early detection and breast cancer therapy have resulted in over 90% of women surviving 5 years past their diagnosis of breast cancer. Nonetheless, with increased survivorship from breast cancer, there has been an increase in cardiovascular disease in these women. The consequences of the treatments for breast cancer may increase the risk for cardiovascular disease. Additionally, there is an overlap of risk factors common to both breast cancer and cardiovascular disease. The increased risk of cardiovascular disease in women who survive breast cancer must be recognized, with a focus on the prevention and early detection of cardiovascular disease.
C1 [Gulati, Martha] Univ Arizona, Div Cardiol, Phoenix, AZ USA.
   [Mulvagh, Sharon L.] Dalhousie Univ, Div Cardiol, Halifax, NS, Canada.
C3 University of Arizona; Dalhousie University
RP Gulati, M (通讯作者)，Univ Arizona, Div Chief Cardiol, 1111 East McDowell Rd,Suite 200, Phoenix, AZ 85008 USA.
EM marthagulati@email.arizona.edu
RI Gulati, Martha/AAB-7722-2022
CR ALEXOPOULOS CG, 1987, CANCER-AM CANCER SOC, V60, P3065, DOI 10.1002/1097-0142(19871215)60:12<3065::AID-CNCR2820601234>3.0.CO;2-Q
   American Cancer Society, 2016, CANC TREATM SURV FAC
   [Anonymous], 2017, US CANC STAT 1999 20
   [Anonymous], 2013, BREAST CANCER RES TR, DOI DOI 10.1007/s10549-012-2396-7
   [Anonymous], 2017, CIRCULATION, DOI DOI 10.1161/CIR.0000000000000485
   Borger JH, 2007, INT J RADIAT ONCOL, V69, P1131, DOI 10.1016/j.ijrobp.2007.04.042
   Bowles EJA, 2012, JNCI-J NATL CANCER I, V104, P1293, DOI 10.1093/jnci/djs317
   Bradshaw PT, 2016, EPIDEMIOLOGY, V27, P6, DOI 10.1097/EDE.0000000000000394
   Cardinale D, 2000, J AM COLL CARDIOL, V36, P517, DOI 10.1016/S0735-1097(00)00748-8
   Cardinale D, 2010, J AM COLL CARDIOL, V55, P213, DOI 10.1016/j.jacc.2009.03.095
   Coussens LM, 2002, NATURE, V420, P860, DOI 10.1038/nature01322
   Dang CT, 2016, J CLIN ONCOL, V34, P1030, DOI 10.1200/JCO.2015.64.5515
   Darby SC, 2013, NEW ENGL J MED, V368, P987, DOI 10.1056/NEJMoa1209825
   Doyle JJ, 2007, INT J RADIAT ONCOL, V68, P82, DOI 10.1016/j.ijrobp.2006.12.019
   Eschenhagen T, 2011, EUR J HEART FAIL, V13, P1, DOI 10.1093/eurjhf/hfq213
   Ezaz G, 2014, J AM HEART ASSOC, V3, DOI 10.1161/JAHA.113.000472
   Fallah-Rad N, 2011, J AM COLL CARDIOL, V57, P2263, DOI 10.1016/j.jacc.2010.11.063
   Felker GM, 2000, NEW ENGL J MED, V342, P1077, DOI 10.1056/NEJM200004133421502
   Flegal KM, 2013, JAMA-J AM MED ASSOC, V309, P71, DOI 10.1001/jama.2012.113905
   Giordano SH, 2005, JNCI-J NATL CANCER I, V97, P419, DOI 10.1093/jnci/dji067
   Harris EER, 2006, J CLIN ONCOL, V24, P4100, DOI 10.1200/JCO.2005.05.1037
   Herrmann J, 2014, MAYO CLIN PROC, V89, P1287, DOI 10.1016/j.mayocp.2014.05.013
   Hojris I, 1999, LANCET, V354, P1425, DOI 10.1016/S0140-6736(99)02245-X
   Hooning MJ, 2007, JNCI-J NATL CANCER I, V99, P365, DOI 10.1093/jnci/djk064
   Jones LW, 2007, J AM COLL CARDIOL, V50, P1435, DOI 10.1016/j.jacc.2007.06.037
   Koene RJ, 2016, CIRCULATION, V133, P1104, DOI 10.1161/CIRCULATIONAHA.115.020406
   Larsen CM, 2017, ECHO RES PRACT, V4, pR33, DOI 10.1530/ERP-17-0013
   Libby P, 2006, AM J CLIN NUTR, V83, p456S
   Park NJ, 2017, PLOS ONE, V12, DOI 10.1371/journal.pone.0184174
   Patnaik JL, 2011, BREAST CANCER RES, V13, DOI 10.1186/bcr2901
   Plana JC, 2014, J AM SOC ECHOCARDIOG, V27, P911, DOI [10.1016/j.echo.2014.07.012, 10.1093/ehjci/jeu192]
   Romond EH, 2012, J CLIN ONCOL, V30, P3792, DOI 10.1200/JCO.2011.40.0010
   Runowicz CD, 2016, J CLIN ONCOL, V34, P611, DOI 10.1200/JCO.2015.64.3809
   RUTQVIST LE, 1990, BRIT J CANCER, V61, P866, DOI 10.1038/bjc.1990.193
   Ryerson AB, 2016, CANCER-AM CANCER SOC, V122, P1312, DOI 10.1002/cncr.29936
   Sajjad M, 2017, GENES-BASEL, V8, DOI 10.3390/genes8020059
   Satija A, 2015, BMJ-BRIT MED J, V350, DOI 10.1136/bmj.g7707
   Sawaya H, 2012, CIRC-CARDIOVASC IMAG, V5, P596, DOI 10.1161/CIRCIMAGING.112.973321
   SCHWARTZ RG, 1987, AM J MED, V82, P1109, DOI 10.1016/0002-9343(87)90212-9
   Siegel RL, 2021, CA-CANCER J CLIN, V71, P7, DOI [10.3322/caac.21654, 10.3322/caac.21590, 10.3322/caac.21601, 10.3322/caac.20073, 10.3322/caac.21551, 10.3322/caac.20105]
   Taylor C, 2017, J CLIN ONCOL, V35, P1641, DOI 10.1200/JCO.2016.72.0722
   van Westerop LLM, 2016, MATURITAS, V91, P135, DOI 10.1016/j.maturitas.2016.06.012
   Weaver KE, 2013, J CANCER SURVIV, V7, P253, DOI 10.1007/s11764-013-0267-9
NR 43
TC 32
Z9 33
U1 0
U2 5
PU WILEY
PI HOBOKEN
PA 111 RIVER ST, HOBOKEN 07030-5774, NJ USA
SN 0160-9289
EI 1932-8737
J9 CLIN CARDIOL
JI Clin. Cardiol.
PD FEB
PY 2018
VL 41
IS 2
SI SI
BP 253
EP 257
DI 10.1002/clc.22886
PG 5
WC Cardiac & Cardiovascular Systems
WE Science Citation Index Expanded (SCI-EXPANDED)
SC Cardiovascular System & Cardiology
GA FY8KU
UT WOS:000427114300014
PM 29446841
OA Green Published, Bronze
DA 2023-05-13
ER

PT J
AU Marchesi, C
   Ossola, P
   Scagnelli, F
   Paglia, F
   Aprile, S
   Monici, A
   Tonna, M
   Conte, G
   Masini, F
   De Panfilis, C
   Ardissino, D
AF Marchesi, Carlo
   Ossola, Paolo
   Scagnelli, Francesca
   Paglia, Francesca
   Aprile, Sonja
   Monici, Alberto
   Tonna, Matteo
   Conte, Giulio
   Masini, Franco
   De Panfilis, Chiara
   Ardissino, Diego
TI Type D personality in never-depressed patients and the development of
   major and minor depression after acute coronary syndrome
SO JOURNAL OF AFFECTIVE DISORDERS
LA English
DT Article
DE Type D personality; Depression; Risk factor; Subthreshold depression;
   Coronary artery disease
ID PSYCHOLOGICAL RISK-FACTORS; ISCHEMIC-HEART-DISEASE;
   MYOCARDIAL-INFARCTION; MENTAL-DISORDERS; NEGATIVE AFFECTIVITY; SOCIAL
   INHIBITION; HOSPITAL ANXIETY; PROGNOSTIC VALUE; CARDIAC PATIENTS;
   ARTERY-DISEASE
AB Background: Type D personality (TDP) has been proposed as a risk factor for the development of depressive symptoms after an acute coronary syndrome (ACS). However, contrasting findings emerged about its predicting power on the onset of depression, since an overlap between TDP and depressive symptoms has been proposed. The present study was aimed to verify whether TDP predicts the development of a depressive disorder in the 6 months after the discharge from hospital.
   Methods: Two hundred fifty consecutive patients were recruited, at the Coronary Intensive Care Unit at the University Hospital of Parma, who were both presenting their first ACS and had no history of depression. The presence and the severity of major (MD) and minor (md) depression were evaluated with the Primary Care Evaluation of Mental Disorders (PRIME-MD) and the Hospital Anxiety and Depression Scale (HADS) respectively. Type D Personality was assessed with the DS14, both at baseline and at 1, 2, 4 and 6 month follow ups.
   Results: Out of 250 subjects (81.2% males), MD was diagnosed in 12 patients (4.8%) and md in 18 patients (7.2%). At baseline risk factors for a post-ACS depressive disorder were HADS depression scores, whereas TDP, or its subscales, did not showed any effect.
   Limitation: The small amount of patients with incidence of depression, due to highly selective inclusion criteria, tempers the reliability of our results.
   Conclusion: Our data suggests that TDP does not predict the development of depressive disorders in never-depressed patients at their first ACS, when the baseline depression severity was controlled. (C) 2013 Elsevier B.V. All rights reserved.
C1 [Marchesi, Carlo; Ossola, Paolo; Scagnelli, Francesca; Paglia, Francesca; Aprile, Sonja; De Panfilis, Chiara] Univ Parma, Dept Neurosci, Psychiat Unit, I-43125 Parma, Italy.
   [Marchesi, Carlo; Ossola, Paolo; Scagnelli, Francesca; Paglia, Francesca; Aprile, Sonja; Monici, Alberto; Tonna, Matteo; De Panfilis, Chiara] AUSL, Dept Mental Hlth, Parma, Italy.
   [Conte, Giulio; Masini, Franco; Ardissino, Diego] Univ Hosp, Dept Cardiol, Parma, Italy.
C3 University of Parma; University of Parma; University Hospital of Parma
RP Marchesi, C (通讯作者)，Univ Parma, Dept Neurosci, Psychiat Unit, Univ Hosp, Braga Bldg, I-43125 Parma, Italy.
EM carlo.marchesi@unipr.it
RI Ossola, Paolo/AAK-4765-2020; Ardissino, Diego/AAC-4041-2022; De
   Panfilis, Chiara/AAC-5286-2022
OI Ossola, Paolo/0000-0002-0644-3158; De Panfilis,
   Chiara/0000-0003-1907-6702; tonna, matteo/0000-0002-4788-9586; solinas,
   emilia/0000-0003-3532-1317; Conte, Giulio/0000-0003-2248-3456
CR Asendorpf J. B., 1993, EMOTION INHIBITION H, pp80
   Barth J, 2004, PSYCHOSOM MED, V66, P802, DOI 10.1097/01.psy.0000146332.53619.b2
   Baumeister H, 2011, PSYCHOTHER PSYCHOSOM, V80, P275, DOI 10.1159/000323404
   Baumeister H, 2010, J CLIN EPIDEMIOL, V63, P558, DOI 10.1016/j.jclinepi.2009.08.009
   Bergvik S, 2010, SCAND J PSYCHOL, V51, P334, DOI 10.1111/j.1467-9450.2009.00793.x
   Carney RM, 1998, CIRCULATION, V97, P128, DOI 10.1161/01.CIR.97.2.128
   Coyne JC, 2012, J PSYCHOSOM RES, V73, P401, DOI 10.1016/j.jpsychores.2012.09.016
   Coyne JC, 2011, PSYCHOSOM MED, V73, P557, DOI 10.1097/PSY.0b013e318227ac75
   Dannemann S, 2010, J PSYCHOSOM RES, V69, P101, DOI 10.1016/j.jpsychores.2010.02.008
   De Fazio P, 2012, INT J PSYCHIAT MED, V44, P119, DOI 10.2190/PM.44.2.c
   de Jonge P, 2007, J PSYCHOSOM RES, V63, P477, DOI 10.1016/j.jpsychores.2007.06.002
   de Jonge P, 2006, J AM COLL CARDIOL, V48, P2204, DOI 10.1016/j.jacc.2006.06.077
   Denollet J, 2005, PSYCHOSOM MED, V67, P89, DOI 10.1097/01.psy.0000149256.81953.49
   Denollet J, 1996, LANCET, V347, P417, DOI 10.1016/S0140-6736(96)90007-0
   Denollet J, 2008, ARCH INTERN MED, V168, P431, DOI 10.1001/archinternmed.2007.120
   Denollet Johan, 2011, Cleve Clin J Med, V78 Suppl 1, pS13, DOI 10.3949/ccjm.78.s1.02
   Denollet J, 2010, CIRC-CARDIOVASC QUAL, V3, P546, DOI 10.1161/CIRCOUTCOMES.109.934406
   Doyle F, 2006, J PSYCHOSOM RES, V60, P461, DOI 10.1016/j.jpsychores.2005.09.004
   Doyle F, 2011, PSYCHOL HEALTH, V26, P619, DOI 10.1080/08870441003624398
   Doyle F., 2007, HLTH PSYCHOL REV, V1, P137, DOI DOI 10.1080/17437190802046322
   Doyle F, 2011, GEN HOSP PSYCHIAT, V33, P224, DOI 10.1016/j.genhosppsych.2011.03.008
   FOLSTEIN MF, 1975, J PSYCHIAT RES, V12, P189, DOI 10.1016/0022-3956(75)90026-6
   Frasure-Smith N, 2005, PSYCHOSOM MED, V67, pS19, DOI 10.1097/01.psy.0000162253.07959.db
   Frasure-Smith N, 2000, J PSYCHOSOM RES, V48, P471, DOI 10.1016/S0022-3999(99)00088-4
   Frasure-Smith N, 2010, POSTGRAD MED J, V86, P193, DOI 10.1136/hrt.2009.186957
   Gest SD, 1997, J PERS SOC PSYCHOL, V72, P467, DOI 10.1037/0022-3514.72.2.467
   Harter M, 2007, PSYCHOTHER PSYCHOSOM, V76, P354, DOI 10.1159/000107563
   Hausteiner C, 2010, PSYCHOSOM MED, V72, P163, DOI 10.1097/PSY.0b013e3181cb8bae
   Howard S, 2012, PSYCHOL HEALTH, V27, P242, DOI 10.1080/08870446.2011.603423
   Kaptein KI, 2006, PSYCHOSOM MED, V68, P662, DOI 10.1097/01.psy.0000233237.79085.57
   Kudielka BM, 2004, BEHAV MED, V30, P35, DOI 10.3200/BMED.30.1.35-44
   Kuijpers PMJC, 2007, EUR J CARDIOV PREV R, V14, P273, DOI 10.1097/HJR.0b013e32801da0fc
   Kupper N, 2007, PSYCHOSOM MED, V69, P675, DOI 10.1097/PSY.0b013e318149f4a7
   Kupper N, 2011, PSYCHOSOM MED, V73, P75, DOI 10.1097/PSY.0b013e3181fdce54
   Lesperance F, 1996, LANCET, V347, P414, DOI 10.1016/S0140-6736(96)90004-5
   Martens EJ, 2008, PSYCHOL MED, V38, P257, DOI 10.1017/S0033291707001377
   Martens EJ, 2007, J PSYCHOSOM RES, V63, P545, DOI 10.1016/j.jpsychores.2007.06.005
   McGee HM, 2006, BMC HEALTH SERV RES, V6, DOI 10.1186/1472-6963-6-9
   Mittal VA, 2011, PSYCHIAT RES, V189, P158, DOI 10.1016/j.psychres.2011.06.006
   Nicholson A, 2006, EUR HEART J, V27, P2763, DOI 10.1093/eurheartj/ehl338
   Ormel J, 2007, GEN HOSP PSYCHIAT, V29, P325, DOI 10.1016/j.genhosppsych.2007.03.009
   Parashar S, 2006, ARCH INTERN MED, V166, P2035, DOI 10.1001/archinte.166.18.2035
   Parker GB, 2008, BIOL PSYCHIAT, V64, P660, DOI 10.1016/j.biopsych.2008.05.021
   Pedersen SS, 2006, AM HEART J, V151, DOI 10.1016/j.ahj.2005.08.012
   Pelle AJ, 2009, J AFFECT DISORDERS, V113, P150, DOI 10.1016/j.jad.2008.05.017
   Romppel M, 2012, J AFFECT DISORDERS, V136, P1183, DOI 10.1016/j.jad.2011.11.044
   Romppel M, 2012, J PSYCHOSOM RES, V72, P136, DOI 10.1016/j.jpsychores.2011.11.009
   Rudisch B, 2003, BIOL PSYCHIAT, V54, P227, DOI 10.1016/S0006-3223(03)00587-0
   Smith ORF, 2008, EUR J CARDIOV PREV R, V15, P583, DOI 10.1097/HJR.0b013e3283083e17
   Smith TW, 2011, PSYCHOSOM MED, V73, P528, DOI 10.1097/PSY.0b013e31822e095e
   Spijkerman T, 2005, GEN HOSP PSYCHIAT, V27, P411, DOI 10.1016/j.genhosppsych.2005.05.007
   Spindler H, 2009, INT J BEHAV MED, V16, P98, DOI 10.1007/s12529-009-9037-5
   SPITZER RL, 1994, JAMA-J AM MED ASSOC, V272, P1749, DOI 10.1001/jama.272.22.1749
   Spitzer RL, 1999, JAMA-J AM MED ASSOC, V282, P1737, DOI 10.1001/jama.282.18.1737
   Starrenburg AH, 2013, INT J BEHAV MED, V20, P425, DOI 10.1007/s12529-012-9244-3
   Svansdottir E, 2012, BMC PUBLIC HEALTH, V12, DOI 10.1186/1471-2458-12-42
   Thombs BD, 2006, J GEN INTERN MED, V21, P30, DOI 10.1111/j.1525-1497.2005.00269.x
   Tully P. J., 2012, J CLIN PSYCHOL
   WATSON D, 1989, PSYCHOL REV, V96, P234, DOI 10.1037/0033-295X.96.2.234
   Yu DSF, 2010, J PSYCHOSOM RES, V69, P111, DOI 10.1016/j.jpsychores.2010.01.014
   ZIGMOND AS, 1983, ACTA PSYCHIAT SCAND, V67, P361, DOI 10.1111/j.1600-0447.1983.tb09716.x
NR 61
TC 17
Z9 17
U1 0
U2 15
PU ELSEVIER
PI AMSTERDAM
PA RADARWEG 29, 1043 NX AMSTERDAM, NETHERLANDS
SN 0165-0327
EI 1573-2517
J9 J AFFECT DISORDERS
JI J. Affect. Disord.
PD FEB
PY 2014
VL 155
BP 194
EP 199
DI 10.1016/j.jad.2013.10.052
PG 6
WC Clinical Neurology; Psychiatry
WE Science Citation Index Expanded (SCI-EXPANDED); Social Science Citation Index (SSCI)
SC Neurosciences & Neurology; Psychiatry
GA 287XB
UT WOS:000329574500028
PM 24274964
OA Green Published
DA 2023-05-13
ER

PT J
AU Trick, L
   Watkins, ER
   Henley, W
   Gandhi, MM
   Dickens, C
AF Trick, Leanne
   Watkins, Edward R.
   Henley, William
   Gandhi, Manish M.
   Dickens, Chris
TI Perseverative negative thinking predicts depression in people with acute
   coronary syndrome
SO GENERAL HOSPITAL PSYCHIATRY
LA English
DT Article
DE Depression; Worry; Rumination; Problem solving; Coronary heart disease;
   Prospective study
ID QUALITY-OF-LIFE; LONG-TERM CONDITIONS; HEALTH-CARE COSTS; HEART-DISEASE;
   SOCIAL SUPPORT; RESPONSE STYLES; PSYCHOMETRIC PROPERTIES; PSYCHOLOGICAL
   DISTRESS; MYOCARDIAL-INFARCTION; EMOTIONAL DISTRESS
AB Objective: Depression is common in people who have experienced recent Acute Coronary Syndrome (ACS), and predicts worse medical outcomes. Mechanisms underpinning the development of depression and its association with poor medical outcomes are unclear however. The aim of this study was to investigate the role of perseverative negative thinking (e.g. worry and rumination) in predicting depression in people with recent ACS.
   Methods: Adults attending specialist inpatient and outpatient cardiology services who had recently experienced ACS were invited to participate in this observational prospective cohort study. Questionnaire assessments were completed within 6 months of index ACS (baseline), then 2 months and 6 months later.
   Results: 169 participants (131 male (78%), median age 68 (+/- 16) years) completed baseline questionnaires, and 111 completed follow-ups. After controlling for the effects of key covariates, baseline rumination was a significant predictor of depression at 6 months, accounting for 2% of the variance in depression. This association was partially mediated by poor problem-solving ability and lack of social support. Neither worry nor rumination at baseline were significant predictors of quality of life at 6 months.
   Conclusions: Rumination is a significant independent predictor of depression, and this association may be partially explained by deficits in problem-solving ability and reduced social support. Both rumination and problem solving may provide useful targets for the development of evidence-based interventions to reduce depression among people with coronary heart disease.
C1 [Trick, Leanne; Dickens, Chris] Univ Exeter, Med Sch, Mental Hlth Res Grp, Exeter, Devon, England.
   [Watkins, Edward R.] Univ Exeter, Sch Psychol, Exeter, Devon, England.
   [Henley, William] Univ Exeter, Med Sch, Hlth Stat Grp, Exeter, Devon, England.
   [Gandhi, Manish M.] Royal Devon & Exeter NHS Fdn Trust, Cardiol Dept, Exeter, Devon, England.
C3 RLUK- Research Libraries UK; University of Exeter; RLUK- Research
   Libraries UK; University of Exeter; RLUK- Research Libraries UK;
   University of Exeter; RLUK- Research Libraries UK; University of Exeter
RP Trick, L (通讯作者)，Univ Exeter, Med Sch, Coll House,St Lukes Campus,Heavitree Rd, Exeter EX1 2LU, Devon, England.
EM L.V.Trick2@exeter.ac.uk
RI Trick, Leanne/AAP-9559-2020
OI Trick, Leanne/0000-0001-6712-3425; Watkins, Edward/0000-0002-2432-5577
FU National Institute for Health Research (NIHR) Collaboration for
   Leadership in Applied Health Research and Care South West Peninsula at
   the Royal Devon and Exeter NHS Foundation Trust; University of Exeter
   Medical School PhD Studentship
FX This research was supported by the National Institute for Health
   Research (NIHR) Collaboration for Leadership in Applied Health Research
   and Care South West Peninsula at the Royal Devon and Exeter NHS
   Foundation Trust. The views expressed are those of the author(s) and not
   necessarily those of the NHS, the NIHR or the Department of Health. This
   research was also supported by a University of Exeter Medical School PhD
   Studentship awarded to Leanne Trick. We thank Luke Knight and Emma
   Russell for facilitating recruitment, and Jessica Bollen for assistance
   with data collection.
CR Aldao A, 2010, CLIN PSYCHOL REV, V30, P217, DOI 10.1016/j.cpr.2009.11.004
   Anderson RJ, 2011, COGNITIVE THER RES, V35, P48, DOI 10.1007/s10608-009-9286-2
   [Anonymous], 2015, ENGL IND DEPR STAT R
   Baker L, 2014, PROSPECTIVE LONGITUD
   BARON RM, 1986, J PERS SOC PSYCHOL, V51, P1173, DOI 10.1037/0022-3514.51.6.1173
   Barth J, 2004, PSYCHOSOM MED, V66, P802, DOI 10.1097/01.psy.0000146332.53619.b2
   Behar E, 2005, BEHAV THER, V36, P157, DOI 10.1016/S0005-7894(05)80064-4
   Blagden JC, 1996, J ANXIETY DISORD, V10, P243, DOI 10.1016/0887-6185(96)00009-6
   BORKOVEC TD, 1983, BEHAV RES THER, V21, P9, DOI 10.1016/0005-7967(83)90121-3
   Bosworth HB, 2000, QUAL LIFE RES, V9, P829, DOI 10.1023/A:1008960308011
   Broadbent E, 2003, PSYCHOSOM MED, V65, P865, DOI 10.1097/01.PSY.0000088589.92699.30
   Brosschot JF, 2006, J PSYCHOSOM RES, V60, P113, DOI 10.1016/j.jpsychores.2005.06.074
   BROWN TA, 1992, BEHAV RES THER, V30, P33, DOI 10.1016/0005-7967(92)90093-V
   Brummett BH, 1998, PSYCHOSOM MED, V60, P707, DOI 10.1097/00006842-199811000-00008
   BUTLER LD, 1994, SEX ROLES, V30, P331, DOI 10.1007/BF01420597
   Calmes CA, 2007, COGNITIVE THER RES, V31, P343, DOI 10.1007/s10608-006-9026-9
   CHARLSON ME, 1987, J CHRON DIS, V40, P373, DOI 10.1016/0021-9681(87)90171-8
   Ciesla JA, 2007, EMOTION, V7, P555, DOI 10.1037/1528-3542.7.3.555
   Conway M, 2000, J PERS ASSESS, V75, P404, DOI 10.1207/S15327752JPA7503_04
   D'Zurilla TJNA, 2002, SOCIAL PROBLEM SOLVI
   Denton EGD, 2012, FRONT PSYCHOL, V3, DOI 10.3389/fpsyg.2012.00288
   Dickens CM, 2006, BRIT J PSYCHIAT, V189, P367, DOI 10.1192/bjp.bp.105.018234
   Dickens C, 2015, CURR CARDIOL REP, V17, DOI 10.1007/s11886-015-0640-6
   Dickens C, 2013, PSYCHOSOM MED, V75, P211, DOI 10.1097/PSY.0b013e31827ac009
   Dickens C, 2012, J PSYCHOSOM RES, V73, P334, DOI 10.1016/j.jpsychores.2012.08.018
   Dickens C, 2012, EUR J CARDIOVASC NUR, V11, P265, DOI 10.1177/1474515111430928
   Dickens C, 2012, CHRONIC ILLN, V8, P102, DOI 10.1177/1742395311433058
   Dickens CM, 2004, PSYCHOL MED, V34, P1083, DOI 10.1017/S0033291704001965
   Dolgin M, 1994, NOMENCLATURE CRITERI
   Doyle F, 2011, GEN HOSP PSYCHIAT, V33, P224, DOI 10.1016/j.genhosppsych.2011.03.008
   Dyer MTD, 2010, HEALTH QUAL LIFE OUT, V8, DOI 10.1186/1477-7525-8-13
   Egede LE, 2007, GEN HOSP PSYCHIAT, V29, P409, DOI 10.1016/j.genhosppsych.2007.06.002
   Ehring T, 2008, INT J COGN THER, V1, P192, DOI 10.1680/ijct.2008.1.3.192
   Evers AWM, 1998, BEHAV RES THER, V36, P179, DOI 10.1016/S0005-7967(98)00019-9
   Flynn M, 2010, COGNITIVE THER RES, V34, P456, DOI 10.1007/s10608-010-9300-8
   Fortune DG, 2003, ARCH DERMATOL, V139, P752, DOI 10.1001/archderm.139.6.752
   Foxwell R, 2013, J PSYCHOSOM RES, V75, P211, DOI 10.1016/j.jpsychores.2013.05.003
   Frasure-Smith N, 2000, J PSYCHOSOM RES, V48, P471, DOI 10.1016/S0022-3999(99)00088-4
   Freedland KE, 2013, BMC MED, V11, DOI 10.1186/1741-7015-11-131
   Garnefski N, 2010, DISABIL REHABIL, V32, P142, DOI 10.3109/09638280903071859
   GREEN SB, 1991, MULTIVAR BEHAV RES, V26, P499, DOI 10.1207/s15327906mbr2603_7
   Hawkins D, 2009, COGNITIVE THER RES, V33, P462, DOI 10.1007/s10608-008-9209-7
   Hayek SS, 2017, INT J CARDIOL, V230, P420, DOI 10.1016/j.ijcard.2016.12.091
   Herdman M, 2011, QUAL LIFE RES, V20, P1727, DOI 10.1007/s11136-011-9903-x
   Holahan CJ, 1997, J PERS SOC PSYCHOL, V72, P918, DOI 10.1037/0022-3514.72.4.918
   Johnson DP, 2013, PERS INDIV DIFFER, V55, P367, DOI 10.1016/j.paid.2013.03.019
   Just N, 1997, J ABNORM PSYCHOL, V106, P221, DOI 10.1037/0021-843X.106.2.221
   Kant GL, 1997, COGNITIVE THER RES, V21, P73, DOI 10.1023/A:1021820326754
   Keefe FJ, 2003, PAIN, V103, P151, DOI 10.1016/S0304-3959(02)00447-5
   Kimble Laura P, 2002, Heart Dis, V4, P206, DOI 10.1097/00132580-200207000-00002
   Kroenke K, 2010, GEN HOSP PSYCHIAT, V32, P345, DOI 10.1016/j.genhosppsych.2010.03.006
   Kroenke K, 2009, J AFFECT DISORDERS, V114, P163, DOI 10.1016/j.jad.2008.06.026
   Kubzansky LD, 1997, CIRCULATION, V95, P818
   Lyubomirsky S, 1999, J PERS SOC PSYCHOL, V77, P1041, DOI 10.1037/0022-3514.77.5.1041
   LYUBOMIRSKY S, 2004, DEPRESSIVE RUMINATIO, P21, DOI DOI 10.1002/9780470713853.CH2
   MACPHILLAMY DJ, 1982, J CONSULT CLIN PSYCH, V50, P363, DOI 10.1037/0022-006X.50.3.363
   McLaughlin KA, 2007, BEHAV THER, V38, P23, DOI 10.1016/j.beth.2006.03.003
   McMurrich SL, 2008, COGNITIVE THER RES, V32, P542, DOI 10.1007/s10608-006-9093-y
   MEYER TJ, 1990, BEHAV RES THER, V28, P487, DOI 10.1016/0005-7967(90)90135-6
   Mitchell Pamela H, 2003, J Cardiopulm Rehabil, V23, P398, DOI 10.1097/00008483-200311000-00001
   Mor N, 2002, PSYCHOL BULL, V128, P638, DOI 10.1037//0033-2909.128.4.638
   MORROW J, 1990, J PERS SOC PSYCHOL, V58, P519, DOI 10.1037/0022-3514.58.3.519
   NEZU AM, 1985, J COUNS PSYCHOL, V32, P135, DOI 10.1037/0022-0167.32.1.135
   NEZU AM, 1988, J COUNS PSYCHOL, V35, P134, DOI 10.1037/0022-0167.35.2.134
   Nicholson A, 2006, EUR HEART J, V27, P2763, DOI 10.1093/eurheartj/ehl338
   Nolen-Hoeksema S, 2000, J ABNORM PSYCHOL, V109, P504, DOI 10.1037/0021-843X.109.3.504
   Nolen-Hoeksema S, 2008, PERSPECT PSYCHOL SCI, V3, P400, DOI 10.1111/j.1745-6924.2008.00088.x
   NOLENHOEKSEMA S, 1993, COGNITION EMOTION, V7, P561, DOI 10.1080/02699939308409206
   NOLENHOEKSEMA S, 1993, J ABNORM PSYCHOL, V102, P20, DOI 10.1037/0021-843X.102.1.20
   NOLENHOEKSEMA S, 1991, J PERS SOC PSYCHOL, V61, P115, DOI 10.1037/0022-3514.61.1.115
   Ory MG, 2013, J AGING HEALTH, V25, P1258, DOI 10.1177/0898264313502531
   Oxman TE, 1997, J GERONTOL B-PSYCHOL, V52, pP1, DOI 10.1093/geronb/52B.1.P1
   Peterson JC, 2012, ANN RHEUM DIS, V71, P635, DOI 10.1136/annrheumdis-2011-200473
   Pieper S, 2010, PSYCHOSOM MED, V72, P570, DOI 10.1097/PSY.0b013e3181dbc0e9
   Preacher KJ, 2004, BEHAV RES METH INS C, V36, P717, DOI 10.3758/BF03206553
   Razykov I, 2012, J PSYCHOSOM RES, V73, P163, DOI 10.1016/j.jpsychores.2012.06.001
   Riso LP, 2003, J ABNORM PSYCHOL, V112, P72, DOI 10.1037/0021-843X.112.1.72
   Rudisch B, 2003, BIOL PSYCHIAT, V54, P227, DOI 10.1016/S0006-3223(03)00587-0
   Rutledge T, 2009, J AM COLL CARDIOL, V53, P176, DOI 10.1016/j.jacc.2008.09.032
   Schweikert B, 2006, HEART, V92, P62, DOI 10.1136/hrt.2004.052787
   Segerstrom SC, 2000, COGNITIVE THER RES, V24, P671, DOI 10.1023/A:1005587311498
   Segerstrom SC, 1998, J BEHAV MED, V21, P433, DOI 10.1023/A:1018732309353
   Siegle GJ, 2003, COGNITIVE THER RES, V27, P365, DOI 10.1023/A:1023974602357
   Simning A, 2016, J AFFECT DISORDERS, V193, P130, DOI 10.1016/j.jad.2015.12.079
   Spasojevic J, 2001, EMOTION, V1, P25, DOI 10.1037/1528-3542.1.1.25
   SPERTUS JA, 1995, J AM COLL CARDIOL, V25, P333, DOI 10.1016/0735-1097(94)00397-9
   Teismann T, 2011, PSYCHOTHER PSYCH MED, V61, P126, DOI 10.1055/s-0030-1248266
   Thombs BD, 2006, J GEN INTERN MED, V21, P30, DOI 10.1111/j.1525-1497.2005.00269.x
   Thomsen DK, 2006, COGNITION EMOTION, V20, P1216, DOI 10.1080/02699930500473533
   Treynor W, 2003, COGNITIVE THER RES, V27, P247, DOI 10.1023/A:1023910315561
   Trick L, 2016, J PSYCHOSOM RES, V91, P89, DOI 10.1016/j.jpsychores.2016.11.004
   Vaglio Joseph Jr, 2004, Health Qual Life Outcomes, V2, P24, DOI 10.1186/1477-7525-2-24
   van Melle JP, 2004, PSYCHOSOM MED, V66, P814, DOI 10.1097/01.psy.0000146294.82810.9c
   Ward A, 2003, PERS SOC PSYCHOL B, V29, P96, DOI 10.1177/0146167202238375
   Watkins E, 2002, BEHAV RES THER, V40, P1179, DOI 10.1016/S0005-7967(01)00098-5
   Watkins ER, 2008, PSYCHOL BULL, V134, P163, DOI 10.1037/0033-2909.134.2.163
   Weinstock LM, 2007, COGNITIVE THER RES, V31, P333, DOI 10.1007/s10608-006-9004-2
   WILLIAMS A, 1990, HEALTH POLICY, V16, P199
   Zebb, 1995, J CLIN GEROPSYCHOLOG, V1, P33, DOI DOI 10.1016/0005-7967(92)90093-V
NR 99
TC 3
Z9 3
U1 0
U2 1
PU ELSEVIER SCIENCE INC
PI NEW YORK
PA STE 800, 230 PARK AVE, NEW YORK, NY 10169 USA
SN 0163-8343
EI 1873-7714
J9 GEN HOSP PSYCHIAT
JI Gen. Hosp. Psych.
PD NOV-DEC
PY 2019
VL 61
BP 16
EP 25
DI 10.1016/j.genhosppsych.2019.06.012
PG 10
WC Psychiatry
WE Science Citation Index Expanded (SCI-EXPANDED); Social Science Citation Index (SSCI)
SC Psychiatry
GA JN5DR
UT WOS:000496919500003
PM 31733604
DA 2023-05-13
ER

PT J
AU Ohlmeier, C
   Linder, R
   Enders, D
   Mikolajczyk, R
   Haverkamp, W
   Horenkamp-Sonntag, D
   Garbe, E
AF Ohlmeier, C.
   Linder, R.
   Enders, D.
   Mikolajczyk, R.
   Haverkamp, W.
   Horenkamp-Sonntag, D.
   Garbe, E.
TI Evaluating Methods for Intersectoral Comparison of Quality of Care A
   Routine Data Analysis of Elective Percutaneous Coronary Interventions
SO METHODS OF INFORMATION IN MEDICINE
LA English
DT Article
DE Percutaneous coronary intervention; quality of health care; outpatient
   and inpatient care; methods for confounder control
ID MARGINAL STRUCTURAL MODELS; PROPENSITY SCORE METHODS;
   MYOCARDIAL-INFARCTION; ADMINISTRATIVE DATA; ADJUSTMENT; DISEASE
AB Objectives: To compare the quality of care regarding the use of elective percutaneous coronary interventions (PCIs) in the inpatient and outpatient setting and to evaluate different methods of confounder control in this context.
   Methods: Based on data of three statutory health insurances including more than nine million insurance members, a retrospective cohort study between 2005 and 2009 was conducted. The occurrence of myocardial infarction, stroke, further coronary intervention and death was ascertained following the first PCI in the study period, which was preceded by a one-year period without a PCI. A Cox proportional hazard model was used to assess the influence of the setting of the elective PCI on the risk for complications after the PCI for each outcome separately. Age, sex, the number of diseases of the Elixhauser comorbidity measure, past acute coronary syndrome, coronary artery disease, dyslipidemia, past stroke, past coronary artery bypass surgery and the year of the PCI were included as covariables. The analyses were repeated in a propensity score matched cohort as well as in inverse probability of treatment weighted analyses.
   Results: The cohort comprised 4,269 patients with an outpatient PCI and 26,044 patients with an inpatient PCI. The majority of the analyses revealed no statistically significant effect of the setting of the PCI on the risk of myocardial infarction, stroke and further coronary interventions, whereas a reduced mortality risk was observed for outpatient PCIs. Similar results were obtained in the propensity score analyses.
   Conclusions: The analysis revealed that the adjusted risk for complications following an elective PCI is similar between the inpatient and the outpatient setting. For mortality the risk differed but this might be explained by residual or unmeasured confounding. The different methods applied in this study revealed mostly similar results. Since our study only covered one aspect of quality of care in the field of PCI and did not consider drug treatment in hospital or in the outpatient setting, further studies are needed which include these aspects.
C1 [Ohlmeier, C.; Enders, D.; Garbe, E.] Leibniz Inst Prevent Res & Epidemiol BIPS, D-28359 Bremen, Germany.
   [Linder, R.; Horenkamp-Sonntag, D.] Sci Inst TK Benefit & Efficiency Hlth Care, Cologne, Germany.
   [Mikolajczyk, R.] Helmholtz Ctr Infect Res, Braunschweig, Germany.
   [Mikolajczyk, R.] Hannover Med Sch, Hannover, Germany.
   [Haverkamp, W.] Charite, D-13353 Berlin, Germany.
   [Garbe, E.] Univ Bremen, D-28359 Bremen, Germany.
C3 Leibniz Institute for Prevention Research & Epidemiology (BIPS);
   Helmholtz Association; Helmholtz-Center for Infection Research; Hannover
   Medical School; Free University of Berlin; Humboldt University of
   Berlin; Charite Universitatsmedizin Berlin; University of Bremen
RP Garbe, E (通讯作者)，Leibniz Inst Prevent Res & Epidemiol BIPS, Dept Clin Epidemiol, Achterstr 30, D-28359 Bremen, Germany.
EM garbe@bips.uni-bremen.de
RI Mikolajczyk, Rafael/ABB-5259-2021
OI Mikolajczyk, Rafael/0000-0003-1271-7204
FU Central Research Institute of Ambulatory Health Care
FX This study was funded by the Central Research Institute of Ambulatory
   Health Care. The authors had complete autonomy for the process of
   establishing the protocol, carrying out the analyses and interpreting
   the results. This also includes the full right to publish the results
   without limitation. CO, DE, AT, RM and EG are working/worked for an
   institute that occasionally performs studies for pharmaceutical
   industries. These companies include Bayer, Celgene, GlaxoSmithKline,
   Mundipharma, Novartis, Sanofi-Aventis, Sanofi Pasteur MDS, and STADA. EG
   has been a consultant to Bayer-Schering, Nycomed, Teva, GlaxoSmithKline,
   Schwabe and Novartis and is a member of the German Standing Vaccination
   Committee (Standige Impfkommission, STIKO). The present work is
   unrelated to these grants or relationships. RL and DHS are working for
   the Scientific Institute of TK for Benefit and Efficiency in Health
   Care. The mission of the Scientific Institute of TK for Benefit and
   Efficiency in Health Care (Wissenschaftliches Institut der TK fur Nutzen
   und Effizienz im Gesundheitswesen, WINEG) is to investigate the value of
   innovations and new programmatic approaches within the statutory health
   insurance framework. The authors declare that because they belong to the
   Techniker Krankenkasse, a potential conflict of interest exists
   according to the guidelines of the International Committee of Medical
   Journal Editors. WH has received honoraria and research funding from
   several pharmaceutical companies. However, the present work is unrelated
   to any of his grants and relationships.
CR Albrecht A, 2009, DEUT MED WOCHENSCHR, V134, pS211, DOI 10.1055/s-0029-1241913
   AQUA-Institut, 2010, QUAL 2009
   Austin PC, 2011, MULTIVAR BEHAV RES, V46, P399, DOI 10.1080/00273171.2011.568786
   Boy O., 2008, KORONARANGIOGRAPHIE
   Cole SR, 2008, AM J EPIDEMIOL, V168, P656, DOI 10.1093/aje/kwn164
   Czwilda J, 2013, P 8 ANN C GERM ASS E
   Daly LE, 1998, AM J EPIDEMIOL, V147, P783
   Deutsche Herzstiftung, 2012, DTSCH HERZB 2011
   DIMDI Deutsches Institut fur Medizinische Dokumentation und Information, 2014, OPE PROZ OPS VERS 20
   Elixhauser A, 1998, MED CARE, V36, P8, DOI 10.1097/00005650-199801000-00004
   EUGLOREH, 2009, EUGLOREH
   German Institute of Medical Documentation and Information (DIMDI), 2008, INT STAT KLASS KRANK
   Glynn RJ, 2006, BASIC CLIN PHARMACOL, V98, P253, DOI 10.1111/j.1742-7843.2006.pto_293.x
   Gosswald A, 2013, BUNDESGESUNDHEITSBLA, V56, P650, DOI 10.1007/s00103-013-1666-9
   Jeschke E, 2013, DEUT MED WOCHENSCHR, V138, P570, DOI 10.1055/s-0032-1333012
   *KASS BUND, EINH BEW EBM
   Kurth T, 2006, AM J EPIDEMIOL, V163, P262, DOI 10.1093/aje/kwj047
   Mack MJ, 2013, JACC-CARDIOVASC INTE, V6, P344, DOI 10.1016/j.jcin.2012.11.010
   Mikolajczyk RT, 2013, PHARMACOEPIDEM DR S, V22, P873, DOI 10.1002/pds.3467
   Normand SLT, 2001, J CLIN EPIDEMIOL, V54, P387, DOI 10.1016/S0895-4356(00)00321-8
   Parsons L, 2010, 262010 SUGI
   Petersen ML, 2012, STAT METHODS MED RES, V21, P31, DOI 10.1177/0962280210386207
   Pigeot I, 2008, PHARMACOEPIDEM DR S, V17, P215, DOI 10.1002/pds.1545
   Quan HD, 2005, MED CARE, V43, P1130, DOI 10.1097/01.mlr.0000182534.19832.83
   Robins JM, 2000, EPIDEMIOLOGY, V11, P550, DOI 10.1097/00001648-200009000-00011
   Robra B-P, 2010, VERANDERUNGEN UMFANG
   Schneeweiss S, 2009, EPIDEMIOLOGY, V20, P512, DOI 10.1097/EDE.0b013e3181a663cc
   Simard T, 2014, CAN J CARDIOL, V30, P35, DOI 10.1016/j.cjca.2013.09.012
   Sturmer T, 2006, J CLIN EPIDEMIOL, V59, P437, DOI 10.1016/j.jclinepi.2005.07.004
   Weintraub WS, 2007, AM J CARDIOL, V100, p3K, DOI 10.1016/j.amjcard.2007.06.002
   World Health Organization (WHO), CARD DIS CVDS
NR 31
TC 2
Z9 2
U1 0
U2 3
PU SCHATTAUER GMBH-VERLAG MEDIZIN NATURWISSENSCHAFTEN
PI STUTTGART
PA HOLDERLINSTRASSE 3, D-70174 STUTTGART, GERMANY
SN 0026-1270
J9 METHOD INFORM MED
JI Methods Inf. Med.
PY 2014
VL 53
IS 4
BP 269
EP 277
DI 10.3414/ME13-01-0132
PG 9
WC Computer Science, Information Systems; Health Care Sciences & Services;
   Medical Informatics
WE Science Citation Index Expanded (SCI-EXPANDED)
SC Computer Science; Health Care Sciences & Services; Medical Informatics
GA AN7WC
UT WOS:000340810700007
PM 25077437
OA Green Submitted
DA 2023-05-13
ER

PT J
AU Draz, EI
   Oreby, MM
   Elsheikh, EA
   Khedr, LA
   Atlam, SA
AF Draz, Eman I.
   Oreby, Mervat M.
   Elsheikh, Eman A.
   Khedr, Lamia A.
   Atlam, Salwa A.
TI Marijuana use in acute coronary syndromes
SO AMERICAN JOURNAL OF DRUG AND ALCOHOL ABUSE
LA English
DT Article
DE Cannabis; cardiac; ischemic; Egyptian
ID ACUTE MYOCARDIAL-INFARCTION; HEART-DISEASE; CANNABIS; RISK;
   PHARMACOLOGY; TRAMADOL; ABUSE; DEATH
AB Background: Cannabis is one of the most widely used illicit substances worldwide, and it has the highest prevalence among drugs used in Egypt. Objectives: The aims were to evaluate whether the use of cannabis is a risk factor of acute coronary heart disease in low-risk, young males and to compare the cardiac pathological changes between cannabis exposed and non-exposed ischemic patients. Methods: This was a cross-sectional study that was performed on 138 male patients, aged 40 years, with acute myocardial infarction who were admitted to the Cardiac Care Unit at the University Hospital. Urine samples were submitted for toxicological analysis using a homogenous enzyme immunoassay technique to determine the substance of use. The patients were divided into three groups: group 1 (n = 23), cannabis-positive only patients; group 2 (n = 28), patients positive for any other substance of use; and group 3 (n = 34), patients negative for any substance of use. Results: Smoking was prominent, whereas group 1 had no other risk factors. In groups 1 and 2, ST-segment elevation myocardial infarction (STEMI) was dominant, whereas no ST-segment elevation myocardial infarction (NSTEMI) was prominent in group 3. Ischemic resting wall motion abnormalities were presented in 47.8% of group 1 and in only 11.8% of group 3. None of group 1 had normal coronaries, whereas 14.3% of group 3 had normal coronaries. Significant changes in echocardiography and angiography were observed between group 1 and other groups. Conclusion: Cannabis smoking could be a potential risk factor for the development of cardiac ischemia.
C1 [Draz, Eman I.; Oreby, Mervat M.] Tanta Univ, Fac Med, Dept Forens Med & Clin Toxicol, Tanta 31527, Egypt.
   [Elsheikh, Eman A.; Khedr, Lamia A.] Tanta Univ, Fac Med, Dept Cardiovasc Dis, Tanta, Egypt.
   [Atlam, Salwa A.] Tanta Univ, Fac Med, Dept Publ Hlth, Tanta, Egypt.
C3 Egyptian Knowledge Bank (EKB); Tanta University; Egyptian Knowledge Bank
   (EKB); Tanta University; Egyptian Knowledge Bank (EKB); Tanta University
RP Draz, EI (通讯作者)，Tanta Univ, Fac Med, Dept Forens Med & Clin Toxicol, Tanta 31527, Egypt.
EM eman.daraz@med.tanta.edu.eg
RI Elsheikh, Eman/AAA-2405-2021
OI Elsheikh, Eman/0000-0002-3150-7125
CR Abbas RA, 2013, INT J OCCUP ENV MED, V4, P13
   Amr M, 2014, J PSYCHIAT, V17, P532
   [Anonymous], 2003, PROPOSAL THRESHOLD L
   Aryana A, 2007, INT J CARDIOL, V118, P141, DOI 10.1016/j.ijcard.2006.08.001
   Ashton CH, 2001, BRIT J PSYCHIAT, V178, P101, DOI 10.1192/bjp.178.2.101
   Beakley BD, 2015, PAIN PHYSICIAN, V18, P395
   Belanger RE, 2011, NICOTINE TOB RES, V13, P746, DOI 10.1093/ntr/ntr043
   Bilbault Pascal, 2010, J Emerg Trauma Shock, V3, P307, DOI 10.4103/0974-2700.66546
   Cappelli F, 2008, J CARDIOVASC MED, V9, P725, DOI 10.2459/JCM.0b013e3282f2cd0d
   Casier I, 2014, ACTA CARDIOL, V69, P131, DOI 10.1080/AC.69.2.3017293
   Cho HC, 2007, CAN J ANAESTH, V54, P453, DOI 10.1007/BF03022031
   Daldrup T., 1996, CANNABIS STRAX ENVER
   Dantas Fábio Galvão, 2005, J. epilepsy clin. neurophysiol., V11, P91, DOI 10.1590/S1676-26492005000200005
   El Gohary M, 2012, A SHAMS J FORENSIC M, V18, P45
   Fox KAA, 2006, BMJ-BRIT MED J, V333, P1091, DOI 10.1136/bmj.38985.646481.55
   Ghanem AA, 2008, EGYPT J NEUROL PSYCH, V45, P387
   Hamdi E, 2013, SUBST ABUS, V34, P97, DOI 10.1080/08897077.2012.677752
   Hancock-Allen JB, 2015, MMWR-MORBID MORTAL W, V64, P771, DOI 10.15585/mmwr.mm6428a6
   HOLLISTER LE, 1986, PHARMACOL REV, V38, P1
   Ibrahim S, 2014, CASE REP CARDIOL, V2014, P3
   Jones RT, 2002, J CLIN PHARMACOL, V42, p58S, DOI 10.1002/j.1552-4604.2002.tb06004.x
   Jouanjus E, 2014, J AM HEART ASSOC, V3, DOI 10.1161/JAHA.113.000638
   Mallaina P, 2013, BMC PUBLIC HEALTH, V13, DOI 10.1186/1471-2458-13-362
   Mir A, 2011, PEDIATRICS, V128, pE1622, DOI 10.1542/peds.2010-3823
   Mittleman MA, 2001, CIRCULATION, V103, P2805
   NAHAS GG, 1972, NEW ENGL J MED, V287, P310
   Nawrot TS, 2011, LANCET, V377, P732, DOI 10.1016/S0140-6736(10)62296-9
   NIH National Institute on Drug Abuse, 2016, MON FUT RESULTS TREN
   Reece AS, 2009, CLIN TOXICOL, V47, P517, DOI 10.1080/15563650903074507
   Rodondi N, 2006, AM J CARDIOL, V98, P478, DOI 10.1016/j.amjcard.2006.03.024
   Sarafian TA, 1999, AM J RESP CELL MOL, V20, P1286, DOI 10.1165/ajrcmb.20.6.3424
   Sattout Abdo H, 2009, Cases J, V2, P208, DOI 10.1186/1757-1626-2-208
   Sidney S, 2002, J CLIN PHARMACOL, V42, p64S, DOI 10.1002/j.1552-4604.2002.tb06005.x
   Steg PG, 2012, EUR HEART J, V33, P2569, DOI 10.1093/eurheartj/ehs215
   Stevens J, 2013, AM J EPIDEMIOL, V178, P239, DOI 10.1093/aje/kws461
   Sweetman S, 2007, CANNABIDIOL DRONABIN
   Thomas G, 2014, AM J CARDIOL, V113, P187, DOI 10.1016/j.amjcard.2013.09.042
   United Nations Office on Drugs and Crime (UNODC), 2012, WORLD DRUG REP
   UNODC, 2014, WORLD DRUG REP CANN
   Velibey Y, 2015, AM J EMERG MED, V33, DOI 10.1016/j.ajem.2015.01.032
   Wagner A, 2014, EUR J PREV CARDIOL, V21, P117, DOI 10.1177/2047487312452967
   WALL ME, 1983, CLIN PHARMACOL THER, V34, P352, DOI 10.1038/clpt.1983.179
   Weissman NJ, 2016, UPTODATE
   Westover AN, 2007, ARCH GEN PSYCHIAT, V64, P495, DOI 10.1001/archpsyc.64.4.495
   Winkel BG, 2011, EUR HEART J, V32, P983, DOI 10.1093/eurheartj/ehq428
   Winstock AR, 2010, BMJ-BRIT MED J, V340, P1571
NR 46
TC 13
Z9 13
U1 0
U2 9
PU TAYLOR & FRANCIS INC
PI PHILADELPHIA
PA 530 WALNUT STREET, STE 850, PHILADELPHIA, PA 19106 USA
SN 0095-2990
EI 1097-9891
J9 AM J DRUG ALCOHOL AB
JI Am. J. Drug Alcohol Abuse
PY 2017
VL 43
IS 5
BP 576
EP 582
DI 10.1080/00952990.2016.1240800
PG 7
WC Psychology, Clinical; Substance Abuse
WE Science Citation Index Expanded (SCI-EXPANDED); Social Science Citation Index (SSCI)
SC Psychology; Substance Abuse
GA FA7CQ
UT WOS:000405602600011
PM 27820669
DA 2023-05-13
ER

PT J
AU Li, SS
   Wu, YF
   Du, X
   Li, X
   Patel, A
   Peterson, ED
   Turnbull, F
   Lo, S
   Billot, L
   Laba, T
   Gao, R
AF Li, Shenshen
   Wu, Yangfeng
   Du, Xin
   Li, Xian
   Patel, Anushka
   Peterson, Eric D.
   Turnbull, Fiona
   Lo, Serigne
   Billot, Laurent
   Laba, Tracey
   Gao, Runlin
CA CPACS-3 Investigators Beijing
TI Rational and design of a stepped-wedge cluster randomized trial
   evaluating quality improvement initiative for reducing cardiovascular
   events among patients with acute coronary syndromes in
   resource-constrained hospitals in China
SO AMERICAN HEART JOURNAL
LA English
DT Article
ID ELEVATION MYOCARDIAL-INFARCTION; HEALTH SYSTEM REFORM; IMPROVING
   QUALITY; MEDICAL THERAPY; GLOBAL BURDEN; CARE; GUIDELINES; MANAGEMENT;
   DISEASES; IMPACT
AB Background Acute coronary syndromes (ACSs) are a major cause of morbidity and mortality, yet effective ACS treatments are frequently underused in clinical practice. Randomized trials including the CPACS-2 study suggest that quality improvement initiatives can increase the use of effective treatments, but whether such programs can impact hard clinical outcomes has never been demonstrated in a well-powered randomized controlled trial.
   Design The CPACS-3 study is a stepped-wedge cluster-randomized trial conducted in 104 remote level 2 hospitals without PCI facilities in China. All hospitalized ACS patients will be recruited consecutively over a 30-month period to an anticipated total study population of more than 25,000 patients. After a 6-month baseline period, hospitals will be randomized to 1 of 4 groups, and a 6-component quality improvement intervention will be implemented sequentially in each group every 6 months. These components include the following: establishment of a quality improvement team, implementation of a clinical pathway, training of physicians and nurses, hospital performance audit and feedback, online technical support, and patient education. All patients will be followed up for 6 months postdischarge. The primary outcome will be the incidence of in-hospital major adverse cardiovascular events comprising all-cause mortality, myocardial infarction or reinfarction, and nonfatal stroke.
   Conclusions The CPACS-3 study will be the first large randomized trial with sufficient power to assess the effects of a multifaceted quality of care improvement initiative on hard clinical outcomes, in patients with ACS.
C1 [Li, Shenshen; Wu, Yangfeng; Du, Xin; Li, Xian] George Inst Global Hlth PUHSC, Beijing 700088, Peoples R China.
   [Wu, Yangfeng] Peking Univ, Clin Res Inst, Beijing 100871, Peoples R China.
   [Du, Xin] Capital Med Univ, Beijing Anzhen Hosp, Beijing, Peoples R China.
   [Patel, Anushka; Turnbull, Fiona; Lo, Serigne; Billot, Laurent; Laba, Tracey] Univ Sydney, George Inst Global Hlth, Sydney, NSW 2006, Australia.
   [Peterson, Eric D.] Duke Univ, Med Ctr, Duke Clin Res Inst, Durham, NC USA.
   [Gao, Runlin] Chinese Acad Med Sci, Cardiovasc Inst, Dept Cardiol, Beijing 100730, Peoples R China.
   [Gao, Runlin] Chinese Acad Med Sci, Fuwai Hosp, Beijing 100730, Peoples R China.
   [Gao, Runlin] Peking Union Med Coll, Beijing 100021, Peoples R China.
C3 Peking University; Capital Medical University; George Institute for
   Global Health; University of Sydney; Duke University; Chinese Academy of
   Medical Sciences - Peking Union Medical College; Chinese Academy of
   Medical Sciences - Peking Union Medical College; Fu Wai Hospital - CAMS;
   Chinese Academy of Medical Sciences - Peking Union Medical College;
   Peking Union Medical College
RP Wu, YF (通讯作者)，George Inst Global Hlth PUHSC, Level 18,Horizon Tower B,6 Zhichun Rd, Beijing 700088, Peoples R China.
EM ywu@georgeinstitute.org.cn
RI Peterson, Eric David/ABF-5033-2021; Laba, Tracey-Lea/H-8908-2013;
   Billot, Laurent/Y-1241-2019; Lo, Serigne N/L-6220-2018
OI Laba, Tracey-Lea/0000-0002-5182-9092; Billot,
   Laurent/0000-0002-4975-9793; Lo, Serigne N/0000-0001-5092-5544; Patel,
   Anushka/0000-0003-3825-4092; Li, Xian/0000-0001-5445-4022; Woodward,
   Mark/0000-0001-9800-5296
CR Amsterdam EA, 2009, AM HEART J, V158, P748, DOI 10.1016/j.ahj.2009.09.008
   Anderson JL, 2011, CIRCULATION, V123, pE426, DOI 10.1161/CIR.0b013e318212bb8b
   [Anonymous], 2004, Indian J Med Sci, V58, P405
   Berwanger O, 2012, JAMA-J AM MED ASSOC, V307, P2041, DOI 10.1001/jama.2012.413
   Bi YF, 2009, AM HEART J, V157, P509, DOI 10.1016/j.ahj.2008.09.026
   Cabana MD, 1999, JAMA-J AM MED ASSOC, V282, P1458, DOI 10.1001/jama.282.15.1458
   Chen Z, 2009, LANCET, V373, P1322, DOI 10.1016/S0140-6736(09)60753-4
   Chen ZM, 2005, LANCET, V366, P1607, DOI 10.1016/s0140-6736(05)67660-x
   Du X, 2014, CIRC-CARDIOVASC QUAL, V7, P217, DOI 10.1161/CIRCOUTCOMES.113.000526
   Eagle KA, 2002, LANCET, V359, P373, DOI 10.1016/S0140-6736(02)07595-5
   Flather MD, 2011, AM HEART J, V162, P700, DOI 10.1016/j.ahj.2011.07.027
   Fox KAA, 2007, JAMA-J AM MED ASSOC, V297, P1892, DOI 10.1001/jama.297.17.1892
   Gao R, 2008, HEART, V94, P554, DOI 10.1136/hrt.2007.119750
   Grant A, 2013, TRIALS, V14, DOI 10.1186/1745-6215-14-15
   Hu SL, 2008, LANCET, V372, P1846, DOI 10.1016/S0140-6736(08)61368-9
   Hussey MA, 2007, CONTEMP CLIN TRIALS, V28, P182, DOI 10.1016/j.cct.2006.05.007
   Kiefe CI, 2001, JAMA-J AM MED ASSOC, V285, P2871, DOI 10.1001/jama.285.22.2871
   Kushner FG, 2009, CIRCULATION, V120, P2271, DOI 10.1161/CIRCULATIONAHA.109.192663
   Li J, 2014, LANCET
   Loeb M, 2006, JAMA-J AM MED ASSOC, V295, P2503, DOI 10.1001/jama.295.21.2503
   Mehta RH, 2002, JAMA-J AM MED ASSOC, V287, P1269, DOI 10.1001/jama.287.10.1269
   Moran Andrew, 2008, BMC Public Health, V8, P394, DOI 10.1186/1471-2458-8-394
   Mukherjee D, 2004, CIRCULATION, V109, P745, DOI 10.1161/01.CIR.0000112577.69066.CB
   Peterson ED, 2006, JAMA-J AM MED ASSOC, V295, P1912, DOI 10.1001/jama.295.16.1912
   Ranasinghe I, 2014, CIRC-CARDIOVASC QUAL, V7, P209, DOI 10.1161/CIRCOUTCOMES.113.000527
   Thygesen K, 2007, CIRCULATION, V116, P2634, DOI [10.1161/CIRCULATIONAHA.107.187397, 10.1016/j.jacc.2007.09.011]
   Turpie AGG, 2006, AM J MANAG CARE, V12, pS430
   Yan AT, 2007, AM HEART J, V154, P1108, DOI 10.1016/j.ahj.2007.07.040
   Yang GH, 2008, LANCET, V372, P1697, DOI 10.1016/S0140-6736(08)61366-5
   Yip WCM, 2012, LANCET, V379, P833, DOI 10.1016/S0140-6736(11)61880-1
   Yusuf S, 2001, CIRCULATION, V104, P2746, DOI 10.1161/hc4601.099487
   Yusuf S, 2001, CIRCULATION, V104, P2855, DOI 10.1161/hc4701.099488
NR 32
TC 20
Z9 24
U1 1
U2 17
PU MOSBY-ELSEVIER
PI NEW YORK
PA 360 PARK AVENUE SOUTH, NEW YORK, NY 10010-1710 USA
SN 0002-8703
EI 1097-5330
J9 AM HEART J
JI Am. Heart J.
PD MAR
PY 2015
VL 169
IS 3
BP 349
EP 355
DI 10.1016/j.ahj.2014.12.005
PG 7
WC Cardiac & Cardiovascular Systems
WE Science Citation Index Expanded (SCI-EXPANDED)
SC Cardiovascular System & Cardiology
GA CE0ID
UT WOS:000351486800006
PM 25728724
DA 2023-05-13
ER

PT J
AU Vives-Borras, M
   Martinez-Selles, M
   Ariza-Sole, A
   Vidan, MT
   Formiga, F
   Bueno, H
   Sanchis, J
   Alegre, O
   Duran-Cambra, A
   Lopez-Palop, R
   Abu-Assi, E
   Sionis, A
AF Vives-Borras, Miquel
   Martinez-Selles, Manuel
   Ariza-Sole, Albert
   Vidan, Maria T.
   Formiga, Francesc
   Bueno, Hector
   Sanchis, Juan
   Alegre, Oriol
   Duran-Cambra, Albert
   Lopez-Palop, Ramon
   Abu-Assi, Emad
   Sionis, Alessandro
CA LONGEVO-SCA Investigators
TI Clinical and prognostic implications of delirium in elderly patients
   with non-ST-segment elevation acute coronary syndromes
SO JOURNAL OF GERIATRIC CARDIOLOGY
LA English
DT Article
DE Acute coronary syndromes; Delirium; Prognosis; The elderly
ID POSTOPERATIVE DELIRIUM; FUNCTIONAL DECLINE; ADVERSE OUTCOMES;
   OLDER-PEOPLE; RISK-FACTORS; CARE; PREDICTOR; FRAILTY; IMPACT; AGE
AB Background Elderly patients with non-ST-segment elevation acute coronary syndromes (NSTE-ACS) may present delirium but its clinical relevance is unknown. This study aimed at determining the clinical associated factors, and prognostic implications of delirium in old-aged patients admitted for NSTE-ACS. Methods LONGEVO-SCA is a prospective multicenter registry including unselected patients with NSTE-ACS aged. 80 years. Clinical variables and a complete geriatric evaluation were assessed during hospitalization. The association between delirium and 6-month mortality was assessed by a Cox regression model weighted for a propensity score including the potential confounding variables. We also analysed its association with 6-month bleeding and cognitive or functional decline. Results Among 527 patients included, thirty-seven (7%) patients presented delirium during the hospitalization. Delirium was more frequent in patients with dementia or depression and in those from nursing homes (27.0% vs. 3.1%, 24.3% vs. 11.6%, and 11.1% vs. 2.2%, respectively; all P < 0.05). Delirium was significantly associated with in-hospital infections (27.0% vs. 5.3%, P < 0.001) and usage of diuretics (70.3% vs. 49.8%, P = 0.02). Patients with delirium had longer hospitalizations [median 8.5 (5.5-14) vs. 6.0 (4.0-10) days, P = 0.02] and higher incidence of 6-month bleeding and mortality (32.3% vs. 10.0% and 24.3% vs. 10.8%, respectively; both P < 0.05) but similar cognitive or functional decline. Delirium was independently associated with 6-month mortality (HR = 1.47, 95% CI: 1.02-2.13, P = 0.04) and 6-month bleeding events (OR = 2.87; 95% CI: 1.98. 4.16, P < 0.01). Conclusions In-hospital delirium in elderly patients with NSTE-ACS is associated with some preventable risk factors and it is an independent predictor of 6-month mortality.
C1 [Vives-Borras, Miquel; Duran-Cambra, Albert; Sionis, Alessandro] Univ Autonoma Barcelona, Hosp Santa Creu & St Pau, CIBERCV, Inst Biomed Res IIB St Pau,Dept Cardiol, Barcelona, Spain.
   [Martinez-Selles, Manuel] Univ Complutense, Univ Europea, Hosp Gen Univ Gregorio Maranon, CIBERCV,Dept Cardiol, Madrid, Spain.
   [Ariza-Sole, Albert; Formiga, Francesc; Alegre, Oriol] Hosp Univ Bellvitge, Barcelona, Spain.
   [Vidan, Maria T.] Univ Complutense, Hosp Gen Univ Gregorio Maranon, CIBERFES, IiSGM, Madrid, Spain.
   [Bueno, Hector] Hosp Doce Octubre, Ctr Nacl Invest Cardiovasc, Madrid, Spain.
   [Sanchis, Juan] Univ Valencia, Hosp Clin Valencia, CIBERCV, INCLIVA, Valencia, Spain.
   [Lopez-Palop, Ramon] Hosp Univ San Juan, Alicante, Spain.
   [Abu-Assi, Emad] Hosp Alvaro Cunqueiro, Vigo, Spain.
C3 Autonomous University of Barcelona; CIBER - Centro de Investigacion
   Biomedica en Red; CIBERCV; Hospital of Santa Creu i Sant Pau; CIBER -
   Centro de Investigacion Biomedica en Red; CIBERCV; Complutense
   University of Madrid; European University of Madrid; General University
   Gregorio Maranon Hospital; Institut d'Investigacio Biomedica de
   Bellvitge (IDIBELL); Bellvitge University Hospital; University of
   Barcelona; CIBER - Centro de Investigacion Biomedica en Red; CIBERFES;
   Complutense University of Madrid; General University Gregorio Maranon
   Hospital; Centro Nacional de Investigaciones Cardiovasculares (CNIC);
   Hospital Universitario 12 de Octubre; CIBER - Centro de Investigacion
   Biomedica en Red; CIBERCV; University of Valencia
RP Vives-Borras, M (通讯作者)，Hosp Santa Creu & Sant Pau, Dept Cardiol, Barcelona, Spain.
EM mvives@santpau.cat
RI Palop, Ramon Lopez/I-2162-2014; Bueno, Hector/I-3910-2015; formiga,
   Francesc/ABD-7976-2020; Vives-Borrás, Miquel/AFP-7540-2022
OI Palop, Ramon Lopez/0000-0003-4385-7939; Bueno,
   Hector/0000-0003-0277-7596; formiga, Francesc/0000-0002-3587-298X; , IIS
   Galicia Sur/0000-0003-3812-7413
FU Spanish Society of Cardiology
FX The authors thank Andreu Ferrero-Gregori for assistance with statistical
   analysis. This study was supported by the funding from the Spanish
   Society of Cardiology. There is no conflict of interests to be declared.
CR Alegre O, 2016, CLIN CARDIOL, V39, P373, DOI 10.1002/clc.22550
   Alexander KP, 2007, CIRCULATION, V115, P2549, DOI 10.1161/CIRCULATIONAHA.107.182615
   Arnau A, 2016, ARCH GERONTOL GERIAT, V65, P239, DOI 10.1016/j.archger.2016.04.002
   Austin PC, 2011, MULTIVAR BEHAV RES, V46, P119, DOI 10.1080/00273171.2011.540480
   Buckinx F, 2015, ARCH PUBLIC HEALTH, V73, DOI 10.1186/s13690-015-0068-x
   CHARLSON ME, 1987, J CHRON DIS, V40, P373, DOI 10.1016/0021-9681(87)90171-8
   Degano IR, 2013, REV ESP CARDIOL, V66, P472, DOI [10.1016/j.rec.2013.01.018, 10.1016/j.recesp.2013.01.019]
   Ekerstad N, 2011, CIRCULATION, V124, P2397, DOI 10.1161/CIRCULATIONAHA.111.025452
   Ely EW, 2004, JAMA-J AM MED ASSOC, V291, P1753, DOI 10.1001/jama.291.14.1753
   FRANCIS J, 1992, J AM GERIATR SOC, V40, P601, DOI 10.1111/j.1532-5415.1992.tb02111.x
   Goncalves PDA, 2005, EUR HEART J, V26, P865, DOI 10.1093/eurheartj/ehi187
   Guralnik JM, 2000, J GERONTOL A-BIOL, V55, pM221, DOI 10.1093/gerona/55.4.M221
   Inouye SK, 2014, LANCET, V383, P911, DOI 10.1016/S0140-6736(13)60688-1
   Inouye SK, 2006, NEW ENGL J MED, V354, P1157, DOI 10.1056/NEJMra052321
   Inouye SK, 1999, NEW ENGL J MED, V340, P669, DOI 10.1056/NEJM199903043400901
   Inouye SK, 1996, JAMA-J AM MED ASSOC, V275, P852, DOI 10.1001/jama.275.11.852
   INOUYE SK, 1990, ANN INTERN MED, V113, P941, DOI 10.7326/0003-4819-113-12-941
   Kalisvaart KJ, 2006, J AM GERIATR SOC, V54, P817, DOI 10.1111/j.1532-5415.2006.00704.x
   LAWTON MP, 1969, GERONTOLOGIST, V9, P179, DOI 10.1093/geront/9.3_Part_1.179
   Leslie DL, 2005, ARCH INTERN MED, V165, P1657, DOI 10.1001/archinte.165.14.1657
   MAHONEY F I, 1965, Md State Med J, V14, P61
   Marcantonio ER, 2012, JAMA-J AM MED ASSOC, V308, P73, DOI 10.1001/jama.2012.6857
   Marcantonio ER, 2000, J AM GERIATR SOC, V48, P618, DOI 10.1111/j.1532-5415.2000.tb04718.x
   McCusker J, 2002, J GERONTOL A-BIOL, V57, pM569, DOI 10.1093/gerona/57.9.M569
   Noriega FJ, 2015, AM HEART J, V170, P938, DOI 10.1016/j.ahj.2015.08.007
   Pauley E, 2015, AM HEART J, V170, P79, DOI 10.1016/j.ahj.2015.04.013
   PFEIFFER E, 1975, J AM GERIATR SOC, V23, P433, DOI 10.1111/j.1532-5415.1975.tb00927.x
   Rabe-Jablonska J, 1993, Psychiatr Pol, V27, P109
   Roffi M, 2016, EUR HEART J, V37, P267, DOI 10.1093/eurheartj/ehv320
   Rosengren A, 2006, EUR HEART J, V27, P789, DOI 10.1093/eurheartj/ehi774
   Rubenstein LZ, 2001, J GERONTOL A-BIOL, V56, pM366, DOI 10.1093/gerona/56.6.M366
   Rudolph JL, 2009, CIRCULATION, V119, P229, DOI 10.1161/CIRCULATIONAHA.108.795260
   Saczynski JS, 2012, NEW ENGL J MED, V367, P30, DOI 10.1056/NEJMoa1112923
   Sanchez E, 2011, HEART, V97, P1602, DOI 10.1136/hrt.2011.227504
   Sanchis J, 2017, MAYO CLIN PROC, V92, P934, DOI 10.1016/j.mayocp.2017.01.018
   Sanders RD, 2011, BMJ-BRIT MED J, V343, DOI 10.1136/bmj.d4331
   Sato K, 2017, EUR HEART J-ACUTE CA, V6, P553, DOI 10.1177/2048872615624239
   Subherwal S, 2009, CIRCULATION, V119, P1873, DOI 10.1161/CIRCULATIONAHA.108.828541
   Uthamalingam S, 2011, AM J CARDIOL, V108, P402, DOI 10.1016/j.amjcard.2011.03.059
   van Buuren S, 2011, J STAT SOFTW, V45, P1
   Van Kan GA, 2008, J NUTR HEALTH AGING, V12, P29, DOI 10.1007/BF02982161
   Vidan MT, 2009, J AM GERIATR SOC, V57, P2029, DOI 10.1111/j.1532-5415.2009.02485.x
   Zaman MJ, 2014, EUR HEART J, V35, P1551, DOI 10.1093/eurheartj/ehu039
NR 43
TC 8
Z9 8
U1 2
U2 2
PU SCIENCE PRESS
PI BEIJING
PA 16 DONGHUANGCHENGGEN NORTH ST, BEIJING 100717, PEOPLES R CHINA
SN 1671-5411
J9 J GERIATR CARDIOL
JI J. Geriatr. Cardiol.
PY 2019
VL 16
IS 2
BP 121
EP 128
DI 10.11909/j.issn.1671-5411.2019.02.008
PG 8
WC Cardiac & Cardiovascular Systems; Geriatrics & Gerontology
WE Science Citation Index Expanded (SCI-EXPANDED); Social Science Citation Index (SSCI)
SC Cardiovascular System & Cardiology; Geriatrics & Gerontology
GA IW7QA
UT WOS:000485187800005
PM 30923543
DA 2023-05-13
ER

PT J
AU Cullen, L
   French, JK
   Briffa, TG
   Redfern, J
   Hammett, CJK
   Brieger, DB
   Parsonage, WA
   Lefkovits, J
   Ellis, C
   Astley, C
   Howell, TE
   Elliott, JM
   Chew, DPB
AF Cullen, Louise
   French, John K.
   Briffa, Tom G.
   Redfern, Julie
   Hammett, Christopher J. K.
   Brieger, David B.
   Parsonage, William A.
   Lefkovits, Jeffrey
   Ellis, Chris
   Astley, Carolyn
   Howell, Tegwen Eleanor
   Elliott, John M.
   Chew, Derek P. B.
TI Availability of highly sensitive troponin assays and acute coronary
   syndrome care: insights from the SNAPSHOT registry
SO MEDICAL JOURNAL OF AUSTRALIA
LA English
DT Article
AB Objectives: To examine differences in care and inhospital course of patients with possible acute coronary syndrome (ACS) in Australia and New Zealand based on whether a highly sensitive (hs) troponin assay was used at the hospital to which they presented.
   Design, setting and patients: A snapshot study of consecutive patients presenting to hospitals in Australia and New Zealand from 14 to 27 May 2012 with possible ACS.
   Main outcome measures: Rates of major adverse cardiac events (inhospital death, new or recurrent myocardial infarction, stroke, cardiac arrest or worsening heart failure); association between assay type and outcome (via propensity score matching and a generalised estimating equation [GEE]; averages of the predicted outcomes among patients who were treated with and without the availability of an hs assay (via inverse probability-weighting [IPW] with regression-adjusted estimators).
   Results: 4371 patients with possible ACS were admitted to 283 hospitals. Over half of the hospitals (156 [55%]) reported using the hs assay and most patients (2624 [60%]) had hs tests (P = 0.004). Use of the hs assay was independent of hospital coronary revascularisation capability. Patients tested with the hs assay had more non-invasive investigations (exercise tests, stress echocardiography, stress nuclear scans, and computed tomography coronary angiography) than those tested with the sensitive assay. However, there were no differences between the groups in rates of angiography or revascularisation. All adjusted analyses showed a consistently lower rate of inhospital events, including recurrent heart failure in patients for whom the hs assay was used (GEE odds ratio, 0.75; 95% CI, 0.60-0.94; P = 0.014); IPW analysis showed a 2.3% absolute reduction in these events with the use of the hs assay (P = 0.018).
   Conclusion: Use of hs troponin testing of patients hospitalised with possible ACS was associated with an increased rate of non-invasive cardiac investigations and fewer inhospital adverse events.
C1 [Cullen, Louise; Hammett, Christopher J. K.; Parsonage, William A.] Royal Brisbane & Womens Hosp, Brisbane, Qld, Australia.
   [French, John K.] Liverpool Hosp, Sydney, NSW, Australia.
   [French, John K.; Briffa, Tom G.] Univ Western Australia, Perth, WA, Australia.
   [Redfern, Julie; Howell, Tegwen Eleanor] Univ Sydney, George Inst Global Hlth, Sydney, NSW, Australia.
   [Brieger, David B.] Concord Repatriat Gen Hosp, Sydney, NSW, Australia.
   [Lefkovits, Jeffrey] Royal Melbourne Hosp, Melbourne, Vic, Australia.
   [Ellis, Chris] Auckland City Hosp, Auckland, New Zealand.
   [Astley, Carolyn] SA Hlth, Adelaide, SA, Australia.
   [Astley, Carolyn] Flinders Univ S Australia, Adelaide, SA, Australia.
   [Elliott, John M.] Univ Otago, Christchurch, New Zealand.
   [Chew, Derek P. B.] Flinders Med Ctr, Adelaide, SA, Australia.
C3 Royal Brisbane & Women's Hospital; Liverpool Hospital; University of
   Western Australia; George Institute for Global Health; University of
   Sydney; Concord Repatriation General Hospital; Royal Melbourne Hospital;
   Auckland City Hospital; Flinders University South Australia; University
   of Otago; Flinders Medical Centre
RP Cullen, L (通讯作者)，Royal Brisbane & Womens Hosp, Brisbane, Qld, Australia.
EM Louise.cullen@health.qld.gov.au
RI Cullen, Louise/ABC-9266-2021; Astley, Carolyn/AAL-7428-2021; Cullen,
   Louise A/D-2274-2013; Redfern, Julie/AAM-8617-2020; Parsonage,
   William/O-9233-2018
OI Cullen, Louise/0000-0001-6611-8229; Astley, Carolyn/0000-0002-9078-5969;
   Cullen, Louise A/0000-0001-6611-8229; Redfern,
   Julie/0000-0001-8707-5563; Brieger, David/0000-0001-6115-0326; Chew,
   Derek/0000-0003-3593-296X; Parsonage, William/0000-0002-0223-5378
CR Access Economics, 2009, EC COSTS HEART ATT C
   Apple FS, 2012, CLIN CHEM, V58, P1574, DOI 10.1373/clinchem.2012.192716
   Apple FS, 2012, CLIN CHEM, V58, P54, DOI 10.1373/clinchem.2011.165795
   Apple FS, 2009, CLIN CHEM, V55, P1303, DOI 10.1373/clinchem.2009.128363
   Chew DP, 2013, MED J AUSTRALIA, V199, P185, DOI 10.5694/mja12.11854
   Chew DP, 2011, HEART LUNG CIRC, V20, P487, DOI 10.1016/j.hlc.2011.03.008
   Reichlin T, 2012, AM J MED, V125, P1205, DOI 10.1016/j.amjmed.2012.07.015
   Thygesen K, 2012, CIRCULATION, V126, P2020, DOI 10.1161/CIR.0b013e31826e1058
NR 8
TC 11
Z9 11
U1 0
U2 1
PU AUSTRALASIAN MED PUBL CO LTD
PI PYRMONT
PA LEVEL 2, 26-32 PYRMONT BRIDGE RD, PYRMONT, NSW 2009, AUSTRALIA
SN 0025-729X
EI 1326-5377
J9 MED J AUSTRALIA
JI Med. J. Aust.
PD JAN 19
PY 2015
VL 202
IS 1
BP 36
EP U67
DI 10.5694/mja13.00275
PG 5
WC Medicine, General & Internal
WE Science Citation Index Expanded (SCI-EXPANDED)
SC General & Internal Medicine
GA VA8ZP
UT WOS:000410571400027
PM 25588444
DA 2023-05-13
ER

PT J
AU Go, AS
   Hsu, CY
   Yang, JR
   Tan, TC
   Zheng, SJ
   Ordonez, JD
   Liu, KD
AF Go, Alan S.
   Hsu, Chi-yuan
   Yang, Jingrong
   Tan, Thida C.
   Zheng, Sijie
   Ordonez, Juan D.
   Liu, Kathleen D.
TI Acute Kidney Injury and Risk of Heart Failure and Atherosclerotic Events
SO CLINICAL JOURNAL OF THE AMERICAN SOCIETY OF NEPHROLOGY
LA English
DT Article
DE Acute Coronary Syndrome; Acute Kidney Injury; Adult; Brain Ischemia;
   cardiovascular disease; Comorbidity; creatinine; Electronic Health
   Records; Follow-up Studies; glomerular filtration rate; heart failure;
   Hospital Mortality; hospitalization; Inpatients; Intensive Care Units;
   Kidney Function Tests; Length Of Stay; mortality; Outpatients; Patient
   Discharge; Peripheral Arterial Disease; proteinuria; Retrospective
   Studies; Sepsis; Stroke
ID LONG-TERM RISK; ACUTE-RENAL-FAILURE; ACUTE MYOCARDIAL-INFARCTION;
   CARDIOVASCULAR EVENTS; ACUTE INFECTION; OUTCOMES; DEATH;
   HOSPITALIZATION; AKI; MORTALITY
AB Background and objectives AKI in the hospital is common and is associated with excess mortality. We examined whether AKI is also independently associated with a higher risk of different cardiovascular events in the first year after discharge.
   Design, setting, participants, & measurements We conducted a retrospective analysis of a cohort between 2006 and 2013 with follow-up through 2014, within Kaiser Permanente Northern California. We identified all adults admitted to 21 hospitals who had one or more in-hospital serum creatinine test result and survived to discharge. Occurrence of AKI was on the basis of Kidney Disease: Improving Global Outcomes diagnostic criteria. Potential confounders were identified from comprehensive inpatient and outpatient, laboratory, and pharmacy electronic medical records. During the 365 days after discharge, we ascertained occurrence of heart failure, acute coronary syndromes, peripheral artery disease, and ischemic stroke events from electronic medical records.
   Results Among a matched cohort of 146,941 hospitalized adults, 31,245 experienced AKI. At 365 days postdischarge, AKI was independently associated with higher rates of the composite outcome of hospitalization for heart failure and atherosclerotic events (adjusted hazard ratio [aHR], 1.18; 95% confidence interval [95% CI], 1.13 to 1.25) even after adjustment for demographics, comorbidities, preadmission eGFR and proteinuria, heart failure and sepsis complicating the hospitalization, intensive care unit (ICU) admission, length of stay, and predicted in-hospital mortality. This was driven by an excess risk of subsequent heart failure (aHR, 1.44; 95% CI, 1.33 to 1.56), whereas there was no significant association with follow-up atherosclerotic events (aHR, 1.05; 95% CI, 0.98 to 1.12).
   Conclusions AKI is independently associated with a higher risk of cardiovascular events, especially heart failure, after hospital discharge.
C1 [Go, Alan S.; Hsu, Chi-yuan; Yang, Jingrong; Tan, Thida C.] Kaiser Permanente Northern Calif, Div Res, 2000 Broadway, Oakland, CA 94612 USA.
   [Go, Alan S.] Univ Calif San Francisco, Dept Epidemiol & Biostat, San Francisco, CA 94143 USA.
   [Go, Alan S.; Hsu, Chi-yuan; Liu, Kathleen D.] Univ Calif San Francisco, Dept Med, Div Nephrol, San Francisco, CA USA.
   [Zheng, Sijie; Ordonez, Juan D.] Kaiser Permanente Oakland Med Ctr, Div Nephrol, Oakland, CA USA.
C3 Kaiser Permanente; University of California System; University of
   California San Francisco; University of California System; University of
   California San Francisco; Kaiser Permanente
RP Go, AS (通讯作者)，Kaiser Permanente Northern Calif, Div Res, 2000 Broadway, Oakland, CA 94612 USA.
EM Alan.S.Go@kp.org
RI Go, Alan S./AAE-7745-2019
OI Liu, Kathleen/0000-0003-4891-8649; Hsu, Chi-yuan/0000-0001-8182-1238
FU National Institute of Diabetes, Digestive and Kidney Disease, National
   Institutes of Health [R01DK098233, U01DK082223, R01DK067126]
FX This study was supported by research grants R01DK098233, U01DK082223,
   and R01DK067126 from the National Institute of Diabetes, Digestive and
   Kidney Disease, National Institutes of Health.
CR Amdur RL, 2009, KIDNEY INT, V76, P1089, DOI 10.1038/ki.2009.332
   Austin PC, 2011, MULTIVAR BEHAV RES, V46, P119, DOI 10.1080/00273171.2011.540480
   Austin PC, 2009, COMMUN STAT-SIMUL C, V38, P1228, DOI 10.1080/03610910902859574
   Bellomo R, 2009, NEW ENGL J MED, V361, P1627, DOI 10.1056/NEJMoa0902413
   Chawla LS, 2014, CLIN J AM SOC NEPHRO, V9, P448, DOI 10.2215/CJN.02440213
   Christov M, 2013, KIDNEY INT, V84, P776, DOI 10.1038/ki.2013.150
   Corrales-Medina VF, 2015, JAMA-J AM MED ASSOC, V313, P264, DOI 10.1001/jama.2014.18229
   Corrales-Medina VF, 2010, LANCET INFECT DIS, V10, P83, DOI 10.1016/S1473-3099(09)70331-7
   Eckardt KU, 2012, KIDNEY INT SUPPL, V2, P7, DOI 10.1038/kisup.2012.8
   Elkind MSV, 2011, STROKE, V42, P1851, DOI 10.1161/STROKEAHA.110.608588
   Escobar GJ, 2008, MED CARE, V46, P232, DOI 10.1097/MLR.0b013e3181589bb6
   Faul C, 2011, J CLIN INVEST, V121, P4393, DOI 10.1172/JCI46122
   Gaieski DF, 2013, CRIT CARE MED, V41, P1167, DOI 10.1097/CCM.0b013e31827c09f8
   Giacoppo D, 2015, CIRC-CARDIOVASC INTE, V8, DOI 10.1161/CIRCINTERVENTIONS.114.002475
   Go AS, 2006, JAMA-J AM MED ASSOC, V296, P2105, DOI 10.1001/jama.296.17.2105
   Go AS, 2006, CIRCULATION, V113, P2713, DOI 10.1161/CIRCULATIONAHA.105.577577
   Go AS, 2003, JAMA-J AM MED ASSOC, V290, P2685, DOI 10.1001/jama.290.20.2685
   Go AS, 2004, NEW ENGL J MED, V351, P1296, DOI 10.1056/NEJMoa041031
   Gordon NP, 2013, CHARACTERISTICS ADUL
   Hansen MK, 2015, J CARDIOTHOR VASC AN, V29, P617, DOI 10.1053/j.jvca.2014.08.020
   Hansen MK, 2013, CRIT CARE, V17, DOI 10.1186/cc13158
   Hoke TS, 2007, J AM SOC NEPHROL, V18, P155, DOI 10.1681/ASN.2006050494
   Hsu CY, 2007, KIDNEY INT, V72, P208, DOI 10.1038/sj.ki.5002297
   Hsu CY, 2009, CLIN J AM SOC NEPHRO, V4, P891, DOI 10.2215/CJN.05571008
   Hsu RK, 2013, J AM SOC NEPHROL, V24, P37, DOI 10.1681/ASN.2012080800
   James MT, 2013, CIRC-CARDIOVASC INTE, V6, P37, DOI 10.1161/CIRCINTERVENTIONS.112.974493
   James MT, 2011, CIRCULATION, V123, P409, DOI 10.1161/CIRCULATIONAHA.110.970160
   Ko GJ, 2010, AM J PHYSIOL-RENAL, V298, pF1472, DOI 10.1152/ajprenal.00619.2009
   KRIEGER N, 1992, AM J PUBLIC HEALTH, V82, P703, DOI 10.2105/AJPH.82.5.703
   Leaf DE, 2013, CLIN ENDOCRINOL, V79, P491, DOI 10.1111/cen.12172
   Levey AS, 2009, ANN INTERN MED, V150, P604, DOI 10.7326/0003-4819-150-9-200905050-00006
   Liotta M, 2014, AM J CARDIOL, V113, P70, DOI 10.1016/j.amjcard.2013.09.012
   Liu V, 2010, MED CARE, V48, P739, DOI 10.1097/MLR.0b013e3181e359f3
   Lo LJ, 2009, KIDNEY INT, V76, P893, DOI 10.1038/ki.2009.289
   Odutayo A, 2017, J AM SOC NEPHROL, V28, P377, DOI 10.1681/ASN.2016010105
   Olsson D, 2013, CIRC-HEART FAIL, V6, P83, DOI 10.1161/CIRCHEARTFAILURE.112.971705
   Palevsky PM, 2008, NEW ENGL J MED, V359, P7, DOI 10.1056/NEJMoa0802639
   Parikh CR, 2008, ARCH INTERN MED, V168, P987, DOI 10.1001/archinte.168.9.987
   Parikh CR, 2017, J AM SOC NEPHROL, V28, P3699, DOI 10.1681/ASN.2017010055
   Selby JV, 1997, DIABETES CARE, V20, P1396, DOI 10.2337/diacare.20.9.1396
   Smeeth L, 2004, NEW ENGL J MED, V351, P2611, DOI 10.1056/NEJMoa041747
   Song D, 2012, RENAL FAILURE, V34, P35, DOI 10.3109/0886022X.2011.623440
   Szczech LA, 2010, CIRCULATION, V121, P2183, DOI 10.1161/CIRCULATIONAHA.109.896597
   Thakar CV, 2012, AM J CARDIOL, V109, P1482, DOI 10.1016/j.amjcard.2012.01.362
   Wald R, 2009, JAMA-J AM MED ASSOC, V302, P1179, DOI 10.1001/jama.2009.1322
   Warren J, 2016, AM HEART J, V171, P40, DOI 10.1016/j.ahj.2015.07.001
   Warren-Gash C, 2012, J INFECT DIS, V206, P1652, DOI 10.1093/infdis/jis597
   Wu VC, 2014, J AM SOC NEPHROL, V25, P595, DOI 10.1681/ASN.2013060610
   Yeh RW, 2010, NEW ENGL J MED, V362, P2155, DOI 10.1056/NEJMoa0908610
NR 49
TC 78
Z9 78
U1 0
U2 8
PU AMER SOC NEPHROLOGY
PI WASHINGTON
PA 1725 I ST, NW STE 510, WASHINGTON, DC 20006 USA
SN 1555-9041
EI 1555-905X
J9 CLIN J AM SOC NEPHRO
JI Clin. J. Am. Soc. Nephrol.
PD JUN 7
PY 2018
VL 13
IS 6
BP 833
EP 841
DI 10.2215/CJN.12591117
PG 9
WC Urology & Nephrology
WE Science Citation Index Expanded (SCI-EXPANDED); Social Science Citation Index (SSCI)
SC Urology & Nephrology
GA GJ0KG
UT WOS:000434942600005
PM 29773712
OA Bronze, Green Published
DA 2023-05-13
ER

PT J
AU Ouyang, MX
   Tu, DD
   Tong, L
   Sarwar, M
   Bhimaraj, A
   Li, CZ
   Cote, GL
   Di Carlo, D
AF Ouyang, Mengxing
   Tu, Dandan
   Tong, Lin
   Sarwar, Mehenur
   Bhimaraj, Arvind
   Li, Chenzhong
   Cote, Gerard L.
   Di Carlo, Dino
TI A review of biosensor technologies for blood biomarkers toward
   monitoring cardiovascular diseases at the point-of-care
SO BIOSENSORS & BIOELECTRONICS
LA English
DT Review
DE Biosensors; Point-of-care monitoring; Commercial diagnostic devices;
   Cardiovascular disease; Cardiac biomarkers; Multiplexed biomarker panel
ID ACUTE CORONARY SYNDROME; ASSOCIATION TASK-FORCE; ACID-BINDING PROTEIN;
   C-REACTIVE PROTEIN; ELEVATION MYOCARDIAL-INFARCTION; RANDOMIZED
   CONTROLLED-TRIAL; SENSITIVITY TROPONIN-T; LONG-TERM MORTALITY;
   HEART-FAILURE; CARDIAC TROPONIN
AB Cardiovascular diseases (CVDs) cause significant mortality globally. Notably, CVDs disproportionately negatively impact underserved populations, such as those that are economically disadvantaged and often located in remote regions. Devices to measure cardiac biomarkers have traditionally been focused on large instruments in a central laboratory but the development of affordable, portable devices that measure multiple cardiac biomarkers at the point-of-care (POC) are needed to improve clinical outcomes for patients, especially in underserved populations. Considering the enormity of the global CVD problem, complexity of CVDs, and the large candidate pool of biomarkers, it is of great interest to evaluate and compare biomarker performance and identify potential multiplexed panels that can be used in combination with affordable and robust biosensors at the POC toward improved patient care. This review focuses on describing the known and emerging CVD biosensing technologies for analysis of cardiac biomarkers from blood. Initially, the global burden of CVDs and the standard of care for the primary CVD categories, namely heart failure (HF) and acute coronary syndrome (ACS) including myocardial infarction (MI) are discussed. The latest United States, Canadian and European society guidelines recommended standalone, emerging, and add-on cardiac biomarkers, as well as their combinations are then described for the prognosis, diagnosis, and risk stratification of CVDs. Finally, both commercial in vitro biosensing devices and recent state-of-art techniques for detection of cardiac biomarkers are reviewed that leverage single and multiplexed panels of cardiac biomarkers with a view toward affordable, compact devices with excellent performance for POC diagnosis and monitoring.
C1 [Ouyang, Mengxing; Di Carlo, Dino] Univ Calif Los Angeles, Dept Bioengn, 420 Westwood Pl, Los Angeles, CA 90095 USA.
   [Tu, Dandan; Cote, Gerard L.] Texas A&M Univ, Dept Biomed Engn, 400 Bizzell St, College Stn, TX 77843 USA.
   [Tong, Lin; Sarwar, Mehenur; Li, Chenzhong] Florida Int Univ, Dept Biomed Engn, Nanobioengn Bioelect Lab, 10555 West Flagler St, Miami, FL 33174 USA.
   [Bhimaraj, Arvind] Houston Methodist Hosp, Dept Cardiol, Houston Methodist JC Walter Transplant Ctr, 6550 Fannin St, Houston, TX 77030 USA.
   [Cote, Gerard L.] Texas A&M Engn Expt Stn, Ctr Remote Hlth Technol & Syst, 101 Bizzell St, College Stn, TX 77840 USA.
C3 University of California System; University of California Los Angeles;
   Texas A&M University System; Texas A&M University College Station; State
   University System of Florida; Florida International University; The
   Methodist Hospital System; The Methodist Hospital - Houston; Texas A&M
   University System; Texas A&M University College Station; Texas A&M
   Engineering Experimental Station
RP Di Carlo, D (通讯作者)，Univ Calif Los Angeles, Dept Bioengn, 420 Westwood Pl, Los Angeles, CA 90095 USA.; Cote, GL (通讯作者)，Texas A&M Univ, Dept Biomed Engn, 400 Bizzell St, College Stn, TX 77843 USA.; Li, CZ (通讯作者)，Florida Int Univ, Dept Biomed Engn, Nanobioengn Bioelect Lab, 10555 West Flagler St, Miami, FL 33174 USA.
EM licz@fiu.edu; gcote@tamu.edu; dicarlo@ucla.edu
RI Tu, Dandan/ACM-5183-2022
OI Tu, Dandan/0000-0003-3827-6486; Tong, Lin/0000-0002-1020-4264
FU NSF-Engineering Research Center for Precise Advanced Technologies and
   Health Systems for Underserved Populations (PATHS-UP) [1648451]
FX This research was supported by the NSF-Engineering Research Center for
   Precise Advanced Technologies and Health Systems for Underserved
   Populations (PATHS-UP) #1648451. The authors also acknowledge the early
   contributions of Christine Smothers as an undergraduate researcher
   during the summer of 2018 at Florida International University.
CR Adukauskiene D, 2016, MEDICINA-LITHUANIA, V52, P1, DOI 10.1016/j.medici.2015.12.001
   Aimo A, 2018, CIRCULATION, V137, P286, DOI 10.1161/CIRCULATIONAHA.117.031560
   Aleksova A, 2019, J CLIN MED, V8, DOI 10.3390/jcm8020270
   Amsterdam EA, 2014, J AM COLL CARDIOL, V64, P2713, DOI [10.1016/j.jacc.2014.10.011, 10.1161/CIR.0000000000000134, 10.1016/j.jacc.2014.09.017]
   Apple FS, 2006, CLIN CHIM ACTA, V370, P191, DOI 10.1016/j.cca.2006.02.011
   Arnett DK, 2019, CIRCULATION, V140, pE596, DOI [10.1161/CIR.0000000000000677, 10.1016/j.jacc.2019.03.010, 10.1161/CIR.0000000000000678, 10.1016/j.jacc.2019.03.009]
   Ballard ZS, 2020, NPJ DIGIT MED, V3, DOI 10.1038/s41746-020-0274-y
   Bayes-Genis A, 2017, J AM COLL CARDIOL, V70, P2389, DOI 10.1016/j.jacc.2017.09.031
   Benjamin EJ, 2019, CIRCULATION, V139, pE56, DOI [10.1161/CIR.0000000000000659, 10.1161/CIR.0000000000000746]
   Benjamin EJ, 2018, CIRCULATION, V137, pE67, DOI [10.1161/CIR.0000000000000558, 10.1161/CIR.0000000000000485, 10.1161/CIR.0000000000000530]
   Boman K, 2018, BIOMARKERS, V23, P373, DOI 10.1080/1354750X.2018.1431692
   Boonyasit Y, 2019, BIOSENS BIOELECTRON, V130, P389, DOI 10.1016/j.bios.2018.09.031
   Cameron SJ, 2007, CLIN CHIM ACTA, V376, P168, DOI 10.1016/j.cca.2006.08.019
   Ceylan O, 2018, IEEE T BIOMED CIRC S, V12, P1440, DOI 10.1109/TBCAS.2018.2870297
   Chen YQ, 2019, POSTGRAD MED J, V95, P210, DOI 10.1136/postgradmedj-2019-136409
   Chow SL, 2017, CIRCULATION, V135, pE1054, DOI 10.1161/CIR.0000000000000490
   Collinson PO, 2004, ANN CLIN BIOCHEM, V41, P397, DOI 10.1258/0004563041731547
   Cushman M, 2009, CLIN CHEM, V55, P1627, DOI 10.1373/clinchem.2008.122093
   Destgeer G, 2020, LAB CHIP, V20, P3503, DOI 10.1039/d0lc00698j
   Dong R, 2018, INT J MOL MED, V41, P599, DOI 10.3892/ijmm.2017.3311
   Ezekowitz JA, 2017, CAN J CARDIOL, V33, P1342, DOI 10.1016/j.cjca.2017.08.022
   Fellahi JL, 2009, ANESTHESIOLOGY, V111, P250, DOI 10.1097/ALN.0b013e3181a1f720
   Fong Siew Wai, 2015, BMC Res Notes, V8, P679, DOI 10.1186/s13104-015-1677-8
   Gaggin HK, 2013, CIRC-HEART FAIL, V6, P1206, DOI 10.1161/CIRCHEARTFAILURE.113.000457
   Gaze D.C., 2016, INTECH, DOI [10.5772/63910, DOI 10.5772/63910.]
   Genest J, 2009, CAN J CARDIOL, V25, P567, DOI 10.1016/S0828-282X(09)70715-9
   Germano G, 2012, EUR HEART J, V33, P137
   Gimenez MR, 2016, JAMA CARDIOL, V1, P912, DOI 10.1001/jamacardio.2016.2882
   Goff Jr DC, 2013, CIRCULATION, DOI [DOI 10.1016/J.JACC.2013.11.005, 10.1161/01.cir.0000437741.48606.98]
   Goodacre SW, 2011, HEART, V97, P190, DOI 10.1136/hrt.2010.203166
   Greenland P, 2010, J AM COLL CARDIOL, V56, pE50, DOI 10.1016/j.jacc.2010.09.001
   Griffiths J., 2015, EMERG MED J, V32, pe61, DOI [10.1136/emermed-2015-204880.15., DOI 10.1136/EMERMED-2015-204880.15]
   Inoue K, 2011, CIRC J, V75, P2813, DOI 10.1253/circj.CJ-11-0598
   Jacobs AK, 2013, CIRCULATION, V127, P268, DOI 10.1161/CIR.0b013e31827e8e5f
   Jiang N, 2019, ADV HEALTHC MATER, V8, DOI 10.1002/adhm.201900244
   Jneid H, 2017, J AM COLL CARDIOL, V70, P2048, DOI 10.1016/j.jacc.2017.06.032
   Joung HA, 2019, LAB CHIP, V19, P1027, DOI 10.1039/c9lc00011a
   Karmali Kunal N, 2017, Prev Med Rep, V7, P136, DOI 10.1016/j.pmedr.2017.05.016
   Keller T, 2010, J AM COLL CARDIOL, V55, P2096, DOI 10.1016/j.jacc.2010.01.029
   Kemp M, 2004, BRIT J ANAESTH, V93, P63, DOI 10.1093/bja/aeh148
   Khan SS, 2017, CIRCULATION, V136
   Khan SQ, 2007, J AM COLL CARDIOL, V49, P1525, DOI 10.1016/j.jacc.2006.12.038
   King Kevin, 2016, JACC Basic Transl Sci, V1, P73
   Kragelund C, 2005, NEW ENGL J MED, V352, P666, DOI 10.1056/NEJMoa042330
   Lambert L, 2010, JAMA-J AM MED ASSOC, V303, P2148, DOI 10.1001/jama.2010.712
   Land KJ, 2019, NAT MICROBIOL, V4, P46, DOI 10.1038/s41564-018-0295-3
   Lassus J, 2013, INT J CARDIOL, V168, P2186, DOI 10.1016/j.ijcard.2013.01.228
   Leigh JA, 2016, CURR ATHEROSCLER REP, V18, DOI 10.1007/s11883-016-0559-4
   Levine GN, 2019, CIRCULATION, V139, pE879, DOI 10.1161/CIR.0000000000000651
   Li F, 2020, TALANTA, V207, DOI 10.1016/j.talanta.2019.120346
   Li Z, 2019, NANOSCALE, V11, P18347, DOI 10.1039/c9nr05386g
   Lindahl B., 1995, CORON ARTERY DIS
   Maisel A, 2010, J AM COLL CARDIOL, V55, P2062, DOI 10.1016/j.jacc.2010.02.025
   McCann CJ, 2008, EUR HEART J, V29, P2843, DOI 10.1093/eurheartj/ehn363
   Melanson SF, 2004, AM J CLIN PATHOL, V121, P804, DOI 10.1309/80MCYMBL4DLNJDC3
   Mendis S., 2011, GLOBAL ATLAS CARDIOV, P1, DOI [10.1016/S0022-3476(51)80275-0., DOI 10.1016/S0022-3476(51)80275-0.]
   Moe GW, 2015, CAN J CARDIOL, V31, P3, DOI 10.1016/j.cjca.2014.10.022
   Mockel M, 2015, EUR HEART J, V36, P369, DOI 10.1093/eurheartj/ehu178
   Morgenthaler NG, 2005, CLIN CHEM, V51, P1823, DOI 10.1373/clinchem.2005.051110
   Morgenthaler NG, 2008, TRENDS ENDOCRIN MET, V19, P43, DOI 10.1016/j.tem.2007.11.001
   Morrow DA, 2008, EUR HEART J, V29, P1096, DOI 10.1093/eurheartj/ehn071
   Morrow DA, 2007, CLIN CHEM, V53, P552, DOI 10.1373/clinchem.2006.084194
   Mueller T, 2016, CLIN CHIM ACTA, V463, P158, DOI 10.1016/j.cca.2016.10.034
   Mythili S, 2015, BIOMED REP, V3, P743, DOI 10.3892/br.2015.500
   Nelson S, 2016, PROJECTIONS CARDIOVA
   Neumann JT, 2016, JAMA CARDIOL, V1, P397, DOI 10.1001/jamacardio.2016.0695
   O'Donoghue ML, 2016, J AM HEART ASSOC, V5, DOI 10.1161/JAHA.115.002586
   O'Gara PT, 2013, J AM COLL CARDIOL, V61, pE78, DOI [10.1016/j.jacc.2012.11.019, 10.1161/01.cir.0000440804.93914.d8, 10.1161/CIR.0b013e3182742cf6]
   OBrien P., 2011, CENT DRUG EVAL RES U, DOI [10.1016/j.yrtph.2013.07.006., DOI 10.1016/J.YRTPH.2013.07.006]
   Osman J, 2019, J BIOMED SCI, V26, DOI 10.1186/s12929-019-0535-8
   Ouyang M, 2019, BIOSENS BIOELECTRON, V132, P162, DOI 10.1016/j.bios.2019.02.056
   Parikh R, 2008, INDIAN J OPHTHALMOL, V56, P45, DOI 10.4103/0301-4738.37595
   Pearson TA, 2003, CIRCULATION, V107, P499, DOI 10.1161/01.CIR.0000052939.59093.45
   Peeling RW, 2006, SEX TRANSM INFECT, V82, pV1, DOI 10.1136/sti.2006.024265
   Pelsers MMAL, 2005, CLIN CHIM ACTA, V352, P15, DOI 10.1016/j.cccn.2004.09.001
   Pluddemann Annette, 2012, Br J Gen Pract, V62, pe224, DOI 10.3399/bjgp12X630241
   Ponikowski P, 2016, EUR HEART J, V37, P2129, DOI 10.1093/eurheartj/ehw128
   Primo EN, 2018, ACS APPL MATER INTER, V10, P23501, DOI 10.1021/acsami.8b03039
   Ray P, 2012, AM J EMERG MED, V30, P440, DOI 10.1016/j.ajem.2011.12.008
   Rehman SU, 2008, J AM COLL CARDIOL, V52, P1458, DOI 10.1016/j.jacc.2008.07.042
   Reiter M, 2013, HEART, V99, P708, DOI 10.1136/heartjnl-2012-303325
   Richards AM, 2015, AM J CARDIOL, V115, p48B, DOI 10.1016/j.amjcard.2015.01.041
   Ridker PM, 2014, CIRC RES, V114, P594, DOI 10.1161/CIRCRESAHA.114.303215
   Robinson JG, 2016, CIRCULATION, V133, P1533, DOI 10.1161/CIRCULATIONAHA.116.022134
   Roffi M, 2016, EUR HEART J, V37, P267, DOI 10.1093/eurheartj/ehv320
   Roh YH, 2020, LAB CHIP, V20, P2841, DOI 10.1039/d0lc00325e
   Savic-Radojevic A, 2017, ADV CLIN CHEM, V79, P93, DOI 10.1016/bs.acc.2016.09.002
   Sawicki M, 2011, EUR J CLIN INVEST, V41, P667, DOI 10.1111/j.1365-2362.2010.02457.x
   Searle J, 2013, EUR HEART J-ACUTE CA, V2, P203, DOI 10.1177/2048872613484688
   Sinha A, 2019, BIOSENS BIOELECTRON, V129, P155, DOI 10.1016/j.bios.2019.01.001
   Spaeth BA, 2017, QUAL PRIM CARE, V25, P164
   Spinarova L.L., 2018, EUROPEAN J HEART FAI, P432
   Su Y, 2019, ANAL CHEM, V91, P864, DOI 10.1021/acs.analchem.8b03573
   Tajsic M, 2018, INT J CARDIOL, V273, P243, DOI 10.1016/j.ijcard.2018.09.084
   THYGESEN K, 2018, J AM COLL CARDIOL, V72, P2231, DOI [DOI 10.1016/J.JACC.2018.08.1038, 10.1016/j.jacc.2018.08.1038]
   Thygesen K, 2012, EUR HEART J, V33, P2001, DOI 10.1093/eurheartj/ehq509
   Twerenbold R, 2017, J AM COLL CARDIOL, V70, P996, DOI 10.1016/j.jacc.2017.07.718
   Tzikas S, 2013, HEART, V99, P388, DOI 10.1136/heartjnl-2012-302956
   van Kimmenade RR, 2006, J AM COLL CARDIOL, V48, P1217, DOI 10.1016/j.jacc.2006.03.061
   Vegter EL, 2016, EUR J HEART FAIL, V18, P457, DOI 10.1002/ejhf.495
   Vila G, 2009, OBESITY, V17, P1184, DOI 10.1038/oby.2009.22
   Viswanathan K, 2010, J AM COLL CARDIOL, V55, P2590, DOI 10.1016/j.jacc.2009.12.062
   Weber M, 2006, HEART, V92, P843, DOI 10.1136/hrt.2005.071233
   Wen YL, 2018, MICROCHIM ACTA, V185, DOI 10.1007/s00604-017-2563-y
   Tang WHW, 2007, J AM COLL CARDIOL, V49, P2364, DOI 10.1016/j.jacc.2007.02.053
   Wu RD, 2019, FRONT IMMUNOL, V10, DOI 10.3389/fimmu.2019.00648
   Xu WF, 2020, NAT COMMUN, V11, DOI 10.1038/s41467-020-14891-z
   Yancy C.W., 2017, J AM COLL CARDIOL, DOI [10.1016/j, DOI 10.1016/J.]
   YANCY CW, 2013, J AM COLL CARDIOL, V62, pE14, DOI DOI 10.1016/J.JACC.2013.05.019
   Ye XD, 2018, ACTA PHARMACOL SIN, V39, P1155, DOI 10.1038/aps.2018.37
   You ML, 2017, ACS NANO, V11, P6261, DOI 10.1021/acsnano.7b02466
   Zhang D, 2018, SENSOR ACTUAT B-CHEM, V277, P502, DOI 10.1016/j.snb.2018.09.044
   Zong C, 2017, MICROCHIM ACTA, V184, P3197, DOI 10.1007/s00604-017-2331-z
NR 113
TC 40
Z9 40
U1 20
U2 103
PU ELSEVIER ADVANCED TECHNOLOGY
PI OXFORD
PA OXFORD FULFILLMENT CENTRE THE BOULEVARD, LANGFORD LANE, KIDLINGTON,
   OXFORD OX5 1GB, OXON, ENGLAND
SN 0956-5663
EI 1873-4235
J9 BIOSENS BIOELECTRON
JI Biosens. Bioelectron.
PD JAN 1
PY 2021
VL 171
AR 112621
DI 10.1016/j.bios.2020.112621
PG 19
WC Biophysics; Biotechnology & Applied Microbiology; Chemistry, Analytical;
   Electrochemistry; Nanoscience & Nanotechnology
WE Science Citation Index Expanded (SCI-EXPANDED)
SC Biophysics; Biotechnology & Applied Microbiology; Chemistry;
   Electrochemistry; Science & Technology - Other Topics
GA PM1FJ
UT WOS:000603553900008
PM 33120234
DA 2023-05-13
ER

PT J
AU Kamel, H
   Hafez, MS
   Bastawy, I
AF Kamel, Heba
   Hafez, Mohamed Saber
   Bastawy, Islam
TI Telemedicine Improves the Short-Term Medical Care of Acute ST-Segment
   Elevation Myocardial Infarction After Primary Percutaneous Coronary
   Intervention
SO FRONTIERS IN CARDIOVASCULAR MEDICINE
LA English
DT Article
DE drug adherence; major adverse cardiac events; telecardiology; digital
   health; acute coronary syndrome; videoconferencing teleconsultations
ID DUAL ANTIPLATELET THERAPY; SMOKING-CESSATION; 2017 ESC; ADHERENCE;
   IMPLEMENTATION; EXPERIENCES; TELEHEALTH; DISCHARGE; PATIENT
AB Objectives: Telemedicine appears to be a promising tool for healthcare professionals to deliver remote care to patients with cardiovascular diseases especially during the COVID-19 pandemic. We aimed in this study to evaluate the value of telemedicine added to the short-term medical care of acute ST-segment elevation myocardial infarction (STEMI) after primary percutaneous coronary intervention (PCI).
   Methods: Two hundred acute STEMI patients after primary PCI were randomly divided into two groups. One hundred patients in group A (study group) received a monthly videoconferencing teleconsultation using a smartphone application for 3 months starting 1 week after discharge and at least a single face-to-face (F2F) clinic visit. We reviewed in each virtual visit the symptoms of patients, adherence to healthy lifestyle measures, medications, smoking cessation, and cardiac rehabilitation. Group B (control group) included 100 patients who received at least a single F2F clinic visit in the first 3 months after discharge. Both groups were interviewed after 4 months from discharge for major adverse cardiac events (MACE), adherence to medications, smoking cessation, and cardiac rehabilitation. A survey was done to measure the satisfaction of patients with telemedicine.
   Results: There was no significant difference between both groups in MACE and their adherence to aspirin, P2Y12 inhibitor, and beta-blockers. However, group A patients had better adherence to statins, angiotensin-converting enzyme inhibitors or angiotensin receptor blockers, smoking cessation, and cardiac rehabilitation. Sixty-one percent of patients stated that these videoconferencing teleconsultations were as good as the clinic visits, while 87% of patients were satisfied with telemedicine.
   Conclusions: Telemedicine may provide additional benefit to the short-term regular care after primary PCI to STEMI patients through videoconferencing teleconsultations by increasing their adherence to medications and healthy lifestyle measures without a significant difference in the short-term MACE. These virtual visits gained a high level of satisfaction among the patients.
C1 [Kamel, Heba; Hafez, Mohamed Saber; Bastawy, Islam] Ain Shams Univ, Dept Cardiol, Fac Med, Cairo, Egypt.
C3 Egyptian Knowledge Bank (EKB); Ain Shams University
RP Bastawy, I (通讯作者)，Ain Shams Univ, Dept Cardiol, Fac Med, Cairo, Egypt.
EM Islambastawy@hotmail.com
OI Bastawy, Islam/0000-0003-2838-7633
CR Almathami HKY, 2020, J MED INTERNET RES, V22, DOI 10.2196/16407
   Bansilal S, 2016, J AM COLL CARDIOL, V68, P789, DOI 10.1016/j.jacc.2016.06.005
   Bellmann B, 2020, CARDIOL THER, V9, P35, DOI 10.1007/s40119-020-00164-9
   Benowitz NL, 2013, J AM COLL CARDIOL, V61, P533, DOI 10.1016/j.jacc.2012.11.017
   Bhaskar S, 2020, FRONT PUBLIC HEALTH, V8, DOI 10.3389/fpubh.2020.00410
   Brunetti ND, 2015, INT J CARDIOL, V184, P452, DOI 10.1016/j.ijcard.2015.02.023
   Butler J, 2002, J AM COLL CARDIOL, V40, P1589, DOI 10.1016/S0735-1097(02)02379-3
   Dibao-Dina C, 2018, PLOS ONE, V13, DOI 10.1371/journal.pone.0202986
   DITULLIO M, 1991, CLIN CARDIOL, V14, P809, DOI 10.1002/clc.4960141007
   Donelan K, 2019, AM J MANAG CARE, V25, P40
   Eagle KA, 2004, AM J MED, V117, P73, DOI 10.1016/j.amjmed.2003.12.041
   El-Gilany A., 2012, Eastern Mediterranean Health Journal, V18, P962
   Flodgren G, 2015, COCHRANE DB SYST REV, DOI 10.1002/14651858.CD002098.pub2
   Hamilton SJ, 2018, BMC CARDIOVASC DISOR, V18, DOI 10.1186/s12872-018-0764-x
   Ho PM, 2014, JAMA INTERN MED, V174, P186, DOI 10.1001/jamainternmed.2013.12944
   Hollander JE, 2020, NEW ENGL J MED, V382, P1679, DOI 10.1056/NEJMp2003539
   Hwang R, 2017, HEART LUNG, V46, P320, DOI 10.1016/j.hrtlng.2017.03.004
   Ibanez B, 2018, EUR HEART J, V39, P119, DOI 10.1093/eurheartj/ehx393
   Ignatowicz A, 2019, DIGIT HEALTH, V5, DOI 10.1177/2055207619845831
   Jimenez-Rodriguez D, 2020, INT J ENV RES PUB HE, V17, DOI 10.3390/ijerph17145112
   Kip KE, 2008, J AM COLL CARDIOL, V51, P701, DOI 10.1016/j.jacc.2007.10.034
   Kolandaivelu K, 2014, EUR HEART J, V35, P3267, DOI 10.1093/eurheartj/ehu364
   Krack G, 2018, BMC GERIATR, V18, DOI 10.1186/s12877-018-0827-y
   Lee YM, 2018, HEALTH QUAL LIFE OUT, V16, DOI 10.1186/s12955-018-0921-z
   Marcolino MS, 2019, HEART, V105, P1479, DOI 10.1136/heartjnl-2018-314539
   Nan J, 2021, J MED SYST, V45, DOI 10.1007/s10916-020-01703-6
   Luu NM, 2019, BIOMED RES INT, V2019, DOI 10.1155/2019/6585040
   Nikus K, 2009, J ELECTROCARDIOL, V42, P473, DOI 10.1016/j.jelectrocard.2009.07.005
   Omboni S, 2020, HYPERTENSION, V76, P1368, DOI 10.1161/HYPERTENSIONAHA.120.15873
   Omboni S, 2020, CURR HYPERTENS REP, V22, DOI 10.1007/s11906-020-01056-y
   Omboni S, 2019, FRONT CARDIOVASC MED, V6, DOI 10.3389/fcvm.2019.00076
   Pietrzykowski L, 2020, SCI REP-UK, V10, DOI 10.1038/s41598-020-68915-1
   Poudel I, 2019, CUREUS, V11, DOI 10.7759/cureus.5280
   Quilici J, 2013, INT J CARDIOL, V168, P568, DOI 10.1016/j.ijcard.2013.01.252
   Rinfret S, 2013, HEART, V99, P562, DOI 10.1136/heartjnl-2012-303004
   Shalash A, 2020, FRONT NEUROL, V11, DOI 10.3389/fneur.2020.582613
   Shambu SK, 2021, FRONT CARDIOVASC MED, V8, DOI 10.3389/fcvm.2021.648265
   Singh LG, 2015, AM J HEALTH-SYST PH, V72, P70, DOI 10.2146/ajhp130750
   Solomon MD, 2020, J AM HEART ASSOC, V9, DOI 10.1161/JAHA.119.014415
   Valgimigli M, 2018, EUR HEART J, V39, P213, DOI 10.1093/eurheartj/ehx419
   Vandekerckhove P, 2020, J MED INTERNET RES, V22, DOI 10.2196/19771
   Whitten P, 2005, J Postgrad Med, V51, P294
   Wilson K, 2000, ARCH INTERN MED, V160, P939, DOI 10.1001/archinte.160.7.939
   Zhang YT, 2014, AM J MANAG CARE, V20, pE498
NR 44
TC 5
Z9 5
U1 3
U2 9
PU FRONTIERS MEDIA SA
PI LAUSANNE
PA AVENUE DU TRIBUNAL FEDERAL 34, LAUSANNE, CH-1015, SWITZERLAND
SN 2297-055X
J9 FRONT CARDIOVASC MED
JI Front. Cardiovasc. Med.
PD JUL 12
PY 2021
VL 8
AR 693731
DI 10.3389/fcvm.2021.693731
PG 9
WC Cardiac & Cardiovascular Systems
WE Science Citation Index Expanded (SCI-EXPANDED)
SC Cardiovascular System & Cardiology
GA TQ6EM
UT WOS:000678371100001
PM 34322529
OA Green Published, gold
DA 2023-05-13
ER

PT J
AU Manten, A
   De Clercq, L
   Rietveld, RP
   Lucassen, WAM
   van Charante, EPM
   Harskamp, RE
AF Manten, A.
   De Clercq, L.
   Rietveld, R. P.
   Lucassen, W. A. M.
   van Charante, E. P. Moll
   Harskamp, R. E.
TI Evaluation of the Marburg Heart Score and INTERCHEST score compared to
   current telephone triage for chest pain in out-of-hours primary care
SO NETHERLANDS HEART JOURNAL
LA English
DT Article
DE Chest pain; Primary care; Major events; Acute coronary syndrome
AB IntroductionChest pain is a common and challenging symptom for telephone triage in urgent primary care. Existing chest-pain-specific risk scores originally developed for diagnostic purposes may outperform current telephone triage protocols.MethodsThis study involved a retrospective, observational cohort of consecutive patients evaluated for chest pain at a large-scale out-of-hours primary care facility in the Netherlands. We evaluated the performance of the Marburg Heart Score (MHS) and INTERCHEST score as stand-alone triage tools and compared them with the current decision support tool, the Netherlands Triage Standard (NTS). The outcomes of interest were: C-statistics, calibration and diagnostic accuracy for optimised thresholds with major events as the reference standard. Major events are a composite of all-cause mortality and both cardiovascular and non-cardiovascular urgent underlying conditions occurring within 6 weeks of initial contact.ResultsWe included 1433 patients, 57.6% women, with a median age of 55.0 years. Major events occurred in 16.4% (n = 235), of which acute coronary syndrome accounted for 6.8% (n = 98). For predicting major events, C-statistics for the MHS and INTERCHEST score were 0.74 (95% confidence interval: 0.70-0.77) and 0.76 (0.73-0.80), respectively. In comparison, the NTS had a C-statistic of 0.66 (0.62-0.69). All had appropriate calibration. Both scores (at threshold & GE; 2) reduced the number of referrals (with lower false-positive rates) and maintained equal safety compared with the NTS.ConclusionDiagnostic risk stratification scores for chest pain may also improve telephone triage for major events in out-of-hours primary care, by reducing the number of unnecessary referrals without compromising triage safety. Further validation is warranted.
C1 [Manten, A.; De Clercq, L.; Lucassen, W. A. M.; van Charante, E. P. Moll; Harskamp, R. E.] Univ Amsterdam, Amsterdam Cardiovasc Sci Res Inst, Acad Med Ctr, Dept Gen Practice,Amsterdam UMC, Amsterdam, Netherlands.
   [Rietveld, R. P.] Huisartsenorganisatie Noord Kennemerland, Alkmaar, Netherlands.
   [van Charante, E. P. Moll] Univ Amsterdam, Amsterdam Publ Hlth Res Inst, Acad Med Ctr, Dept Publ & Occupat Hlth,Amsterdam UMC, Amsterdam, Netherlands.
C3 University of Amsterdam; Academic Medical Center Amsterdam; University
   of Amsterdam; Academic Medical Center Amsterdam; Vrije Universiteit
   Amsterdam
RP Harskamp, RE (通讯作者)，Univ Amsterdam, Amsterdam Cardiovasc Sci Res Inst, Acad Med Ctr, Dept Gen Practice,Amsterdam UMC, Amsterdam, Netherlands.
EM r.e.harskamp@amsterdamumc.nl
FU Amsterdam Cardiovascular Sciences Research institute
   [ACS-2018-TRACE-22254]; ZonMw-HGOG [839150004]; Department of General
   Practice of the Amsterdam UniversityMedical Centres, location AMC, the
   Netherlands
FX FundingfortheTRACEstudywasprovidedbyagrantfrom the Amsterdam
   Cardiovascular Sciences Research insti-tute (ACS-2018-TRACE-22254), a
   grant from ZonMw-HGOG(project number:839150004), and internal funding
   from theDepartment of General Practice of the Amsterdam
   UniversityMedical Centres, location AMC, the Netherlands.
CR Aerts M, 2017, J CLIN EPIDEMIOL, V81, P120, DOI 10.1016/j.jclinepi.2016.09.011
   [Anonymous], 2014, DOMUS MED NETHERLAND
   [Anonymous], 2016, CAST EL DAT CAPT
   [Anonymous], NETHERLANDS TRIAL RE
   Bosner S, 2010, CAN MED ASSOC J, V182, P1295, DOI 10.1503/cmaj.100212
   Bossuyt PM, 2015, BMJ-BRIT MED J, V351, DOI [10.1136/bmj.h5527, 10.1148/radiol.2015151516, 10.1373/clinchem.2015.246280]
   Haasenritter J, 2015, CROAT MED J, V56, P422, DOI 10.3325/cmj.2015.56.422
   Haasenritter J, 2012, BRIT J GEN PRACT, V62, DOI 10.3399/bjgp12X649106
   Harskamp RE, 2019, BMJ OPEN, V9, DOI 10.1136/bmjopen-2018-027081
   Keizer E, 2016, EUR J GEN PRACT, V22, P189, DOI 10.1080/13814788.2016.1178718
   Kleton M, 2021, BMJ OPEN, V11, DOI 10.1136/bmjopen-2020-045387
   Manten A, 2020, PRIM HEALTH CARE RES, V21, DOI 10.1017/S1463423620000122
   Schols AMR, 2019, ANN FAM MED, V17, P296, DOI 10.1370/afm.2401
   Steeman L, 2020, FAM PRACT, V37, P744, DOI 10.1093/fampra/cmaa064
   Steyerberg EW, 2010, EPIDEMIOLOGY, V21, P128, DOI 10.1097/EDE.0b013e3181c30fb2
   Thim T, 2012, INT J GEN MED, V5, P117, DOI 10.2147/IJGM.S28478
   Wang ZS, 2021, J GEN INTERN MED, V36, P1514, DOI 10.1007/s11606-021-06701-z
   Wouters LTCM, 2020, OPEN HEART, V7, DOI 10.1136/openhrt-2020-001376
   Zeilstra R, 2017, HUISARTS WET, V60, P503
NR 19
TC 1
Z9 1
U1 0
U2 0
PU BOHN STAFLEU VAN LOGHUM BV
PI HOUTEN
PA POSTBUS 246, 3990 GA HOUTEN, NETHERLANDS
SN 1568-5888
EI 1876-6250
J9 NETH HEART J
JI Neth. Heart J.
PD APR
PY 2023
VL 31
IS 4
BP 157
EP 165
DI 10.1007/s12471-022-01745-0
EA DEC 2022
PG 9
WC Cardiac & Cardiovascular Systems
WE Science Citation Index Expanded (SCI-EXPANDED)
SC Cardiovascular System & Cardiology
GA A8IP9
UT WOS:000905807300001
PM 36580267
OA Green Published, gold
DA 2023-05-13
ER

PT J
AU Espinoza, MA
   Manca, A
   Claxton, K
   Sculpher, MJ
AF Espinoza, Manuel A.
   Manca, Andrea
   Claxton, Karl
   Sculpher, Mark J.
TI The Value of Heterogeneity for Cost-Effectiveness Subgroup Analysis:
   Conceptual Framework and Application
SO MEDICAL DECISION MAKING
LA English
DT Article
DE heterogeneity; subgroup analysis; value of information;
   cost-effectiveness analysis
ID ACUTE CORONARY SYNDROME; DECISION-MAKING; CLINICAL-TRIALS; CONSERVATIVE
   STRATEGY; INDIVIDUALIZED CARE; MEDICAL STATISTICS; HEALTH-CARE;
   UNCERTAINTY; INTERVENTION; TECHNOLOGIES
AB This article develops a general framework to guide the use of subgroup cost-effectiveness analysis for decision making in a collectively funded health system. In doing so, it addresses 2 key policy questions, namely, the identification and selection of subgroups, while distinguishing 2 sources of potential value associated with heterogeneity. These are 1) the value of revealing the factors associated with heterogeneity in costs and outcomes using existing evidence (static value) and 2) the value of acquiring further subgroup-related evidence to resolve the uncertainty given the current understanding of heterogeneity (dynamic value). Consideration of these 2 sources of value can guide subgroup-specific treatment decisions and inform whether further research should be conducted to resolve uncertainty to explain variability in costs and outcomes. We apply the proposed methods to a cost-effectiveness analysis for the management of patients with acute coronary syndrome. This study presents the expected net benefits under current and perfect information when subgroups are defined based on the use and combination of 6 binary covariates. The results of the case study confirm the theoretical expectations. As more subgroups are considered, the marginal net benefit gains obtained under the current information show diminishing marginal returns, and the expected value of perfect information shows a decreasing trend. We present a suggested algorithm that synthesizes the results to guide policy.
C1 [Espinoza, Manuel A.] Pontificia Univ Catolica Chile, Dept Publ Hlth, Santiago, Chile.
   [Espinoza, Manuel A.] Inst Publ Hlth, Dept Sci Affairs, Santiago, Chile.
   [Manca, Andrea; Claxton, Karl; Sculpher, Mark J.] Univ York, Ctr Hlth Econ, York YO10 5DD, N Yorkshire, England.
   [Claxton, Karl] Univ York, Dept Econ & Related Studies, York YO10 5DD, N Yorkshire, England.
C3 Pontificia Universidad Catolica de Chile; N8 Research Partnership; RLUK-
   Research Libraries UK; White Rose University Consortium; University of
   York - UK; N8 Research Partnership; RLUK- Research Libraries UK; White
   Rose University Consortium; University of York - UK
RP Espinoza, MA (通讯作者)，Pontificia Univ Catolica Chile, Dept Publ Hlth, Marcoleta 434, Santiago, Chile.
EM maespinoza@med.puc.cl
RI Espinoza, Manuel/AAU-5178-2020
OI Espinoza, Manuel/0000-0001-9564-9512; Sculpher, Mark/0000-0003-3746-9913
FU UK Department of Health Policy Research Programme through Policy
   Research Unit in Economic Evaluation of Health & Care Interventions
   (EEPRU); Chilean scholarship program "Beca Presidente de la Republica";
   School of Medicine at Pontificia Universidad Catolica de Chile; National
   Institute for Health Research [CDF-2009-02-21]; National Institute for
   Health Research [CDF-2009-02-21] Funding Source: researchfish
FX This research was funded by the UK Department of Health Policy Research
   Programme through its Policy Research Unit in Economic Evaluation of
   Health & Care Interventions (EEPRU). The views expressed are not
   necessarily those of the Department. ME has received doctoral funding
   from the Chilean scholarship program "Beca Presidente de la Republica"
   and the School of Medicine at Pontificia Universidad Catolica de Chile.
   AM's contribution was made under the terms of a career development
   research training fellowship issued by the National Institute for Health
   Research (grant CDF-2009-02-21). Revision accepted for publication 29
   April 2014.
CR [Anonymous], 2006, GUID EC EV HLTH
   [Anonymous], 2005, METHODS EC EVALUATIO
   Antman EM, 2000, JAMA-J AM MED ASSOC, V284, P835, DOI 10.1001/jama.284.7.835
   Basu A, 2007, MED DECIS MAKING, V27, P112, DOI 10.1177/0272989X06297393
   Basu A, 2011, J HEALTH ECON, V30, P549, DOI 10.1016/j.jhealeco.2011.03.004
   Bojke L, 2009, VALUE HEALTH, V12, P739, DOI 10.1111/j.1524-4733.2008.00502.x
   Brazier J, 2005, APPL HEALTH ECON HEA, V4, P201, DOI 10.2165/00148365-200504040-00002
   Briggs A, 2006, DECISION MODELLING H
   Briggs AH, 2000, PHARMACOECONOMICS, V17, P479, DOI 10.2165/00019053-200017050-00006
   Briggs AH, 2012, MED DECIS MAKING, V32, P722, DOI 10.1177/0272989X12458348
   Claxton K, 1996, HEALTH ECON, V5, P513, DOI 10.1002/(SICI)1099-1050(199611)5:6<513::AID-HEC237>3.0.CO;2-9
   Claxton K, 1999, J HEALTH ECON, V18, P341, DOI 10.1016/S0167-6296(98)00039-3
   Claxton K, 1999, HEALTH ECON, V8, P269, DOI 10.1002/(SICI)1099-1050(199905)8:3<269::AID-HEC425>3.0.CO;2-D
   Cook DI, 2004, MED J AUSTRALIA, V180, P289, DOI 10.5694/j.1326-5377.2004.tb05928.x
   Coyle D, 2003, HEALTH ECON, V12, P421, DOI 10.1002/hec.788
   Cui Lu, 2002, J Biopharm Stat, V12, P347, DOI 10.1081/BIP-120014565
   Epstein DM, 2008, INT J CARDIOL, V127, P240, DOI 10.1016/j.ijcard.2007.06.008
   Ginnelly L, 2005, APPL HEALTH ECON HEA, V4, P37, DOI 10.2165/00148365-200504010-00006
   Goodman SN, 1999, ANN INTERN MED, V130, P1005, DOI 10.7326/0003-4819-130-12-199906150-00019
   Goodman SN, 1999, ANN INTERN MED, V130, P995, DOI 10.7326/0003-4819-130-12-199906150-00008
   Griffin SC, 2011, HEALTH ECON, V20, P212, DOI 10.1002/hec.1586
   Grouin JM, 2005, J BIOPHARM STAT, V15, P869, DOI 10.1081/BIP-200067988
   Hamburg MA, 2010, NEW ENGL J MED, V363, P301, DOI 10.1056/NEJMp1006304
   Henriksson M, 2008, HEART, V94, P717, DOI 10.1136/hrt.2007.127340
   Kim J, 2005, J AM COLL CARDIOL, V45, P221, DOI 10.1016/j.jacc.2004.10.034
   Kravitz RL, 2004, MILBANK Q, V82, P661, DOI 10.1111/j.0887-378X.2004.00327.x
   McCloskey DN, 1996, J ECON LIT, V34, P97
   National Health and Hospitals Reform Commision, 2009, HEALTH FUTU ALL AUST
   National Institute for Clinical Excellence (NICE), 2008, GUID METH TECHN APPR
   OXMAN AD, 1992, ANN INTERN MED, V116, P78, DOI 10.7326/0003-4819-116-1-78
   PHELPS CE, 1988, MED DECIS MAKING, V8, P279, DOI 10.1177/0272989X8800800409
   Phelps CE, 1997, MED DECIS MAKING, V17, P107, DOI 10.1177/0272989X9701700113
   Philips Z, 2008, MED DECIS MAKING, V28, P287, DOI 10.1177/0272989X07312724
   Rothwell PM, 2005, LANCET, V365, P176, DOI 10.1016/S0140-6736(05)17709-5
   Sculpher M, 2008, PHARMACOECONOMICS, V26, P799, DOI 10.2165/00019053-200826090-00009
   Sculpher M, 2010, VALUE HEALTH, V13, pS18, DOI 10.1111/j.1524-4733.2010.00750.x
   STALLONES RA, 1987, PREV MED, V16, P183, DOI 10.1016/0091-7435(87)90082-X
   Stevens W, 2004, SOC SCI MED, V58, P315, DOI 10.1016/S0277-9536(03)00215-6
   Sun X, 2010, BMJ-BRIT MED J, V340, DOI 10.1136/bmj.c117
   Sun X, 2009, TRIALS, V10, DOI 10.1186/1745-6215-10-101
   van Gestel A, 2012, VALUE HEALTH, V15, P13, DOI 10.1016/j.jval.2011.07.015
   Wang R, 2007, NEW ENGL J MED, V357, P2189, DOI 10.1056/NEJMsr077003
NR 42
TC 54
Z9 55
U1 0
U2 10
PU SAGE PUBLICATIONS INC
PI THOUSAND OAKS
PA 2455 TELLER RD, THOUSAND OAKS, CA 91320 USA
SN 0272-989X
EI 1552-681X
J9 MED DECIS MAKING
JI Med. Decis. Mak.
PD NOV
PY 2014
VL 34
IS 8
BP 951
EP 964
DI 10.1177/0272989X14538705
PG 14
WC Health Care Sciences & Services; Health Policy & Services; Medical
   Informatics
WE Science Citation Index Expanded (SCI-EXPANDED); Social Science Citation Index (SSCI)
SC Health Care Sciences & Services; Medical Informatics
GA AS1TN
UT WOS:000344064400004
PM 24944196
OA Green Published, hybrid
DA 2023-05-13
ER

PT J
AU Hinohara, TT
   Al-Khalidi, HR
   Fordyce, CB
   Gu, XQ
   Sherwood, MW
   Roettig, ML
   Corbett, CC
   Monk, L
   Tamis-Holland, JE
   Berger, PB
   Burchenal, JEB
   Wilson, BH
   Jollis, JG
   Granger, CB
AF Hinohara, Tomoya T.
   Al-Khalidi, Hussein R.
   Fordyce, Christopher B.
   Gu, Xiangqiong
   Sherwood, Matthew W.
   Roettig, Mayme L.
   Corbett, Claire C.
   Monk, Lisa
   Tamis-Holland, Jacqueline E.
   Berger, Peter B.
   Burchenal, J. E. B.
   Wilson, B. Hadley
   Jollis, James G.
   Granger, Christopher B.
TI Impact of Regional Systems of Care on Disparities in Care Among Female
   and Black Patients Presenting With ST-Segment-Elevation Myocardial
   Infarction
SO JOURNAL OF THE AMERICAN HEART ASSOCIATION
LA English
DT Article
DE acute coronary syndrome; myocardial infarction; race; reperfusion; sex
ID PERCUTANEOUS CORONARY INTERVENTION; TO-BALLOON TIMES; REPERFUSION
   THERAPY; GENDER-DIFFERENCES; SEX-DIFFERENCES; STEMI; ASSOCIATION;
   MANAGEMENT; MORTALITY; PROGRAM
AB Background-The American Heart Association Mission: Lifeline STEMI (ST-segment-elevation myocardial infarction) Systems Accelerator program, conducted in 16 regions across the United States to improve key care processes, resulted in more patients being treated within national guideline goals (time from first medical contact to device: <90 minutes for direct presenters to hospitals capable of performing percutaneous coronary intervention; <120 minutes for transfers). We examined whether the effort reduced reperfusion disparities in the proportions of female versus male and black versus white patients.
   Methods and Results-In total, 23 809 patients (29.3% female, 82.3% white, and 10.7% black) presented with acute STEMI between July 2012 and March 2014. Change in the proportion of patients treated within guideline goals was compared between sex and race subgroups for patients presenting directly to hospitals capable of performing percutaneous coronary intervention (n=18 267) and patients requiring transfer (n=5542). The intervention was associated with an increase in the proportion of men treated within guideline goals that presented directly (58.7-62.1%, P=0.01) or were transferred (43.3-50.7%, P<0.01). An increase was also seen among white patients who presented directly (57.7-59.9%, P=0.02) or were transferred (43.9-48.8%, P<0.01). There was no change in the proportion of female or black patients treated within guideline goals, including both those presenting directly and transferred.
   Conclusion-The STEMI Systems Accelerator project was associated with an increase in the proportion of patients meeting guideline reperfusion targets for male and white patients but not for female or black patients. Efforts to organize systems of STEMI care should implement additional processes targeting barriers to timely reperfusion among female and black patients.
C1 [Hinohara, Tomoya T.; Al-Khalidi, Hussein R.; Fordyce, Christopher B.; Sherwood, Matthew W.; Granger, Christopher B.] Duke Univ, Med Ctr, Durham, NC USA.
   [Hinohara, Tomoya T.; Al-Khalidi, Hussein R.; Fordyce, Christopher B.; Gu, Xiangqiong; Sherwood, Matthew W.; Roettig, Mayme L.; Monk, Lisa; Granger, Christopher B.] Duke Clin Res Inst, Durham, NC USA.
   [Corbett, Claire C.] New Hanover Reg Med Ctr, Wilmington, NC USA.
   [Tamis-Holland, Jacqueline E.] Mt Sinai St Lukes Hosp, New York, NY USA.
   [Berger, Peter B.] Cardiovasc Ctr Clin Res, Danville, PA USA.
   [Burchenal, J. E. B.] South Denver Cardiol Associates, Denver, CO USA.
   [Wilson, B. Hadley] Carolinas HealthCare Syst, Sanger Heart & Vasc Inst, Charlotte, NC USA.
   [Jollis, James G.] Univ N Carolina, Chapel Hill, NC USA.
C3 Duke University; Duke University; Mount Sinai St. Luke's; Carolinas
   HealthCare System; University of North Carolina; University of North
   Carolina Chapel Hill
RP Granger, CB (通讯作者)，Duke Univ, Med Ctr, Duke Clin Res Inst, DUMC Box 3850, Durham, NC 27715 USA.
EM christopher.granger@duke.edu
RI Sherwood, Matthew/AAW-5115-2020
OI Sherwood, Matthew/0000-0002-4305-5883
FU ACTION Registry-Get With The Guidelines; Medicines Company; Abiomed,
   Inc.; Philips Healthcare; AstraZeneca
FX The Regional Systems of Care Demonstration Project: American Heart
   Association Mission: Lifeline STEMI Systems Accelerator program is
   supported by the ACTION Registry-Get With The Guidelines and education
   and research grants by The Medicines Company, Abiomed, Inc., Philips
   Healthcare, and AstraZeneca.
CR Aguirre FV, 2008, CIRCULATION, V117, P1145, DOI 10.1161/CIRCULATIONAHA.107.728519
   Bagai A, 2014, AM HEART J, V167, P15, DOI 10.1016/j.ahj.2013.10.005
   Bagai A, 2013, CIRC-CARDIOVASC INTE, V6, P399, DOI 10.1161/CIRCINTERVENTIONS.112.000136
   Bradley EH, 2004, JAMA-J AM MED ASSOC, V292, P1563, DOI 10.1001/jama.292.13.1563
   Bradley EH, 2006, AM HEART J, V151, P1281, DOI 10.1016/j.ahj.2005.07.015
   Bradley EH, 2009, J AM COLL CARDIOL, V54, P2423, DOI 10.1016/j.jacc.2009.11.003
   Canto JG, 2012, JAMA-J AM MED ASSOC, V307, P813, DOI 10.1001/jama.2012.199
   Curtis JP, 2010, ARCH INTERN MED, V170, P992, DOI 10.1001/archinternmed.2010.165
   Dauerman HL, 2015, CIRC-CARDIOVASC INTE, V8, DOI 10.1161/CIRCINTERVENTIONS.114.002450
   De Luca G, 2004, CIRCULATION, V109, P1223, DOI 10.1161/01.CIR.0000121424.76486.20
   DELLBORG M, 1994, J ELECTROCARDIOL, V27, P42, DOI 10.1016/S0022-0736(94)80042-1
   Dreyer RP, 2013, HEART LUNG CIRC, V22, P861, DOI 10.1016/j.hlc.2013.03.078
   Fordyce CB, 2017, CIRC-CARDIOVASC INTE, V10, DOI 10.1161/CIRCINTERVENTIONS.116.004061
   Fosbol EL, 2013, CIRCULATION, V127, P604, DOI 10.1161/CIRCULATIONAHA.112.118463
   Galcera-Tomas J, 2009, REV ESP CARDIOL, V62, P23, DOI 10.1016/S0300-8932(09)70017-X
   Glickman SW, 2010, CIRC-CARDIOVASC QUAL, V3, P514, DOI 10.1161/CIRCOUTCOMES.109.917112
   Graham G, 2016, CLIN MED INSIGHTS-CA, V10, P1, DOI 10.4137/CMC.S37145
   Hannan EL, 2013, J INTERV CARDIOL, V26, P470, DOI 10.1111/joic.12059
   Henry TD, 2007, CIRCULATION, V116, P721, DOI 10.1161/CIRCULATIONAHA.107.694141
   Jollis JG, 2007, JAMA-J AM MED ASSOC, V298, P2371, DOI 10.1001/jama.298.20.joc70124
   Jollis JG, 2016, CIRCULATION, V134, P365, DOI 10.1161/CIRCULATIONAHA.115.019474
   Joris JG, 2006, AM HEART J, V152, P851, DOI 10.1016/j.ahj.2006.06.036
   Leurent G, 2014, ARCH CARDIOVASC DIS, V107, P291, DOI 10.1016/j.acvd.2014.04.005
   Nguyen HL, 2010, CIRC-CARDIOVASC QUAL, V3, P82, DOI 10.1161/CIRCOUTCOMES.109.884361
   O'Gara PT, 2013, J AM COLL CARDIOL, V61, pE78, DOI [10.1016/j.jacc.2012.11.019, 10.1161/01.cir.0000440804.93914.d8, 10.1161/CIR.0b013e3182742cf6]
   Pancholy SB, 2014, JAMA INTERN MED, V174, P1822, DOI 10.1001/jamainternmed.2014.4762
   Parikh SV, 2008, AM HEART J, V155, P290, DOI 10.1016/j.ahj.2007.10.021
   Peterson ED, 2008, AM HEART J, V156, P1045, DOI 10.1016/j.ahj.2008.07.028
   Ting HH, 2007, CIRCULATION, V116, P729, DOI 10.1161/CIRCULATIONAHA.107.699934
   Vaccarino V, 2005, NEW ENGL J MED, V353, P671, DOI 10.1056/NEJMsa032214
NR 30
TC 10
Z9 10
U1 0
U2 0
PU WILEY
PI HOBOKEN
PA 111 RIVER ST, HOBOKEN 07030-5774, NJ USA
SN 2047-9980
J9 J AM HEART ASSOC
JI J. Am. Heart Assoc.
PD OCT
PY 2017
VL 6
IS 10
AR e007122
DI 10.1161/JAHA.117.007122
PG 14
WC Cardiac & Cardiovascular Systems
WE Science Citation Index Expanded (SCI-EXPANDED)
SC Cardiovascular System & Cardiology
GA FR3BF
UT WOS:000418940300083
PM 29066448
OA Green Published, gold, Green Submitted
DA 2023-05-13
ER

PT J
AU Chew, DP
   MacIsaac, AI
   Lefkovits, J
   Harper, RW
   Slawomirski, L
   Braddock, D
   Horsfall, MJ
   Buchan, HA
   Ellis, CJ
   Brieger, DB
   Briffa, TG
AF Chew, Derek P.
   MacIsaac, Andrew I.
   Lefkovits, Jeffrey
   Harper, Richard W.
   Slawomirski, Luke
   Braddock, David
   Horsfall, Matthew J.
   Buchan, Heather A.
   Ellis, Chris John
   Brieger, David B.
   Briffa, Tom G.
TI Variation in coronary angiography rates in Austratia: correlations with
   socio-dernograp health service and disease burden indices
SO MEDICAL JOURNAL OF AUSTRALIA
LA English
DT Article
ID INVASIVE CARDIAC SERVICES; UNITED-STATES; NEW-ZEALAND; CARE; OUTCOMES;
   ACS; MANAGEMENT; REGISTRY
AB Background: Variation in the provision of coronary angiography is associated with health care inefficiency and inequity. We explored geographic, socio-economic, health service and disease indicators associated with variation in angiography rates across Australia.
   Methods: Australian census and National Health Survey data were used to determine socio-economic, health workforce and service indicators. Hospital separations and coronary deaths during 2011 were identified in the National Hospital Morbidity and Mortality databases. All 61 Medicare Locals responsible for primary care were included, and age- and sex-standardised rates of acute coronary syndrome (ACS) incidence, coronary angiography, revascularisation and mortality were tested for correlations, and adjusted by Bayesian regression.
   Results: There were 3.7-fold and 2.3-fold differences between individual Medicare Locals in the lowest and highest ACS and coronary artery disease mortality rates respectively, whereas angiography rates varied 5.3-fold. ACS and death rates within Medicare Locals were correlated (partial correlation coefficient [CC], 0.52; P < 0.001). There was modest correlation between ACS and angiography rates (CC, 0.31; P= 0.018). The proportion of patients undergoing angiography who proceeded to revascularisation was inversely correlated with the total angiogram rate (CC, 0.71; P < 0.001). Socio-economic disadvantage and remoteness were correlated with disease burden, ACS incidence and mortality, but not with angiography rate. In the adjusted analysis, the strongest association with local angiography rates was with admissions to private hospitals (71 additional angiograms [95% CI, 47-93] for every 1000 admissions).
   Conclusion: Variation in rates of coronary angiography, not related to clinical need, occurs across Australia. A greater focus on clinical care standards and better distribution of health services will be required if these variations are to be attenuated.
C1 [Chew, Derek P.] Flinders Univ S Australia, Adelaide, SA, Australia.
   [Chew, Derek P.; MacIsaac, Andrew I.] St Vincents Hosp, Melbourne, Vic, Australia.
   [Lefkovits, Jeffrey] Royal Melbourne Hosp, Melbourne, Vic, Australia.
   [Harper, Richard W.] Monash Hlth, Melbourne, Vic, Australia.
   [Slawomirski, Luke] Org Econ Cooperat & Dev, Hlth Div, Paris, France.
   [Braddock, David] Australian Inst Hlth & Welf, Canberra, ACT, Australia.
   [Horsfall, Matthew J.] South Australian Hlth & Med Res Inst, Adelaide, SA, Australia.
   [Horsfall, Matthew J.] South Australia Dept Hlth & Ageing, Adelaide, SA, Australia.
   [Buchan, Heather A.] Australian Commiss Safety & Qual Hlth Care, Sydney, NSW, Australia.
   [Ellis, Chris John] Auckland City Hosp, Auckland, New Zealand.
   [Brieger, David B.] Concord Repatriat Gen Hosp, Sydney, NSW, Australia.
   [Brieger, David B.; Briffa, Tom G.] Univ Western Australia, Perth, WA, Australia.
C3 Flinders University South Australia; St Vincent's Hospital Melbourne;
   Royal Melbourne Hospital; Organisation for Economic Co-operation &
   Development (OECD); South Australian Health & Medical Research Institute
   (SAHMRI); Auckland City Hospital; Concord Repatriation General Hospital;
   University of Western Australia
RP Chew, DP (通讯作者)，Flinders Univ S Australia, Adelaide, SA, Australia.; Chew, DP (通讯作者)，St Vincents Hosp, Melbourne, Vic, Australia.
EM Derek.Chew@flinders.edu.au
OI Slawomirski, Luke/0000-0002-5893-4741; Chew, Derek/0000-0003-3593-296X;
   Brieger, David/0000-0001-6115-0326; Horsfall,
   Matthew/0000-0002-5755-4018
CR Aliprandi-Costa B, 2013, HEART LUNG CIRC, V22, P533, DOI 10.1016/j.hlc.2012.12.013
   Australian Bureau of Statistics, 2011, SEIFA 2011
   Australian Commission on Safety and Quality in Health Care and Australian Institute of Health and Welfare, 2014, EXPL HEALTHC VAR AUS
   Boden WE, 2007, NEW ENGL J MED, V356, P1503, DOI 10.1056/NEJMoa070829
   Chew DP, 2008, MED J AUSTRALIA, V188, P691, DOI 10.5694/j.1326-5377.2008.tb01847.x
   Chew DP, 2015, HEART LUNG CIRC, V24, P213, DOI 10.1016/j.hlc.2014.12.159
   Chew DP, 2013, MED J AUSTRALIA, V199, P185, DOI 10.5694/mja12.11854
   Chew DP, 2011, HEART LUNG CIRC, V20, P487, DOI 10.1016/j.hlc.2011.03.008
   Douglas PS, 2015, NEW ENGL J MED, V372, P1291, DOI 10.1056/NEJMoa1415516
   Ellis C, 2013, NEW ZEAL MED J, V126, P36
   Foy AJ, 2015, JAMA INTERN MED, V175, P428, DOI 10.1001/jamainternmed.2014.7657
   Hansen KW, 2015, ANN INTERN MED, V163, P737, DOI 10.7326/M15-0303
   Hoenig MR, 2010, COCHRANE DB SYST REV, DOI 10.1002/14651858.CD004815.pub3
   Horwitz JR, 2013, CIRCULATION, V128, P803, DOI 10.1161/CIRCULATIONAHA.112.000836
   Joynt KE, 2013, CIRCULATION, V128, P780, DOI 10.1161/CIRCULATIONAHA.113.004718
   Joynt KE, 2011, JAMA-J AM MED ASSOC, V306, P45, DOI 10.1001/jama.2011.902
   Korda RJ, 2009, BMC PUBLIC HEALTH, V9, DOI 10.1186/1471-2458-9-460
   Patel Manesh R, 2012, J Am Coll Cardiol, V59, P857, DOI 10.1016/j.jacc.2011.12.001
   Public Health Information Development Unit, SOC HLTH ATL AUSTR M
   Roffi M, 2016, EUR HEART J, V37, P267, DOI 10.1093/eurheartj/ehv320
   Scott IA, 2007, MED J AUSTRALIA, V187, P153, DOI 10.5694/j.1326-5377.2007.tb01173.x
   Shreibati JB, 2011, JAMA-J AM MED ASSOC, V306, P2128, DOI 10.1001/jama.2011.1652
   Steg PG, 2012, EUR HEART J, V33, P2569, DOI 10.1093/eurheartj/ehs215
NR 23
TC 13
Z9 13
U1 0
U2 1
PU AUSTRALASIAN MED PUBL CO LTD
PI PYRMONT
PA LEVEL 2, 26-32 PYRMONT BRIDGE RD, PYRMONT, NSW 2009, AUSTRALIA
SN 0025-729X
EI 1326-5377
J9 MED J AUSTRALIA
JI Med. J. Aust.
PD AUG 1
PY 2016
VL 205
IS 3
BP 114
EP 120
DI 10.5694/mja15.01410
PG 7
WC Medicine, General & Internal
WE Science Citation Index Expanded (SCI-EXPANDED)
SC General & Internal Medicine
GA DT1NV
UT WOS:000381250300010
PM 27465766
DA 2023-05-13
ER

PT J
AU Correia, LCL
   Esteves, FP
   Carvalhal, M
   de Souza, TMB
   de Sa, N
   Correia, VCD
   Alexandre, FKB
   Lopes, F
   Ferreira, F
   Noya-Rabelo, M
AF Lemos Correia, Luis Claudio
   Esteves, Fabio P.
   Carvalhal, Manuela
   Barbosa de Souza, Thiago Menezes
   de Sa, Nicole
   de Almeida Correia, Vitor Calixto
   Beirao Alexandre, Felipe Kalil
   Lopes, Fernanda
   Ferreira, Felipe
   Noya-Rabelo, Marcia
TI Zero Calcium Score as a Filter for Further Testing in Patients Admitted
   to the Coronary Care Unit with Chest Pain
SO ARQUIVOS BRASILEIROS DE CARDIOLOGIA
LA English
DT Article
DE Acute Coronary Syndrome / diagnosis; Chest Pain, Calcinosis / diagnosis;
   Predictive Value of Tests; Emergency Medical Services
ID EMERGENCY-DEPARTMENT; COMPUTED-TOMOGRAPHY; ANGIOGRAPHY
AB Background: The accuracy of zero coronary calcium score as a filter in patients with chest pain has been demonstrated at the emergency room and outpatient clinics, populations with low prevalence of coronary artery disease (CAD).
   Objective: To test the gatekeeping role of zero calcium score in patients with chest pain admitted to the coronary care unit (CCU), where the pretest probability of CAD is higher than that of other populations.
   Methods: Patients underwent computed tomography for calcium scoring, and obstructive CAD was defined by a minimum 70% stenosis on invasive angiography.
   Results: In 146 patients studied, the prevalence of CAD was 41%. A zero calcium score was present in 35% of the patients. The sensitivity and specificity of zero calcium score yielded a negative likelihood ratio of 0.16. After logistic regression adjustment for pretest probability, zero calcium score was independently associated with lower odds of CAD (OR = 0.12, 95% CI = 0.04-0.36), increasing the area under the ROC curve of the clinical model from 0.76 to 0.82 (p = 0.006). Zero calcium score provided a net reclassification improvement of 0.20 (p = 0.0018) over the clinical model when using a pretest probability threshold of 10% for discharging without further testing. In patients with pretest probability < 50%, zero calcium score had a negative predictive value of 95% (95% CI = 83%-99%), with a number needed to test of 2.1 for obtaining one additional discharge.
   Conclusion: Zero calcium score substantially reduces the pretest probability of obstructive CAD in patients admitted to the CCU with acute chest pain.
C1 [Lemos Correia, Luis Claudio; Carvalhal, Manuela; Barbosa de Souza, Thiago Menezes; de Sa, Nicole; de Almeida Correia, Vitor Calixto; Beirao Alexandre, Felipe Kalil; Lopes, Fernanda; Ferreira, Felipe; Noya-Rabelo, Marcia] Escola Bahiana Med & Saude Publ, Salvador, BA, Brazil.
   [Esteves, Fabio P.] Emory Univ, Atlanta, GA 30322 USA.
C3 Escola Bahiana de Medicina e Saude Publica; Emory University
RP Correia, LCL (通讯作者)，Av Princesa Leopoldina 19-402, BR-40150080 Salvador, BA, Brazil.
EM lccorreia@cardiol.br
RI Noya-Rabelo, Marcia M/AAG-2270-2019; Rodrigues Marques Ferreira,
   Felipe/ADO-9171-2022
OI Noya-Rabelo, Marcia M/0000-0002-6800-8100; Rodrigues Marques Ferreira,
   Felipe/0000-0001-7324-6974; Correia, Vitor/0000-0003-0311-7899
CR Amsterdam, 2010, CIRCULATION, V122, pE500, DOI 10.1161/CIR.0b013e3181fe6900
   Amsterdam EA, 2010, CIRCULATION, V122, P1756, DOI 10.1161/CIR.0b013e3181ec61df
   Esteves FP, 2008, AM J CARDIOL, V101, P149, DOI 10.1016/j.amjcard.2007.08.055
   Fernandez-Friera L, 2011, AM J CARDIOL, V107, P17, DOI 10.1016/j.amjcard.2010.08.037
   Galipienzo J, 2012, Rom J Intern Med, V50, P195
   Georgiou D, 2001, J AM COLL CARDIOL, V38, P105, DOI 10.1016/S0735-1097(01)01364-X
   Hermann LK, 2013, JAMA INTERN MED, V173, P1128, DOI 10.1001/jamainternmed.2013.850
   Hoffmann U, 2009, J AM COLL CARDIOL, V53, P1642, DOI 10.1016/j.jacc.2009.01.052
   Laudon DA, 1999, ANN EMERG MED, V33, P15, DOI 10.1016/S0196-0644(99)70412-9
   Laudon DA, 2010, MAYO CLIN PROC, V85, P314, DOI 10.4065/mcp.2009.0620
   Miller JM, 2008, NEW ENGL J MED, V359, P2324, DOI 10.1056/NEJMoa0806576
   Pencina MJ, 2008, STAT MED, V27, P157, DOI 10.1002/sim.2929
   Sarwar A, 2010, JACC-CARDIOVASC IMAG, V3, P1089, DOI 10.1016/j.jcmg.2010.09.003
NR 13
TC 4
Z9 4
U1 0
U2 0
PU ARQUIVOS BRASILEIROS CARDIOLOGIA
PI RIO DE JANEIRO
PA AVENIDA MARECHAL CAMARA 160-330 CENTRO, RIO DE JANEIRO, RJ 20 020-907,
   BRAZIL
SN 0066-782X
J9 ARQ BRAS CARDIOL
JI Arq. Bras. Cardiol.
PD AUG
PY 2017
VL 109
IS 2
BP 97
EP 102
DI 10.5935/abc.20170076
PG 6
WC Cardiac & Cardiovascular Systems
WE Science Citation Index Expanded (SCI-EXPANDED)
SC Cardiovascular System & Cardiology
GA FG9QY
UT WOS:000410775300002
PM 28614421
OA Green Published, gold
DA 2023-05-13
ER

PT J
AU Hawkins, NM
   Scholes, S
   Bajekal, M
   Love, H
   O'Flaherty, M
   Raine, R
   Capewell, S
AF Hawkins, Nathaniel M.
   Scholes, Shaun
   Bajekal, Madhavi
   Love, Hande
   O'Flaherty, Martin
   Raine, Rosalind
   Capewell, Simon
TI The UK National Health Service Delivering Equitable Treatment Across the
   Spectrum of Coronary Disease
SO CIRCULATION-CARDIOVASCULAR QUALITY AND OUTCOMES
LA English
DT Article
DE coronary heart disease; myocardial infarction; social class;
   socioeconomic factors
ID ACUTE MYOCARDIAL-INFARCTION; ISCHEMIC-HEART-DISEASE;
   CARDIOVASCULAR-DISEASE; SECONDARY PREVENTION; GENDER-DIFFERENCES;
   GENERAL-PRACTICE; RISK-FACTORS; SOCIOECONOMIC DISPARITIES;
   MEDICAL-TREATMENT; CARE
AB Background-Social gradients in cardiovascular mortality across the United Kingdom may reflect differences in incidence, disease severity, or treatment. It is unknown whether a universal healthcare system delivers equitable lifesaving medical therapy for coronary heart disease. We therefore examined secular trends in the use of key medical therapies stratified by socioeconomic circumstances across a broad spectrum of coronary disease presentations, including acute coronary syndromes, secondary prevention, and clinical angina.
   Methods and Results-This was a cross-sectional observational analysis of nationally representative primary and secondary care data from the United Kingdom. Data on treatments for all myocardial infarction patients in 2003 and 2007 were derived from the Myocardial Ischemia National Audit Project (n=51 755). Data on treatments for patients with chronic angina (n=33 211) or requiring secondary prevention (n=32 976) in 1999 and 2007 were extracted from the General Practice Research Database. Socioeconomic circumstances were defined using a weighted composite of 7 area-level deprivation domains. Treatment estimates were age-standardized. Use of all therapies increased in all patient groups, both men and women. Improvements were most marked in primary care, where use of beta-blockers, statins, and angiotensin-converting enzyme inhibitors or angiotensin receptor blockers for secondary prevention and treatment of angina doubled, from approximate to 30% to >60%. Small age gradients persisted for some therapies. No consistent socioeconomic gradients or sex differences were observed for myocardial infarction and postrevascularization (hard diagnoses). However, some sex inequality was apparent in the treatment of younger women with angina.
   Conclusions-Cardiovascular treatment is generally equitable and independent of socioeconomic circumstances. Future strategies should aim to further increase overall treatment levels and to eradicate remaining age and sex inequalities.
C1 [Hawkins, Nathaniel M.] Liverpool Heart & Chest Hosp, Inst Cardiovasc Med & Sci, Liverpool L14 3PE, Merseyside, England.
   [Scholes, Shaun; Bajekal, Madhavi; Raine, Rosalind] UCL, Dept Epidemiol & Publ Hlth, Hlth Care Evaluat Grp, London, England.
   [O'Flaherty, Martin; Capewell, Simon] Univ Liverpool, Div Publ Hlth & Policy, Liverpool L69 3BX, Merseyside, England.
C3 Liverpool Heart & Chest Hospital; RLUK- Research Libraries UK;
   University of London; University College London; N8 Research
   Partnership; RLUK- Research Libraries UK; University of Liverpool
RP Hawkins, NM (通讯作者)，Liverpool Heart & Chest Hosp, Inst Cardiovasc Med & Sci, Thomas Dr, Liverpool L14 3PE, Merseyside, England.
EM nathawkins@hotmail.com
RI Hawkins, Nathaniel Mark/AAW-5093-2020
OI Hawkins, Nathaniel Mark/0000-0003-1286-2014; Scholes,
   Shaun/0000-0002-7865-5264; O'Flaherty, Martin/0000-0001-8944-4131;
   Bajekal, Madhavi/0000-0003-0807-3629
FU Legal and General Assurance Society Limited (LG); LG; National Institute
   for Health Research University College London Hospital/University
   College London Comprehensive Biomedical Research Center; European Union;
   UK Medical Research Council; National Health Service
FX Drs Bajekal and Scholes are honorary research staff at University
   College London (UCL), funded by Legal and General Assurance Society
   Limited (L&G) as part of its wider research collaboration with UCL on
   understanding the drivers of longevity. Dr Love is supported by L&G. Drs
   Raine and Capewell are supported by the Higher Education Funding
   Council, and Dr Raine is partly funded by the National Institute for
   Health Research University College London Hospital/University College
   London Comprehensive Biomedical Research Center. Dr O'Flaherty is partly
   funded by the European Union and the UK Medical Research Council, and Dr
   Hawkins, by the National Health Service. None of the funders had any
   role in the design and conduct of the study; collection, management,
   analysis, and interpretation of the data; and preparation, review, or
   approval of the manuscript. The IMPACT SEC team had full access to all
   of the data in the study and takes responsibility for the integrity of
   the data, accuracy of data analysis, and decision to submit for
   publication.
CR Antman Elliott M, 2004, J Am Coll Cardiol, V44, P671, DOI 10.1016/j.jacc.2004.07.002
   Barakat K, 2001, HEART, V85, P390, DOI 10.1136/heart.85.4.390
   Batty GD, 2002, EUR J PUBLIC HEALTH, V12, P263, DOI 10.1093/eurpub/12.4.263
   Bernheim SM, 2007, AM HEART J, V153, P313, DOI 10.1016/j.ahj.2006.10.037
   Birkhead JS, 2004, HEART, V90, P1004, DOI 10.1136/hrt.2004.034470
   Boyle P, 1991, IARC Sci Publ, P126
   Britton A, 2004, BMJ-BRIT MED J, V329, P318, DOI 10.1136/bmj.38156.690150.AE
   Capewell S, 2008, HEART, V94, P8, DOI 10.1136/hrt.2007.123125
   Capewell S, 2006, HEART, V92, P1563, DOI 10.1136/hrt.2005.085399
   Capewell S, 2006, HEART, V92, P521, DOI 10.1136/hrt.2004.053645
   Cesana G, 2001, INT J EPIDEMIOL, V30, pS53, DOI 10.1093/ije/30.suppl_1.S53
   Crilly M, 2007, BMC HEALTH SERV RES, V7, DOI 10.1186/1472-6963-7-142
   Dallongevillle J, 2010, HEART, V96, P1744, DOI 10.1136/hrt.2010.196170
   Daly C, 2006, CIRCULATION, V113, P490, DOI 10.1161/CIRCULATIONAHA.105.561647
   Department of Health, NAT SERV FRAM COR HE
   DeWilde S, 2008, HEART, V94, P83, DOI 10.1136/hrt.2006.111757
   DeWilde S, 2003, HEART, V89, P417, DOI 10.1136/heart.89.4.417
   HEALY B, 1991, NEW ENGL J MED, V325, P274, DOI 10.1056/NEJM199107253250408
   Hegewald MJ, 2007, CHEST, V132, P1608, DOI 10.1378/chest.07-1405
   Hippisley-Cox J, 2001, BMJ-BRIT MED J, V322, P832, DOI 10.1136/bmj.322.7290.832
   Hollowell J, 1997, Popul Trends, P36
   JICK H, 1991, BRIT MED J, V302, P766, DOI 10.1136/bmj.302.6779.766
   Kotseva K, 2001, EUR HEART J, V22, P554, DOI 10.1053/euhj.2001.2610
   Kotseva K, 2009, EUR J CARDIOV PREV R, V16, P121, DOI 10.1097/HJR.0b013e3283294b1d
   Lang T, 1998, J EPIDEMIOL COMMUN H, V52, P665, DOI 10.1136/jech.52.10.665
   Leyland AH, 2005, J EPIDEMIOL COMMUN H, V59, P799, DOI 10.1136/jech.2005.034017
   Mayer O, 2004, J EPIDEMIOL COMMUN H, V58, P47, DOI 10.1136/jech.58.1.47
   Morgan Oliver, 2006, Health Stat Q, P28
   Mosca L, 2005, CIRCULATION, V111, P499, DOI 10.1161/01.CIR.0000154568.43333.82
   Munoz MA, 2006, EUR J PUBLIC HEALTH, V16, P361, DOI 10.1093/eurpub/cki202
   Murphy NF, 2006, HEART, V92, P1047, DOI 10.1136/hrt.2005.069419
   National Institute for Health and Clinical Excellence, CHEST PAIN REC ONS A
   Nguyen HL, 2010, CORONARY ARTERY DIS, V21, P336, DOI 10.1097/MCA.0b013e32833ce07c
   Noble M, ENGLISH INDICES DEPR
   Ozasa N, 2010, AM J CARDIOL, V106, P1225, DOI 10.1016/j.amjcard.2010.06.048
   Philpott S, 2001, SOC SCI MED, V52, P1565, DOI 10.1016/S0277-9536(00)00269-0
   Raine R, 2009, BMJ-BRIT MED J, V338, DOI 10.1136/bmj.b1279
   Rao S, 2003, J AM COLL CARDIOL, V41, P1948, DOI 10.1016/S0735-1097(03)00402-9
   Rathore SS, 2000, CIRCULATION, V102, P642, DOI 10.1161/01.CIR.102.6.642
   Rathore SS, 2003, AM J MED, V114, P307, DOI 10.1016/S0002-9343(02)01531-0
   Reid FDA, 2002, HEART, V88, P15, DOI 10.1136/heart.88.1.15
   Rickards A, 1999, HEART, V82, P18
   Schulman KA, 1999, NEW ENGL J MED, V340, P618, DOI 10.1056/NEJM199902253400806
   Simpson CR, 2005, HEART, V91, P630, DOI 10.1136/hrt.2004.036723
   Smith GD, 1998, J EPIDEMIOL COMMUN H, V52, P399, DOI 10.1136/jech.52.6.399
   Soedamah-Muthu SS, 2006, DIABETES CARE, V29, P798, DOI 10.2337/diacare.29.04.06.dc05-1433
   Thomsen RW, 2005, BRIT J CLIN PHARMACO, V60, P534, DOI 10.1111/j.1365-2125.2005.02494.x
   Vaccarino V, 2005, NEW ENGL J MED, V353, P671, DOI 10.1056/NEJMsa032214
   Van de Werf F, 2008, EUR HEART J, V29, P2909, DOI 10.1093/eurheartj/ehn416
   Walley T, 1997, LANCET, V350, P1097, DOI 10.1016/S0140-6736(97)04248-7
NR 50
TC 26
Z9 27
U1 0
U2 11
PU LIPPINCOTT WILLIAMS & WILKINS
PI PHILADELPHIA
PA TWO COMMERCE SQ, 2001 MARKET ST, PHILADELPHIA, PA 19103 USA
SN 1941-7705
EI 1941-7713
J9 CIRC-CARDIOVASC QUAL
JI Circ.-Cardiovasc. Qual. Outcomes
PD MAR
PY 2013
VL 6
IS 2
BP 208
EP +
DI 10.1161/CIRCOUTCOMES.111.000058
PG 19
WC Cardiac & Cardiovascular Systems
WE Science Citation Index Expanded (SCI-EXPANDED); Social Science Citation Index (SSCI)
SC Cardiovascular System & Cardiology
GA 150LO
UT WOS:000319392100013
PM 23481523
OA Bronze
DA 2023-05-13
ER

PT J
AU Eckle, VS
   Lehmann, S
   Drexler, B
AF Eckle, V. -S.
   Lehmann, S.
   Drexler, B.
TI Prehospital management of patients with suspected acute coronary
   syndrome Real world experience reflecting current guidelines
SO MEDIZINISCHE KLINIK-INTENSIVMEDIZIN UND NOTFALLMEDIZIN
LA English
DT Article
DE Time of prehospital care; Cardiac catheterization laboratory;
   Prehospital ECG; STEMI; NSTEMI
ID ELEVATION MYOCARDIAL-INFARCTION; ST-SEGMENT ELEVATION; FIELD TRIAGE;
   12-LEAD ECG; ISCHEMIA; SIGNS
AB Background In case of suspected acute coronary syndrome (ACS), international guidelines recommend to obtain a 12-lead ECG as soon as possible after first medical contact, to administrate platelet aggregation inhibitors and antithrombins, and to transfer the patient as quickly as possible to an emergency department. Methods A German emergency care service database was retrospectively analysed from 2014 to 2016. Data were tested for normal distribution and the Mann-Whitney test was used for statistical analysis. Results are presented as medians (IQR). Results A total of 1424 patients with suspected ACS were included in the present analysis. A 12-lead ECG was documented in 96% of patients (n= 1369). The prehospital incidence of ST-segment elevation myocardial infarction (STEMI) was 18% (n= 250). In 981 patients (69%), acetylsalicylic acid (ASA), unfractionated heparin (UFH), or ASA and UFH was given. Time in prehospital care differed significantly between non-STEMI (NSTEMI) ACS (37 [IQR 30, 44] min) and STEMI patients (33 [IQR 26, 40] min,n= 1395,p< 0.0001). Most of NSTEMI ACS and STEMI patients were brought to the emergency care unit, while 30% of STEMI patients were directly handed over to a cardiac catheterization laboratory. Conclusions Prehospital ECG helps to identify patients with STEMI, which occurs in 18% of suspected ACS. Patients without ST-elevations suffered from longer prehospital care times. Thus, it is tempting to speculate that ST-elevations in patients prompt prehospital medical teams to act more efficiently while the absence of ST-elevations even in patients with suspected ACS might cause unintended delays. Moreover, this analysis suggests the need for further efforts to make the cardiac catheterization laboratory the standard hand-over location for all STEMI patients.
C1 [Eckle, V. -S.] Charite Univ Med Berlin, Med Klin Schwerpunkt Infektiol & Pneumol, Charitepl 1, D-10117 Berlin, Germany.
   [Lehmann, S.; Drexler, B.] Univ Klinikum Tubingen, Klin Anasthesiol & Intens Med, Tubingen, Germany.
C3 Free University of Berlin; Humboldt University of Berlin; Charite
   Universitatsmedizin Berlin; Eberhard Karls University of Tubingen;
   Eberhard Karls University Hospital
RP Eckle, VS (通讯作者)，Charite Univ Med Berlin, Med Klin Schwerpunkt Infektiol & Pneumol, Charitepl 1, D-10117 Berlin, Germany.
EM veit-simon.eckle@charite.de
RI Drexler, Berthold/AAF-8358-2020
OI Drexler, Berthold/0000-0001-7202-1511
FU Projekt DEAL
FX Open Access funding enabled and organized by Projekt DEAL.
CR Adler C, 2019, TROPONIN ELEVATIONDO
   Anroedh SS, 2018, NETH HEART J, V26, P562, DOI 10.1007/s12471-018-1187-0
   Beygui F, 2020, EUR HEART J-ACUTE CA, V9, P59, DOI 10.1177/2048872615604119
   CAMPBELL JP, 1995, ANN EMERG MED, V26, P590, DOI 10.1016/S0196-0644(95)70009-9
   Carstensen S, 2007, EUR HEART J, V28, P2313, DOI 10.1093/eurheartj/ehm306
   Chan AW, 2012, JACC-CARDIOVASC INTE, V5, P1239, DOI 10.1016/j.jcin.2012.07.013
   Ibanez B, 2018, KARDIOL POL, V76, P229, DOI 10.5603/KP.2018.0041
   Miyachi H, 2016, HEART VESSELS, V31, P1740, DOI 10.1007/s00380-015-0791-9
   Thang ND, 2014, AM J EMERG MED, V32, P601, DOI 10.1016/j.ajem.2014.03.006
   Nikolaou NI, 2015, RESUSCITATION, V95, P264, DOI 10.1016/j.resuscitation.2015.07.030
   Ong MEH, 2013, ANN EMERG MED, V61, P339, DOI 10.1016/j.annemergmed.2012.08.020
   Pedersen SH, 2009, J AM COLL CARDIOL, V54, P2296, DOI 10.1016/j.jacc.2009.06.056
   Perk Joep, 2012, Int J Behav Med, V19, P403, DOI [10.1016/j.atherosclerosis.2012.05.007, 10.1093/eurheartj/ehs092, 10.1007/s12529-012-9242-5]
   Quinn T, 2014, HEART, V100, P944, DOI 10.1136/heartjnl-2013-304599
   Ravn-Fischer A, 2013, INT J CARDIOL, V168, P3594, DOI 10.1016/j.ijcard.2013.05.064
   Roffi M, 2016, EUR HEART J, V37, P267, DOI 10.1093/eurheartj/ehv320
   Statistisches Bundesamt, 2017, GESUNDHEIT TODESURSA
   Tataris KL, 2015, EMERG MED J, V32, P876, DOI 10.1136/emermed-2014-204299
NR 18
TC 1
Z9 1
U1 1
U2 8
PU SPRINGER HEIDELBERG
PI HEIDELBERG
PA TIERGARTENSTRASSE 17, D-69121 HEIDELBERG, GERMANY
SN 2193-6218
EI 2193-6226
J9 MED KLIN-INTENSIVMED
JI Med Klin Intensivmed Notfmed
PD NOV
PY 2021
VL 116
IS 8
SI SI
BP 694
EP 697
DI 10.1007/s00063-020-00739-3
EA OCT 2020
PG 4
WC Medicine, General & Internal
WE Science Citation Index Expanded (SCI-EXPANDED)
SC General & Internal Medicine
GA WR2UX
UT WOS:000578002200001
PM 33030581
OA Green Published, hybrid
DA 2023-05-13
ER

PT J
AU Mahmud, E
   Dauerman, HL
   Welt, FGP
   Messenger, JC
   Rao, SV
   Grines, C
   Mattu, A
   Kirtane, AJ
   Jauhar, R
   Meraj, P
   Rokos, IC
   Rumsfeld, JS
   Henry, TD
AF Mahmud, Ehtisham
   Dauerman, Harold L.
   Welt, Frederick G. P.
   Messenger, John C.
   Rao, Sunil V.
   Grines, Cindy
   Mattu, Amal
   Kirtane, Ajay J.
   Jauhar, Rajiv
   Meraj, Perwaiz
   Rokos, Ivan C.
   Rumsfeld, John S.
   Henry, Timothy D.
TI Management of Acute Myocardial Infarction During the COVID-19 Pandemic A
   Position Statement From the Society for Cardiovascular Angiography and
   Interventions (SCAI), the American College of Cardiology (ACC), and the
   American College of Emergency Physicians (ACEP)
SO JOURNAL OF THE AMERICAN COLLEGE OF CARDIOLOGY
LA English
DT Article
DE acute myocardial infarction; COVID-19; emergency medical system;
   fibrinolysis; percutaneous coronary intervention; STEMI
AB The worldwide pandemic caused by the novel acute respiratory syndrome coronavirus 2 has resulted in a new and lethal disease termed coronavirus disease-2019 (COVID-19). Although there is an association between cardiovascular disease and COVID-19, the majority of patients who need cardiovascular care for the management of ischemic heart disease may not be infected with this novel coronavirus. The objective of this document is to provide recommendations for a systematic approach for the care of patients with an acute myocardial infarction (AMI) during the COVID-19 pandemic. There is a recognition of two major challenges in providing recommendations for AMI care in the COVID-19 era. Cardiovascular manifestations of COVID-19 are complex with patients presenting with AMI, myocarditis simulating an ST-elevation myocardial infarction (STEMI) presentation, stress cardiomyopathy, non-ischemic cardiomyopathy, coronary spasm, or nonspecific myocardial injury, and the prevalence of COVID-19 disease in the U.S. population remains unknown with risk of asymptomatic spread. This document addresses the care of these patients focusing on 1) the varied clinical presentations; 2) appropriate personal protection equipment (PPE) for health care workers; 3) role of the Emergency Department, Emergency Medical System and the Cardiac Catheterization Laboratory; and 4) Regional STEMI systems of care. During the COVID-19 pandemic, primary PCI remains the standard of care for STEMI patients at PCI capable hospitals when it can be provided in a timely fashion, with an expert team outfitted with PPE in a dedicated CCL room. A fibrinolysis-based strategy may be entertained at non-PCI capable referral hospitals or in specific situations where primary PCI cannot be executed or is not deemed the best option. (C) 2020 American College of Cardiology Foundation and Wiley Periodicals, Inc. Published by Elsevier on behalf of the American College of Cardiology Foundation. All rights reserved.
C1 [Mahmud, Ehtisham] Univ Calif San Diego, Sulpizio Cardiovasc Ctr, La Jolla, CA 92093 USA.
   [Dauerman, Harold L.] Univ Vermont, Burlington, VT USA.
   [Welt, Frederick G. P.] Univ Utah, Med Ctr, Salt Lake City, UT USA.
   [Messenger, John C.] Univ Colorado, Sch Med, Aurora, CO USA.
   [Rao, Sunil V.] Duke Univ Hosp, Durham, NC USA.
   [Grines, Cindy] Northside Cardiovasc Inst, Atlanta, GA USA.
   [Mattu, Amal] Univ Maryland, Sch Med, Baltimore, MD 21201 USA.
   [Kirtane, Ajay J.] Columbia Univ, Med Ctr, Ctr Intervent Vasc Therapy, New York, NY USA.
   [Jauhar, Rajiv] Northwell Hlth, Manhasset, NY USA.
   [Meraj, Perwaiz] Hofstra North Shore LIJ Sch Med, Manhasset, NY USA.
   [Rokos, Ivan C.] UCLA Olive View, Los Angeles, CA USA.
   [Rumsfeld, John S.] Univ Colorado, Sch Med, Denver, CO USA.
   [Henry, Timothy D.] Christ Hosp, Carl & Edyth Lindner Ctr Res & Educ, Cincinnati, OH 45219 USA.
C3 University of California System; University of California San Diego;
   University of Vermont; Utah System of Higher Education; University of
   Utah; University of Colorado System; University of Colorado Anschutz
   Medical Campus; Duke University; University System of Maryland;
   University of Maryland Baltimore; Columbia University; Northwell Health;
   Hofstra University; Northwell Health; University of California System;
   University of California Los Angeles; University of Colorado System;
   University of Colorado Anschutz Medical Campus; University of Colorado
   Denver; Christ Hospital - Ohio
RP Mahmud, E (通讯作者)，Univ Calif San Diego, Cardiovasc Med, 9434 Med Ctr Dr, La Jolla, CA 92037 USA.
EM emahmud@health.ucsd.edu
CR [Anonymous], 2020, J COASTAL RES, DOI DOI 10.2112/JCR-SI109-001.1
   Bai Y, 2020, JAMA-J AM MED ASSOC, V323, P1406, DOI [10.1001/jama.2020.2565, 10.1056/NEJMoa2001316]
   Dauerman HL, 2003, J AM COLL CARDIOL, V42, P646, DOI 10.1016/S0735-1097(03)00762-9
   Ebinger JE, 2018, CIRC-CARDIOVASC QUAL, V11, DOI 10.1161/CIRCOUTCOMES.118.004553
   Fried JA, 2020, CIRCULATION, V141, P1930, DOI 10.1161/CIRCULATIONAHA.120.047164
   Garcia S, 2020, J AM COLL CARDIOL, V75, P2871, DOI 10.1016/j.jacc.2020.04.011
   Guo T, 2020, JAMA CARDIOL, V5, P811, DOI 10.1001/jamacardio.2020.1017
   Henry TD, 2012, CIRCULATION, V126, P166, DOI 10.1161/CIRCULATIONAHA.112.114140
   Huang C, 2020, LANCET, V395, P496, DOI [10.1016/S0140-6736(20)30252-X, 10.1016/S0140-6736(20)30183-5]
   Inui S, 2020, RADIOL CARDIOTHORAC
   Jollis JG, 2016, CIRCULATION, V134, P365, DOI 10.1161/CIRCULATIONAHA.115.019474
   Tran K, 2012, PLOS ONE, V7, DOI 10.1371/journal.pone.0035797
   Kwong JC, 2018, NEW ENGL J MED, V378, P345, DOI 10.1056/NEJMoa1702090
   Larson DM, 2012, EUR HEART J, V33, P1232, DOI 10.1093/eurheartj/ehr403
   Lemkes JS, 2019, NEW ENGL J MED, V380, P1397, DOI 10.1056/NEJMoa1816897
   Madjid M, 2020, JAMA CARDIOL
   Mehta SR, 2009, NEW ENGL J MED, V360, P2165, DOI 10.1056/NEJMoa0807986
   O'Gara PT, 2013, J AM COLL CARDIOL, V61, pE78, DOI [10.1016/j.jacc.2012.11.019, 10.1161/01.cir.0000440804.93914.d8, 10.1161/CIR.0b013e3182742cf6]
   Rab T, 2015, J AM COLL CARDIOL, V66, P62, DOI 10.1016/j.jacc.2015.05.009
   Ruan QR, 2020, INTENS CARE MED, V46, P846, DOI 10.1007/s00134-020-05991-x
   Shi SB, 2020, JAMA CARDIOL, V5, P802, DOI 10.1001/jamacardio.2020.0950
   Tam CCF, 2020, CIRC-CARDIOVASC QUAL, V13, DOI 10.1161/CIRCOUTCOMES.120.006631
   Welt FGP, 2020, J AM COLL CARDIOL, V75, P2372, DOI 10.1016/j.jacc.2020.03.021
   ZENG JH, 2020, INFECTION 0410, DOI DOI 10.1007/S15010-020-01424-5
NR 24
TC 176
Z9 183
U1 1
U2 1
PU ELSEVIER SCIENCE INC
PI NEW YORK
PA STE 800, 230 PARK AVE, NEW YORK, NY 10169 USA
SN 0735-1097
EI 1558-3597
J9 J AM COLL CARDIOL
JI J. Am. Coll. Cardiol.
PD SEP 15
PY 2020
VL 76
IS 11
BP 1375
EP 1384
DI 10.1016/j.jacc.2020.04.039
PG 10
WC Cardiac & Cardiovascular Systems
WE Science Citation Index Expanded (SCI-EXPANDED)
SC Cardiovascular System & Cardiology
GA OA6XJ
UT WOS:000577925000014
PM 32330544
OA Green Published, Bronze
DA 2023-05-13
ER

PT J
AU Herscovici, R
   Mirocha, J
   Salomon, J
   Merz, NB
   Cercek, B
   Goldfarb, M
AF Herscovici, Romana
   Mirocha, James
   Salomon, Jed
   Merz, Noel B.
   Cercek, Bojan
   Goldfarb, Michael
TI Sex differences in crude mortality rates and predictive value of
   intensive care unit-based scores when applied to the cardiac intensive
   care unit
SO EUROPEAN HEART JOURNAL-ACUTE CARDIOVASCULAR CARE
LA English
DT Article
DE Sex differences; cardiac intensive care unit; mortality; prediction
ID ELEVATION MYOCARDIAL-INFARCTION; ACUTE-CORONARY-SYNDROME;
   ACUTE-PHYSIOLOGY; SAPS-II; CARDIOVASCULAR-DISEASE; HOSPITAL MORTALITY;
   TEMPORAL TRENDS; HEART-DISEASE; SOFA SCORE; GENDER
AB Background: Limited data exists regarding sex differences in outcome and predictive accuracy of intensive care unit-based scoring systems when applied to cardiac intensive care unit patients. Methods: We reviewed medical records of patients admitted to cardiac intensive care unit from 1 January 2011-31 December 2016. Sex differences in mortality rates and the performance of intensive care unit-based scoring systems in predicting in-hospital mortality were analyzed. Calibration was assessed by the Hosmer-Lemeshow test and locally weighted scatterplot smoothing curves. Discrimination was assessed using the c statistic and receiver-operating characteristic curve. Results: Among 6963 patients, 2713 (39%) were women. Overall in-hospital and cardiac intensive care unit mortality rates were similar in women and men (9.1% vs 9.4%, p=0.67 and 5.9% vs 6%, p=0.88, respectively) and in age and major diagnosis subgroups. Of the scoring systems, Acute Physiology and Chronic Health Evaluation III and Sequential Organ Failure Assessment had poor calibration (Hosmer-Lemeshow p value <0.001), while Simplified Acute Physiology Score II performed better (Hosmer-Lemeshow p value 0.09), in both women and men. All scores had good discrimination (C statistics >0.8). In the subgroups of acute myocardial infarction and heart failure patients, all scores had good calibration (Hosmer-Lemeshow p>0.001) and discrimination (C statistic >0.8) while in diagnosis subgroups with highest mortality, the calibration varied among scores and by sex, and discrimination was poor. Conclusions: No sex differences in mortality were seen in cardiac intensive care unit patients. The mortality predictive value of intensive care unit-based scores is limited in both sexes and variable among different subgroups of diagnoses.
C1 [Herscovici, Romana] Sheba Med Ctr, Lev Leviev Heart Ctr, Ramat Gan, Israel.
   [Mirocha, James] Cedars Sinai Med Ctr, Div Biostat, Los Angeles, CA 90048 USA.
   [Salomon, Jed] Cedars Sinai Med Ctr, Los Angeles, CA 90048 USA.
   [Merz, Noel B.] Smidt Cedars Sinai Heart Inst, Barbra Streisand Womens Heart Ctr, Los Angeles, CA USA.
   [Cercek, Bojan] Cedars Sinai Med Ctr, Smidt Heart Inst, Los Angeles, CA 90048 USA.
   [Goldfarb, Michael] McGill Univ, Jewish Gen Hosp, Div Cardiol, Montreal, PQ, Canada.
C3 Chaim Sheba Medical Center; Cedars Sinai Medical Center; Cedars Sinai
   Medical Center; Cedars Sinai Medical Center; McGill University
RP Herscovici, R (通讯作者)，Sheba Med Ctr, Lev Leviev Heart Ctr, Intens Cardiac Care Unit, IL-52621 Ramat Gan, Israel.
EM romana.herscovici@gmail.com
RI Goldfarb, Michael/AAY-2362-2021
FU NHLBI NIH HHS [R01 HL090957, R01 HL146158] Funding Source: Medline
CR Alfredsson J, 2011, EUR HEART J, V32, P3128, DOI 10.1093/eurheartj/ehr349
   [Anonymous], 2016, LANCET, V387, P506, DOI 10.1016/S0140-6736(16)00267-1
   Antonopoulos AS, 2016, OBES REV, V17, P989, DOI 10.1111/obr.12440
   Antonopoulos AS, 2017, CARDIOVASC RES, V113, P1074, DOI 10.1093/cvr/cvx106
   Argyriou G, 2015, J CRIT CARE, V30, P752, DOI 10.1016/j.jcrc.2015.04.014
   Auffret V, 2018, EUR HEART J, V39, P2090, DOI 10.1093/eurheartj/ehy127
   Bougouin W, 2015, RESUSCITATION, V94, P55, DOI 10.1016/j.resuscitation.2015.06.018
   DELONG ER, 1988, BIOMETRICS, V44, P837, DOI 10.2307/2531595
   Ferreira FL, 2001, JAMA-J AM MED ASSOC, V286, P1754, DOI 10.1001/jama.286.14.1754
   Go AS, 2013, CIRCULATION, V127, P143, DOI 10.1161/CIR.0b013e318282ab8f
   Granger CB, 2003, ARCH INTERN MED, V163, P2345, DOI 10.1001/archinte.163.19.2345
   Jacobson S, 2012, UPSALA J MED SCI, V117, P415, DOI 10.3109/03009734.2012.703255
   Jentzer JC, 2018, J AM HEART ASSOC, V7, DOI 10.1161/JAHA.117.008169
   Jneid H, 2008, CIRCULATION, V118, P2803, DOI 10.1161/CIRCULATIONAHA.108.789800
   JULIAN DG, 1987, BRIT HEART J, V57, P497
   Katz JN, 2010, CRIT CARE MED, V38, P375, DOI 10.1097/CCM.0b013e3181cb0a63
   Khera S, 2015, J AM COLL CARDIOL, V66, P1961, DOI 10.1016/j.jacc.2015.08.865
   Khwannimit B, 2011, MINERVA ANESTESIOL, V77, P305
   KNAUS WA, 1991, CHEST, V100, P1619, DOI 10.1378/chest.100.6.1619
   Le Gall JR, 2005, CRIT CARE, V9, pR645, DOI 10.1186/cc3821
   LEGALL JR, 1993, JAMA-J AM MED ASSOC, V270, P2957, DOI 10.1001/jama.270.24.2957
   Mahmood K, 2012, CRIT CARE, V16, DOI [10.1186/cc11355, 10.1186/CC11355]
   Merz CNB, 2010, J WOMENS HEALTH, V19, P1059, DOI 10.1089/jwh.2009.1695
   Mnatzaganian G, 2016, BMC CARDIOVASC DISOR, V16, DOI 10.1186/s12872-016-0276-5
   Morrow DA, 2000, CIRCULATION, V102, P2031, DOI 10.1161/01.CIR.102.17.2031
   Morrow DA, 2017, CIRC-CARDIOVASC QUAL, V10, DOI 10.1161/CIRCOUTCOMES.117.004010
   Morrow DA, 2012, CIRCULATION, V126, P1408, DOI 10.1161/CIR.0b013e31826890b0
   Mosca L, 2010, CIRC-CARDIOVASC QUAL, V3, P120, DOI 10.1161/CIRCOUTCOMES.109.915538
   Mozaffarian D, 2015, CIRCULATION, V131, pE29, DOI 10.1161/CIR.0000000000000152
   Nettleman MD, 1997, AM J MED, V103, P357, DOI 10.1016/S0002-9343(97)00162-9
   Otten AM, 2013, EUR HEART J-ACUTE CA, V2, P334, DOI 10.1177/2048872612475270
   Pelletier R, 2016, J AM COLL CARDIOL, V67, P127, DOI 10.1016/j.jacc.2015.10.067
   Radovanovic D, 2007, HEART, V93, P1369, DOI 10.1136/hrt.2006.106781
   Raine Rosalind, 2002, J Health Serv Res Policy, V7, P65, DOI 10.1258/1355819021927584
   Redfors B, 2015, J AM HEART ASSOC, V4, DOI 10.1161/JAHA.115.001995
   Roffi M, 2013, EUR HEART J-ACUTE CA, V2, P342, DOI 10.1177/2048872613490382
   Sakr Y, 2008, BRIT J ANAESTH, V101, P798, DOI 10.1093/bja/aen291
   Samuelsson C, 2015, CRIT CARE, V19, DOI 10.1186/s13054-015-0873-1
   Cabrera LS, 2009, MED INTENSIVA, V33, P161, DOI 10.1016/S0210-5691(09)71211-2
   Schuster HP, 1997, INTENS CARE MED, V23, P1056, DOI 10.1007/s001340050456
   Shao YH, 2010, AM J CARDIOL, V106, P26, DOI 10.1016/j.amjcard.2010.02.013
   TESKEY RJ, 1991, CHEST, V100, P1637, DOI 10.1378/chest.100.6.1637
   Vincent JL, 1998, CRIT CARE MED, V26, P1793, DOI 10.1097/00003246-199811000-00016
   Wei J, 2017, AM HEART J, V191, P30, DOI 10.1016/j.ahj.2017.06.005
NR 44
TC 3
Z9 3
U1 0
U2 5
PU OXFORD UNIV PRESS
PI OXFORD
PA GREAT CLARENDON ST, OXFORD OX2 6DP, ENGLAND
SN 2048-8726
EI 2048-8734
J9 EUR HEART J-ACUTE CA
JI Eur. Heart J.-Acute Cardiovasc. Care
PD DEC
PY 2020
VL 9
IS 8
BP 966
EP 974
AR 2048872619872129
DI 10.1177/2048872619872129
EA AUG 2019
PG 9
WC Cardiac & Cardiovascular Systems
WE Science Citation Index Expanded (SCI-EXPANDED)
SC Cardiovascular System & Cardiology
GA PD3WS
UT WOS:000484416600001
PM 31452378
OA Bronze, Green Accepted
DA 2023-05-13
ER

PT J
AU Moady, G
   Atar, S
AF Moady, Gassan
   Atar, Shaul
TI Stress-Induced Cardiomyopathy-Considerations for Diagnosis and
   Management during the COVID-19 Pandemic
SO MEDICINA-LITHUANIA
LA English
DT Article
DE takotsubo; cardiomyopathy; echocardiography; coronavirus; stress
ID TAKOTSUBO SYNDROME; ELECTROCARDIOGRAPHIC CHANGES; MYOCARDIAL INJURY;
   SARS-COV-2; PATHOPHYSIOLOGY; CORONAVIRUS; SECONDARY; CORTISOL; FEATURES;
   DISEASE
AB The novel coronavirus disease 2019 (COVID-19) is associated with several cardiovascular manifestations including myocardial injury, myocarditis, arrhythmia, and pulmonary embolism. Rare cases of stress-induced cardiomyopathy, or takotsubo syndrome have also been reported during the acute infection, and secondary to stress following lockdown and self-isolation. Diagnosis in the setting of the acute infection is challenging since conventional imaging modalities such as transthoracic echocardiography and coronary angiography should be restricted to minimize physician-patient contact until the patients is tested negative for COVID-19. The use of point of care hand-held ultrasound is appropriate for this purpose. The overall course of the disease seems to be similar to takotsubo in the general population. Physicians should be familiar with the clinical presentation, possible complications, and management of takotsubo during COVID-19 outbreak. Here, we review the special considerations in the diagnosis and management of takotsubo syndrome during the current pandemic.
C1 [Moady, Gassan; Atar, Shaul] Galilee Med Ctr, Dept Cardiol, IL-2221006 Nahariyya, Israel.
   [Moady, Gassan; Atar, Shaul] Bar Ilan Univ, Azrieli Fac Med, IL-5290002 Safed, Israel.
C3 Western Galilee Hospital; Bar Ilan University
RP Moady, G (通讯作者)，Galilee Med Ctr, Dept Cardiol, IL-2221006 Nahariyya, Israel.; Moady, G (通讯作者)，Bar Ilan Univ, Azrieli Fac Med, IL-5290002 Safed, Israel.
EM gassanm@gmc.gov.il; shaul.atar@gmail.com
OI Atar, Shaul/0000-0002-5097-5100
CR Abraham J, 2009, J AM COLL CARDIOL, V53, P1320, DOI 10.1016/j.jacc.2009.02.020
   Akashi YJ, 2015, NAT REV CARDIOL, V12, P387, DOI 10.1038/nrcardio.2015.39
   Bapat A, 2020, CASE REP CARDIOL, V2020, DOI 10.1155/2020/8842150
   Barbieri L, 2021, J PSYCHOSOM RES, V140, DOI 10.1016/j.jpsychores.2020.110297
   Barnicle R, 2021, J CLIN ULTRASOUND, V49, P413, DOI 10.1002/jcu.22918
   Bernardi Nicola, 2020, JACC Case Rep, V2, P1359, DOI 10.1016/j.jaccas.2020.06.008
   Bhattacharyya PJ, 2020, BMJ CASE REP, V13, DOI 10.1136/bcr-2020-239104
   Bikdeli B, 2020, J AM COLL CARDIOL, V75, P2950, DOI 10.1016/j.jacc.2020.04.031
   Boonen E, 2013, NEW ENGL J MED, V368, P1477, DOI 10.1056/NEJMoa1214969
   Bottiroli M, 2020, ESC HEART FAIL, V7, P4297, DOI 10.1002/ehf2.12912
   Brooks SK, 2020, LANCET, V395, P912, DOI [10.1016/S0140-6736(20)30460-8, 10.1016/S0140-6736(20)30460-8.]
   Buzon J, 2015, INTERNAL MED, V54, P2017, DOI 10.2169/internalmedicine.54.3606
   Chao CJ, 2020, ECHOCARDIOGR-J CARD, V37, P1465, DOI 10.1111/echo.14807
   Chhabra L, 2021, J ELECTROCARDIOL, V65, P28, DOI 10.1016/j.jelectrocard.2020.12.006
   Citro R, 2022, HEART FAIL CLIN, V18, P125, DOI 10.1016/j.hfc.2021.08.001
   Dabbagh Mohammed F, 2020, JACC Case Rep, V2, P1326, DOI 10.1016/j.jaccas.2020.04.009
   Dave S, 2020, A A PRACT, V14, DOI 10.1213/XAA.0000000000001304
   Delmas C, 2020, ESC HEART FAIL, V7, P2143, DOI 10.1002/ehf2.12871
   Dherange P, 2020, JACC-CLIN ELECTROPHY, V6, P1193, DOI 10.1016/j.jacep.2020.08.002
   Dweck MR, 2020, EUR HEART J-CARD IMG, V21, P949, DOI 10.1093/ehjci/jeaa178
   Elikowski Waldemar, 2018, Pol Merkur Lekarski, V45, P67
   Faircloth EL, 2019, CUREUS, V11, DOI 10.7759/cureus.4918
   Faqihi F, 2020, BMC CARDIOVASC DISOR, V20, DOI 10.1186/s12872-020-01665-0
   Fazlollahi A, 2022, REV MED VIROL, V32, DOI 10.1002/rmv.2318
   Frangieh AH, 2016, J AM HEART ASSOC, V5, DOI 10.1161/JAHA.116.003418
   Frohlich GM, 2012, INT J CARDIOL, V154, P328, DOI 10.1016/j.ijcard.2011.09.077
   Ghadri JR, 2018, EUR HEART J, V39, P2032, DOI 10.1093/eurheartj/ehy076
   Giustino G, 2020, J AM COLL CARDIOL, V76, P2011, DOI 10.1016/j.jacc.2020.08.059
   Giustino G, 2020, J AM COLL CARDIOL, V76, P628, DOI 10.1016/j.jacc.2020.05.068
   Golfeyz Shmuel, 2018, BMJ Case Rep, V11, DOI 10.1136/bcr-2018-226289
   Gomez JMD, 2020, BMJ CASE REP, V13, DOI 10.1136/bcr-2020-236811
   Gubbi S, 2020, LANCET DIABETES ENDO, V8, P978, DOI 10.1016/S2213-8587(20)30342-9
   Guo T, 2020, JAMA CARDIOL, V5, P811, DOI 10.1001/jamacardio.2020.1017
   Hegde S, 2020, OPEN HEART, V7, DOI 10.1136/openhrt-2020-001360
   Jabri A, 2020, JAMA NETW OPEN, V3, DOI 10.1001/jamanetworkopen.2020.14780
   Kariyanna Pramod Theetha, 2020, Am J Med Case Rep, V8, P350
   Kato K, 2017, HEART, V103, P1461, DOI 10.1136/heartjnl-2016-309783
   Khalid Yaser, 2020, HeartRhythm Case Rep, V6, P473, DOI 10.1016/j.hrcr.2020.05.020
   Kido K, 2017, J CARDIOVASC PHARM T, V22, P552, DOI 10.1177/1074248417708618
   Kochi AN, 2020, J CARDIOVASC ELECTR, V31, P1003, DOI 10.1111/jce.14479
   Koh MCY, 2021, ACTA CARDIOL SIN, V37, P204, DOI 10.6515/ACS.202103_37(2).20201221A
   Lozano A, 2014, INT J CARDIOL, V174, pE52, DOI 10.1016/j.ijcard.2014.04.033
   Lyon AR, 2016, EUR J HEART FAIL, V18, P8, DOI 10.1002/ejhf.424
   Madias JE, 2021, AM J CARDIOL, V141, P157, DOI 10.1016/j.amjcard.2020.12.004
   Madjid M, 2020, JAMA CARDIOL, V5, P831, DOI 10.1001/jamacardio.2020.1286
   Manzur-Sandoval D, 2021, ANN EMERG MED, V77, P264, DOI 10.1016/j.annemergmed.2020.07.037
   de Chazal HM, 2018, J AM COLL CARDIOL, V72, P1955, DOI 10.1016/j.jacc.2018.07.072
   Minhas Anum S, 2020, JACC Case Rep, V2, P1321, DOI 10.1016/j.jaccas.2020.04.023
   Moady Gassan, 2021, CJC Open, V3, P1249, DOI 10.1016/j.cjco.2021.05.011
   Moady G, 2021, ISR MED ASSOC J, V23, P149
   Moady G, 2021, ISR MED ASSOC J, V23, P107
   Moderato L, 2020, G ITAL CARDIOL, V21, P417, DOI 10.1714/3359.33323
   Nakamura M, 2019, J ARTIF ORGANS, V22, P330, DOI 10.1007/s10047-019-01112-8
   Nguyen D, 2020, EUR HEART J-CARD IMG, V21, P1052, DOI 10.1093/ehjci/jeaa152
   Nishiga M, 2020, NAT REV CARDIOL, V17, P543, DOI 10.1038/s41569-020-0413-9
   Okura H, 2021, J CARDIOL, V77, P361, DOI 10.1016/j.jjcc.2020.10.004
   Oyarzabal L, 2020, REV ESP CARDIOL, V73, P846, DOI [10.1016/j.rec.2020.06.022, 10.1016/j.recesp.2020.06.022]
   Panchal A, 2020, CUREUS J MED SCIENCE, V12, DOI 10.7759/cureus.11296
   Pasqualetto Maria Cristina, 2020, Eur J Case Rep Intern Med, V7, P001718, DOI 10.12890/2020_001718
   Paur H, 2012, CIRCULATION, V126, P697, DOI 10.1161/CIRCULATIONAHA.112.111591
   Pelliccia F, 2017, CIRCULATION, V135, P2426, DOI 10.1161/CIRCULATIONAHA.116.027121
   Picard MH, 2020, J AM SOC ECHOCARDIOG, V33, P674, DOI 10.1016/j.echo.2020.04.011
   Redfors B, 2021, J AM HEART ASSOC, V10, DOI 10.1161/JAHA.119.017290
   Rizzetto F, 2022, HEART FAIL REV, V27, P857, DOI 10.1007/s10741-021-10099-5
   Roca Elena, 2020, Eur J Case Rep Intern Med, V7, P001665, DOI 10.12890/2020_001665
   Sakihara S, 2007, ENDOCR J, V54, P631, DOI 10.1507/endocrj.K07-012
   Sala S, 2020, EUR HEART J, V41, P1861, DOI 10.1093/eurheartj/ehaa286
   Sang Charlie Joseph 3rd, 2020, JACC Case Rep, V2, P1356, DOI 10.1016/j.jaccas.2020.05.068
   Sattar Y, 2020, IJC HEART VASC, V29, DOI 10.1016/j.ijcha.2020.100580
   Sattar Y, 2020, CUREUS, V12, DOI 10.7759/cureus.6556
   Shi SB, 2020, EUR HEART J, V41, P2070, DOI 10.1093/eurheartj/ehaa408
   Shi SB, 2020, JAMA CARDIOL, V5, P802, DOI 10.1001/jamacardio.2020.0950
   Solano-Lopez J, 2020, EUR HEART J, V41, P3106, DOI 10.1093/eurheartj/ehaa390
   Staedtke V, 2018, NATURE, V564, P273, DOI 10.1038/s41586-018-0774-y
   Stiermaier T, 2018, CLIN RES CARDIOL, V107, P597, DOI 10.1007/s00392-018-1227-1
   Tanasa IA, 2020, EXP THER MED, V20, P2344, DOI 10.3892/etm.2020.8808
   Taza F, 2020, BMJ CASE REP, V13, DOI 10.1136/bcr-2020-236561
   Templin C, 2015, NEW ENGL J MED, V373, P929, DOI 10.1056/NEJMoa1406761
   Thakar S, 2011, PACE, V34, P1278, DOI 10.1111/j.1540-8159.2011.03151.x
   Titi L, 2021, CARDIOVASC PATHOL, V51, DOI 10.1016/j.carpath.2020.107314
   Torabi AJ, 2020, FUTUR CARDIOL, V17, P631, DOI 10.2217/fca-2020-0115
   Tsao CW, 2020, CIRC-CARDIOVASC IMAG, V13, DOI 10.1161/CIRCIMAGING.120.011222
   van Osch D, 2020, EUR HEART J-CASE REP, V4, DOI 10.1093/ehjcr/ytaa271
   Wickboldt N, 2012, AM J RESP CRIT CARE, V186, P1061, DOI 10.1164/ajrccm.186.10.1061
   Wittstein IS, 2016, HEART FAIL CLIN, V12, P485, DOI 10.1016/j.hfc.2016.06.012
   Wittstein IS, 2005, NEW ENGL J MED, V352, P539, DOI 10.1056/NEJMoa043046
   Wu F, 2020, NATURE, V579, P265, DOI 10.1038/s41586-020-2008-3
   Zhou F, 2020, LANCET, V395, P1054, DOI 10.1016/S0140-6736(20)30566-3
NR 88
TC 3
Z9 3
U1 0
U2 2
PU MDPI
PI BASEL
PA ST ALBAN-ANLAGE 66, CH-4052 BASEL, SWITZERLAND
SN 1010-660X
EI 1648-9144
J9 MEDICINA-LITHUANIA
JI Med. Lith.
PD FEB
PY 2022
VL 58
IS 2
AR 192
DI 10.3390/medicina58020192
PG 9
WC Medicine, General & Internal
WE Science Citation Index Expanded (SCI-EXPANDED)
SC General & Internal Medicine
GA ZT2OM
UT WOS:000768992800001
PM 35208516
OA gold, Green Published
DA 2023-05-13
ER

PT J
AU Carlton, EW
   Khattab, A
   Greaves, K
AF Carlton, Edward W.
   Khattab, Ahmed
   Greaves, Kim
TI Identifying Patients Suitable for Discharge After a Single-Presentation
   High-Sensitivity Troponin Result: A Comparison of Five Established Risk
   Scores and Two High-Sensitivity Assays
SO ANNALS OF EMERGENCY MEDICINE
LA English
DT Article
ID ACUTE MYOCARDIAL-INFARCTION; ACUTE CORONARY SYNDROME; CHEST-PAIN;
   EMERGENCY-DEPARTMENTS; EARLY-DIAGNOSIS; RULE; DEFINITIONS; VALIDATION;
   OUTCOMES; CARE
AB Study objective: We compare the ability of 5 established risk scores to identify patients with suspected acute coronary syndromes who are suitable for discharge after a modified single-presentation high-sensitivity troponin result.
   Methods: This was a prospective observational study conducted in a UK district general hospital emergency. department. Consecutive adults recruited with suspected acute coronary syndrome for whom attending physicians determined evaluation with serial troponin testing was required. Index tests were definitions of low risk applied to modified Goldman, Thrombolysis in Myocardial Infarction (TIMI), Global Registry of Acute Cardiac Events (GRACE), History, ECG, Age, Risk Factors, Troponin (HEART), and Vancouver Chest Pain Rule risk scores, incorporating either high-sensitivity troponin T or I results. The endpoint was acute myocardial infarction within 30 days. A test sensitivity threshold for acute myocardial infarction of 98% was chosen. Clinical utility was defined as a negative predictive value greater than or equal to 99.5% and identification of greater than 30% suitable for discharge.
   Results: Nine hundred fifty-nine patients underwent high-sensitivity troponin T analysis and 867 underwent high-sensitivity troponin I analysis. In the high-sensitivity troponin T group, 79 of 959 (8.2%) had an acute myocardial infarction and 66 of 867 (7.6%) in the high-sensitivity troponin I group. Two risk scores (GRACE <80 and HEART <3) did not have the potential to achieve a sensitivity of 98% with high-sensitivity troponin T, and 3 scores (Goldman <= 1, TIMI <= 1, and GRACE <= 80) with high-sensitivity troponin I. A TIMI score of 0 or less than or equal to land modified Goldman score less than or equal to 1 with high-sensitivity troponin T, and TIMI score of 0 and HEART score of less than or equal to 3 with high-sensitivity troponin I had the potential to achieve a negative predictive value greater than or equal to 99.5% while identifying greater than 30% of patients as suitable for immediate discharge.
   Conclusion: With established risk scores, it may be possible to identify.greater than 30% of patients suitable for discharge, with a negative predictive value greater than or equal to 99.5% for the diagnosis of acute myocardial infarction, using a single high-sensitivity troponin test result at presentation. There is variation in high-sensitivity troponin assays, which may have implications in introducing rapid rule-out protocols.
C1 [Carlton, Edward W.; Khattab, Ahmed] Bournemouth Univ, Sch Hlth & Social Care, Bournemouth, Dorset, England.
   [Carlton, Edward W.] Southmead Hosp, Emergency Dept, Bristol, Avon, England.
   [Greaves, Kim] Univ Sunshine Coast, Sunshine Coast Hosp & Hlth Serv, Dept Cardiol, Sippy Downs, Qld 4556, Australia.
C3 Bournemouth University; Southmead Hospital; University of the Sunshine
   Coast
RP Carlton, EW (通讯作者)，Bournemouth Univ, Sch Hlth & Social Care, Bournemouth, Dorset, England.
EM eddcarlton@gmail.com
OI Carlton, Edward/0000-0002-2064-4618
FU College of Emergency Medicine of the United Kingdom and Bournemouth
   University, United Kingdom; Abbott; AstraZeneca; Takeda UK
FX By Annals policy, all authors are required to disclose any and all
   commercial, financial, and other relationships in any way related to the
   subject of this article as per ICMJE conflict of interest guidelines
   (see www.icmje.org). The authors have stated that no such relationships
   exist and provided the following details: This study was funded by the
   College of Emergency Medicine of the United Kingdom and Bournemouth
   University, United Kingdom. Dr. Carlton has received funding from Abbott
   for related research. Dr. Greaves has received funding from AstraZeneca
   and Takeda UK for related research.
CR Amsterdam EA, 2010, CIRCULATION, V122, P1756, DOI 10.1161/CIR.0b013e3181ec61df
   Body R, 2014, EMERG MED J, V31, P872, DOI 10.1136/emermed-2014-203832
   Bossuyt PM, 2003, ANN INTERN MED, V138, P40, DOI 10.7326/0003-4819-138-1-200301070-00010
   Carlton EW, 2015, HEART, V101, P1041, DOI 10.1136/heartjnl-2014-307288
   Cullen L, 2014, AM J EMERG MED, V32, P129, DOI 10.1016/j.ajem.2013.10.021
   Cullen L, 2013, J AM COLL CARDIOL, V62, P1242, DOI 10.1016/j.jacc.2013.02.078
   Cullen L, 2010, EMERG MED AUSTRALAS, V22, P35, DOI 10.1111/j.1742-6723.2010.01256.x
   Goldman L, 1996, NEW ENGL J MED, V334, P1498, DOI 10.1056/NEJM199606063342303
   Goodacre SW, 2012, AM J EMERG MED, V30, P37, DOI 10.1016/j.ajem.2010.09.013
   Keller T, 2009, NEW ENGL J MED, V361, P868, DOI 10.1056/NEJMoa0903515
   Kline Jeffrey A, 2005, BMC Med Inform Decis Mak, V5, P26, DOI 10.1186/1472-6947-5-26
   Kline JA, 2014, ANN EMERG MED, V63, P275, DOI 10.1016/j.annemergmed.2013.08.023
   Luepker RV, 2003, CIRCULATION, V108, P2543, DOI 10.1161/01.CIR.0000100560.46946.EA
   Niska Richard, 2010, Natl Health Stat Report, P1
   Panju AA, 1998, JAMA-J AM MED ASSOC, V280, P1256, DOI 10.1001/jama.280.14.1256
   Pines JM, 2009, ACAD EMERG MED, V16, P617, DOI 10.1111/j.1553-2712.2009.00456.x
   Reichlin T, 2009, NEW ENGL J MED, V361, P858, DOI 10.1056/NEJMoa0900428
   Reilly BM, 2002, JAMA-J AM MED ASSOC, V288, P342, DOI 10.1001/jama.288.3.342
   Six A Jacob, 2013, Crit Pathw Cardiol, V12, P121, DOI 10.1097/HPC.0b013e31828b327e
   Stiell IG, 1999, ANN EMERG MED, V33, P437, DOI 10.1016/S0196-0644(99)70309-4
   Than M, 2013, INT J CARDIOL, V166, P752, DOI 10.1016/j.ijcard.2012.09.171
   Thokala P, 2012, HEART, V98, P1498, DOI 10.1136/heartjnl-2012-302188
   Thygesen K, 2012, CIRCULATION, V126, P2020, DOI 10.1161/CIR.0b013e31826e1058
   Thygesen K, 2012, EUR HEART J, V33, P2252, DOI 10.1093/eurheartj/ehs154
NR 24
TC 70
Z9 71
U1 1
U2 10
PU MOSBY-ELSEVIER
PI NEW YORK
PA 360 PARK AVENUE SOUTH, NEW YORK, NY 10010-1710 USA
SN 0196-0644
EI 1097-6760
J9 ANN EMERG MED
JI Ann. Emerg. Med.
PD DEC
PY 2015
VL 66
IS 6
BP 635
EP 645
DI 10.1016/j.annemergmed.2015.07.006
PG 11
WC Emergency Medicine
WE Science Citation Index Expanded (SCI-EXPANDED)
SC Emergency Medicine
GA CX6RG
UT WOS:000365828500016
PM 26260100
OA Green Accepted
DA 2023-05-13
ER

PT J
AU Kim, JW
   Stewart, R
   Lee, HJ
   Kang, HJ
   Kim, SW
   Shin, IS
   Kim, MC
   Hong, YJ
   Ahn, YK
   Jeong, MH
   Yoon, JS
   Kim, JM
AF Kim, Ju-Wan
   Stewart, Robert
   Lee, Hee-Joon
   Kang, Hee-Ju
   Kim, Sung-Wan
   Shin, Il-Seon
   Kim, Min-Chul
   Hong, Young-Joon
   Ahn, Young-Keun
   Jeong, Myung-Ho
   Yoon, Jin-Sang
   Kim, Jae-Min
TI Sleep problems associated with long-term mortality in acute coronary
   syndrome: Effects of depression comorbidity and treatment
SO GENERAL HOSPITAL PSYCHIATRY
LA English
DT Article
DE ACS; Insomnia; Depression; Medical management and interventions;
   Long-term outcome
ID ACUTE MYOCARDIAL-INFARCTION; ESCITALOPRAM TREATMENT; DURATION; INSOMNIA;
   RISK; CARE; METAANALYSIS; DISTURBANCE; SYMPTOMS; OUTCOMES
AB Objectives: The effects of sleep disturbance and its treatment on the prognosis of patients with acute coronary syndrome (ACS) are not well understood. This study investigated the impact of sleep disturbance on long-term all-cause mortality, according to depression comorbidity and treatment, in patients with ACS.
   Methods: A cross-sectional baseline study and a nested 24-week double-blind escitalopram-placebo controlled trial were carried out from May 2007 to March 2013; 5-12-year follow-up for all-cause mortality was conducted. A total of 1152 patients with ACS were stratified by baseline depression comorbidity and treatment allocation into four groups: no depression (N = 706), depression on escitalopram (N = 149), depression on placebo (N = 151), and depression on medical care as usual (CAU; N = 146). Sleep disturbance was evaluated by the Leeds Sleep Evaluation Questionnaire. During the 5-12-year follow-up, Kaplan-Meyer event rates for all-cause mortality were calculated; hazard ratios (HRs) using Cox regression models were estimated after adjustment for a range of covariates.
   Results: Worse sleep states at baseline increased long-term all-cause mortality in all patients (HRs 1.08-1.59). The associations between worse sleep states and long-term all-cause mortality were significant in patients without depression and in patients with depression who received CAU, but not in patients with depression who participated in the 24-week trial.
   Conclusions: Routine evaluations of sleep disturbance in ACS and further treatment allocation may contribute to reducing long-term mortality associated with the disease.
C1 [Kim, Ju-Wan; Lee, Hee-Joon; Kang, Hee-Ju; Kim, Sung-Wan; Shin, Il-Seon; Yoon, Jin-Sang; Kim, Jae-Min] Chonnam Natl Univ, Dept Psychiat, Med Sch, Gwangju, South Korea.
   [Kim, Min-Chul; Hong, Young-Joon; Ahn, Young-Keun; Jeong, Myung-Ho] Chonnam Natl Univ, Dept Cardiol, Med Sch, Gwangju, South Korea.
   [Stewart, Robert] Kings Coll London, Inst Psychiat Psychol & Neurosci, London, England.
   [Stewart, Robert] South London & Maudsley NHS Fdn Trust, London, England.
C3 Chonnam National University; Chonnam National University; RLUK- Research
   Libraries UK; University of London; King's College London; South London
   & Maudsley NHS Trust
RP Kim, JM (通讯作者)，Chonnam Natl Univ, Dept Psychiat, Med Sch, 160 Baekseoro, Kwangju 501757, South Korea.
EM jmkim@chonnam.ac.kr
RI shin, i/HKV-7951-2023
OI Jeong, Myung Ho/0000-0003-2424-810X
FU National Research Foundation of Korea [NRF- NRF-2019M3C7A1031345,
   NRF-2020R1A2C2003472]; National Institute for Health Research (NIHR)
   Biomedical Research Centre at South London and Maudsley NHS Foundation
   Trust and King's College London; Roche; GSK; Janssen; EPSRC
   [EP/N027280/1] Funding Source: UKRI; MRC [MC_PC_17214] Funding Source:
   UKRI
FX The study was funded by a grant of National Research Foundation of Korea
   Grant (NRF- NRF-2019M3C7A1031345), and was funded by National Research
   Foundation of Korea Grant (NRF-2020R1A2C2003472) to Professor J. -M.
   Kim. RS is part-funded by the National Institute for Health Research
   (NIHR) Biomedical Research Centre at South London and Maudsley NHS
   Foundation Trust and King's College London. RS is also a National
   Institute for Health Research (NIHR) Senior Investigator; the views
   expressed in this article are those of the authors and not necessarily
   those of the NHS, the NIHR, or the Department of Health. RS also
   declares the receipt of research funding in the last 5 years from Roche,
   Janssen and GSK. The funders had no role in study design; in the
   collection, analysis and interpretation of data; in the writing of the
   report; or in the decision to submit the paper for publication.
CR American Psychiatric Association, 1994, DIAGN STAT MAN MENT
   American Psychiatric Association, 2013, DIAGN STAT MAN MENT
   Anderson JL, 2013, J AM COLL CARDIOL, V61, pE179, DOI 10.1016/j.jacc.2013.01.014
   [Anonymous], 2020, P 2020 US ANN TECHN
   Barger LK, 2017, J AM HEART ASSOC, V6, DOI 10.1161/JAHA.117.006959
   BECK AT, 1961, ARCH GEN PSYCHIAT, V4, P561, DOI 10.1001/archpsyc.1961.01710120031004
   Breitling LP, 2012, EUR HEART J, V33, P2841, DOI 10.1093/eurheartj/ehs091
   Calkins H, 2017, J ARRYTHM, V33, P369, DOI 10.1016/j.joa.2017.08.001
   Coryell VT, 2013, INT HEART J, V54, P258, DOI 10.1536/ihj.54.258
   Cuijpers P, 2014, AM J PSYCHIAT, V171, P453, DOI 10.1176/appi.ajp.2013.13030325
   Davidson KW, 2010, ARCH INTERN MED, V170, P600, DOI 10.1001/archinternmed.2010.29
   Gottlieb DJ, 2006, SLEEP, V29, P1009, DOI 10.1093/sleep/29.8.1009
   Harvey AG, 2001, CLIN PSYCHOL REV, V21, P1037, DOI 10.1016/S0272-7358(00)00083-0
   Irwin MR, 2016, BIOL PSYCHIAT, V80, P40, DOI 10.1016/j.biopsych.2015.05.014
   Jaffe AS, 2006, AM HEART J, V152, P126, DOI 10.1016/j.ahj.2005.10.004
   Jarrin DC, 2018, J SLEEP RES, V27, DOI 10.1111/jsr.12663
   KILLIP T, 1967, AM J CARDIOL, V20, P457, DOI 10.1016/0002-9149(67)90023-9
   Kim JM, 2018, JAMA-J AM MED ASSOC, V320, P350, DOI 10.1001/jama.2018.9422
   Kim JM, 2015, SLEEP, V38, P1105, DOI 10.5665/sleep.4822
   Kim JM, 2015, J CLIN PSYCHIAT, V76, P62, DOI 10.4088/JCP.14m09281
   Konecny T, 2010, J AM COLL CARDIOL, V56, P742, DOI 10.1016/j.jacc.2010.04.032
   Lee KH, 2011, J AM COLL CARDIOL, V58, P1664, DOI 10.1016/j.jacc.2011.05.057
   Leineweber C, 2003, J PSYCHOSOM RES, V54, P121, DOI 10.1016/S0022-3999(02)00475-0
   Lesperance F, 2002, CIRCULATION, V105, P1049, DOI 10.1161/hc0902.104707
   Parker GB, 2019, AUST NZ J PSYCHIAT, V53, P148, DOI 10.1177/0004867418763730
   PARROTT AC, 1980, PSYCHOPHARMACOLOGY, V71, P173, DOI 10.1007/BF00434408
   Patel SR, 2006, AM J EPIDEMIOL, V164, P947, DOI 10.1093/aje/kwj280
   Roth GA, 2015, NEW ENGL J MED, V372, P1333, DOI 10.1056/NEJMoa1406656
   Schiza SE, 2010, SLEEP MED, V11, P149, DOI 10.1016/j.sleep.2009.07.016
   Schwartz M, 1998, J CLIN PSYCHIAT, V59, P20, DOI 10.4088/JCP.v59n0105
   Thombs BD, 2008, JAMA-J AM MED ASSOC, V300, P2161, DOI 10.1001/jama.2008.667
   Vgontzas AN, 2010, SLEEP, V33, P1159, DOI 10.1093/sleep/33.9.1159
   Wichniak A, 2012, CURR PHARM DESIGN, V18, P5802, DOI 10.2174/138161212803523608
NR 33
TC 5
Z9 6
U1 0
U2 4
PU ELSEVIER SCIENCE INC
PI NEW YORK
PA STE 800, 230 PARK AVE, NEW YORK, NY 10169 USA
SN 0163-8343
EI 1873-7714
J9 GEN HOSP PSYCHIAT
JI Gen. Hosp. Psych.
PD SEP-OCT
PY 2020
VL 66
BP 125
EP 132
DI 10.1016/j.genhosppsych.2020.08.004
PG 8
WC Psychiatry
WE Science Citation Index Expanded (SCI-EXPANDED); Social Science Citation Index (SSCI)
SC Psychiatry
GA NU8NL
UT WOS:000573894600019
PM 32836109
DA 2023-05-13
ER

PT J
AU Gallerani, M
   Pala, M
   Fabbian, F
   De Giorgi, A
AF Gallerani, Massimo
   Pala, Marco
   Fabbian, Fabio
   De Giorgi, Alfredo
TI Acute cholestasis as uncommon onset of Kawasaki disease: a case report
SO BMC GASTROENTEROLOGY
LA English
DT Article
DE Kawasaki disease; Mucocutaneous lymph node syndrome; Acute cholestasis;
   Jaundice
ID JAUNDICE
AB Background Kawasaki disease (KD) or mucocutaneous lymph node syndrome is a vasculitis that mostly occurs in young children. Adult-onset KD (AKD) is rare and often misdiagnosed. Here we report a rare case of KD with cholestasis as principal symptom. Case presentation A 43-year-old caucasian man was admitted to our hospital for high fever, lack of appetite related to nausea and vomiting, headache and significant malaise. Physical examination highlighted fever, increasing jaundice, bilateral laterocervical lymph nodes, erythema of the palms, and strikingly red lips and conjunctiva. The clinical course was complicated by arterial hypotension, tachycardia, decreasing haemoglobin, increasing acute phase reactants tests, and multiorgan failure. Due to cardiovascular instability the patient was admitted to the local Intensive Care Unit. Chest X-ray, abdominal ultrasound, chest and abdominal CT and Colangio Magnetic Resonance were normal. Jaundice was investigated and infections, autoimmune diseases or drugs adverse reactions, were excluded. Also coronary artery computed tomography was carried out excluding coronary artery aneurysms. Broad-spectrum antibiotics were not effective. After exclusion other possible conditions, diagnosis of KD was set. He was treated with high doses of corticosteroids and acetylsalicylic acid and clinical conditions as well as laboratory exams improved. Conclusions This report dealing with an adult onset of atypical KD may be of benefit to physicians of various specialties, including primary care doctors, hospital internists, intensivists and gastroenterologists due to its peculiarities. It demonstrates that a case of prolonged fever unresponsive to antibiotics and related to cholestatic jaundice, oedema or erythema of the extremity associated with desquamation of feet and hands, and red eyes, may suggest atypical form of KD.
C1 [Gallerani, Massimo] Azienda Osped Univ AOU Ferrara, Dept Med, Unit Internal Med, Via Aldo Moro 8, I-44124 Ferrara, Italy.
   [Pala, Marco; De Giorgi, Alfredo] Azienda Osped Univ AOU Ferrara, Unit Internal Med, Ferrara, Italy.
   [Fabbian, Fabio] Univ Ferrara, Fac Med Pharm & Prevent, Dept Med Sci, Clin Med Unit, Ferrara, Italy.
C3 University of Ferrara; Arcispedale Sant'Anna; University of Ferrara;
   Arcispedale Sant'Anna; University of Ferrara
RP Gallerani, M (通讯作者)，Azienda Osped Univ AOU Ferrara, Dept Med, Unit Internal Med, Via Aldo Moro 8, I-44124 Ferrara, Italy.
EM m.gallerani@ospfe.it
RI De Giorgi, Alfredo/AAB-9926-2022
OI De Giorgi, Alfredo/0000-0002-0903-7825
CR AMANO S, 1979, JPN CIRC J, V43, P741, DOI 10.1253/jcj.43.741
   BADERMEUNIER B, 1992, J PEDIATR-US, V120, P750, DOI 10.1016/S0022-3476(05)80239-2
   Baumer JH, 2006, COCHRANE DB SYST REV, DOI 10.1002/14651858.CD004175.pub2
   Centenari C, 2008, DIG LIVER DIS, V40, pA104, DOI 10.1016/j.dld.2008.07.287
   de Graeff N, 2019, RHEUMATOLOGY, V58, P672, DOI 10.1093/rheumatology/key344
   Denby KJ, 2017, HEART, V103, P1760, DOI 10.1136/heartjnl-2017-311774
   Drago F, 2015, DERMATOLOGY, V231, P5, DOI 10.1159/000381911
   ElAdawy M, 2011, PEDIATR INFECT DIS J, V30, P141, DOI 10.1097/INF.0b013e3181f6fe2a
   Fabi M, 2018, PLOS ONE, V13, DOI 10.1371/journal.pone.0202658
   Falcini F, 2000, CLIN EXP RHEUMATOL, V18, P779
   Fradin KN, 2013, J ADOLESCENT HEALTH, V52, P131, DOI 10.1016/j.jadohealth.2012.06.007
   Fraison JB, 2016, AUTOIMMUN REV, V15, P242, DOI 10.1016/j.autrev.2015.11.010
   Gehrmann A, 2018, MED J AUSTRALIA, V208, P250, DOI 10.5694/mja17.00949
   Granel B, 2004, J GASTROEN HEPATOL, V19, P713, DOI 10.1111/j.1440-1746.2002.02903.x
   Ibanez-Alcalde M, 2012, PEDIATR INFECT DIS J, V31, P766, DOI 10.1097/INF.0b013e318253a1d8
   Koca T, 2018, INT J RHEUM DIS, V21, P2046, DOI 10.1111/1756-185X.12700
   Kontopoulou Theano, 2015, J Med Case Rep, V9, P75, DOI 10.1186/s13256-015-0516-9
   McCrindle BW, 2017, CIRCULATION, V135, pE927, DOI 10.1161/CIR.0000000000000484
   Ogawa S, 2014, CIRC J, V78, P2521, DOI 10.1253/circj.CJ-66-0096
   Pilania Rakesh Kumar, 2018, World J Clin Pediatr, V7, P27, DOI 10.5409/wjcp.v7.i1.27
   Ramphul Kamleshun, 2018, Arch Med Sci Atheroscler Dis, V3, pe41, DOI 10.5114/amsad.2018.74522
   Safa G, 2013, CASE REP DERMATOL, V5, P1, DOI 10.1159/000346567
   Seve P, 2011, REV MED INTERNE, V32, P17, DOI 10.1016/j.revmed.2010.04.006
   Valentini P, 2008, DIGEST LIVER DIS, V40, P582, DOI 10.1016/j.dld.2007.10.010
   Watanabe Toru, 2018, World J Clin Pediatr, V7, P83, DOI 10.5409/wjcp.v7.i3.83
   Yu Jeong Jin, 2015, World J Clin Pediatr, V4, P135, DOI 10.5409/wjcp.v4.i4.135
   Zhu FH, 2016, CURR INFECT DIS REP, V18, DOI 10.1007/s11908-016-0538-5
NR 27
TC 2
Z9 2
U1 0
U2 4
PU BMC
PI LONDON
PA CAMPUS, 4 CRINAN ST, LONDON N1 9XW, ENGLAND
EI 1471-230X
J9 BMC GASTROENTEROL
JI BMC Gastroenterol.
PD OCT 28
PY 2020
VL 20
IS 1
AR 357
DI 10.1186/s12876-020-01495-6
PG 6
WC Gastroenterology & Hepatology
WE Science Citation Index Expanded (SCI-EXPANDED)
SC Gastroenterology & Hepatology
GA OP5DL
UT WOS:000588103800001
PM 33115450
OA Green Published, gold
DA 2023-05-13
ER

PT J
AU Dallan, LAP
   Dae, M
   Giannetti, NS
   Polastri, TF
   Lima, MKF
   Rochitte, CE
   Hajjar, LA
   Martin, CYBS
   Lima, FG
   Nicolau, JC
   de Oliveira, MT
   Dallan, LAO
   da Silva, EER
   Filho, RK
   Abizaid, A
   Neto, PAL
   Timerman, S
AF Palma Dallan, Luis Augusto
   Dae, Michael
   Giannetti, Natali Schiavo
   Polastri, Tathiane Facholi
   Frossard Lima, Marian Keiko
   Rochitte, Carlos Eduardo
   Hajjar, Ludhmila Abrahao
   Bernoche San Martin, Claudia Yanet
   Lima, Felipe Gallego
   Nicolau, Jose Carlos
   de Oliveira Jr, Mucio Tavares
   Oliveira Dallan, Luis Alberto
   Ribeiro da Silva, Expedito Eustaquio
   Filho, Roberto Kalil
   Abizaid, Alexandre
   Lemos Neto, Pedro Alves
   Timerman, Sergio
TI Endovascular therapeutic hypothermia adjunctive to percutaneous coronary
   intervention in acute myocardial infarction: realistic simulation as a
   game changer
SO REVIEWS IN CARDIOVASCULAR MEDICINE
LA English
DT Article
DE Therapeutic hypothermia; ST elevation myocardial infarction (STEMI);
   Percutaneous coronary intervention (PCI); Acute coronary syndrome (ACS);
   Coronary disease; Simulation; Training; Educational debriefing
ID EUROPEAN RESUSCITATION COUNCIL; AMERICAN-HEART-ASSOCIATION;
   CARDIOPULMONARY; TEMPERATURE; GUIDELINES; UPDATE; CARE
AB Background: Endovascular therapeutic hypothermia (ETH) reduces the damage by ischemia/reperfusion cell syndrome in cardiac arrest and has been studied as an adjuvant therapy to percutaneous coronary intervention (PCI) in ST-elevation myocardial infarction (STEMI). New available advanced technology allows cooling much faster, but there is paucity of resources for training to avoid delays in door-to-balloon time (DTB) due to ETU and subsequently coronary reperfusion, which would derail the procedure. The aim of the study was to describe the process for the development of a simulation, training & educational protocol for the multidisciplinary team to perform optimized ETH as an adjunctive therapy for STEMI. Methods and results: We developed an optimized simulation protocol using modern mannequins in different realistic scenarios for the treatment of patients undergoing ETH adjunctive to PCI for STEN s starting from the emergency room, through the CathLab, and to the intensive care unit (ICU) using the Proteus (R) Endovascular System (loll Circulation Inc (TM), San Jose, CA, USA). The primary endpoint was door-to-balloon (DTB) time. We successfully trained 361 multidisciplinary professionals in realistic simulation using modern mannequins and sham situations in divisions of the hospital where real patients would be treated. The focus of simulation and training was logistical optimization and educational debriefing with strategies to reduce waste of time in patient's transportation from different departments, and avoiding excessive rewanning during transfer. Afterwards, the EHT protocol was successfully validated in a trial randomizing 50 patients for 18 minutes cooling before coronary recanalization at the target temperature of 32 +/- 1.0 degrees C or PCI-only. A total of 35 patients underwent FM (85.7% [30/35] in 90 +/- 15 minutes), without delays in the mean door-to-balloon time for primary PCI when compared to 15 control group patients (92.1 minutes versus 87 minutes, respectively; p = 0.509). Conclusions: Realistic simulation, intensive training and educational debriefing for the multidisciplinary team propitiated feasible endovascular therapeutic hypothermia as an adjuvant therapy to primary PCI in STEM.
C1 [Palma Dallan, Luis Augusto; Giannetti, Natali Schiavo; Polastri, Tathiane Facholi; Frossard Lima, Marian Keiko; Rochitte, Carlos Eduardo; Hajjar, Ludhmila Abrahao; Bernoche San Martin, Claudia Yanet; Lima, Felipe Gallego; Nicolau, Jose Carlos; de Oliveira Jr, Mucio Tavares; Oliveira Dallan, Luis Alberto; Ribeiro da Silva, Expedito Eustaquio; Filho, Roberto Kalil; Abizaid, Alexandre; Lemos Neto, Pedro Alves; Timerman, Sergio] Univ Sao Paulo, Sch Med, InCor Heart Inst, Dept Cardiol, BR-05403900 Sao Paulo, Brazil.
   [Palma Dallan, Luis Augusto] Case Western Reserve Univ, Univ Hosp Cleveland Med Ctr, Harrington Heart & Vasc Inst, Sch Med, Cleveland, OH 44106 USA.
   [Dae, Michael] Univ Calif San Francisco, Dept Radiol, San Francisco, CA 94143 USA.
C3 Universidade de Sao Paulo; Case Western Reserve University; University
   Hospitals of Cleveland; University of California System; University of
   California San Francisco
RP Dallan, LAP (通讯作者)，Univ Sao Paulo, Sch Med, InCor Heart Inst, Dept Cardiol, BR-05403900 Sao Paulo, Brazil.; Dallan, LAP (通讯作者)，Case Western Reserve Univ, Univ Hosp Cleveland Med Ctr, Harrington Heart & Vasc Inst, Sch Med, Cleveland, OH 44106 USA.
EM luisdallan@yahoo.com
RI Lemos, Pedro/G-5758-2013; Tavares de Oliveira Jr, Múcio/GPX-3653-2022;
   Hajjar, Ludhmila/HKO-6270-2023; ROCHITTE, CARLOS EDUARDO/GYH-2098-2022
OI Lemos, Pedro/0000-0002-6782-750X; ROCHITTE, CARLOS
   EDUARDO/0000-0003-4505-3344; Abizaid, Alexandre/0000-0001-8689-9990;
   Tavares de Oliveira Jr, Mucio/0000-0001-9413-3792; da Silva,
   Expedito/0000-0002-2701-853X; Lima, Felipe/0000-0003-1204-5743
FU Zoll Circulation Inc; CoordenacAo de Aperfeicoamento de Pessoal de Nivel
   Superior-Brasil (CAPES) [001]
FX This study was financed in part by Zoll Circulation Inc and in part by
   the CoordenacAo de Aperfeicoamento de Pessoal de Nivel Superior-Brasil
   (CAPES) -Finance Code 001.
CR [Anonymous], 2015, ELECT RANDOMIZATION
   Bernoche C, 2019, ARQ BRAS CARDIOL, V113, P449, DOI 10.5935/abc.20190203
   Cheng A, 2016, SIMUL HEALTHC, V11, P238, DOI [10.1097/SIH.0000000000000150, 10.1136/bmjstel-2016-000124]
   Cooper JB, 2008, POSTGRAD MED J, V84, P563, DOI 10.1136/qshc.2004.009886
   Dae MW, 2002, AM J PHYSIOL-HEART C, V282, pH1584, DOI 10.1152/ajpheart.00980.2001
   Davis LE, 2013, AM J PHARM EDUC, V77, DOI 10.5688/ajpe77359
   Delasobera BE, 2010, RESUSCITATION, V81, P217, DOI 10.1016/j.resuscitation.2009.10.013
   DeMaria S, 2016, MED TEACH, V38, P730, DOI 10.3109/0142159X.2016.1150986
   Dixon SR, 2002, J AM COLL CARDIOL, V40, P1928, DOI 10.1016/S0735-1097(02)02567-6
   Dreifuerst KT, 2012, J NURS EDUC, V51, P326, DOI 10.3928/01484834-20120409-02
   Duncker DJ, 1996, AM J PHYSIOL-HEART C, V270, pH1189, DOI 10.1152/ajpheart.1996.270.4.H1189
   Endacott R, 2019, BMJ SIMUL TECHNOL EN, V5, P61, DOI 10.1136/bmjstel-2017-000297
   Erlinge D, 2015, THER HYPOTHERMIA TEM, V5, P77, DOI 10.1089/ther.2015.0009
   Erlinge D, 2014, J AM COLL CARDIOL, V63, P1857, DOI 10.1016/j.jacc.2013.12.027
   Erlinge D, 2011, THER HYPOTHERMIA TEM, V1, DOI 10.1089/ther.2011.0008
   Fanning Ruth M, 2007, Simul Healthc, V2, P115, DOI 10.1097/SIH.0b013e3180315539
   Gotberg M, 2010, CIRC-CARDIOVASC INTE, V3, P400, DOI 10.1161/CIRCINTERVENTIONS.110.957902
   Hausenloy DJ, 2013, J CLIN INVEST, V123, P92, DOI 10.1172/JCI62874
   Hazinski MF, 2010, CIRCULATION, V122, P8250, DOI 10.1161/CIRCULATIONAHA.110.970897
   Hoadley Theresa A, 2009, Nurs Educ Perspect, V30, P91
   Levine GN, 2016, CATHETER CARDIO INTE, V87, P1001, DOI 10.1002/ccd.26325
   Monsieurs KG, 2015, RESUSCITATION, V95, P1, DOI 10.1016/j.resuscitation.2015.07.038
   Neumar RW, 2015, CIRCULATION, V132, pS315, DOI 10.1161/CIR.0000000000000252
   Neumar RW, 2008, CIRCULATION, V118, P2452, DOI 10.1161/CIRCULATIONAHA.108.190652
   Nichol G, 2015, CIRC-CARDIOVASC INTE, V8, DOI 10.1161/CIRCINTERVENTIONS.114.001965
   Noc Marko, 2017, EuroIntervention, V13, pe531, DOI 10.4244/EIJ-D-17-00279
   O'Gara PT, 2013, J AM COLL CARDIOL, V61, pE78, DOI [10.1016/j.jacc.2012.11.019, 10.1161/01.cir.0000440804.93914.d8, 10.1161/CIR.0b013e3182742cf6]
   O'Neill WW, 2005, J AM COLL CARDIOL, V45, P1117, DOI 10.1016/j.jacc.2005.01.006
   Dallan LAP, 2021, THER HYPOTHERMIA TEM, V11, P135, DOI 10.1089/ther.2020.0018
   Piegas LS, 2015, ARQ BRAS CARDIOL, V105, P1, DOI 10.5935/abc.20150107
   Rodgers DL, 2009, SIMUL HEALTHC, V4, P200, DOI 10.1097/SIH.0b013e3181b1b877
   Wayne DB, 2008, CHEST, V133, P56, DOI 10.1378/chest.07-0131
   Willms JF, 2019, NEUROCRIT CARE, V30, P149, DOI 10.1007/s12028-018-0588-7
   Yellow DM., 2007, NEW ENGL J MED, V357, P1121, DOI [10.1056/NEJMra071667, DOI 10.1056/NEJMRA071667]
NR 34
TC 0
Z9 0
U1 0
U2 0
PU IMR PRESS
PI ROBINSON
PA 112 ROBINSON RD, ROBINSON, SINGAPORE
SN 1530-6550
EI 2153-8174
J9 REV CARDIOVASC MED
JI Rev. Cardiovasc. Med.
PD MAR 17
PY 2022
VL 23
IS 3
AR 104
DI 10.31083/j.rcm2303104
PG 9
WC Cardiac & Cardiovascular Systems
WE Science Citation Index Expanded (SCI-EXPANDED)
SC Cardiovascular System & Cardiology
GA 0Y0QE
UT WOS:000790101500007
PM 35345271
OA gold, Green Submitted
DA 2023-05-13
ER

PT J
AU Bertrand, MJ
   Tardif, JC
AF Bertrand, Marie-Jeanne
   Tardif, Jean-Claude
TI Inflammation and beyond: new directions and emerging drugs for treating
   atherosclerosis
SO EXPERT OPINION ON EMERGING DRUGS
LA English
DT Review
DE Atherosclerosis; inflammation; statins; cardiovascular disease;
   C-reactive protein; tumor necrosis factor alpha; P-selectin;
   interleukin-1; p38 MAP kinase; serpin; leukotrienes
ID C-REACTIVE PROTEIN; DENSITY-LIPOPROTEIN CHOLESTEROL; ACUTE CORONARY
   SYNDROMES; SUBTILISIN/KEXIN TYPE 9; HETEROZYGOUS FAMILIAL
   HYPERCHOLESTEROLEMIA; SELECTIN ANTAGONIST INCLACUMAB; TRIGLYCERIDE
   TRANSFER PROTEIN; ACUTE MYOCARDIAL-INFARCTION; LIPID-LOWERING THERAPY;
   MONOCLONAL-ANTIBODY
AB Introduction: Cardiovascular ( CV) atherosclerotic disease remains the leading cause of morbidity and mortality worldwide, despite the advances in contemporary therapies. Inflammation is an important process in atherosclerosis, leading to plaque rupture and acute coronary syndrome. Although statin therapy has substantially reduced CV events in primary and secondary prevention, many treated patients will have recurrent adverse CV events despite the standard of care. Thus, drug development aiming to target inflammatory pathways seems a promising avenue for novel therapies in atherosclerosis.
   Areas covered: Statins have been extensively studied and are the most effective lipid-lowering drugs available for CV prevention. Novel anti-inflammatory drugs are being tested in Phase II and III trials, targeting pathways like interleukin-1, leukotrienes, TNF-alpha, P-selectin, CCL2-CCR2 and MAP Kinase.
   Expert opinion: Novel anti-inflammatory therapies seem promising additions to address the residual CV risk present despite the current standard of care, but large clinical trials have not yet shown beneficial effects on clinical events. PCSK9 inhibitors have been shown to substantially reduce LDL-C, however their long-term safety and effects on CV risk are currently being investigated. Pharmacogenomics holds great potential in future lipid trials, enabling the identification of patients who will respond with greater benefits and smaller risk to therapies and to decrease failure rates in drug development, as genotype-dependent effects of the CETP inhibitor dalcetrapib were shown in the dalOUTCOMES and dal-PLAQUE-2 trials.
C1 [Bertrand, Marie-Jeanne; Tardif, Jean-Claude] Montreal Heart Inst, Dept Med, Montreal, PQ H1T 1C8, Canada.
C3 Universite de Montreal
RP Tardif, JC (通讯作者)，Montreal Heart Inst, 5000 Belanger St, Montreal, PQ H1T 1C8, Canada.
EM jean-claude.tardif@icm-mhi.org
CR Abbate A, 2015, AM J CARDIOL, V115, P288, DOI 10.1016/j.amjcard.2014.11.003
   Abifadel M, 2003, NAT GENET, V34, P154, DOI 10.1038/ng1161
   Abifadel M, 2010, EXPERT OPIN THER PAT, V20, P1547, DOI 10.1517/13543776.2010.518615
   Abifadel M, 2009, HUM MUTAT, V30, P520, DOI 10.1002/humu.20882
   Aikawa M, 2001, CIRCULATION, V103, P276
   Aim-High I., 2011, NEW ENGL J MED, V365, P2255, DOI DOI 10.1056/NEJM0A1107579
   Albers JJ, 2013, J AM COLL CARDIOL, V62, P1575, DOI 10.1016/j.jacc.2013.06.051
   Albert MA, 2001, JAMA-J AM MED ASSOC, V286, P64, DOI 10.1001/jama.286.1.64
   Alwan A, 2011, GLOBAL STATUS REPORT ON NONCOMMUNICABLE DISEASES 2010, P9
   AMENTO EP, 1991, ARTERIOSCLER THROMB, V11, P1223, DOI 10.1161/01.ATV.11.5.1223
   Anderson TJ, 2014, CAN J CARDIOL, V30, P377, DOI 10.1016/j.cjca.2014.01.009
   Antonopoulos AS, 2012, CURR PHARM DESIGN, V18, P1519
   Asanuma H, 2004, J CARDIOVASC PHARM, V43, P574, DOI 10.1097/00005344-200404000-00013
   Ascer E, 2004, ATHEROSCLEROSIS, V177, P161, DOI 10.1016/j.atherosclerosis.2004.07.003
   Avis HJ, 2010, J AM COLL CARDIOL, V55, P1121, DOI 10.1016/j.jacc.2009.10.042
   Back M, 2015, NAT REV CARDIOL, V12, P199, DOI 10.1038/nrcardio.2015.5
   Baigent C, 2010, LANCET, V376, P1670, DOI 10.1016/S0140-6736(10)61350-5
   Baigent C, 2005, LANCET, V366, P1267, DOI 10.1016/S0140-6736(05)67394-1
   Baigent C, 2011, LANCET, V377, P2181, DOI 10.1016/S0140-6736(11)60739-3
   Ballantyne CM, 2015, AM J CARDIOL, V115, P1212, DOI 10.1016/j.amjcard.2015.02.006
   Barter PJ, 2007, NEW ENGL J MED, V357, P2109, DOI 10.1056/NEJMoa0706628
   Berman JP, 2013, EXPERT OPIN EMERG DR, V18, P193, DOI 10.1517/14728214.2013.801453
   Bitto A, 2010, J VASC SURG, V52, P1015, DOI 10.1016/j.jvs.2010.05.116
   Blom DJ, 2014, NEW ENGL J MED, V370, P1809, DOI 10.1056/NEJMoa1316222
   Boekholdt SM, 2014, J AM COLL CARDIOL, V64, P485, DOI 10.1016/j.jacc.2014.02.615
   Boffa MB, 2004, CLIN BIOCHEM, V37, P333, DOI 10.1016/j.clinbiochem.2003.12.007
   Bohula EA, 2015, CIRCULATION, V132, P1224, DOI 10.1161/CIRCULATIONAHA.115.018381
   Boisvert WA, 1998, J CLIN INVEST, V101, P353, DOI 10.1172/JCI1195
   Braunwald E, 2012, EUR HEART J, V33, P430, DOI 10.1093/eurheartj/ehr310
   BRENSIKE JF, 1984, CIRCULATION, V69, P313, DOI 10.1161/01.CIR.69.2.313
   Bulgarelli A, 2012, J CARDIOVASC PHARM, V59, P308, DOI 10.1097/FJC.0b013e318241c385
   Cameron J, 2006, HUM MOL GENET, V15, P1551, DOI 10.1093/hmg/ddl077
   Cannon CP, 2015, NEW ENGL J MED, V372, P2387, DOI 10.1056/NEJMoa1410489
   Cannon CP, 2004, NEW ENGL J MED, V350, P1495, DOI 10.1056/NEJMoa040583
   Choi HK, 2002, LANCET, V359, P1173, DOI 10.1016/S0140-6736(02)08213-2
   Cohen JC, 2006, NEW ENGL J MED, V354, P1264, DOI 10.1056/NEJMoa054013
   Crittenden DB, 2012, J RHEUMATOL, V39, P1458, DOI 10.3899/jrheum.111533
   CRONSTEIN BN, 1993, J CLIN INVEST, V92, P2675, DOI 10.1172/JCI116884
   Cuchel M, 2013, LANCET, V381, P40, DOI 10.1016/S0140-6736(12)61731-0
   Cutolo M, 2001, ANN RHEUM DIS, V60, P729, DOI 10.1136/ard.60.8.729
   Dadu RT, 2014, NAT REV CARDIOL, V11, P563, DOI 10.1038/nrcardio.2014.84
   Davies MJ, 1996, CIRCULATION, V94, P2013, DOI 10.1161/01.CIR.94.8.2013
   Di Bartolo B, 2016, CURR CARDIOL REP, V18, DOI 10.1007/s11886-016-0724-y
   Dube JB, 2012, CURR OPIN LIPIDOL, V23, P133, DOI 10.1097/MOL.0b013e32835111d8
   Duchatelle V, 2012, CAN J CARDIOL, V28, P678, DOI 10.1016/j.cjca.2012.05.003
   Elkhawad M, 2012, JACC-CARDIOVASC IMAG, V5, P911, DOI 10.1016/j.jcmg.2012.02.016
   Erqou S, 2009, JAMA-J AM MED ASSOC, V302, P412, DOI 10.1001/jama.2009.1063
   Falk E, 2006, J AM COLL CARDIOL, V47, pC7, DOI 10.1016/j.jacc.2005.09.068
   Fasano T, 2007, ARTERIOSCL THROM VAS, V27, P677, DOI 10.1161/01.ATV.0000255311.26383.2f
   Fulcher J, 2015, LANCET, V385, P1397, DOI 10.1016/S0140-6736(14)61368-4
   Funk CD, 2005, NAT REV DRUG DISCOV, V4, P664, DOI 10.1038/nrd1796
   GALIS ZS, 1994, J CLIN INVEST, V94, P2493, DOI 10.1172/JCI117619
   Gaztanaga J, 2015, ATHEROSCLEROSIS, V240, P53, DOI 10.1016/j.atherosclerosis.2015.02.027
   Genest J, 2003, J INHERIT METAB DIS, V26, P267, DOI 10.1023/A:1024449603891
   Gilbert J, 2011, AM J CARDIOL, V107, P906, DOI 10.1016/j.amjcard.2010.11.005
   Ginsberg HN, 2010, NEW ENGL J MED, V362, P1563, DOI 10.1056/NEJMoa1001282
   Giugliano RP, 2012, LANCET, V380, P2007, DOI 10.1016/S0140-6736(12)61770-X
   Glass CK, 2001, CELL, V104, P503, DOI 10.1016/S0092-8674(01)00238-0
   GlobalData, 2014, EPICAST REP DYSL EP
   GlobalData PharmaPoint, 2015, PHARMAPOINT DYSL GLO
   Greenberg JD, 2011, ANN RHEUM DIS, V70, P576, DOI 10.1136/ard.2010.129916
   Hahn C, 2009, NAT REV MOL CELL BIO, V10, P53, DOI 10.1038/nrm2596
   Hakonarson H, 2005, JAMA-J AM MED ASSOC, V293, P2245, DOI 10.1001/jama.293.18.2245
   Hansson GK, 2015, J INTERN MED, V278, P483, DOI 10.1111/joim.12406
   Hansson GK, 2006, NAT REV IMMUNOL, V6, P508, DOI 10.1038/nri1882
   Haynes R, 2013, EUR HEART J, V34, P1279, DOI 10.1093/eurheartj/eht055
   Heinonen T. M., 2011, Clinical Investigation, V1, P795
   Hovingh GK, 2015, LANCET, V386, P452, DOI 10.1016/S0140-6736(15)60158-1
   Ikonomidis I, 2008, CIRCULATION, V117, P2662, DOI 10.1161/CIRCULATIONAHA.107.731877
   Ikonomidis I, 2014, CIRC-CARDIOVASC IMAG, V7, P619, DOI 10.1161/CIRCIMAGING.113.001193
   Ingelsson E, 2012, J ALLERGY CLIN IMMUN, V129, P702, DOI 10.1016/j.jaci.2011.11.052
   Jackevicius CA, 2013, JAMA INTERN MED, V173, P1379, DOI 10.1001/jamainternmed.2013.6489
   Jacobson TA, 2013, MAYO CLIN PROC, V88, P1294, DOI 10.1016/j.mayocp.2013.09.003
   Jacobsson LTH, 2005, J RHEUMATOL, V32, P1213
   Jun M, 2010, LANCET, V375, P1875, DOI 10.1016/S0140-6736(10)60656-3
   Kaptoge S, 2010, LANCET, V375, P132, DOI 10.1016/S0140-6736(09)61717-7
   Kassner U, 2015, ATHEROSCLEROSIS SUPP, V18, P263, DOI 10.1016/j.atherosclerosissup.2015.02.039
   Kastelein JJP, 2008, NEW ENGL J MED, V358, P1431, DOI 10.1056/NEJMoa0800742
   Keech A, 2005, LANCET, V366, P1849, DOI 10.1016/S0140-6736(05)67667-2
   Keene D, 2014, BMJ-BRIT MED J, V349, DOI 10.1136/bmj.g4379
   Khan R, 2015, ATHEROSCLEROSIS, V240, P497, DOI 10.1016/j.atherosclerosis.2015.04.783
   Khera AV, 2014, CIRCULATION, V129, P635, DOI 10.1161/CIRCULATIONAHA.113.004406
   Kissel CK, 2012, CAN J CARDIOL, V28, P251, DOI 10.1016/j.cjca.2011.12.008
   Koenig W, 2004, CIRCULATION, V109, P1349, DOI 10.1161/01.CIR.0000120707.98922.E3
   Koren MJ, 2014, J AM COLL CARDIOL, V63, P2531, DOI 10.1016/j.jacc.2014.03.018
   Koren MJ, 2012, LANCET, V380, P1995, DOI 10.1016/S0140-6736(12)61771-1
   Kragholm K, 2015, DRUG DES DEV THER, V9, P4279, DOI 10.2147/DDDT.S69546
   Landray MJ, 2014, NEW ENGL J MED, V371, P203, DOI 10.1056/NEJMoa1300955
   Larsen CM, 2007, NEW ENGL J MED, V356, P1517, DOI 10.1056/NEJMoa065213
   Leebmann J, 2013, CIRCULATION, V128, P2567, DOI 10.1161/CIRCULATIONAHA.113.002432
   Lehnigk B, 1998, EUR RESPIR J, V11, P617
   Libby P, 2002, NATURE, V420, P868, DOI [10.1038/nature01323, 10.1161/ATVBAHA.108.179705]
   Libby P, 2007, AM J CARDIOL, V99, p27B, DOI 10.1016/j.amjcard.2006.11.004
   Libby P, 2014, CIRC RES, V114, P1867, DOI 10.1161/CIRCRESAHA.114.302699
   Libby P, 2013, NEW ENGL J MED, V368, P2004, DOI 10.1056/NEJMra1216063
   Libby P, 2011, NATURE, V473, P317, DOI 10.1038/nature10146
   Libby P, 2010, CIRC J, V74, P213, DOI 10.1253/circj.CJ-09-0706
   Linden F, 2014, FRONT PHYSIOL, V5, DOI 10.3389/fphys.2014.00455
   Lucas A, 1996, CIRCULATION, V94, P2890, DOI 10.1161/01.CIR.94.11.2890
   Lusis AJ, 2000, NATURE, V407, P233, DOI 10.1038/35025203
   Mallat Z, 2010, CIRCULATION, V122, P2183, DOI 10.1161/CIRCULATIONAHA.110.936393
   Man LC, 2015, CURR ATHEROSCLER REP, V17, DOI 10.1007/s11883-015-0502-0
   McKenney JM, 2012, J AM COLL CARDIOL, V59, P2344, DOI 10.1016/j.jacc.2012.03.007
   McKinney JS, 2012, STROKE, V43, P2149, DOI 10.1161/STROKEAHA.112.655894
   Micha R, 2011, AM J CARDIOL, V108, P1362, DOI 10.1016/j.amjcard.2011.06.054
   Mihaylova B, 2012, LANCET, V380, P581, DOI 10.1016/S0140-6736(12)60367-5
   Moore KJ, 2006, ARTERIOSCL THROM VAS, V26, P1702, DOI 10.1161/01.ATV.0000229218.97976.43
   Morton AC, 2015, EUR HEART J, V36, P377, DOI 10.1093/eurheartj/ehu272
   Mozaffarian D, 2015, CIRCULATION, V131, pE29, DOI 10.1161/CIR.0000000000000152
   National Center for Health Statistics, 2014, SPEC FEAT PRESCR DRU
   National Center for Health Statistics: Health United States, 2014, 2014 SPEC FEAT AD AG, Patent No. [WO2015185434A1, 2015185434]
   Newby LK, 2014, LANCET, V384, P1187, DOI 10.1016/S0140-6736(14)60417-7
   Nicholls SJ, 2015, AM HEART J, V170, P1061, DOI 10.1016/j.ahj.2015.09.007
   Nicholls SJ, 2014, JAMA-J AM MED ASSOC, V311, P252, DOI 10.1001/jama.2013.282836
   Nidorf SM, 2014, CURR ATHEROSCLER REP, V16, DOI 10.1007/s11883-013-0391-z
   Nidorf SM, 2013, J AM COLL CARDIOL, V61, P404, DOI 10.1016/j.jacc.2012.10.027
   Nielsen LB, 1997, ARTERIOSCL THROM VAS, V17, P905, DOI 10.1161/01.ATV.17.5.905
   Nissen SE, 2004, JAMA-J AM MED ASSOC, V291, P1071, DOI 10.1001/jama.291.9.1071
   O'Donoghue ML, 2016, JAMA-J AM MED ASSOC, V315, P1591, DOI 10.1001/jama.2016.3609
   O'Donoghue ML, 2014, JAMA-J AM MED ASSOC, V312, P1006, DOI 10.1001/jama.2014.11061
   Packard CJ, 1998, CIRCULATION, V97, P1440
   Pai JK, 2004, NEW ENGL J MED, V351, P2599, DOI 10.1056/NEJMoa040967
   PEDERSEN TR, 1994, LANCET, V344, P1383
   Poirier S, 2009, J BIOL CHEM, V284, P28856, DOI 10.1074/jbc.M109.037085
   Protogerou AD, 2011, ATHEROSCLEROSIS, V219, P734, DOI 10.1016/j.atherosclerosis.2011.09.015
   Raal F, 2012, CIRCULATION, V126, P2408, DOI 10.1161/CIRCULATIONAHA.112.144055
   Raal FJ, 2015, LANCET, V385, P331, DOI 10.1016/S0140-6736(14)61399-4
   Ray KK, 2005, J AM COLL CARDIOL, V46, P1425, DOI 10.1016/j.jacc.2005.05.086
   Reiner Z, 2011, EUR HEART J, V32, P1769, DOI [10.1093/eurheartj/ehr158, 10.1016/j.atherosclerosis.2011.06.012]
   Ridker PM, 2008, NEW ENGL J MED, V359, P2195, DOI 10.1056/NEJMoa0807646
   Ridker PM, 2016, AM HEART J, V178, P135, DOI 10.1016/j.ahj.2016.05.010
   Ridker PM, 2014, EUR HEART J, V35, P1782, DOI 10.1093/eurheartj/ehu203
   Ridker PM, 2012, CIRCULATION, V126, P2739, DOI 10.1161/CIRCULATIONAHA.112.122556
   Ridker PM, 2009, J THROMB HAEMOST, V7, P332, DOI 10.1111/j.1538-7836.2009.03404.x
   Ridker PM, 1998, CIRCULATION, V98, P839, DOI 10.1161/01.CIR.98.9.839
   Ridker PM, 2001, NEW ENGL J MED, V344, P1959, DOI 10.1056/NEJM200106283442601
   Ridker PM, 1999, CIRCULATION, V100, P230, DOI 10.1161/01.CIR.100.3.230
   Ridker PM, 2005, NEW ENGL J MED, V352, P20, DOI 10.1056/NEJMoa042378
   Ridker PM, 1997, NEW ENGL J MED, V336, P973, DOI 10.1056/NEJM199704033361401
   Ridker PM, 2002, NEW ENGL J MED, V347, P1557, DOI 10.1056/NEJMoa021993
   Ridker PM, 2000, NEW ENGL J MED, V342, P836, DOI 10.1056/NEJM200003233421202
   RIFKIND BM, 1984, JAMA-J AM MED ASSOC, V251, P351
   Robinson JG, 2015, NEW ENGL J MED, V372, P1489, DOI 10.1056/NEJMoa1501031
   Robinson JG, 2014, JAMA-J AM MED ASSOC, V311, P1870, DOI 10.1001/jama.2014.4030
   Rosenson RS, 2010, J AM COLL CARDIOL, V56, P1079, DOI 10.1016/j.jacc.2010.06.015
   Ross S, 2015, CIRC-CARDIOVASC GENE, V8, P618, DOI 10.1161/CIRCGENETICS.114.000952
   Roth EM, 2012, NEW ENGL J MED, V367, P1891, DOI 10.1056/NEJMoa1201832
   Roubille F, 2013, CURR PHARM DESIGN, V19, P5840
   Roubille F, 2013, EXPERT OPIN EMERG DR, V18, P259, DOI 10.1517/14728214.2013.811487
   Roubille Francois, 2013, Anti-Inflammatory & Anti-Allergy Agents in Medicinal Chemistry, V12, P14
   Sabatine MS, 2016, AM HEART J, V173, P94, DOI 10.1016/j.ahj.2015.11.015
   Sabatine MS, 2015, NEW ENGL J MED, V372, P1500, DOI 10.1056/NEJMoa1500858
   Sacks FM, 1996, NEW ENGL J MED, V335, P1001, DOI 10.1056/NEJM199610033351401
   Samaha FF, 2008, NAT CLIN PRACT CARD, V5, P497, DOI 10.1038/ncpcardio1250
   Sarov-Blat L, 2010, ARTERIOSCL THROM VAS, V30, P2256, DOI 10.1161/ATVBAHA.110.209205
   Schonbeck U, 2004, CIRCULATION, V109, P18, DOI 10.1161/01.CIR.0000129505.34151.23
   Schuett H, 2009, THROMB HAEMOSTASIS, V102, P215, DOI 10.1160/TH09-05-0297
   Schwartz GG, 2001, JAMA-J AM MED ASSOC, V285, P1711, DOI 10.1001/jama.285.13.1711
   Schwartz GG, 2014, AM HEART J, V168, P682, DOI 10.1016/j.ahj.2014.07.028
   Schwartz GG, 2012, NEW ENGL J MED, V367, P2089, DOI 10.1056/NEJMoa1206797
   Seidah NG, 2003, P NATL ACAD SCI USA, V100, P928, DOI 10.1073/pnas.0335507100
   Serruys PW, 2008, CIRCULATION, V118, P1172, DOI 10.1161/CIRCULATIONAHA.108.771899
   Shah PK, 2009, CARDIOVASC DRUG THER, V23, P31, DOI 10.1007/s10557-008-6147-2
   Shapiro MD, 2016, CIRC RES, V118, P732, DOI 10.1161/CIRCRESAHA.115.306471
   SMALL DM, 1977, NEW ENGL J MED, V297, P873, DOI 10.1056/NEJM197710202971608
   Smith DG, 2007, AM J MANAG CARE, V13, pS68
   Stahli BE, 2016, J AM COLL CARDIOL, V67, P344, DOI 10.1016/j.jacc.2015.10.071
   Stein EA, 2012, LANCET, V380, P29, DOI 10.1016/S0140-6736(12)60771-5
   Stone NJ, 2014, CIRCULATION, V129, pS1, DOI 10.1161/01.cir.0000437738.63853.7a
   Stroes E, 2014, J AM COLL CARDIOL, V63, P2541, DOI 10.1016/j.jacc.2014.03.019
   Sullivan D, 2012, JAMA-J AM MED ASSOC, V308, P2497, DOI 10.1001/jama.2012.25790
   Swerdlow DI, 2012, LANCET, V379, P1214, DOI 10.1016/S0140-6736(12)60110-X
   Tardif JC, 2008, LANCET, V371, P1761, DOI 10.1016/S0140-6736(08)60763-1
   Tardif JC, 2016, CIRC-CARDIOVASC GENE, V9, P340, DOI 10.1161/CIRCGENETICS.116.001405
   Tardif JC, 2015, CIRC-CARDIOVASC GENE, V8, P372, DOI 10.1161/CIRCGENETICS.114.000663
   Tardif JC, 2013, J AM COLL CARDIOL, V61, P2048, DOI 10.1016/j.jacc.2013.03.003
   Tardif JC, 2011, CIRC-CARDIOVASC IMAG, V4, P319, DOI 10.1161/CIRCIMAGING.110.962001
   Tardif JC, 2010, CIRC-CARDIOVASC INTE, V3, P543, DOI 10.1161/CIRCINTERVENTIONS.110.953885
   Tardif JC, 2010, CIRC-CARDIOVASC IMAG, V3, P298, DOI 10.1161/CIRCIMAGING.110.937169
   Thompson A, 2010, LANCET, V375, P1536, DOI 10.1016/S0140-6736(10)60319-4
   Tonkin A, 1998, NEW ENGL J MED, V339, P1349
   Toth Peter P, 2008, Expert Rev Cardiovasc Ther, V6, P955, DOI 10.1586/14779072.6.7.955
   Tousoulis D, 2016, EUR HEART J, V37, P1723, DOI 10.1093/eurheartj/ehv759
   Tsimikas S, 2012, J AM COLL CARDIOL, V59, pE1494, DOI 10.1016/S0735-1097(12)61495-8
   Turner RM, 2014, CLIN PHARMACOL THER, V95, P281, DOI 10.1038/clpt.2013.234
   Virmani R, 2005, ARTERIOSCL THROM VAS, V25, P2054, DOI 10.1161/01.ATV.0000178991.71605.18
   Visser ME, 2012, EUR HEART J, V33, P1451, DOI 10.1093/eurheartj/ehs084
   von Dryander M, 2013, ATHEROSCLEROSIS SUPP, V14, P39, DOI 10.1016/j.atherosclerosissup.2012.10.005
   Westlake SL, 2010, RHEUMATOLOGY, V49, P295, DOI 10.1093/rheumatology/kep366
   White HD, 2014, NEW ENGL J MED, V370, P1702, DOI 10.1056/NEJMoa1315878
   Wilensky RL, 2008, NAT MED, V14, P1059, DOI 10.1038/nm.1870
   Woollard KJ, 2010, NAT REV CARDIOL, V7, P77, DOI 10.1038/nrcardio.2009.228
   Yusuf S, 2016, NEW ENGL J MED, V374, P2021, DOI 10.1056/NEJMoa1600176
   Yusuf S, 2004, LANCET, V364, P937, DOI 10.1016/S0140-6736(04)17018-9
   Zapolska-Downar D, 2004, LIFE SCI, V75, P1287, DOI 10.1016/j.lfs.2004.03.005
   Zarubin T, 2005, CELL RES, V15, P11, DOI 10.1038/sj.cr.7290257
   Zouridakis E, 2004, CIRCULATION, V110, P1747, DOI 10.1161/01.CIR.0000142664.18739.92
NR 197
TC 38
Z9 41
U1 1
U2 18
PU TAYLOR & FRANCIS LTD
PI ABINGDON
PA 2-4 PARK SQUARE, MILTON PARK, ABINGDON OR14 4RN, OXON, ENGLAND
SN 1472-8214
EI 1744-7623
J9 EXPERT OPIN EMERG DR
JI Expert Opin Emerg. Drugs
PY 2017
VL 22
IS 1
BP 1
EP 26
DI 10.1080/14728214.2017.1269743
PG 26
WC Pharmacology & Pharmacy
WE Science Citation Index Expanded (SCI-EXPANDED)
SC Pharmacology & Pharmacy
GA EO4XT
UT WOS:000396698300001
PM 27927063
DA 2023-05-13
ER

PT J
AU Van Severen, E
   Willemsen, R
   Vandervoort, P
   Sabbe, M
   Dinant, GJ
   Buntinx, F
AF Van Severen, Evie
   Willemsen, Robert
   Vandervoort, Pieter
   Sabbe, Marc
   Dinant, Geert-Jan
   Buntinx, Frank
TI How do patients with chest pain access Emergency Department care?
SO EUROPEAN JOURNAL OF EMERGENCY MEDICINE
LA English
DT Article
DE cardiovascular; chest pain; primary healthcare; referral; symptom onset;
   transport to emergency department
ID ACUTE MYOCARDIAL-INFARCTION; SEEKING TREATMENT; SYMPTOMS; DELAY;
   THROMBOLYSIS; DECISION; IMPACT
AB Background It is important that patients with symptoms of acute coronary syndrome receive appropriate medical care as soon as possible. Little is known about the preadmission actions that patients with chest pain take before arrival at the Emergency Department (ED).
   Objective This study aimed to describe the actions of patients with chest pain or pressure after onset of symptoms. What is the first action following onset of symptoms? Who is the first lay or professional person to be contacted? Which steps are taken first? How is the patient transported to the hospital?
   Methods Consecutive patients, arriving at the ED of two large hospitals in Belgium, were asked additional questions during the initial assessment.
   Results Overall, 35% of 412 consecutive patients with chest pain admitted to the ED were diagnosed with acute coronary syndrome. A total of 57% contacted a GP between symptom onset and arrival at the ED. Only 32% of the patients were transported to the ED by ambulance, 16% drove themselves and 52% arrived by other means of transport (by family, neighbour, GP, public transport).
   Conclusion In Belgium, the GP is still the first professional to be contacted for most patients. Other patients initially rely on their partner, family or friends when symptoms emerge. Too often, patients with chest pain rely on other transport to get to the ED instead of calling the Emergency Medical Services. This study included only patients who ultimately attended the ED. Copyright (c) 2017 The Author(s). Published by Wolters Kluwer Health, Inc.
C1 [Van Severen, Evie; Buntinx, Frank] Katholieke Univ Leuven, Dept Gen Practice, B-3000 Leuven, Belgium.
   [Sabbe, Marc] Univ Hosp Leuven, Dept Emergency Med, Leuven, Belgium.
   [Vandervoort, Pieter] Hosp ZOL Genk, Chest Pain Unit, Dept Cardiol, Lanaken, Belgium.
   [Willemsen, Robert; Dinant, Geert-Jan; Buntinx, Frank] Univ Maastricht, Dept Family Med, Maastricht, Netherlands.
C3 KU Leuven; KU Leuven; University Hospital Leuven; East Limburg Hospital;
   Maastricht University
RP Van Severen, E (通讯作者)，Katholieke Univ Leuven, Dept Gen Practice, B-3000 Leuven, Belgium.
EM evie.vanseveren@med.kuleuven.be
OI Sabbe, Marc/0000-0002-7599-5642
CR Bruyninckx R, 2008, EUR J EMERG MED, V15, P330, DOI 10.1097/MEJ.0b013e328302c840
   BUNTINX F, 1991, FAM PRACT, V8, P121, DOI 10.1093/fampra/8.2.121
   Canto JG, 2002, CIRCULATION, V106, P3018, DOI 10.1161/01.CIR.0000041246.20352.03
   Dracup K, 1997, HEART LUNG, V26, P253, DOI 10.1016/S0147-9563(97)90082-0
   DRACUP K, 1995, SOC SCI MED, V40, P379, DOI 10.1016/0277-9536(94)00278-2
   Gersh BJ, 2005, JAMA-J AM MED ASSOC, V293, P979, DOI 10.1001/jama.293.8.979
   GRAY D, 1993, LANCET, V341, P654, DOI 10.1016/0140-6736(93)90420-L
   Horne R, 2000, HEART, V83, P388, DOI 10.1136/heart.83.4.388
   Johansson I, 2004, HEART LUNG, V33, P291, DOI 10.1016/j.hrtlng.2004.04.002
   Johnson J A, 1995, Am J Crit Care, V4, P29
   Lambrew CT, 1997, ARCH INTERN MED, V157, P2577, DOI 10.1001/archinte.157.22.2577
   Leslie WS, 2000, HEART, V84, P137, DOI 10.1136/heart.84.2.137
   Likert R., 1932, TECHNIQUE MEASUREMEN
   Moser DK, 2006, CIRCULATION, V114, P168, DOI 10.1161/CIRCULATIONAHA.106.176040
   O'Donnell S, 2014, J EMERG MED, V46, P507, DOI 10.1016/j.jemermed.2013.08.038
   Pattenden J, 2002, BMJ-BRIT MED J, V324, P1006, DOI 10.1136/bmj.324.7344.1006
   REIMER KA, 1979, LAB INVEST, V40, P633
   Ruston A, 1998, BRIT MED J, V316, P1060
   WALLBRIDGE DR, 1992, Q J MED, V85, P901
   Zerwic JJ, 1998, HEART LUNG, V27, P75, DOI 10.1016/S0147-9563(98)90015-2
NR 20
TC 7
Z9 7
U1 0
U2 4
PU LIPPINCOTT WILLIAMS & WILKINS
PI PHILADELPHIA
PA TWO COMMERCE SQ, 2001 MARKET ST, PHILADELPHIA, PA 19103 USA
SN 0969-9546
EI 1473-5695
J9 EUR J EMERG MED
JI Eur. J. Emerg. Med.
PD DEC
PY 2017
VL 24
IS 6
BP 423
EP 427
DI 10.1097/MEJ.0000000000000393
PG 5
WC Emergency Medicine
WE Science Citation Index Expanded (SCI-EXPANDED)
SC Emergency Medicine
GA FT6LK
UT WOS:000423265400013
PM 27043771
OA Green Published, hybrid
DA 2023-05-13
ER

PT J
AU Juan-Salvadores, P
   Diaz, VAJ
   Carreno, CI
   Gonzalez, AG
   Veiga, C
   Reglero, CM
   Alonso, JAB
   Isorna, FC
   Romo, AI
AF Juan-Salvadores, Pablo
   Jimenez Diaz, Victor Alfonso
   Iglesia Carreno, Cristina
   Guitian Gonzalez, Alba
   Veiga, Cesar
   Martinez Reglero, Cristina
   Baz Alonso, Jose Antonio
   Caamano Isorna, Francisco
   Iniguez Romo, Andres
TI Coronary Artery Disease in Very Young Patients: Analysis of Risk Factors
   and Long-Term Follow-Up
SO JOURNAL OF CARDIOVASCULAR DEVELOPMENT AND DISEASE
LA English
DT Article
DE coronary artery disease; risk factors; young; percutaneous coronary
   intervention; clinical epidemiology; acute coronary syndrome; stable
   angina
ID ACUTE MYOCARDIAL-INFARCTION; LESS-THAN-OR-EQUAL-TO-40 YEARS; PROGNOSIS;
   OUTCOMES; ADULTS; AGE
AB Coronary artery disease (CAD) is a common chronic condition in the elderly. However, the earlier CAD begins, the stronger its impact on lifestyle and costs of health and social care. The present study analyzes clinical and angiographic features and the outcome of very young patients undergoing coronary angiography due to suspected CAD, including a nested case-control study of <= 40-year-old patients referred for coronary angiography. Patients were divided into two groups: cases with significant angiographic stenosis, and controls with non-significant stenosis. Of the 19,321 coronary angiographies performed in our center in a period of 10 years, 504 (2.6%) were in patients <= 40 years. The most common cardiovascular risk factors for significant CAD were smoking (OR 2.96; 95% CI 1.65-5.37), dyslipidemia (OR 2.18; 95% CI 1.27-3.82), and family history of CAD (OR 1.95; 95% CI 1.05-3.75). The incidence of major adverse cardiovascular events (MACE) at follow-up was significantly higher in the cases compared to controls (HR 2.71; 95% CI 1.44-5.11). Three conventional coronary risk factors were directly related to the early signs of CAD. MACE in the long-term follow-up is associated to dyslipidaemia and hypertriglyceridemia. Focusing efforts for the adequate control of CAD in young patients is a priority given the high socio-medical cost that this disease entails to society.
C1 [Juan-Salvadores, Pablo; Jimenez Diaz, Victor Alfonso] Univ Hosp Vigo, Hosp Alvaro Cunqueiro, Cardiol Dept, Cardiovasc Res Unit, Vigo 36213, Spain.
   [Juan-Salvadores, Pablo; Jimenez Diaz, Victor Alfonso; Veiga, Cesar; Baz Alonso, Jose Antonio; Iniguez Romo, Andres] Univ Vigo, Galicia Sur Hlth Res Inst IIS Galicia Sur, Serv Galego Saude, Cardiovasc Res Grp, Vigo 36213, Spain.
   [Jimenez Diaz, Victor Alfonso; Baz Alonso, Jose Antonio] Univ Hosp Vigo, Hosp Alvaro Cunqueiro, Cardiol Dept, Intervent Cardiol Unit, Vigo 36213, Spain.
   [Iglesia Carreno, Cristina; Guitian Gonzalez, Alba; Iniguez Romo, Andres] Univ Hosp Vigo, Hosp Alvaro Cunqueiro, Cardiol Dept, Vigo 36213, Spain.
   [Martinez Reglero, Cristina] Univ Vigo, Galicia Sur Hlth Res Inst IIS Galicia Sur, Serv Galego Saude, Methodol & Stat Unit, Vigo 36213, Spain.
   [Caamano Isorna, Francisco] Univ Santiago de Compostela, Dept Prevent Med, Santiago De Compostela 15782, Spain.
   [Caamano Isorna, Francisco] Consortium Biomed Res Epidemiol & Publ Hlth CIBER, Santiago De Compostela 15782, Spain.
C3 Complexo Hospitalario Universitario de Vigo; Universidade de Vigo;
   Complexo Hospitalario Universitario de Vigo; Complexo Hospitalario
   Universitario de Vigo; Universidade de Vigo; Universidade de Santiago de
   Compostela; CIBER - Centro de Investigacion Biomedica en Red; CIBERESP
RP Juan-Salvadores, P (通讯作者)，Univ Hosp Vigo, Hosp Alvaro Cunqueiro, Cardiol Dept, Cardiovasc Res Unit, Vigo 36213, Spain.; Juan-Salvadores, P (通讯作者)，Univ Vigo, Galicia Sur Hlth Res Inst IIS Galicia Sur, Serv Galego Saude, Cardiovasc Res Grp, Vigo 36213, Spain.
EM pablo.juan@iisgaliciasur.es; victotalfonsojimenez.diaz@sergas.es;
   cristinamreglero@gmail.com; alba.guitian.gonzalez@sergas.es;
   cesar.veiga@fisgaliciasur.es;
   cristina.victoria.iglesia.carreno@sergas.es; jose.baz.alonso@sergas.es;
   francisco.caamano@usc.es; andres.iniguez.romo@sergas.es
RI Juan Salvadores, Pablo/HLQ-2330-2023
OI Juan Salvadores, Pablo/0000-0002-3096-8114; Caamano-Isorna,
   Francisco/0000-0001-8995-3673; Veiga Garcia, Cesar
   Gabriel/0000-0003-4165-5049
FU Axencia Galega de Innovacion-GAIN [IN607B-2021/18]
FX This research has been partially supported by Axencia Galega de
   Innovacion-GAIN through program code IN607B-2021/18.
CR Alkhawam H, 2016, FUTUR CARDIOL, V12, P545, DOI 10.2217/fca-2016-0011
   Andersson C, 2018, NAT REV CARDIOL, V15, P230, DOI 10.1038/nrcardio.2017.154
   Andres E, 2011, REV ESP CARDIOL, V64, P527, DOI [10.1016/j.rec.2010.12.003, 10.1016/j.recesp.2010.09.012]
   Anjum Muhammad, 2019, J Ayub Med Coll Abbottabad, V31, P151
   Brime B., 2021, INFORM 2021 ALCOHOL
   Chowdhury R, 2013, EUR HEART J, V34, P2940, DOI 10.1093/eurheartj/eht295
   Cole JH, 2003, J AM COLL CARDIOL, V41, P521, DOI 10.1016/S0735-1097(02)02862-0
   Esteban MR, 2014, OPEN CARDIOVASC MED, V8, P61, DOI 10.2174/1874192401408010061
   Fournier JA, 2004, AM J CARDIOL, V94, P989, DOI 10.1016/j.amjcard.2004.06.051
   Gast A, 2019, SYST REV-LONDON, V8, DOI 10.1186/s13643-019-1014-8
   Khoury S, 2020, CORONARY ARTERY DIS, V31, P103, DOI 10.1097/MCA.0000000000000779
   Loria CM, 2007, J AM COLL CARDIOL, V49, P2013, DOI 10.1016/j.jacc.2007.03.009
   Maroszynska-Dmoch EM, 2016, KARDIOL POL, V74, P314, DOI 10.5603/KP.a2015.0178
   McMahan CA, 2007, CARDIOVASC PATHOL, V16, P151, DOI 10.1016/j.carpath.2006.12.003
   Meirhaeghe A, 2020, EUR J PREV CARDIOL, V27, P1178, DOI 10.1177/2047487319899193
   Meliga E, 2012, AM J CARDIOL, V109, P1717, DOI 10.1016/j.amjcard.2012.01.400
   Morillas P, 2007, CARDIOLOGY, V107, P217, DOI 10.1159/000095421
   Page RL, 2013, J OCCUP ENVIRON MED, V55, P761, DOI 10.1097/JOM.0b013e318297323a
   Prajapati Jayesh, 2014, J Assoc Physicians India, V62, P584
   Rallidis LS, 2017, AM J CARDIOL, V120, P740, DOI 10.1016/j.amjcard.2017.06.002
   Raparelli V, 2018, CAN J CARDIOL, V34, P468, DOI 10.1016/j.cjca.2018.01.004
   Safdar B, 2018, J AM HEART ASSOC, V7, DOI 10.1161/JAHA.118.009174
   Scheffold T, 2011, BMC CARDIOVASC DISOR, V11, DOI 10.1186/1471-2261-11-9
   Schoenenberger AW, 2011, INT J CARDIOL, V148, P300, DOI 10.1016/j.ijcard.2009.11.009
   Singh B, 2019, CARDIOVASC REVASCULA, V20, P387, DOI 10.1016/j.carrev.2018.07.020
   Trzeciak P, 2017, POL ARCH INTERN MED, V127, P666, DOI 10.20452/pamw.4092
   Tsai RJ, 2018, CLIN IMAG, V52, P343, DOI 10.1016/j.clinimag.2018.09.013
   Virani SS, 2020, CIRCULATION, V141, pE139, DOI 10.1161/CIR.0000000000000757
   Wu WY, 2020, CURR OPIN CARDIOL, V35, P524, DOI 10.1097/HCO.0000000000000781
   Yang JJ, 2020, AM J MED, V133, P605, DOI 10.1016/j.amjmed.2019.10.020
   Zasada W, 2021, KARDIOL POL, V79, P1093, DOI 10.33963/KP.a2021.0099
   Zgheib H, 2020, AM J EMERG MED, V38, P485, DOI 10.1016/j.ajem.2019.05.023
NR 32
TC 3
Z9 3
U1 3
U2 3
PU MDPI
PI BASEL
PA ST ALBAN-ANLAGE 66, CH-4052 BASEL, SWITZERLAND
EI 2308-3425
J9 J CARDIOVASC DEV DIS
JI J. Cardiovasc. Dev. Dis.
PD MAR
PY 2022
VL 9
IS 3
AR 82
DI 10.3390/jcdd9030082
PG 13
WC Cardiac & Cardiovascular Systems
WE Science Citation Index Expanded (SCI-EXPANDED)
SC Cardiovascular System & Cardiology
GA 0C3AX
UT WOS:000775191300001
PM 35323630
OA gold, Green Published
DA 2023-05-13
ER

PT J
AU Shimoni, Z
   Froom, P
   Benbassat, J
AF Shimoni, Zvi
   Froom, Paul
   Benbassat, Jochanan
TI Value of Troponin in Predicting Hospital Mortality of Older Adult
   Patients without Suspected Acute Coronary Syndromes
SO SOUTHERN MEDICAL JOURNAL
LA English
DT Article
DE acute care; in-hospital mortality; laboratory tests; prediction;
   troponin
ID OVERUSE
AB Objectives Some authors have recommended troponin measurement to stratify patient mortality risk, but it is unclear whether troponin values add to age and routine admission laboratory tests in the prediction of in-hospital mortality of older adult patients without suspected acute coronary syndrome (ACS). The aim of our study was to determine whether troponin testing adds significantly to routine admission laboratory testing in predicting in-hospital mortality in patients without a suspected ACS. Methods In 2018-2019, we reviewed all acutely admitted patients aged 60 years or older to Internal Medicine wards of a regional hospital after excluding those admitted to intensive care or with chest pain. The independent variables were troponin, age, sex, and routine admission laboratory tests. The outcome measure was in-hospital mortality. We compared c-statistics and the observed 10% to 90% risk gradients using logistic regression models for age and routine laboratory testing before and after the addition of troponin. Results The mortality risk gradient for age and admission laboratory tests was 0.2% to 29.5%. Adding troponin did not increase the gradient significantly (0.2%-34.6%, P = 0.170), and the 95% confidence intervals for the c-statistics overlapped, increasing from 0.845 (0.818-0.876) to 0.866 (0.839-0.892). Conclusions In older adult patients without suspected ACS, troponin testing did not improve the prediction of hospital mortality above that of a model including age and common admission blood tests. In the absence of suspected ACS, troponin testing is not needed to predict the hospital mortality of older adult patients.
C1 Laniado Hosp, Dept Internal Med B, Netanya, Israel.
   [Froom, Paul] Laniado Hosp, Dept Clin Util, Divrei Khayim St 16, IL-4244916 Netanya, Israel.
   Hadassah Univ Hosp, Dept Med, Jerusalem, Israel.
C3 Hebrew University of Jerusalem
RP Froom, P (通讯作者)，Laniado Hosp, Dept Clin Util, Divrei Khayim St 16, IL-4244916 Netanya, Israel.
EM froomp@gmail.com
CR Atzema CL, 2018, AM HEART J, V203, P85, DOI 10.1016/j.ahj.2018.06.005
   Etaher A, 2020, HEART LUNG CIRC, V29, P1696, DOI 10.1016/j.hlc.2020.02.015
   Farber AJ, 2017, AM J CARDIOL, V119, P1153, DOI 10.1016/j.amjcard.2016.12.030
   Lippi G, 2019, JAMA INTERN MED, V179, P725, DOI 10.1001/jamainternmed.2019.0371
   Makam AN, 2015, JAMA INTERN MED, V175, P67, DOI 10.1001/jamainternmed.2014.5830
   McFalls EO, 2011, AM J MED, V124, P630, DOI 10.1016/j.amjmed.2011.02.024
   Melki D, 2015, J AM COLL CARDIOL, V65, P1655, DOI 10.1016/j.jacc.2015.02.044
   Probst MA, 2020, ANN EMERG MED, V75, P147, DOI 10.1016/j.annemergmed.2019.08.429
   Roset A, 2020, EUR J CLIN INVEST, V50, DOI 10.1111/eci.13248
   Shah ASV, 2017, BMJ-BRIT MED J, V359, DOI 10.1136/bmj.j4788
   Shimoni Z, 2020, AM J MED, V133, P1433, DOI 10.1016/j.amjmed.2020.06.013
   Shimoni Z, 2017, AM J MED, V130, P1205, DOI 10.1016/j.amjmed.2017.03.032
   Stein GY, 2015, PLOS ONE, V10, DOI 10.1371/journal.pone.0117162
   Talebi S, 2015, AM J EMERG MED, V33, P1258, DOI 10.1016/j.ajem.2015.06.006
   Tanindi A, 2011, VASC HEALTH RISK MAN, V7, P597, DOI 10.2147/VHRM.S24509
   Wilson G, 2017, J HOSP MED, V12, P329, DOI 10.12788/jhm.2732
NR 16
TC 0
Z9 0
U1 0
U2 0
PU LIPPINCOTT WILLIAMS & WILKINS
PI PHILADELPHIA
PA TWO COMMERCE SQ, 2001 MARKET ST, PHILADELPHIA, PA 19103 USA
SN 0038-4348
EI 1541-8243
J9 SOUTH MED J
JI South.Med.J.
PD SEP
PY 2021
VL 114
IS 9
BP 603
EP 606
DI 10.14423/SMJ.0000000000001287
PG 4
WC Medicine, General & Internal
WE Science Citation Index Expanded (SCI-EXPANDED)
SC General & Internal Medicine
GA UK8DB
UT WOS:000692193900009
PM 34480195
DA 2023-05-13
ER

PT J
AU Moumneh, T
   Sun, BC
   Baecker, A
   Park, S
   Redberg, R
   Ferencik, M
   Lee, MS
   Douillet, D
   Roy, PM
   Sharp, AL
AF Moumneh, Thomas
   Sun, Benjamin C.
   Baecker, Aileen
   Park, Stacy
   Redberg, Rita
   Ferencik, Maros
   Lee, Ming-Sum
   Douillet, Delphine
   Roy, Pierre-Marie
   Sharp, Adam L.
TI Identifying Patients with Low Risk of Acute Coronary Syndrome Without
   Troponin Testing: Validation of the HEAR Score
SO AMERICAN JOURNAL OF MEDICINE
LA English
DT Article
DE Acute coronary syndrome; Chest pain; Decision Support Tool; HEART score;
   Myocardial infarction
ID EMERGENCY-DEPARTMENT PATIENTS; CHEST-PAIN; RULE-OUT; INTERVENTIONS;
   DIAGNOSIS
AB BACKGROUND: Current guidelines for patients with suspected acute myocardial infarction are mainly based on troponin testing, commonly requiring an emergency department visit. HEAR score (History, Electrocardiogram, Age, and Risk factors) is a risk stratification tool validated in Europe, deduced from the HEART score (History, Electrocardiogram, Age, Risk factors, and Troponin), already implemented in clinical practice. We aimed to validate the HEAR score to rule out an acute myocardial infarction without needing biomarker testing.
   METHODS: Retrospective cohort study at 15 emergency departments between May 2016 and December 2017. All adult encounters evaluated for possible acute myocardial infarction with a physician-documented HEART score for health plan members of Kaiser Permanente Southern California were included. Patients with an ST-segment elevation myocardial infarction, those under hospice care, or with a "do not resuscitate" status were excluded. HEAR scores from 0-8 were calculated for each encounter and used to report 30-day acute myocardial infarction or all-cause mortality for each score.
   RESULTS: There were 22,109 patient encounters included in the study. Overall, 30-day acute myocardial infarction or death occurred in 1.1% of patients. Among the 4106 patients (19%) with a HEAR score <2, 3 died and 2 experienced an acute myocardial infarction within 30 days (0.1%; 95% confidence interval, 0.1-0.3). Sensitivity and specificity were 97.9% and 18.8%, respectively.
   CONCLUSIONS: A low HEAR score may accurately identify patients with a very low risk of 30-day acute myocardial infarction or death, representing a cohort of patients who might appropriately forego biomarker testing. Future research is warranted to assess the impact of implementing the HEAR score into routine clinical practice. (C) 2020 Elsevier Inc. All rights reserved.
C1 [Moumneh, Thomas; Douillet, Delphine; Roy, Pierre-Marie] Univ Angers, CHU Angers, Inst MITOVASC, Dept Med Urgence,UMR CNRS 6015,UMR INSERM 1083, Angers, France.
   [Sun, Benjamin C.] Univ Penn, Leonard Davis Inst Hlth Econ, Dept Emergency Med, Philadelphia, PA 19104 USA.
   [Baecker, Aileen; Park, Stacy; Sharp, Adam L.] Kaiser Permanente Southern Calif, Dept Res & Evaluat, Pasadena, CA USA.
   [Redberg, Rita] Univ Calif San Francisco, Div Cardiol, San Francisco, CA USA.
   [Ferencik, Maros] Oregon Hlth & Sci Univ, Knight Cardiovasc Inst, Portland, OR 97201 USA.
   [Lee, Ming-Sum] Kaiser Permanente Southern Calif, Los Angeles Med Ctr, Div Cardiol, Los Angeles, CA USA.
   [Sharp, Adam L.] Kaiser Permanente Sch Med, Dept Hlth Syst Sci, Pasadena, CA USA.
C3 Institut National de la Sante et de la Recherche Medicale (Inserm);
   Universite d'Angers; Centre Hospitalier Universitaire d'Angers;
   University of Pennsylvania; Kaiser Permanente; University of California
   System; University of California San Francisco; Oregon Health & Science
   University; Kaiser Permanente; University of California System;
   University of California Los Angeles; University of California Los
   Angeles Medical Center; Kaiser Permanente
RP Moumneh, T (通讯作者)，Ctr Hosp Univ, Dept Med Urgence, 4 Rue Larrey, F-49933 Angers, France.
EM thomas.moumneh@chu-angers.fr
RI Roy, Pierre-Marie/AAA-7737-2022
OI Moumneh, Thomas/0000-0002-4229-9923; Roy,
   Pierre-Marie/0000-0003-4811-6793; Lee, Ming-Sum/0000-0001-6121-6452
FU National Heart, Lung, and Blood Institute of the National Institutes of
   Health [R01HL134647]
FX This publication was supported by the National Heart, Lung, and Blood
   Institute of the National Institutes of Health under Award Number
   R01HL134647.
CR Amsterdam EA, 2014, J AM COLL CARDIOL, V64, P2713, DOI [10.1016/j.jacc.2014.10.011, 10.1161/CIR.0000000000000134, 10.1016/j.jacc.2014.09.017]
   Bularga A, 2019, CIRCULATION, V140, P1557, DOI 10.1161/CIRCULATIONAHA.119.042866
   Clopper CJ, 1934, BIOMETRIKA, V26, P404, DOI 10.2307/2331986
   DIAMOND GA, 1979, NEW ENGL J MED, V300, P1350, DOI 10.1056/NEJM197906143002402
   Dronkers CEA, 2017, J THROMB HAEMOST, V15, P1040, DOI 10.1111/jth.13654
   Foy AJ, 2015, JAMA INTERN MED, V175, P428, DOI 10.1001/jamainternmed.2014.7657
   Hollander JE, 2004, ANN EMERG MED, V44, P589, DOI 10.1016/j.annemergmed.2004.08.009
   Kip KE, 2008, J AM COLL CARDIOL, V51, P701, DOI 10.1016/j.jacc.2007.10.034
   Kline JA, 2008, J THROMB HAEMOST, V6, P772, DOI 10.1111/j.1538-7836.2008.02944.x
   Kline JA, 2004, J THROMB HAEMOST, V2, P1247, DOI 10.1111/j.1538-7836.2004.00790.x
   Kline Jeffrey A, 2005, BMC Med Inform Decis Mak, V5, P26, DOI 10.1186/1472-6947-5-26
   Lipinski MJ, 2015, AM HEART J, V169, P6, DOI 10.1016/j.ahj.2014.10.007
   Moumneh T, 2018, INTERN EMERG MED, V13, P1111, DOI 10.1007/s11739-018-1803-4
   Pickering JW, 2016, HEART, V102, P1270, DOI 10.1136/heartjnl-2015-308505
   Sabbatini AK, 2014, HEALTH AFFAIR, V33, P1655, DOI 10.1377/hlthaff.2013.1318
   Safavi KC, 2014, JAMA INTERN MED, V174, P546, DOI 10.1001/jamainternmed.2013.14407
   Sandhu AT, 2017, JAMA INTERN MED, V177, P1175, DOI 10.1001/jamainternmed.2017.2432
   Sandoval Y, 2017, CLIN CHEM, V63, P369, DOI 10.1373/clinchem.2016.264523
   Shah ASV, 2017, BMJ-BRIT MED J, V359, DOI 10.1136/bmj.j4788
   Shah ASV, 2015, LANCET, V386, P2481, DOI 10.1016/S0140-6736(15)00391-8
   Sharp AL, 2019, ANN EMERG MED, V74, P171, DOI 10.1016/j.annemergmed.2019.01.007
   Sharp AL, 2018, J AM COLL CARDIOL, V72, P1876, DOI 10.1016/j.jacc.2018.07.059
   Than M, 2013, INT J CARDIOL, V166, P752, DOI 10.1016/j.ijcard.2012.09.171
   Thygesen K, 2019, EUR HEART J, V40, P237, DOI [10.1016/j.jacc.2018.08.1038, 10.1093/eurheartj/ehy462, 10.1016/j.rec.2018.11.011]
   Vedanthan R, 2014, CIRC RES, V114, P1959, DOI 10.1161/CIRCRESAHA.114.302782
   Zegre-Hemsey JK, 2016, J ELECTROCARDIOL, V49, P944, DOI 10.1016/j.jelectrocard.2016.08.008
NR 26
TC 8
Z9 8
U1 1
U2 3
PU ELSEVIER SCIENCE INC
PI NEW YORK
PA STE 800, 230 PARK AVE, NEW YORK, NY 10169 USA
SN 0002-9343
EI 1555-7162
J9 AM J MED
JI Am. J. Med.
PD APR
PY 2021
VL 134
IS 4
BP 499
EP +
DI 10.1016/j.amjmed.2020.09.021
EA APR 2021
PG 10
WC Medicine, General & Internal
WE Science Citation Index Expanded (SCI-EXPANDED)
SC General & Internal Medicine
GA RP7XN
UT WOS:000641938300020
PM 33127371
DA 2023-05-13
ER

PT J
AU Grandhi, GR
   Batlle, JC
   Maroules, CD
   Janowitz, W
   Pena, CS
   Ziffer, JA
   Macedo, R
   Nasir, K
   Cury, RC
AF Grandhi, Gowtham R.
   Batlle, Juan C.
   Maroules, Christopher D.
   Janowitz, Warren
   Pena, Constantino S.
   Ziffer, Jack A.
   Macedo, Robson
   Nasir, Khurram
   Cury, Ricardo C.
TI Combined stress myocardial CT perfusion and coronary CT angiography as a
   feasible strategy among patients presenting with acute chest pain to the
   emergency department
SO JOURNAL OF CARDIOVASCULAR COMPUTED TOMOGRAPHY
LA English
DT Article
DE Combined anatomical and functional; assessment of coronaries; Combined
   stress CTP/CTA; Acute coronary syndrome; Length of stay; Direct costs
ID COMPUTED-TOMOGRAPHY ANGIOGRAPHY; TRIAGE; METAANALYSIS; CRITERIA; CARE
AB Background: A combined approach of myocardial CT perfusion (CTP) with coronary CT angiography (CTA) was shown to have better diagnostic accuracy than coronary CTA alone. However, data on cost benefits and length of stay when compared to other perfusion imaging modalities has not been evaluated. Therefore, we aim to perform a feasibility study to assess direct costs and length of stay of a combined stress CTP/CTA and use SPECT myocardial perfusion imaging (SPECT-MPI) as a benchmark, among chest pain patients at intermediate-risk for acute coronary syndrome (ACS) presenting to the emergency department (ED).
   Methods: This is a prospective two-arm clinical trial (NCT02538861) with 43 patients enrolled in stress CTP/CTA arm (General Electric Revolution CT) and 102 in SPECT-MPI arm. Mean age of the study population was 65 +/- 12 years; 56% were men. We used multivariable linear regression analysis to compare length of stay and direct costs between the two modalities.
   Results: Overall, 9 out of the 43 patients (21%) with CTP/CTA testing had an abnormal test. Of these 9 patients, 7 patients underwent invasive coronary angiography and 6 patients were found to have obstructive coronary artery disease. Normal CTP/CTA test was found in 34 patients (79%), who were discharged home and all patients were free of major adverse cardiac events at 30 days. The mean length of stay was significantly shorter by 28% (mean difference: 14.7 h; 95% CI: 0.7, 21) among stress CTP/CTA (20 h [IQR: 16, 37]) compared to SPECT-MPI (30 h [IQR: 19, 44.5]). Mean direct costs were significantly lower by 44% (mean difference: $1535; 95% CI: 987, 2082) among stress CTA/CTP ($1750 [IQR: 1474, 2114] compared to SPECT-MPI ($2837 [IQR: 2491, 3554]).
   Conclusion: Combined stress CTP/CTA is a feasible strategy for evaluation of chest pain patients presenting to ED at intermediate-risk for ACS and has the potential to lead to shorter length of stay and lower direct costs.
C1 [Grandhi, Gowtham R.; Batlle, Juan C.; Maroules, Christopher D.; Janowitz, Warren; Pena, Constantino S.; Ziffer, Jack A.; Macedo, Robson; Cury, Ricardo C.] Baptist Hlth South Florida, Miami Cardiac & Vasc Inst, Miami, FL 33176 USA.
   [Grandhi, Gowtham R.] MedStar Union Mem Hosp, Dept Med, Baltimore, MD USA.
   [Batlle, Juan C.; Janowitz, Warren; Pena, Constantino S.; Ziffer, Jack A.; Macedo, Robson; Cury, Ricardo C.] Florida Int Univ, Herbert Wertheim Coll Med, Dept Radiol, Miami, FL 33199 USA.
   [Nasir, Khurram] Houston Methodist, Houston Methodist DeBakey Heart & Vasc Ctr, Div Cardiovasc Prevent & Wellness, Houston, TX USA.
   [Nasir, Khurram] Houston Methodist, Ctr Outcomes Res, Houston, TX USA.
C3 Baptist Cardiac & Vascular Institute; Union Memorial Hospital; State
   University System of Florida; Florida International University; The
   Methodist Hospital System; The Methodist Hospital - Houston; Methodist
   DeBakey Heart & Vascular Center; The Methodist Hospital System; The
   Methodist Hospital - Houston
RP Cury, RC (通讯作者)，Baptist Hlth South Florida, Miami Cardiac & Vasc Inst, Radiol Associates South Florida, 8900 N Kendall Dr, Miami, FL 33176 USA.
EM rcury@baptisthealth.net
OI Grandhi, Gowtham/0000-0002-2800-2150
FU GE Healthcare, Chicago, IL
FX This work was supported by a Research grant from GE Healthcare, Chicago,
   ILClinical Trial number: NCT02538861.
CR Abbott BG, 2001, AM J CARDIOL, V87, P1351, DOI 10.1016/S0002-9149(01)01551-X
   Achar SA, 2005, AM FAM PHYSICIAN, V72, P119
   AGATSTON AS, 1990, J AM COLL CARDIOL, V15, P827, DOI 10.1016/0735-1097(90)90282-T
   Antman EM, 2000, JAMA-J AM MED ASSOC, V284, P835, DOI 10.1001/jama.284.7.835
   Cury RC, 2013, AM J ROENTGENOL, V200, P57, DOI 10.2214/AJR.12.8808
   Galperin-Aizenberg M, 2015, AM J ROENTGENOL, V204, P463, DOI 10.2214/AJR.14.12657
   Goldstein JA, 2011, J AM COLL CARDIOL, V58, P1414, DOI 10.1016/j.jacc.2011.03.068
   Gonzalez JA, 2015, AM J CARDIOL, V116, P1469, DOI 10.1016/j.amjcard.2015.07.078
   Hoffmann U, 2012, NEW ENGL J MED, V367, P299, DOI 10.1056/NEJMoa1201161
   Karacavus S, 2015, NUCL MED COMMUN, V36, P945, DOI 10.1097/MNM.0000000000000336
   Kavsak PA, 2010, CLIN BIOCHEM, V43, P539, DOI 10.1016/j.clinbiochem.2009.12.014
   Lee TH, 2000, NEW ENGL J MED, V342, P1187, DOI 10.1056/NEJM200004203421607
   Litt HI, 2012, NEW ENGL J MED, V366, P1393, DOI 10.1056/NEJMoa1201163
   Nawar Eric W, 2007, Adv Data, P1
   Osborne Anwar D, 2011, Crit Pathw Cardiol, V10, P41, DOI 10.1097/HPC.0b013e31820d6a2e
   Patel AR, 2020, J CARDIOVASC COMPUT, V14, P87, DOI 10.1016/j.jcct.2019.10.003
   Patel M, 2017, J NUCL CARDIOL, V24, P439, DOI 10.1007/s12350-017-0780-8
   Pontone G, 2019, JACC-CARDIOVASC IMAG, V12, P2460, DOI 10.1016/j.jcmg.2019.02.015
   Pontone G, 2019, JACC-CARDIOVASC IMAG, V12, P338, DOI 10.1016/j.jcmg.2017.10.025
   Pontone G, 2018, INT J CARDIOL, V273, P263, DOI 10.1016/j.ijcard.2018.09.065
   Pontone G, 2014, RADIOLOGY, V271, P688, DOI 10.1148/radiol.13130909
   Samad Z, 2012, J NUCL CARDIOL, V19, P364, DOI 10.1007/s12350-012-9520-2
   Schmitz L, 2013, INT J CARDIOL, V165, P387, DOI 10.1016/j.ijcard.2012.08.060
   Sorgaard MH, 2018, JACC-CARDIOVASC IMAG, V11, P1611, DOI 10.1016/j.jcmg.2017.09.022
   Staniak HL, 2014, J CARDIOVASC COMPUT, V8, P359, DOI 10.1016/j.jcct.2014.08.001
   Symons R, 2018, J CARDIOVASC COMPUT, V12, P108, DOI 10.1016/j.jcct.2018.01.006
   Twerenbold R, 2012, EUR HEART J, V33, P579, DOI 10.1093/eurheartj/ehr492
   Ueki Y, 2017, J CARDIOL, V70, P147, DOI 10.1016/j.jjcc.2016.11.004
   Van Hedent S, 2018, J COMPUT ASSIST TOMO, V42, P912, DOI 10.1097/RCT.0000000000000811
   Yang DH, 2017, INT J CARDIOVAS IMAG, V33, P1009, DOI 10.1007/s10554-017-1102-6
NR 30
TC 4
Z9 4
U1 0
U2 0
PU ELSEVIER SCIENCE INC
PI NEW YORK
PA STE 800, 230 PARK AVE, NEW YORK, NY 10169 USA
SN 1934-5925
J9 J CARDIOVASC COMPUT
JI J. Cardiovasc. Comput. Tomogr.
PD MAR-APR
PY 2021
VL 15
IS 2
BP 129
EP 136
DI 10.1016/j.jcct.2020.06.195
EA APR 2021
PG 8
WC Cardiac & Cardiovascular Systems; Radiology, Nuclear Medicine & Medical
   Imaging
WE Science Citation Index Expanded (SCI-EXPANDED)
SC Cardiovascular System & Cardiology; Radiology, Nuclear Medicine &
   Medical Imaging
GA RK0JO
UT WOS:000637991900009
PM 32807703
DA 2023-05-13
ER

PT J
AU Shah, ASV
   Anand, A
   Strachan, FE
   Ferry, AV
   Lee, KK
   Chapman, AR
   Sandeman, D
   Stables, CL
   Adamson, PD
   Andrews, JPM
   Anwar, MS
   Hung, J
   Moss, AJ
   O'Brien, R
   Berry, C
   Findlay, I
   Walker, S
   Cruickshank, A
   Reid, A
   Gray, A
   Collinson, PO
   Apple, FS
   McAllister, DA
   Maguire, D
   Fox, KAA
   Newby, DE
   Tuck, C
   Harkess, R
   Parker, RA
   Keerie, C
   Weir, CJ
   Mills, NL
AF Shah, Anoop S. V.
   Anand, Atul
   Strachan, Fiona E.
   Ferry, Amy V.
   Lee, Kuan Ken
   Chapman, Andrew R.
   Sandeman, Dennis
   Stables, Catherine L.
   Adamson, Philip D.
   Andrews, Jack P. M.
   Anwar, Mohamed S.
   Hung, John
   Moss, Alistair J.
   O'Brien, Rachel
   Berry, Colin
   Findlay, Iain
   Walker, Simon
   Cruickshank, Anne
   Reid, Alan
   Gray, Alasdair
   Collinson, Paul O.
   Apple, Fred S.
   McAllister, David A.
   Maguire, Donogh
   Fox, Keith A. A.
   Newby, David E.
   Tuck, Christopher
   Harkess, Ronald
   Parker, Richard A.
   Keerie, Catriona
   Weir, Christopher J.
   Mills, Nicholas L.
CA High-STEACS Investigators
TI High-sensitivity troponin in the evaluation of patients with suspected
   acute coronary syndrome: a stepped-wedge, cluster-randomised controlled
   trial
SO LANCET
LA English
DT Article
ID ACUTE MYOCARDIAL-INFARCTION; CARDIAC TROPONIN; EARLY-DIAGNOSIS;
   RULE-OUT; I ASSAY; OUTCOMES; IMPLEMENTATION; RISK
AB Background High-sensitivity cardiac troponin assays permit use of lower thresholds for the diagnosis of myocardial infarction, but whether this improves clinical outcomes is unknown. We aimed to determine whether the introduction of a high-sensitivity cardiac troponin I (hs-cTnI) assay with a sex-specific 99th centile diagnostic threshold would reduce subsequent myocardial infarction or cardiovascular death in patients with suspected acute coronary syndrome.
   Methods In this stepped-wedge, cluster-randomised controlled trial across ten secondary or tertiary care hospitals in Scotland, we evaluated the implementation of an hs-cTnI assay in consecutive patients who had been admitted to the hospitals' emergency departments with suspected acute coronary syndrome. Patients were eligible for inclusion if they presented with suspected acute coronary syndrome and had paired cardiac troponin measurements from the standard care and trial assays. During a validation phase of 6-12 months, results from the hs-cTnI assay were concealed from the attending clinician, and a contemporary cardiac troponin I (cTnI) assay was used to guide care. Hospitals were randomly allocated to early (n=5 hospitals) or late (n=5 hospitals) implementation, in which the high sensitivity assay and sex-specific 99th centile diagnostic threshold was introduced immediately after the 6-month validation phase or was deferred for a further 6 months. Patients reclassified by the high-sensitivity assay were defined as those with an increased hs-cTnI concentration in whom cTnI concentrations were below the diagnostic threshold on the contemporary assay. The primary outcome was subsequent myocardial infarction or death from cardiovascular causes at 1 year after initial presentation. Outcomes were compared in patients reclassified by the high-sensitivity assay before and after its implementation by use of an adjusted generalised linear mixed model. This trial is registered with ClinicalTrials.gov, number NCT0185 2123.
   Findings Between June 10, 2013, and March 3, 2016, we enrolled 48 282 consecutive patients (61 [SD 17] years, 47% women) of whom 10 360 (21%) patients had cTnI concentrations greater than those of the 99th centile of the normal range of values, who were identified by the contemporary assay or the high-sensitivity assay. The high sensitivity assay reclassified 1771 (17%) of 10 360 patients with myocardial injury or infarction who were not identified by the contemporary assay. In those reclassified, subsequent myocardial infarction or cardiovascular death within 1 year occurred in 105 (15%) of 720 patients in the validation phase and 131 (12%) of1051 patients in the implementation phase (adjusted odds ratio for implementation vs validation phase 1.10, 95% CI 0.75 to 1.61; p=0.620).
   Interpretation Use of a high-sensitivity assay prompted reclassification of 1771 (17%) of 10 360 patients with myocardial injury or infarction, but was not associated with a lower subsequent incidence of myocardial infarction or cardiovascular death at 1 year. Our findings question whether the diagnostic threshold for myocardial infarction should be based on the 99th centile derived from a normal reference population.
   Funding The British Heart Foundation. Copyright (C) 2018 The Author(s). Published by Elsevier Ltd. This is an Open Access article under the CC BY 4.0 license.
C1 [Shah, Anoop S. V.; Anand, Atul; Strachan, Fiona E.; Ferry, Amy V.; Lee, Kuan Ken; Chapman, Andrew R.; Stables, Catherine L.; Adamson, Philip D.; Andrews, Jack P. M.; Anwar, Mohamed S.; Hung, John; Moss, Alistair J.; Fox, Keith A. A.; Newby, David E.; Mills, Nicholas L.] Univ Edinburgh, British Heart Fdn, Ctr Cardiovasc Sci, Edinburgh EH16 4SA, Midlothian, Scotland.
   [Shah, Anoop S. V.; Mills, Nicholas L.] Univ Edinburgh, Usher Inst Populat Hlth Sci & Informat, Edinburgh, Midlothian, Scotland.
   [Tuck, Christopher; Harkess, Ronald; Parker, Richard A.; Keerie, Catriona; Weir, Christopher J.] Univ Edinburgh, Edinburgh Clin Trials Unit, Edinburgh, Midlothian, Scotland.
   [Sandeman, Dennis] Victoria Hosp, Dept Cardiol, Kirkcaldy, England.
   [O'Brien, Rachel; Gray, Alasdair] Royal Infirm Edinburgh NHS Trust, Emergency Med Res Grp Edinburgh, Edinburgh, Midlothian, Scotland.
   [Walker, Simon] Royal Infirm Edinburgh NHS Trust, Dept Clin Biochem, Edinburgh, Midlothian, Scotland.
   [Berry, Colin] Univ Glasgow, Inst Cardiovasc & Med Sci, Glasgow, Lanark, Scotland.
   [McAllister, David A.] Univ Glasgow, Inst Hlth & Wellbeing, Glasgow, Lanark, Scotland.
   [Findlay, Iain] Royal Alexandra Hosp, Dept Cardiol, Paisley, Renfrew, Scotland.
   [Cruickshank, Anne; Reid, Alan] Queen Elizabeth Univ Hosp, Dept Biochem, Glasgow, Lanark, Scotland.
   [Collinson, Paul O.] St Georges Univ Hosp NHS Trust, Dept Clin Blood Sci, London, England.
   [Collinson, Paul O.] St Georges Univ Hosp NHS Trust, Dept Cardiol, London, England.
   [Collinson, Paul O.] St Georges Univ, London, England.
   [Apple, Fred S.] Hennepin Cty Med Ctr, Dept Lab Med & Pathol, Minneapolis, MN 55415 USA.
   [Apple, Fred S.] Univ Minnesota, Minneapolis, MN USA.
   [Maguire, Donogh] Glasgow Royal Infirm, Emergency Med Dept, Glasgow, Lanark, Scotland.
C3 RLUK- Research Libraries UK; University of Edinburgh; RLUK- Research
   Libraries UK; University of Edinburgh; RLUK- Research Libraries UK;
   University of Edinburgh; RLUK- Research Libraries UK; University of
   Edinburgh; Royal Infirmary of Edinburgh; RLUK- Research Libraries UK;
   University of Edinburgh; Royal Infirmary of Edinburgh; RLUK- Research
   Libraries UK; University of Glasgow; RLUK- Research Libraries UK;
   University of Glasgow; Queen Elizabeth University Hospital (QEUH); St
   Georges University London; Hennepin County Medical Center; University of
   Minnesota System; University of Minnesota Twin Cities; RLUK- Research
   Libraries UK; University of Glasgow
RP Mills, NL (通讯作者)，Univ Edinburgh, British Heart Fdn, Ctr Cardiovasc Sci, Edinburgh EH16 4SA, Midlothian, Scotland.
EM nick.mills@ed.ac.uk
RI Newby, David Ernest/AAB-1364-2019; Berry, Colin/AAF-5268-2020; Fox,
   keith A A/I-3742-2013; Anand, Atul/ABC-1393-2020; Adamson,
   Philip/AAC-3699-2019
OI Anand, Atul/0000-0002-6428-4554; Adamson, Philip/0000-0002-6177-956X;
   Fox, Keith/0000-0002-0140-2752; Moss, Alastair/0000-0003-4123-2070;
   Tsanas, Athanasios/0000-0002-0994-8100; Weir,
   Christopher/0000-0002-6494-4903; Berry, Colin/0000-0002-4547-8636;
   Keerie, Catriona/0000-0001-5459-6178; Tuck,
   Christopher/0000-0003-4994-6342; Vallejos, Catalina/0000-0003-3638-1960;
   Stables, Catherine/0000-0002-5173-3090; Shah, Anoop/0000-0002-2825-3419;
   Mills, Nicholas/0000-0003-0533-7991; Chapman, Andrew/0000-0003-1926-5925
FU British Heart Foundation [SP/12/10/29922]; British Heart Foundation
   Centre for Research Excellence [RE/13/3/30183]; NHS Lothian through the
   Edinburgh Clinical Trials Unit; Butler Senior Clinical Research
   Fellowship, from the British Heart Foundation [FS/16/14/32023]
FX This trial was funded by the British Heart Foundation (SP/12/10/29922)
   with support from the British Heart Foundation Centre for Research
   Excellence (RE/13/3/30183). CJW was supported by NHS Lothian through the
   Edinburgh Clinical Trials Unit. Abbott Laboratories provided cardiac
   troponin assay reagents, calibrators, and controls without charge. NLM
   is supported by the Butler Senior Clinical Research Fellowship
   (FS/16/14/32023), from the British Heart Foundation. We would like to
   thank researchers from the Emergency Medicine Research Group of
   Edinburgh for their support during the conduct of this trial.
CR Anand A, 2018, BIORXIV, DOI [10.1101/371138, DOI 10.1101/371138]
   [Anonymous], 2013, SCOTT INT GUID NETW
   Apple FS, 2012, CLIN CHEM, V58, P54, DOI 10.1373/clinchem.2011.165795
   Bagai A, 2017, AM HEART J, V190, P135, DOI 10.1016/j.ahj.2017.04.016
   Body R, 2011, J AM COLL CARDIOL, V58, P1333, DOI 10.1016/j.jacc.2011.06.026
   Boeddinghaus J, 2016, CLIN CHEM, V62, P494, DOI 10.1373/clinchem.2015.249508
   Chapman AR, 2018, CIRCULATION, V137, P1236, DOI 10.1161/CIRCULATIONAHA.117.031806
   Chapman AR, 2017, JAMA-J AM MED ASSOC, V318, P1913, DOI 10.1001/jama.2017.17488
   Chapman AR, 2017, CIRCULATION, V135, P1586, DOI 10.1161/CIRCULATIONAHA.116.025021
   Christ M, 2010, AM J MED, V123, P1134, DOI 10.1016/j.amjmed.2010.07.015
   Eggers KM, 2016, EUR HEART J, V37, P2417, DOI 10.1093/eurheartj/ehw029
   Ford I, 2016, NEW ENGL J MED, V375, P454, DOI 10.1056/NEJMra1510059
   Hamm CW, 2011, EUR HEART J, V32, P2999, DOI 10.1093/eurheartj/ehr236
   Holzmann M, 2018, J AM COLL CARDIOL, V71, P238, DOI [10.1016/S0735-1097(18)30779-4, 10.1016/j.jacc.2018.03.515]
   Keller T, 2009, NEW ENGL J MED, V361, P868, DOI 10.1056/NEJMoa0903515
   Kimenai DM, 2018, CLIN CHEM, V64, P1034, DOI 10.1373/clinchem.2018.286781
   Miller-Hodges E, 2018, CIRCULATION, V137, P425, DOI 10.1161/CIRCULATIONAHA.117.030320
   Mills NL, 2012, BMJ-BRIT MED J, V344, DOI 10.1136/bmj.e1533
   Mills NL, 2011, JAMA-J AM MED ASSOC, V305, P1210, DOI 10.1001/jama.2011.338
   Nejatian A, 2017, J AM COLL CARDIOL, V69, P2622, DOI 10.1016/j.jacc.2017.03.586
   Neumann JT, 2017, CLIN CHEM, V63, P394, DOI 10.1373/clinchem.2016.262659
   Neumann JT, 2016, JAMA CARDIOL, V1, P397, DOI 10.1001/jamacardio.2016.0695
   Newby D, 2015, LANCET, V385, P2383, DOI 10.1016/S0140-6736(15)60291-4
   NHS National Services Scotland Information Services Division National Statistics, 2018, SCOTT HEART DIS STAT
   Pickering JW, 2017, ANN INTERN MED, V166, P715, DOI 10.7326/M16-2562
   Pope JH, 2000, NEW ENGL J MED, V342, P1163, DOI 10.1056/NEJM200004203421603
   Reichlin T, 2012, ARCH INTERN MED, V172, P1211, DOI 10.1001/archinternmed.2012.3698
   Reichlin T, 2009, NEW ENGL J MED, V361, P858, DOI 10.1056/NEJMoa0900428
   Roffi M, 2016, EUR HEART J, V37, P267, DOI 10.1093/eurheartj/ehv320
   Gimenez MR, 2015, AM J MED, V128, P861, DOI 10.1016/j.amjmed.2015.01.046
   Sandoval Y, 2017, AM J MED, V130, P1431, DOI 10.1016/j.amjmed.2017.05.049
   Shah ASV, 2017, BMJ-BRIT MED J, V359, DOI 10.1136/bmj.j4788
   Shah ASV, 2017, CURR CARDIOL REP, V19, DOI 10.1007/s11886-017-0839-9
   Shah ASV, 2015, LANCET, V386, P2481, DOI 10.1016/S0140-6736(15)00391-8
   Shah ASV, 2015, AM J MED, V128, P493, DOI 10.1016/j.amjmed.2014.10.056
   Shah ASV, 2015, BMJ-BRIT MED J, V350, DOI 10.1136/bmj.g7873
   Thygesen K, 2012, GLOB HEART, V7, DOI 10.1016/j.gheart.2012.08.001
   Twerenbold R, 2016, EUR HEART J, V37, P3324, DOI 10.1093/eurheartj/ehw232
   Twerenbold R, 2015, CIRCULATION, V131, P2041, DOI 10.1161/CIRCULATIONAHA.114.014245
NR 39
TC 192
Z9 197
U1 5
U2 26
PU ELSEVIER SCIENCE INC
PI NEW YORK
PA STE 800, 230 PARK AVE, NEW YORK, NY 10169 USA
SN 0140-6736
EI 1474-547X
J9 LANCET
JI Lancet
PD SEP 15
PY 2018
VL 392
IS 10151
BP 919
EP 928
DI 10.1016/S0140-6736(18)31923-8
PG 10
WC Medicine, General & Internal
WE Science Citation Index Expanded (SCI-EXPANDED)
SC General & Internal Medicine
GA GT4LN
UT WOS:000444475700024
PM 30170853
OA Green Published, hybrid, Green Accepted
DA 2023-05-13
ER

PT J
AU Nasis, A
   Meredith, IT
   Sud, PS
   Cameron, JD
   Troupis, JM
   Seneviratne, SK
AF Nasis, Arthur
   Meredith, Ian T.
   Sud, Priyanka S.
   Cameron, James D.
   Troupis, John M.
   Seneviratne, Sujith K.
TI Long-term Outcome after CT Angiography in Patients with Possible Acute
   Coronary Syndrome
SO RADIOLOGY
LA English
DT Article
ID ACUTE CHEST-PAIN; COMPUTED-TOMOGRAPHY ANGIOGRAPHY; EMERGENCY-DEPARTMENT
   PATIENTS; TIMI RISK SCORE; MYOCARDIAL-INFARCTION; CARDIAC CT; PROGNOSTIC
   VALUE; EARLY-DIAGNOSIS; MORTALITY RISK; STRATEGY
AB Purpose: To assess the long-term outcome and hospital readmission rate associated with a computed tomographic (CT) angiography-guided strategy used to examine patients who present to the emergency department (ED) with symptoms of possible acute coronary syndrome (ACS).
   Materials and Methods: The study was approved by the institutional review board, and all patients provided written informed consent. A total of 585 consecutive patients (mean age, 58 years +/- 11 [standard deviation]; 58% were male) with ischemic-type chest pain and low to intermediate risk for ACS were evaluated prospectively. Patients underwent coronary CT angiography after single or serial troponin I (TnI) measurement, depending on time of presentation to the ED. Subsequent care was determined with CT angiography findings: Patients without plaque and patients with nonobstructive plaque and at most mild to moderate stenosis (<40% luminal narrowing) were discharged without further investigation. Patients with moderate stenosis (40%-70% narrowing) were discharged and referred for outpatient stress echocardiography. Patients with severe stenosis (>70% narrowing) were admitted. Discharged patients were contacted and their medical records were reviewed to determine rates of death, ACS, revascularization, and hospital admission. By using binomial distribution, Clopper-Pearson confidence intervals (CIs) were calculated for outcome data.
   Results: Coronary CT angiography findings were as follows: A total of 196 patients (34%) had no coronary plaque or stenosis, 288 (49%) had nonobstructive plaque, 22 (4%) had moderate stenosis, and 79 (13%) had severe stenosis. At median 47.4-month follow-up (range, 24-57 months) of the 506 discharged patients, five (1%; 95% CI: 0.4%, 2.3%) had been readmitted for chest pain; there were no instances of coronary revascularization, ACS, or death (0% for all; 95% CI: 0%, 0.7%). Follow-up was 100% complete.
   Conclusion: Use of a CT angiography-guided strategy to investigate patients with low to intermediate risk of ACS who present to the ED with chest pain is safe at long-term follow-up, including patients discharged after single TnI measurement. (C)RSNA, 2014.
C1 [Nasis, Arthur; Meredith, Ian T.; Sud, Priyanka S.; Cameron, James D.; Troupis, John M.; Seneviratne, Sujith K.] Monash Hlth, MonashHEART, Monash Cardiovasc Res Ctr, Clayton, Vic 3168, Australia.
   [Nasis, Arthur; Meredith, Ian T.; Sud, Priyanka S.; Cameron, James D.; Troupis, John M.; Seneviratne, Sujith K.] Monash Univ, Dept Med MMC, Clayton, Vic 3168, Australia.
   [Troupis, John M.] Monash Hlth, Dept Diagnost Imaging, Melbourne, Vic, Australia.
   [Troupis, John M.] Monash Univ, Fac Med Nursing & Radiat Sci, Dept Med Imaging & Radiat Sci, Melbourne, Vic 3004, Australia.
C3 Monash University; Monash University; Monash University
RP Nasis, A (通讯作者)，Monash Hlth, MonashHEART, Monash Cardiovasc Res Ctr, 246 Clayton Rd, Clayton, Vic 3168, Australia.
EM arthur.nasis@southernhealth.org.au
RI Troupis, John m/I-1784-2013; Cameron, james/GQP-4595-2022
OI Troupis, John m/0000-0003-3225-7153; Cameron, james/0000-0003-0589-0367
FU National Heart Foundation of Australia, National Health and Medical
   Research Council; Monash Health Senior Medical Staff Association
FX A.N. supported by the National Heart Foundation of Australia, National
   Health and Medical Research Council, and Monash Health Senior Medical
   Staff Association.
CR Anderson JL, 2007, CIRCULATION, V116, pE148, DOI 10.1161/CIRCULATIONAHA.107.181940
   Antman EM, 2000, JAMA-J AM MED ASSOC, V284, P835, DOI 10.1001/jama.284.7.835
   Baxt WG, 2002, ANN EMERG MED, V39, P366, DOI 10.1067/mem.2002.122705
   Cheezum MK, 2013, JACC-CARDIOVASC IMAG, V6, P574, DOI 10.1016/j.jcmg.2012.11.016
   de Azevedo CF, 2011, JACC-CARDIOVASC IMAG, V4, P740, DOI 10.1016/j.jcmg.2011.02.017
   Goldstein JA, 2007, J AM COLL CARDIOL, V49, P863, DOI 10.1016/j.jacc.2006.08.064
   Goldstein JA, 2011, J AM COLL CARDIOL, V58, P1414, DOI 10.1016/j.jacc.2011.03.068
   Hausleiter J, 2009, JAMA-J AM MED ASSOC, V301, P500, DOI 10.1001/jama.2009.54
   Hoffmann U, 2012, NEW ENGL J MED, V367, P299, DOI 10.1056/NEJMoa1201161
   Hollander JE, 2007, ACAD EMERG MED, V14, P112, DOI 10.1197/j.aem.2006.09.051
   Hollander JE, 2009, ACAD EMERG MED, V16, P693, DOI 10.1111/j.1553-2712.2009.00459.x
   Hulten E, 2013, J AM COLL CARDIOL, V61, P880, DOI 10.1016/j.jacc.2012.11.061
   Keller T, 2009, NEW ENGL J MED, V361, P868, DOI 10.1056/NEJMoa0903515
   Li SH, 2013, INT J CARDIOL, V168, P2699, DOI 10.1016/j.ijcard.2013.03.023
   Lin FY, 2011, J AM COLL CARDIOL, V58, P510, DOI 10.1016/j.jacc.2010.11.078
   Litt HI, 2012, NEW ENGL J MED, V366, P1393, DOI 10.1056/NEJMoa1201163
   Mackhay J, 2004, ATLAS HEART DIS STRO
   Min JK, 2011, J AM COLL CARDIOL, V58, P849, DOI 10.1016/j.jacc.2011.02.074
   Nasis A, 2011, RADIOLOGY, V260, P381, DOI 10.1148/radiol.11110013
   O'Malley PG, 2011, ARCH INTERN MED, V171, P976, DOI 10.1001/archinternmed.2011.78
   Ostrom MP, 2008, J AM COLL CARDIOL, V52, P1335, DOI 10.1016/j.jacc.2008.07.027
   Pollack CV, 2006, ACAD EMERG MED, V13, P13, DOI 10.1197/j.aem.2005.06.031
   Pope JH, 2000, NEW ENGL J MED, V342, P1163, DOI 10.1056/NEJM200004203421603
   Raff Gilbert L, 2009, J Cardiovasc Comput Tomogr, V3, P122, DOI 10.1016/j.jcct.2009.01.001
   Reichlin T, 2009, NEW ENGL J MED, V361, P858, DOI 10.1056/NEJMoa0900428
   Schlett CL, 2011, JACC-CARDIOVASC IMAG, V4, P481, DOI 10.1016/j.jcmg.2010.12.008
   Seneviratne SK, 2010, CIRC-CARDIOVASC IMAG, V3, P375, DOI 10.1161/CIRCIMAGING.109.892638
   Swap CJ, 2006, JAMA-J AM MED ASSOC, V295, P2250
   Tatum JL, 1997, ANN EMERG MED, V29, P116, DOI 10.1016/S0196-0644(97)70317-2
   Than M, 2011, LANCET, V377, P1077, DOI 10.1016/S0140-6736(11)60310-3
   Truong QA, 2012, AM HEART J, V163, P972, DOI 10.1016/j.ahj.2012.03.010
   Tung MK, 2013, J CARDIOVASC COMPUT, V7, P157, DOI 10.1016/j.jcct.2013.05.002
   White CS, 2007, RADIOLOGY, V245, P672, DOI 10.1148/radiol.2453061481
NR 33
TC 15
Z9 16
U1 0
U2 3
PU RADIOLOGICAL SOC NORTH AMERICA
PI OAK BROOK
PA 820 JORIE BLVD, OAK BROOK, IL 60523 USA
SN 0033-8419
J9 RADIOLOGY
JI Radiology
PD SEP
PY 2014
VL 272
IS 3
BP 674
EP 682
DI 10.1148/radiol.14132680
PG 9
WC Radiology, Nuclear Medicine & Medical Imaging
WE Science Citation Index Expanded (SCI-EXPANDED)
SC Radiology, Nuclear Medicine & Medical Imaging
GA AO2WX
UT WOS:000341188900007
PM 24738614
DA 2023-05-13
ER

PT J
AU Ben-Assa, E
   Shacham, Y
   Golovner, M
   Malov, N
   Leshem-Rubinow, E
   Zatelman, A
   Shamir, AO
   Rogowski, O
   Roth, A
AF Ben-Assa, Eyal
   Shacham, Yacov
   Golovner, Michal
   Malov, Nomi
   Leshem-Rubinow, Eran
   Zatelman, Avivit
   Shamir, Ayelet Oren
   Rogowski, Ori
   Roth, Arie
TI Is Telemedicine an Answer to Reducing 30-Day Readmission Rates
   Post-Acute Myocardial Infarction?
SO TELEMEDICINE AND E-HEALTH
LA English
DT Article
DE readmission; acute myocardial infarction; telemedicine
ID EMERGENCY-DEPARTMENT VISITS; HOSPITAL READMISSION; SHAHAL EXPERIENCE;
   CHEST-PAIN; ISRAEL; REHOSPITALIZATIONS; PREDICTORS; SERVICE; CARE
AB Background:Patients hospitalized for an acute myocardial infarction (AMI) are at risk for early readmission. Readmission rates in the community reportedly reach approximately 20%, and 30-day readmission rates have become a quality-of-care marker. Telemedicine is one strategy for improving clinical outcomes by offering real-time biometrics tracking and rapid intervention. We retrospectively assessed the 30-day readmission rate of post-AMI members of a telemedicine system.Materials and Methods:All SHL-Telemedicine subscribers who sustained an AMI and those who became subscribers within 10 days from discharge post-AMI between 2009 and 2012 were assessed. Their files were reviewed for demographics, coronary risk factors, reasons for readmission, and discharge diagnoses.Results:In total, 897 suitable patients (mean age, 62 +/- 14 years; 81% males) were included. They had made 3,318 calls to the monitor center for consultation. A mobile intensive care unit was dispatched for 158 patients, 64 were transported to the hospital, and 52 (5.8%) were readmitted (10 patients were readmitted twice). Thirty-five readmissions were for noncardiac reasons. Twelve patients had acute coronary syndrome (11 were revascularized). Readmission rates were higher in patients with repeat AMIs (11.9% versus 5.3% among those with no AMI history) and in females (9.6% versus 4.9% among males). Unlike published figures for the general population, there were no significant differences between readmitted and non-readmitted patients regarding diabetes, hypertension, or congestive heart failure.Conclusions:Telemedicine technology shows considerable promise for reducing 30-day readmission rates of post-AMI patients.
C1 [Ben-Assa, Eyal; Shacham, Yacov; Leshem-Rubinow, Eran; Roth, Arie] Tel Aviv Univ, Sackler Fac Med, Tel Aviv Med Ctr, Dept Cardiol, IL-69978 Tel Aviv, Israel.
   [Rogowski, Ori] Tel Aviv Univ, Sackler Fac Med, Tel Aviv Med Ctr, Dept Internal Med H, IL-69978 Tel Aviv, Israel.
   [Golovner, Michal; Malov, Nomi; Zatelman, Avivit; Shamir, Ayelet Oren; Roth, Arie] SHL Telemed, Tel Aviv, Israel.
C3 Tel Aviv University; Sackler Faculty of Medicine; Tel Aviv University;
   Sackler Faculty of Medicine
RP Ben-Assa, E (通讯作者)，Tel Aviv Med Ctr & Sch Med, Dept Cardiol, 6 Weizman St, IL-64239 Tel Aviv, Israel.
EM eyalbe@tlvmc.gov.il
RI Ben Assa, Eyal/GXG-1374-2022
OI Ben Assa, Eyal/0000-0003-2677-9107; Leshem - Rubinow,
   Eran/0000-0002-8896-460X
CR Axon RN, 2011, JAMA-J AM MED ASSOC, V305, P504, DOI 10.1001/jama.2011.72
   Birati EY, 2008, RESUSCITATION, V79, P438, DOI 10.1016/j.resuscitation.2008.08.002
   Bradley EH, 2012, J AM COLL CARDIOL, V60, P607, DOI 10.1016/j.jacc.2012.03.067
   Dendale P, 2012, EUR J HEART FAIL, V14, P333, DOI 10.1093/eurjhf/hfr144
   Desai MM, 2009, CIRC-CARDIOVASC QUAL, V2, P500, DOI 10.1161/CIRCOUTCOMES.108.832949
   Dunlay SM, 2012, ANN INTERN MED, V157, P11, DOI 10.7326/0003-4819-157-1-201207030-00004
   Hannan EL, 2011, JACC-CARDIOVASC INTE, V4, P1335, DOI 10.1016/j.jcin.2011.08.013
   Inglis SC, 2010, COCHRANE DB SYST REV, DOI 10.1002/14651858.CD007228.pub2
   Jencks SF, 2009, NEW ENGL J MED, V360, P1418, DOI 10.1056/NEJMsa0803563
   Joynt KE, 2011, JAMA-J AM MED ASSOC, V305, P675, DOI 10.1001/jama.2011.123
   Khawaja FJ, 2012, ARCH INTERN MED, V172, P112, DOI 10.1001/archinternmed.2011.569
   Kociol RD, 2012, JAMA-J AM MED ASSOC, V307, P66, DOI 10.1001/jama.2011.1926
   Krumholz HM, 2013, NEW ENGL J MED, V368, P100, DOI 10.1056/NEJMp1212324
   Krumholz HM, 2009, CIRC-CARDIOVASC QUAL, V2, P407, DOI 10.1161/CIRCOUTCOMES.109.883256
   Leshem-Rubinow E, 2011, ARCH INTERN MED, V171, P2056, DOI 10.1001/archinternmed.2011.477
   Roger VL, 2012, CIRCULATION, V125, P188, DOI 10.1161/CIR.0b013e3182456d46
   ROTH A, 1995, EUR HEART J, V16, P129, DOI 10.1093/eurheartj/16.1.129
   Roth A, 1997, PACE, V20, P2243, DOI 10.1111/j.1540-8159.1997.tb04243.x
   Roth A, 2000, CLIN CARDIOL, V23, P271, DOI 10.1002/clc.4960230410
   Roth A, 1999, CRIT CARE MED, V27, P1085, DOI 10.1097/00003246-199906000-00025
   Roth A, 2006, TELEMED J E-HEALTH, V12, P528, DOI 10.1089/tmj.2006.12.528
   Sangu PV, 2012, HEART, V98, P1728, DOI 10.1136/heartjnl-2012-302532
   Takahashi PY, 2012, ARCH INTERN MED, V172, P773, DOI 10.1001/archinternmed.2012.256
   Vashi AA, 2013, JAMA-J AM MED ASSOC, V309, P364, DOI 10.1001/jama.2012.216219
   Viskin S, 1999, EUR HEART J, V20, P1429, DOI 10.1053/euhj.1999.1632
NR 25
TC 7
Z9 7
U1 1
U2 15
PU MARY ANN LIEBERT, INC
PI NEW ROCHELLE
PA 140 HUGUENOT STREET, 3RD FL, NEW ROCHELLE, NY 10801 USA
SN 1530-5627
EI 1556-3669
J9 TELEMED E-HEALTH
JI Telemed. e-Health
PD SEP
PY 2014
VL 20
IS 9
BP 816
EP 821
DI 10.1089/tmj.2013.0346
PG 6
WC Health Care Sciences & Services
WE Science Citation Index Expanded (SCI-EXPANDED)
SC Health Care Sciences & Services
GA AP0OU
UT WOS:000341762300006
PM 25046174
DA 2023-05-13
ER

PT J
AU van Diepen, S
   Tymchak, W
   Bohula, EA
   Park, JG
   Daniels, LB
   Phreaner, N
   Barnett, CF
   Kenigsberg, BB
   DeFilippis, A
   Singam, NS
   Barsness, GW
   Jentzer, JC
   Ternus, B
   Morrow, DA
   Katz, JN
AF van Diepen, Sean
   Tymchak, Wayne
   Bohula, Erin A.
   Park, Jeong-Gun
   Daniels, Lori B.
   Phreaner, Nicholas
   Barnett, Christopher F.
   Kenigsberg, Benjamin B.
   DeFilippis, Andrew
   Singam, Narayana Sarma
   Barsness, Gregory W.
   Jentzer, Jacob C.
   Ternus, Bradley
   Morrow, David A.
   Katz, Jason N.
CA Critical Care Cardiology Trials Ne
TI Incidence, underlying conditions, and outcomes of patients receiving
   acute renal replacement therapies in tertiary cardiac intensive care
   units: An analysis from the Critical Care Cardiology Trials Network
   Registry
SO AMERICAN HEART JOURNAL
LA English
DT Article
ID ACUTE KIDNEY INJURY; ILL PATIENTS; CARDIOGENIC-SHOCK; HEART-FAILURE;
   ASSOCIATION; MORTALITY
AB Background The prevalence of renal disease in cardiac intensive care units (CICUs) is increasing, but little is known about the utilization, concurrent therapies, and outcomes of patients requiring acute renal replacement therapy (RRT) in this specialized environment.
   Methods In the Critical Care Cardiology Trials Network, 16 centers submitted data on CICU admissions including acute RRT (defined as continuous renal replacement therapy and/or acute intermittent dialysis).
   Results Among 2,985 admissions, 178 (6.0%; interhospital range 1.0%-16.0%) received acute RRT. Patients receiving RRT, versus not, were more commonly admitted for cardiogenic shock (15.7% vs 4.2%, P < .01), cardiac arrest (9.6% vs 3.7%, P < .01), and acute general medical diagnoses (10.7% vs 5.8%, P < .01), whereas acute coronary syndromes (16.9% vs 32.1%, P< .01) were less frequent. Variables independently associated with acute RRT included diabetes, heart failure, liver disease, severe valvular disease, shock, cardiac arrest, hypertension, and younger age. In patients receiving acute RRT, versus not, advanced therapies including mechanical ventilation (55.6% vs 18.0%), vasoactive support (73.0% vs 35.2%), invasive hemodynamic monitoring (59.6% vs 29.2%), and mechanical circulatory support (27.5% vs 8.4%) were more common. Acute RRT was associated with higher in-hospital mortality (42.1% vs 9.3%, adjusted odds ratio 3.74, 95% CI, 2.525.53) and longer median length of stay (10.0 vs 5.3 days, P < .01). In conclusion, acute RRT in contemporary CICUs was associated with the provision of other advanced therapies and lower survival.
   Conclusions These data underscore the risks associated with the provision of renal support in patients with primary cardiovascular problems and the need to develop standardized indications and potential futility measures in this specialized population.
C1 [van Diepen, Sean] Univ Alberta, Dept Crit Care Med, Edmonton, AB, Canada.
   [van Diepen, Sean; Tymchak, Wayne] Univ Alberta, Dept Med, Div Cardiol, Edmonton, AB, Canada.
   [Bohula, Erin A.; Park, Jeong-Gun; Morrow, David A.] Brigham & Womens Hosp, Dept Med, Cardiovasc Div, TIMI Study Grp,Levine Cardiac Intens Care Unit, 75 Francis St, Boston, MA 02115 USA.
   [Bohula, Erin A.; Park, Jeong-Gun; Morrow, David A.] Harvard Med Sch, Boston, MA 02115 USA.
   [Daniels, Lori B.; Phreaner, Nicholas] Univ Calif San Diego, Sulpizio Cardiovasc Ctr, La Jolla, CA 92093 USA.
   [Barnett, Christopher F.; Kenigsberg, Benjamin B.] Medstar Washington Hosp Ctr, Dept Cardiol, Washington, DC USA.
   [DeFilippis, Andrew; Singam, Narayana Sarma] Univ Louisville, Louisville, KY 40292 USA.
   [Barsness, Gregory W.; Jentzer, Jacob C.] Mayo Clin, Dept Cardiovasc Med, Rochester, MN USA.
   [Jentzer, Jacob C.] Mayo Clin, Div Pulm & Crit Care Med, Dept Internal Med, Rochester, MN USA.
   [Ternus, Bradley] Univ Wisconsin, Div Cardiovasc Med, Madison, WI USA.
   [Katz, Jason N.] Univ N Carolina, Div Cardiol, Dept Med, Chapel Hill, NC 27515 USA.
C3 University of Alberta; University of Alberta; Harvard University;
   Brigham & Women's Hospital; Harvard University; Harvard Medical School;
   University of California System; University of California San Diego;
   MedStar Washington Hospital Center; University of Louisville; Mayo
   Clinic; Mayo Clinic; University of Wisconsin System; University of
   Wisconsin Madison; University of North Carolina; University of North
   Carolina Chapel Hill
RP van Diepen, S (通讯作者)，Univ Alberta Hosp, 2C2 Cardiol Walter MacKenzie Ctr, 8440-11 St, Edmonton, AB T6G 287, Canada.
EM sv9@ualberta.ca
RI Bohula, Erin/AAW-7276-2020; Daniels, Lori/AAR-2641-2021
OI Singam, Narayana Sarma/0000-0002-6289-2273; Daniels,
   Lori/0000-0002-4841-9922
FU University Hospital Foundation
FX The data collection at the University of Alberta was supported by a
   grant from the University Hospital Foundation.
CR Bagshaw SM, 2008, CRIT CARE MED, V36, P610, DOI 10.1097/01.CCM.0B013E3181611F552
   Bagshaw SM, 2016, CRIT CARE, V20, DOI 10.1186/s13054-016-1424-0
   Berg DD, 2019, CIRC-CARDIOVASC QUAL, V12, DOI 10.1161/CIRCOUTCOMES.119.005618
   Bohula EA, 2019, JAMA CARDIOL, V4, P928, DOI 10.1001/jamacardio.2019.2467
   Damman K, 2007, J CARD FAIL, V13, P599, DOI 10.1016/j.cardfail.2007.04.008
   Fayad AI, 2016, COCHRANE DB SYST REV, V4
   Fox CS, 2012, CIRCULATION, V125, P497, DOI 10.1161/CIRCULATIONAHA.111.039909
   Fox KAA, 2006, BMJ-BRIT MED J, V333, P1091, DOI 10.1136/bmj.38985.646481.55
   Holland EM, 2017, J AM COLL CARDIOL, V69, P1999, DOI 10.1016/j.jacc.2017.02.033
   Hoste E, 2015, INTENS CARE MED, V41, P1411, DOI 10.1007/s00134-015-3934-7
   Hsu RK, 2013, J AM SOC NEPHROL, V24, P37, DOI 10.1681/ASN.2012080800
   Jentzer JC, 2019, AM HEART J, V215, P12, DOI 10.1016/j.ahj.2019.05.012
   Katz JN, 2007, J AM COLL CARDIOL, V49, P1279, DOI 10.1016/j.jacc.2006.11.036
   Katz JN, 2016, J AM COLL CARDIOL, V68, P67, DOI 10.1016/j.jacc.2016.04.036
   Kellum JA, 2013, CRIT CARE, V17, DOI 10.1186/cc11454
   Le May M, 2016, CAN J CARDIOL, V32, P1204, DOI 10.1016/j.cjca.2015.11.021
   Morrow DA, 2017, CIRC-CARDIOVASC QUAL, V10, DOI 10.1161/CIRCOUTCOMES.117.004010
   Morrow DA, 2012, CIRCULATION, V126, P1408, DOI 10.1161/CIR.0b013e31826890b0
   Na SJ, 2016, J AM COLL CARDIOL, V68, P2637, DOI 10.1016/j.jacc.2016.09.947
   Nash DM, 2017, J CRIT CARE, V41, P138, DOI 10.1016/j.jcrc.2017.05.002
   Peterson PN, 2010, CIRC-CARDIOVASC QUAL, V3, P25, DOI 10.1161/CIRCOUTCOMES.109.854877
   Poss J, 2017, J AM COLL CARDIOL, V69, P1913, DOI 10.1016/j.jacc.2017.02.027
   Rewa OG, 2017, INTENS CARE MED, V43, P750, DOI 10.1007/s00134-016-4579-x
   Sinha SS, 2017, CIRC-CARDIOVASC QUAL, V10, DOI 10.1161/CIRCOUTCOMES.117.003616
   Tehrani BN, 2019, J AM COLL CARDIOL, V73, P1659, DOI 10.1016/j.jacc.2018.12.084
   van Diepen S, 2017, CIRCULATION, V136, pE232, DOI 10.1161/CIR.0000000000000525
   van Diepen S, 2017, CIRC-CARDIOVASC QUAL, V10, DOI 10.1161/CIRCOUTCOMES.117.003864
   vanDiepen S, 2015, J AM HEART ASS, V4
NR 28
TC 9
Z9 9
U1 0
U2 1
PU MOSBY-ELSEVIER
PI NEW YORK
PA 360 PARK AVENUE SOUTH, NEW YORK, NY 10010-1710 USA
SN 0002-8703
EI 1097-5330
J9 AM HEART J
JI Am. Heart J.
PD APR
PY 2020
VL 222
BP 8
EP 14
DI 10.1016/j.ahj.2020.01.005
PG 7
WC Cardiac & Cardiovascular Systems
WE Science Citation Index Expanded (SCI-EXPANDED)
SC Cardiovascular System & Cardiology
GA KU9QB
UT WOS:000520058200002
PM 32006910
DA 2023-05-13
ER

PT J
AU Katsanos, AH
   Palaiodimou, L
   Price, C
   Themistocleous, M
   Lemmens, R
   Michopoulos, I
   Georgakis, MK
   Weimar, C
   Kelly, P
   Tsivgoulis, G
AF Katsanos, Aristeidis H.
   Palaiodimou, Lina
   Price, Christopher
   Themistocleous, Marios
   Lemmens, Robin
   Michopoulos, Ioannis
   Georgakis, Marios K.
   Weimar, Christian
   Kelly, Peter
   Tsivgoulis, Georgios
TI An Updated Meta-Analysis of RCTs of Colchicine for Stroke Prevention in
   Patients with Coronary Artery Disease
SO JOURNAL OF CLINICAL MEDICINE
LA English
DT Article
DE stroke; colchicine; coronary artery disease; prevention
AB Emerging evidence from randomized controlled clinical trials (RCTs) suggests that colchicine has cardiovascular benefits for patients with coronary disease, including benefits for stroke prevention. We performed an updated systematic review and meta-analysis of all RCTs reporting on stroke outcomes during the follow-up of patients with a history of cardiovascular disease randomized to colchicine treatment or control (placebo or usual care). We identified 6 RCTs including a total of 11,870 patients (mean age 63 years, 83% males) with a mean follow-up of 2 years. Colchicine treatment was associated with a lower risk of stroke during follow-up, compared to that of placebo or usual care (risk ratio = 0.49, 95% confidence interval: 0.31-0.80; p = 0.004), without heterogeneity across the included studies (I-2 = 0%, p for Cochran's Q = 0.52). In the subgroup analysis, no heterogeneity (p = 0.77) was identified in the effect of colchicine on stroke prevention between patients with recent acute (RR = 0.55, 95% CI: 0.15-2.05) or chronic stable (RR = 0.43, 95% CI: 0.21-0.89) coronary artery syndromes. In conclusion, we found that colchicine treatment decreases the stroke risk in patients with a history of atherosclerotic cardiovascular disease.
C1 [Katsanos, Aristeidis H.] Populat Hlth Res Inst, Div Neurol, Hamilton, ON L8S 4L8, Canada.
   [Katsanos, Aristeidis H.] McMaster Univ, Hamilton, ON L8S 4L8, Canada.
   [Palaiodimou, Lina; Tsivgoulis, Georgios] Natl & Kapodistrian Univ Athens, Attikon Univ Hosp, Sch Med, Dept Neurol 2, Athens 45701, Greece.
   [Price, Christopher] Newcastle Univ, Populat Hlth Sci Inst, Newcastle Upon Tyne NE1 7RU, Tyne & Wear, England.
   [Themistocleous, Marios] Pediat Hosp Athens, Dept Neurosurg, Athens 45701, Greece.
   [Lemmens, Robin] Univ Leuven, Dept Neurosci, Expt Neurol, KU Leuven, B-3000 Leuven, Belgium.
   [Lemmens, Robin] Univ Leuven, KU Leuven, Leuven Res Inst Neurosci & Dis LIND, B-3000 Leuven, Belgium.
   [Lemmens, Robin] VIB, Ctr Brain & Dis Res, Lab Neurobiol, B-3000 Leuven, Belgium.
   [Lemmens, Robin] Univ Hosp Leuven, Dept Neurol, B-3000 Leuven, Belgium.
   [Michopoulos, Ioannis] Natl & Kapodistrian Univ Athens, Med Sch, Dept Psychiat 2, Attikon Gen Hosp, Athens 45701, Greece.
   [Georgakis, Marios K.] Ludwig Maximilians Univ Munchen, Univ Hosp, Inst Stroke & Dementia Res, D-81377 Munich, Germany.
   [Weimar, Christian] Univ Duisburg Essen, Inst Med Informat Biometry & Epidemiol, D-47057 Duisburg, Germany.
   [Weimar, Christian] BDH Clin Elzach, D-79215 Elzach, Germany.
   [Kelly, Peter] Univ Coll Dublin, Hlth Res Board Stroke Clin Trials Network Ireland, Dublin D04 V1W8, Ireland.
   [Kelly, Peter] Univ Coll Dublin, Mater Univ Hosp, Dublin D04 V1W8, Ireland.
   [Tsivgoulis, Georgios] Univ Tennessee, Hlth Sci Ctr, Dept Neurol, Memphis, TN 38103 USA.
C3 Population Health Research Institute; McMaster University; Athens
   Medical School; National & Kapodistrian University of Athens; University
   Hospital Attikon; N8 Research Partnership; RLUK- Research Libraries UK;
   Newcastle University - UK; KU Leuven; KU Leuven; Flanders Institute for
   Biotechnology (VIB); KU Leuven; University Hospital Leuven; National &
   Kapodistrian University of Athens; University Hospital Attikon;
   University of Munich; University of Duisburg Essen; University College
   Dublin; Mater Misericordiae University Hospital; University College
   Dublin; University of Tennessee System; University of Tennessee Health
   Science Center
RP Katsanos, AH (通讯作者)，Populat Hlth Res Inst, Div Neurol, Hamilton, ON L8S 4L8, Canada.; Katsanos, AH (通讯作者)，McMaster Univ, Hamilton, ON L8S 4L8, Canada.
EM ar.katsanos@gmail.com; lina_palaiodimou@yahoo.gr;
   c.i.m.price@newcastle.ac.uk; mthemistocleous@gmail.com;
   robin.lemmens@uzleuven.be; imihopou@med.uoa.gr; mgeorgakis91@gmail.com;
   christian.weimar@uk-essen.de; pjkelly@mater.ie; tsivgoulisgiorg@yahoo.gr
RI Palaiodimou, Lina/AFT-5092-2022; Georgakis, Marios K./AAG-7960-2019
OI Katsanos, Aristeidis/0000-0002-6359-0023; Georgakis,
   Marios/0000-0003-3507-3659; Themistocleous, Marios/0000-0003-3810-8001;
   Palaiodimou, Lina/0000-0001-7757-609X; Price,
   Christopher/0000-0003-3566-3157
CR Abela GS, 2010, J CLIN LIPIDOL, V4, P156, DOI 10.1016/j.jacl.2010.03.003
   Deftereos S, 2013, J AM COLL CARDIOL, V61, P1679, DOI 10.1016/j.jacc.2013.01.055
   Duewell P, 2010, NATURE, V464, P1357, DOI 10.1038/nature08938
   FALK E, 1995, CIRCULATION, V92, P657, DOI 10.1161/01.CIR.92.3.657
   Katsanos AH, 2020, EUR J NEUROL, V27, P1035, DOI 10.1111/ene.14198
   Katsanos AH, 2020, JAMA NEUROL, V77, P1308, DOI 10.1001/jamaneurol.2020.2494
   Libby P, 2002, NATURE, V420, P868, DOI [10.1038/nature01323, 10.1161/ATVBAHA.108.179705]
   Libby P, 2011, NATURE, V473, P317, DOI 10.1038/nature10146
   Nidorf SM, 2020, NEW ENGL J MED, V383, P1838, DOI 10.1056/NEJMoa2021372
   Nidorf SM, 2013, J AM COLL CARDIOL, V61, P404, DOI 10.1016/j.jacc.2012.10.027
   Rajamaki K, 2010, PLOS ONE, V5, DOI 10.1371/journal.pone.0011765
   Raju NC, 2012, J THROMB THROMBOLYS, V33, P88, DOI 10.1007/s11239-011-0637-y
   Sterne JAC, 2019, BMJ-BRIT MED J, V366, DOI 10.1136/bmj.l4898
   Tardif JC, 2019, NEW ENGL J MED, V381, P2497, DOI 10.1056/NEJMoa1912388
   Tong DC, 2020, CIRCULATION, V142, P1890, DOI 10.1161/CIRCULATIONAHA.120.050771
NR 15
TC 4
Z9 4
U1 2
U2 5
PU MDPI
PI BASEL
PA ST ALBAN-ANLAGE 66, CH-4052 BASEL, SWITZERLAND
EI 2077-0383
J9 J CLIN MED
JI J. Clin. Med.
PD JUL
PY 2021
VL 10
IS 14
AR 3110
DI 10.3390/jcm10143110
PG 7
WC Medicine, General & Internal
WE Science Citation Index Expanded (SCI-EXPANDED)
SC General & Internal Medicine
GA TN5PS
UT WOS:000676286800001
PM 34300276
OA Green Published
DA 2023-05-13
ER

PT J
AU Astley, CM
   Ranasinghe, I
   Brieger, D
   Ellis, CJ
   Redfern, J
   Briffa, T
   Aliprandi-Costa, B
   Howell, T
   Bloomer, SG
   Gamble, G
   Driscoll, A
   Hyun, KK
   Hammett, CJ
   Chew, DP
AF Astley, Carolyn M.
   Ranasinghe, Isuru
   Brieger, David
   Ellis, Chris J.
   Redfern, Julie
   Briffa, Tom
   Aliprandi-Costa, Bernadette
   Howell, Tegwen
   Bloomer, Stephen G.
   Gamble, Greg
   Driscoll, Andrea
   Hyun, Karice K.
   Hammett, Chris J.
   Chew, Derek P.
TI Expertise and infrastructure capacity impacts acute coronary syndrome
   outcomes
SO AUSTRALIAN HEALTH REVIEW
LA English
DT Article
ID ST-SEGMENT ELEVATION; NEW-ZEALAND; MYOCARDIAL-INFARCTION; SECONDARY
   PREVENTION; TASK-FORCE; MANAGEMENT; AUSTRALIA; GUIDELINES; CARE;
   REHABILITATION
AB Objective. Effective translation of evidence to practice may depend on systems of care characteristics within the health service. The present study evaluated associations between hospital expertise and infrastructure capacity and acute coronary syndrome (ACS) care as part of the SNAPSHOT ACS registry.
   Methods. A survey collected hospital systems and process data and our analysis developed a score to assess hospital infrastructure and expertise capacity. Patient-level data from a registry of 4387 suspected ACS patients enrolled over a 2-week period were used and associations with guideline care and in-hospital and 6-, 12-and 18-month outcomes were measured.
   Results. Of 375 participating hospitals, 348 (92.8%) were included in the analysis. Higher expertise was associated with increased coronary angiograms (440/1329; 33.1%), 580/1656 (35.0%) and 609/1402 (43.4%) for low, intermediate and high expertise capacity respectively; P < 0.001) and the prescription of guideline therapies observed a tendency for an association with (531/1329 (40.0%), 733/1656 (44.3%) and 603/1402 (43.0%) for low, intermediate and high expertise capacity respectively; P = 0.056), but not rehabilitation (474/1329 (35.7%), 603/1656 (36.4%) and 535/1402 (38.2%) for low, intermediate and high expertise capacity respectively; P = 0.377). Higher expertise capacity was associated with a lower incidence of major adverse events (152/1329 (11.4%), 142/1656 (8.6%) and 149/149 (10.6%) for low, intermediate and high expertise capacity respectively; P = 0.026), as well as adjusted mortality within 18 months (low vs intermediate expertise capacity: odds ratio (OR) 0.79, 95% confidence interval (CI) 0.58-1.08, P = 0.153; intermediate vs high expertise capacity: OR 0.64, 95% CI 0.48-0.86, P = 0.003).
   Conclusions. Both higher-level expertise in decision making and infrastructure capacity are associated with improved evidence translation and survival over 18 months of an ACS event and have clear healthcare design and policy implications.
C1 [Astley, Carolyn M.; Chew, Derek P.] Flinders Univ S Australia, Bedford Pk, SA 5042, Australia.
   [Ranasinghe, Isuru] Univ Adelaide, Adelaide, SA 5000, Australia.
   [Brieger, David] Univ Sydney, Concord Repatriat Gen Hosp, Dept Cardiol, Sydney, NSW 2137, Australia.
   [Ellis, Chris J.] Auckland City Hosp, Cardiol Dept, Auckland 1023, New Zealand.
   [Redfern, Julie; Howell, Tegwen; Hyun, Karice K.] Univ Sydney, George Inst Global Hlth, Sydney, NSW 2006, Australia.
   [Briffa, Tom] Univ Western Australia, Sch Populat Hlth, Nedlands, WA 6009, Australia.
   [Aliprandi-Costa, Bernadette] Univ Sydney, Sydney Sch Nursing, Sydney, NSW 2050, Australia.
   [Bloomer, Stephen G.] Cardiovasc Hlth Network Western Australia, Hosp Ave, Nedlands, WA 6009, Australia.
   [Gamble, Greg] Univ Auckland, Dept Med, Auckland 1023, New Zealand.
   [Howell, Tegwen; Driscoll, Andrea] Deakin Univ, Sch Nursing & Midwifery, Geelong, Vic 3125, Australia.
   [Hammett, Chris J.] Royal Brisbane & Womens Hosp, Brisbane, Qld 4029, Australia.
C3 Flinders University South Australia; University of Adelaide; Concord
   Repatriation General Hospital; University of Sydney; Auckland City
   Hospital; George Institute for Global Health; University of Sydney;
   University of Western Australia; University of Sydney; University of
   Auckland; Deakin University; Royal Brisbane & Women's Hospital
RP Astley, CM (通讯作者)，Flinders Univ S Australia, Bedford Pk, SA 5042, Australia.
EM carolyn.astley@flinders.edu.au; isuru.ranasinghe@sa.gov.au;
   briegster@gmail.com; ChrisE@adhb.govt.nz; jredfern@george.org.au;
   tom.briffa@uwa.edu.au; bernadette.aliprandi-costa@sydney.edu.au;
   thowell@george.org.au; stephen.bloomer@health.wa.gov.au;
   gd.gamble@auckland.ac.nz; andrea.driscoll@deakin.edu.au;
   khyun@georgeinstitute.org.au; Christopher_Hammett@health.qld.gov.au;
   derek.chew@flinders.edu.au
RI Astley, Carolyn/AAL-7428-2021; Redfern, Julie/AAM-8617-2020
OI Astley, Carolyn/0000-0002-9078-5969; Redfern, Julie/0000-0001-8707-5563;
   Driscoll, Andrea/0000-0002-6837-0249; Hyun, Karice/0000-0002-0164-7725;
   Brieger, David/0000-0001-6115-0326; Ranasinghe,
   Isuru/0000-0003-0982-1561; Chew, Derek/0000-0003-3593-296X
CR Anderson JL, 2011, CIRCULATION, V123, pE426, DOI 10.1161/CIR.0b013e318212bb8b
   [Anonymous], 2010, AUSTR 2050 FUT CHALL
   Aroney CN, 2006, MED J AUSTRALIA, V184, pS1
   Astley CM, 2011, CIRC-CARDIOVASC QUAL, V4, P512, DOI 10.1161/CIRCOUTCOMES.110.960229
   Australian Institute of Health and Welfare (AIHW), 2004, RURAL HLTH SERIES, V4
   Bamford EJ, 1999, MED J AUSTRALIA, V171, P614, DOI 10.5694/j.1326-5377.1999.tb123821.x
   Bassand JP, 2007, EUR HEART J, V28, P1598, DOI 10.1093/eurheartj/ehm161
   Chew DP, 2009, HEART, V95, P1844, DOI 10.1136/hrt.2009.174276
   Chew DP, 2008, MED J AUSTRALIA, V188, P691, DOI 10.5694/j.1326-5377.2008.tb01847.x
   Chew DP, 2013, MED J AUSTRALIA, V199, P185, DOI 10.5694/mja12.11854
   Chew DP, 2011, HEART LUNG CIRC, V20, P487, DOI 10.1016/j.hlc.2011.03.008
   Clark RA, 2007, BMJ-BRIT MED J, V334, P942, DOI 10.1136/bmj.39156.536968.55
   Coiera E, 2004, BRIT MED J, V328, P1197, DOI 10.1136/bmj.328.7449.1197
   Ellis C, 2010, NEW ZEAL MED J, V123, P44
   Ellis Chris, 2004, N Z Med J, V117, pU954
   Fox KAA, 2006, BMJ-BRIT MED J, V333, P1091, DOI 10.1136/bmj.38985.646481.55
   Jelinek MV, 2015, INT J CARDIOL, V179, P153, DOI 10.1016/j.ijcard.2014.10.154
   Joynt KE, 2011, JAMA-J AM MED ASSOC, V306, P45, DOI 10.1001/jama.2011.902
   Redfern J, 2014, HEART, V100, P1281, DOI 10.1136/heartjnl-2013-305296
   Steg PG, 2012, EUR HEART J, V33, P2569, DOI 10.1093/eurheartj/ehs215
   Tideman PA, 2014, MED J AUSTRALIA, V200, P157, DOI 10.5694/mja13.10645
NR 21
TC 2
Z9 2
U1 0
U2 0
PU CSIRO PUBLISHING
PI CLAYTON
PA UNIPARK, BLDG 1, LEVEL 1, 195 WELLINGTON RD, LOCKED BAG 10, CLAYTON, VIC
   3168, AUSTRALIA
SN 0156-5788
EI 1449-8944
J9 AUST HEALTH REV
JI Aust. Health Rev.
PY 2018
VL 42
IS 3
BP 277
EP 285
DI 10.1071/AH16244
PG 9
WC Health Care Sciences & Services; Health Policy & Services
WE Science Citation Index Expanded (SCI-EXPANDED); Social Science Citation Index (SSCI)
SC Health Care Sciences & Services
GA GH9DF
UT WOS:000433968500006
PM 28424144
DA 2023-05-13
ER

PT J
AU Tsai, W
   Chien, DK
   Huang, CH
   Shih, SC
   Chang, WH
AF Tsai, Weide
   Chien, Ding-Kuo
   Huang, Chien-Hsuan
   Shih, Shou-Chuan
   Chang, Wen-Han
TI Multiple Cardiac Biomarkers Used in Clinical Guideline for Elderly
   Patients with Acute Coronary Syndrome
SO INTERNATIONAL JOURNAL OF GERONTOLOGY
LA English
DT Article
DE elderly; point of care; biomarkers; acute coronary syndrome
ID ACUTE MYOCARDIAL-INFARCTION; BRAIN NATRIURETIC PEPTIDE; HEART-FAILURE;
   CHEST-PAIN; EMERGENCY; THROMBOLYSIS; TIME
AB Background: Bedside cardiac biomarker (CB) is a crucial diagnostic tool used in the emergency department (ED) for older patients with chest pain. We compared various bedside CB panels test results and suggested a bedside-testing-based clinical guideline with improved accuracy of diagnosis and more time efficiency for this group of patients.
   Methods: 146 elderly patients (age >= 65) received three different bedside CB panel tests. One test had multiple cardiac biomarkers (MCB) including myoglobin, Troponin-I, creatinine kinase myocardial band isoenzyme (CK-MB), B-natriuretic peptide (BNP); another one had two biomarkers Troponin-I and CK-MB; the last one tested with Troponin-I only. The final clinical diagnosis of each patient had confirmed in 45 days afterward. We evaluated the sensitivity, specificity, positive predictive value (PPV), negative predictive value (NPV), positive likelihood ratio (LR+), negative likelihood ratio (LR-), and receiver operating characteristic (ROC) curve.
   Results: The sensitivity of the bedside MCB system was 80%, and the NPV was 87%, which proved to be of more benefit than the other two CB panel tests (0.14, 0.23 vs. 0.79, 0.79). In contrast, the CB test based on Troponin-I alone had the best LR+, as opposed to the CB test of Troponin-I with CK-MB, and the MCB test (15.86 vs. 4.23, 1.43).
   Conclusion: Bedside MCB test system with high levels of sensitivity and NPV can be a preferred point of care test used in our suggested guideline to help ER physicians rapidly differentiate elderly patients with ACS from ones with non-cardiac chest pain. Copyright (C) 2017, Taiwan Society of Geriatric Emergency & Critical Care Medicine. Published by Elsevier Taiwan LLC.
C1 [Tsai, Weide; Chien, Ding-Kuo; Shih, Shou-Chuan; Chang, Wen-Han] Mackay Med Coll, Sch Med, New Taipei, Taiwan.
   [Tsai, Weide; Chien, Ding-Kuo; Chang, Wen-Han] Mackay Mem Hosp, Dept Emergency Med, Taipei, Taiwan.
   [Chien, Ding-Kuo; Chang, Wen-Han] Natl Taipei Univ Technol, Inst Engn Mech, Taipei, Taiwan.
   [Chien, Ding-Kuo; Chang, Wen-Han] Mackay Mem Hosp, Dept Emergency Med, Taipei, Taiwan.
   [Chien, Ding-Kuo; Shih, Shou-Chuan; Chang, Wen-Han] Mackay Med Nursing & Management Coll, Taipei, Taiwan.
   [Chien, Ding-Kuo; Chang, Wen-Han] Taipei Med Univ, Grad Inst Injury Prevent & Control, Taipei, Taiwan.
   [Chien, Ding-Kuo; Shih, Shou-Chuan; Chang, Wen-Han] Taipei Med Univ, Coll Med, Taipei, Taiwan.
   [Shih, Shou-Chuan] Mackay Mem Hosp, Dept Cardiol, Mackay Mem Coll, Dept Med, Taipei, Taiwan.
   [Huang, Chien-Hsuan] Tai En Mem Hosp, Dept Rehabil, Linkou, Taiwan.
C3 Mackay Medical College; Mackay Memorial Hospital; National Taipei
   University of Technology; Mackay Memorial Hospital; Mackay Junior
   College of Medicine, Nursing & Management; Taipei Medical University;
   Taipei Medical University; Mackay Memorial Hospital
RP Chang, WH (通讯作者)，92,Sect 2,Chungshan North Rd, Taipei, Taiwan.
EM branden888@gmail.com
OI tsai, weide/0000-0001-7859-2032; Chien, Ding-Kuo/0000-0001-5283-9850;
   Chang, WenHan/0000-0002-2071-7258
CR Anand IS, 2003, CIRCULATION, V107, P1278, DOI 10.1161/01.CIR.0000054164.99881.00
   Anderson JL, 2007, J AM COLL CARDIOL, V50, P652, DOI 10.1016/j.jacc.2007.02.028
   Birkhahn RH, 2011, AM J EMERG MED, V29, P304, DOI 10.1016/j.ajem.2009.12.007
   Doust JA, 2005, BRIT MED J, V330, P625, DOI 10.1136/bmj.330.7492.625
   Doust J, 2006, AM FAM PHYSICIAN, V74, P1893
   Fesmire FM, 2000, AM J EMERG MED, V18, P1, DOI 10.1016/S0735-6757(00)90038-X
   HENNEMAN PL, 1992, ANN EMERG MED, V21, P545, DOI 10.1016/S0196-0644(05)82522-3
   Hung CL, 2016, BMC CARDIOVASC DISOR, V16, DOI 10.1186/s12872-016-0374-4
   KARLSON BW, 1991, AM J CARDIOL, V68, P171, DOI 10.1016/0002-9149(91)90739-8
   Martin Than, 2011, LANCET, V377, p[1077, 26]
   Mehta RH, 2001, J AM COLL CARDIOL, V38, P736, DOI 10.1016/S0735-1097(01)01432-2
   Morrow DA, 2005, JAMA-J AM MED ASSOC, V294, P2866, DOI 10.1001/jama.294.22.2866
   Ng SM, 2001, AM J CARDIOL, V88, P611, DOI 10.1016/S0002-9149(01)01801-X
   Paul SD, 1996, AM HEART J, V131, P710, DOI 10.1016/S0002-8703(96)90275-6
   SCHMIDT SB, 1990, AM J CARDIOL, V65, P1411, DOI 10.1016/0002-9149(90)91345-7
   Sheifer SE, 2000, CIRCULATION, V102, P1651, DOI 10.1161/01.CIR.102.14.1651
   Talwar S, 2000, HEART, V84, P421, DOI 10.1136/heart.84.4.421
   WANG SW, 1988, JPN HEART J, V29, P301
   Wijeysundera HC, 2003, AM HEART J, V146, P291, DOI 10.1016/S0002-8703(03)00171-6
   Wu Alan HB., 2006, POINT CARE, V5, P20
   YARZEBSKI J, 1994, AM HEART J, V128, P255, DOI 10.1016/0002-8703(94)90477-4
NR 21
TC 1
Z9 1
U1 0
U2 2
PU ELSEVIER TAIWAN
PI TAIPEI
PA RM N-412, 4F, CHIA HSIN BUILDING 11, NO 96, ZHONG SHAN N ROAD SEC 2,
   TAIPEI, 10449, TAIWAN
SN 1873-9598
EI 1873-958X
J9 INT J GERONTOL
JI Int. J. Gerontol.
PD JUN
PY 2017
VL 11
IS 2
BP 104
EP 108
DI 10.1016/j.ijge.2017.04.004
PG 5
WC Geriatrics & Gerontology
WE Science Citation Index Expanded (SCI-EXPANDED)
SC Geriatrics & Gerontology
GA FB2YA
UT WOS:000406008300011
OA gold
DA 2023-05-13
ER

PT J
AU Bouzid, Z
   Faramand, Z
   Martin-Gill, C
   Sereika, SM
   Callaway, CW
   Saba, S
   Gregg, R
   Badilini, F
   Sejdic, E
   Al-Zaiti, SS
AF Bouzid, Zeineb
   Faramand, Ziad
   Martin-Gill, Christian
   Sereika, Susan M.
   Callaway, Clifton W.
   Saba, Samir
   Gregg, Richard
   Badilini, Fabio
   Sejdic, Ervin
   Al-Zaiti, Salah S.
TI Incorporation of Serial 12-Lead Electrocardiogram With Machine Learning
   to Augment the Out-of-Hospital Diagnosis of Non-ST Elevation Acute
   Coronary Syndrome
SO ANNALS OF EMERGENCY MEDICINE
LA English
DT Article
ID ACUTE MYOCARDIAL-INFARCTION; ASSOCIATION TASK-FORCE; SEGMENT ELEVATION;
   OUTCOMES; ECG; INTERVENTION; MANAGEMENT; ISCHEMIA; IMPLEMENTATION;
   NITROGLYCERIN
AB Study objective: Ischemic electrocardiogram (ECG) changes are subtle and transient in patients with suspected non-ST-segment elevation (NSTE)-acute coronary syndrome. However, the out-of-hospital ECG is not routinely used during subsequent evaluation at the emergency department. Therefore, we sought to compare the diagnostic performance of out-of-hospital and ED ECG and evaluate the incremental gain of artificial intelligence-augmented ECG analysis. Methods: This prospective observational cohort study recruited patients with out-of-hospital chest pain. We retrieved out-of-hospital-ECG obtained by paramedics in the field and the first ED ECG obtained by nurses during inhospital evaluation. Two independent and blinded reviewers interpreted ECG dyads in mixed order per practice recommendations. Using 179 morphological ECG features, we trained, cross-validated, and tested a random forest classifier to augment non ST-elevation acute coronary syndrome (NSTE-ACS) diagnosis. Results: Our sample included 2,122 patients (age 59 [16]; 53% women; 44% Black, 13.5% confirmed acute coronary syndrome). The rate of diagnostic ST elevation and ST depression were 5.9% and 16.2% on out-of-hospital-ECG and 6.1% and 12.4% on ED ECG, with similar to 40% of changes seen on out-of-hospital-ECG persisting and similar to 60% resolving. Using expert interpretation of out-of-hospital-ECG alone gave poor baseline performance with area under the receiver operating characteristic (AUC), sensitivity, and negative predictive values of 0.69, 0.50, and 0.92. Using expert interpretation of serial ECG changes enhanced this performance (AUC 0.80, sensitivity 0.61, and specificity 0.93). Interestingly, augmenting the out-of-hospital-ECG alone with artificial intelligence algorithms boosted its performance (AUC 0.83, sensitivity 0.75, and specificity 0.95), yielding a net reclassification improvement of 29.5% against expert ECG interpretation. Conclusion: In this study, 60% of diagnostic ST changes resolved prior to hospital arrival, making the ED ECG suboptimal for the inhospital evaluation of NSTE-ACS. Using serial ECG changes or incorporating artificial intelligence-augmented analyses would allow correctly reclassifying one in 4 patients with suspected NSTE-ACS.
C1 [Bouzid, Zeineb; Martin-Gill, Christian; Sereika, Susan M.; Callaway, Clifton W.; Saba, Samir; Al-Zaiti, Salah S.] Univ Pittsburgh, Pittsburgh, PA 15260 USA.
   [Faramand, Ziad] Northeast Georgia Hlth Syst, Gainesville, GA USA.
   [Martin-Gill, Christian; Callaway, Clifton W.; Saba, Samir] Univ Pittsburgh, Med Ctr, Pittsburgh, PA USA.
   [Gregg, Richard] Philips Healthcare, Adv Algorithm Res Ctr, Cambridge, MA USA.
   [Badilini, Fabio] Univ Calif San Francisco, San Francisco, CA USA.
   [Sejdic, Ervin] Univ Toronto, Toronto, ON, Canada.
C3 Pennsylvania Commonwealth System of Higher Education (PCSHE); University
   of Pittsburgh; Pennsylvania Commonwealth System of Higher Education
   (PCSHE); University of Pittsburgh; Philips; Philips Healthcare;
   University of California System; University of California San Francisco;
   University of Toronto
RP Al-Zaiti, SS (通讯作者)，Univ Pittsburgh, Pittsburgh, PA 15260 USA.
EM ssa33@pitt.edu
RI Bouzid, Zeineb/HZL-4215-2023
OI Bouzid, Zeineb/0000-0002-1095-4444
FU National Institute of Health;  [R01HL137761]
FX Funding and support: By Annals policy, all authors are required to
   disclose any and all commercial, financial, and other relationships in
   any way related to the subject of this article as per ICMJE conflict of
   interest guidelines (see www.icmje.org) . The authors have stated that
   no such relationships exist. Funded by National Institute of Health
   grant #R01HL137761.
CR Adams GL, 2006, AM J CARDIOL, V98, P1160, DOI 10.1016/j.amjcard.2006.05.042
   Al-Zaiti S, 2022, J ELECTROCARDIOL, V74, P65, DOI 10.1016/j.jelectrocard.2022.08.003
   Al-Zaiti S, 2020, NAT COMMUN, V11, DOI 10.1038/s41467-020-17804-2
   Al-Zaiti SS, 2015, J ELECTROCARDIOL, V48, P921, DOI 10.1016/j.jelectrocard.2015.08.014
   Al-Zaiti SS, 2015, J AM HEART ASSOC, V4, DOI 10.1161/JAHA.115.002057
   Al-Zaiti SS, 2013, J ELECTROCARDIOL, V46, P540, DOI 10.1016/j.jelectrocard.2013.07.002
   AWAN NA, 1976, CIRCULATION, V54, P761, DOI 10.1161/01.CIR.54.5.761
   Badings EA, 2016, CATHETER CARDIO INTE, V88, P755, DOI 10.1002/ccd.26719
   Beltrame JF, 2002, AM J CARDIOL, V89, P452, DOI 10.1016/S0002-9149(01)02268-8
   Birnbaum Y, 2012, J ELECTROCARDIOL, V45, P463, DOI 10.1016/j.jelectrocard.2012.06.011
   Bouwmeester S, 2011, J ELECTROCARDIOL, V44, P363, DOI 10.1016/j.jelectrocard.2010.11.013
   Bradley EH, 2006, NEW ENGL J MED, V355, P2308, DOI 10.1056/NEJMsa063117
   Cannon CP, 2013, J AM COLL CARDIOL, V61, P992, DOI 10.1016/j.jacc.2012.10.005
   Diercks DB, 2009, J AM COLL CARDIOL, V53, P161, DOI 10.1016/j.jacc.2008.09.030
   Gulati M, 2021, J AM COLL CARDIOL, V78, P2218, DOI 10.1016/j.jacc.2021.07.052
   Gulati M, 2021, CIRCULATION, V144, pE368, DOI [10.1161/CIR.0000000000001029, 10.1016/j.jacc.2021.07.053]
   Hastie T, 2009, ELEMENTS STAT LEARNI
   Hemsey JKZ, 2013, J EMERG MED, V44, P955, DOI 10.1016/j.jemermed.2012.07.089
   Hemsey JKZ, 2012, J EMERG NURS, V38, P9, DOI 10.1016/j.jen.2011.09.001
   Ibanez B, 2018, EUR HEART J, V39, P119, DOI 10.1093/eurheartj/ehx393
   Kligfield P, 2018, AM HEART J, V200, P1, DOI 10.1016/j.ahj.2018.02.014
   Lawton JS, 2022, CIRCULATION, V145, pE18, DOI 10.1161/CIR.0000000000001038
   Lehmacher J, 2020, J CLIN MED, V9, DOI 10.3390/jcm9072303
   Lux RL, 2017, J ELECTROCARDIOL, V50, P792, DOI 10.1016/j.jelectrocard.2017.07.008
   Lux RL, 2015, J AM HEART ASSOC, V4, DOI 10.1161/JAHA.115.002279
   Meyers HP, 2021, IJC HEART VASC, V33, DOI 10.1016/j.ijcha.2021.100767
   Meyers HP, 2020, J EMERG MED, V60, P273, DOI 10.1016/j.jemermed.2020.10.026
   Niska Richard, 2010, Natl Health Stat Report, P1
   O'Gara PT, 2013, J AM COLL CARDIOL, V61, P485, DOI [10.1016/j.jacc.2012.11.018, 10.1161/CIR.0b013e3182742c84]
   Ownbey M, 2014, PREHOSP EMERG CARE, V18, P174, DOI 10.3109/10903127.2013.851310
   Pelter MM, 2003, HEART LUNG, V32, P71, DOI 10.1067/mhl.2003.11
   Quinn T, 2014, HEART, V100, P944, DOI 10.1136/heartjnl-2013-304599
   Ravn-Fischer A, 2013, INT J CARDIOL, V168, P3594, DOI 10.1016/j.ijcard.2013.05.064
   Roffi M, 2016, EUR HEART J, V37, P267, DOI 10.1093/eurheartj/ehv320
   Sarak B, 2016, HEART, V102, P1396, DOI 10.1136/heartjnl-2015-309161
   Thygesen K, 2019, EUR HEART J, V40, P237, DOI [10.1016/j.jacc.2018.08.1038, 10.1093/eurheartj/ehy462, 10.1016/j.rec.2018.11.011]
   Ting HH, 2008, CIRCULATION, V118, P1066, DOI 10.1161/CIRCULATIONAHA.108.190402
   Zegre-Hemsey JK, 2019, PREHOSP EMERG CARE, V23, P772, DOI 10.1080/10903127.2019.1597230
NR 38
TC 0
Z9 0
U1 3
U2 3
PU MOSBY-ELSEVIER
PI NEW YORK
PA 360 PARK AVENUE SOUTH, NEW YORK, NY 10010-1710 USA
SN 0196-0644
EI 1097-6760
J9 ANN EMERG MED
JI Ann. Emerg. Med.
PD JAN
PY 2023
VL 81
IS 1
BP 57
EP 69
DI 10.1016/j.annemergmed.2022.08.005
EA DEC 2022
PG 13
WC Emergency Medicine
WE Science Citation Index Expanded (SCI-EXPANDED)
SC Emergency Medicine
GA 7P6AQ
UT WOS:000908786300001
PM 36253296
DA 2023-05-13
ER

PT J
AU Aarts, GWA
   Camaro, C
   van Geuns, RJ
   Cramer, E
   van Kimmenade, RRJ
   Damman, P
   van Grunsven, PM
   Adang, E
   Giesen, P
   Rutten, M
   Ouwendijk, O
   Gomes, MER
   van Royen, N
AF Aarts, Goaris W. A.
   Camaro, Cyril
   van Geuns, Robert-Jan
   Cramer, Etienne
   van Kimmenade, Roland R. J.
   Damman, P.
   van Grunsven, Pierre M.
   Adang, Eddy
   Giesen, Paul
   Rutten, Martijn
   Ouwendijk, Olaf
   Gomes, Marc E. R.
   van Royen, Niels
TI Acute rule-out of non-ST-segment elevation acute coronary syndrome in
   the (pre)hospital setting by HEART score assessment and a single
   point-of-care troponin: rationale and design of the ARTICA randomised
   trial
SO BMJ OPEN
LA English
DT Article
ID CHEST-PAIN; EMERGENCY-DEPARTMENT; ROOM
AB Introduction Because of the lack of prehospital protocols to rule out a non-ST-segment elevation acute coronary syndrome (NSTE-ACS), patients with chest pain are often transferred to the emergency department (ED) for thorough evaluation. However, in low-risk patients, an ACS is rarely found, resulting in unnecessary healthcare consumption. Using the HEART (History, ECG, Age, Risk factors and Troponin) score, low-risk patients are easily identified. When a point-of-care (POC) troponin measurement is included in the HEART score, an ACS can adequately be ruled out in low-risk patients in the prehospital setting. However, it remains unclear whether a prehospital rule-out strategy using the HEART score and a POC troponin measurement in patients with suspected NSTE-ACS is cost-effective.
   Methods and analysis The ARTICA trial is a randomised trial in which the primary objective is to investigate the cost-effectiveness after 30 days of an early rule-out strategy for low-risk patients suspected of a NSTE-ACS, using a modified HEART score including a POC troponin T measurement. Patients are included by ambulance paramedics and 1:1 randomised for (1) presentation at the ED (control group) or (2) POC troponin T measurement (intervention group) and transfer of the care to the general practitioner in case of a low troponin T value. In total, 866 patients will be included. Follow-up will be performed after 30 days, 6 months and 12 months.
   Ethics and dissemination This trial has been accepted by the Medical Research Ethics Committee region Arnhem-Nijmegen. The results of this trial will be disseminated in one main paper and in additional papers with subgroup analyses.
C1 [Aarts, Goaris W. A.; Camaro, Cyril; van Geuns, Robert-Jan; Cramer, Etienne; van Kimmenade, Roland R. J.; Damman, P.; van Royen, Niels] Radboudumc, Cardiol, Nijmegen, Netherlands.
   [van Grunsven, Pierre M.] Veiligheidsregio Gelderland Zuid, Ambulancezorg, Nijmegen, Netherlands.
   [Adang, Eddy] Radboudumc, Hlth Evidence, Nijmegen, Netherlands.
   [Giesen, Paul; Rutten, Martijn] Radboudumc, Sci Inst Qual Healthcare, Nijmegen, Netherlands.
   [Ouwendijk, Olaf] Huisartsenpost Nijmegen, Nijmegen, Netherlands.
   [Gomes, Marc E. R.] Canisius Wilhelmina Hosp, Cardiol, Nijmegen, Netherlands.
C3 Radboud University Nijmegen; Radboud University Nijmegen; Radboud
   University Nijmegen; Canisius-Wilhelmina Hospital
RP van Royen, N (通讯作者)，Radboudumc, Cardiol, Nijmegen, Netherlands.
EM niels.vanroyen@radboudumc.nl
RI Adang, E.M.M./L-4169-2015; Damman, Peter/D-9469-2018; van Geuns,
   Robert/AAR-6386-2021; Rutten, Martijn/D-9617-2016; Camaro,
   Cyril/L-4241-2015; Aarts, Goaris/A-1451-2019
OI Camaro, Cyril/0000-0001-6170-8318; Aarts, Goaris/0000-0003-4912-295X
FU ZonMw [852001942]
FX The study is supported by ZonMw, grant number 852001942.
CR Allen Brandon R, 2018, Crit Pathw Cardiol, V17, P184, DOI 10.1097/HPC.0000000000000155
   [Anonymous], 2006, NATL HLTH STAT REPOR
   [Anonymous], 2019, ROCHE CARDIAC POC TR
   Bouwmans C, 2015, VALUE HEALTH, V18, P753, DOI 10.1016/j.jval.2015.05.009
   Dieleman JL, 2017, JAMA-J AM MED ASSOC, V318, P1668, DOI 10.1001/jama.2017.15927
   Dutch Healthcare Authority, OP DAT DBC INF SYST
   Faber MJ, 2012, J AMBUL CARE MANAG, V35, P174, DOI 10.1097/JAC.0b013e31823e83a4
   Husereau D, 2013, VALUE HEALTH, V16, pE1, DOI 10.1016/j.jval.2013.02.010
   Ibanez Borja, 2017, Rev Esp Cardiol (Engl Ed), V70, P1082, DOI 10.1016/j.rec.2017.11.010
   Institute NHC, 2016, GUID EC EV HEALTHC
   Ishak M, 2018, EUR HEART J-ACUTE CA, V7, P102, DOI 10.1177/2048872616687116
   Jungbauer C, 2017, CLIN LAB, V63, P633, DOI 10.7754/Clin.Lab.2016.160814
   Langlo NMF, 2014, EUR J EMERG MED, V21, P175, DOI 10.1097/MEJ.0b013e3283629c18
   Laureano-Phillips J, 2019, ANN EMERG MED, V74, P187, DOI 10.1016/j.annemergmed.2018.12.010
   Mahler SA, 2015, CIRC-CARDIOVASC QUAL, V8, P195, DOI 10.1161/CIRCOUTCOMES.114.001384
   Mahler Simon A, 2011, Crit Pathw Cardiol, V10, P128, DOI 10.1097/HPC.0b013e3182315a85
   Mockel M, 2013, EUR J EMERG MED, V20, P103, DOI 10.1097/MEJ.0b013e328351e609
   Nasrallah N, 2011, EUR HEART J, V32, P656
   Niven WGP, 2018, EMERG MED J, V35, P732, DOI 10.1136/emermed-2018-207540
   OECD, 2019, HLTH GLANC 2019
   Poldervaart JM, 2017, ANN INTERN MED, V166, P689, DOI 10.7326/M16-1600
   Rasmussen MB, 2019, EUR HEART J-ACUTE CA, V8, P299, DOI 10.1177/2048872617745893
   Rasouli HR, 2019, ARCH ACAD EMERG MED, V7
   Riley RF, 2017, AM J EMERG MED, V35, P77, DOI 10.1016/j.ajem.2016.10.005
   Roffi M, 2015, REV ESP CARDIOL, V68, P1125, DOI 10.1016/j.rec.2015.10.009
   Schreyogg Jonas, 2006, Health Care Manag Sci, V9, P215, DOI 10.1007/s10729-006-9040-1
   Six AJ, 2008, NETH HEART J, V16, P191, DOI 10.1007/BF03086144
   Six AJ, 2012, NETH HEART J, V20, P499, DOI 10.1007/s12471-012-0322-6
   Sun BC, 2013, ANN EMERG MED, V61, P605, DOI 10.1016/j.annemergmed.2012.10.026
   Van den Berg P, 2018, EUR HEART J-ACUTE CA, V7, P111, DOI 10.1177/2048872617710788
   van Dongen DN, 2019, APPL HEALTH ECON HEA, V17, P875, DOI 10.1007/s40258-019-00502-6
   van Dongen DN, 2020, EUR HEART J-ACUTE CA, V9, P5, DOI 10.1177/2048872618813846
   van Dongen DN, 2018, AM J CARDIOL, V122, P1610, DOI 10.1016/j.amjcard.2018.07.037
   Versteegh MM, 2016, VALUE HEALTH, V19, P343, DOI 10.1016/j.jval.2016.01.003
NR 34
TC 18
Z9 19
U1 0
U2 4
PU BMJ PUBLISHING GROUP
PI LONDON
PA BRITISH MED ASSOC HOUSE, TAVISTOCK SQUARE, LONDON WC1H 9JR, ENGLAND
SN 2044-6055
J9 BMJ OPEN
JI BMJ Open
PD FEB
PY 2020
VL 10
IS 2
AR e034403
DI 10.1136/bmjopen-2019-034403
PG 6
WC Medicine, General & Internal
WE Science Citation Index Expanded (SCI-EXPANDED)
SC General & Internal Medicine
GA LG0FL
UT WOS:000527786700205
PM 32071186
OA Green Published, Green Submitted, gold
DA 2023-05-13
ER

PT J
AU Larsen, PD
   Holley, AS
   Sasse, A
   Al-Sinan, A
   Fairley, S
   Harding, SA
AF Larsen, Peter D.
   Holley, Ana S.
   Sasse, Alexander
   Al-Sinan, Ali
   Fairley, Sarah
   Harding, Scott A.
TI Comparison of Multiplate and VerifyNow platelet function tests in
   predicting clinical outcome in patients with acute coronary syndromes
SO THROMBOSIS RESEARCH
LA English
DT Article
DE Antiplatelet agents; Acute myocardial infarction; Clopidogrel;
   Point-of-care testing; Aspirin
ID ANTIPLATELET THERAPY; RENAL IMPAIRMENT; RANDOMIZED-TRIAL; STENT
   THROMBOSIS; CLOPIDOGREL; REACTIVITY; PRASUGREL; INTERVENTION;
   INHIBITION; TICAGRELOR
AB Introduction: This study examined the ability of two widely used "point of care" platelet function assays, VerifyNow and Multiplate, to predict adverse outcomes in patients with acute coronary syndromes (ACS).
   Methods: We examined platelet reactivity using VerifyNow and Multiplate P2Y(12) assays in patients with ACS and the relationship between platelet reactivity and both MACE (defined as a composite of death, myocardial infarction, stroke, stent thrombosis and unplanned revascularisation) and TIMI major bleeding at 1 year.
   Results: In 619 ACS patients, 65 patients (10.5%) had experienced MACE at 1 year and 6 patients (1%) had TIMI major bleeding events. The two measures of platelet reactivity were only moderately correlated (Rho = 0.43, p = 0.0001). Both measures demonstrated a statistically significant relationship with MACE, with area under the curve for VerifyNow of 0.632 (0.001) and for Multiplate of 0.577 (p = 0.04), and neither measure showed a significant relationship with bleeding. Logistic regression analysis found that only VerifyNow was a statistical predictor of MACE (p = 0.01). MACE occurred in 16% of those classified as having HPR using VerifyNow compared to 7% in those without HPR (odds ratio of 2.6 (95% CI 1.5-4.4, p = 0.001). In those classified as having HPR by the Multiplate assay, MACE occurred in 13% compared to 9% of those without HPR (Odds ratio 1.5 95% CI 0.9-2.5, p=0.11).
   Conclusion: The two points of care platelet function tests examined in this study were only moderately correlated. The VerifyNow assay demonstrated a stronger relationship to MACE than the Multiplate assay. (C) 2017 Elsevier Ltd. All rights reserved.
C1 [Larsen, Peter D.; Holley, Ana S.] Univ Otago, POB 7343, Wellington, New Zealand.
   [Larsen, Peter D.; Holley, Ana S.; Sasse, Alexander; Fairley, Sarah; Harding, Scott A.] Wellington Cardiovasc Res Grp, Wellington, New Zealand.
   [Sasse, Alexander; Al-Sinan, Ali; Fairley, Sarah; Harding, Scott A.] Wellington Hosp, Dept Cardiol, Wellington, New Zealand.
C3 University of Otago
RP Larsen, PD (通讯作者)，Univ Otago, POB 7343, Wellington, New Zealand.
EM peter.larsen@otago.ac.nz
RI Holley, Ana/ABG-7003-2020
OI Larsen, Peter/0000-0001-8706-9032; Al-Sinan, Ali/0000-0003-4840-9780
FU National Heart Foundation
FX This study was supported by a grant from the National Heart Foundation.
CR Alexopoulos D, 2016, J THROMB HAEMOST, V14, P1146, DOI 10.1111/jth.13316
   Aradi D, 2015, EUR HEART J, V36, P1762, DOI 10.1093/eurheartj/ehv104
   Aradi D, 2015, THROMB HAEMOSTASIS, V113, P221, DOI 10.1160/TH14-05-0449
   Aradi D, 2014, J AM COLL CARDIOL, V63, P1061, DOI 10.1016/j.jacc.2013.12.023
   Aradi D, 2013, INT J CARDIOL, V167, P1794, DOI 10.1016/j.ijcard.2012.12.026
   Aradi D, 2013, INT J CARDIOL, V167, P2140, DOI 10.1016/j.ijcard.2012.05.100
   Biscaglia S, 2016, PLATELETS, V27, P484, DOI 10.3109/09537104.2015.1119815
   Bonello L, 2013, INT J CARDIOL, V168, P4244, DOI 10.1016/j.ijcard.2013.07.147
   Christ G, 2014, BMJ OPEN, V4, DOI 10.1136/bmjopen-2014-005781
   Collet JP, 2012, NEW ENGL J MED, V367, P2100, DOI 10.1056/NEJMoa1209979
   Consuegra-Sanchez L, 2013, J THROMB HAEMOST, V11, P379, DOI 10.1111/jth.12073
   El Ghannudi S, 2010, JACC-CARDIOVASC INTE, V3, P648, DOI 10.1016/j.jcin.2010.03.003
   Freynhofer MK, 2011, THROMB HAEMOSTASIS, V106, P230, DOI 10.1160/TH11-02-0077
   Geisler T, 2008, PHARMACOGENOMICS, V9, P1251, DOI 10.2217/14622416.9.9.1251
   Guo LZ, 2016, EUR HEART J-CARD PHA, V2, P145, DOI 10.1093/ehjcvp/pvv052
   Guo LZ, 2016, NEPHRON, V132, P191, DOI 10.1159/000444027
   Harding SA, 2015, CURR MED RES OPIN, V31, P1469, DOI 10.1185/03007995.2015.1058247
   Johnston LR, 2013, INT J CARDIOL, V167, P995, DOI 10.1016/j.ijcard.2012.03.080
   Johnston LR, 2013, PLATELETS, V24, P303, DOI 10.3109/09537104.2012.694086
   Kim YG, 2016, JACC-CARDIOVASC INTE, V9, P1680, DOI 10.1016/j.jcin.2016.05.036
   Lordkipanidze M, 2008, EUR HEART J, V29, P2877, DOI 10.1093/eurheartj/ehn419
   Mayer K, 2014, THROMB HAEMOSTASIS, V112, P342, DOI 10.1160/TH13-10-0874
   Nagashima Z, 2013, J CARDIOL, V62, P158, DOI 10.1016/j.jjcc.2013.03.006
   Panattoni L, 2012, PHARMACOECONOMICS, V30, P1067, DOI 10.2165/11595080-000000000-00000
   Price MJ, 2011, JAMA-J AM MED ASSOC, V305, P1097, DOI 10.1001/jama.2011.290
   Sibbing D, 2009, J AM COLL CARDIOL, V53, P849, DOI 10.1016/j.jacc.2008.11.030
   Steg PG, 2011, EUR HEART J, V32, P1854, DOI 10.1093/eurheartj/ehr204
   Straub N, 2014, THROMB HAEMOSTASIS, V111, P290, DOI 10.1160/TH13-08-0679
   Tantry US, 2013, J AM COLL CARDIOL, V62, P2261, DOI 10.1016/j.jacc.2013.07.101
   Thygesen K, 2012, CIRCULATION, V126, P2020, DOI 10.1161/CIR.0b013e31826e1058
   Trenk D, 2012, J AM COLL CARDIOL, V59, P2159, DOI 10.1016/j.jacc.2012.02.026
   Wallentin L, 2009, NEW ENGL J MED, V361, P1045, DOI 10.1056/NEJMoa0904327
   Wiviott SD, 2007, NEW ENGL J MED, V357, P2001, DOI 10.1056/NEJMoa0706482
NR 33
TC 17
Z9 17
U1 0
U2 1
PU PERGAMON-ELSEVIER SCIENCE LTD
PI OXFORD
PA THE BOULEVARD, LANGFORD LANE, KIDLINGTON, OXFORD OX5 1GB, ENGLAND
SN 0049-3848
J9 THROMB RES
JI Thromb. Res.
PD APR
PY 2017
VL 152
BP 14
EP 19
DI 10.1016/j.thromres.2017.02.006
PG 6
WC Hematology; Peripheral Vascular Disease
WE Science Citation Index Expanded (SCI-EXPANDED)
SC Hematology; Cardiovascular System & Cardiology
GA ES0VH
UT WOS:000399245600004
PM 28213102
DA 2023-05-13
ER

PT J
AU Sykes, L
   Kalra, PA
   Green, D
AF Sykes, Lynne
   Kalra, Philip A.
   Green, Darren
TI Comparison of impact on death and critical care admission of acute
   kidney injury between common medical and surgical diagnoses
SO PLOS ONE
LA English
DT Article
AB Background
   Acute Kidney Injury (AKI) is common and associated with increased morbidity and mortality. This retrospective analysis quantified and compared the association between AKI and the risk of death and admission to critical care in acute admissions of different aetiology.
   Methods
   Data were extracted anonymously from the Trust 'data warehouse' for admissions between 2011and 2017. We applied KDIGO AKI criteria to establish AKI stage. Odds ratios (OR) for death and critical care admission were calculated for patients with AKI stage 3 (compared to all other patients), and patients with any stage AKI (compared to non-AKI admissions). Analyses were performed using logistic regression, adjusted for age, pre-existing CKD, co-morbid index, and gender.
   Results
   There were 26,052 medical and 12,560 surgical patient episodes within sixteen common diagnoses with 3823 medical and 1520 surgical patients with AKI events. The likelihood of AKI was highest in sepsis (31.8%), and the likelihood of death in AKI 3 highest in femoral neck fracture (54.5%). AKI 3 has a OR for death for acute coronary syndrome of 12.8 and a OR of 24.6 in femoral neck fracture. Admission to critical care for any AKI in medical patients has a OR of 9.6, but increases to OR 37.2 for heart failure.
   Conclusion
   The clinical impact of AKI differs across medical and surgical diagnoses, but is a significant contributor to the risk for death and critical care admission. This body of work may indicate a benefit to a more diagnosis-specific stratified approach to AKI care.
C1 [Sykes, Lynne; Green, Darren] Salford Royal NHS Fdn Trust, Emergency Assessment Unit, Stott Lane, Salford, Lancs, England.
   [Kalra, Philip A.] Salford Royal NHS Fdn Trust, Renal Dept, Stott Lane, Salford, Lancs, England.
C3 Salford Royal NHS Foundation Trust; Salford Royal NHS Foundation Trust
RP Sykes, L (通讯作者)，Salford Royal NHS Fdn Trust, Emergency Assessment Unit, Stott Lane, Salford, Lancs, England.
EM Lynne.sykes@nhs.net
RI Green, Darren/D-1956-2013
OI Green, Darren/0000-0002-9370-8176
CR Aitken E, 2013, QJM-INT J MED, V106, P323, DOI 10.1093/qjmed/hcs237
   Angus DC, EPIDEMIOLOGY SEVERE
   Coca SG, 2009, AM J KIDNEY DIS, V53, P961, DOI 10.1053/j.ajkd.2008.11.034
   Eckardt KU, 2012, KIDNEY INT SUPPL, V2, P7, DOI 10.1038/kisup.2012.8
   Kolhe NV, 2016, NEPHROL DIAL TRANSPL, V31, P1846, DOI 10.1093/ndt/gfw087
   Mehta RL, 2002, AM J MED, V113, P456, DOI 10.1016/S0002-9343(02)01230-5
   Meran S, 2014, CLIN KIDNEY J, V7, P144, DOI 10.1093/ckj/sfu010
   Miller RR, 2013, AM J RESP CRIT CARE, V188, P77, DOI 10.1164/rccm.201212-2199OC
   Nguyen HB, 2011, CRIT CARE, V15, DOI 10.1186/cc10469
   Ponte B, 2008, NEPHROL DIAL TRANSPL, V23, P3859, DOI 10.1093/ndt/gfn398
   Porter CJ, 2014, NEPHROL DIAL TRANSPL, V29, P1888, DOI 10.1093/ndt/gfu082
   Selby NM, 2012, CLIN J AM SOC NEPHRO, V7, P533, DOI 10.2215/CJN.08970911
   Sykes Lynne, 2018, BMJ Open Qual, V7, pe000308, DOI 10.1136/bmjoq-2017-000308
   Wang HE, 2012, AM J NEPHROL, V35, P349, DOI 10.1159/000337487
   World Health Organization, WHO GUID SAF SURG 20
NR 15
TC 3
Z9 3
U1 0
U2 2
PU PUBLIC LIBRARY SCIENCE
PI SAN FRANCISCO
PA 1160 BATTERY STREET, STE 100, SAN FRANCISCO, CA 94111 USA
SN 1932-6203
J9 PLOS ONE
JI PLoS One
PD APR 11
PY 2019
VL 14
IS 4
AR e0215105
DI 10.1371/journal.pone.0215105
PG 13
WC Multidisciplinary Sciences
WE Science Citation Index Expanded (SCI-EXPANDED)
SC Science & Technology - Other Topics
GA HS8BQ
UT WOS:000464095000039
PM 30973921
OA Green Submitted, Green Published, gold
DA 2023-05-13
ER

PT J
AU Hoorweg, BBN
   Willemsen, RTA
   Cleef, LE
   Boogaerts, T
   Buntinx, F
   Glatz, JFC
   Dinant, GJ
AF Hoorweg, Beatrijs B. N.
   Willemsen, Robert T. A.
   Cleef, Lotte E.
   Boogaerts, Tom
   Buntinx, Frank
   Glatz, Jan F. C.
   Dinant, Geert Jan
TI Frequency of chest pain in primary care, diagnostic tests performed and
   final diagnoses
SO HEART
LA English
DT Article
ID ACUTE CORONARY SYNDROMES; GENERAL-PRACTICE; DISEASE
AB Objective Observational study of patients with chest pain in primary care: determination of incidence, referral rate, diagnostic tests and (agreement between) working and final diagnoses.
   Methods 118 general practitioners (GPs) in the Netherlands and Belgium recorded all patient contacts during 2weeks. Furthermore, patients presenting with chest pain were registered extensively. A follow-up form was filled in after 30 days.
   Results 22 294 patient contacts were registered. In 281 (1.26%), chest pain was a reason for consulting the GP (mean age for men 54.4/women 53 years). In this cohort of 281 patients, in 38.1% of patients, acute coronary syndrome (ACS) was suspected at least temporarily during consultation, 40.2% of patients were referred to secondary care and 512 diagnostic tests were performed by GPs and consulted specialists. Musculoskeletal pain was the most frequent working (26.1%) and final diagnoses (33.1%). Potentially life-threatening diseases as final diagnosis (such as myocardial infarction) accounted for 8.4% of all chest pain cases. In 23.1% of cases, a major difference between working and final diagnoses was found, in 0.7% a severe disease was initially missed by the GP.
   Conclusion Chest pain was present in 281 patients (1.26% of all consultations). Final diagnoses were mostly non-life-threatening. Nevertheless, in 8.4% of patients with chest pain, life-threatening underlying causes were identified. This seems reflected in the magnitude and wide variety of diagnostic tests performed in these patients by GPs and specialists, in the (safe) overestimation of life-threatening diseases by GPs at initial assessment and in the high referral rate we found.
C1 [Hoorweg, Beatrijs B. N.; Willemsen, Robert T. A.; Cleef, Lotte E.; Buntinx, Frank; Dinant, Geert Jan] Maastricht Univ, Dept Family Med, P Debyepl 1,POB 616, NL-6200 MD Maastricht, Netherlands.
   [Boogaerts, Tom; Buntinx, Frank] Katholieke Univ Leuven, Dept Family Med, Leuven, Belgium.
   [Glatz, Jan F. C.] Maastricht Univ, Dept Genet & Cell Biol, Maastricht, Netherlands.
C3 Maastricht University; KU Leuven; Maastricht University
RP Willemsen, RTA (通讯作者)，Maastricht Univ, Dept Family Med, P Debyepl 1,POB 616, NL-6200 MD Maastricht, Netherlands.
EM robert.willemsen@maastrichtuniversity.nl
FU FABPulous BV
FX The study is funded by means of an unrestricted grant by FABPulous BV,
   the company that develops point-of care H-FABP-tests. FABPulous BV
   agreed not to interfere with data collection, data management and
   analysis of data. Publication of possible unfavorable outcome of our
   study was guaranteed.
CR Abu Hani M, 2007, FAM PRACT, V24, P622, DOI 10.1093/fampra/cmm053
   Body R, 2010, RESUSCITATION, V81, P281, DOI 10.1016/j.resuscitation.2009.11.014
   Bosner S, 2010, CAN MED ASSOC J, V182, P1295, DOI 10.1503/cmaj.100212
   Bosner S, 2010, FAM PRACT, V27, P363, DOI 10.1093/fampra/cmq024
   Bosner S, 2009, EUR J GEN PRACT, V15, P141, DOI 10.3109/13814780903329528
   Bruyninckx R, 2008, BRIT J GEN PRACT, V58, P105, DOI 10.3399/bjgp08X277014
   BUNTINX F, 1991, FAM PRACT, V8, P121, DOI 10.1093/fampra/8.2.121
   Buntinx F, 2001, FAM PRACT, V18, P586, DOI 10.1093/fampra/18.6.586
   Buntinx F, 2011, BRIT J GEN PRACT, V61, P43, DOI 10.3399/bjgp11X548974
   Goodacre S, 2005, HEART, V91, P229, DOI 10.1136/hrt.2003.027599
   Haasenritter J, 2015, CROAT MED J, V56, P422, DOI 10.3325/cmj.2015.56.422
   KLINKMAN MS, 1994, J FAM PRACTICE, V38, P345
   Nilsson S, 2003, BRIT J GEN PRACT, V53, P378
   REIMER KA, 1979, LAB INVEST, V40, P633
   Rutten FH, 2000, INT J CARDIOL, V74, P199, DOI 10.1016/S0167-5273(00)00284-9
   Slot MHEB, 2013, INT J CARDIOL, V168, P1485, DOI 10.1016/j.ijcard.2012.12.050
   Svavarsdottir AE, 1996, CAN FAM PHYSICIAN, V42, P1122
   Swap CJ, 2005, JAMA-J AM MED ASSOC, V294, P2623, DOI 10.1001/jama.294.20.2623
   Verdon F, 2008, SWISS MED WKLY, V138, P340, DOI 2008/23/smw-12123
NR 19
TC 54
Z9 55
U1 0
U2 4
PU BMJ PUBLISHING GROUP
PI LONDON
PA BRITISH MED ASSOC HOUSE, TAVISTOCK SQUARE, LONDON WC1H 9JR, ENGLAND
SN 1355-6037
EI 1468-201X
J9 HEART
JI Heart
PD NOV
PY 2017
VL 103
IS 21
BP 1727
EP 1732
DI 10.1136/heartjnl-2016-310905
PG 6
WC Cardiac & Cardiovascular Systems
WE Science Citation Index Expanded (SCI-EXPANDED)
SC Cardiovascular System & Cardiology
GA FK9UV
UT WOS:000413857400014
PM 28634285
OA Green Published
DA 2023-05-13
ER

PT J
AU Yong, CM
   Ungar, L
   Abnousi, F
   Asch, SM
   Heidenreich, PA
AF Yong, Celina M.
   Ungar, Leo
   Abnousi, Freddy
   Asch, Steven M.
   Heidenreich, Paul A.
TI Racial Differences in Quality of Care and Outcomes After Acute Coronary
   Syndrome
SO AMERICAN JOURNAL OF CARDIOLOGY
LA English
DT Article
ID ELEVATION MYOCARDIAL-INFARCTION; RAPID RISK STRATIFICATION; DRUG-ELUTING
   STENTS; ETHNIC-DIFFERENCES; SOCIOECONOMIC-STATUS; EARLY IMPLEMENTATION;
   ADVERSE OUTCOMES; AMERICAN-COLLEGE; ARTERY-DISEASE; UNITED-STATES
AB Guideline adherence and variation in acute coronary syndrome (ACS) outcomes by race in the modern era of drug-eluting stents (DES) are not well understood. Previous studies also fail to capture rapidly growing minority populations, such as Asians. A retrospective analysis of 689,238 hospitalizations for ACS across all insurance types from 2008 to 2011 from the Healthcare Cost and Utilization Project database was performed to determine whether quality of ACS care and mortality differ by race (white, black, Asian, Hispanic, or Native American), with adjustment for patient clinical and demographic characteristics and clustering by hospital. We found that black patients had the lowest in-hospital mortality rates (5% vs 6% to 7% for other races, p <0.0001, odds ratio [OR] 1.02, 95% confidence interval [CI] 0.97 to 1.07), despite low rates of timely angiography in ST elevation myocardial infarction and non-ST-elevation myocardial infarction, and lower use of DES (30% vs 38% to 40% for other races, p <0.0001). In contrast, Asian patients had the highest in-hospital mortality rates (7% vs 5% to 7% for other races, p <0.0001, odds ratio 1.13, 95% CI 1.08 to 1.20, relative to white patients), despite higher rates of timely angiography in ST-elevation myocardial infarction and non ST-elevation myocardial infarction, and the highest use of DES (74% vs 63% to 68% for other races, p <0.0001). Asian patients had the worst in-hospital mortality outcomes after ACS, despite high use of early invasive treatments. Black patients had better in-hospital outcomes despite receiving less guideline-driven care. Published by Elsevier Inc.
C1 [Yong, Celina M.; Ungar, Leo; Abnousi, Freddy; Heidenreich, Paul A.] Stanford Univ, Sch Med, Stanford Cardiovasc Inst, Stanford, CA 94305 USA.
   [Yong, Celina M.; Asch, Steven M.; Heidenreich, Paul A.] VA Palo Alto Hlth Care Syst, Palo Alto, CA 94304 USA.
   [Asch, Steven M.] Stanford Univ, Sch Med, Div Primary Care & Populat Hlth, Stanford, CA 94305 USA.
C3 Stanford University; US Department of Veterans Affairs; Veterans Health
   Administration (VHA); VA Palo Alto Health Care System; Stanford
   University
RP Yong, CM (通讯作者)，Stanford Univ, Sch Med, Stanford Cardiovasc Inst, Stanford, CA 94305 USA.; Yong, CM (通讯作者)，VA Palo Alto Hlth Care Syst, Palo Alto, CA 94304 USA.
EM cyong@stanford.edu
RI Heidenreich, Paul/AAU-6864-2021
OI Heidenreich, Paul/0000-0001-7730-8490; Yong, Celina/0000-0003-3054-6576
FU American Heart Association Mentored Clinical and Population Research
   Award (Palo Alto, California, USA)
FX This study was supported by the American Heart Association Mentored
   Clinical and Population Research Award (Palo Alto, California, USA).
CR Adams RJ, 2004, CIRCULATION, V110, P2512, DOI 10.1161/01.CIR.0000134791.68010.FA
   Baschet L, 2016, OPEN HEART, V3, DOI 10.1136/openhrt-2016-000445
   Bradley EH, 2004, JAMA-J AM MED ASSOC, V292, P1563, DOI 10.1001/jama.292.13.1563
   Cannon CP, 2001, NEW ENGL J MED, V344, P1879, DOI 10.1056/NEJM200106213442501
   Casale SN, 2007, AM HEART J, V154, P989, DOI 10.1016/j.ahj.2007.07.006
   Chen J, 2001, NEW ENGL J MED, V344, P1443, DOI 10.1056/NEJM200105103441906
   Cresci S, 2012, J AM COLL CARDIOL, V60, P898, DOI 10.1016/j.jacc.2012.02.051
   Curtis JP, 2010, ARCH INTERN MED, V170, P992, DOI 10.1001/archinternmed.2010.165
   Devon HA, 2014, HEART LUNG, V43, P270, DOI 10.1016/j.hrtlng.2014.04.019
   Edmund Anstey D, 2016, CLIN CARDIOL
   ESCARCE JJ, 1993, AM J PUBLIC HEALTH, V83, P948, DOI 10.2105/AJPH.83.7.948
   Federspiel JJ, 2013, J EVAL CLIN PRACT, V19, P256, DOI 10.1111/j.1365-2753.2011.01809.x
   Freund KM, 2012, J WOMENS HEALTH, V21, P126, DOI 10.1089/jwh.2010.2580
   Graham G, 2016, CLIN CARDIOL, V39, P299, DOI 10.1002/clc.22524
   Graham G, 2016, WORLD J CARDIOL, V8, P24, DOI 10.4330/wjc.v8.i1.24
   Hannan EL, 2007, AM J CARDIOL, V100, P1192, DOI 10.1016/j.amjcard.2007.05.039
   Hannan EL, 2016, CAN J CARDIOL, V32, DOI 10.1016/j.cjca.2016.01.012
   Hasan MS, 2013, INT J NEUROSCI, V123, P143, DOI 10.3109/00207454.2012.744308
   Heidenreich PA, 2002, AM J MED, V113, P200, DOI 10.1016/S0002-9343(02)01221-4
   Hoeffel EM, 2012, ASIAN POPULATION 201
   Institute of Medicine, 2011, LEAD HLTH IND HLTH P, DOI [10.17226/13088, DOI 10.17226/13088]
   Jha AK, 2005, NEW ENGL J MED, V353, P683, DOI 10.1056/NEJMsa050672
   Jha AK, 2011, HEALTH AFFAIR, V30, P1904, DOI 10.1377/hlthaff.2011.0027
   Jinnai T, 2009, CIRC J, V73, P1498, DOI 10.1253/circj.CJ-09-0019
   Kressin NR, 2001, ANN INTERN MED, V135, P352, DOI 10.7326/0003-4819-135-5-200109040-00012
   Leigh JA, 2016, CURR ATHEROSCLER REP, V18, DOI 10.1007/s11883-016-0559-4
   Li SS, 2016, CIRC-CARDIOVASC QUAL, V9, pS36, DOI 10.1161/CIRCOUTCOMES.115.002621
   Lutfey KE, 2009, HEALTH POLICY, V89, P279, DOI 10.1016/j.healthpol.2008.06.007
   Moser DK, 2006, CIRCULATION, V114, P168, DOI 10.1161/CIRCULATIONAHA.106.176040
   Moses JW, 2003, NEW ENGL J MED, V349, P1315, DOI 10.1056/NEJMoa035071
   O'Gara PT, 2013, CIRCULATION, V127, P529, DOI 10.1161/CIR.0b013e3182742c84
   Opotowsky AR, 2009, J AM COLL CARDIOL, V54, P460, DOI 10.1016/j.jacc.2009.04.037
   Owens PL, 2014, JAMA-J AM MED ASSOC, V311, P709, DOI 10.1001/jama.2014.4
   Philbin EF, 2000, CIRCULATION, V102, P107
   Ritchie JL, 1999, AM J CARDIOL, V83, P493, DOI 10.1016/S0002-9149(98)00901-1
   Roe MT, 2009, CIRC-CARDIOVASC QUAL, V2, P414, DOI 10.1161/CIRCOUTCOMES.109.850248
   Rose KM, 2012, ANN EPIDEMIOL, V22, P623, DOI 10.1016/j.annepidem.2012.06.100
   Rothenberg BM, 2004, ANN THORAC SURG, V78, P18, DOI 10.1016/j.athoracsur.2004.01.021
   Sabatine MS, 2005, CIRCULATION, V111, P1217, DOI 10.1161/01.CIR.0000157733.50479.B9
   Schneider EC, 2001, ANN INTERN MED, V135, P328, DOI 10.7326/0003-4819-135-5-200109040-00009
   Shaw LJ, 2008, CIRCULATION, V117, P1787, DOI 10.1161/CIRCULATIONAHA.107.726562
   Sonel AF, 2005, CIRCULATION, V111, P1225, DOI 10.1161/01.CIR.0000157732.03358.64
   Stone GW, 2004, CIRCULATION, V109, P1942, DOI 10.1161/01.CIR.0000127110.49192.72
   Vaccarino V, 2005, NEW ENGL J MED, V353, P671, DOI 10.1056/NEJMsa032214
   Weinick RM, 2000, MED CARE RES REV, V57, P36, DOI 10.1177/107755800773743592
NR 45
TC 21
Z9 22
U1 0
U2 3
PU EXCERPTA MEDICA INC-ELSEVIER SCIENCE INC
PI BRIDGEWATER
PA 685 ROUTE 202-206 STE 3, BRIDGEWATER, NJ 08807 USA
SN 0002-9149
EI 1879-1913
J9 AM J CARDIOL
JI Am. J. Cardiol.
PD JUN 15
PY 2018
VL 121
IS 12
BP 1489
EP 1495
DI 10.1016/j.amjcard.2018.02.036
PG 7
WC Cardiac & Cardiovascular Systems
WE Science Citation Index Expanded (SCI-EXPANDED); Social Science Citation Index (SSCI)
SC Cardiovascular System & Cardiology
GA GK7KN
UT WOS:000436383200007
PM 29655881
DA 2023-05-13
ER

PT J
AU Jentzer, JC
   Soussi, S
   Lawler, PR
   Kennedy, JN
   Kashani, KB
AF Jentzer, Jacob C.
   Soussi, Sabri
   Lawler, Patrick R.
   Kennedy, Jason N.
   Kashani, Kianoush B.
TI Validation of cardiogenic shock phenotypes in a mixed cardiac intensive
   care unit population
SO CATHETERIZATION AND CARDIOVASCULAR INTERVENTIONS
LA English
DT Article
DE acute coronary syndromes; cardiac intensive care unit; cardiogenic
   shock; machine learning; phenotypes; shock
ID MORTALITY
AB Background Proposed phenotypes have recently been identified in cardiogenic shock (CS) populations using unsupervised machine learning clustering methods. We sought to validate these phenotypes in a mixed cardiac intensive care unit (CICU) population of patients with CS. Methods We included Mayo Clinic CICU patients admitted from 2007 to 2018 with CS. Agnostic K means clustering was used to assign patients to three clusters based on admission values of estimated glomerular filtration rate, bicarbonate, alanine aminotransferase, lactate, platelets, and white blood cell count. In-hospital mortality and 1-year mortality were analyzed using logistic regression and Cox proportional-hazards models, respectively. Results We included 1498 CS patients with a mean age of 67.8 +/- 13.9 years, and 37.1% were females. The acute coronary syndrome was present in 57.3%, and cardiac arrest was present in 34.0%. Patients were assigned to clusters as follows: Cluster 1 (noncongested), 603 (40.2%); Cluster 2 (cardiorenal), 452 (30.2%); and Cluster 3 (hemometabolic), 443 (29.6%). Clinical, laboratory, and echocardiographic characteristics differed across clusters, with the greatest illness severity in Cluster 3. Cluster assignment was associated with in-hospital mortality across subgroups. In-hospital mortality was higher in Cluster 3 (adjusted odds ratio [OR]: 2.6 vs. Cluster 1 and adjusted OR: 2.0 vs. Cluster 2, both p < 0.001). Adjusted 1-year mortality was incrementally higher in Cluster 3 versus Cluster 2 versus Cluster 1 (all p < 0.01). Conclusions We observed similar phenotypes in CICU patients with CS as previously reported, identifying a gradient in both in-hospital and 1-year mortality by cluster. Identifying these clinical phenotypes can improve mortality risk stratification for CS patients beyond standard measures.
C1 [Jentzer, Jacob C.] Mayo Clin, Dept Cardiovasc Med, 200 First St SW, Rochester, MN 55905 USA.
   [Jentzer, Jacob C.] Mayo Clin, Robert D & Patricia E Kern Ctr Sci Hlth Care Deli, Rochester, MN 55905 USA.
   [Soussi, Sabri] Univ Paris, Dept Anesthesiol & Crit Care, Lariboisiere St Louis Hosp, AP HP Nord,DMU Parabol, Paris, France.
   [Soussi, Sabri] Univ Paris, INSERM, UMR S 942, Cardiovasc Markers Stress Condit MASCOT, Paris, France.
   [Soussi, Sabri] Univ Toronto, Fac Med, Interdept Div Crit Care, Keenan Res Ctr Biomed Sci, Toronto, ON, Canada.
   [Soussi, Sabri] Univ Toronto, Fac Med, Inst Med Sci, Toronto, ON, Canada.
   [Lawler, Patrick R.] Univ Hlth Network, Peter Munk Cardiac Ctr, Toronto, ON, Canada.
   [Lawler, Patrick R.] Univ Toronto, Interdept Div Crit Care Med, Toronto, ON, Canada.
   [Lawler, Patrick R.] Univ Toronto, Div Cardiol, Toronto, ON, Canada.
   [Kennedy, Jason N.] Univ Pittsburgh, Dept Crit Care Med, Pittsburgh, PA USA.
   [Kennedy, Jason N.] Clin Res Invest & Syst Modeling Acute Illness CRI, Pittsburgh, PA USA.
   [Kashani, Kianoush B.] Mayo Clin, Div Nephrol & Hypertens, Dept Internal Med, Rochester, MN 55905 USA.
   [Kashani, Kianoush B.] Mayo Clin, Div Pulm & Crit Care Med, Dept Internal Med, Rochester, MN 55905 USA.
C3 Mayo Clinic; Mayo Clinic; UDICE-French Research Universities; Universite
   Paris Cite; Assistance Publique Hopitaux Paris (APHP); Hopital
   Universitaire Lariboisiere-Fernand-Widal - APHP; Hopital Universitaire
   Saint-Louis - APHP; Assistance Publique Hopitaux Paris (APHP); Institut
   National de la Sante et de la Recherche Medicale (Inserm); UDICE-French
   Research Universities; Universite Paris Cite; University of Toronto;
   University of Toronto; University of Toronto; Peter Munk Cardiac Centre;
   University Health Network Toronto; University of Toronto; University of
   Toronto; Pennsylvania Commonwealth System of Higher Education (PCSHE);
   University of Pittsburgh; Mayo Clinic; Mayo Clinic
RP Jentzer, JC (通讯作者)，Mayo Clin, Dept Cardiovasc Med, 200 First St SW, Rochester, MN 55905 USA.
EM jentzer.jacob@mayo.edu
OI Jentzer, Jacob/0000-0002-6366-2859
CR Berg DD, 2019, CIRC-CARDIOVASC QUAL, V12, DOI 10.1161/CIRCOUTCOMES.119.005618
   Ceglarek U, 2021, EUR HEART J, V42, P2344, DOI 10.1093/eurheartj/ehab110
   Henry TD, 2021, CIRCULATION, V143, pE815, DOI 10.1161/CIR.0000000000000959
   Jentzer JC, 2022, SHOCK, V57, P31, DOI 10.1097/SHK.0000000000001812
[truncated: 3,413,267 more chars]
