# Supplementary material for: The research progress and research trends in acute coronary syndrome nursing: A review of visual analysis based on the Web of Science database
Source: Medicine (Baltimore). 2024 Feb 16;103(7):e35849. doi: 10.1097/MD.0000000000035849 (PMC10869036; doi:10.1097/MD.0000000000035849)
Supplement: Supplementary file 5 [file medi-103-e35849-s005.txt]

FN Clarivate Analytics Web of Science
VR 1.0
PT J
AU Holm, J
   Vidlund, M
   Vanky, F
   Friberg, O
   Hakanson, E
   Walther, S
   Svedjeholm, R
AF Holm, J.
   Vidlund, M.
   Vanky, F.
   Friberg, O.
   Hakanson, E.
   Walther, S.
   Svedjeholm, R.
TI EuroSCORE II and N-terminal pro-B-type natriuretic peptide for risk
   evaluation: an observational longitudinal study in patients undergoing
   coronary artery bypass graft surgery
SO BRITISH JOURNAL OF ANAESTHESIA
LA English
DT Article
DE acute coronary syndrome; coronary artery bypass surgery; natriuretic
   peptides; risk assessment
ID CARDIAC-SURGERY; HEART-FAILURE; DYSFUNCTION; PREDICTOR; MORTALITY; DEATH
AB Background. Postoperative heart failure remains the major cause of death after cardiac surgery. As N-terminal pro-B-type natriuretic peptide (NT-proBNP) is a predictor for postoperative heart failure, the aim was to evaluate if preoperative NT-proBNP could provide additional prognostic information to the recently launched EuroSCORE II.
   Methods. A total of 365 patients with acute coronary syndrome (ACS) undergoing isolated coronary artery bypass graft (CABG) surgery were studied prospectively. Preoperative NT-proBNP and EuroSCORE II were evaluated with regard to severe circulatory failure after operation according to prespecified criteria. To assess what clinical outcomes are indicated by NT-proBNP levels in different risk categories, the patients were stratified according to EuroSCORE II. Based on receiver operating characteristics analysis, these cohorts were assessed with regard to preoperative NT-proBNP below or above 1028 ng litre(-1). The follow-up time averaged 4.4 (0.7) yr.
   Results. Preoperative NT-proBNP >= 1028 ng litre(-1) [odds ratio (OR) 9.9,95% confidence interval (CI) 1.01-98.9; P=0.049] and EuroSCORE II (OR 1.24, 95% CI 1.06-1.46; P=0.008) independently predicted severe circulatory failure after operation. In intermediate-risk patients (EuroSCORE II 2.0-10.0), NT-proBNP >= 1028 ng litre(-1) was associated with a higher incidence of severe circulatory failure (6.6% vs 0%; P=0.007), renal failure (14.8% vs 5.4%; P=0.03), stroke (6.6% vs 0.7%; P=0.03), longer intensive care unit stay [37 (35) vs 27 (38) h; P=0.002], and worse long-term survival.
   Conclusions. Combining EuroSCORE II and preoperative NT-proBNP appears to improve risk prediction with regard to severe circulatory failure after isolated CABG for ACS. NT-proBNP may be particularly useful in patients at intermediate risk according to EuroSCORE II.
C1 [Holm, J.; Vanky, F.; Hakanson, E.; Walther, S.; Svedjeholm, R.] Linkoping Univ, Linkoping Univ Hosp, Dept Cardiothorac Surg & Anaesthesia, SE-58185 Linkoping, Sweden.
   [Vidlund, M.; Friberg, O.] Orebro Univ Hosp, Dept Cardiothorac Surg & Anaesthesia, SE-70185 Orebro, Sweden.
C3 Linkoping University; Orebro University
RP Holm, J (通讯作者)，Linkoping Univ, Linkoping Univ Hosp, Dept Cardiothorac Surg & Anaesthesia, SE-58185 Linkoping, Sweden.
EM jonas.holm@lio.se
RI Friberg, Örjan/AAQ-8685-2020; Friberg, Orjan/GXH-9180-2022
OI Friberg, Orjan/0000-0003-2708-1376; Vanky, Farkas/0000-0003-1005-091X
FU Swedish Heart-Lung Foundation [20030595]; Capio Research Foundation
   [2005-1021, 2006-1203]; Linkoping University; Ostergotlands Lans
   Landsting
FX This work was supported by grants from the Swedish Heart-Lung Foundation
   (20030595), Capio Research Foundation (2005-1021;2006-1203), Linkoping
   University, and Ostergotlands Lans Landsting.
CR Bettencourt P, 2004, CIRCULATION, V110, P2168, DOI 10.1161/01.CIR.0000144310.04433.BE
   Cuthbertson BH, 2013, BRIT J ANAESTH, V110, P214, DOI 10.1093/bja/aes379
   Cuthbertson BH, 2009, BRIT J ANAESTH, V103, P647, DOI 10.1093/bja/aep234
   DELONG ER, 1988, BIOMETRICS, V44, P837, DOI 10.2307/2531595
   Di Angelantonio E, 2009, CIRCULATION, V120, P2177, DOI 10.1161/CIRCULATIONAHA.109.884866
   Di Dedda U, 2013, EUR J CARDIO-THORAC, V43, P27, DOI 10.1093/ejcts/ezs196
   Fellahi JL, 2010, J CARDIOTHOR VASC AN, V2010, P29
   Fox AA, 2008, J THORAC CARDIOV SUR, V136, P452, DOI 10.1016/j.jtcvs.2007.12.036
   Fox AA, 2013, ANESTHESIOLOGY, V119, P284, DOI 10.1097/ALN.0b013e318299969c
   Holm J, 2011, BRIT J ANAESTH, V107, P344, DOI 10.1093/bja/aer166
   Holm J, 2013, SCAND CARDIOVASC J, V47, P28, DOI 10.3109/14017431.2012.731518
   Litton E, 2012, EUR J CARDIO-THORAC, V41, P525, DOI 10.1093/ejcts/ezr007
   Nashef SAM, 2012, EUR J CARDIO-THORAC, V41, P734, DOI 10.1093/ejcts/ezs043
   O'Connor GT, 1998, ANN THORAC SURG, V66, P1323, DOI 10.1016/S0003-4975(98)00762-0
   Pedrazzini GB, 2008, AM J CARDIOL, V102, P749, DOI 10.1016/j.amjcard.2008.04.055
   Tschope C, 2005, EUR HEART J, V26, P2277, DOI 10.1093/eurheartj/ehi406
   Vanky FB, 2007, ANN THORAC SURG, V83, P2036, DOI 10.1016/j.athoracsur.2007.01.031
   Vidlund M, 2012, J THORAC CARDIOV SUR, V144, P922, DOI 10.1016/j.jtcvs.2012.05.066
NR 18
TC 29
Z9 30
U1 0
U2 5
PU ELSEVIER SCI LTD
PI OXFORD
PA THE BOULEVARD, LANGFORD LANE, KIDLINGTON, OXFORD OX5 1GB, OXON, ENGLAND
SN 0007-0912
EI 1471-6771
J9 BRIT J ANAESTH
JI Br. J. Anaesth.
PD JUL
PY 2014
VL 113
IS 1
BP 75
EP 82
DI 10.1093/bja/aeu088
PG 8
WC Anesthesiology
WE Science Citation Index Expanded (SCI-EXPANDED)
SC Anesthesiology
GA AK7HG
UT WOS:000338598700011
PM 24727704
OA Bronze
DA 2023-05-13
ER

PT J
AU Mendoza, KS
AF Mendoza, Kelly S.
TI Optimizing Cardiovascular Care With Mineralocorticoid Receptor
   Antagonists
SO JNP- THE JOURNAL FOR NURSE PRACTITIONERS
LA English
DT Article
DE aldosterone antagonists; heart failure; mineralocorticoid receptor
   antagonists; myocardial infarction; potassium-sparing diuretics;
   resistant hypertension
ID ELEVATION MYOCARDIAL-INFARCTION; HEART-FAILURE; DOUBLE-BLIND; RESISTANT
   HYPERTENSION; PRACTICE GUIDELINES; SPIRONOLACTONE; EPLERENONE;
   MANAGEMENT; DYSFUNCTION; STATEMENT
AB Mineralocorticoid receptor antagonists (MRAs) block the action of aldosterone at receptors in the kidneys, causing increased sodium and water excretion in exchange for potassium retention. There are 4 treatment groups in the cardiovascular population that have shown benefit with MRA therapy: resistant hypertension, post acute coronary syndromes, heart failure with reduced ejection fraction, and heart failure with preserved ejection fraction. Serum potassium and kidney function should be monitored closely, especially if a patient is on a concomitant angiotensin-converting enzyme inhibitor, an angiotensin II receptor blocker, or direct renin inhibitor therapy.
C1 [Mendoza, Kelly S.] Univ Maryland, Sch Pharm, Pain Management & Palliat Care, Baltimore, MD 21201 USA.
C3 University System of Maryland; University of Maryland Baltimore
RP Mendoza, KS (通讯作者)，Univ Maryland, Sch Pharm, Pain Management & Palliat Care, Baltimore, MD 21201 USA.
EM ksmendoza11@gmail.com
CR Adamopoulos C, 2009, EUR J HEART FAIL, V11, P1099, DOI 10.1093/eurjhf/hfp136
   Amsterdam EA, 2014, J AM COLL CARDIOL, V64, P2713, DOI [10.1016/j.jacc.2014.10.011, 10.1161/CIR.0000000000000134, 10.1016/j.jacc.2014.09.017]
   [Anonymous], ALD SPIR PACK INS
   [Anonymous], INSPR EPL PACK INS
   Calhoun DA, 2008, HYPERTENSION, V51, P1403, DOI 10.1161/HYPERTENSIONAHA.108.189141
   Mancia G, 2014, BLOOD PRESSURE, V23, P3, DOI 10.3109/08037051.2014.868629
   Montalescot G, 2014, EUR HEART J, V35, P2295, DOI 10.1093/eurheartj/ehu164
   O'Gara PT, 2013, CIRCULATION, V127, pE362, DOI 10.1161/CIR.0b013e3182742cf6
   Pitt B, 2003, NEW ENGL J MED, V348, P1309, DOI 10.1056/NEJMoa030207
   Pitt B, 1999, NEW ENGL J MED, V341, P709, DOI 10.1056/NEJM199909023411001
   Pitt B, 2014, NEW ENGL J MED, V370, P1383, DOI 10.1056/NEJMoa1313731
   SPRINT Research Group, 2015, N Engl J Med, V373, P2103, DOI 10.1056/NEJMoa1511939
   Struthers AD, 2004, EUR J HEART FAIL, V6, P539, DOI 10.1016/j.ejheart.2004.04.013
   Struthers A, 2008, CLIN CARDIOL, V31, P153, DOI 10.1002/clc.20324
   Vaclavik J, 2014, MEDICINE, V93, DOI 10.1097/MD.0000000000000162
   Weber MA, 2014, J HYPERTENS, V32, P3, DOI [10.1111/jch.12237, 10.1097/HJH.0000000000000065]
   Williams B, 2015, LANCET, V386, P2059, DOI 10.1016/S0140-6736(15)00257-3
   Yancy CW, 2016, CIRCULATION, V134, pE282, DOI 10.1161/CIR.0000000000000435
   Yusuf S, 2003, LANCET, V362, P777, DOI 10.1016/S0140-6736(03)14285-7
   Zannad F, 2011, NEW ENGL J MED, V364, P11, DOI 10.1056/NEJMoa1009492
   Zhang J, 2012, EUR HEART J, V33, P644
NR 21
TC 0
Z9 0
U1 0
U2 0
PU ELSEVIER SCIENCE INC
PI NEW YORK
PA STE 800, 230 PARK AVE, NEW YORK, NY 10169 USA
SN 1555-4155
EI 1878-058X
J9 JNP-J NURSE PRACT
JI JNP-J. Nurse Pract.
PD FEB
PY 2017
VL 13
IS 2
BP 156
EP 161
DI 10.1016/j.nurpra.2016.11.003
PG 6
WC Nursing
WE Science Citation Index Expanded (SCI-EXPANDED); Social Science Citation Index (SSCI)
SC Nursing
GA EL9FZ
UT WOS:000394927000012
DA 2023-05-13
ER

PT J
AU Ferrero, TG
   Alvarez, BA
   Cordero, A
   Martinez, JM
   Antonio, CC
   Sestayo-Fernandez, M
   Bouzas-Cruz, N
   Muinos, PA
   Casas, CA
   Garcia, OO
   Arias, FGR
   Dominguez, MP
   Fortuny, AT
   Alvarez, DI
   Bermejo, RA
   Veloso, PR
   Alvarez, BC
   Acuna, JMG
   Zuazola, P
   Escribano, D
   Lage, R
   Sampedro, FG
   Juanatey, JRG
AF Gonzalez Ferrero, Teba
   Alvarez Alvarez, Belen
   Cordero, Alberto
   Martinon Martinez, Jesus
   Cacho Antonio, Carla
   Sestayo-Fernandez, Manuela
   Bouzas-Cruz, Noelia
   Muinos, Pablo Antunez
   Abou Jokh Casas, Charigan
   Otero Garcia, Oscar
   Garcia-Rodeja Arias, Federico
   Perez Dominguez, Marta
   Torrelles Fortuny, Abel
   Iglesias Alvarez, Diego
   Agra Bermejo, Rosa
   Rigueiro Veloso, Pedro
   Cid Alvarez, Belen
   Garcia Acuna, Jose Maria
   Zuazola, Pilar
   Escribano, David
   Lage, Ricardo
   Gude Sampedro, Francisco
   Gonzalez Juanatey, Jose Ramon
TI Early angiography in elderly patients with non-ST-segment elevation
   acute coronary syndrome: The cardio CHUS-HUSJ registry
SO INTERNATIONAL JOURNAL OF CARDIOLOGY
LA English
DT Article
ID DELAYED INVASIVE INTERVENTION; UNSTABLE ANGINA-PECTORIS;
   MYOCARDIAL-INFARCTION; TERM OUTCOMES; STRATEGY; OLDER; AGE; MANAGEMENT;
   COHORT; CARE
AB Background: In elderly patients with non-ST elevation acute coronary syndrome (NSTEACS), while routine invasive management is established in high-risk NSTEACS patients, there is still uncertainty regarding the optimal timing of the procedure.
   Methods: This study analyzes the association of early coronary angiography with all-cause mortality, cardiovascular mortality, heart failure (HF) hospitalization, and major adverse cardiovascular events (MACE) in patients older than 75 years old with NSTEACS.
   This retrospective observational study included 7811 consecutive NSTEACS patients who were examined between the years 2003 and 2017 at two Spanish university hospitals. There were 2290 patients older than 75 years old. We compared their baseline characteristics according to the early invasive strategy used (coronarography <= 24 h vs. coronarography >24 h) after the diagnosis of NSTEACS.
   Results: Among the study participants, 1566 patients (68.38%) underwent early invasive coronary intervention. The mean follow-up period was 46 months (interquartile range 18-71 months).
   This association was also maintained after propensity score matching: early invasive strategy was significantly related to lower all-cause mortality [HR 0.61 (95% CI 0.51-0.71)], cardiovascular mortality [HR 0.52 (95% CI 0.43-0.63)], and MACE [HR 0.62 (CI 95% 0.54-0.71)].
   Concusions: In a contemporary real-world registry of elderly NSTEACS patients, early invasive management significantly reduced all-cause mortality, cardiovascular mortality, and MACE during long-term follow-up.
   Brief summary: In this real-world retrospective observational study that included 2451 patients older than 75 years old, 1566 patients (68.38%) underwent early invasive coronary intervention. After performing a propensity score matching, the early invasive strategy was still associated with lower all-cause mortality [HR (hazard ratio) 0.61, 95% CI (95% confidence interval) (0.51-0.71)], cardiovascular mortality [HR 0.52 (95%CI 0.43-0.63)], and MACE [HR 0.62 (95%CI 0.54-0.71)] during long-term follow-up.
C1 [Gonzalez Ferrero, Teba; Alvarez Alvarez, Belen; Martinon Martinez, Jesus; Cacho Antonio, Carla; Sestayo-Fernandez, Manuela; Bouzas-Cruz, Noelia; Muinos, Pablo Antunez; Abou Jokh Casas, Charigan; Otero Garcia, Oscar; Garcia-Rodeja Arias, Federico; Perez Dominguez, Marta; Torrelles Fortuny, Abel; Iglesias Alvarez, Diego; Agra Bermejo, Rosa; Rigueiro Veloso, Pedro; Cid Alvarez, Belen; Garcia Acuna, Jose Maria; Lage, Ricardo; Gonzalez Juanatey, Jose Ramon] Univ Clin Hosp Santiago de Compostela, Cardiol Dept, Santiago De Compostela, Spain.
   [Gonzalez Ferrero, Teba; Alvarez Alvarez, Belen; Cordero, Alberto; Cacho Antonio, Carla; Sestayo-Fernandez, Manuela; Bouzas-Cruz, Noelia; Muinos, Pablo Antunez; Abou Jokh Casas, Charigan; Otero Garcia, Oscar; Garcia-Rodeja Arias, Federico; Perez Dominguez, Marta; Torrelles Fortuny, Abel; Iglesias Alvarez, Diego; Agra Bermejo, Rosa; Rigueiro Veloso, Pedro; Cid Alvarez, Belen; Garcia Acuna, Jose Maria; Zuazola, Pilar; Escribano, David; Lage, Ricardo; Gonzalez Juanatey, Jose Ramon] Biomed Res Networking Ctr Cardiovasc Dis CIBERCV, Alicante, Spain.
   [Cordero, Alberto; Zuazola, Pilar; Escribano, David] Univ Hosp San Juan, Cardiol Dept, Alicante, Spain.
   [Gude Sampedro, Francisco] Univ Clin Hosp Santiago de Compostela, Epidemiol Dept, Santiago De Compostela, Spain.
C3 Complexo Hospitalario Universitario de Santiago de Compostela; CIBER -
   Centro de Investigacion Biomedica en Red; CIBERCV; Complexo Hospitalario
   Universitario de Santiago de Compostela
RP Ferrero, TG (通讯作者)，Complejo Hosp Univ Santiago de Compostela, Cardiol Dept, Rua Choupana S-N, Santiago De Compostela 15703, Spain.
EM tebagf@gmail.com
OI Lage Fernandez, Ricardo/0000-0002-8779-7723; Gonzalez Juanatey, Jose
   Ramon/0000-0001-9681-3388; Sestayo-Fernandez,
   Manuela/0000-0002-7109-816X
CR Alvarez BA, 2020, REV ESP CARDIOL, V73, P35, DOI [10.1016/j.rec.2019.02.015, 10.1016/j.recesp.2019.02.019]
   Amsterdam EA, 2014, J AM COLL CARDIOL, V64, P2713, DOI [10.1016/j.jacc.2014.10.011, 10.1161/CIR.0000000000000134, 10.1016/j.jacc.2014.09.017]
   Arora S., 2018, J AM HEART ASSOC, V7, P2000
   Bauer T, 2007, EUR HEART J, V28, P2873, DOI 10.1093/eurheartj/ehm464
   CHARLSON ME, 1987, J CHRON DIS, V40, P373, DOI 10.1016/0021-9681(87)90171-8
   Damman P, 2012, HEART, V98, P207, DOI 10.1136/heartjnl-2011-300453
   Ekerstad N, 2011, CIRCULATION, V124, P2397, DOI 10.1161/CIRCULATIONAHA.111.025452
   Granger CB, 2003, ARCH INTERN MED, V163, P2345, DOI 10.1001/archinte.163.19.2345
   Kaura A, 2020, LANCET, V396, P623, DOI 10.1016/S0140-6736(20)30930-2
   Kofoed KF, 2018, CIRCULATION, V138, P2741, DOI 10.1161/CIRCULATIONAHA.118.037152
   Loh JP, 2014, AM J CARDIOL, V113, P1794, DOI 10.1016/j.amjcard.2014.03.007
   Mehta SR, 2009, NEW ENGL J MED, V360, P2165, DOI 10.1056/NEJMoa0807986
   Milosevic A, 2016, JACC-CARDIOVASC INTE, V9, P541, DOI 10.1016/j.jcin.2015.11.018
   Nunez JE, 2004, REV ESP CARDIOL, V57, P842, DOI 10.1016/S1885-5857(06)60649-X
   Roffi M, 2016, EUR HEART J, V37, P267, DOI 10.1093/eurheartj/ehv320
   Sanchis J., 2020, REV ESP CARDIOL, P30280
   Savonitto S, 2012, JACC-CARDIOVASC INTE, V5, P906, DOI 10.1016/j.jcin.2012.06.008
   Skolnick AH, 2007, J AM COLL CARDIOL, V49, P1790, DOI 10.1016/j.jacc.2007.01.066
   Tegn N, 2016, LANCET, V387, P1057, DOI 10.1016/S0140-6736(15)01166-6
   Zaman MJ, 2014, EUR HEART J, V35, P1551, DOI 10.1093/eurheartj/ehu039
NR 20
TC 3
Z9 3
U1 3
U2 4
PU ELSEVIER IRELAND LTD
PI CLARE
PA ELSEVIER HOUSE, BROOKVALE PLAZA, EAST PARK SHANNON, CO, CLARE, 00000,
   IRELAND
SN 0167-5273
EI 1874-1754
J9 INT J CARDIOL
JI Int. J. Cardiol.
PD MAR 15
PY 2022
VL 351
BP 8
EP 14
DI 10.1016/j.ijcard.2021.12.028
EA FEB 2022
PG 7
WC Cardiac & Cardiovascular Systems
WE Science Citation Index Expanded (SCI-EXPANDED)
SC Cardiovascular System & Cardiology
GA ZE0OE
UT WOS:000758590800002
PM 34942303
DA 2023-05-13
ER

PT J
AU Jiang, HQ
   Holm, J
   Friberg, O
   Vanky, F
   Vidlund, M
   Tajik, B
   Yang, YQ
   Svedjeholm, R
AF Jiang, Huiqi
   Holm, Jonas
   Friberg, Orjan
   Vanky, Farkas
   Vidlund, Marten
   Tajik, Bashir
   Yang, Yanqi
   Svedjeholm, Rolf
TI Utility of NT-proBNP as an objective marker of postoperative heart
   failure after coronary artery bypass surgery: a prospective
   observational study
SO PERIOPERATIVE MEDICINE
LA English
DT Article
DE Natriuretic peptide; Heart failure; Postoperative care; Coronary artery
   bypass surgery
ID BRAIN NATRIURETIC PEPTIDE; VENOUS OXYGEN-SATURATION; CARDIAC-OUTPUT
   SYNDROME; VENTRICULAR DYSFUNCTION; MORTALITY; ASSOCIATION; PREDICTORS;
   INFUSION; IMPACT; DEATH
AB Background: Postoperative heart failure (PHF) is the main cause for mortality after cardiac surgery but unbiased evaluation of PHF is difficult. We investigated the utility of postoperative NT-proBNP as an objective marker of PHF after coronary artery bypass surgery (CABG).
   Methods: Prospective study on 382 patients undergoing isolated CABG for acute coronary syndrome. NT-proBNP was measured preoperatively, the first (POD1) and third postoperative morning (POD3). A blinded Endpoints Committee used prespecified criteria for PHF. Use of circulatory support was scrutinized.
   Results: After adjusting for confounders PHF was associated with 1.46 times higher NT-proBNP on POD1 (p = 0.002), 1.54 times higher on POD3 (p < 0.0001). In severe PHF, NT-proBNP was 2.18 times higher on POD1 (p = 0.001) and 1.81 times higher on POD3 (p = 0.019). Postoperative change of NT-proBNP was independently associated with PHF (OR 5.12, 95% CI 1.86-14.10, p = 0.002). The use of inotropes and ICU resources increased with incremental quartiles of postoperative NT-proBNP.
   Conclusions: Postoperative NT-proBNP can serve as an objective marker of the severity of postoperative myocardial dysfunction. Due to overlap in individuals, NT-proBNP is useful mainly for comparisons at cohort level. As such, it provides a tool for study purposes when an unbiased assessment of prevention or treatment of PHF is desirable.
C1 [Jiang, Huiqi; Holm, Jonas; Vanky, Farkas; Tajik, Bashir; Yang, Yanqi; Svedjeholm, Rolf] Linkoping Univ, Fac Med & Hlth Sci, Dept Cardiothorac Surg & Anesthesia, Dept Hlth Med & Caring Sci, SE-58185 Linkoping, Sweden.
   [Jiang, Huiqi; Yang, Yanqi] Sun Yat Sen Univ Med Sci, Sun Yat Sen Mem Hosp, Dept Cardiothorac Surg, Guangzhou, Guangdong, Peoples R China.
   [Friberg, Orjan; Vidlund, Marten] Orebro Univ, Fac Med & Hlth, Dept Cardiothorac & Vasc Surg, Orebro, Sweden.
C3 Linkoping University; Sun Yat Sen University; Orebro University
RP Svedjeholm, R (通讯作者)，Linkoping Univ, Fac Med & Hlth Sci, Dept Cardiothorac Surg & Anesthesia, Dept Hlth Med & Caring Sci, SE-58185 Linkoping, Sweden.
EM rolf.svedjeholm@regionostergotland.se
RI Friberg, Orjan/GXH-9180-2022
OI Friberg, Orjan/0000-0003-2708-1376
FU Swedish Heart-Lung Foundation [20030595, 20140633]; Region Ostergotland
   [LIO-443891, LIO693091]; Linkoping University
FX This work was supported by grants from The Swedish Heart-Lung Foundation
   [20030595, 20140633]; and Region Ostergotland [LIO-443891, LIO693091].
   The funders had no role in study design, data collection and analysis,
   decision to publish, or preparation of the manuscript. No relationship
   with industry exists. Open Access funding provided by Linkoping
   University.
CR Algarni KD, 2011, ANN THORAC SURG, V92, P1678, DOI 10.1016/j.athoracsur.2011.06.017
   BREISBLATT WM, 1990, J AM COLL CARDIOL, V15, P1261, DOI 10.1016/S0735-1097(10)80011-7
   Buse GAL, 2011, ANESTH ANALG, V112, P1019, DOI 10.1213/ANE.0b013e31820f286f
   Chenevier-Gobeaux C, 2005, CLIN CHIM ACTA, V361, P167, DOI 10.1016/j.cccn.2005.05.021
   Coronel R, 2001, CARDIOVASC RES, V50, P419, DOI 10.1016/S0008-6363(01)00284-X
   Crescenzi G, 2009, J CARDIOTHOR VASC AN, V23, P147, DOI 10.1053/j.jvca.2008.10.002
   Daniels LB, 2007, J AM COLL CARDIOL, V50, P2357, DOI 10.1016/j.jacc.2007.09.021
   Felker GM, 2009, AM HEART J, V158, P422, DOI 10.1016/j.ahj.2009.06.018
   Fellahi JL, 2008, ANESTHESIOLOGY, V108, P979, DOI 10.1097/ALN.0b013e318173026f
   Fox AA, 2008, J THORAC CARDIOV SUR, V136, P452, DOI 10.1016/j.jtcvs.2007.12.036
   Gillies M, 2005, CRIT CARE, V9, P266, DOI 10.1186/cc3024
   HAKANSON E, 1995, ANN THORAC SURG, V59, pS12
   Holm J, 2014, BRIT J ANAESTH, V113, P75, DOI 10.1093/bja/aeu088
   Holm J, 2011, BRIT J ANAESTH, V107, P344, DOI 10.1093/bja/aer166
   Holm J, 2010, ACTA ANAESTH SCAND, V54, P589, DOI 10.1111/j.1399-6576.2009.02205.x
   Jiang HQ, 2018, PLOS ONE, V13, DOI 10.1371/journal.pone.0192503
   Karlstrom P, 2011, EUR J HEART FAIL, V13, P1096, DOI 10.1093/eurjhf/hfr078
   Kerbaul F, 2004, INTENS CARE MED, V30, P1799, DOI 10.1007/s00134-004-2299-0
   Maeda K, 1998, AM HEART J, V135, P825, DOI 10.1016/S0002-8703(98)70041-9
   Maisel A, 2008, EUR J HEART FAIL, V10, P824, DOI 10.1016/j.ejheart.2008.07.014
   Mauermann E, 2017, ANESTH ANALG, V125, P753, DOI 10.1213/ANE.0000000000002291
   Mehta RH, 2017, NEW ENGL J MED, V376, P2032, DOI 10.1056/NEJMoa1616218
   Mitchella J, 2011, INTERACT CARDIOV TH, V12, P467, DOI 10.1510/icvts.2010.252601
   Nozohoor S, 2009, J CARDIOTHOR VASC AN, V23, P161, DOI 10.1053/j.jvca.2008.11.006
   O'Connor GT, 1998, ANN THORAC SURG, V66, P1323, DOI 10.1016/S0003-4975(98)00762-0
   Ponikowski P, 2016, EUR J HEART FAIL, V18, P891, DOI 10.1002/ejhf.592
   Provenchere S, 2006, CRIT CARE MED, V34, P995, DOI 10.1097/01.CCM.0000206110.94385.C4
   Rao V, 1996, J THORAC CARDIOV SUR, V112, P38, DOI 10.1016/S0022-5223(96)70176-9
   Redfield MM, 2002, J AM COLL CARDIOL, V40, P976, DOI 10.1016/S0735-1097(02)02059-4
   Reyes Guillermo, 2005, Interact Cardiovasc Thorac Surg, V4, P242, DOI 10.1510/icvts.2004.101576
   Roberts E, 2015, BMJ-BRIT MED J, V350, DOI 10.1136/bmj.h910
   Surgenor SD, 2001, ANESTH ANALG, V92, P596
   Suttner S, 2008, EUR J ANAESTH, V25, P834, DOI 10.1017/S0265021508004365
   Svedjeholm R, 1999, EUR J CARDIO-THORAC, V16, P450, DOI 10.1016/S1010-7940(99)00287-0
   Svedjeholm R, 2010, SCAND CARDIOVASC J, V44, P45, DOI 10.3109/14017430903531008
   Vanhanen I, 1998, ANN THORAC SURG, V65, P1296, DOI 10.1016/S0003-4975(98)00155-6
   Vanky FB, 2004, SCAND CARDIOVASC J, V38, P152, DOI 10.1080/14017430410029734
   Vidlund M, 2016, BMC ANESTHESIOL, V16, DOI 10.1186/s12871-016-0216-z
   Vidlund M, 2012, J THORAC CARDIOV SUR, V144, P922, DOI 10.1016/j.jtcvs.2012.05.066
   Wang TJ, 2004, CIRCULATION, V109, P594, DOI 10.1161/01.CIR.0000112582.16683.EA
   Yancy CW, 2017, CIRCULATION, V136, pE137, DOI [10.1161/CIR.0000000000000509, 10.1016/j.cardfail.2017.04.014]
   Young YR, 2014, J CRIT CARE, V29, DOI 10.1016/j.jcrc.2014.03.022
NR 42
TC 2
Z9 2
U1 0
U2 1
PU BMC
PI LONDON
PA CAMPUS, 4 CRINAN ST, LONDON N1 9XW, ENGLAND
EI 2047-0525
J9 PERIOPER MED-LONDON
JI Perioperative Med
PD JUL 13
PY 2021
VL 10
IS 1
AR 21
DI 10.1186/s13741-021-00194-4
PG 13
WC Anesthesiology; Surgery
WE Science Citation Index Expanded (SCI-EXPANDED)
SC Anesthesiology; Surgery
GA TI0OI
UT WOS:000672480900001
PM 34253255
OA gold, Green Published
DA 2023-05-13
ER

PT J
AU Huber, D
   Henriksson, R
   Jakobsson, S
   Stenfors, N
   Mooe, T
AF Huber, Daniel
   Henriksson, Robin
   Jakobsson, Stina
   Stenfors, Nikolai
   Mooe, Thomas
TI Implementation of a telephone-based secondary preventive intervention
   after acute coronary syndrome (ACS): participation rate, reasons for
   non-participation and 1-year survival
SO TRIALS
LA English
DT Article
DE Secondary prevention; Acute coronary syndrome; Myocardial infarction;
   Cardiovascular disease; Implementation; Telemedicine; Telephone;
   Nurse-based; Mortality; Randomized controlled trial
ID CARDIOVASCULAR-DISEASE; HEART-DISEASE; RISK-FACTORS; HYPERTENSION;
   INCOME; PREVALENCE; MIDDLE; OLDER
AB Background: Acute coronary syndrome (ACS) is a major cause of death from a non-communicable disease. Secondary prevention is effective for reducing morbidity and mortality, but evidence-based targets are seldom reached and new interventional methods are needed. The present study is a feasibility study of a telephone-based secondary preventive programme in an unselected ACS cohort.
   Methods: The NAILED (Nurse-based Age-independent Intervention to Limit Evolution of Disease) ACS trial is a prospective randomized controlled trial. All eligible patients admitted for ACS were randomized to usual follow-up by a general practitioner or telephone follow-up by study nurses. The intervention was made by continuous telephone contact, with counseling on healthy living and titration of medicines to reach target values for blood pressure and blood lipids. Exclusion criteria were limited to physical inability to follow the study design or participation in another study.
   Results: A total of 907 patients were assessed for inclusion. Of these, 661 (72.9 %) were included and randomized, 100 (11 %) declined participation, and 146 (16.1 %) were excluded. The main reasons for exclusion were participation in another trial, dementia, and advanced disease. "Excluded" and "declining" patients were significantly older with more co-morbidity, decreased functional status, and had more seldom received education above compulsory school level than "included" patients. Non-participants had a higher 1-year mortality than participants.
   Conclusions: Nurse-led telephone-based follow-up after ACS can be applied to a large proportion in an unselected clinical setting. Reasons for non-participation, which were associated with increased mortality, include older age, multiple co-morbidities, decreased functional status and low level of education.
C1 [Huber, Daniel; Henriksson, Robin; Jakobsson, Stina; Stenfors, Nikolai; Mooe, Thomas] Umea Univ, Dept Publ Hlth & Clin Med, Ctr Med Ostersund, Umea, Sweden.
C3 Umea University
RP Huber, D (通讯作者)，Umea Univ, Dept Publ Hlth & Clin Med, Ctr Med Ostersund, Umea, Sweden.
EM daniel.huber@regionjh.se
RI Stenfors, Nikolai/AAK-5334-2020
OI Stenfors, Nikolai/0000-0002-1684-1301; Huber,
   Daniel/0000-0002-9817-5436; Henriksson, Robin/0000-0001-9571-5946
FU Research and Development Unit; Region Jamtland Harjedalen; Swedish
   Heart-Lung Foundation
FX We would like to acknowledge the thoroughly and effective work done by
   our study nurses. This study was supported by grants from the Research
   and Development Unit, Region Jamtland Harjedalen, and the Swedish
   Heart-Lung Foundation.
CR Bejan-Angoulvant T, 2010, J HYPERTENS, V28, P1366, DOI 10.1097/HJH.0b013e328339f9c5
   Bergstrom G, 2015, INT J CARDIOL, V182, P141, DOI 10.1016/j.ijcard.2014.12.060
   Bernocchi P, 2014, BMC MED INFORM DECIS, V14, DOI 10.1186/1472-6947-14-52
   Bhatt DL, 2006, JAMA-J AM MED ASSOC, V295, P180, DOI 10.1001/jama.295.2.180
   Bjorck L, 2009, EUR HEART J, V30, P1046, DOI 10.1093/eurheartj/ehn554
   Cacoub PP, 2011, HEART, V97, P660, DOI 10.1136/hrt.2010.213710
   Chow CK, 2013, JAMA-J AM MED ASSOC, V310, P959, DOI 10.1001/jama.2013.184182
   Clark AM, 2010, EUR J CARDIOV PREV R, V17, P261, DOI 10.1097/HJR.0b013e32833090ef
   Gielen S, 2014, EUR HEART J, V35, P307, DOI 10.1093/eurheartj/eht551
   Jelinek M, 2009, HEART LUNG CIRC, V18, P388, DOI 10.1016/j.hlc.2009.06.001
   Jelinek MV, 2014, INT J CARDIOL, V171, P346, DOI 10.1016/j.ijcard.2013.12.022
   Jernberg T, 2011, JAMA-J AM MED ASSOC, V305, P1677, DOI 10.1001/jama.2011.522
   Kotb A, 2014, PLOS ONE, V9, DOI 10.1371/journal.pone.0096581
   Kotseva K, 2015, EUR J PREV CARDIOL, DOI DOI 10.1177/2047487315569401
   Mooe T, 2014, JMIR RES PROTOC, V3, DOI 10.2196/resprot.3466
   Neubeck L, 2009, EUR J CARDIOV PREV R, V16, P281, DOI 10.1097/HJR.0b013e32832a4e7a
   Perk Joep, 2012, Int J Behav Med, V19, P403, DOI [10.1016/j.atherosclerosis.2012.05.007, 10.1093/eurheartj/ehs092, 10.1007/s12529-012-9242-5]
   Rockson SG, 2007, CARDIOVASC DRUG THER, V21, P375, DOI 10.1007/s10557-007-6043-1
   Rossini R, 2013, AM J CARDIOL, V112, P150, DOI 10.1016/j.amjcard.2013.03.006
   Smith SC, 2012, CIRCULATION, V126, P2769, DOI 10.1161/CIR.0b013e318267e99f
   Strandberg TE, 2014, JAMA-J AM MED ASSOC, V312, P1136, DOI 10.1001/jama.2014.10924
   Thygesen K, 2007, CIRCULATION, V116, P2634, DOI [10.1161/CIRCULATIONAHA.107.187397, 10.1016/j.jacc.2007.09.011]
   WINKLEBY MA, 1992, AM J PUBLIC HEALTH, V82, P816, DOI 10.2105/AJPH.82.6.816
   Yusuf S, 2011, LANCET, V378, P1231, DOI 10.1016/S0140-6736(11)61215-4
NR 24
TC 8
Z9 8
U1 0
U2 10
PU BMC
PI LONDON
PA CAMPUS, 4 CRINAN ST, LONDON N1 9XW, ENGLAND
EI 1745-6215
J9 TRIALS
JI Trials
PD FEB 15
PY 2016
VL 17
AR 85
DI 10.1186/s13063-016-1203-x
PG 8
WC Medicine, Research & Experimental
WE Science Citation Index Expanded (SCI-EXPANDED)
SC Research & Experimental Medicine
GA DD6JM
UT WOS:000370030500001
PM 26876722
OA Green Published, gold
DA 2023-05-13
ER

PT J
AU Ulvenstam, A
   Kajermo, U
   Modica, A
   Jernberg, T
   Soderstrom, L
   Mooe, T
AF Ulvenstam, Anders
   Kajermo, Ulf
   Modica, Angelo
   Jernberg, Tomas
   Soderstrom, Lars
   Mooe, Thomas
TI Incidence, Trends, and Predictors of Ischemic Stroke 1 Year After an
   Acute Myocardial Infarction
SO STROKE
LA English
DT Article
DE cerebral infarction; epidemiology; risk factors
ID ACUTE CORONARY SYNDROMES; RISK-FACTORS; CLOPIDOGREL; ASPIRIN; EVENTS
AB Background and Purpose Ischemic stroke after acute myocardial infarction is an important complication. It is unknown whether the risk has changed because the treatment of acute myocardial infarction has improved during the past decade. There is also conflicting data about predictors of stroke risk.
   Methods To obtain the 1-year incidence of stroke after acute myocardial infarction, the Register of Information and Knowledge about Swedish Heart Intensive Care Admissions database for the years 1998 to 2008 was merged with the Swedish National Patient Register (NPR). The time trend was studied by dividing the entire time period into 5 separate periods. Independent predictors were identified using a multivariable Cox proportional hazards regression model.
   Results Between 1998 and 2008, 7185 of 173 233 patients with acute myocardial infarction had an ischemic stroke within 1 year (4.1%). There was a 20% relative risk reduction during the study period (1998-2000 versus 2007-2008) relative risk 0.80 (95% confidence interval, 0.75-0.86; P<0.001. Independent predictors of stroke were age, female sex, ST-segment-elevation myocardial infarction, previous stroke, previous diabetes mellitus, heart failure at admission, angiotensin-converting enzyme inhibitor treatment and atrial fibrillation. Reperfusion treatment with fibrinolysis and percutaneous coronary intervention and treatment with aspirin, P2Y12-inhibitors, and statins predicted a reduced risk of stroke.
   Conclusions The risk of ischemic stroke within a year after myocardial infarction is substantial but has clearly been reduced during the studied time period. The major predictive factors found to correlate well with previous investigations. Reperfusion treatment, thrombocyte aggregation inhibition, and lipid lowering are the main contributors to the observed risk reduction.
C1 [Ulvenstam, Anders; Modica, Angelo] Ostersund Hosp, S-83296 Froson, Sweden.
   [Kajermo, Ulf] Skaraborg Hosp Skovde, Skovde, Sweden.
   [Jernberg, Tomas] Karolinska Inst, Dept Med, Solna, Sweden.
   [Soderstrom, Lars] Ostersund Hosp, Unit Res Educ & Dev, S-83296 Froson, Sweden.
   [Ulvenstam, Anders; Kajermo, Ulf; Modica, Angelo; Mooe, Thomas] Umea Univ, Dept Publ Hlth & Clin Med, Umea, Sweden.
C3 Karolinska Institutet; Umea University
RP Ulvenstam, A (通讯作者)，Ostersund Hosp, Tonsattarvagen 9, S-83296 Froson, Sweden.
EM anders.ulvenstam@jll.se
OI Jernberg, Tomas/0000-0003-1695-379X; Soderstrom,
   Lars/0000-0002-6474-6501
FU Research and Development Unit in Jamtland
FX This study was granted financial support from the Research and
   Development Unit in Jamtland.
CR Albaker O, 2011, CEREBROVASC DIS, V32, P471, DOI 10.1159/000330344
   [Anonymous], 1988, LANCET, V2, P349
   Budaj A, 2005, CIRCULATION, V111, P3242, DOI 10.1161/CIRCULATIONAHA.104.512806
   Chen ZM, 2005, LANCET, V366, P1607, DOI 10.1016/s0140-6736(05)67660-x
   Dutta M, 2006, CEREBROVASC DIS, V22, P331, DOI 10.1159/000094847
   Janszky I, 2012, SLEEP MED, V13, P237, DOI 10.1016/j.sleep.2011.07.019
   Jernberg T., 2011, SWEDEHEART 2011 ANN, P16
   Jernberg T, 2010, HEART, V96, P1617, DOI 10.1136/hrt.2010.198804
   Kajermo U, 2014, STROKE, V45, P1324, DOI 10.1161/STROKEAHA.113.001963
   Koster M, 2013, NEUROEPIDEMIOLOGY, V40, P240, DOI 10.1159/000345953
   Lewsey J, 2010, BMC MED, V8, DOI 10.1186/1741-7015-8-23
   Ludvigsson JF, 2011, BMC PUBLIC HEALTH, V11, DOI 10.1186/1471-2458-11-450
   Mooe T, 1997, STROKE, V28, P762, DOI 10.1161/01.STR.28.4.762
   Olesen J, 2012, EUR J NEUROL, V19, P155, DOI 10.1111/j.1468-1331.2011.03590.x
   Sabatine MS, 2005, NEW ENGL J MED, V352, P1179, DOI 10.1056/NEJMoa050522
   Sacco RL, 2008, NEW ENGL J MED, V359, P1238, DOI 10.1056/NEJMoa0805002
   Saczynski JS, 2008, ARCH INTERN MED, V168, P2104, DOI 10.1001/archinte.168.19.2104
   Sampson UK, 2007, EUR HEART J, V28, P685, DOI 10.1093/eurheartj/ehl197
   Schwartz GG, 2001, JAMA-J AM MED ASSOC, V285, P1711, DOI 10.1001/jama.285.13.1711
   Stenestrand U, 2001, JAMA-J AM MED ASSOC, V285, P430, DOI 10.1001/jama.285.4.430
   Tanne D, 1997, J AM COLL CARDIOL, V30, P1484, DOI 10.1016/S0735-1097(97)00330-6
   Van de Graaff EV, 2006, STROKE, V37, P2546, DOI 10.1161/01.STR.0000240495.99425.0f
   Wienbergen H, 2001, AM J CARDIOL, V87, P782, DOI 10.1016/S0002-9149(00)01505-8
   Witt BJ, 2006, AM J MED, V119, DOI 10.1016/j.amjmed.2005.10.058
   Witt BJ, 2005, ANN INTERN MED, V143, P785, DOI 10.7326/0003-4819-143-11-200512060-00006
   Yusuf S, 2001, NEW ENGL J MED, V345, P494
NR 26
TC 30
Z9 32
U1 0
U2 4
PU LIPPINCOTT WILLIAMS & WILKINS
PI PHILADELPHIA
PA TWO COMMERCE SQ, 2001 MARKET ST, PHILADELPHIA, PA 19103 USA
SN 0039-2499
EI 1524-4628
J9 STROKE
JI Stroke
PD NOV
PY 2014
VL 45
IS 11
BP 3263
EP 3268
DI 10.1161/STROKEAHA.114.005770
PG 6
WC Clinical Neurology; Peripheral Vascular Disease
WE Science Citation Index Expanded (SCI-EXPANDED)
SC Neurosciences & Neurology; Cardiovascular System & Cardiology
GA AS6CD
UT WOS:000344351500032
PM 25236874
DA 2023-05-13
ER

PT J
AU Cardinal-Fernandez, P
   Ortiz, G
   Chang, CH
   Kao, KC
   Bertreau, E
   Philipponnet, C
   Casero-Alonso, VM
   Souweine, B
   Charbonney, E
   Guerin, C
AF Cardinal-Fernandez, Pablo
   Ortiz, Guillermo
   Chang, Chih-Hao
   Kao, Kuo-Chin
   Bertreau, Emmanuelle
   Philipponnet, Carole
   Manuel Casero-Alonso, Victor
   Souweine, Bertrand
   Charbonney, Emmanuel
   Guerin, Claude
TI Predicting the Impact of Diffuse Alveolar Damage through Open Lung
   Biopsy in Acute Respiratory Distress Syndrome-The PREDATOR Study
SO JOURNAL OF CLINICAL MEDICINE
LA English
DT Article
DE acute respiratory distress syndrome; diffuse alveolar damage; acute
   respiratory failure
ID MECHANICALLY VENTILATED PATIENTS; INJURY; SUBPHENOTYPES; MANAGEMENT;
   MORTALITY; SURVIVAL; SAFETY
AB The aim of this retrospective and international study is to identify those clinical variables associated with diffuse alveolar damage (DAD), and to explore the impact of DAD on hospital mortality risk. Inclusion criteria were: adult patients with acute respiratory distress syndrome (ARDS) undergoing open lung biopsy (OLB) during their intensive care unit (ICU) management. The main end-points were: DAD and hospital mortality. In the training (n = 193) and validation cohorts (n = 65), the respiratory rate (odd ratio (OR) 0.956; confidence interval (CI) 95% 0.918; 0.995) and coronary ischemia (OR 5.974; CI95% 1.668; 21.399) on the day of ARDS had an average area under the receiver operating characteristic curve (AUROC) of 0.660 (CI95% 0.585; 0.736) and 0.562 (0.417; 0.706), respectively. PEEP (OR 1.131; CI95% 1.051; 1.218) and coronary ischemia (OR 6.820; CI95% 1.856; 25.061) on the day of OLB had an average AUROC of 0.696 (CI95% 0.621; 0.769) and 0.534 (CI95% 0.391; 0.678), respectively, to predict DAD. DAD (OR 2.296; CI95% 1.228; 4.294), diabetes mellitus requiring insulin (OR 0.081; CI95% 0.009; 0.710) and the respiratory rate (OR 1.045; CI95% 1.001; 1.091) on the day of ARDS had an average AUROC of 0.659 (CI95% 0.583; 0.737) and 0.513 (CI95% 0.361; 0.664) to predict hospital mortality and DAD (OR 2.081; CI95% 1.053; 4.114), diabetes mellitus requiring insulin (OR 0.093; CI95% 0.009; 0.956), PaCO2 (OR 1.051; CI95% 1.019; 1.084), and platelets count (OR 0.999; CI95% 0.999; 0.999) the day of OLB had an average AUROC of 0.778 (CI95% 0.710; 0.843) and 0.634 (CI95%0.481; 0.787) to predict hospital mortalty in the training and validation cohorts, respectively. In conclusion, DAD could not to be predicted clinically and was significantly associated with hospital mortality.
C1 [Cardinal-Fernandez, Pablo] Hosp Univ HM Sanchinarro, Madrid 28050, Spain.
   [Cardinal-Fernandez, Pablo] Fdn HM, Madrid 28050, Spain.
   [Ortiz, Guillermo] Univ Bosque, Bogota, Colombia.
   [Ortiz, Guillermo] Univ Barcelona, Barcelona 08007, Spain.
   [Chang, Chih-Hao; Kao, Kuo-Chin] Chang Gung Mem Hosp, Taoyuan 33005, Taiwan.
   [Bertreau, Emmanuelle; Guerin, Claude] Reanimat Med Hop Croix Rousse, F-69004 Lyon, France.
   [Philipponnet, Carole; Souweine, Bertrand] Reanimat Med, F-63000 Clermont Ferrand, France.
   [Manuel Casero-Alonso, Victor] Univ Castilla La Mancha, Stat Area, Ciudad Real 13071, Spain.
   [Charbonney, Emmanuel] HSCM, Ctr Rech, 5400 Boul Gouin Ouest, Montreal, PQ H4J 1C5, Canada.
   [Guerin, Claude] Univ Lyon, Lyon East Fac Med, F-69100 Lyon, France.
   [Guerin, Claude] INSERM, F-955 Creteil, France.
   [Guerin, Claude] Hosp Civils Lyon, F-69003 Lyon, France.
C3 Universidad El Bosque; University of Barcelona; Chang Gung Memorial
   Hospital; CHU Lyon; Universidad de Castilla-La Mancha; Universite de
   Montreal; Institut National de la Sante et de la Recherche Medicale
   (Inserm); CHU Lyon
RP Guerin, C (通讯作者)，Reanimat Med Hop Croix Rousse, F-69004 Lyon, France.; Guerin, C (通讯作者)，Univ Lyon, Lyon East Fac Med, F-69100 Lyon, France.; Guerin, C (通讯作者)，INSERM, F-955 Creteil, France.; Guerin, C (通讯作者)，Hosp Civils Lyon, F-69003 Lyon, France.
EM pablocardinal@hotmail.com; ortiz_guillermo@hotmail.com;
   ma7384@cgmh.org.tw; kck0502@cgmh.org.tw;
   emmanuelle.bertreau@chu-lyon.fr; cphilipponnet@chu-clermontferrand.fr;
   VictorManuel.Casero@uclm.es; bsouweine@chu-clermontferrand.fr;
   emmanuel.charbonney@umontreal.ca; claude.guerin@chu-lyon.fr
RI souweine, bertrand/HHR-8972-2022; Casero-Alonso, Víctor/AAC-1320-2020;
   guerin, claude/H-5692-2014; GUERIN, CLAUDE/IAP-4956-2023
OI Casero-Alonso, Víctor/0000-0001-8165-5858; guerin,
   claude/0000-0003-4700-6672; Chang, Chih-Hao/0000-0001-9573-969X;
   Cardinal, Pablo/0000-0002-4459-8919; Philipponnet,
   Carole/0000-0002-6116-1452; Ortiz, Guillermo/0000-0002-3374-5709; Kao,
   Kuo-Chin/0000-0002-8777-1638
CR Amato MBP, 2015, NEW ENGL J MED, V372, P747, DOI 10.1056/NEJMsa1410639
   Aublanc M, 2017, CURR OPIN CRIT CARE, V23, P24, DOI 10.1097/MCC.0000000000000373
   Baumann HJ, 2008, SURGERY, V143, P426, DOI 10.1016/j.surg.2007.06.003
   Bellani G, 2016, JAMA-J AM MED ASSOC, V315, P788, DOI 10.1001/jama.2016.0291
   Calfee CS, 2018, LANCET RESP MED, V6, P691, DOI 10.1016/S2213-2600(18)30177-2
   Cardinal-Fernandez P, 2017, ANN AM THORAC SOC, V14, P844, DOI 10.1513/AnnalsATS.201609-728PS
   Cardinal-Fernandez P, 2016, J CRIT CARE, V34, P31, DOI 10.1016/j.jcrc.2016.03.015
   Cardinal-Fernandez P, 2016, CHEST, V149, P1155, DOI 10.1016/j.chest.2016.02.635
   Cardinal-Fernandez P, 2016, TRANSL RES, V169, P102, DOI 10.1016/j.trsl.2015.11.004
   Cardinal-Fernandez P, 2015, CHEST, V147, P7, DOI 10.1378/chest.14-0874
   Cardinal-Fernandez P, 2013, SHOCK, V39, P255, DOI 10.1097/SHK.0b013e3182866ff9
   Charbonney E, 2009, J CRIT CARE, V24, P122, DOI 10.1016/j.jcrc.2008.01.008
   D'Alessio FR, 2018, METHODS MOL BIOL, V1809, P341, DOI 10.1007/978-1-4939-8570-8_22
   Delucchi K, 2018, THORAX, V73, P439, DOI 10.1136/thoraxjnl-2017-211090
   Depuydt PO, 2016, INTENS CARE MED, V42, P411, DOI 10.1007/s00134-015-3945-4
   Dong YR, 2013, SPRINGERPLUS, V2, DOI 10.1186/2193-1801-2-222
   Famous KR, 2017, AM J RESP CRIT CARE, V195, P331, DOI 10.1164/rccm.201603-0645OC
   Forel JM, 2015, INTENS CARE MED, V41, P1, DOI 10.1007/s00134-014-3524-0
   Gattinoni L, 2016, INTENS CARE MED, V42, P1567, DOI 10.1007/s00134-016-4505-2
   Gerard L, 2018, CRIT CARE MED, V46, P907, DOI 10.1097/CCM.0000000000003081
   Gu WJ, 2014, PLOS ONE, V9, DOI 10.1371/journal.pone.0090426
   Guerin C, 2015, INTENS CARE MED, V41, P222, DOI 10.1007/s00134-014-3583-2
   Kao KC, 2015, CRIT CARE, V19, DOI 10.1186/s13054-015-0949-y
   Larsson A, 2017, ANN TRANSL MED, V5, DOI 10.21037/atm.2017.06.56
   Libby LJ, 2014, ANN THORAC SURG, V98, P1254, DOI 10.1016/j.athoracsur.2014.05.029
   Lorente JA, 2015, INTENS CARE MED, V41, P1921, DOI 10.1007/s00134-015-4046-0
   Izquierdo-Garcia JL, 2019, INTENS CARE MED, V45, P1318, DOI 10.1007/s00134-019-05634-w
   Marini JJ, 2016, INTENS CARE MED, V42, P1597, DOI 10.1007/s00134-016-4534-x
   Matute-Bello G, 2011, AM J RESP CELL MOL, V44, P725, DOI 10.1165/rcmb.2009-0210ST
   McNeil JB, 2018, AM J RESP CRIT CARE, V197, P1027, DOI 10.1164/rccm.201707-1474OC
   Nin N, 2017, INTENS CARE MED, V43, P200, DOI 10.1007/s00134-016-4611-1
   Ortiz G, 2019, MED INTENSIVA, V43, P139, DOI 10.1016/j.medin.2018.01.007
   Ortiz G, 2019, ARCH BRONCONEUMOL, V55, P31, DOI 10.1016/j.arbres.2018.03.006
   Palakshappa JA, 2015, CHEST, V148, P1073, DOI 10.1378/chest.15-0076
   Papazian L, 1998, ANESTHESIOLOGY, V88, P935, DOI 10.1097/00000542-199804000-00013
   Papazian L, 2016, INTENS CARE MED, V42, P674, DOI 10.1007/s00134-016-4324-5
   Park J, 2018, KOREAN J INTERN MED, V33, P532, DOI 10.3904/kjim.2016.346
   Philipponnet C, 2018, PLOS ONE, V13, DOI 10.1371/journal.pone.0196795
   Ranieri VM, 2012, JAMA-J AM MED ASSOC, V307, P2526, DOI 10.1001/jama.2012.5669
   Rios Fernando, 2017, Rev. bras. ter. intensiva, V29, P354, DOI [10.5935/0103-507X.20170044, 10.5935/0103-507x.20170044]
   Thille AW, 2017, CRIT CARE, V21, DOI 10.1186/s13054-017-1852-5
   Tonelli AR, 2014, INTENS CARE MED, V40, P769, DOI 10.1007/s00134-014-3272-1
   van Buuren S, 2011, J STAT SOFTW, V45, P1
   White IR, 2011, STAT MED, V30, P377, DOI 10.1002/sim.4067
   Wong AK, 2015, ANN AM THORAC SOC, V12, P1226, DOI 10.1513/AnnalsATS.201502-077BC
   Zhang ZH, 2017, ANN TRANSL MED, V5, DOI 10.21037/atm.2017.09.39
   Zhang ZH, 2016, ANN TRANSL MED, V4, DOI 10.3978/j.issn.2305-5839.2015.12.63
NR 47
TC 9
Z9 9
U1 0
U2 2
PU MDPI
PI BASEL
PA ST ALBAN-ANLAGE 66, CH-4052 BASEL, SWITZERLAND
EI 2077-0383
J9 J CLIN MED
JI J. Clin. Med.
PD JUN
PY 2019
VL 8
IS 6
AR 829
DI 10.3390/jcm8060829
PG 16
WC Medicine, General & Internal
WE Science Citation Index Expanded (SCI-EXPANDED)
SC General & Internal Medicine
GA II7CG
UT WOS:000475349300073
PM 31212621
OA Green Published, gold
DA 2023-05-13
ER

PT J
AU Prabhakaran, D
   Singh, K
   Roth, GA
   Banerjee, A
   Pagidipati, NJ
   Huffman, MD
AF Prabhakaran, Dorairaj
   Singh, Kavita
   Roth, Gregory A.
   Banerjee, Amitava
   Pagidipati, Neha J.
   Huffman, Mark D.
TI Cardiovascular Diseases in India Compared With the United States
SO JOURNAL OF THE AMERICAN COLLEGE OF CARDIOLOGY
LA English
DT Article
DE epidemiology; health policy; health systems; review
ID ACUTE CORONARY SYNDROMES; RISK-FACTORS; BLOOD-PRESSURE; MIDDLE-INCOME;
   SOUTH ASIANS; MYOCARDIAL-INFARCTION; CONTROLLED-TRIAL; COHORT PROFILE;
   DIABETES CARE; HEALTH-CARE
AB This review describes trends in the burden of cardiovascular diseases (CVDs) and risk factors in India compared with the United States; provides potential explanations for these differences; and describes strategies to improve cardiovascular health behaviors, systems, and policies in India. The prevalence of CVD in India has risen over the past 2 decades due to population growth, aging, and a stable age-adjusted CVD mortality rate. Over the same time period, the United States has experienced an overall decline in age-adjusted CVD mortality, although the trend has begun to plateau. These improvements in CVD mortality in the United States are largely due to favorable population-level risk factor trends, specifically with regard to tobacco use, cholesterol, and blood pressure, although improvements in secondary prevention and acute care have also contributed. To realize similar gains in reducing premature death and disability from CVD, India needs to implement population- level policies while strengthening and integrating its local, regional, and national health systems. Achieving universal health coverage that includes financial risk protection should remain a goal to help all Indians realize their right to health. (C) 2018 by the American College of Cardiology Foundation.
C1 [Prabhakaran, Dorairaj; Singh, Kavita] Publ Hlth Fdn India, Gurgaon, India.
   [Prabhakaran, Dorairaj; Singh, Kavita] Ctr Chron Dis Control, Gurgaon, India.
   [Prabhakaran, Dorairaj] London Sch Hyg & Trop Med, London, England.
   [Roth, Gregory A.] Univ Washington, Sch Med, Inst Hlth Metr & Evaluat, Seattle, WA USA.
   [Roth, Gregory A.] Univ Washington, Sch Med, Div Cardiol, Seattle, WA USA.
   [Banerjee, Amitava] UCL, Farr Inst Hlth Informat, London, England.
   [Pagidipati, Neha J.] Duke Univ, Sch Med, Dept Med, Durham, NC 27706 USA.
   [Huffman, Mark D.] Northwestern Univ, Feinberg Sch Med, Dept Prevent Med, Chicago, IL 60611 USA.
C3 Public Health Foundation of India; University of London; London School
   of Hygiene & Tropical Medicine; Institute for Health Metrics &
   Evaluation; University of Washington; University of Washington Seattle;
   University of Washington; University of Washington Seattle; RLUK-
   Research Libraries UK; University of London; University College London;
   Duke University; Northwestern University; Feinberg School of Medicine
RP Prabhakaran, D (通讯作者)，Publ Hlth Fdn India, Ctr Chron Dis Control, London Sch Hyg & Trop Med, Plot 47,Sect 44, Gurgaon 122002, India.
EM dprabhakaran@phfi.org
RI Prabhakaran, Dorairaj/B-4147-2011; Banerjee, Amitava/D-4381-2014
OI Prabhakaran, Dorairaj/0000-0002-3172-834X; Banerjee,
   Amitava/0000-0001-8741-3411
FU Merck Sharp Dohme; Eli Lilly; GlaxoSmithKline; Torrent; Sun
   Pharmaceuticals; National Heart, Lung, and Blood Institute, Fogarty
   International Center, National Cancer Institute; Wellcome Trust; Indian
   Council of Medical Research; Amgen; Sanofi; Regeneron; Novartis;
   Alexion; National Heart, Lung, and Blood Institute [R00HL107749]; World
   Heart Federation; Boehringer Ingelheim; American Heart Association;
   Verily; AstraZeneca
FX The Public Health Foundation of India received unrestricted educational
   grants from Merck Sharp & Dohme, Eli Lilly, GlaxoSmithKline, Torrent,
   and Sun Pharmaceuticals for primary care physician training programs.
   Dr. Prabhakaran has received support from the National Heart, Lung, and
   Blood Institute, Fogarty International Center, National Cancer
   Institute, Wellcome Trust, and the Indian Council of Medical Research;
   and has received honorarium from Torrent for serving on the data safety
   and monitory board. Dr. Pagidipati has received grant support from
   Amgen, Sanofi, Regeneron, Novartis, and Alexion. Dr. Huffman has
   received support from the National Heart, Lung, and Blood Institute
   (R00HL107749) and the World Heart Federation, the latter to serve as
   senior program advisor for the World Heart Federation's Emerging Leaders
   program, which is supported by unrestricted educational grants from
   Boehringer Ingelheim and Novartis, with previous support by AstraZeneca
   and Bupa; and has received grant support from the American Heart
   Association, Verily, and AstraZeneca. All other authors have reported
   that they have no relationships relevant to the contents of this paper
   to disclose.
CR Ajay VS, 2016, J AM HEART ASSOC, V5, DOI 10.1161/JAHA.116.004343
   Aleksandrowicz L, 2014, BMC MED, V12, DOI 10.1186/1741-7015-12-21
   Alexander T, 2017, JAMA CARDIOL, V2, P498, DOI 10.1001/jamacardio.2016.5977
   Ali MK, 2016, ANN INTERN MED, V165, P399, DOI 10.7326/M15-2807
   Ali MK, 2016, EUR J PREV CARDIOL, V23, P408, DOI 10.1177/2047487315580891
   Ali MK, 2013, NEW ENGL J MED, V368, P1613, DOI [10.1056/NEJMsa1213829, 10.1056/NEJMc1306652]
   Allender S, 2010, B WORLD HEALTH ORGAN, V88, P297, DOI 10.2471/BLT.09.065847
   Anand S, 2016, HUMAN HLTH RESOURCES, V16
   Anchala R, 2015, J AM HEART ASSOC, V4, DOI 10.1161/JAHA.114.001213
   Antonisamy B, 2009, INT J EPIDEMIOL, V38, P663, DOI 10.1093/ije/dyn159
   Barker DJP, 2001, BMJ-BRIT MED J, V323, P1273, DOI 10.1136/bmj.323.7324.1273
   Basu S, 2016, CIRCULATION, V133, P840, DOI 10.1161/CIRCULATIONAHA.115.019985
   Basu S, 2015, CIRC-CARDIOVASC QUAL, V8, P541, DOI 10.1161/CIRCOUTCOMES.115.001994
   Basu S, 2014, PLOS MED, V11, DOI 10.1371/journal.pmed.1001582
   Bejot Y, 2012, STROKE, V43, P2071, DOI 10.1161/STROKEAHA.112.658724
   Bertagnolli M, 2016, CURR HYPERTENS REP, V18, DOI 10.1007/s11906-016-0637-6
   Bhargava SK, 2004, NEW ENGL J MED, V350, P865, DOI 10.1056/NEJMoa035698
   Bhaumik S, 2012, LANCET, V380, P550, DOI 10.1016/S0140-6736(12)61313-0
   Bhopal RS, 2018, PLOS MED, V15, DOI 10.1371/journal.pmed.1002515
   Bluemke DA, 2008, J AM COLL CARDIOL, V52, P2148, DOI 10.1016/j.jacc.2008.09.014
   Carroll Margaret D, 2017, NCHS Data Brief, P1
   CDC, POP AG GROUPS RAC SE
   CDC, TRENDS BLOOD PRESS M
   Chaudhari S, 2012, INDIAN PEDIATR, V49, P727, DOI 10.1007/s13312-012-0165-7
   Dandona L, 2017, LANCET, V390, P2437, DOI 10.1016/S0140-6736(17)32804-0
   Deepa M, 2015, DIABETES RES CLIN PR, V110, P172, DOI 10.1016/j.diabres.2015.09.005
   Dieleman J, 2017, LANCET, V389, P1981, DOI 10.1016/S0140-6736(17)30874-7
   Dokainish H, 2016, INT J CARDIOL, V204, P133, DOI 10.1016/j.ijcard.2015.11.183
   Enas EA, 1998, CORONARY ARTERY DIS, P98
   Etyang AO, 2016, CIRC RES, V119, P36, DOI 10.1161/CIRCRESAHA.116.308763
   Fathima FN, 2013, AM HEART J, V166, P4, DOI 10.1016/j.ahj.2013.03.024
   Fernando E, 2015, CAN J CARDIOL, V31, P1139, DOI 10.1016/j.cjca.2015.06.008
   GBD 2015 Obesity Collaborators, 2017, N Engl J Med, V377, P13, DOI 10.1056/NEJMoa1614362
   Gupta M, 2006, CIRCULATION, V113, pE924, DOI 10.1161/CIRCULATIONAHA.105.583815
   Gupta R, 2003, J Assoc Physicians India, V51, P470
   Gupta R, 2015, J GLOB HEALTH, V5, P150, DOI 10.7189/jogh.05.010411
   Gupta R, 2008, LIPIDS HEALTH DIS, V7, DOI 10.1186/1476-511X-7-40
   Health Management Information System, HLTH MAN INF SYST
   Heran BS, 2011, COCHRANE DB SYST REV, DOI [10.1002/14651858.CD001800.pub3, 10.1002/14651858.CD001800.pub2]
   Huffman MD, 2018, JAMA-J AM MED ASSOC, V319, P567, DOI 10.1001/jama.2017.21906
   Huffman MD, 2011, PLOS ONE, V6, DOI 10.1371/journal.pone.0020821
   Huxley R, 2008, OBES REV, V9, P53, DOI 10.1111/j.1467-789X.2007.00439.x
   IHME, SOC IND SDI
   Indian Council of Medical Research Public Health Foundation of India and Institute for Health Metrics and Evaluation, 2017, GBD IND COMP DAT VIS
   Institute for Health Metrics and Evaluation (IHME), 2017, GBD COMP DAT VIS
   International Diabetes Federation, 2017, IDF DIABETES ATLAS
   Jeemon P, 2016, BMC PUBLIC HEALTH, V16, DOI 10.1186/s12889-016-2891-6
   Jeemon P, 2010, INDIAN J MED RES, V132, P617
   Jha D, 2017, BMJ OPEN, V7, DOI 10.1136/bmjopen-2016-014851
   Joshi P, 2007, JAMA-J AM MED ASSOC, V297, P286, DOI 10.1001/jama.297.3.286
   Joshi R, 2006, INT J EPIDEMIOL, V35, P1522, DOI 10.1093/ije/dyl168
   Joshi R, 2012, J AM COLL CARDIOL, V59, P1188, DOI 10.1016/j.jacc.2011.10.901
   KAPLAN GA, 1993, CIRCULATION, V88, P1973, DOI 10.1161/01.CIR.88.4.1973
   Kato N, 2015, NAT GENET, V47, P1282, DOI 10.1038/ng.3405
   Kinra S, 2014, INT J EPIDEMIOL, V43, P1417, DOI 10.1093/ije/dyt128
   Kruk ME, 2010, SOC SCI MED, V70, P904, DOI 10.1016/j.socscimed.2009.11.025
   Labarthe DR, 1999, PREV MED, V29, pS72, DOI 10.1006/pmed.1999.0539
   Lindley RI, 2017, LANCET, V390, P588, DOI [10.1016/S0140-6736(17)31447-2, 10.1016/s0140-6736(17)31447-2]
   Liu JX, 2017, HUM RESOUR HEALTH, V15, DOI 10.1186/s12960-017-0187-2
   Masoudi FA, 2017, J AM COLL CARDIOL, V69, P1427, DOI 10.1016/j.jacc.2016.12.005
   Miller V, 2016, LANCET GLOB HEALTH, V4, pE695, DOI 10.1016/S2214-109X(16)30186-3
   Mohanan PP, 2013, EUR HEART J, V34, P121, DOI 10.1093/eurheartj/ehs219
   Murphy SL, 2017, NATL VITAL STAT REPO, V66
   Murray CJL, 2015, LANCET, V386, P2145, DOI 10.1016/S0140-6736(15)61340-X
   National List of Essential Medicines (NLEM) 2015-India, 2015, NATL LIST ESS MED NL, P1
   Ndao CT, 2009, AM J EPIDEMIOL, V170, P847, DOI 10.1093/aje/kwp207
   Newman Charles, 2016, J Pharm Policy Pract, V9, P16, DOI 10.1186/s40545-016-0065-7
   Norris SA, 2012, DIABETES CARE, V35, P72, DOI 10.2337/dc11-0456
   Office of the Registrar General India, 2013, VIT STAT IND BAS CIV
   Patel A, 2017, INDIAN HEART J, V69, pS12, DOI 10.1016/j.ihj.2016.06.012
   Patel A, 2017, INDIAN HEART J, V69, P93, DOI 10.1016/j.ihj.2016.07.011
   Patel CJ, 2010, PLOS ONE, V5, DOI 10.1371/journal.pone.0010746
   Pednekar MS, 2009, CANCER EPIDEMIOL, V33, P424, DOI 10.1016/j.canep.2009.09.007
   Perry CL, 2009, AM J PUBLIC HEALTH, V99, P899, DOI 10.2105/AJPH.2008.145433
   Pirsaheb Meghdad, 2015, Med J Islam Repub Iran, V29, P228
   Prabhakaran D, 2008, NATL MED J INDIA, V21, P107
   Prabhakaran D, 2018, LANCET, V391, P1224, DOI 10.1016/S0140-6736(17)32471-6
   Prabhakaran D, 2009, J AM COLL CARDIOL, V53, P1718, DOI 10.1016/j.jacc.2008.12.062
   Praveen D, 2013, IMPLEMENT SCI, V8, DOI 10.1186/1748-5908-8-137
   Rao M, 2011, NATL MED J INDIA, V24, P335
   Roth GA, 2017, J AM COLL CARDIOL, V70, P1, DOI 10.1016/j.jacc.2017.04.052
   Roy A, 2017, BMJ OPEN, V7, DOI 10.1136/bmjopen-2016-015639
   Sarma S, 2017, CIRC-CARDIOVASC QUAL, V10, DOI 10.1161/CIRCOUTCOMES.117.004108
   Sattar N, 2015, LANCET DIABETES ENDO, V3, P1004, DOI 10.1016/S2213-8587(15)00326-5
   SEMPOS C, 1989, JAMA-J AM MED ASSOC, V262, P45, DOI 10.1001/jama.262.1.45
   Shah NS, 2015, J AM HEART ASSOC, V4, DOI 10.1161/JAHA.114.001709
   Singh RJ, 2016, INT J TUBERC LUNG D, V20, P288, DOI 10.5588/ijtld.15.1009
   Soman CR, 2011, ASIA-PAC J PUBLIC HE, V23, P896, DOI 10.1177/1010539510365100
   Soumitra Ghosh, 2011, Economic and Political Weekly, V46, P63
   Thom S, 2013, JAMA-J AM MED ASSOC, V310, P918, DOI 10.1001/jama.2013.277064
   Tian MY, 2015, CIRCULATION, V132, P815, DOI 10.1161/CIRCULATIONAHA.115.015373
   Tu JV, 2017, CAN MED ASSOC J, V189, pE494, DOI 10.1503/cmaj.160823
   van Doorslaer E, 2006, LANCET, V368, P1357, DOI 10.1016/S0140-6736(06)69560-3
   WHO, GLOB HLTH OBS GHO DA
   WHO, GLOB HLTH OBS DAT RE
   World Bank Group, 2022, WORLD BANK IND
   World Health Organization, 2018, WHO GLOB ACT PLAN PR
   World Health Organization, 2016, GLOB REP DIAB
   Xavier D, 2008, LANCET, V371, P1435, DOI 10.1016/S0140-6736(08)60623-6
   Yusuf S, 2014, NEW ENGL J MED, V371, P818, DOI 10.1056/NEJMoa1311890
   Yusuf S, 2009, LANCET, V373, P1341, DOI 10.1016/S0140-6736(09)60611-5
   Yusuf S, 2012, CIRC-CARDIOVASC QUAL, V5, P463, DOI 10.1161/CIRCOUTCOMES.111.963637
   Yusuf S, 2011, LANCET, V378, P1231, DOI 10.1016/S0140-6736(11)61215-4
   Zhou B, 2016, LANCET, V387, P1513, DOI 10.1016/S0140-6736(16)00618-8
   Zoghbi WA, 2014, J AM COLL CARDIOL, V64, P1385, DOI 10.1016/j.jacc.2014.08.018
NR 105
TC 52
Z9 52
U1 0
U2 8
PU ELSEVIER SCIENCE INC
PI NEW YORK
PA STE 800, 230 PARK AVE, NEW YORK, NY 10169 USA
SN 0735-1097
EI 1558-3597
J9 J AM COLL CARDIOL
JI J. Am. Coll. Cardiol.
PD JUL 3
PY 2018
VL 72
IS 1
BP 79
EP 95
DI 10.1016/j.jacc.2018.04.042
PG 17
WC Cardiac & Cardiovascular Systems
WE Science Citation Index Expanded (SCI-EXPANDED); Social Science Citation Index (SSCI)
SC Cardiovascular System & Cardiology
GA GK7YT
UT WOS:000436432000011
PM 29957235
OA Green Accepted, Green Submitted
DA 2023-05-13
ER

PT J
AU Zi, WJ
   Song, JX
   Qiu, ZM
   Kong, WL
   Huang, JC
   Luo, WD
   Liu, S
   Sang, HF
   Yang, J
   Li, LY
   Tian, Y
   Hu, JR
   Saver, JL
   Nogueira, RG
   Li, FL
   Yang, QW
AF Zi, Wenjie
   Song, Jiaxing
   Qiu, Zhongming
   Kong, Weilin
   Huang, Jiacheng
   Luo, Weidong
   Liu, Shuai
   Sang, Hongfei
   Yang, Jie
   Li, Linyu
   Tian, Yan
   Hu, Jinrong
   Saver, Jeffrey L.
   Nogueira, Raul G.
   Li, Fengli
   Yang, Qingwu
CA RESCUE BT 2 Trial Investigators
TI RESCUE BT 2, a multicenter, randomized, double-blind, double-dummy trial
   of intravenous tirofiban in acute ischemic stroke: Study rationale and
   design
SO INTERNATIONAL JOURNAL OF STROKE
LA English
DT Article; Early Access
DE Platelet glycoprotein IIb/IIa inhibitor; tirofiban; acute ischemic
   stroke; randomized controlled trial
ID GLYCOPROTEIN IIB/IIIA RECEPTOR; HEALTH-CARE PROFESSIONALS; EARLY
   MANAGEMENT; GUIDELINES; OCCLUSION; SAFETY
AB Background: Tirofiban is a glycoprotein IIb/IIIa receptor inhibitor that has been shown to be effective in the treatment of acute coronary syndromes. However, it remains unknown whether it improves outcomes in patients with acute ischemic stroke.
   Objective: This trial investigates the efficacy and safety of tirofiban compared with aspirin for acute ischemic stroke within 24 h after symptom onset.
   Methods and design: The Efficacy and Safety of Tirofiban Compared with Aspirin in the Treatment of Acute Ischemic Stroke (RESCUE BT 2) Trial is an investigator-initiated, prospective, randomized, double-blind, double-dummy, multi-center clinical trial. Up to 1158 eligible patients will be consecutively randomized to receive antiplatelet therapy with tirofiban or aspirin in 1:1 ratio across approximately 100 stroke centers in China.
   Outcomes: The primary endpoint is the proportion of patients with excellent functional outcomes defined as a modified Rankin scale score of 0 to 1 at 90 days after randomization. Lead safety endpoints include mortality at 90 days and symptomatic intracerebral hemorrhage within 48 h after treatment.
C1 [Zi, Wenjie; Song, Jiaxing; Qiu, Zhongming; Kong, Weilin; Huang, Jiacheng; Luo, Weidong; Liu, Shuai; Sang, Hongfei; Yang, Jie; Li, Linyu; Tian, Yan; Hu, Jinrong; Li, Fengli; Yang, Qingwu] Third Mil Med Univ, Army Med Univ, Xinqiao Hosp, Dept Neurol, Chongqing, Peoples R China.
   [Zi, Wenjie; Song, Jiaxing; Qiu, Zhongming; Kong, Weilin; Huang, Jiacheng; Luo, Weidong; Liu, Shuai; Sang, Hongfei; Yang, Jie; Li, Linyu; Tian, Yan; Hu, Jinrong; Li, Fengli; Yang, Qingwu] Third Mil Med Univ, Army Med Univ, Affiliated Hosp 2, Chongqing, Peoples R China.
   [Saver, Jeffrey L.] UCLA, David Geffen Sch Med, Dept Neurol, Los Angeles, CA 90095 USA.
   [Nogueira, Raul G.] Univ Pittsburgh, UPMC Stroke Inst, Dept Neurol & Neurosurg, Pittsburgh, PA USA.
C3 Army Medical University; Army Medical University; University of
   California System; University of California Los Angeles; University of
   California Los Angeles Medical Center; David Geffen School of Medicine
   at UCLA; Pennsylvania Commonwealth System of Higher Education (PCSHE);
   University of Pittsburgh
RP Li, FL; Yang, QW (通讯作者)，Third Mil Med Univ, Army Med Univ, Xinqiao Hosp, Dept Neurol, Chongqing, Peoples R China.; Li, FL; Yang, QW (通讯作者)，Third Mil Med Univ, Army Med Univ, Affiliated Hosp 2, Chongqing, Peoples R China.
EM lifengli01@yeah.net; yangqwmlys@163.com
OI Qiu, Zhongming/0000-0002-1622-9526
FU National Natural Science Foundation of China [82090040, 82071323]; Lunan
   Pharmaceutical Group Co., Ltd., China
FX The author(s) disclosed receipt of the following financial support for
   the research, authorship, and/or publication of this article: This
   clinical trial is sponsored by (1) Lunan Pharmaceutical Group Co., Ltd.,
   China and (2) National Natural Science Foundation of China (Nos
   82090040, 82071323). The sponsors had no role in the study design, data
   collection, analysis, and interpretation, and in drafting and submitting
   this article.
CR Bazzino O, 1998, NEW ENGL J MED, V338, P1488
   Cranston JS, 2017, STROKE, V48, P2946, DOI 10.1161/STROKEAHA.117.017496
   Feng L, 2016, EXP THER MED, V11, P1011, DOI 10.3892/etm.2016.2995
   Jauch EC, 2013, STROKE, V44, P870, DOI 10.1161/STR.0b013e318284056a
   Johnson CO, 2019, LANCET NEUROL, V18, P439, DOI 10.1016/S1474-4422(19)30034-1
   Lin L, 2017, J NEUROL SCI, V383, P175, DOI 10.1016/j.jns.2017.10.041
   Powers WJ, 2019, STROKE, V50, pE344, DOI 10.1161/STR.0000000000000211
   Siebler M, 2011, STROKE, V42, P2388, DOI 10.1161/STROKEAHA.110.599662
   Torbey MT, 2008, NEW ENGL J MED, V359, P2839, DOI 10.1056/NEJMc082179
   Torgano G, 2010, CEREBROVASC DIS, V29, P275, DOI 10.1159/000275503
   Wu CJ, 2019, STROKE, V50, P3481, DOI 10.1161/STROKEAHA.119.026240
   Wu SM, 2019, LANCET NEUROL, V18, P394, DOI 10.1016/S1474-4422(18)30500-3
   Yang M, 2019, DRUGS, V79, P515, DOI 10.1007/s40265-019-01078-0
   Yu YJ, 2018, EUR REV MED PHARMACO, V22, P2888, DOI 10.26355/eurrev_201805_14991
   Zhang L, 2003, CIRCULATION, V107, P2837, DOI 10.1161/01.CIR.0000068374.57764.EB
   Zou GY, 2004, AM J EPIDEMIOL, V159, P702, DOI 10.1093/aje/kwh090
NR 16
TC 0
Z9 0
U1 0
U2 4
PU SAGE PUBLICATIONS LTD
PI LONDON
PA 1 OLIVERS YARD, 55 CITY ROAD, LONDON EC1Y 1SP, ENGLAND
SN 1747-4930
EI 1747-4949
J9 INT J STROKE
JI Int. J. Stroke
DI 10.1177/17474930221122681
EA SEP 2022
PG 6
WC Clinical Neurology; Peripheral Vascular Disease
WE Science Citation Index Expanded (SCI-EXPANDED)
SC Neurosciences & Neurology; Cardiovascular System & Cardiology
GA 4I8HH
UT WOS:000850814800001
PM 35993176
DA 2023-05-13
ER

PT J
AU Sundstrom, BW
   Bang, A
   Karlsson, T
   Winge, K
   Lundberg, C
   Herlitz, J
AF Sundstrom, Birgitta Wireklint
   Bang, Angela
   Karlsson, Thomas
   Winge, Karin
   Lundberg, Camilla
   Herlitz, Johan
TI Anxiolytics in patients suffering a suspected acute coronary syndrome:
   Multi-centre randomised controlled trial in Emergency Medical Service
SO INTERNATIONAL JOURNAL OF CARDIOLOGY
LA English
DT Article
DE Chest pain; Anxiety; Cardiology nursing; Emergency Medical Services;
   Benzodiazepine
ID ACUTE MYOCARDIAL-INFARCTION; PLACEBO-CONTROLLED TRIAL; CHEST-PAIN;
   DOUBLE-BLIND; DIAZEPAM; METOPROLOL; MIDAZOLAM; FENTANYL; RELIEF
AB Background: The prehospital treatment of pain and discomfort among patients who suffer from acute coronary syndrome (ACS) needs a treatment strategy which combines relief of pain with relief of anxiety. Aim: The aim of the present study was to evaluate the impact on pain and anxiety of the combination of an anxiolytic and an analgesic as compared with an analgesic alone in the prehospital setting of suspected ACS.
   Methods: A multi-centre randomised controlled trial compared the combination of Midazolam (Mi) + Morphine (Mo) and Mo alone. All measures took part: Prior to randomisation, 15 min thereafter and on admission to a hospital. Inclusion criteria were: 1) pain raising suspicion of ACS and 2) pain score = 4. Primary endpoint: Pain score after 15 min.
   Results: In all, 890 patients were randomised to Mi + Mo and 873 to Mo alone. Pain was reduced from a median of 6 to 4 and finally to 3 in both groups. The mean dose of Mo was 5.3 mg in Mi + Mo and 6.0 mg in Mo alone (p < 0.0001). Anxiety was reported in 66% in Mi + Mo and in 64% in Mo alone at randomisation (NS); 15 min thereafter in 31% and 39% (p = 0.002) and finally in 12% and 26% respectively (p < 0.0001). On admission to a hospital nausea or vomiting was reported in 9% in Mi + Mo and in 13% in Mo alone (p = 0.003). Drowsiness differed; 15% and 14% were drowsy in Mi + Mo versus 2% and 3% in Mo alone respectively (p < 0.001).
   Conclusion: Despite the fact that the combination of anxiolytics and analgesics as compared with analgesics alone reduced anxiety and the requirement of Morphine in the prehospital setting of acute coronary syndrome, this strategy did not reduce patients' estimation of pain (primary endpoint). More effective pain relief among these patients is warranted. (C) 2013 Elsevier Ireland Ltd. All rights reserved.
C1 [Sundstrom, Birgitta Wireklint; Bang, Angela; Herlitz, Johan] Univ Boras, Sch Hlth Sci, Res Ctr PreHospen, Prehosp Res Ctr Western Sweden, SE-50190 Boras, Sweden.
   [Karlsson, Thomas] Sahlgrens Acad, Dept Mol & Clin Med, Gothenburg, Sweden.
   [Karlsson, Thomas] Sahlgrens Univ Hosp, S-41345 Gothenburg, Sweden.
   [Winge, Karin; Lundberg, Camilla] Sodra Alvsborg Hosp, Emergency Med Serv Syst, Boras, Sweden.
C3 University of Boras; University of Gothenburg; Sahlgrenska University
   Hospital
RP Sundstrom, BW (通讯作者)，Univ Boras, Sch Hlth Sci, SE-50190 Boras, Sweden.
EM birgitta.wireklint.sundstrom@hb.se
OI Winge, Kristian/0000-0001-8354-9143
FU University of Boras; Health & Medical Care Committee of the Regional
   Executive Board, Region Vastra Gotaland and Sparbanksstiftelsen
   Sjuharad, Sweden
FX This study was funded by the University of Boras, The Health & Medical
   Care Committee of the Regional Executive Board, Region Vastra Gotaland
   and Sparbanksstiftelsen Sjuharad, Sweden.
CR American College of Cardiology/American Heart Association, 2004, CIRCULATION, V110, pe82
   Baris S, 2001, CAN J CARDIOL, V17, P277
   Baumann BM, 2000, ACAD EMERG MED, V7, P878, DOI 10.1111/j.1553-2712.2000.tb02065.x
   Chen ZM, 2005, LANCET, V366, P1622
   De Jong Marla J, 2004, Eur J Cardiovasc Nurs, V3, P129, DOI 10.1016/j.ejcnurse.2004.01.004
   DIXON RA, 1980, BRIT HEART J, V43, P535
   Gardtman M, 1999, AM HEART J, V137, P821, DOI 10.1016/S0002-8703(99)70405-9
   Guanghui L, 2010, HEART S3, V96, pA89
   HERLITZ J, 1986, CLIN CARDIOL, V9, P423, DOI 10.1002/clc.4960090907
   Herlitz J, 2011, INT J CARDIOL, V149, P147, DOI 10.1016/j.ijcard.2010.10.012
   HESS L, 1989, COR VASA, V31, P411
   Khan Mohammad Asghar, 2010, J Ayub Med Coll Abbottabad, V22, P32
   Leys C, 2010, J EXP SOC PSYCHOL, V46, P684, DOI 10.1016/j.jesp.2010.02.007
   McGrath P, 1996, PAIN, V64, P435, DOI 10.1016/0304-3959(95)00171-9
   McLean Samuel A, 2004, Prehosp Emerg Care, V8, P155, DOI 10.1016/j.prehos.2003.12.006
   MELSOM M, 1976, BRIT HEART J, V38, P804, DOI 10.1136/hrt.38.8.804
   ROSSETTI E, 1994, J CARDIOVASC PHARM, V24, P55, DOI 10.1097/00005344-199407000-00010
   Van de Werf F, 2008, EUR HEART J, V29, P2909, DOI 10.1093/eurheartj/ehn416
   VRANA M, 1991, Cor et Vasa, V33, P428
   Vrana M, 1987, Czech Med, V10, P142
   Zedigh C, 2010, CORONARY ARTERY DIS, V21, P113, DOI 10.1097/MCA.0b013e32832fa9e5
NR 21
TC 6
Z9 6
U1 0
U2 4
PU ELSEVIER IRELAND LTD
PI CLARE
PA ELSEVIER HOUSE, BROOKVALE PLAZA, EAST PARK SHANNON, CO, CLARE, 00000,
   IRELAND
SN 0167-5273
EI 1874-1754
J9 INT J CARDIOL
JI Int. J. Cardiol.
PD OCT 9
PY 2013
VL 168
IS 4
BP 3580
EP 3587
DI 10.1016/j.ijcard.2013.05.067
PG 8
WC Cardiac & Cardiovascular Systems
WE Science Citation Index Expanded (SCI-EXPANDED)
SC Cardiovascular System & Cardiology
GA 242EG
UT WOS:000326219600072
PM 23727103
DA 2023-05-13
ER

PT J
AU Westmoreland, AH
AF Westmoreland, Andrew H.
TI Managing Acute Coronary Syndrome During Medical Air Evacuation from a
   Remote Location at Sea
SO AVIATION SPACE AND ENVIRONMENTAL MEDICINE
LA English
DT Article
DE trazodone; stress-induced cardiomyopathy; ST segment elevation;
   myocardial infarction; Operation Enduring Freedom
AB Background: Coronary emergencies at sea requiring air evacuation are not uncommon. On board a Nimitz-class aircraft carrier while in a remote location, an active duty sailor suffered a myocardial infarction. A medical evacuation by helicopter was necessary. Transfer proved difficult due to the ship's location, poor flying conditions, and the patient's deteriorating condition. This case stresses the importance of expeditious diagnosis, treatment, and air transfer to shore-based facilities capable of providing definitive coronary care. Case Report: A 33-yr-old man recently started on trazodone due to depression complained of chest pain. The patient was hemodynamically unstable and electrocardiogram showed ST segment elevation and Q waves in the anterior, inferior, and lateral leads. He was air-lifted to the nearest accepting facility with cardiac catheterization capabilities, which was over 300 miles away. Poor weather conditions hindered the pilot's ability to fly the original course. The patient remained critical and medication choices were limited. Even with all of these obstacles, everyone involved performed his or her duties admirably. The patient's condition improved by the time the helicopter landed. He was then rushed by ambulance to the hospital's coronary care unit, where he was successfully treated. Discussion: This case highlights the need to keep a high index of suspicion when patients complain of chest pain, regardless of age. It is of the utmost importance that individuals capable of thinking and acting quickly are assigned to medical evacuation teams, and that they continue to train regularly, as coronary events at sea are not uncommon.
C1 [Westmoreland, Andrew H.] US Navy, Naval Air Stn Oceana, Virginia Beach, VA USA.
RP Westmoreland, AH (通讯作者)，USN, 105 Isabella Ln 102, Virginia Beach, VA 23462 USA.
EM fsnavy33@yahoo.com
CR Antman EM, 2001, HARRISONS PRINCIPLES, P1389
   Fagiolini A, 2012, CNS DRUGS, V26, P1033, DOI 10.1007/s40263-012-0010-5
   Hollander J.E., 2004, EMERGENCY MED COMPRE, V6th ed., P343
   Jaremin B, 1997, Int J Occup Med Environ Health, V10, P405
   Jaremin Bogdan, 2003, Int Marit Health, V54, P26
   Leonard CE, 2011, PHARMACOEPIDEM DR S, V20, P903, DOI 10.1002/pds.2181
   Lyon AR, 2008, NAT CLIN PRACT CARD, V5, P22, DOI 10.1038/ncpcardio1066
   Sanchez-Jimenez EF, 2013, WORLD J CARDIOL, V5, P228, DOI 10.4330/wjc.v5.i7.228
   Vinsonneau U, 2012, AM J EMERG MED, V30, P1591, DOI 10.1016/j.ajem.2011.10.013
   Wojcik-Stasiak M, 2011, INT MARIT HEALTH, V62, P110
NR 10
TC 1
Z9 1
U1 0
U2 15
PU AEROSPACE MEDICAL ASSOC
PI ALEXANDRIA
PA 320 S HENRY ST, ALEXANDRIA, VA 22314-3579 USA
SN 0095-6562
EI 1943-4448
J9 AVIAT SPACE ENVIR MD
JI Aviat. Space Environ. Med.
PD JAN
PY 2014
VL 85
IS 1
BP 71
EP 74
DI 10.3357/ASEM.3792.2014
PG 4
WC Public, Environmental & Occupational Health; Medicine, General &
   Internal; Sport Sciences
WE Science Citation Index Expanded (SCI-EXPANDED)
SC Public, Environmental & Occupational Health; General & Internal
   Medicine; Sport Sciences
GA AD1MA
UT WOS:000332996900014
PM 24754214
DA 2023-05-13
ER

PT J
AU van Diepen, S
   Lin, M
   Bakal, JA
   McAlister, FA
   Kaul, P
   Katz, JN
   Fordyce, CB
   Southern, DA
   Graham, MM
   Wilton, SB
   Newby, LK
   Granger, CB
   Ezekowitz, JA
AF van Diepen, Sean
   Lin, Meng
   Bakal, Jeffrey A.
   McAlister, Finlay A.
   Kaul, Padma
   Katz, Jason N.
   Fordyce, Christopher B.
   Southern, Danielle A.
   Graham, Michelle M.
   Wilton, Stephen B.
   Newby, L. Kristin
   Granger, Christopher B.
   Ezekowitz, Justin A.
TI Do stable non-ST-segment elevation acute coronary syndromes require
   admission to coronary care units?
SO AMERICAN HEART JOURNAL
LA English
DT Article
ID CHARLSON COMORBIDITY INDEX; MYOCARDIAL-INFARCTION; PROGNOSTIC VALUE;
   VENTRICULAR-ARRHYTHMIAS; HOSPITAL MORTALITY; TRENDS; OUTCOMES; COST;
   VALIDITY
AB Background Clinical practice guidelines recommend admitting patients with stable non-ST-segment elevation acute coronary syndrome (NSTE ACS) to telemetry units, yet up to two-thirds of patients are admitted to higher-acuity critical care units (CCUs). The outcomes of patients with stable NSTE ACS initially admitted to a CCU vs a cardiology ward with telemetry have not been described.
   Methods We used population-based data of 7,869 patients hospitalized with NSTE ACS admitted to hospitals in Alberta, Canada, between April 1, 2007, and March 31, 2013. We compared outcomes among patients initially admitted to a CCU (n = 5,141) with those admitted to cardiology telemetry wards (n = 2,728).
   Results Patients admitted to cardiology telemetry wards were older (median 69 vs 65 years, P < .001) and more likely to be female (37.2% vs 32.1%, P < .001) and have a prior myocardial infarction (14.3% vs 11.5%, P < .001) compared with patients admitted to a CCU. Patients admitted directly to cardiology telemetry wards had similar hospital stays (6.2 vs 5.7 days, P = .29) and fewer cardiac procedures (40.3% vs 48.5%, P b.001) compared with patients initially admitted to CCUs. There were no differences in the frequency of in-hospital mortality (1.3% vs 1.2%, adjusted odds ratio [aOR] 1.57, 95% CI 0.98-2.52), cardiac arrest (0.7% vs 0.9%, aOR 1.37, 95% CI 0.94-2.00), 30-day all-cause mortality (1.6% vs 1.5%, aOR 1.50, 95% CI 0.82-2.75), or 30-day all-cause postdischarge readmission (10.6% vs 10.8%, aOR 1.07, 95% CI 0.90-1.28) between cardiology telemetry ward and CCU patients. Results were similar across low-, intermediate-, and high-risk Duke Jeopardy Scores, and in patients with non-ST-segment myocardial infarction or unstable angina.
   Conclusions There were no differences in clinical outcomes observed between patients with NSTE ACS initially admitted to a ward or a CCU. These findings suggest that stable NSTE ACS may be managed appropriately on telemetry wards and presents an opportunity to reduce hospital costs and critical care capacity strain.
C1 [van Diepen, Sean] Univ Alberta, Div Crit Care, Edmonton, AB, Canada.
   [van Diepen, Sean] Univ Alberta, Div Cardiol, Edmonton, AB, Canada.
   [van Diepen, Sean; Bakal, Jeffrey A.; McAlister, Finlay A.; Kaul, Padma; Ezekowitz, Justin A.] Canadian Vigour Ctr, Edmonton, AB, Canada.
   [Lin, Meng; Bakal, Jeffrey A.; McAlister, Finlay A.] Univ Alberta, Dept Med, Alberta SPOR Support Unit, Edmonton, AB, Canada.
   [McAlister, Finlay A.] Univ Alberta, Dept Med, Div Gen Internal Med, Edmonton, AB, Canada.
   [Katz, Jason N.] Univ N Carolina, Div Cardiol, Chapel Hill, NC USA.
   [Katz, Jason N.] Univ N Carolina, Div Pulm Crit Care Med, Chapel Hill, NC USA.
   [Fordyce, Christopher B.; Newby, L. Kristin; Granger, Christopher B.] Duke Univ, Med Ctr, Duke Clin Res Inst, Durham, NC USA.
   [Southern, Danielle A.] Univ Calgary, OBrien Inst Publ Hlth, Calgary, AB, Canada.
   [Southern, Danielle A.] Univ Calgary, Dept Community Hlth Sci, Calgary, AB, Canada.
   [Graham, Michelle M.] Univ Alberta, Dept Med, Div Cardiol, Edmonton, AB, Canada.
   [Wilton, Stephen B.] Univ Calgary, Libin Cardiovasc Inst Alberta, Calgary, AB, Canada.
C3 University of Alberta; University of Alberta; University of Alberta;
   University of Alberta; University of North Carolina; University of North
   Carolina Chapel Hill; University of North Carolina; University of North
   Carolina Chapel Hill; Duke University; University of Calgary; University
   of Calgary; University of Alberta; Libin Cardiovascular Institute Of
   Alberta; University of Calgary
RP van Diepen, S (通讯作者)，Univ Alberta Hosp, 2C2 Cardiol Walter MacKenzie Ctr,8440-11 St, Edmonton, AB T6G 2B7, Canada.
EM sv9@ualberta.ca
RI Wilton, Stephen/HOH-4991-2023; Southern, Danielle A/GRY-7207-2022;
   Bakal, Jeff/ABE-4051-2021; Ezekowitz, Justin/C-4579-2013; McAlister,
   Finlay/C-4151-2013
OI Southern, Danielle A/0000-0002-0006-0033; Ezekowitz,
   Justin/0000-0002-2724-4086; Kaul, Padma/0000-0003-2239-3944; Bakal,
   Jeffrey/0000-0002-3658-2554; McAlister, Finlay/0000-0001-7435-3341
FU Alberta Innovates-Health Solutions; University of Alberta; St Jude
   Medical; Alberta Health Services; Boehringer Ingelheim; Arca Biopharma
FX F.A.M. is supported by Alberta Innovates-Health Solutions and the
   University of Alberta Chair in Cardiovascular Outcomes. J.A.E. is
   supported by a salary award from Alberta Innovates-Health Solutions.;
   S.v.D., M.L., J.A.B., F.A.M., P.K., J.N.K., C.B.F., D.A.S., M.M.G.,
   J.A.E.: none. S.B.W.: research grants from St Jude Medical and Alberta
   Health Services and consulting fees from Boehringer Ingelheim and Arca
   Biopharma. L.K.N., C.B.G.: disclosures are publically available at
   https://dcri.org/about-us/conflict-of-interest.
CR Al-Khatib SM, 2002, CIRCULATION, V106, P309, DOI 10.1161/01.CIR.0000022692.49934.E3
   Alfredsson Joakim, 2009, Acute Card Care, V11, P173, DOI 10.1080/17482940903215190
   Amsterdam EA., 2014, CIRCULATION, V130, pE344, DOI [10.1016/j.jacc.2014.09.017, DOI 10.1161/CIR.0000000000000134]
   Anderson JL, 2007, J AM COLL CARDIOL, V50, P652, DOI 10.1016/j.jacc.2007.02.028
   CALIFF RM, 1985, J AM COLL CARDIOL, V5, P1055, DOI 10.1016/S0735-1097(85)80005-X
   Casale PN, 1998, J AM COLL CARDIOL, V32, P885, DOI 10.1016/S0735-1097(98)00325-8
   Chalfin D B, 1995, Hosp Cost Manag Account, V7, P1
   CHALFIN DB, 1995, INTENS CARE MED, V21, P952, DOI 10.1007/BF01712339
   Cooper LM, 2004, CRIT CARE MED, V32, P2247, DOI 10.1097/01.CCM.0000146301.47334.BD
   Dahl D, 2012, J HEALTHC MANAG, V57, P421, DOI 10.1097/00115514-201211000-00009
   Fowler RA, 2015, CRIT CARE, V19, DOI 10.1186/s13054-015-0852-6
   FRIES JF, 1993, NEW ENGL J MED, V329, P321, DOI 10.1056/NEJM199307293290506
   Ghali WA, 2000, CAN J CARDIOL, V16, P1225
   Graham MM, 1999, J THORAC CARDIOV SUR, V118, P618, DOI 10.1016/S0022-5223(99)70006-1
   HALPERN NA, 1994, CRIT CARE MED, V22, P2001
   Hamm CW, 2011, EUR HEART J, V32, P2999, DOI 10.1093/eurheartj/ehr236
   Hasdai D, 2002, EUR HEART J, V23, P1190, DOI 10.1053/euhj.2002.3193
   Jollis JG, 1996, NEW ENGL J MED, V335, P1880, DOI 10.1056/NEJM199612193352505
   JULIAN DG, 1961, LANCET, V2, P840
   Katz JN, 2010, CRIT CARE MED, V38, P375, DOI 10.1097/CCM.0b013e3181cb0a63
   KILLIP T, 1967, AM J CARDIOL, V20, P457, DOI 10.1016/0002-9149(67)90023-9
   McAlister FA, 2015, CIRC-HEART FAIL, V8, P481, DOI 10.1161/CIRCHEARTFAILURE.114.001712
   Morrow DA, 2012, CIRCULATION, V126, P1408, DOI 10.1161/CIR.0b013e31826890b0
   Nunez JE, 2004, REV ESP CARDIOL, V57, P842, DOI 10.1016/S1885-5857(06)60649-X
   Piccini JP, 2012, CIRCULATION, V126, P41, DOI 10.1161/CIRCULATIONAHA.111.071860
   Plessis V, 2001, RURAL SMALL TOWN CAN, V3
   Quan HD, 2002, MED CARE, V40, P675, DOI 10.1097/00005650-200208000-00007
   Quan H, 2008, HEALTH SERV RES, V43, P1424, DOI 10.1111/j.1475-6773.2007.00822.x
   Quan HD, 2011, AM J EPIDEMIOL, V173, P676, DOI 10.1093/aje/kwq433
   Roger VL, 2010, CIRCULATION, V121, P863, DOI 10.1161/CIRCULATIONAHA.109.897249
   Rogers WJ, 2008, AM HEART J, V156, P1026, DOI 10.1016/j.ahj.2008.07.030
   Rotstein Z, 1999, EUR HEART J, V20, P813, DOI 10.1053/euhj.1998.1452
   Sachdev M, 2004, J AM COLL CARDIOL, V43, P576, DOI 10.1016/j.jacc.2003.10.031
   Sinuff T, 2004, CRIT CARE MED, V32, P1588, DOI 10.1097/01.CCM.0000130175.38521.9F
   Stelfox HT, 2012, ARCH INTERN MED, V172, P467, DOI 10.1001/archinternmed.2011.2315
   van Diepen S, 2015, J AM HEART ASSOC, V4, DOI 10.1161/JAHA.114.001708
   Yeh RW, 2010, NEW ENGL J MED, V362, P2155, DOI 10.1056/NEJMoa0908610
   Zorzi A, 2014, EUR HEART J-ACUTE CA, V3, P304, DOI 10.1177/2048872614528796
NR 38
TC 26
Z9 26
U1 0
U2 2
PU MOSBY-ELSEVIER
PI NEW YORK
PA 360 PARK AVENUE SOUTH, NEW YORK, NY 10010-1710 USA
SN 0002-8703
EI 1097-6744
J9 AM HEART J
JI Am. Heart J.
PD MAY
PY 2016
VL 175
BP 184
EP 192
DI 10.1016/j.ahj.2015.11.020
PG 9
WC Cardiac & Cardiovascular Systems
WE Science Citation Index Expanded (SCI-EXPANDED)
SC Cardiovascular System & Cardiology
GA DL5CP
UT WOS:000375655200023
PM 27179739
DA 2023-05-13
ER

PT J
AU Davis, WT
   Montrief, T
   Koyfman, A
   Long, B
AF Davis, William T.
   Montrief, Tim
   Koyfman, Alex
   Long, Brit
TI Dysrhythmias and heart failure complicating acute myocardial infarction:
   An emergency medicine review
SO AMERICAN JOURNAL OF EMERGENCY MEDICINE
LA English
DT Review
DE Acute myocardial infarction; Dysrhythmia; Heart block; Atrial
   fibrillation; Bradycardia; Ventricular tachycardia; Heart failure;
   Cardiogenic shock
ID ST-SEGMENT ELEVATION; VENTRICULAR SEPTAL RUPTURE; ACUTE CORONARY
   SYNDROMES; CARDIOGENIC-SHOCK; ATRIOVENTRICULAR-BLOCK;
   ATRIAL-FIBRILLATION; CARDIOPULMONARY-RESUSCITATION; ASSOCIATION
   GUIDELINES; PULMONARY-HYPERTENSION; SYNDROMES INSIGHTS
AB Introduction Patients with acute myocardial infarction (AMI) may suffer several complications after the acute event, including dysrhythmias and heart failure (HF). These complications place patients at risk for morbidity and mortality.
   Objective: This narrative review evaluates literature and guideline recommendations relevant to the acute emergency department (ED) management of AMI complicated by dysrhythmia or HF, with a focus on evidence-based considerations for ED interventions.
   Discussion: Limited evidence exists for ED management of dysrhythmias in AMI due to relatively low prevalence and frequent exclusion of patients with active cardiac ischemia from clinical studies. Management decisions for bradycardia in the setting of AMI are determined by location of infarction, timing of the dysrhythmia, rhythm assessment, and hemodynamic status of the patient. Atrial fibrillation is common in the setting of AMI, and caution is warranted in acute rate control for rapid ventricular rate given the possibility of compensation for decreased ventricular function. Regular wide complex tachycardia in the setting of AMI should be managed as ventricular tachycardia with electrocardioversion in the majority of cases. Management directed towards HF from left ventricular dysfunction in AMI consists of noninvasive positive pressure ventilation, nitroglycerin therapy, and early cardiac catheterization. Norepinephrine is the first line vasopressor for patients with cardiogenic shock and hypoperfusion on clinical examination. Early involvement of a multi-disciplinary team is recommended when caring for patients in cardiogenic shock.
   Conclusions: This review discusses considerations of ED management of dysrhythmias and HF associated with AMI. Published by Elsevier Inc.
C1 [Davis, William T.; Long, Brit] Brooke Army Med Ctr, Dept Emergency Med, 3841 Roger Brooke Dr, Ft Sam Houston, TX 78234 USA.
   [Montrief, Tim] Univ Miami, Jackson Mem Hosp, Miller Sch Med, Dept Emergency Med, 1611 NW 12th Ave, Miami, FL 33136 USA.
   [Koyfman, Alex] Univ Texas Southwestern Med Ctr Dallas, Dept Emergency Med, 5323 Harry Hines Blvd, Dallas, TX 75390 USA.
C3 San Antonio Military Medical Center; United States Department of
   Defense; United States Army; University of Miami; University of Texas
   System; University of Texas Southwestern Medical Center Dallas
RP Long, B (通讯作者)，3841 Roger Brooke Dr, Ft Sam Houston, TX 78234 USA.
EM brit.long@yahoo.com
RI Long, Brit/S-8782-2019
OI Long, Brit/0000-0003-4770-8869
CR Aissaoui N, 2012, EUR HEART J, V33, P2535, DOI 10.1093/eurheartj/ehs264
   Al-Khatib SM, 2017, CIRCULATION, V2018, P138
   Antman Elliott M, 2004, J Am Coll Cardiol, V44, P671, DOI 10.1016/j.jacc.2004.07.002
   Arnaoutakis GJ, 2012, ANN THORAC SURG, V94, P436, DOI 10.1016/j.athoracsur.2012.04.020
   Atzema CL, 2015, ANN EMERG MED, V65, P532, DOI 10.1016/j.annemergmed.2014.12.010
   Auffret V, 2016, HEART, V102, P40, DOI 10.1136/heartjnl-2015-308260
   Awad HH, 2012, AM HEART J, V163, P963, DOI 10.1016/j.ahj.2012.03.003
   BARTHELL E, 1988, ANN EMERG MED, V17, P1221, DOI 10.1016/S0196-0644(88)80074-X
   Batra G, 2016, HEART, V102, P926, DOI 10.1136/heartjnl-2015-308678
   Bektas F, 2016, AM J EMERG MED, V34, P2090, DOI 10.1016/j.ajem.2016.07.022
   Benito B, 2012, REV ESP CARDIOL, V65, P939, DOI [10.1016/j.recesp.2012.03.027, 10.1016/j.rec.2012.03.022]
   Brady William J, 2017, TINTINALLIS EMERGENC, p8e
   Brady WJ, 2001, EMERG MED CLIN N AM, V19, P371, DOI 10.1016/S0733-8627(05)70189-9
   Brady WJ, 1999, RESUSCITATION, V41, P47, DOI 10.1016/S0300-9572(99)00032-5
   Burger AJ, 2002, AM HEART J, V144, P1102, DOI 10.1067/mhj.2002.125620
   Carmeliet E, 1999, PHYSIOL REV, V79, P917, DOI 10.1152/physrev.1999.79.3.917
   Clemo HF, 1998, AM J CARDIOL, V81, P594, DOI 10.1016/S0002-9149(97)00962-4
   Cotter G, 1998, LANCET, V351, P389, DOI 10.1016/S0140-6736(97)08417-1
   Currigan DA, 2014, ANESTHESIOLOGY, V121, P930, DOI 10.1097/ALN.0000000000000430
   De Backer D, 2010, NEW ENGL J MED, V362, P779, DOI 10.1056/NEJMoa0907118
   FEIGL D, 1984, J AM COLL CARDIOL, V4, P35, DOI 10.1016/S0735-1097(84)80315-0
   Flaherty JD, 2009, J AM COLL CARDIOL, V53, P254, DOI 10.1016/j.jacc.2008.08.072
   Fonarow GC, 2008, ARCH INTERN MED, V168, P847, DOI 10.1001/archinte.168.8.847
   Frampton Jennifer, 2020, Curr Probl Cardiol, V45, P100393, DOI 10.1016/j.cpcardiol.2018.08.005
   Fromm C, 2015, J EMERG MED, V49, P175, DOI 10.1016/j.jemermed.2015.01.014
   Gang UJO, 2012, EUROPACE, V14, P1639, DOI 10.1093/europace/eus161
   Goldberg RJ, 1999, NEW ENGL J MED, V340, P1162, DOI 10.1056/NEJM199904153401504
   Goldberg RJ, 2009, CIRCULATION, V119, P1211, DOI 10.1161/CIRCULATIONAHA.108.814947
   Gorgels APM, 1996, AM J CARDIOL, V78, P43, DOI 10.1016/S0002-9149(96)00224-X
   Hackel D B, 1988, Am J Cardiovasc Pathol, V2, P105
   Hajjar LA, 2019, CRIT CARE, V23, DOI 10.1186/s13054-019-2368-y
   HEDGES JR, 1991, PACE, V14, P1473, DOI 10.1111/j.1540-8159.1991.tb04068.x
   Hirschy R, 2019, AM J EMERG MED, V37, P80, DOI 10.1016/j.ajem.2018.04.062
   Hochman JS, 2000, J AM COLL CARDIOL, V36, P1063, DOI 10.1016/S0735-1097(00)00879-2
   Hochman JS, 2006, JAMA-J AM MED ASSOC, V295, P2511, DOI 10.1001/jama.295.21.2511
   Hoeper MM, 2011, AM J RESP CRIT CARE, V184, P1114, DOI 10.1164/rccm.201104-0662CI
   Ibanez B, 2018, KARDIOL POL, V76, P229, DOI 10.5603/KP.2018.0041
   Jacobs AK, 2003, J AM COLL CARDIOL, V41, P1273, DOI 10.1016/S0735-1097(03)00120-7
   January CT, 2019, J AM COLL CARDIOL, V74, P104, DOI [10.1161/CIR.0000000000000665, 10.1016/j.jacc.2019.01.011]
   Jones BM, 2014, EUR HEART J, V35, P2060, DOI 10.1093/eurheartj/ehu248
   Kettner J, 2013, AM J CARDIOL, V112, P1709, DOI 10.1016/j.amjcard.2013.07.035
   Khot UN, 2003, JAMA-J AM MED ASSOC, V290, P2174, DOI 10.1001/jama.290.16.2174
   Kusumoto FM, 2018, J AM COLL CARDIOL, V2018, P25701
   Kutty RS, 2013, CARDIOL CLIN, V31, P519, DOI 10.1016/j.ccl.2013.07.004
   La Torre MW, 2011, TEX HEART I J, V38, P42
   LAVIE CJ, 1990, MAYO CLIN PROC, V65, P709, DOI 10.1016/S0025-6196(12)65133-7
   Levy B, 2015, ANN INTENSIVE CARE, V5, DOI [10.1186/s13613-015-0063-y, 10.1186/s13613-015-0052-1]
   Levy B, 2011, CRIT CARE MED, V39, P450, DOI 10.1097/CCM.0b013e3181ffe0eb
   Link MS, 2015, CIRCULATION, V132, pS444, DOI 10.1161/CIR.0000000000000261
   Long B, 2018, AM J EMERG MED, V36, P1070, DOI 10.1016/j.ajem.2018.01.066
   Long B, 2018, AM J EMERG MED, V36, P1666, DOI 10.1016/j.ajem.2018.05.077
   Long B, 2017, J EMERG MED, V52, P484, DOI 10.1016/j.jemermed.2016.09.010
   Marill KA, 2010, ACAD EMERG MED, V17, P297, DOI 10.1111/j.1553-2712.2010.00680.x
   Martin-Sanchez FJ, 2014, ACAD EMERG MED, V21, P217, DOI 10.1111/acem.12318
   Matsue Y, 2017, J AM COLL CARDIOL, V69, P3042, DOI 10.1016/j.jacc.2017.04.042
   Moitra VK, 2012, CAN J ANESTH, V59, P586, DOI 10.1007/s12630-012-9699-3
   Morris F, 2002, BRIT MED J, V324, P831, DOI 10.1136/bmj.324.7341.831
   Neumar RW, 2010, CIRCULATION, V122, pS729, DOI 10.1161/CIRCULATIONAHA.110.970988
   Newby KH, 1996, CIRCULATION, V94, P2424, DOI 10.1161/01.CIR.94.10.2424
   Ng R, 2013, J INTENSIVE CARE MED, V28, P151, DOI 10.1177/0885066611411407
   Ortiz M, 2016, EUR HEART J, V38
   Overgaard CB, 2008, CIRCULATION, V118, P1047, DOI 10.1161/CIRCULATIONAHA.107.728840
   Perez P, 2014, SHOCK, V41, P269, DOI [10.1097/SHK.0000000000000099, 10.1097/SHK.0000000000000119]
   Perron AD, 2005, EMERG MED CLIN N AM, V23, P1065, DOI 10.1016/j.emc.2005.07.002
   Ponikowski P, 2016, EUR HEART J, V37, P2129, DOI 10.1093/eurheartj/ehw128
   Price LC, 2010, CRIT CARE, V14, DOI 10.1186/cc9264
   Rathore SS, 2001, AM HEART J, V141, P47, DOI 10.1067/mhj.2001.111259
   Reynolds HR, 2008, CIRCULATION, V117, P686, DOI 10.1161/CIRCULATIONAHA.106.613596
   RICH S, 1990, CHEST, V98, P1102, DOI 10.1378/chest.98.5.1102
   Rob D, 2017, EUR J HEART FAIL, V19, P97, DOI 10.1002/ejhf.852
   Roffi M, 2016, EUR HEART J, V37, P267, DOI 10.1093/eurheartj/ehv320
   ROTHFELD EL, 1968, CIRCULATION, V37, P203, DOI 10.1161/01.CIR.37.2.203
   ROTMAN M, 1972, Circulation, V45, P703
   SCHEINMAN MM, 1975, CIRCULATION, V52, P627, DOI 10.1161/01.CIR.52.4.627
   Scheuermeyer FX, 2015, ANN EMERG MED, V65, P511, DOI 10.1016/j.annemergmed.2014.09.012
   Scheuermeyer FX, 2013, ACAD EMERG MED, V20, P222, DOI 10.1111/acem.12091
   Schmitt J, 2009, EUR HEART J, V30, P1038, DOI 10.1093/eurheartj/ehn579
   Schumann J, 2018, COCHRANE DB SYST REV, V1
   Sheu JJ, 2010, CRIT CARE MED, V38, P1810, DOI 10.1097/CCM.0b013e3181e8acf7
   Singh SM, 2015, EUR HEART J, V36, P976, DOI 10.1093/eurheartj/ehu357
   Sodeck GH, 2007, RESUSCITATION, V73, P96, DOI 10.1016/j.resuscitation.2006.08.006
   Somberg JC, 2004, AM J CARDIOL, V93, P576, DOI 10.1016/j.amjcard.2003.11.021
   Spencer FA, 2002, CIRCULATION, V105, P2605, DOI 10.1161/01.CIR.0000017861.00991.2F
   Swart G, 1999, AM J EMERG MED, V17, P647, DOI 10.1016/S0735-6757(99)90151-1
   Tarvasmaki T, 2016, CRIT CARE, V20, DOI 10.1186/s13054-016-1387-1
   Tomaszewski CA, 2018, ANN EMERG MED, V72, pE65, DOI 10.1016/j.annemergmed.2018.07.045
   Ventetuolo Corey E, 2014, Ann Am Thorac Soc, V11, P811, DOI 10.1513/AnnalsATS.201312-446FR
   Vereckei A, 2014, CURR CARDIOL REV, V10, P262, DOI 10.2174/1573403X10666140514103309
   WEI JY, 1983, CIRCULATION, V67, P796, DOI 10.1161/01.CIR.67.4.796
   Wilcox SR, 2015, ANN EMERG MED, V66, P619, DOI 10.1016/j.annemergmed.2015.07.525
   Zimetbaum PJ, 2003, NEW ENGL J MED, V348, P933, DOI 10.1056/NEJMra022700
NR 91
TC 5
Z9 5
U1 1
U2 9
PU W B SAUNDERS CO-ELSEVIER INC
PI PHILADELPHIA
PA 1600 JOHN F KENNEDY BOULEVARD, STE 1800, PHILADELPHIA, PA 19103-2899 USA
SN 0735-6757
EI 1532-8171
J9 AM J EMERG MED
JI Am. J. Emerg. Med.
PD AUG
PY 2019
VL 37
IS 8
BP 1554
EP 1561
DI 10.1016/j.ajem.2019.04.047
PG 8
WC Emergency Medicine
WE Science Citation Index Expanded (SCI-EXPANDED)
SC Emergency Medicine
GA IM3WT
UT WOS:000477927100028
PM 31060863
DA 2023-05-13
ER

PT J
AU Kim, K
   Lee, TA
   Touchette, DR
   DiDomenico, RJ
   Ardati, AK
   Walton, SM
AF Kim, Kibum
   Lee, Todd A.
   Touchette, Daniel R.
   DiDomenico, Robert J.
   Ardati, Amer K.
   Walton, Surrey M.
TI Comparison of 6-Month Costs Between Oral Antiplatelet Agents Following
   Acute Coronary Syndrome
SO JOURNAL OF MANAGED CARE & SPECIALTY PHARMACY
LA English
DT Article
ID ELEVATION MYOCARDIAL-INFARCTION; GUIDELINE FOCUSED UPDATE; 2013 ACCF/AHA
   GUIDELINE; ISCHEMIC-HEART-DISEASE; ASSOCIATION TASK-FORCE; RESOURCE
   UTILIZATION; ACC/AHA GUIDELINE; AMERICAN-COLLEGE; INTERVENTION;
   CLOPIDOGREL
AB BACKGROUND: In patients with acute coronary syndrome (ACS) treated with percutaneous coronary intervention (PCI), newer antiplatelet agents prasugrel and ticagrelor have lower rates of cardiovascular events when compared with clopidogrel. However, it is unclear whether there are differences in economic outcomes when comparing these agents in ACS-PCI patients.
   OBJECTIVE: To assess aggregated costs and medical resource utilization among ACS-PCI patients prescribed prasugrel, ticagrelor, or generic clopidogrel, using a large commercial insurance claims database.
   METHODS: Costs attributable to any medical and pharmacy service and resource utilization including number of admissions, length of hospital stay, emergency room visits, and office visits over the 180-day postdischarge period were compared. All-cause and cardiovascular health care costs and resource utilization were separately analyzed for patients enrolled in the data over the continuous follow-up (CFU) period, and for patients continuously taking their initial treatment for 6 months (CTX). Potential confounders collected over a 6-month baseline assessment period were controlled for, using a generalized linear model.
   RESULTS: Over the 180-day follow-up, prasugrel and ticagrelor patients underwent fewer admissions (rate ratio [RR] = 0.87, 95% CI = 0.80-0.95) from CFU and RR = 0.81, 95% CI = 0.71-0.89 from CTX) compared with clopidogrel patients. The newer agent cohort incurred more overall health care costs than the generic clopidogrel group, with added costs of $957 (95% CI = $236-$1,725) in the CFU group and $1,122 (95% CI = $455-$ 1,865) in the CTX group, which were smaller than the increase in all-cause outpatient pharmacy costs associated with the newer agents versus clopidogrel (CFU: $1,175, 95% CI = $1,079-$1,278 and CTX: $1,360, 95% CI = $1,256-$1,487). Overall, there was no statistically significant difference in the economic outcomes associated with prasugrel and ticagrelor. There were, however, significant correlations between all-cause and cardiovascular-related outcomes.
   CONCLUSIONS: The higher price of prasugrel and ticagrelor was partially offset by a decrease in hospital admission compared with generic clopidogrel over a 6-month postdischarge period. Aggregated medical costs and resource utilization were not significantly different between prasugrel and ticagrelor patients. Copyright (C) 2018, Academy of Managed Care Pharmacy. All rights reserved.
C1 [Kim, Kibum] Univ Utah, Pharmacotherapy Outcomes Res Ctr, Salt Lake City, UT USA.
   [Kim, Kibum] Univ Utah, Dept Pathol, Salt Lake City, UT USA.
   [Lee, Todd A.; Touchette, Daniel R.; Walton, Surrey M.] Univ Illinois, Coll Pharm, Dept Pharm Syst Outcomes & Policy, Chicago, IL USA.
   [Lee, Todd A.; Touchette, Daniel R.; DiDomenico, Robert J.; Walton, Surrey M.] Univ Illinois, Ctr Pharmacoepidemiol & Pharmacoecon Res, Chicago, IL USA.
   [DiDomenico, Robert J.] Univ Illinois, Coll Pharm, Dept Pharm Practice, Chicago, IL USA.
   [Ardati, Amer K.] Univ Illinois, Coll Med, Div Cardiol, Chicago, IL USA.
C3 Utah System of Higher Education; University of Utah; Utah System of
   Higher Education; University of Utah; University of Illinois System;
   University of Illinois Chicago; University of Illinois Chicago Hospital;
   University of Illinois System; University of Illinois Chicago;
   University of Illinois Chicago Hospital; University of Illinois System;
   University of Illinois Chicago; University of Illinois Chicago Hospital;
   University of Illinois System; University of Illinois Chicago;
   University of Illinois Chicago Hospital
RP Walton, SM (通讯作者)，833 S Wood St,MC 871, Chicago, IL 60612 USA.
EM walton@uic.edu
RI DiDomenico, Robert J./AAU-2128-2021; DiDomenico, Robert J./AFV-5274-2022
OI DiDomenico, Robert J./0000-0002-9374-8012; DiDomenico, Robert
   J./0000-0002-9374-8012; KIM, KIBUM/0000-0002-8676-7434
FU Cardinal Health; Sunovion Pharmaceuticals; Takeda; Pfizer; Bristol-Myers
   Squibb; Baxter; Merck; Genentech; Primus; Abbott
FX No funding was received for this study. DiDomenico has received an
   honorarium from Amgen for preparation of a heart failure drug monograph
   for Pharmacy Practice News and serves as an advisory board member for a
   heart failure program at Otsuka America Pharmaceuticals and for Novartis
   Pharmaceuticals. Touchette has received unrestricted grant funding from
   Cardinal Health, Sunovion Pharmaceuticals, and Takeda and has served as
   a consultant to and director of the American College of Clinical
   Pharmacy Practice-Based Research Network on a study funded by Pfizer.
   Walton has served as a paid consultant for Bristol-Myers Squibb, Baxter,
   Merck, Genentech, Primus, Takeda, and Abbott. The other authors have
   nothing to disclose.
CR Amsterdam EA, 2014, CIRCULATION, V130, P2354, DOI 10.1161/CIR.0000000000000133
   Anderson JL, 2007, J AM COLL CARDIOL, V50, P652, DOI 10.1016/j.jacc.2007.02.028
   [Anonymous], PLAV CLOP BIS TABL O
   [Anonymous], EFF PRAS TABL OR US
   Bae JP, 2014, CURR MED RES OPIN, V30, P2207, DOI 10.1185/03007995.2014.941055
   Bin Cheung Y, 2002, STAT MED, V21, P1461, DOI 10.1002/sim.1088
   Desgagne A, 1998, PHARMACOECONOMICS, V13, P487, DOI 10.2165/00019053-199813050-00002
   Elhai JD, 2008, PSYCHIAT RES, V160, P129, DOI 10.1016/j.psychres.2007.07.003
   Johnston SS, 2011, J OCCUP ENVIRON MED, V53, P2, DOI 10.1097/JOM.0b013e31820290f4
   Kim K, 2017, PHARMACOTHERAPY, V37, P877, DOI 10.1002/phar.1961
   Kim K, 2017, J MANAG CARE SPEC PH, V23, P57, DOI 10.18553/jmcp.2017.23.1.57
   Kushner FG, 2009, J AM COLL CARDIOL, V54, P2205, DOI 10.1016/j.jacc.2009.10.015
   Larmore C, 2016, CATHETER CARDIO INTE, V88, P535, DOI 10.1002/ccd.26279
   Levine GN, 2016, J AM COLL CARDIOL, V68, P1082, DOI 10.1016/j.jacc.2016.03.513
   Manning WG, 2001, J HEALTH ECON, V20, P461, DOI 10.1016/S0167-6296(01)00086-8
   Manning WG, 2005, J HEALTH ECON, V24, P465, DOI 10.1016/j.jhealeco.2004.09.011
   Menzin J, 2008, CURR MED RES OPIN, V24, P461, DOI 10.1185/030079908X261096 
   Mercaldi CJ, 2012, CARDIOL RES PRACT, V2012, DOI 10.1155/2012/645469
   Molife C, 2015, J MED ECON, V18, P898, DOI 10.3111/13696998.2015.1060979
   Mozaffarian D, 2016, CIRCULATION, V133, pE38, DOI 10.1161/CIR.0000000000000350
   Nikolic E, 2013, EUR HEART J, V34, P220, DOI 10.1093/eurheartj/ehs149
   O'Gara PT, 2013, J AM COLL CARDIOL, V61, P485, DOI [10.1016/j.jacc.2012.11.018, 10.1161/CIR.0b013e3182742c84]
   Olson WH, 2014, J CLIN PHARM THER, V39, P663, DOI 10.1111/jcpt.12209
   Quan HD, 2005, MED CARE, V43, P1130, DOI 10.1097/01.mlr.0000182534.19832.83
   Serebruany VL, 2014, THROMB HAEMOSTASIS, V112, P4, DOI 10.1160/TH13-10-0862
   Sherwood MW, 2014, J AM HEART ASSOC, V3, DOI 10.1161/JAHA.114.000849
   Simeone J, 2015, AM J CARDIOVASC DRUG, V15, P337, DOI 10.1007/s40256-015-0147-y
   U. S. Department of Labor Bureau of Labor Statistics, 2016, CONS PRIC IND
   Wallentin L, 2009, NEW ENGL J MED, V361, P1045, DOI 10.1056/NEJMoa0904327
   Wiviott SD, 2007, NEW ENGL J MED, V357, P2001, DOI 10.1056/NEJMoa0706482
   Zhao ZX, 2011, BMC HEALTH SERV RES, V11, DOI 10.1186/1472-6963-11-35
NR 31
TC 4
Z9 4
U1 0
U2 0
PU ACAD MANAGED CARE PHARMACY
PI ALEXANDRIA
PA 100 N PITT ST, 400, ALEXANDRIA, VA 22314-3134 USA
SN 2376-0540
EI 2376-1032
J9 J MANAG CARE SPEC PH
JI J. Manag. Care Spec. Pharm.
PD AUG
PY 2018
VL 24
IS 8
BP 800
EP 812
DI 10.18553/jmcp.2018.24.8.800
PG 13
WC Health Care Sciences & Services; Pharmacology & Pharmacy
WE Science Citation Index Expanded (SCI-EXPANDED)
SC Health Care Sciences & Services; Pharmacology & Pharmacy
GA GO6EY
UT WOS:000440131000008
PM 30058986
OA Bronze
DA 2023-05-13
ER

PT J
AU Zanchin, T
   Temperli, F
   Karagiannis, A
   Zanchin, C
   Rasanen, M
   Koskinas, KC
   Stortecky, S
   Hunziker, L
   Praz, F
   Blochlinger, S
   Moro, C
   Moschovitis, A
   Seiler, C
   Billinger, M
   Heg, D
   Pilgrim, T
   Valgimigli, M
   Windecker, S
   Raber, L
AF Zanchin, Thomas
   Temperli, Fabrice
   Karagiannis, Alexios
   Zanchin, Christian
   Rasanen, Markus
   Koskinas, Konstantinos C.
   Stortecky, Stefan
   Hunziker, Lukas
   Praz, Fabien
   Blochlinger, Stefan
   Moro, Christina
   Moschovitis, Ails
   Seiler, Christian
   Billinger, Michael
   Heg, Dik
   Pilgrim, Thomas
   Valgimigli, Marco
   Windecker, Stephan
   Raber, Lorenz
TI Frequency, Reasons, and Impact of Premature Ticagrelor Discontinuation
   in Patients Undergoing Coronary Revascularization in Routine Clinical
   Practice Results From the Bern Percutaneous Coronary Intervention
   Registry
SO CIRCULATION-CARDIOVASCULAR INTERVENTIONS
LA English
DT Article
DE clopidogrel; dyspnea; percutaneous coronary intervention; tertiary care
   centers; ticagrelor
ID ANTIPLATELET TREATMENT; CLOPIDOGREL; THERAPY; ADHERENCE; TOLERABILITY;
   PREDICTORS; ANTAGONIST; PRASUGREL; INSIGHTS; ASPIRIN
AB Background-Although ticagrelor has improved clinical outcomes among patients with acute coronary syndrome compared with clopidogrel, adherence to this new antiplatelet agent in real-world practice has not been fully investigated.
   Methods and Results-Between November 2011 and June 2014, 1278 of 4831 consecutive patients (26.5%) undergoing percutaneous coronary intervention at a tertiary care center were treated with ticagrelor. Premature ticagrelor cessation was categorized into (1) change, when ticagrelor was replaced by prasugrel; (2) de-escalation, when ticagrelor was replaced by clopidogrel; and (3) premature discontinuation, when ticagrelor was discontinued without P2Y12 inhibitor replacement. Of 1278 patients treated with ticagrelor, premature treatment cessation occurred in 212 patients (17%). De-escalation to clopidogrel was the most frequent scenario (57%; n=120), followed by premature discontinuation (28%; n=60) and change to prasugrel (15%; n=32). Reasons for ticagrelor cessation included adverse effects (49%), initiation of oral anticoagulation (19%), and unspecified general practitioner preference (10%). Most frequent adverse effects leading to premature ticagrelor cessation were bleeding (41%), dyspnea (29%), and gastrointestinal symptoms (18%). Premature ticagrelor cessation was not associated with an increased risk of cardiac death, myocardial infarction, or stroke (hazard ratio, 0.73; 95% confidence interval: 0.40-1.32; P=0.29).
   Conclusions-Premature ticagrelor cessation in routine clinical practice occurred in 1 of 6 patients and was primarily related to adverse effects among which bleeding and dyspnea were the most frequent. Although premature ticagrelor cessation was not associated with adverse cardiovascular outcomes, this finding requires careful interpretation in view of the modest sample size.
C1 [Zanchin, Thomas; Temperli, Fabrice; Zanchin, Christian; Rasanen, Markus; Koskinas, Konstantinos C.; Stortecky, Stefan; Hunziker, Lukas; Praz, Fabien; Blochlinger, Stefan; Moro, Christina; Moschovitis, Ails; Seiler, Christian; Billinger, Michael; Heg, Dik; Pilgrim, Thomas; Valgimigli, Marco; Windecker, Stephan; Raber, Lorenz] Bern Univ Hosp, Dept Cardiol, CH-3010 Bern, Switzerland.
   [Karagiannis, Alexios] Univ Bern, CTU Bern, Bern, Switzerland.
   [Karagiannis, Alexios] Univ Bern, Inst Social & Prevent Med, Bern, Switzerland.
C3 University of Bern; University Hospital of Bern; University of Bern;
   University of Bern
RP Raber, L (通讯作者)，Bern Univ Hosp, Dept Cardiol, CH-3010 Bern, Switzerland.
EM lorenz.raeber@insel.ch
RI Valgimigli, Marco/AAE-9103-2019; Pilgrim, Thomas/AAS-9120-2021;
   Stortecky, Stefan/AAS-9140-2021
OI Valgimigli, Marco/0000-0002-4353-7110; Pilgrim,
   Thomas/0000-0001-8721-4068; Markus, Rasanen/0000-0003-4048-4591;
   Hunziker, Lukas/0000-0003-0081-8518; Praz, Fabien/0000-0001-5416-165X;
   Stortecky, Stefan/0000-0002-5076-0177; Heg, Dik/0000-0002-8766-7945
FU Bern University Hospital, Switzerland; Swiss National Science Foundation
   [323530_171146]
FX This study was funded by intramural grants of Bern University Hospital,
   Switzerland. Dr Zanchin is funded by an MD-PhD Grant from the Swiss
   National Science Foundation (grant no. 323530_171146).
CR Angiolillo DJ, 2017, CIRCULATION, V136, P1955, DOI 10.1161/CIRCULATIONAHA.117.031164
   Angiolillo DJ, 2014, J AM COLL CARDIOL, V63, P1500, DOI 10.1016/j.jacc.2013.11.032
   Ariotti S, 2017, CURR CARDIOL REP, V19, DOI 10.1007/s11886-017-0810-9
   Becker RC, 2011, EUR HEART J, V32, P2933, DOI 10.1093/eurheartj/ehr422
   Boggon R, 2011, EUR HEART J, V32, P2376, DOI 10.1093/eurheartj/ehr340
   Bonaca MP, 2016, JAMA CARDIOL, V1, P425, DOI 10.1001/jamacardio.2016.1017
   Bonaca MP, 2015, NEW ENGL J MED, V372, P1791, DOI 10.1056/NEJMoa1500857
   Cannon CP, 2007, J AM COLL CARDIOL, V50, P1844, DOI 10.1016/j.jacc.2007.07.053
   Chowdhury R, 2013, EUR HEART J, V34, P2940, DOI 10.1093/eurheartj/eht295
   Cuisset T, 2017, EUR HEART J, V38, P3070, DOI 10.1093/eurheartj/ehx175
   Cutlip DE, 2015, JACC-CARDIOVASC INTE, V8, P404, DOI 10.1016/j.jcin.2014.10.017
   De Luca L, 2017, EUROINTERVENTION, V13, P459, DOI 10.4244/EIJ-D-17-00092
   Ferreira-Gonzalez I, 2010, CIRCULATION, V122, P1017, DOI 10.1161/CIRCULATIONAHA.110.938290
   Fosbol EL, 2016, CIRC-CARDIOVASC INTE, V9, DOI 10.1161/CIRCINTERVENTIONS.115.003602
   Franchi F, 2016, JACC-CARDIOVASC INTE, V9, P1089, DOI 10.1016/j.jcin.2016.02.039
   Gencer B, 2015, EUR J INTERN MED, V26, P56, DOI 10.1016/j.ejim.2014.12.014
   Granger CB, 2016, JAMA CARDIOL, V1, P381, DOI 10.1001/jamacardio.2016.1018
   Hiatt WR, 2017, NEW ENGL J MED, V376, P32, DOI 10.1056/NEJMoa1611688
   Husted S, 2006, EUR HEART J, V27, P1038, DOI 10.1093/eurheartj/ehi754
   Ibanez B, 2018, KARDIOL POL, V76, P229, DOI 10.5603/KP.2018.0041
   Johnston SC, 2016, NEW ENGL J MED, V375, P35, DOI 10.1056/NEJMoa1603060
   Mehran R, 2013, LANCET, V382, P1714, DOI 10.1016/S0140-6736(13)61720-1
   Pourdjabbar A, 2017, THROMB HAEMOSTASIS, V117, P303, DOI 10.1160/TH16-04-0340
   Rasmussen JN, 2007, JAMA-J AM MED ASSOC, V297, P177, DOI 10.1001/jama.297.2.177
   Shore S, 2014, AM HEART J, V167, P810, DOI 10.1016/j.ahj.2014.03.023
   Sibbing D, 2017, LANCET, V390, P1747, DOI 10.1016/S0140-6736(17)32155-4
   Spitzer E, 2016, EUROINTERVENTION, V12, P1135, DOI 10.4244/EIJV12I9A185
   Storey RF, 2011, EUR HEART J, V32, P2945, DOI 10.1093/eurheartj/ehr231
   Storey RF, 2010, J AM COLL CARDIOL, V56, P185, DOI 10.1016/j.jacc.2010.01.062
   Wallentin L, 2009, NEW ENGL J MED, V361, P1045, DOI 10.1056/NEJMoa0904327
   Windecker S, 2014, EUR HEART J, V35, P2541, DOI [10.5603/KP.2014.0224, 10.1093/eurheartj/ehu278, 10.1093/ejcts/ezu366]
   Zanchin T, 2016, CIRC-CARDIOVASC INTE, V9, DOI 10.1161/CIRCINTERVENTIONS.115.003202
NR 32
TC 33
Z9 34
U1 1
U2 1
PU LIPPINCOTT WILLIAMS & WILKINS
PI PHILADELPHIA
PA TWO COMMERCE SQ, 2001 MARKET ST, PHILADELPHIA, PA 19103 USA
SN 1941-7640
EI 1941-7632
J9 CIRC-CARDIOVASC INTE
JI Circ.-Cardiovasc. Interv.
PD MAY
PY 2018
VL 11
IS 5
AR e006132
DI 10.1161/CIRCINTERVENTIONS.117.006132
PG 9
WC Cardiac & Cardiovascular Systems
WE Science Citation Index Expanded (SCI-EXPANDED)
SC Cardiovascular System & Cardiology
GA GJ7KY
UT WOS:000435567100002
PM 29748219
OA Bronze
DA 2023-05-13
ER

PT J
AU McKinney, J
   Pitcher, I
   Fordyce, CB
   Yousefi, M
   Yeo, TJ
   Ignaszewski, A
   Isserow, S
   Chan, S
   Ramanathan, K
   Taylor, CM
AF McKinney, James
   Pitcher, Ian
   Fordyce, Christopher B.
   Yousefi, Masoud
   Yeo, Tee Joo
   Ignaszewski, Andrew
   Isserow, Saul
   Chan, Sammy
   Ramanathan, Krishnan
   Taylor, Carolyn M.
TI Prevalence and Associated Clinical Characteristics of Exercise-Induced
   ST-Segment Elevation in Lead aVR
SO PLOS ONE
LA English
DT Article
ID ACUTE MYOCARDIAL-INFARCTION; ACUTE CORONARY SYNDROMES; SIGNIFICANT LEFT
   MAIN; HEART-ASSOCIATION; PRACTICE GUIDELINES; AMERICAN-COLLEGE; ARTERY
   STENOSIS; TASK-FORCE; DISEASE; ELECTROCARDIOGRAPHY
AB Background
   Exercise-induced ST-segment elevation (STE) in lead aVR may be an important indicator of prognostically important coronary artery disease (CAD). However, the prevalence and associated clinical features of exercise-induced STE in lead aVR among consecutive patients referred for exercise stress electrocardiography (ExECG) is unknown.
   Methods
   All consecutive patients receiving a Bruce protocol ExECG for the diagnosis of CAD at a tertiary care academic center were included over a two-year period. Clinical characteristics, including results of coronary angiography, were compared between patients with and without exercise-induced STE in lead aVR.
   Results
   Among 2227 patients undergoing ExECG, exercise-induced STE >= 1.0mm in lead aVR occurred in 3.4% of patients. Patients with STE in lead aVR had significantly lower Duke Treadmill Scores (DTS) (-0.5 vs. 7.0, p<0.01) and a higher frequency of positive test results (60.2% vs. 7.3%, p<0.01). Furthermore, patients with STE in lead aVR were more likely to undergo subsequent cardiac catheterization than those without STE in lead aVR (p<0.01, odds ratio = 4.2).
   Conclusions
   Among patients referred for ExECG for suspected CAD, exercise-induced STE in lead aVR was associated with a higher risk DTS, an increased likelihood of a positive ExECG, and referral for subsequent coronary angiography. These results suggest that exercise-induced STE in lead aVR may represent a useful ECG feature among patients undergoing ExECG in the risk stratification of patients.
C1 [McKinney, James; Pitcher, Ian; Fordyce, Christopher B.; Ignaszewski, Andrew; Isserow, Saul; Chan, Sammy; Ramanathan, Krishnan; Taylor, Carolyn M.] Univ British Columbia, Vancouver, BC, Canada.
   [Fordyce, Christopher B.] Duke Clin Res Inst, Durham, NC USA.
   [Yousefi, Masoud] Vancouver Coastal Hlth Res Inst, Clin Res Unit, Vancouver, BC, Canada.
   [Yeo, Tee Joo] Natl Univ Heart Ctr, Singapore, Singapore.
   [Ignaszewski, Andrew; Chan, Sammy; Ramanathan, Krishnan; Taylor, Carolyn M.] St Pauls Hosp, Div Cardiol, Vancouver, BC, Canada.
C3 University of British Columbia; Duke University; Vancouver Coastal
   Health Research Institute; National University of Singapore; St. Paul's
   Hospital
RP McKinney, J (通讯作者)，Univ British Columbia, Vancouver, BC, Canada.
EM jmckinney@sportscardiologybc.org
RI Stefanadis, Christodoulos/ABH-2232-2020
OI Stefanadis, Christodoulos/0000-0001-5974-6454; Taylor,
   Carolyn/0000-0002-3540-1491; Yeo, Tee Joo/0000-0002-2462-6257; Mckinney,
   James/0000-0003-1093-1792
FU Providence Health Boehlringer Ingelheim Physicians Scholar; University
   of British Columbia Cardiology Academic Practice Plan Clinical
   Investigator Award
FX Dr. Carolyn M. Taylor received funding as a Providence Health
   Boehlringer Ingelheim Physicians Scholar and University of British
   Columbia Cardiology Academic Practice Plan Clinical Investigator Award.
   The funders had no role in study design, data collection and analysis,
   decision to publish, or preparation of the manuscript.
CR Barrabes JA, 2003, CIRCULATION, V108, P814, DOI 10.1161/01.CIR.0000084553.92734.83
   Bourque JM, 2015, JACC-CARDIOVASC IMAG, V8, P1309, DOI 10.1016/j.jcmg.2015.09.006
   CHAHINE RA, 1976, CIRCULATION, V54, P209, DOI 10.1161/01.CIR.54.2.209
   Douglas PS, 2015, NEW ENGL J MED, V372, P1291, DOI 10.1056/NEJMoa1415516
   Engelen DJ, 1999, J AM COLL CARDIOL, V34, P389, DOI 10.1016/S0735-1097(99)00197-7
   Fihn SD, 2012, J AM COLL CARDIOL, V60, P2564, DOI 10.1016/j.jacc.2012.07.012
   Fletcher GF, 2013, CIRCULATION, V128, P873, DOI 10.1161/CIR.0b013e31829b5b44
   Gaitonde RS, 2003, AM J CARDIOL, V92, P846, DOI 10.1016/S0002-9149(03)00898-1
   Gibbons RJ, 2002, CIRCULATION, V106, P1883, DOI 10.1161/01.CIR.0000034670.06526.15
   GORGELS APM, 1993, AM J CARDIOL, V72, P999, DOI 10.1016/0002-9149(93)90852-4
   Hirano T, 2006, CIRC J, V70, P525, DOI 10.1253/circj.70.525
   Kammerlander M, 2014, PIXELRULER
   Katircibasi MT, 2008, INT J CARDIOL, V128, P240, DOI 10.1016/j.ijcard.2007.05.022
   Kosuge M, 2006, AM J CARDIOL, V97, P334, DOI 10.1016/j.amjcard.2005.08.049
   Kosuge M, 2005, AM J CARDIOL, V95, P1366, DOI 10.1016/j.amjcard.2005.01.085
   Levine GN, 2011, J AM COLL CARDIOL, V58, pE44, DOI 10.1016/j.jacc.2011.08.007
   MARK DB, 1987, ANN INTERN MED, V106, P793, DOI 10.7326/0003-4819-106-6-793
   Michaelides AP, 1999, INT J CARDIOL, V71, P49, DOI 10.1016/S0167-5273(99)00115-1
   Montalescot G, 2013, EUR HEART J, V34, P2949, DOI 10.1093/eurheartj/eht296
   MUSE, 2009, CARD INF SYST
   Neill J, 2007, EUR J NUCL MED MOL I, V34, P338, DOI 10.1007/s00259-006-0188-1
   Ozmen N, 2010, KARDIOL POL, V68, P1107
   Taglieri N, 2011, AM J CARDIOL, V108, P21, DOI 10.1016/j.amjcard.2011.02.341
   Uthamalingam S, 2011, JACC-CARDIOVASC IMAG, V4, P176, DOI 10.1016/j.jcmg.2010.11.014
   Wong CK, 2010, EUR HEART J, V31, P1845, DOI 10.1093/eurheartj/ehq161
   Yamaji H, 2001, J AM COLL CARDIOL, V38, P1348, DOI 10.1016/S0735-1097(01)01563-7
   Yan AT, 2007, AM HEART J, V154, P71, DOI 10.1016/j.ahj.2007.03.037
NR 27
TC 2
Z9 2
U1 0
U2 3
PU PUBLIC LIBRARY SCIENCE
PI SAN FRANCISCO
PA 1160 BATTERY STREET, STE 100, SAN FRANCISCO, CA 94111 USA
SN 1932-6203
J9 PLOS ONE
JI PLoS One
PD JUL 28
PY 2016
VL 11
IS 7
AR e0160185
DI 10.1371/journal.pone.0160185
PG 8
WC Multidisciplinary Sciences
WE Science Citation Index Expanded (SCI-EXPANDED)
SC Science & Technology - Other Topics
GA DT5IL
UT WOS:000381516100127
PM 27467388
OA Green Published, Green Submitted, gold
DA 2023-05-13
ER

PT J
AU Auscher, S
   Logstrup, BB
   Moller, JE
   Vinther, KH
   Lambrechtsen, J
   Egstrup, K
AF Auscher, Soren
   Logstrup, Brian Bridal
   Moller, Jacob Eifer
   Vinther, Kristina Hoeg
   Lambrechtsen, Jess
   Egstrup, Kenneth
TI Effects of Intensive Statin Therapy on Left Ventricular Function in
   Patients with Myocardial Infarction and Abnormal Glucose Tolerance
SO CARDIOLOGY
LA English
DT Article
DE Acute myocardial infarction; Abnormal glucose tolerance; Intensive
   statin therapy; Left ventricular function
ID ACUTE CORONARY SYNDROMES; SPECKLE-TRACKING ECHOCARDIOGRAPHY;
   ATORVASTATIN PRETREATMENT; STRESS HYPERGLYCEMIA; RANDOMIZED-TRIAL;
   INTERVENTION; METABOLISM; STRAIN; HEART; CARDIOLOGY
AB Objectives: Abnormal glucose tolerance in patients with acute myocardial infarction (AMI) is associated with greater mortality and adverse cardiovascular effects. As statins possess a range of beneficial pleiotropic effects on the cardiovascular system, we sought to assess the cardioprotective effects of statins on left ventricular function in patients with AMI in relation to glycometabolic state. Methods: In a prospective, randomized trial, 140 patients with AMI were randomized to intensive statin therapy receiving statin loading with 80 mg of rosuvastatin followed by 40 mg daily or standard statin therapy. Patients were assessed with an oral glucose tolerance test and their left ventricular (LV) function was assessed with speckle-tracking echocardiography measuring regional longitudinal systolic strain (RLSS) in the infarct area. Results: Overall RLSS in the infarct area improved by a mean (+/- SD) of -4.22% (+/- 5.19) in the intensive-care group and -2.48% (+/- 4.01) in the usual-care group after 1 month (p = 0.047). In patients with abnormal glucose tolerance, RLSS improved by -5.01% (+/- 5.28) in the intensive-care group and -2.15% (+/- 4.22) in the usual-care group (p = 0.01). Conclusions: Early high-dose statin treatment improved RLSS in the infarct area in patients with AMI, and a trend of greater improvement was seen in patients with abnormal glucose tolerance. (C) 2017 S. Karger AG, Basel
C1 [Auscher, Soren; Vinther, Kristina Hoeg; Lambrechtsen, Jess; Egstrup, Kenneth] Svendborg Hosp, OUH, Dept Med Res, Svendborg, Denmark.
   [Logstrup, Brian Bridal] Aarhus Univ Hosp, Dept Cardiol, Aarhus, Denmark.
   [Moller, Jacob Eifer] Odense Univ Hosp, Dept Cardiol, Odense, Denmark.
C3 University of Southern Denmark; Odense University Hospital; Aarhus
   University; University of Southern Denmark; Odense University Hospital
RP Auscher, S (通讯作者)，Dept Med Res, Valdemarsgade 53, DK-5700 Svendborg, Denmark.
EM sorenauscher@sol.dk
RI Lambrechtsen, Jess/M-3822-2014
OI Lambrechtsen, Jess/0000-0002-9976-9981; Moller, Jacob
   Eifer/0000-0003-2873-5845
CR Akira M, 2006, CIRC J, V70, P1643
   Amundsen BH, 2006, J AM COLL CARDIOL, V47, P789, DOI 10.1016/j.jacc.2005.10.040
   Antoni ML, 2010, EUR HEART J, V31, P1640, DOI 10.1093/eurheartj/ehq105
   Bartnik M, 2007, J INTERN MED, V262, P145, DOI 10.1111/j.1365-2796.2007.01831.x
   Bartnik M, 2004, EUR HEART J, V25, P1990, DOI 10.1016/j.ehj.2004.09.021
   Bassand JP, 2007, EUR HEART J, V28, P1598, DOI 10.1093/eurheartj/ehm161
   Briel M, 2006, JAMA-J AM MED ASSOC, V295, P2046, DOI 10.1001/jama.295.17.2046
   Capes SE, 2000, LANCET, V355, P773, DOI 10.1016/S0140-6736(99)08415-9
   Cerqueira MD, 2002, CIRCULATION, V105, P539, DOI 10.1161/hc0402.102975
   Collins R, 2002, LANCET, V360, P7, DOI 10.1016/S0140-6736(02)09327-3
   DSC, NAT REC TREATM PAT A
   Esposito K, 2002, CIRCULATION, V106, P2067, DOI 10.1161/01.CIR.0000034509.14906.AE
   Fan Y, 2012, CLIN EXP PHARMACOL P, V39, P938, DOI 10.1111/1440-1681.12014
   Gjesdal O, 2008, CIRC-CARDIOVASC IMAG, V1, P189, DOI 10.1161/CIRCIMAGING.108.784900
   Hahn JY, 2011, AM HEART J, V162, P1026, DOI 10.1016/j.ahj.2011.08.011
   Hamm CW, 2011, EUR HEART J, V32, P2999, DOI 10.1093/eurheartj/ehr236
   Hofsten DE, 2009, JACC-CARDIOVASC IMAG, V2, P592, DOI 10.1016/j.jcmg.2009.03.007
   Ishihara M, 2003, AM HEART J, V146, P674, DOI 10.1016/S0002-8703(03)00167-4
   Jessani SS, 2009, ANN MED, V41, P608, DOI 10.1080/07853890903159256
   Leone AM, 2008, INT J CARDIOL, V130, P457, DOI 10.1016/j.ijcard.2008.05.036
   Logstrup BB, 2009, JACC-CARDIOVASC IMAG, V2, P1159, DOI 10.1016/j.jcmg.2009.06.012
   Ludman A, 2009, PHARMACOL THERAPEUT, V122, P30, DOI 10.1016/j.pharmthera.2009.01.002
   Norhammar A, 2002, LANCET, V359, P2140, DOI 10.1016/S0140-6736(02)09089-X
   Patti G, 2007, J AM COLL CARDIOL, V49, P1272, DOI 10.1016/j.jacc.2007.02.025
   Pedersen TR, 2004, ATHEROSCLEROSIS SUPP, V5, P81, DOI 10.1016/j.atherosclerosissup.2004.08.027
   Post S, 2012, CATHETER CARDIO INTE, V80, P756, DOI 10.1002/ccd.23449
   Ray KK, 2005, AM J CARDIOL, V96, p54F, DOI 10.1016/j.amjcard.2005.06.027
   Sanada S, 2004, CIRCULATION, V110, P2143, DOI 10.1161/01.CIR.0000143830.59419.73
   Scirica BM, 2006, J AM COLL CARDIOL, V47, P2326, DOI 10.1016/j.jacc.2006.03.034
   Sjoli B, 2009, JACC-CARDIOVASC IMAG, V2, P24, DOI 10.1016/j.jcmg.2008.10.007
   Thygesen K, 2007, EUR HEART J, V28, P2525
   Wang ZZ, 2013, J CARDIOVASC PHARM T, V18, P327, DOI 10.1177/1074248412474346
   Webster KA, 2008, CURR HYPERTENS REP, V10, P78, DOI 10.1007/s11906-008-0015-0
   WHO IDF., 2006, REPORT WHOIDF CONSUL
NR 34
TC 2
Z9 2
U1 0
U2 2
PU KARGER
PI BASEL
PA ALLSCHWILERSTRASSE 10, CH-4009 BASEL, SWITZERLAND
SN 0008-6312
EI 1421-9751
J9 CARDIOLOGY
JI Cardiology
PD AUG
PY 2017
VL 138
IS 1
BP 16
EP 25
DI 10.1159/000469657
PG 10
WC Cardiac & Cardiovascular Systems
WE Science Citation Index Expanded (SCI-EXPANDED)
SC Cardiovascular System & Cardiology
GA FD6XU
UT WOS:000407672000005
PM 28514784
DA 2023-05-13
ER

PT J
AU Ukawa, N
   Ikai, H
   Imanaka, Y
AF Ukawa, Naoto
   Ikai, Hiroshi
   Imanaka, Yuichi
TI Trends in hospital performance in acute myocardial infarction care: a
   retrospective longitudinal study in Japan
SO INTERNATIONAL JOURNAL FOR QUALITY IN HEALTH CARE
LA English
DT Article
DE quality indicators; public disclosure; multilevel model; quality
   improvement
ID QUALITY-OF-CARE; ACUTE CORONARY SYNDROMES; MORTALITY-RATES; CASE VOLUME;
   OUTCOMES
AB To elucidate the hospital characteristics associated with hospital performance and time trends in acute myocardial infarction (AMI) care using multilevel multivariable analysis of longitudinal data.
   Retrospective longitudinal study.
   One hundred and fourteen hospitals in Japan.
   A total of 26 210 AMI patients admitted between 2008 and 2011.
   A composite score was calculated from five AMI process measures. Hospital performances and time trends were then investigated based on this composite score. Using generalized linear mixed models with random intercepts (indicating hospital baseline performance) and random slopes (indicating trends in improvement), we analyzed the associations between performance and the following factors: hospital ownership, AMI case volume, number of cardiovascular specialists per AMI patient and participation in a public disclosure program.
   Hospitals that demonstrated high performance in the composite score were significantly associated with high AMI case volume, municipal ownership and agreement to named disclosure of hospital performance. The following factors were significantly associated with time trends of improvement in performance: public and private ownership, AMI case volume and number of cardiovascular specialists per AMI patient. In addition, higher performances were associated with diminished improvement.
   Time trends in improvement were related to baseline performance and several hospital characteristics. Furthermore, hospitals that had agreed to named disclosure of performance were more likely to have better quality of care at the initial point of public disclosure. These findings can inform the decision-making process for quality improvement, and allow a greater understanding and interpretation of disclosed performances in quality measures.
C1 [Ukawa, Naoto; Ikai, Hiroshi; Imanaka, Yuichi] Kyoto Univ, Grad Sch Med, Dept Healthcare Econ & Qual Management, Kyoto 6068501, Japan.
C3 Kyoto University
RP Imanaka, Y (通讯作者)，Kyoto Univ, Sch Publ Hlth, Grad Sch Med, Dept Healthcare Econ & Qual Management,Sakyo Ku, Yoshida Konoe Cho, Kyoto 6068501, Japan.
EM imanaka-y@umin.net
RI Yuichi, Imanaka/GYR-2098-2022
OI Yuichi, Imanaka/0000-0003-4613-2159
FU Ministry of Health, Labour and Welfare of Japan, and a Grant-in-Aid for
   Scientific Research from the Japan Society for the Promotion of Science;
   Grants-in-Aid for Scientific Research [25253033] Funding Source: KAKEN
FX This study was supported in part by a Health Sciences Research Grant
   from the Ministry of Health, Labour and Welfare of Japan, and a
   Grant-in-Aid for Scientific Research from the Japan Society for the
   Promotion of Science. The sponsors had no role in design or conduct of
   the study; collection, management, analysis or interpretation of the
   data; or preparation, review or approval of the manuscript.
CR Aarons GA, 2011, ADM POLICY MENT HLTH, V38, P4, DOI 10.1007/s10488-010-0327-7
   [Anonymous], 2013, IRYOJOHO TEIKYO ARIK
   Bradley EH, 2006, JAMA-J AM MED ASSOC, V296, P72, DOI 10.1001/jama.296.1.72
   Bradley EH, 2010, AM J CARDIOL, V106, P1108, DOI 10.1016/j.amjcard.2010.06.014
   Burwen DR, 2003, ARCH INTERN MED, V163, P1430, DOI 10.1001/archinte.163.12.1430
   Christiansen CL, 1997, ANN INTERN MED, V127, P764, DOI 10.7326/0003-4819-127-8_Part_2-199710151-00065
   Frolich A, 2007, HEALTH POLICY, V80, P179, DOI 10.1016/j.healthpol.2006.03.001
   Granger CB, 2005, AM J MED, V118, P858, DOI 10.1016/j.amjmed.2005.01.070
   Guadagnoli E, 2004, AM J MED, V117, P371, DOI 10.1016/j.amjmed.2004.04.013
   Harrold LR, 1999, J GEN INTERN MED, V14, P499, DOI 10.1046/j.1525-1497.1999.08168.x
   Marshall MN, 2000, JAMA-J AM MED ASSOC, V283, P1866, DOI 10.1001/jama.283.14.1866
   Masoudi FA, 2006, CIRCULATION, V114, P2806, DOI 10.1161/CIRCULATIONAHA.106.611707
   McCormick D, 2002, JAMA-J AM MED ASSOC, V288, P1484, DOI 10.1001/jama.288.12.1484
   Moore L, 2013, NEW YORK REV BOOKS, V60, P22
   O'Brien SM, 2008, ARCH INTERN MED, V168, P1277, DOI 10.1001/archinte.168.12.1277
   Peterson ED, 2006, JAMA-J AM MED ASSOC, V295, P1912, DOI 10.1001/jama.295.16.1912
   Peterson ED, 2008, AM HEART J, V156, P1045, DOI 10.1016/j.ahj.2008.07.028
   Quality Indicator/Improvement Project, 2011, RINSH SHIH KOH
   Reeves D, 2007, MED CARE, V45, P489, DOI 10.1097/MLR.0b013e31803bb479
   Rubin HR, 2001, INT J QUAL HEALTH C, V13, P469, DOI 10.1093/intqhc/13.6.469
   Ryan AM, 2009, INQUIRY-J HEALTH CAR, V46, P274, DOI 10.5034/inquiryjrnl_46.03.274
   Sloan FA, 2003, MED CARE, V41, P1193, DOI 10.1097/01.MLR.0000088569.50763.15
   Werner RM, 2006, JAMA-J AM MED ASSOC, V296, P2694, DOI 10.1001/jama.296.22.2694
   Werner RM, 2010, HEALTH AFFAIR, V29, P1319, DOI 10.1377/hlthaff.2008.0770
   Williams SC, 2008, INT J QUAL HEALTH C, V20, P79, DOI 10.1093/intqhc/mzm069
   Xanthakis V, 2013, STAT MED, V32, P5028, DOI 10.1002/sim.5880
NR 26
TC 10
Z9 10
U1 0
U2 8
PU OXFORD UNIV PRESS
PI OXFORD
PA GREAT CLARENDON ST, OXFORD OX2 6DP, ENGLAND
SN 1353-4505
EI 1464-3677
J9 INT J QUAL HEALTH C
JI Int. J. Qual. Health Care
PD OCT
PY 2014
VL 26
IS 5
BP 516
EP 523
DI 10.1093/intqhc/mzu073
PG 8
WC Health Care Sciences & Services; Health Policy & Services
WE Science Citation Index Expanded (SCI-EXPANDED); Social Science Citation Index (SSCI)
SC Health Care Sciences & Services
GA AS3KA
UT WOS:000344175000003
PM 25107593
OA Bronze
DA 2023-05-13
ER

PT J
AU Li, ZX
   Miao, H
   Zhang, SY
   Fan, JY
   Yan, Y
   Gong, W
   Zheng, W
   Wang, X
   Que, B
   Ai, H
   Zhang, LX
   Nie, SP
AF Li, Zexuan
   Miao, Hua
   Zhang, Siyu
   Fan, Jingyao
   Yan, Yan
   Gong, Wei
   Zheng, Wen
   Wang, Xiao
   Que, Bin
   Ai, Hui
   Zhang, Lixin
   Nie, Shaoping
TI The value of nurse-led anthropometric and oropharyngeal measurements
   combined with STOP-Bang questionnaire in screening for obstructive sleep
   apnea in patients with acute coronary syndrome: a prospective cohort
   study
SO BMC PULMONARY MEDICINE
LA English
DT Article
DE Anthropometric measurements; Oropharyngeal; STOP-Bang questionnaire;
   Obstructive sleep apnea; Acute coronary syndrome
ID SCALE; RISK
AB Background Obstructive sleep apnea (OSA) is a modifiable risk factor for acute coronary syndrome (ACS), with high prevalence but low diagnostic rates. Therefore, it is particularly important to develop strategies for better screening for OSA in newly admitted ACS patients. Methods From March 2017 to October 2019, consecutive eligible patients with ACS underwent cardiorespiratory polygraphy during hospitalization. OSA was defined as an apnea-hypopnea index (AHI) >= 15 events/h. All anthropometric and oropharyngeal parameters are measured by specialist nurses. Results Finally, 761 ACS patients were recruited in the present study. Prevalence of moderate/severe OSA was 53.2% based on diagnostic criteria of AHI >= 15. Correlation analysis illustrated that AHI was positively correlated with anthropometric characteristics. In the multivariate model, only micrognathia (OR 2.02, 95% CI 1.02-4.00, P = 0.044), waist circumference (OR 1.08, 95% CI 1.04-1.11, P < 0.001), and STOP-BANG Questionnaire (SBQ) score (OR 1.45, 95% CI 1.27-1.66, P < 0.001) were independently associated with the prevalence of OSA. Receiver operating characteristic curve (ROC) analysis showed that the area under curve (AUC) of multivariable joint diagnosis (waist circumference, micrognathia combined with SBQ) was significantly better than the AUC of Epworth Sleepiness Scale (ESS) and SBQ (p < 0.0001 and p = 0.0002, respectively), and the results showed that AUC was 0.728. Under the optimal truncation value, the sensitivity was 73%, and the specificity was 61%, which was higher than the single index. Finally, we also constructed a nomogram model based on multiple logistic regression, to easily determine the probability of OSA in ACS patients. Conclusions The new screening tool has greater power than single questionnaire or measurements in screening of OSA among ACS patients.
C1 [Li, Zexuan; Miao, Hua; Fan, Jingyao; Yan, Yan; Gong, Wei; Zheng, Wen; Wang, Xiao; Que, Bin; Ai, Hui; Zhang, Lixin; Nie, Shaoping] Capital Med Univ, Beijing Anzhen Hosp, Ctr Coronary Artery Dis, Div Cardiol, 2 Anzhen Rd, Beijing 100029, Peoples R China.
   [Li, Zexuan; Miao, Hua; Fan, Jingyao; Yan, Yan; Gong, Wei; Zheng, Wen; Wang, Xiao; Que, Bin; Ai, Hui; Zhang, Lixin; Nie, Shaoping] Natl Clin Res Ctr Cardiovasc Dis, Beijing, Peoples R China.
   [Zhang, Siyu] Qingdao Special Servicemen Recuperat Ctr PLA Navy, Qingdao, Shandong, Peoples R China.
C3 Capital Medical University
RP Zhang, LX; Nie, SP (通讯作者)，Capital Med Univ, Beijing Anzhen Hosp, Ctr Coronary Artery Dis, Div Cardiol, 2 Anzhen Rd, Beijing 100029, Peoples R China.; Zhang, LX; Nie, SP (通讯作者)，Natl Clin Res Ctr Cardiovasc Dis, Beijing, Peoples R China.
EM Lixinzhang513@163.com; spnie@ccmu.edu.cn
FU National Key R&D Program of China [2020YFC2004800]; National Natural
   Science Foundation of China [81870322]; Natural Science Foundation of
   Beijing, China [7191002, 7222046]; Beijing Nova Program
   [Z201100006820087]
FX This study was supported by grants from National Key R&D Program of
   China (2020YFC2004800), National Natural Science Foundation of China
   (81870322), the Natural Science Foundation of Beijing, China (7191002,
   7222046), Beijing Nova Program (Z201100006820087).
CR Amado-Garzon SB, 2021, SLEEP SCI, V14, P311, DOI 10.5935/1984-0063.20200104
   Areias V, 2012, REV PORT PNEUMOL, V18, P22, DOI 10.1016/j.rppneu.2011.07.004
   Arslan BO, 2020, TURK THORAC J, V21, P383, DOI 10.5152/TurkThoracJ.2019.19024
   Ayenigbara IO, 2020, CARDIOVASC INNOV APP, V4, P279, DOI 10.15212/CVIA.2019.0573
   Balayah Z, 2021, INT J OBESITY, V45, P358, DOI 10.1038/s41366-020-00679-0
   Biswas E, 2019, Mymensingh Med J, V28, P382
   Bock JM, 2021, FRONT CARDIOVASC MED, V8, DOI 10.3389/fcvm.2021.789860
   Chiu HY, 2017, SLEEP MED REV, V36, P57, DOI 10.1016/j.smrv.2016.10.004
   Christensson E, 2018, ANESTH ANALG, V127, P736, DOI 10.1213/ANE.0000000000003607
   Chung F, 2016, CHEST, V149, P631, DOI 10.1378/chest.15-0903
   Cielo CM, 2016, J CLIN SLEEP MED, V12, P979, DOI 10.5664/jcsm.5930
   Corral J, 2017, AM J RESP CRIT CARE, V196, P1181, DOI 10.1164/rccm.201612-2497OC
   de Batlle J, 2017, EUR RESPIR J, V49, DOI 10.1183/13993003.00550-2016
   Donovan LM, 2021, BMJ QUAL SAF, V30, P599, DOI 10.1136/bmjqs-2020-011817
   Fan JY, 2019, J AM HEART ASSOC, V8, DOI 10.1161/JAHA.118.010826
   Friedman M, 2010, OTOLARYNG HEAD NECK, V142, P531, DOI 10.1016/j.otohns.2009.12.038
   Hwang M, 2021, BMJ OPEN RESPIR RES, V8, DOI 10.1136/bmjresp-2020-000848
   Ito E, 2016, CHEST, V150, P346, DOI 10.1016/j.chest.2016.03.005
   Javaheri S, 2017, J AM COLL CARDIOL, V69, P841, DOI 10.1016/j.jacc.2016.11.069
   Katz ES, 2012, AM J RESP CRIT CARE, V185, P805, DOI 10.1164/rccm.201108-1455CI
   Kendzerska TB, 2014, SLEEP MED REV, V18, P321, DOI 10.1016/j.smrv.2013.08.002
   Kim ST, 2017, SLEEP BREATH, V21, P885, DOI 10.1007/s11325-017-1506-5
   Koka V, 2021, MEDICINA-LITHUANIA, V57, DOI 10.3390/medicina57040323
   Kunisaki Ken M, 2014, Ann Am Thorac Soc, V11, P192, DOI 10.1513/AnnalsATS.201305-134OC
   Lee JL, 2020, J SLEEP RES, V29, DOI 10.1111/jsr.13019
   Lei ZQ, 2016, JAMA SURG, V151, P356, DOI 10.1001/jamasurg.2015.4257
   Liu B, 2020, CARDIOVASC INNOV APP, V5, P81, DOI 10.15212/CVIA.2019.0594
   Ludka O, 2014, INT J CARDIOL, V176, P13, DOI 10.1016/j.ijcard.2014.06.020
   Mostafa SS, 2019, SENSORS-BASEL, V19, DOI 10.3390/s19224934
   Nicholl DDM, 2013, J CLIN SLEEP MED, V9, P31, DOI 10.5664/jcsm.2334
   Oliveros H, 2021, BMJ OPEN, V11, DOI 10.1136/bmjopen-2020-044228
   Pinto JA, 2011, BRAZ J OTORHINOLAR, V77, P516, DOI 10.1590/S1808-86942011000400017
   Randerath W, 2019, EUR RESPIR REV, V28, DOI 10.1183/16000617.0114-2018
   Rueda JR, 2020, COCHRANE DB SYST REV, DOI 10.1002/14651858.CD013449.pub2
   Sforza E, 2011, EUR RESPIR J, V37, P1137, DOI 10.1183/09031936.00043210
   Soler X, 2017, PLOS ONE, V12, DOI 10.1371/journal.pone.0177289
   Subramanian S, 2011, SLEEP BREATH, V15, P819, DOI 10.1007/s11325-010-0443-3
   Tom Chloe, 2018, Sleep Vigil, V2, P111, DOI 10.1007/s41782-018-0041-1
   Wang X, 2021, Zhonghua Xin Xue Guan Bing Za Zhi, V49, P776, DOI 10.3760/cma.j.cn112148-20210423-00368
   Wang X., 2022, EUR RESPIR J, V14
   Wang X, 2019, BMJ OPEN DIAB RES CA, V7, DOI 10.1136/bmjdrc-2019-000737
   Yeghiazarians Y, 2021, CIRCULATION, V144, pE56, DOI 10.1161/CIR.0000000000000988
   Zapater A, 2020, AM J RESP CRIT CARE, V202, P1698, DOI 10.1164/rccm.202004-1127OC
   Zhao Q., 2021, FRONT CARDIOVASC MED, V8
   Zhao XL, 2019, OBES SURG, V29, P2535, DOI 10.1007/s11695-019-03870-z
NR 45
TC 0
Z9 0
U1 0
U2 0
PU BMC
PI LONDON
PA CAMPUS, 4 CRINAN ST, LONDON N1 9XW, ENGLAND
SN 1471-2466
J9 BMC PULM MED
JI BMC Pulm. Med.
PD NOV 3
PY 2022
VL 22
IS 1
AR 396
DI 10.1186/s12890-022-02200-x
PG 11
WC Respiratory System
WE Science Citation Index Expanded (SCI-EXPANDED)
SC Respiratory System
GA 5X5PE
UT WOS:000878650800002
PM 36329414
OA Green Submitted, Green Published, gold
DA 2023-05-13
ER

PT J
AU Lin, YJ
   Cheng, MC
   Lo, MH
   Chien, SJ
AF Lin, Ying-Jui
   Cheng, Ming-Chou
   Lo, Mao-Hung
   Chien, Shao-Ju
TI Early Differentiation of Kawasaki Disease Shock Syndrome and Toxic Shock
   Syndrome in a Pediatric Intensive Care Unit
SO PEDIATRIC INFECTIOUS DISEASE JOURNAL
LA English
DT Article
DE Kawasaki disease shock syndrome; toxic shock syndrome; echocardiography;
   anemia; thrombocytosis
ID LYMPH-NODE SYNDROME; TRICUSPID REGURGITATION; EPIDEMIOLOGIC FEATURES;
   RISK-FACTORS; ACUTE-PHASE; CHILDREN; DYSFUNCTION; DIAGNOSIS; ETIOLOGY;
   ADULTS
AB Background: Kawasaki disease shock syndrome (KDSS) and toxic shock syndrome (TSS) can present as shock and fever with skin rash, but the management of these 2 groups of patients is different. This report proposes to help clinicians earlier distinguish these 2 diseases and expedite institution of appropriate therapy.
   Methods: We retrospectively reviewed the medical records of patients admitted to the pediatric intensive care unit with the diagnosis of KDSS or TSS from January 2000 through December 2010. Clinical, laboratory and echocardiographic data were collected for analysis of differences between them.
   Results: Seventeen patients met the inclusion criteria of KDSS and 16 had a confirmed diagnosis of TSS. The mean age of the KDSS group was significantly younger than that of the TSS group (36.841.1 vs. 113.3 +/- 55.6 months, P < 0.001). Significantly lower hemoglobulin and age-adjusted hemoglobulin concentrations were noted in the KDSS group [Hb, age-adjusted Z score, -1.88 (range, -3.9 to 3.9) vs. 0.89 (range, -6.4 to 10.8), P = 0.006]. The median platelet count of the KDSS group was nearly twice that of the TSS group [312x10(3) per L (range, 116-518) vs. 184.5x10(3) per L (range: 31-629), P = 0.021]. Echocardiographic abnormalities, such as valvulitis (mitral or tricuspid regurgitation) and coronary artery lesions, were significantly more common in the KDSS group (P = 0.022).
   Conclusions: Echocardiography, anemia and thrombocytosis are useful early differentiating features between KDSS and TSS patients.
C1 Kaohsiung Chang Gung Mem Hosp, Dept Pediat, Kaohsiung, Taiwan.
   Chang Gung Univ, Coll Med, Kaohsiung, Taiwan.
C3 Chang Gung Memorial Hospital; Chang Gung University
RP Chien, SJ (通讯作者)，Chang Gung Univ, Coll Med, Kaohsiung Chang Gung Mem Hosp, Dept Pediat, 123 Ta Pei Rd, Kaohsiung, Taiwan.
EM ma4695@gmail.com; csjdc@cgmh.org.tw
FU Kaohsiung Chang Gung Memorial Hospital, Taiwan [CMRPG8C0941,
   CMRPG8C0942]
FX This study was supported in part by grants CMRPG8C0941 and CMRPG8C0942
   from the Kaohsiung Chang Gung Memorial Hospital, Taiwan. The institutes
   had no influence on the collection, analysis and interpretation of the
   data or on the preparation of the manuscript.
CR AKAGI T, 1992, J PEDIATR-US, V121, P689, DOI 10.1016/S0022-3476(05)81894-3
   Gamez-Gonzalez LB, 2013, EUR J PEDIATR, V172, P337, DOI 10.1007/s00431-012-1879-1
   BLIGARD CA, 1986, POSTGRAD MED, V79, P150, DOI 10.1080/00325481.1986.11699354
   Bosland A, 2011, ARCH PEDIATRIE, V18, P1310, DOI 10.1016/j.arcped.2011.09.027
   BREIMAN RF, 1993, JAMA-J AM MED ASSOC, V269, P390, DOI 10.1001/jama.1993.03500030088038
   Burns JC, 2004, LANCET, V364, P533, DOI 10.1016/S0140-6736(04)16814-1
   BUTLER DF, 1987, ARCH DERMATOL, V123, P1356, DOI 10.1001/archderm.123.10.1356
   Cimaz R, 2009, BEST PRACT RES CL RH, V23, P689, DOI 10.1016/j.berh.2009.08.010
   Curtis N, 2004, ADV EXP MED BIOL, V549, P191
   DAVIS JP, 1980, NEW ENGL J MED, V303, P1429, DOI 10.1056/NEJM198012183032501
   Dominguez SR, 2008, PEDIATRICS, V122, pE786, DOI 10.1542/peds.2008-1275
   Fang LC, 2014, J MICROBIOL IMMUNOL, V47, P152, DOI 10.1016/j.jmii.2012.01.017
   Gatterre P, 2012, INTENS CARE MED, V38, P872, DOI 10.1007/s00134-012-2473-8
   Huang WC, 2009, PEDIATRICS, V123, pe401, DOI 10.1542/peds.2008-2187
   Kanegaye JT, 2009, PEDIATRICS, V123, pE783, DOI 10.1542/peds.2008-1871
   Kato H, 1996, CIRCULATION, V94, P1379, DOI 10.1161/01.CIR.94.6.1379
   Kuo HC, 2012, J CLIN IMMUNOL, V32, P746, DOI 10.1007/s10875-012-9668-1
   Lappin E, 2009, LANCET INFECT DIS, V9, P281, DOI 10.1016/S1473-3099(09)70066-0
   Lin YJ, 2013, PEDIATR CARDIOL, V34, P250, DOI 10.1007/s00246-012-0429-y
   Matsubara K, 2007, CURR OPIN INFECT DIS, V20, P298, DOI 10.1097/QCO.0b013e3280964d8c
   McCrindle BW, 2007, CIRCULATION, V116, P174, DOI 10.1161/CIRCULATIONAHA.107.690875
   MICHELS TC, 1986, AM J MED, V80, P724, DOI 10.1016/0002-9343(86)90833-8
   MILGROM H, 1981, ANN INTERN MED, V94, P138, DOI 10.7326/0003-4819-94-1-138_1
   Nath J, 2004, J AM COLL CARDIOL, V43, P405, DOI 10.1016/j.jacc.2003.09.036
   Newburger JW, 2004, CIRCULATION, V110, P2747, DOI 10.1161/01.CIR.0000145143.19711.78
   RIVERA JM, 1992, MED CLIN-BARCELONA, V98, P458
   Shinohara T, 2003, PEDIATR CARDIOL, V24, P60, DOI 10.1007/s00246-002-0137-0
   SHULMAN ST, 1995, PEDIATR CLIN N AM, V42, P1205
   Singh JP, 1999, AM J CARDIOL, V83, P897, DOI 10.1016/S0002-9149(98)01064-9
   SUZUKI A, 1988, AM J CARDIOL, V61, P386, DOI 10.1016/0002-9149(88)90950-2
   Thabet F, 2011, EUR J PEDIATR, V170, P941, DOI 10.1007/s00431-011-1426-5
   TOMIYAMA J, 1991, JPN J MED, V30, P285
   Tremoulet AH, 2008, J PEDIATR-US, V153, P117, DOI 10.1016/j.jpeds.2007.12.021
   Vincent JL, 1998, J ANTIMICROB CHEMOTH, V41, P9, DOI 10.1093/jac/41.suppl_1.9
   Wharton M, 1990, MMWR Recomm Rep, V39, P1
   Yang C P, 1988, Zhonghua Min Guo Xiao Er Ke Yi Xue Hui Za Zhi, V29, P167
   Yim D, 2010, PEDIATR CARDIOL, V31, P1232, DOI 10.1007/s00246-010-9771-0
NR 37
TC 40
Z9 46
U1 0
U2 16
PU LIPPINCOTT WILLIAMS & WILKINS
PI PHILADELPHIA
PA TWO COMMERCE SQ, 2001 MARKET ST, PHILADELPHIA, PA 19103 USA
SN 0891-3668
EI 1532-0987
J9 PEDIATR INFECT DIS J
JI Pediatr. Infect. Dis. J.
PD NOV
PY 2015
VL 34
IS 11
BP 1163
EP 1167
DI 10.1097/INF.0000000000000852
PG 5
WC Immunology; Infectious Diseases; Pediatrics
WE Science Citation Index Expanded (SCI-EXPANDED)
SC Immunology; Infectious Diseases; Pediatrics
GA CU4WF
UT WOS:000363530500004
PM 26222065
DA 2023-05-13
ER

PT J
AU Bobescu, E
   Covaciu, A
   Rus, H
   Rogozea, LM
   Badea, M
   Marceanu, LG
AF Bobescu, Elena
   Covaciu, Alexandru
   Rus, Horatiu
   Rogozea, Liliana Marcela
   Badea, Mihaela
   Marceanu, Luigi Geo
TI Low Response to Clopidogrel in Coronary Artery Disease
SO AMERICAN JOURNAL OF THERAPEUTICS
LA English
DT Article
DE coronary artery disease; low response to clopidogrel; low response to
   aspirin; risk factors; oxidative stress; endothelial dysfunction;
   hypercoagulability
ID TREATMENT PLATELET REACTIVITY; OXIDATIVE STRESS BIOMARKERS; OF-CARE
   ANALYSIS; STENT THROMBOSIS; CARDIOVASCULAR EVENTS; CLINICAL-OUTCOMES;
   HEART-DISEASE; AGGREGATION; ATHEROSCLEROSIS; HYPERACTIVITY
AB Background: In patients with coronary artery disease, cardiovascular mortality and other acute events showed a clear correlation with risk factors and biomarkers including platelet activation. Study Question of This Research: Which was the incidence of low response to clopidogrel and its correlation with risk factors and biomarkers in coronary artery disease? Study Design: Four hundred patients (pts) with coronary artery disease-stable angina (SA) and acute coronary syndrome-were divided into 8 groups of study, consistent with low response to clopidogrel and the type of coronary artery disease. Low response to clopidogrel-defined as adenosine diphosphate test-ADP-test of >46 U by multiple electrode platelet aggregometry was evaluated in correlation with cardiovascular risk factors and biomarkers of oxidative stress, endothelial dysfunction, hypercoagulability, high platelet reactivity. Results: In coronary artery disease, low response to clopidogrel significantly correlated with older than 65 years, smoking, hypertension, diabetes mellitus, body mass index of >25, previous aspirin treatment (P < 0.05), high value of total and low-density lipoprotein cholesterol, low value of high-density lipoprotein cholesterol, low response to aspirin, high mean platelets volume and von Willebrand factor activity, low flow-mediated vasodilatation, total antioxidant status (P < 0.01) and only in patients with SA of male gender (P < 0.01). The incidence of other hypercoagulability biomarkers, such as reduced values of S protein, C protein, antithrombin III, and V Factor Leiden resistance to activated protein C, was very low and not correlated with low response to clopidogrel. Conclusions: In coronary artery disease, low response to clopidogrel significantly correlated with the most of old cardiovascular risk factors, with previous aspirin treatment, low response to aspirin, higher mean platelets volume, higher von Willebrand factor activity, lower flow-mediated vasodilatation, and lower total antioxidant status values and only in patients with SA of male gender.
C1 [Bobescu, Elena; Covaciu, Alexandru; Rus, Horatiu; Marceanu, Luigi Geo] Transilvania Univ Brasov, Dept Med & Surg Specialties, Fac Med, Brasov, Romania.
   [Bobescu, Elena; Rus, Horatiu] Clin Cty Emergency Hosp Brasov, Dept Cardiol, Brasov, Romania.
   [Covaciu, Alexandru] Clin Cty Emergency Hosp Oradea, Dept Cardiol, Oradea, Romania.
   [Rogozea, Liliana Marcela; Badea, Mihaela] Transilvania Univ Brasov, Dept Fundamental Prophylact & Clin Disciplines, Fac Med, Brasov, Romania.
C3 Transylvania University of Brasov; Transylvania University of Brasov
RP Covaciu, A (通讯作者)，Transilvania Univ Brasov, Fac Med, Str Nicolae Balcescu 56, Brasov 500019, Romania.
EM alexandru.covaciu92@gmail.com
RI Bobescu, Elena/ABD-6951-2020; MARCEANU, LUIGI GEO/AAA-6977-2019; Rus,
   Horatiu/AAO-5706-2021; Bobescu, Elena/AAC-6840-2021; Badea,
   Mihaela/Z-1490-2018
OI Bobescu, Elena/0000-0002-0945-9067; MARCEANU, LUIGI
   GEO/0000-0003-3988-1266; Bobescu, Elena/0000-0002-0945-9067; Badea,
   Mihaela/0000-0003-4824-2175
CR Alegria-Barrero E, 2010, E J ESC COUNC CARDIO, V8
   Althoff TF, 2010, THROMB RES, V125, pE190, DOI 10.1016/j.thromres.2010.01.003
   Aradi D, 2014, J AM COLL CARDIOL, V63, P1061, DOI 10.1016/j.jacc.2013.12.023
   Aradi D, 2014, EUR HEART J, V35, P209, DOI 10.1093/eurheartj/eht375
   Aradi D, 2013, INT J CARDIOL, V167, P2140, DOI 10.1016/j.ijcard.2012.05.100
   Bobescu E, 2010, EUR HEART J, V31, P971
   Bobescu E, 2010, EUR HEART J SUPPL, V12, pF19
   Bobescu E, 2007, STRESUL OXIDATIV SIN, P35
   Bobescu E, 2009, MODALITATI TERAPEUTI, P29
   Bobescu E, 2008, REV ROMANA MED LAB, V11, P29
   Bobescu E, 2019, AM J THER, V26, pE563, DOI 10.1097/MJT.0000000000000869
   Bobescu E, 2016, INT C INTERD MANAG D, P109
   Bobescu E, 2008, REV ROMANA MED LAB, V13, P7
   Bonello L, 2010, J AM COLL CARDIOL, V56, P919, DOI 10.1016/j.jacc.2010.04.047
   Brar SS, 2011, J AM COLL CARDIOL, V58, P1945, DOI 10.1016/j.jacc.2011.06.059
   Charakida M, 2010, EUR HEART J, V31, P2854, DOI 10.1093/eurheartj/ehq340
   D'Ascenzo F, 2014, BIOMED RES INT, V2014, DOI 10.1155/2014/610296
   Dima L, 2014, REV ROMANA BIOETICA, V12
   Eshtehardi P, 2010, AM HEART J, V159, P891, DOI 10.1016/j.ahj.2010.02.025
   Freedman JE, 2008, ARTERIOSCL THROM VAS, V28, pS11, DOI 10.1161/ATVBAHA.107.159178
   Gori AM, 2016, EUR J INTERN MED, V30, P49, DOI 10.1016/j.ejim.2015.12.003
   Gurbel PA, 2007, J AM COLL CARDIOL, V50, P1822, DOI 10.1016/j.jacc.2007.07.051
   Hartwig JH, 1999, THROMB HAEMOSTASIS, V82, P392
   Hirsh J, 2008, GUIDELINES ANTITHROM, P17
   Kirtane AJ, 2012, J AM COLL CARDIOL, V59, pE292, DOI 10.1016/S0735-1097(12)60293-9
   Kleiman NS, 2016, J AM COLL CARDIOL, V68, P294, DOI 10.1016/j.jacc.2016.04.055
   Kuliczkowski W, 2016, BLOOD COAGUL FIBRIN, V27, P151, DOI 10.1097/MBC.0000000000000396
   Lenk E, 2013, J INT FED CLIN CHEM, V24, P1
   MARTIN JF, 1991, LANCET, V338, P1409, DOI 10.1016/0140-6736(91)92719-I
   Marzilli M, 2011, HEART METAB, V50, P3
   Marzilli M, 2012, J AM COLL CARDIOL, V60, P951, DOI 10.1016/j.jacc.2012.02.082
   Morel O, 2009, ATHEROSCLEROSIS, V204, P636, DOI 10.1016/j.atherosclerosis.2008.10.039
   Paniccia R, 2015, VASC HEALTH RISK MAN, V11, P133, DOI 10.2147/VHRM.S44469
   Parodi G, 2011, JAMA-J AM MED ASSOC, V306, P1215, DOI 10.1001/jama.2011.1332
   Popescu IG, 2018, ROM J MORPHOL EMBRYO, V59, P1001
   Purcaru D, 2014, PLOS ONE, V9, DOI 10.1371/journal.pone.0110139
   Ruggeri ZM, 2006, BLOOD, V108, P1903, DOI 10.1182/blood-2006-04-011551
   Sibbing D, 2010, J THROMB HAEMOST, V8, P250, DOI 10.1111/j.1538-7836.2009.03709.x
   Sibbing D, 2010, J AM COLL CARDIOL, V56, P317, DOI 10.1016/j.jacc.2010.03.048
   Sibbing D, 2010, THROMB HAEMOSTASIS, V103, P151, DOI 10.1160/TH09-05-0284
   Sibbing D, 2009, J AM COLL CARDIOL, V53, P849, DOI 10.1016/j.jacc.2008.11.030
   Stewart S, 2017, NAT REV CARDIOL, V14, P654, DOI 10.1038/nrcardio.2017.76
   Stone GW, 2013, LANCET, V382, P614, DOI 10.1016/S0140-6736(13)61170-8
   Tantry US, 2013, J AM COLL CARDIOL, V62, P2261, DOI 10.1016/j.jacc.2013.07.101
   Wang N, 2016, BLOOD, V127, P1949, DOI 10.1182/blood-2016-01-631259
   Wurtz M, 2014, PLATELETS, V25, P628, DOI 10.3109/09537104.2013.849804
   Yeboah J, 2009, CIRCULATION, V120, P502, DOI 10.1161/CIRCULATIONAHA.109.864801
NR 47
TC 7
Z9 7
U1 0
U2 11
PU LIPPINCOTT WILLIAMS & WILKINS
PI PHILADELPHIA
PA TWO COMMERCE SQ, 2001 MARKET ST, PHILADELPHIA, PA 19103 USA
SN 1075-2765
EI 1536-3686
J9 AM J THER
JI Am. J. Ther.
PD MAR-APR
PY 2020
VL 27
IS 2
BP E133
EP E141
DI 10.1097/MJT.0000000000001099
PG 9
WC Pharmacology & Pharmacy
WE Science Citation Index Expanded (SCI-EXPANDED)
SC Pharmacology & Pharmacy
GA LA9AP
UT WOS:000524232900001
PM 31688068
DA 2023-05-13
ER

PT J
AU Shoji, S
   Kohsaka, S
   Kumamaru, H
   Nishimura, S
   Ishii, H
   Amano, T
   Fushimi, K
   Miyata, H
   Ikari, Y
AF Shoji, Satoshi
   Kohsaka, Shun
   Kumamaru, Hiraku
   Nishimura, Shiori
   Ishii, Hideki
   Amano, Tetsuya
   Fushimi, Kiyohide
   Miyata, Hiroaki
   Ikari, Yuji
TI Risk prediction models in patients undergoing percutaneous coronary
   intervention: A collaborative analysis from a Japanese administrative
   dataset and nationwide academic procedure registry
SO INTERNATIONAL JOURNAL OF CARDIOLOGY
LA English
DT Article
DE Percutaneous coronary intervention; Risk model; Administrative claims
   data; Nationwide registry; C-statistics
ID IN-HOSPITAL MORTALITY; ACUTE MYOCARDIAL-INFARCTION; PERFORMANCE;
   GUIDELINE; ADMISSION; IMPACT
AB Background: Contemporary guidelines emphasize the importance of risk stratification in improving the quality of care for patients undergoing percutaneous coronary intervention (PCI). We aimed to investigate whether adding information from a procedure-based academic registry to administrative claims data would improve the per-formance of risk prediction model.Methods: We combined two nationally representative administrative and clinical databases. The study cohort comprised 43,095 patients; 18,719 and 23, 525 with acute [ACS] and chronic [CCS] coronary syndrome, respectively. Each population was randomly divided into the logistic regression model (derivation cohort, 80%) and model validation (validation cohort, 20%) groups. The performances of the following models were compared using C-statistics: (1) variables restricted to baseline claims data (model #1), (2) clinical registry data (model #2), and (3) expanded to both claims and clinical registry data (model #3). The primary outcomes were in -hospital mortality and bleeding.Results: The primary outcomes occurred in 3.7% (in-hospital mortality)/5.0% (bleeding) of patients with ACS and 0.21%/0.95% of CCS patients. For each event, the model performance was 0.65 (95% confidence interval [CI], 0.60-0.69) /0.67 (0.63-0.71) in ACS and 0.52 (0.35-0.76) /0.62 (0.54-0.70) for CCS patients in model #1, 0.83Conclusions: Combining clinical information from the academic registry with claims databases improved its performance in predicting adverse events.
C1 [Shoji, Satoshi] Hino Municipal Hosp, Dept Cardiol, Tokyo, Japan.
   [Shoji, Satoshi; Kohsaka, Shun] Keio Univ, Dept Cardiol, Sch Med, Tokyo, Japan.
   [Kumamaru, Hiraku; Nishimura, Shiori; Miyata, Hiroaki] Univ Tokyo, Dept Healthcare Qual Assessment, Grad Sch Med, Tokyo, Japan.
   [Ishii, Hideki] Gunma Univ, Dept Cardiovasc Med, Grad Sch Med, Maebashi, Japan.
   [Amano, Tetsuya] Aichi Med Univ, Dept Cardiol, Nagakute, Aichi, Japan.
   [Fushimi, Kiyohide] Tokyo Med & Dent Univ, Grad Sch Med, Dept Hlth Policy & Informat, Tokyo, Japan.
   [Ikari, Yuji] Tokai Univ, Dept Cardiol, Sch Med, Tokyo, Kanagawa, Japan.
   [Shoji, Satoshi; Kohsaka, Shun] Keio Univ, Dept Cardiol, Sch Med, 35 Shinanomachi,Shinjuku Ku, Tokyo 1608582, Japan.
C3 Keio University; University of Tokyo; Gunma University; Aichi Medical
   University; Tokyo Medical & Dental University (TMDU); Tokai University;
   Keio University
RP Shoji, S; Kohsaka, S (通讯作者)，Keio Univ, Dept Cardiol, Sch Med, 35 Shinanomachi,Shinjuku Ku, Tokyo 1608582, Japan.
EM sk@keio.jp
FU Japan Society for the Promotion of Science [20H03915, 16KK0186,
   20K22883]; Japanese Association of Cardiovascular Intervention and
   Therapeutics
FX This study was funded by the Japan Society for the Promotion of Science
   (grant numbers 20H03915, 16H05215, 16KK0186, and 20K22883). The J-PCI
   registry is led and supported by the Japanese Association of
   Cardiovascular Intervention and Therapeutics.
CR Alghanem F, 2020, AM J EMERG MED, V38, P89, DOI 10.1016/j.ajem.2019.04.030
   Azzalini L, 2019, CAN MED ASSOC J, V191, pE299, DOI 10.1503/cmaj.181186
   Brennan JM, 2013, JACC-CARDIOVASC INTE, V6, P790, DOI 10.1016/j.jcin.2013.03.020
   Bucholz EM, 2016, J AM COLL CARDIOL, V67, P2378, DOI 10.1016/j.jacc.2016.03.507
   Castro-Dominguez YS, 2021, J AM COLL CARDIOL, V78, P216, DOI 10.1016/j.jacc.2021.04.067
   Chen CY, 2013, J AM COLL CARDIOL, V61, P2142, DOI 10.1016/j.jacc.2013.02.043
   D'Ascenzo F, 2021, LANCET, V397, P199, DOI 10.1016/S0140-6736(20)32519-8
   Heinze G, 2018, BIOMETRICAL J, V60, P431, DOI 10.1002/bimj.201700067
   Inohara T, 2020, J AM COLL CARDIOL, V76, P1328, DOI 10.1016/j.jacc.2020.07.037
   Inohara T, 2017, JACC-CARDIOVASC INTE, V10, P918, DOI 10.1016/j.jcin.2017.02.015
   Inohara T, 2016, J AM COLL CARDIOL, V67, P1715, DOI 10.1016/j.jacc.2016.01.049
   Isogai T, 2015, INT J CARDIOL, V179, P315, DOI 10.1016/j.ijcard.2014.11.070
   Jalbert JJ, 2016, CIRC-CARDIOVASC QUAL, V9, P275, DOI 10.1161/CIRCOUTCOMES.115.002336
   January CT, 2014, J AM COLL CARDIOL, V64, pE1, DOI [10.1016/j.jacc.2014.02.537, 10.1016/j.jacc.2014.03.022]
   Jena AB, 2013, CIRCULATION, V128, P2754, DOI 10.1161/CIRCULATIONAHA.113.004074
   Kharrazi H, 2017, MED CARE, V55, P789, DOI 10.1097/MLR.0000000000000754
   Khera R, 2021, JAMA CARDIOL, V6, P633, DOI 10.1001/jamacardio.2021.0122
   Kumamaru H, 2016, EMERG THEMES EPIDEMI, V13, DOI 10.1186/s12982-016-0047-x
   Matsui H, 2017, RESP RES, V18, DOI 10.1186/s12931-017-0552-7
   Neumann FJ, 2019, EUR HEART J, V40, P79, DOI 10.1093/eurheartj/ehy855
   Sandhu AT, 2021, CIRC-CARDIOVASC QUAL, V14, DOI 10.1161/CIRCOUTCOMES.119.006461
   Sandhu AT, 2019, JAMA CARDIOL, V4, P1077, DOI 10.1001/jamacardio.2019.3221
   Setoguchi S, 2014, CIRC-CARDIOVASC QUAL, V7, P475, DOI 10.1161/CIRCOUTCOMES.113.000294
   Shahian DM, 2004, ANN THORAC SURG, V78, P1868, DOI 10.1016/j.athoracsur.2004.05.054
   Silva GC, 2020, JAMA INTERN MED, V180, P347, DOI 10.1001/jamainternmed.2019.5970
   Tsai TT, 2014, J AM HEART ASSOC, V3, DOI 10.1161/JAHA.114.001380
   Wu CT, 2006, J AM COLL CARDIOL, V47, P654, DOI 10.1016/j.jacc.2005.09.071
   Yamana H, 2017, J EPIDEMIOL, V27, P476, DOI 10.1016/j.je.2016.09.009
NR 28
TC 0
Z9 0
U1 0
U2 0
PU ELSEVIER IRELAND LTD
PI CLARE
PA ELSEVIER HOUSE, BROOKVALE PLAZA, EAST PARK SHANNON, CO, CLARE, 00000,
   IRELAND
SN 0167-5273
EI 1874-1754
J9 INT J CARDIOL
JI Int. J. Cardiol.
PD JAN 1
PY 2023
VL 370
BP 90
EP 97
DI 10.1016/j.ijcard.2022.10.144
EA DEC 2022
PG 8
WC Cardiac & Cardiovascular Systems
WE Science Citation Index Expanded (SCI-EXPANDED)
SC Cardiovascular System & Cardiology
GA 7K2TF
UT WOS:000905137600016
PM 36306945
DA 2023-05-13
ER

PT J
AU Dupre, CM
   Libman, R
   Dupre, SI
   Katz, JM
   Rybinnik, I
   Kwiatkowski, T
AF Dupre, Callum M.
   Libman, Richard
   Dupre, Samuel I.
   Katz, Jeffrey M.
   Rybinnik, Igor
   Kwiatkowski, Thomas
TI Stroke Chameleons
SO JOURNAL OF STROKE & CEREBROVASCULAR DISEASES
LA English
DT Article
DE Acute stroke; stroke mimic; syncope; hypertensive encephalopathy;
   hypertensive emergency; psychosis
ID EMERGENCY
AB Background: Many conditions called "stroke mimics" may resemble acute stroke. The converse of the "stroke mimic" is a presentation suggestive of another condition, which actually represents stroke. These would be "stroke chameleons." The recognition of a chameleon as stroke has implications for therapy and quality of care. Methods: We performed a retrospective chart review, including all cases for 1 year in which patients had a stroke missed on hospital presentation. Initial erroneous diagnoses were compared for all patients correctly admitted with those diagnoses to determine positive predictive value (PPV) for each chameleon. Results: Ninetyfour cases were identified as chameleons where brain imaging revealed acute stroke. The common chameleons were initially diagnosed as altered mental status (AMS) (29, 31%), syncope (15, 16%), hypertensive emergency (12, 13%), systemic infection (10, 11%), and suspected acute coronary syndrome (ACS) (9, 10%). The total number of patients who were diagnosed with these conditions over the same year were AMS (393), syncope (326), hypertensive emergency (144), systemic infection (753), and suspected ACS (817) (total N = 2528). For each chameleon diagnosis, the PPV of each presentation for acute stroke was AMS (7%), syncope (4%), hypertensive emergency (8%), systemic infection (1%), and suspected ACS (1%). Conclusions: Stroke chameleons may result in patients not receiving appropriate care. The largest proportions of chameleons were AMS, syncope, hypertensive emergency, systemic infection, and suspected ACS. Patients diagnosed with hypertensive emergency or AMS had an 8% and 7% chance of having an acute stroke. Physicians should consider stroke in patients with these diagnoses with a lower threshold to obtain neuroimaging with subsequent appropriate management.
C1 [Dupre, Callum M.; Libman, Richard; Katz, Jeffrey M.; Rybinnik, Igor] North Shore Long Isl Jewish Med Ctr, Dept Neurol, New Hyde Pk, NY USA.
   [Dupre, Samuel I.] Frostburg State Univ, Dept Biol, Frostburg, MD 21532 USA.
   [Kwiatkowski, Thomas] Hofstra North Shore LIJ Sch Med, Dept Emergency Med, New Hyde Pk, NY USA.
C3 Northwell Health; University System of Maryland; Frostburg State
   University; Hofstra University; Northwell Health
RP Libman, R (通讯作者)，Long Isl Jewish Med Ctr, Dept Neurol, 270-05 76th Ave, New Hyde Pk, NY 11040 USA.
EM rlibman@lij.edu
OI kwiatkowski, thomas/0000-0002-6169-4216
CR Benbadis S R, 1994, J Stroke Cerebrovasc Dis, V4, P216, DOI 10.1016/S1052-3057(10)80093-X
   Carrera E, 2006, NEUROLOGY, V66, P1817, DOI 10.1212/01.wnl.0000219679.95223.4c
   DAVIDSON E, 1991, CLIN CARDIOL, V14, P141, DOI 10.1002/clc.4960140210
   Gorson KC, 1996, NEUROLOGY, V46, P548, DOI 10.1212/WNL.46.2.548
   Grau AJ, 1998, NEUROLOGY, V50, P196, DOI 10.1212/WNL.50.1.196
   Huff JS, 2002, EMERG MED CLIN N AM, V20, P583, DOI 10.1016/S0733-8627(02)00012-3
   KOTHARI RU, 1995, STROKE, V26, P2238, DOI 10.1161/01.STR.26.12.2238
   LaBresh KA, 2008, ARCH INTERN MED, V168, P411, DOI 10.1001/archinternmed.2007.101
   LIBMAN RB, 1995, ARCH NEUROL-CHICAGO, V52, P1119, DOI 10.1001/archneur.1995.00540350113023
   Manolio TA, 2003, CURR HYPERTENS REP, V5, P255, DOI 10.1007/s11906-003-0029-6
   Parvizi J, 2003, BRAIN, V126, P1524, DOI 10.1093/brain/awg166
   Qureshi AI, 2008, CIRCULATION, V118, P176, DOI 10.1161/CIRCULATIONAHA.107.723874
   RICHARDS A, 1988, J NEUROL NEUROSUR PS, V51, P416, DOI 10.1136/jnnp.51.3.416
   Schmahmann JD, 2003, STROKE, V34, P2264, DOI 10.1161/01.STR.0000087786.38997.9E
   Zampaglione B, 1996, HYPERTENSION, V27, P144, DOI 10.1161/01.HYP.27.1.144
NR 15
TC 35
Z9 38
U1 0
U2 1
PU ELSEVIER
PI AMSTERDAM
PA RADARWEG 29, 1043 NX AMSTERDAM, NETHERLANDS
SN 1052-3057
EI 1532-8511
J9 J STROKE CEREBROVASC
JI J. Stroke Cerebrovasc. Dis.
PD FEB
PY 2014
VL 23
IS 2
BP 374
EP 378
DI 10.1016/j.jstrokecerebrovasdis.2013.07.015
PG 5
WC Neurosciences; Peripheral Vascular Disease
WE Science Citation Index Expanded (SCI-EXPANDED)
SC Neurosciences & Neurology; Cardiovascular System & Cardiology
GA 302DT
UT WOS:000330582500041
PM 23954604
DA 2023-05-13
ER

PT J
AU Shirakabe, A
   Hata, N
   Kobayashi, N
   Shinada, T
   Tomita, K
   Tsurumi, M
   Matsushita, M
   Okazaki, H
   Yamamoto, Y
   Yokoyama, S
   Asai, K
   Mizuno, K
AF Shirakabe, Akihiro
   Hata, Noritake
   Kobayashi, Nobuaki
   Shinada, Takuro
   Tomita, Kazunori
   Tsurumi, Masafumi
   Matsushita, Masato
   Okazaki, Hirokake
   Yamamoto, Yoshiya
   Yokoyama, Shinya
   Asai, Kuniya
   Mizuno, Kyoichi
TI Prognostic Impact of Acute Kidney Injury in Patients With Acute
   Decompensated Heart Failure
SO CIRCULATION JOURNAL
LA English
DT Article
DE Acute heart failure; Mortality; Renal function
ID WORSENING RENAL-FUNCTION; GLOMERULAR-FILTRATION-RATE; ACUTE CORONARY
   SYNDROME; SENSITIVITY TROPONIN-T; BASE-LINE CREATININE; CARDIORENAL
   SYNDROME; RIFLE CRITERIA; MEDICARE BENEFICIARIES; HOSPITALIZED-PATIENTS;
   SERUM CREATININE
AB Background: The relationship between acute kidney injury (AKI) in the acute phase of acute decompensated heart failure (ADHF) and patient outcome has not yet been reported.
   Methods and Results: Data for 625 patients with ADHF admitted to the intensive care unit were analyzed. No AKI occurred in 281 patients (no AKI) during the first 5 days. The AKI patients were assigned to 3 groups based on the timing: AKI present on admission and stable risk, injury, failure, loss, and endstage (RIFLE) class (stable early AKI; n=125), stepped-up RIFLE class (worsening early AKI; n=49), or AKI that occurred after admission (late AKI; n=170). The AKI patients were grouped into another 3 groups based on severity: class R (risk; n=214), class I (injury; n=73), or class F (failure; n=57). A multivariate logistic regression model found class I, class F, late AKI and worsening early AKI to be independently associated with in-hospital mortality. Kaplan-Meier survival curves showed that the survival rate in any-cause death during 2 years was significantly lower in class I, class F and the worsening early-AKI group, and there were significantly more HF events in class F and the worsening early-AKI group. There were significantly more class I and class F patients in the worsening early-AKI group.
   Conclusions: The presence of AKI on admission, worsening of AKI, and severe AKI (class I or class F) are associated with a poorer prognosis for ADHF patients. (Circ J 2013; 77: 687-696)
C1 [Shirakabe, Akihiro; Hata, Noritake; Kobayashi, Nobuaki; Shinada, Takuro; Tomita, Kazunori; Tsurumi, Masafumi; Matsushita, Masato; Okazaki, Hirokake; Yamamoto, Yoshiya; Yokoyama, Shinya] Chiba Hokusoh Hosp, Nippon Med Sch, Div Intens Care Unit, Chiba 2701694, Japan.
   [Asai, Kuniya; Mizuno, Kyoichi] Nippon Med Sch, Dept Cardiovasc Med, Tokyo 113, Japan.
C3 Nippon Medical School; Nippon Medical School
RP Shirakabe, A (通讯作者)，Chiba Hokusoh Hosp, Nippon Med Sch, ICU, 1715 Kamagari, Chiba 2701694, Japan.
EM s6042@nms.ac.jp
RI Kobayashi, Nobuaki/J-4222-2019
OI Kobayashi, Nobuaki/0000-0001-6757-4779
CR Akhter MW, 2004, AM J CARDIOL, V94, P957, DOI 10.1016/j.amjcard.2004.06.041
   Bagshaw SM, 2008, NEPHROL DIAL TRANSPL, V23, P1569, DOI 10.1093/ndt/gfn009
   Bagshaw SM, 2009, NEPHROL DIAL TRANSPL, V24, P2739, DOI 10.1093/ndt/gfp159
   Bellomo R, 2004, CRIT CARE, V8, pR204, DOI 10.1186/cc2872
   Bellomo R, 2007, INTENS CARE MED, V33, P409, DOI 10.1007/s00134-006-0478-x
   Bock JS, 2010, CIRCULATION, V121, P2592, DOI 10.1161/CIRCULATIONAHA.109.886473
   Cohn JN, 2001, NEW ENGL J MED, V345, P1667, DOI 10.1056/NEJMoa010713
   Cowie MR, 2006, EUR HEART J, V27, P1216, DOI 10.1093/eurheartj/ehi859
   Damman K, 2007, J CARD FAIL, V13, P599, DOI 10.1016/j.cardfail.2007.04.008
   Forman DE, 2004, J AM COLL CARDIOL, V43, P61, DOI 10.1016/j.jacc.2003.07.031
   Geisberg C, 2006, CLEV CLIN J MED, V73, P485, DOI 10.3949/ccjm.73.5.485
   Gheorghiade M, 2005, CIRCULATION, V112, P3958, DOI 10.1161/CIRCULATIONAHA.105.590091
   Gottlieb SS, 2002, J CARD FAIL, V8, P136, DOI 10.1054/jcaf.2002.125289
   Hata N, 2010, EUR J HEART FAIL, V12, P32, DOI 10.1093/eurjhf/hfp169
   Heywood JT, 2004, HEART FAIL REV, V9, P195, DOI 10.1007/s10741-005-6129-4
   Iseki K, 2008, INTERNAL MED, V47, P681, DOI 10.2169/internalmedicine.47.0906
   Khwaja A, 2012, NEPHRON CLIN PRACT, V120, pC179, DOI 10.1159/000339789
   Kobayashi N, 2011, CIRC J, V75, P2853, DOI 10.1253/circj.CJ-11-0640
   Kobayashi N, 2011, CIRC J, V75, P2862, DOI 10.1253/circj.CJ-11-0724
   Kociol RD, 2010, AM J CARDIOL, V105, P1786, DOI 10.1016/j.amjcard.2010.01.361
   Krumholz HM, 2000, AM J CARDIOL, V85, P1110, DOI 10.1016/S0002-9149(00)00705-0
   Levey AS, 1999, ANN INTERN MED, V130, P461, DOI 10.7326/0003-4819-130-6-199903160-00002
   Lopes JA, 2008, CRIT CARE, V12, DOI 10.1186/cc6997
   Mathew TH, 2007, MED J AUSTRALIA, V187, P459, DOI 10.5694/j.1326-5377.2007.tb01357.x
   Mehta RL, 2007, CRIT CARE, V11, DOI 10.1186/cc5713
   Nieminen MS, 2005, AM J CARDIOL, V96, p5G, DOI 10.1016/j.amjcard.2005.07.015
   Owan TE, 2006, J CARD FAIL, V12, P257, DOI 10.1016/j.cardfail.2006.02.007
   Patel UD, 2010, AM HEART J, V160, P132, DOI 10.1016/j.ahj.2010.03.033
   Schoolwerth AC, 2001, CIRCULATION, V104, P1985, DOI 10.1161/hc4101.096153
   Shirakabe A, 2012, INT HEART J, V53, P313, DOI 10.1536/ihj.53.313
   Shlipak MG, 2004, CIRCULATION, V110, P1514, DOI 10.1161/01.CIR.0000143547.55093.17
   Smith GL, 2003, J CARD FAIL, V9, P13, DOI 10.1054/jcaf.2003.3
   Tang WHW, 2010, HEART, V96, P255, DOI 10.1136/hrt.2009.166256
   Uchino S, 2006, CRIT CARE MED, V34, P1913, DOI 10.1097/01.CCM.0000224227.70642.4F
   Zavada J, 2010, NEPHROL DIAL TRANSPL, V25, P3911, DOI 10.1093/ndt/gfp766
NR 35
TC 62
Z9 65
U1 0
U2 9
PU JAPANESE CIRCULATION SOC
PI TOYKO
PA 18TH FLOOR IMPERIAL HOTEL TOWER, 1-1-1 UCHISAIWAI-CHO CHIYODA-KU, TOYKO,
   100-0011, JAPAN
SN 1346-9843
J9 CIRC J
JI Circ. J.
PD MAR
PY 2013
VL 77
IS 3
BP 687
EP 696
DI 10.1253/circj.CJ-12-0994
PG 10
WC Cardiac & Cardiovascular Systems
WE Science Citation Index Expanded (SCI-EXPANDED)
SC Cardiovascular System & Cardiology
GA 134IF
UT WOS:000318202900023
PM 23207958
OA gold
DA 2023-05-13
ER

PT J
AU Taniguchi, K
   Takashima, S
   Iida, R
   Ota, K
   Nitta, M
   Sakane, K
   Fujisaka, T
   Ishizaka, N
   Umegaki, O
   Uchiyama, K
   Takasu, A
AF Taniguchi, Kohei
   Takashima, Syogo
   Iida, Ryo
   Ota, Koshi
   Nitta, Masahiko
   Sakane, Kazushi
   Fujisaka, Tomohiro
   Ishizaka, Nobukazu
   Umegaki, Osamu
   Uchiyama, Kazuhisa
   Takasu, Akira
TI Takotsubo cardiomyopathy caused by acute respiratory stress from
   extubation A case report
SO MEDICINE
LA English
DT Article
DE apical ballooning syndrome; broken heart syndrome; extubation; stress
   cardiomyopathy; takotsubo cardiomyopathy
ID APICAL BALLOONING SYNDROME; LEFT-VENTRICULAR DYSFUNCTION
AB Rational: Takotsubo cardiomyopathy (TCM) is a transient systolic dysfunction of the left ventricular apex without stenosis of coronary arteries and is induced by various psychological and physical factors. TCM sometimes causes lethal complications such as arrhythmia, thrombogenesis, and even cardiac rupture, and thus it should be diagnosed appropriately and managed carefully. Intensive care unit (ICU) patients are exposed to overstress during the treatment process and therefore can are at potential risk for TCM.
   Patient concerns: The patient was diagnosed as having pneumonia because of influenza A virus mixed with bacteria and underwent intensive care with intubation and mechanical ventilation in the ICU. His respiratory condition soon improved, and so extubation was carried out; however, redeterioration with pulmonary edema occurred at half of a day following extubation.
   Diagnosis: The chest x-ray revealed pulmonary edema. The electrocardiogram pattern significantly changed with time, and the echocardiogram showed weakness of wall motion around the left ventricular apex. Hence, to confirm the diagnosis, we performed cardiac catheterization immediately, with the results showing a Takotsubo-like form at the systolic phase without significant stenosis of the coronary arteries.
   Intervention: The patient was reintubated with administration of catecholamine for decreasing blood pressure caused by left ventricular dysfunction. Also, diuretics for pulmonary edema and anticoagulants for prevention of thrombogenesis were administered.
   Outcomes: As the respiratory condition improved with stabilization of cardiovascular hemodynamics, reextubation was done at ICU day 11 and was discharged from the ICU at ICU day 15. The patient was subsequently treated for pneumonia after leaving the ICU but suffered from repetitive aspiration pneumonia and was finally transferred to another hospital at hospital day 111.
   Lessons: TCM should be considered especially under the situation of intensive care, and prompt diagnosis should be followed by appropriate management.
C1 [Taniguchi, Kohei; Iida, Ryo; Ota, Koshi; Nitta, Masahiko; Takasu, Akira] Osaka Med Coll, Dept Emergency Med, Osaka, Japan.
   [Taniguchi, Kohei; Iida, Ryo; Uchiyama, Kazuhisa] Osaka Med Coll, Dept Gen & Gastroenterol Surg, Osaka, Japan.
   [Takashima, Syogo] Osaka Med Coll, Clin Training Ctr, Osaka, Japan.
   [Sakane, Kazushi; Fujisaka, Tomohiro; Ishizaka, Nobukazu] Osaka Med Coll, Dept Cardiol, Osaka, Japan.
   [Umegaki, Osamu] Osaka Med Coll, Dept Crit Care Med, Osaka, Japan.
C3 Osaka Medical College; Osaka Medical College; Osaka Medical College;
   Osaka Medical College; Osaka Medical College
RP Taniguchi, K (通讯作者)，Osaka Med Coll, Dept Emergency Med, Daigaku Machi, Takatsuki, Osaka 5698686, Japan.
EM sur144@osaka-med.ac.jp
OI Takasu, Akira/0000-0003-3430-0119; Taniguchi, Kohei/0000-0003-0648-1370
CR Ako J, 2006, AM J MED, V119, P10, DOI 10.1016/j.amjmed.2005.08.022
   Donohue D, 2005, HEART FAIL REV, V10, P311, DOI 10.1007/s10741-005-8555-8
   El-Sayed AM, 2012, AM J CARDIOL, V110, P1368, DOI 10.1016/j.amjcard.2012.06.041
   IGA K, 1989, JPN CIRC J, V53, P813, DOI 10.1253/jcj.53.813
   Kosuge M, 2010, J AM COLL CARDIOL, V55, P2514, DOI 10.1016/j.jacc.2009.12.059
   Kume T, 2005, CIRC J, V69, P934, DOI 10.1253/circj.69.934
   Lyon AR, 2008, NAT CLIN PRACT CARD, V5, P22, DOI 10.1038/ncpcardio1066
   Pilgrim TM, 2008, INT J CARDIOL, V124, P283, DOI 10.1016/j.ijcard.2007.07.002
   Sharkey SW, 2010, J AM COLL CARDIOL, V55, P333, DOI 10.1016/j.jacc.2009.08.057
   Summers MR, 2010, J AM COLL CARDIOL, V55, P700, DOI 10.1016/j.jacc.2009.10.031
   Watanabe H, 2005, JAMA-J AM MED ASSOC, V294, P305, DOI 10.1001/jama.294.3.305
   Wittstein IS, 2005, NEW ENGL J MED, V352, P539, DOI 10.1056/NEJMoa043046
NR 12
TC 1
Z9 1
U1 1
U2 3
PU LIPPINCOTT WILLIAMS & WILKINS
PI PHILADELPHIA
PA TWO COMMERCE SQ, 2001 MARKET ST, PHILADELPHIA, PA 19103 USA
SN 0025-7974
EI 1536-5964
J9 MEDICINE
JI Medicine (Baltimore)
PD DEC
PY 2017
VL 96
IS 48
AR e8946
DI 10.1097/MD.0000000000008946
PG 4
WC Medicine, General & Internal
WE Science Citation Index Expanded (SCI-EXPANDED)
SC General & Internal Medicine
GA FS2VD
UT WOS:000419636400070
PM 29310390
OA Green Published, gold
DA 2023-05-13
ER

PT J
AU Komajda, M
   Cosentino, F
   Ferrari, R
   Laroche, C
   Maggioni, A
   Steg, PG
   Tavazzi, L
   Kerneis, M
   Valgimigli, M
   Gale, CP
AF Komajda, Michel
   Cosentino, Francesco
   Ferrari, Roberto
   Laroche, Cecile
   Maggioni, Aldo
   Steg, Philippe Gabriel
   Tavazzi, Luigi
   Kerneis, Mathieu
   Valgimigli, Marco
   Gale, Chris P.
CA CICD Investigators Grp
TI The ESC-EORP Chronic Ischaemic Cardiovascular Disease Long Term (CICD
   LT) registry
SO EUROPEAN HEART JOURNAL-QUALITY OF CARE AND CLINICAL OUTCOMES
LA English
DT Article
DE Chronic coronary disease; Registry; Clinical outcomes; Demographics;
   Medications
AB Aims The European Society of Cardiology (ESC) EURObservational Research Programme (EORP) Chronic Ischaemic Cardiovascular Disease Long Term (CICD LT) registry aims to study the clinical profile, treatment modalities, and outcomes of patients diagnosed with CICD in a contemporary environment in order to assess whether these patients at high cardiovascular (CV) risk are treated according to ESC guidelines on prevention or on stable coronary disease and to determine mid- and tong-term outcomes and their determinants in this population.
   Methods and results Nine thousand one hundred and seventy-four patients over 18 years with documented CICD defined by a history acute coronary syndrome with/without ST elevation, previous coronary revascularization, or stable coronary artery disease were enrolled between 1 May 2015 and 31 July 2018. Individual patient data on clinical profile, biology, and treatment modalities were collected across 154 centres from 20 ESC countries. Two years of follow-up is scheduled in order to determine the following clinical outcomes: all-cause and CV death, all-cause and CV hospitalizations, changes in medications, and quality of life using the EuroQol5D-5L score.
   Conclusion The CICD LT is an international registry of care and outcomes of patients hospitalized with CICD which will provide insights into the contemporary profile and management of patients with this common disease.
C1 [Komajda, Michel] St Joseph Hosp, Dept Cardiol, Paris, France.
   [Cosentino, Francesco] Karolinska Inst, Unit Cardiol, Stockholm, Sweden.
   [Cosentino, Francesco] Karolinska Univ Hosp Solna, Stockholm, Sweden.
   [Ferrari, Roberto] Univ Ferrara, Ctr Cardiol Univ Ferrara, Ferrara, Italy.
   [Ferrari, Roberto; Tavazzi, Luigi] GVM Care & Res, Maria Cecilia Hosp, Cotignola, Italy.
   [Laroche, Cecile; Maggioni, Aldo] European Soc Cardiol, EURObservat Res Programme, Sophia Antipolis, France.
   [Maggioni, Aldo] ANMCO Res Ctr, Florence, Italy.
   [Steg, Philippe Gabriel] Univ Paris, Hop Bichat, AP HP, Paris, France.
   [Kerneis, Mathieu] Sorbonne Univ, ICAN Inst CardioMetab & Nutr, Hop Pitie Salpetriere, AP HP,INSERM UMRS1166,Inst Cardiol,ACTION Study G, Paris, France.
   [Valgimigli, Marco] Bern Univ Hosp, Inselspital, Bern, Switzerland.
   [Gale, Chris P.] Univ Leeds, Leeds Inst Cardiovasc & Metab Med, Leeds, W Yorkshire, England.
   [Gale, Chris P.] Univ Leeds, Leeds Inst Data Analyt, Leeds, W Yorkshire, England.
   [Gale, Chris P.] Leeds Teaching Hosp NHS Trust, Dept Cardiol, Leeds, W Yorkshire, England.
C3 UDICE-French Research Universities; Universite Paris Cite; Hopital Paris
   Saint-Joseph; Karolinska Institutet; Karolinska Institutet; Karolinska
   University Hospital; University of Ferrara; Maria Cecilia Hospital;
   Associazione Nazionale Medici Cardiologi Ospedalieri (ANMCO); Assistance
   Publique Hopitaux Paris (APHP); Hopital Universitaire Antoine-Beclere -
   APHP; Hopital Universitaire Avicenne - APHP; Hopital Universitaire
   Bicetre - APHP; Hopital Universitaire Paul-Brousse - APHP; Hopital
   Universitaire Pitie-Salpetriere - APHP; Hopital Universitaire
   Raymond-Poincare - APHP; UDICE-French Research Universities; Sorbonne
   Universite; Hopital Universitaire Saint-Antoine - APHP; Universite Paris
   Cite; Hopital Universitaire Beaujon - APHP; Hopital Universitaire
   Bichat-Claude Bernard - APHP; Hopital Universitaire Cochin - APHP;
   Hopital Universitaire Hotel-Dieu - APHP; Hopital Universitaire
   Necker-Enfants Malades - APHP; Hopital Universitaire Robert-Debre -
   APHP; Hopital Universitaire Saint-Louis - APHP; Assistance Publique
   Hopitaux Paris (APHP); Hopital Universitaire Antoine-Beclere - APHP;
   Hopital Universitaire Avicenne - APHP; Hopital Universitaire Bicetre -
   APHP; Hopital Universitaire Paul-Brousse - APHP; Hopital Universitaire
   Pitie-Salpetriere - APHP; Hopital Universitaire Raymond-Poincare - APHP;
   Institut National de la Sante et de la Recherche Medicale (Inserm);
   UDICE-French Research Universities; Sorbonne Universite; Hopital
   Universitaire Saint-Antoine - APHP; Universite Paris Cite; Hopital
   Universitaire Beaujon - APHP; Hopital Universitaire Bichat-Claude
   Bernard - APHP; Hopital Universitaire Cochin - APHP; Hopital
   Universitaire Hotel-Dieu - APHP; Hopital Universitaire Necker-Enfants
   Malades - APHP; Hopital Universitaire Robert-Debre - APHP; Hopital
   Universitaire Saint-Louis - APHP; University of Bern; University
   Hospital of Bern; N8 Research Partnership; RLUK- Research Libraries UK;
   White Rose University Consortium; University of Leeds; N8 Research
   Partnership; RLUK- Research Libraries UK; White Rose University
   Consortium; University of Leeds; N8 Research Partnership; RLUK- Research
   Libraries UK; White Rose University Consortium; University of Leeds
RP Komajda, M (通讯作者)，St Joseph Hosp, Dept Cardiol, Paris, France.
EM mkomajda@hpsj.fr
RI Zelveian, Parounak/P-8603-2017; Figliozzi, Stefano/AAU-2182-2020;
   Maggioni, Aldo Pietro/AAL-5334-2020; Tukish, Olga
   Viktorovna/S-2362-2016; Ryabov, V V/F-2153-2014; Simoni,
   Leonard/AAW-6529-2021; De Rosa, Salvatore/J-6350-2012; Soltowska, Alicja
   M/T-7672-2018; Thieme, Marcus/P-3085-2016; Mazilu, Laura/S-5111-2018;
   Rivera-Caravaca, José Miguel/O-5611-2016; PAREPA, IRINEL/Z-5727-2019;
   Bektasheva, Erkaiym/H-8645-2017; Chumachek, Elena/D-1966-2016;
   Mirrakhimov, Erkin/E-6900-2017; jaroch, joanna/T-9491-2018; Brodskaya,
   Tatiana/P-3984-2015; Efremova, Elena/F-5845-2014
OI Zelveian, Parounak/0000-0002-6513-6772; Figliozzi,
   Stefano/0000-0003-2991-1548; Maggioni, Aldo Pietro/0000-0003-2764-6779;
   Tukish, Olga Viktorovna/0000-0002-7661-5808; Ryabov, V
   V/0000-0002-4358-7329; Simoni, Leonard/0000-0003-2422-8619; De Rosa,
   Salvatore/0000-0001-5388-942X; Soltowska, Alicja M/0000-0001-6141-0503;
   Mazilu, Laura/0000-0001-6195-4500; Rivera-Caravaca, José
   Miguel/0000-0003-0492-6241; PAREPA, IRINEL/0000-0002-7571-9015;
   Chumachek, Elena/0000-0002-6740-8321; Mirrakhimov,
   Erkin/0000-0003-2982-6108; Ohlow, Marc-Alexander/0000-0001-9674-2129;
   Emberson, Jonathan/0000-0001-7792-9422; PARVU,
   Irina/0009-0008-3198-1055; piotrowicz, Katarzyna/0000-0003-0669-7665;
   Chalikias, George/0000-0003-4331-730X; jaroch,
   joanna/0000-0002-9002-4932; Cosentino, Francesco/0000-0002-6967-5685;
   Kermani-Alghoraishi, Mohammad/0000-0002-3701-3572; Gale,
   Chris/0000-0003-4732-382X; Zapolski, Tomasz/0000-0001-9808-8853;
   TAVAZZI, LUIGI/0000-0003-4448-5209; Przybylski,
   Andrzej/0000-0002-8136-7589; Brodskaya, Tatiana/0000-0002-9836-6339;
   Budaj, Andrzej/0000-0002-6395-2098; Efremova, Elena/0000-0002-7579-4824;
   Valgimigli, Marco/0000-0002-4353-7110; Kerneis,
   Mathieu/0000-0002-7141-5209; STEG, Philippe Gabriel/0000-0001-6896-2941
FU Abbott Vascular Int. (2011-21); Amgen Cardiovascular (2009-18);
   AstraZeneca (2014-21); Bayer (2009-18); Boehringer Ingelheim (2009-19);
   Boston Scientific (2009-12); Bristol Myers Squibb; Alliance Daiichi
   Sankyo Europe GmbH; Eli Lilly and Company (2011-17); Edwards (2016-19);
   Gedeon Richter Plc. (2014-17); Menarini Int. Op. (2009-12); Novartis
   Pharma AG (2014-20); ResMed (2014-16); Sanofi (2009-11); SERVIER
   (2010-21); Vifor (2019-22); Pfizer Alliance (2011-16); MSDMerck Co.
   (2011-14)
FX Since the start of EORP, the following companies have supported the
   programme: Abbott Vascular Int. (2011-21), Amgen Cardiovascular
   (2009-18), AstraZeneca (2014-21), Bayer (2009-18), Boehringer Ingelheim
   (2009-19), Boston Scientific (2009-12), The Bristol Myers Squibb and
   Pfizer Alliance (2011-16), The Alliance Daiichi Sankyo Europe GmbH and
   Eli Lilly and Company (2011-17), Edwards (2016-19), Gedeon Richter Plc.
   (2014-17), Menarini Int. Op. (2009-12), MSDMerck & Co. (2011-14),
   Novartis Pharma AG (2014-20), ResMed (2014-16), Sanofi (2009-11),
   SERVIER (2010-21), and Vifor (2019-22).
CR Daly CA, 2005, EUR HEART J, V26, P996, DOI 10.1093/eurheartj/ehi171
   Komajda M, 2018, EUR J PREV CARDIOL, V25, P377, DOI 10.1177/2047487317751955
   Komajda M, 2016, EUR HEART J, V37, P152, DOI 10.1093/eurheartj/ehv437
   Leal J, 2006, EUR HEART J, V27, P1610, DOI 10.1093/eurheartj/ehi733
   Murray CJL, 1997, LANCET, V349, P1498, DOI 10.1016/S0140-6736(96)07492-2
   Steg PG, 2007, JAMA-J AM MED ASSOC, V297, P1197, DOI 10.1001/jama.297.11.1197
   Steg PG, 2014, JAMA INTERN MED, V174, P1651, DOI 10.1001/jamainternmed.2014.3773
   Tunstall-Pedoe H, 1999, LANCET, V353, P1547, DOI 10.1016/S0140-6736(99)04021-0
NR 8
TC 1
Z9 1
U1 0
U2 11
PU OXFORD UNIV PRESS
PI OXFORD
PA GREAT CLARENDON ST, OXFORD OX2 6DP, ENGLAND
SN 2058-5225
EI 2058-1742
J9 EUR HEART J-QUAL CAR
JI Eur. Heart J.-Qual. Care Clin. Outcomes
PD JAN
PY 2021
VL 7
IS 1
BP 28
EP 33
DI 10.1093/ehjqcco/qcz057
PG 6
WC Cardiac & Cardiovascular Systems
WE Science Citation Index Expanded (SCI-EXPANDED)
SC Cardiovascular System & Cardiology
GA QE5ND
UT WOS:000616252700005
PM 31605146
OA Green Published
DA 2023-05-13
ER

PT J
AU Bohula, EA
   Katz, JN
   van Diepen, S
   Alviar, CL
   Baird-Zars, VM
   Park, JG
   Barnett, CF
   Bhattal, G
   Barsness, GW
   Burke, JA
   Cremer, PC
   Cruz, J
   Daniels, LB
   DeFilippis, A
   Granger, CB
   Hollenberg, S
   Horowitz, JM
   Keller, N
   Kontos, MC
   Lawler, PR
   Menon, V
   Metkus, TS
   Ng, J
   Orgel, R
   Overgaard, CB
   Phreaner, N
   Roswell, RO
   Schulman, SP
   Snell, RJ
   Solomon, MA
   Ternus, B
   Tymchak, W
   Vikram, F
   Morrow, DA
   Morrow, DA
   Katz, JN
   van Diepen, S
   Solomon, MA
   Bohula, EA
   Baird-Zars, V
   Cange, A
   Murphy, SA
   Silva, D
   Schenone, A
   Rutkowski, K
   Ricketti, D
   Trujillo, J
   Ibrahim, K
   Rahman, F
   Cornell, K
   Jentzer, JC
   Barnett, CF
   Ahmed, S
   Barrett, L
   Pokharel, S
   Keller, N
   Ng, J
   Atallah, I
   Jahan, N
   Jones, K
   Lawler, PR
   Tsang, K
   van Diepen, S
   Tymchak, W
   Hogg, N
   Gargus, N
   Leach, DD
   Long, S
   Bostick, J
   Mohammed, M
   Daniels, LB
   Phreaner, N
   Anzenberg, P
   Belza, C
   Getz, T
   Gonzalez, J
   Marsal, J
   Sedighi, R
   Toomu, A
   Toomu, S
   Vincent, S
   Dangerfield, C
   Ozen, Z
   Prosser, E
   Wade, T
   Dow, S
   Vo, C
AF Bohula, Erin A.
   Katz, Jason N.
   van Diepen, Sean
   Alviar, Carlos L.
   Baird-Zars, Vivian M.
   Park, Jeong-Gun
   Barnett, Christopher F.
   Bhattal, Gurjaspreet
   Barsness, Gregory W.
   Burke, James A.
   Cremer, Paul C.
   Cruz, Jennifer
   Daniels, Lori B.
   DeFilippis, Andrew
   Granger, Christopher B.
   Hollenberg, Steven
   Horowitz, James M.
   Keller, Norma
   Kontos, Michael C.
   Lawler, Patrick R.
   Menon, Venu
   Metkus, Thomas S.
   Ng, Jason
   Orgel, Ryan
   Overgaard, Christopher B.
   Phreaner, Nicholas
   Roswell, Robert O.
   Schulman, Steven P.
   Snell, R. Jeffrey
   Solomon, Michael A.
   Ternus, Bradley
   Tymchak, Wayne
   Vikram, Fnu
   Morrow, David A.
   Morrow, David A.
   Katz, Jason N.
   van Diepen, Sean
   Solomon, Michael A.
   Bohula, Erin A.
   Baird-Zars, Vivian
   Cange, Abby
   Murphy, Sabina A.
   Silva, D.
   Schenone, Aldo
   Rutkowski, K.
   Ricketti, Daniel
   Trujillo, John
   Ibrahim, Khalil
   Rahman, Faisal
   Cornell, Kristen
   Jentzer, Jacob C.
   Barnett, Christopher F.
   Ahmed, S.
   Barrett, L.
   Pokharel, Shreejana
   Keller, Norma
   Ng, J.
   Atallah, Issam
   Jahan, Nusrat
   Jones, K.
   Lawler, Patrick R.
   Tsang, K.
   van Diepen
   Tymchak, Wayne
   Hogg, N.
   Gargus, Nathan
   Leach, Dana D.
   Long, S.
   Bostick, J.
   Mohammed, M.
   Daniels, Llori B.
   Phreaner, Nicholas
   Anzenberg, Paula
   Belza, Caitlyn
   Getz, Taelor
   Gonzalez, J.
   Marsal, J.
   Sedighi, R.
   Toomu, Avinash
   Toomu, S.
   Vincent, S.
   Dangerfield, Cristie
   Ozen, Z.
   Prosser, E.
   Wade, T.
   Dow, S.
   Vo, Chau
CA Critical Care Cardiology Trials
TI Demographics, Care Patterns, and Outcomes of Patients Admitted to
   Cardiac Intensive Care Units: The Critical Care Cardiology Trials
   Network Prospective North American Multicenter Registry of Cardiac
   Critical Illness
SO JAMA CARDIOLOGY
LA English
DT Article
ID SOFA SCORE; ASSOCIATION; ORGANIZATION; EVOLUTION
AB IMPORTANCE Single-center and claims-based studies have described substantial changes in the landscape of care in the cardiac intensive care unit (CICU). Professional societies have recommended research to guide evidence-based CICU redesigns.
   OBJECTIVE To characterize patients admitted to contemporary, advanced CICUs.
   DESIGN, SETTING, AND PARTICIPANTS This study established the Critical Care Cardiology Trials Network (CCCTN), an investigator-initiated multicenter network of 16 advanced, tertiary CICUs in the United States and Canada. For 2 months in each CICU, data for consecutive admissions were submitted to the central data coordinating center (TIMI Study Group). The data were collected and analyzed between September 2017 and 2018.
   MAIN OUTCOMES AND MEASURES Demographics, diagnoses, management, and outcomes.
   RESULTS Of 3049 participants, 1132 (37.1%) were women, 797 (31.4%) were individuals of color, and the median age was 65 years (25th and 75th percentiles, 55-75 years). Between September 2017 and September 2018, 3310 admissions were included, among which 2557 (77.3%) were for primary cardiac problems, 337 (10.2%) for postprocedural care, 253 (7.7%) for mixed general and cardiac problems, and 163 (4.9%) for overflow from general medical ICUs. When restricted to the initial 2 months of medical CICU admissions for each site, the primary analysis population included 3049 admissions with a high burden of noncardiovascular comorbidities. The top 2 CICU admission diagnoses were acute coronary syndrome (969 [31.8%]) and heart failure (567 [18.6%]); however, the proportion of acute coronary syndrome was highly variable across centers (15%-57%). The primary indications for CICU care included respiratory insufficiency (814 [26.7%]), shock (643 [21.1%]), unstable arrhythmia (521 [17.1%]), and cardiac arrest (265 [8.7%]). Advanced CICU therapies or monitoring were required for 1776 patients (58.2%), including intravenous vasoactive medications (1105 [36.2%]), invasive hemodynamic monitoring (938 [30.8%]), and mechanical ventilation (652 [21.4%]). The overall CICU mortality rate was 8.3% (95% CI, 7.3%-9.3%). The CICU indications that were associated with the highest mortality rates were cardiac arrest (101 [38.1%]), cardiogenic shock (140 [30.6%]), and the need for renal replacement therapy (51 [34.5%]). Notably, patients admitted solely for postprocedural observation or frequent monitoring had a mortality rate of 0.2% to 0.4%.
   CONCLUSIONS AND RELEVANCE In a contemporary network of tertiary care CICUs, respiratory failure and shock predominated indications for admission and carried a poor prognosis. While patterns of practice varied considerably between centers, a substantial, low-risk population was identified. Multicenter collaborative networks, such as the CCCTN, could be used to help redesign cardiac critical care and to test new therapeutic strategies.
C1 [Bohula, Erin A.; Cange, Abby; Murphy, Sabina A.] TIMI Study Grp, 350 Longwood Ave,First Off Floor, Boston, MA 02115 USA.
   [Bohula, Erin A.; Baird-Zars, Vivian M.; Park, Jeong-Gun; Morrow, David A.] Harvard Med Sch, Levine Cardiac Intens Care Unit, TIMI Study Grp, Cardiovasc Div,Dept Med,Brigham & Womens Hosp, Boston, MA 02115 USA.
   [Katz, Jason N.; Orgel, Ryan; Dangerfield, Cristie; Ozen, Z.; Prosser, E.; Wade, T.] Univ N Carolina, Chapel Hill, NC 27515 USA.
   [van Diepen, Sean; Tymchak, Wayne] Univ Alberta, Dept Med, Dept Crit Care Med, Edmonton, AB, Canada.
   [Alviar, Carlos L.; Bhattal, Gurjaspreet; Gargus, Nathan; Leach, Dana D.; Long, S.; Bostick, J.; Mohammed, M.; Daniels, Llori B.] Univ Florida, Gainesville, FL USA.
   [Barnett, Christopher F.] Medstar Washington Hosp Ctr, Dept Cardiol, Washington, DC USA.
   [Barsness, Gregory W.; Ternus, Bradley; Jentzer, Jacob C.] Mayo Clin, Rochester, MN USA.
   [Burke, James A.; Vikram, Fnu; Cornell, Kristen] Lehigh Valley Hlth Network, Allentown, PA USA.
   [Cremer, Paul C.; Menon, Venu; Schenone, Aldo; Rutkowski, K.; Ricketti, Daniel] Cleveland Clin Fdn, 9500 Euclid Ave, Cleveland, OH 44195 USA.
   [Cruz, Jennifer; Hollenberg, Steven; Trujillo, John] Cooper Univ Hosp, Camden, NJ USA.
   [Daniels, Lori B.; Phreaner, Nicholas] Univ Calif San Diego, Sulpizio Cardiovasc Ctr, La Jolla, CA 92093 USA.
   [DeFilippis, Andrew; Vincent, S.] Univ Louisville, Louisville, KY 40292 USA.
   [Granger, Christopher B.] Duke Univ, Durham, NC USA.
   [Keller, Norma; Ng, Jason; Roswell, Robert O.; Ng, J.] New York Univ Langone Hlth, New York, NY USA.
   [Kontos, Michael C.; Dow, S.; Vo, Chau] Virginia Commonwealth Univ, Richmond, VA USA.
   [Lawler, Patrick R.; Overgaard, Christopher B.] Univ Toronto, Toronto Gen Hosp, Peter Munk Cardiac Ctr, Toronto, ON, Canada.
   [Metkus, Thomas S.; Schulman, Steven P.; Ibrahim, Khalil; Rahman, Faisal] Johns Hopkins Univ Hosp, Baltimore, MD 21287 USA.
   [Snell, R. Jeffrey; Atallah, Issam; Jahan, Nusrat; Jones, K.] Rush Univ, Med Ctr, Chicago, IL 60612 USA.
   [Solomon, Michael A.] NHLBI, Clin Ctr, NIH, Bldg 10, Bethesda, MD 20892 USA.
   [Solomon, Michael A.] NHLBI, Cardiol Branch, Crit Care Med Dept, NIH, Bldg 10, Bethesda, MD 20892 USA.
   [Morrow, David A.; Bohula, Erin A.; Baird-Zars, Vivian; Cange, Abby; Murphy, Sabina A.; Silva, D.] Brigham & Womens Hosp, Boston, MA 02115 USA.
   [Katz, Jason N.] Univ Chapel Hill, Chapel Hill, NC USA.
   [van Diepen, Sean; Tymchak, Wayne; Hogg, N.] Univ Alberta, Edmonton, AB, Canada.
   [Solomon, Michael A.] NHLBI, Bldg 10, Bethesda, MD 20892 USA.
   [Barnett, Christopher F.; Ahmed, S.; Barrett, L.; Pokharel, Shreejana] Medstar Washington Hosp Ctr, Washington, DC USA.
   [Lawler, Patrick R.; Tsang, K.] Toronto Gen Hosp, Toronto, ON, Canada.
   [Daniels, Llori B.; Phreaner, Nicholas; Anzenberg, Paula; Belza, Caitlyn; Getz, Taelor; Gonzalez, J.; Marsal, J.; Sedighi, R.; Toomu, Avinash; Toomu, S.] Univ Calif San Diego, La Jolla, CA 92093 USA.
C3 Harvard University; Brigham & Women's Hospital; Harvard University;
   Brigham & Women's Hospital; Harvard Medical School; University of North
   Carolina; University of North Carolina Chapel Hill; University of
   Alberta; State University System of Florida; University of Florida;
   MedStar Washington Hospital Center; Mayo Clinic; Lehigh Valley Health
   Network; Cleveland Clinic Foundation; Cooper University Hospital;
   University of California System; University of California San Diego;
   University of Louisville; Duke University; New York University; Virginia
   Commonwealth University; University of Toronto; Peter Munk Cardiac
   Centre; University Health Network Toronto; Toronto General Hospital;
   Johns Hopkins University; Johns Hopkins Medicine; Rush University;
   National Institutes of Health (NIH) - USA; NIH Clinical Center (CC); NIH
   National Heart Lung & Blood Institute (NHLBI); National Institutes of
   Health (NIH) - USA; NIH National Heart Lung & Blood Institute (NHLBI);
   Harvard University; Brigham & Women's Hospital; University of Alberta;
   National Institutes of Health (NIH) - USA; NIH National Heart Lung &
   Blood Institute (NHLBI); MedStar Washington Hospital Center; University
   of Toronto; University Health Network Toronto; Toronto General Hospital;
   University of California System; University of California San Diego
RP Bohula, EA (通讯作者)，TIMI Study Grp, 350 Longwood Ave,First Off Floor, Boston, MA 02115 USA.; Bohula, EA (通讯作者)，Brigham & Womens Hosp, Cardiovasc Div, 350 Longwood Ave,First Off Floor, Boston, MA 02115 USA.
EM ebohula@bwh.harvard.edu
RI Hollenberg, Steven/AAR-4522-2020; Barnett, Christopher/AAD-9872-2022;
   Bohula, Erin/AAW-7276-2020; Menon, Venu/AAF-1871-2019; Daniels,
   Lori/AAR-2641-2021
OI Hollenberg, Steven/0000-0003-1293-8496; Barnett,
   Christopher/0000-0003-1095-5794; Morrow, David/0000-0002-9589-5382;
   Roswell, Robert/0000-0003-4358-6534; Daniels, Lori/0000-0002-4841-9922;
   Solomon, Michael/0000-0001-7400-6614
CR Alviar CL, 2018, J AM COLL CARDIOL, V72, P1532, DOI 10.1016/j.jacc.2018.06.074
   Benjamin EJ, 2018, CIRCULATION, V137, pE67, DOI [10.1161/CIR.0000000000000558, 10.1161/CIR.0000000000000485, 10.1161/CIR.0000000000000530]
   Bonnefoy-Cudraz E, 2018, EUR HEART J-ACUTE CA, V7, P80, DOI 10.1177/2048872617724269
   Ferreira FL, 2001, JAMA-J AM MED ASSOC, V286, P1754, DOI 10.1001/jama.286.14.1754
   Holland EM, 2017, J AM COLL CARDIOL, V69, P1999, DOI 10.1016/j.jacc.2017.02.033
   Katz JN, 2016, J AM COLL CARDIOL, V68, P67, DOI 10.1016/j.jacc.2016.04.036
   Katz JN, 2010, CRIT CARE MED, V38, P375, DOI 10.1097/CCM.0b013e3181cb0a63
   KILLIP T, 1967, AM J CARDIOL, V20, P457, DOI 10.1016/0002-9149(67)90023-9
   Morrow DA, 2012, CIRCULATION, V126, P1408, DOI 10.1161/CIR.0b013e31826890b0
   O'Gara PT, 2015, J AM COLL CARDIOL, V65, P1877, DOI 10.1016/j.jacc.2015.03.027
   O'Malley RG, 2013, EUR HEART J-ACUTE CA, V2, P3, DOI 10.1177/2048872612472063
   Ratcliffe JA, 2014, CORONARY ARTERY DIS, V25, P60, DOI 10.1097/MCA.0000000000000043
   Sinha SS, 2017, CIRC-CARDIOVASC QUAL, V10, DOI 10.1161/CIRCOUTCOMES.117.003616
   van Diepen S, 2018, AM HEART J, V202, P84, DOI 10.1016/j.ahj.2018.05.003
   van Diepen S, 2017, CIRC-CARDIOVASC QUAL, V10, DOI 10.1161/CIRCOUTCOMES.117.003864
   van Diepen S, 2015, CRIT CARE MED, V43, P128, DOI 10.1097/CCM.0000000000000609
   Vincent JL, 1998, CRIT CARE MED, V26, P1793, DOI 10.1097/00003246-199811000-00016
   Watson RA, EUR HEART J ACUTE CA
   Wong GC, 2017, CAN J CARDIOL, V33, P1, DOI 10.1016/j.cjca.2016.10.021
NR 19
TC 83
Z9 83
U1 1
U2 3
PU AMER MEDICAL ASSOC
PI CHICAGO
PA 330 N WABASH AVE, STE 39300, CHICAGO, IL 60611-5885 USA
SN 2380-6583
EI 2380-6591
J9 JAMA CARDIOL
JI JAMA Cardiol.
PD SEP
PY 2019
VL 4
IS 9
BP 928
EP 935
DI 10.1001/jamacardio.2019.2467
PG 8
WC Cardiac & Cardiovascular Systems
WE Science Citation Index Expanded (SCI-EXPANDED)
SC Cardiovascular System & Cardiology
GA JC5OG
UT WOS:000489332200017
PM 31339509
OA Bronze, Green Published
DA 2023-05-13
ER

PT J
AU Gualandro, DM
   Puelacher, C
   Mueller, C
AF Gualandro, Danielle M.
   Puelacher, Christian
   Mueller, Christian
TI High-sensitivity cardiac troponin in acute conditions
SO CURRENT OPINION IN CRITICAL CARE
LA English
DT Review
DE high-sensitivity cardiac troponin; mortality; myocardial infarction;
   noncardiac surgery; severe sepsis
ID ACUTE MYOCARDIAL-INFARCTION; VASCULAR-SURGERY PATIENTS; ACUTE CORONARY
   SYNDROMES; CRITICALLY-ILL PATIENTS; NONCARDIAC SURGERY; SEPTIC SHOCK;
   PROGNOSTIC VALUE; HEART-FAILURE; T ASSAY; ARTERY-DISEASE
AB Purpose of review
   We aim to help clinicians to use and interpret high-sensitivity cardiac troponins (cTns) in different acute care settings. This guidance is timely and relevant as high-sensitivity cTns are currently replacing conventional cTn assays in most parts of the world.
   Recent findings
   cTn I and T are structural proteins unique to the heart. Detection of cTn in peripheral blood indicates cardiomyocyte injury. Although acute myocardial infarction is a very common, dangerous, but treatable and therefore clinically important cause of cardiomyocyte injury, multiple other acute conditions are associated with substantial amounts of cardiomyocyte injury and corresponding elevations in cTn. These include acute heart failure, tachyarrhythmias, pulmonary embolism, sepsis, shock, and noncardiac surgery. Recent advances in assay technology have led to more sensitive and precise cTn assays that now allow the detection and exact quantification of cardiomyocyte injury also in many predominately noncardiac acute conditions.
   Summary
   In all of these, elevated levels of high-sensitivity cTn are associated with increased mortality risk. In some of these, concepts are evolving as to how the pathophysiological signal of cardiomyocyte injury could be used to alter patient management and potentially improve outcomes.
C1 [Gualandro, Danielle M.] Univ Sao Paulo, Sch Med, Dept Cardiol, Heart Inst InCor, Sao Paulo, Brazil.
   [Puelacher, Christian; Mueller, Christian] Univ Basel Hosp, Dept Cardiol, CH-4031 Basel, Switzerland.
   [Puelacher, Christian; Mueller, Christian] Univ Basel Hosp, CRIB, CH-4031 Basel, Switzerland.
C3 Universidade de Sao Paulo; University of Basel; University of Basel
RP Mueller, C (通讯作者)，Univ Basel Hosp, Dept Cardiol, Petersgraben 4, CH-4031 Basel, Switzerland.
EM chmueller@uhbs.ch
RI Müller, Christian/AAB-4783-2022; Gualandro, Danielle M/G-8386-2012
OI Müller, Christian/0000-0002-1120-6405; Gualandro, Danielle
   M/0000-0001-9041-6250
FU Swiss National Science Foundation; Swiss Heart Foundation;
   Cardiovascular Research Foundation Basel; 8sense; Abbott; ALERE; Beckman
   Coulter; Brahms; Critical Diagnostics; Nanosphere; Roche; Siemens;
   University Hospital Basel
FX Disclosures: Professor Mueller has received research grants from the
   Swiss National Science Foundation and the Swiss Heart Foundation, the
   Cardiovascular Research Foundation Basel, 8sense, Abbott, ALERE, Beckman
   Coulter, Brahms, Critical Diagnostics, Nanosphere, Roche, Siemens, and
   the University Hospital Basel, as well as speaker/consulting honoraria
   from Abbott, ALERE, Astra Zeneca, Brahms, Cardiorentis, BG Medicine,
   Biomerieux, Lilly, Novartis, Pfizer, Roche, and Siemens.
CR Alcock RF, 2012, HEART, V98, P792, DOI 10.1136/heartjnl-2011-301577
   Altmann DR, 2010, PLOS ONE, V5, DOI 10.1371/journal.pone.0009017
   Ammann P, 2001, INTENS CARE MED, V27, P965, DOI 10.1007/s001340100920
   Ammann P, 2003, J AM COLL CARDIOL, V41, P2004, DOI 10.1016/S0735-1097(03)00421-2
   Barbagallo M, 2006, J CLIN ANESTH, V18, P280, DOI 10.1016/j.jclinane.2005.11.005
   Bergenzaun L, 2012, BMC ANESTHESIOL, V12, DOI 10.1186/1471-2253-12-25
   Bessiere F, 2013, INTENS CARE MED, V39, P1181, DOI 10.1007/s00134-013-2902-3
   Brivet FG, 2006, CRIT CARE, V10, DOI 10.1186/cc3990
   Bursi F, 2005, EUR HEART J, V26, P2448, DOI 10.1093/eurheartj/ehi430
   Cullen L, 2013, J AM COLL CARDIOL, V62, P1242, DOI 10.1016/j.jacc.2013.02.078
   De Groot B, 2013, EMERG MED J
   De Lemos JA, 2011, JAMA-J AM MED ASSOC, V304, P2503
   deFilippi CR, 2010, JAMA-J AM MED ASSOC, V304, P2494, DOI 10.1001/jama.2010.1708
   Devereaux PJ, 2012, JAMA-J AM MED ASSOC, V307, P2295, DOI 10.1001/jama.2012.5502
   Feng J, 2001, CIRCULATION, V103, P2035
   Fernandes CJ, 1999, INTENS CARE MED, V25, P1165, DOI 10.1007/s001340051030
   Gillmann HJ, 2014, CRIT CARE MED, V42, P1498, DOI 10.1097/CCM.0000000000000249
   Gore MO, 2014, J AM COLL CARDIOL, V63, P1441, DOI 10.1016/j.jacc.2013.12.032
   Gualandro DM, 2012, ARQ BRAS CARDIOL, V99, P1060, DOI 10.1590/S0066-782X2012005000098
   Haaf P, 2012, CIRCULATION, V126, P31, DOI 10.1161/CIRCULATIONAHA.112.100867
   Hessel MHM, 2008, EXP MOL PATHOL, V85, P90, DOI 10.1016/j.yexmp.2008.07.002
   John J, 2010, J CRIT CARE, V25, P270, DOI 10.1016/j.jcrc.2009.12.001
   Kalla C, 2008, AM J MED, V121, P909, DOI 10.1016/j.amjmed.2008.05.037
   Kavsak PA, 2011, CLIN BIOCHEM, V44, P1021, DOI 10.1016/j.clinbiochem.2011.05.017
   Kim LJ, 2002, CIRCULATION, V106, P2366, DOI 10.1161/01.CIR.0000036016.52396.BB
   King DA, 2005, CRIT CARE, V9, pR390, DOI 10.1186/cc3731
   Koerbin G, 2010, ANN CLIN BIOCHEM, V47, P524, DOI 10.1258/acb.2010.010033
   Landesberg G, 2003, J AM COLL CARDIOL, V42, P1547, DOI 10.1016/j.jacc.2003.05.001
   Landesberg G, 2014, CRIT CARE MED, V42, P790, DOI 10.1097/CCM.0000000000000107
   Latini R, 2007, CIRCULATION, V116, P1242, DOI 10.1161/CIRCULATIONAHA.106.655076
   Lee GR, 2014, ANN CLIN BIOCHEM, V51, P258, DOI 10.1177/0004563213494078
   LopezJimenez F, 1997, J AM COLL CARDIOL, V29, P1241, DOI 10.1016/S0735-1097(97)82754-4
   Mehta NJ, 2004, INT J CARDIOL, V95, P13, DOI 10.1016/j.ijcard.2003.02.005
   Mueller C, 2014, EUR HEART J, V35, P552, DOI 10.1093/eurheartj/eht530
   Nagele P, 2013, AM HEART J, V166, P325, DOI 10.1016/j.ahj.2013.04.018
   OLIVETTI G, 1995, J AM COLL CARDIOL, V26, P1068, DOI 10.1016/0735-1097(95)00282-8
   Olivieri F, 2012, MECH AGEING DEV, V133, P300, DOI 10.1016/j.mad.2012.03.005
   Omland T, 2009, NEW ENGL J MED, V361, P2538, DOI 10.1056/NEJMoa0805299
   Pearse RM, 2012, LANCET, V380, P1059
   Redfern G, 2011, ANAESTHESIA, V66, P604, DOI 10.1111/j.1365-2044.2011.06763.x
   Reichlin T, 2012, ARCH INTERN MED, V172, P1211, DOI 10.1001/archinternmed.2012.3698
   Reiter M, 2011, EUR HEART J, V32, P1379, DOI 10.1093/eurheartj/ehr033
   Rosjo H, 2011, INTENS CARE MED, V37, P77, DOI 10.1007/s00134-010-2051-x
   Scott EC, 2008, ANAESTH INTENS CARE, V36, P51, DOI 10.1177/0310057X0803600109
   Thygesen K, 2012, J AM COLL CARDIOL, V60, P1581
   Thygesen K, 2010, EUR HEART J, V31, P2197, DOI 10.1093/eurheartj/ehq251
   Tsutamoto T, 2010, AM HEART J, V159, P63, DOI 10.1016/j.ahj.2009.10.022
   Twerenbold R, 2012, EUR HEART J, V33, P579, DOI 10.1093/eurheartj/ehr492
   Vasile VC, 2013, AM J MED, V126, P1114, DOI 10.1016/j.amjmed.2013.06.029
   ver Elst KM, 2000, CLIN CHEM, V46, P650
   Weber M, 2013, EUR HEART J, V34, P853, DOI 10.1093/eurheartj/ehs445
   White HD, 2011, J AM COLL CARDIOL, V57, P2406, DOI 10.1016/j.jacc.2011.01.029
   Wilhelm J, 2014, CLIN RES CARDIOL, V103, P561, DOI 10.1007/s00392-014-0684-4
   Winkel TA, 2009, J VASC SURG, V50, P749, DOI 10.1016/j.jvs.2009.04.069
   Yucel Tuba, 2008, Exp Clin Cardiol, V13, P183
NR 55
TC 35
Z9 38
U1 1
U2 15
PU LIPPINCOTT WILLIAMS & WILKINS
PI PHILADELPHIA
PA 530 WALNUT ST, PHILADELPHIA, PA 19106-3621 USA
SN 1070-5295
EI 1531-7072
J9 CURR OPIN CRIT CARE
JI Curr. Opin. Crit. Care
PD OCT
PY 2014
VL 20
IS 5
BP 472
EP 477
DI 10.1097/MCC.0000000000000132
PG 6
WC Critical Care Medicine
WE Science Citation Index Expanded (SCI-EXPANDED)
SC General & Internal Medicine
GA AP1OB
UT WOS:000341839100002
PM 25159476
DA 2023-05-13
ER

PT J
AU Rubbo, B
   Fitzpatrick, NK
   Denaxas, S
   Daskalopoulou, M
   Yu, N
   Patel, RS
   Hemingway, H
AF Rubbo, Bruna
   Fitzpatrick, Natalie K.
   Denaxas, Spiros
   Daskalopoulou, Marina
   Yu, Ning
   Patel, Riyaz S.
   Hemingway, Harry
CA UK Biobank Follow-Up Outcomes
TI Use of electronic health records to ascertain, validate and phenotype
   acute myocardial infarction: A systematic review and recommendations
SO INTERNATIONAL JOURNAL OF CARDIOLOGY
LA English
DT Review
DE Electronic health records; Myocardial infarction; Acute coronary
   syndrome; Validation studies; Phenotype; Clinical coding
ID INTERNATIONAL-CLASSIFICATION; HOSPITAL MORTALITY; CASE DEFINITIONS;
   DISEASE; EPIDEMIOLOGY; CHALLENGES; DEATHS; TRENDS; MONICA; CODES
AB Electronic health records (EHRs) offer the opportunity to ascertain clinical outcomes at large scale and low cost, thus facilitating cohort studies, quality of care research and clinical trials. For acute myocardial infarction (AMI) the extent to which different EHR sources are accessible and accurate remains uncertain.
   Using MEDLINE and EMBASE we identified thirty three studies, reporting a total of 128658 patients, published between January 2000 and July 2014 that permitted assessment of the validity of AMI diagnosis drawn from EHR sources against a reference such as manual chart review. In contrast to clinical practice, only one study used EHR-derived markers of myocardial necrosis to identify possible AMI cases, none used electrocardiogram findings and one used symptoms in the form of free text combined with coded diagnosis. The remaining studies relied mostly on coded diagnosis. Thirty one studies reported positive predictive value (PPV) >= 70% between AMI diagnosis from both secondary care and primary care EHRs and the reference. Among fifteen studies reporting EHR-derived AMI phenotypes, three cross-referenced ST-segment elevation AMI diagnosis (PPV range 71-100%), two non-ST-segment elevation AMI (PPV 91.0, 92.1%), three non-fatal AMI (PPV range 82-92.2%) and six fatal AMI (PPV range 64-91.7%).
   Clinical coding of EHR-derived AMI diagnosis in primary care and secondary care was found to be accurate in different clinical settings and for different phenotypes. However, markers of myocardial necrosis, ECG and symptoms, the cornerstones of a clinical diagnosis, are underutilised and remain a challenge to retrieve from EHRs. (C) 2015 The Authors. Published by Elsevier Ireland Ltd.
C1 [Rubbo, Bruna; Fitzpatrick, Natalie K.; Denaxas, Spiros; Yu, Ning; Patel, Riyaz S.; Hemingway, Harry] UCL, Farr Inst Hlth Informat Res, London NW1 2DA, England.
   [Daskalopoulou, Marina] Royal Free Hosp NHS Trust, Dept Infect & Populat Hlth, London, England.
   [Patel, Riyaz S.] Univ Coll London NHS Trust, Heart Hosp, London, England.
C3 RLUK- Research Libraries UK; University of London; University College
   London; RLUK- Research Libraries UK; University of London; University
   College London; RLUK- Research Libraries UK; University of London;
   University College London; University College London Hospitals NHS
   Foundation Trust
RP Rubbo, B (通讯作者)，UCL, Farr Inst Hlth Informat Res, 222 Euston Rd, London NW1 2DA, England.
EM b.rubbo@ucl.ac.uk
RI Atkinson, Mark/K-1813-2013; Hemingway, Harry/C-1219-2009
OI Atkinson, Mark/0000-0003-4237-3588; Daskalopoulou,
   Marina/0000-0001-9927-0358; Lyons, Ronan/0000-0001-5225-000X; Brayne,
   Carol/0000-0001-5307-663X; Brophy, Sinead/0000-0001-7417-2858; Denaxas,
   Spiros/0000-0001-9612-7791; Sudlow, Cathie/0000-0002-7725-7520; Rubbo,
   Bruna/0000-0002-1629-8601; Hemingway, Harry/0000-0003-2279-0624
FU British Heart Foundation [FS/14/76/30933, RG/08/014/24067] Funding
   Source: researchfish; Economic and Social Research Council
   [ES/L007517/1] Funding Source: researchfish; Medical Research Council
   [MR/L003120/1, MR/K006584/1, MC_U137686860, MR/K006525/1] Funding
   Source: researchfish; National Institute for Health Research
   [CL-2011-11-003, NF-SI-0512-10165] Funding Source: researchfish; ESRC
   [ES/L007517/1] Funding Source: UKRI; MRC [MR/K006525/1, MR/L003120/1,
   MC_U137686860] Funding Source: UKRI
CR Abraham M., 2010, CPT 2011 STANDARD ED
   Alpert JS, 2001, J AM COLL CARDIOL, V37, P973
   [Anonymous], 1995, J Clin Epidemiol, V48, P1441
   Barchielli A, 2012, J EPIDEMIOL COMMUN H, V66, P462, DOI 10.1136/jech.2010.110908
   Blumenthal D, 2010, NEW ENGL J MED, V362, P382, DOI 10.1056/NEJMp0912825
   Chung SC, 2014, LANCET, V383, P1305, DOI 10.1016/S0140-6736(13)62070-X
   Coloma PM, 2013, BMJ OPEN, V3, DOI 10.1136/bmjopen-2013-002862
   Denny JC, 2010, BIOINFORMATICS, V26, P1205, DOI 10.1093/bioinformatics/btq126
   Dugas M, 2009, J AM MED INFORM ASSN, V16, P400, DOI 10.1197/jamia.M2882
   Fetter RB, 1980, MED CARE, V18, DOI DOI 10.1371/JOURNAL.PONE.0152669
   Ford I, 2007, NEW ENGL J MED, V357, P1477, DOI 10.1056/NEJMoa065994
   French JK, 2004, HEART, V90, P99, DOI 10.1136/heart.90.1.99
   Friedman DJ, 2013, AM J PUBLIC HEALTH, V103, P1560, DOI 10.2105/AJPH.2013.301220
   Frobert O, 2013, NEW ENGL J MED, V369, P1587, DOI 10.1056/NEJMoa1308789
   Gronski Lisa, 2012, Crit Pathw Cardiol, V11, P74, DOI 10.1097/HPC.0b013e31824c0459
   Heriot GS, 2010, INTERN MED J, V40, P626, DOI 10.1111/j.1445-5994.2009.01985.x
   Herrett E., 2013, BMJ, V346
   HofmansOkkes IM, 1996, FAM PRACT, V13, P294, DOI 10.1093/fampra/13.3.294
   Hripcsak G, 2013, J AM MED INFORM ASSN, V20, P117, DOI 10.1136/amiajnl-2012-001145
   HSIA DC, 1988, NEW ENGL J MED, V318, P352, DOI 10.1056/NEJM198802113180604
   Julious SA, 2005, STAT MED, V24, P3383, DOI 10.1002/sim.2164
   Kristoffersen DT, 2012, BMC HEALTH SERV RES, V12, DOI 10.1186/1472-6963-12-364
   Krumholz HM, 2000, CIRCULATION, V101, P1483
   Liberati A, 2009, BMJ-BRIT MED J, V339, DOI [10.1371/journal.pmed.1000097, 10.1136/bmj.b2700, 10.1136/bmj.b4037, 10.7326/0003-4819-151-4-200908180-00136]
   Luepker RV, 2003, CIRCULATION, V108, P2543, DOI 10.1161/01.CIR.0000100560.46946.EA
   Luo AK, 2007, J MED GENET, V44, P161, DOI 10.1136/jmg.2006.045732
   McCormick N, 2014, PLOS ONE, V9, DOI 10.1371/journal.pone.0092286
   Metcalfe A, 2013, HEALTH SERV RES, V48, P290, DOI 10.1111/j.1475-6773.2012.01440.x
   Newcombe RG, 1998, STAT MED, V17, P857, DOI 10.1002/(SICI)1097-0258(19980430)17:8<857::AID-SIM777>3.0.CO;2-E
   Newton KM, 2013, J AM MED INFORM ASSN, V20, pE147, DOI 10.1136/amiajnl-2012-000896
   ONEIL M, 1995, METHOD INFORM MED, V34, P187
   Pagidipati NJ, 2013, CIRCULATION, V127, P749, DOI 10.1161/CIRCULATIONAHA.112.128413
   Pathak J, 2013, J AM MED INFORM ASSN, V20, pE206, DOI 10.1136/amiajnl-2013-002428
   Psaty BM, 2009, CIRC-CARDIOVASC GENE, V2, P73, DOI 10.1161/CIRCGENETICS.108.829747
   Rapsomaniki E., 2014, P EUR SOC CARD C LAT
   Rapsomaniki E, 2014, LANCET, V383, P1899, DOI 10.1016/S0140-6736(14)60685-1
   Ritchie MD, 2013, CIRCULATION, V127, P1377, DOI 10.1161/CIRCULATIONAHA.112.000604
   Roger VL, 2002, J CLIN EPIDEMIOL, V55, P593, DOI 10.1016/S0895-4356(02)00390-6
   Sapsford RJ, 2003, QJM-INT J MED, V96, P203, DOI 10.1093/qjmed/hcg030
   Sedlak T, 2013, ANN NONINVAS ELECTRO, V18, P389, DOI 10.1111/anec.12050
   SLEE VN, 1978, ANN INTERN MED, V88, P424, DOI 10.7326/0003-4819-88-3-424
   Steg PG, 2012, EUR HEART J, V33, P2569, DOI 10.1093/eurheartj/ehs215
   Stroup DF, 2000, JAMA-J AM MED ASSOC, V283, P2008, DOI 10.1001/jama.283.15.2008
   Thygesen K, 2012, GLOB HEART, V7, DOI 10.1016/j.gheart.2012.08.001
   TUNSTALLPEDOE H, 1994, CIRCULATION, V90, P583, DOI 10.1161/01.CIR.90.1.583
   Ward JA, 2013, CIRCULATION, V128
   Weber GM, 2014, JAMA-J AM MED ASSOC, V311, P2479, DOI 10.1001/jama.2014.4228
   Yeh RW, 2010, NEW ENGL J MED, V362, P2155, DOI 10.1056/NEJMoa0908610
NR 48
TC 40
Z9 40
U1 0
U2 25
PU ELSEVIER IRELAND LTD
PI CLARE
PA ELSEVIER HOUSE, BROOKVALE PLAZA, EAST PARK SHANNON, CO, CLARE, 00000,
   IRELAND
SN 0167-5273
EI 1874-1754
J9 INT J CARDIOL
JI Int. J. Cardiol.
PD MAY 6
PY 2015
VL 187
BP 705
EP 711
DI 10.1016/j.ijcard.2015.03.075
PG 7
WC Cardiac & Cardiovascular Systems
WE Science Citation Index Expanded (SCI-EXPANDED); Social Science Citation Index (SSCI)
SC Cardiovascular System & Cardiology
GA CI6WT
UT WOS:000354905600185
PM 25966015
OA hybrid
DA 2023-05-13
ER

PT J
AU Coll, PP
   Roche, V
   Olsen, JS
   Voit, JH
   Bowen, E
   Kumar, M
AF Coll, Patrick P.
   Roche, Vivyenne
   Olsen, Jaclyn S.
   Voit, Jessica H.
   Bowen, Emily
   Kumar, Manish
TI The Prevention of Cardiovascular Disease in Older Adults
SO JOURNAL OF THE AMERICAN GERIATRICS SOCIETY
LA English
DT Review
DE cardiovascular disease; older; prevention
ID PERIPHERAL ARTERIAL-DISEASE; ASSOCIATION TASK-FORCE; ELEVATION
   MYOCARDIAL-INFARCTION; ACUTE CORONARY SYNDROMES; 2013 ACCF/AHA
   GUIDELINE; ISCHEMIC-HEART-DISEASE; BYPASS GRAFT-SURGERY;
   AMERICAN-COLLEGE; PHYSICAL-ACTIVITY; STATIN THERAPY
AB Cardiovascular disease (CVD) is common in older adults. CVD is a significant cause of both death and disability in old age. Though the prevention and treatment of CVD have been extensively studied, historically older adults and especially those older than 75 years have been underrepresented in clinical investigations designed to determine the best way to prevent or treat CVD. As a result, geriatrics clinicians frequently need to decide which interventions to recommend for their patients by extrapolation from existing data, which may or may not be applicable to the patients they are caring for. This narrative review summarizes existing data regarding the prevention of three common CVDs in older adults: stroke, coronary artery disease, and peripheral artery disease. Special emphasis is given to the prevention of CVD in those aged 75 years or older.
C1 [Coll, Patrick P.] Univ Connecticut Hlth Ctr, Dept Family Med, Farmington, CT USA.
   [Coll, Patrick P.; Olsen, Jaclyn S.; Kumar, Manish] Univ Connecticut Hlth Ctr, Ctr Aging, Farmington, CT USA.
   [Roche, Vivyenne; Voit, Jessica H.; Bowen, Emily] UT Southwestern Med Ctr, Dept Internal Med, Div Geriatr, Dallas, TX USA.
C3 University of Connecticut; University of Connecticut; University of
   Texas System; University of Texas Southwestern Medical Center Dallas
RP Coll, PP (通讯作者)，263 Farmington Ave, Farmington, CT 06030 USA.
EM coll@uchc.edu
RI Kumar, Manish/ABG-5699-2021
OI Kumar, Manish/0000-0003-0424-8858
CR ABBOTT RD, 1994, AM J EPIDEMIOL, V139, P881, DOI 10.1093/oxfordjournals.aje.a117094
   Alkhouli M, 2018, J AM COLL CARDIOL, V71, P2790, DOI 10.1016/j.jacc.2018.04.013
   Alonso-Coello P, 2012, CHEST, V141, pE669S, DOI 10.1378/chest.11-2307
   Amarenco P, 2006, NEW ENGL J MED, V355, P549
   [Anonymous], 1991, JAMA, V265, P3255
   [Anonymous], 2016, FIN UPD SUMM CAR ART
   Arnett DK, 2019, J AM COLL CARDIOL
   Barba A, 2005, EUR J VASC ENDOVASC, V30, P504, DOI 10.1016/j.ejvs.2005.05.011
   Beckett NS, 2008, NEW ENGL J MED, V358, P1887, DOI 10.1056/NEJMoa0801369
   Benjamin EJ, 2019, CIRCULATION, V139, pE56, DOI [10.1161/CIR.0000000000000659, 10.1161/CIR.0000000000000746]
   Benjamin EJ, 2018, CIRCULATION, V137, pE67, DOI [10.1161/CIR.0000000000000558, 10.1161/CIR.0000000000000485, 10.1161/CIR.0000000000000530]
   Bennett DA, 2014, GLOB HEART, V9, P107, DOI 10.1016/j.gheart.2014.01.001
   Bezin J, 2019, AM J MED, V132, P740, DOI 10.1016/j.amjmed.2018.12.032
   Brach JS, 2008, J AM GERIATR SOC, V56, P1037, DOI 10.1111/j.1532-5415.2008.01719.x
   Chatterjee S, 2013, JAMA NEUROL, V70, P1486, DOI 10.1001/jamaneurol.2013.4021
   Chaturvedi S, 2009, NEUROLOGY, V72, P688, DOI 10.1212/01.wnl.0000327339.55844.1a
   Chen JL, 2019, J AM HEART ASSOC, V8, DOI 10.1161/JAHA.118.011696
   Conen D, 2011, ANN INTERN MED, V154, DOI 10.7326/0003-4819-154-11-201106070-00003
   Curry SJ, 2018, JAMA-J AM MED ASSOC, V320, P177, DOI 10.1001/jama.2018.8357
   Danaei G, 2009, PLOS MED, V6, DOI 10.1371/journal.pmed.1000058
   Derdeyn CP, 2014, LANCET, V383, P333, DOI 10.1016/S0140-6736(13)62038-3
   Elkind MS, 1998, SEMIN NEUROL, V18, P429, DOI 10.1055/s-2008-1040896
   Fihn SD, 2012, CIRCULATION, V126, pE354, DOI 10.1161/CIR.0b013e318277d6a0
   Ford ES, 2011, CIRCULATION, V123, P1737, DOI 10.1161/CIRCULATIONAHA.110.005645
   Forti P, 2013, NEUROLOGY, V81, P1882
   Fulcher J, 2019, LANCET, V393, P407, DOI 10.1016/S0140-6736(18)31942-1
   Garrison SR, 2017, COCHRANE DB SYST REV, DOI 10.1002/14651858.CD011575.pub2
   Gerhard-Herman MD, 2017, J AM COLL CARDIOL, V69, pE71, DOI 10.1016/j.jacc.2016.11.007
   Giral P, 2019, EUR HEART J, V40, P3516, DOI 10.1093/eurheartj/ehz458
   Gray C, 2016, ANGIOLOGY, V67, P346, DOI 10.1177/0003319715590299
   Han BH, 2017, JAMA INTERN MED, V177, P955, DOI 10.1001/jamainternmed.2017.1442
   Heran BS, 2011, COCHRANE DB SYST REV, DOI [10.1002/14651858.CD001800.pub3, 10.1002/14651858.CD001800.pub2]
   Hillis LD, 2011, CIRCULATION, V124, P2610, DOI 10.1161/CIR.0b013e31823b5fee
   Hooi JD, 2001, AM J EPIDEMIOL, V153, P666, DOI 10.1093/aje/153.7.666
   Howard G, 2012, ANN NY ACAD SCI, V1268, P14, DOI 10.1111/j.1749-6632.2012.06665.x
   Huynh T, 2001, CIRCULATION, V103, P3069, DOI 10.1161/01.CIR.103.25.3069
   January CT, 2019, J AM COLL CARDIOL, V74, P104, DOI [10.1161/CIR.0000000000000665, 10.1016/j.jacc.2019.01.011]
   Kernan WN, 2014, STROKE, V45, P2160, DOI 10.1161/STR.0000000000000024
   Koolhaas CM, 2016, AM J EPIDEMIOL, V183, P729, DOI 10.1093/aje/kwv244
   Kumbhani DJ, 2014, EUR HEART J, V35, P2864, DOI 10.1093/eurheartj/ehu080
   Levine GN, 2016, J AM COLL CARDIOL, V68, P1082, DOI 10.1016/j.jacc.2016.03.513
   Lewington S, 2002, LANCET, V360, P1903, DOI 10.1016/S0140-6736(02)11911-8
   Lindberg T, 2019, GERONTOL GERIATR MED, V5, DOI 10.1177/2333721419859687
   Lopes RD, 2017, BLOOD, V129, P2980, DOI 10.1182/blood-2016-08-731638
   Mattei J, 2018, CLIN NUTR, V37, P1332, DOI 10.1016/j.clnu.2017.06.003
   McDermott MM, 2017, J VASC SURG, V66, P1612, DOI 10.1016/j.jvs.2017.05.111
   McDermott MM, 2004, JAMA-J AM MED ASSOC, V292, P453, DOI 10.1001/jama.292.4.453
   McNeil JJ, 2018, NEW ENGL J MED, V379, P1509, DOI 10.1056/NEJMoa1805819
   MEADE TW, 1992, BMJ-BRIT MED J, V304, P405
   Meijer WT, 2000, ARCH INTERN MED, V160, P2934, DOI 10.1001/archinte.160.19.2934
   Mozaffarian D, 2003, CIRCULATION, V107, P1372, DOI 10.1161/01.CIR.0000055315.79177.16
   North BJ, 2012, CIRC RES, V110, P1097, DOI 10.1161/CIRCRESAHA.111.246876
   O'Donnell MJ, 2008, STROKE, V39, P1638, DOI 10.1161/STROKEAHA.107.497271
   O'Gara PT, 2013, J AM COLL CARDIOL, V61, pE78, DOI [10.1016/j.jacc.2012.11.019, 10.1161/01.cir.0000440804.93914.d8, 10.1161/CIR.0b013e3182742cf6]
   Olin JW, 2016, J AM COLL CARDIOL, V67, P1338, DOI 10.1016/j.jacc.2015.12.049
   Orasanu G, 2009, J AM COLL CARDIOL, V53, pS35, DOI 10.1016/j.jacc.2008.09.055
   Ouellet GM, 2018, THER ADV DRUG SAF, V9, P639, DOI 10.1177/2042098618791371
   Pase MP, 2012, J ALZHEIMERS DIS, V32, P653, DOI 10.3233/JAD-2012-120565
   Paterson KE, 2018, STROKE, V49, P2415, DOI 10.1161/STROKEAHA.117.020258
   Pearson TA, 2002, CIRCULATION, V106, P388, DOI 10.1161/01.CIR.0000020190.45892.75
   Petrea RE, 2009, STROKE, V40, P1032, DOI 10.1161/STROKEAHA.108.542894
   Pirie K, 2013, LANCET, V381, P133, DOI 10.1016/S0140-6736(12)61720-6
   Ponce OJ, 2019, J CLIN ENDOCR METAB, V104, P1585, DOI 10.1210/jc.2019-00195
   Ramsden CE, 2016, BMJ-BRIT MED J, V353, DOI 10.1136/bmj.i1246
   Ray KK, 2006, EUR HEART J, V27, P2310, DOI 10.1093/eurheartj/ehl180
   Rea TD, 2002, ANN INTERN MED, V137, P494, DOI 10.7326/0003-4819-137-6-200209170-00009
   Rees K, 2019, COCHRANE DB SYST REV, DOI 10.1002/14651858.CD009825.pub3
   Ridker PM, 2017, CIRCULATION, V135, P1979, DOI 10.1161/CIRCULATIONAHA.117.028271
   Rodriguez F, 2017, JAMA CARDIOL, V2, P47, DOI 10.1001/jamacardio.2016.4052
   Roth GA, 2017, J AM COLL CARDIOL, V70, P1, DOI 10.1016/j.jacc.2017.04.052
   Sacco RL, 1998, STROKE, V29, P380, DOI 10.1161/01.STR.29.2.380
   Saposnik G, 2009, CEREBROVASC DIS, V27, P537, DOI 10.1159/000214216
   Sardar P, 2014, J AM GERIATR SOC, V62, P857, DOI 10.1111/jgs.12799
   Sedgwick JEC, 2001, HEART, V85, P491, DOI 10.1136/heart.85.5.491
   Seshadri S, 2006, STROKE, V37, P345, DOI 10.1161/01.STR.0000199613.38911.b2
   Shahin Y, 2013, ATHEROSCLEROSIS, V231, P283, DOI 10.1016/j.atherosclerosis.2013.09.037
   SPRINT Research Group, 2015, N Engl J Med, V373, P2103, DOI 10.1056/NEJMoa1511939
   Tapp RJ, 2007, ATHEROSCLEROSIS, V190, P84, DOI 10.1016/j.atherosclerosis.2006.02.017
   Teo KK, 2006, LANCET, V368, P647, DOI 10.1016/S0140-6736(06)69249-0
   US Department of Health and Human Services, 2014, HLTH CONS SMOK 50 YE
   USPSTF, AB AN SCREEN
   Wang TW, 2018, MMWR-MORBID MORTAL W, V67, P1225, DOI 10.15585/mmwr.mm6744a2
   WANNAMETHEE SG, 1995, JAMA-J AM MED ASSOC, V274, P155
   Whelton Paul K, 2018, Hypertension, V71, pe13, DOI [10.1016/j.jash.2018.06.010, 10.1161/HYP.0000000000000065]
   Williamson JD, 2016, JAMA-J AM MED ASSOC, V315, P2673, DOI 10.1001/jama.2016.7050
   Willigendael EM, 2004, J VASC SURG, V40, P1158, DOI 10.1016/j.jvs.2004.08.049
   Yazdanyar A, 2009, CLIN GERIATR MED, V25, P563, DOI 10.1016/j.cger.2009.07.007
   Yusuf S, 2000, NEW ENGL J MED, V342, P145
NR 88
TC 10
Z9 12
U1 0
U2 15
PU WILEY
PI HOBOKEN
PA 111 RIVER ST, HOBOKEN 07030-5774, NJ USA
SN 0002-8614
EI 1532-5415
J9 J AM GERIATR SOC
JI J. Am. Geriatr. Soc.
PD MAY
PY 2020
VL 68
IS 5
BP 1098
EP 1106
DI 10.1111/jgs.16353
EA FEB 2020
PG 9
WC Geriatrics & Gerontology; Gerontology
WE Science Citation Index Expanded (SCI-EXPANDED); Social Science Citation Index (SSCI)
SC Geriatrics & Gerontology
GA LO3QF
UT WOS:000511501600001
PM 32031247
DA 2023-05-13
ER

PT J
AU Esmonde, S
   Sharma, D
   Peace, A
AF Esmonde, Sean
   Sharma, Divyesh
   Peace, Aaron
TI Antiplatelet agents in uncertain clinical scenarios - a bleeding
   nightmare
SO CARDIOVASCULAR DIAGNOSIS AND THERAPY
LA English
DT Review
DE Antiplatelet; dual antiplatelet therapy (DAPT); bleeding; elderly;
   anticoagulation
ID PERCUTANEOUS CORONARY INTERVENTION; DRUG-ELUTING STENTS; NONVALVULAR
   ATRIAL-FIBRILLATION; RESEARCH CONSORTIUM DEFINITION; TRIPLE
   ANTITHROMBOTIC THERAPY; INDIVIDUAL PARTICIPANT DATA; CARDIOLOGY WORKING
   GROUP; LONG-TERM MORTALITY; ARTERY-DISEASE; PLATELET REACTIVITY
AB Despite over 40 years since the first percutaneous coronary intervention (PCI) was performed, the optimal dual antiplatelet therapy (DAPT) regime poses a significant challenge for clinicians, especially in certain scenarios. DAPT is the standard of care in PCI following an acute coronary syndrome (ACS) or for elective patients with obstructive coronary artery disease (CAD). There remains significant uncertainty regarding DAPT in patients at high risk of bleeding, such as the elderly and patients requiring anticoagulation. More and more clinicians are faced with a dilemma of weighing risks and benefits from the increasing list of potent, new antiplatelet agents and direct oral anticoagulants (DOACs) in a growing, aging population. Historically, most studies failed to recognize bleeding risk, instead focusing on ischemic risk. In recent years however, bleeding has been recognized as a very significant driver of morbidity and mortality in patients undergoing PCI. There is a paucity of data in this cohort leading to divergent and sometimes conflicting recommendations, largely based on expert consensus of opinion. In the current review, we critically evaluate the available evidence in these uncertain scenarios.
C1 [Esmonde, Sean; Sharma, Divyesh; Peace, Aaron] Western Hlth & Social Care Trust, Altnagelvin Area Hosp, Dept Cardiol, Derry Londonderry, North Ireland.
   [Peace, Aaron] Ulster Univ, Northern Ireland Ctr Stratified Med, C TRIC, Derry Londonderry, North Ireland.
C3 Ulster University
RP Peace, A (通讯作者)，Altnagelvin Hosp, Dept Cardiol, Derry Londonderry BT47 6SB, North Ireland.
EM aaron.peace@westerntrust.hscni.net
OI Peace, Aaron/0000-0001-9556-7509
CR Abu-Assi E, 2018, EUROINTERVENTION, V13, P1914, DOI 10.4244/EIJ-D-17-00550
   Alnasser SM, 2017, INT J CARDIOL, V228, P45, DOI 10.1016/j.ijcard.2016.11.207
   Ambrose JA, 2014, CARDIOLOGY, V129, P39, DOI 10.1159/000362536
   Aminian A, 2017, EUROINTERVENTION, V13, P549, DOI 10.4244/EIJ-D-16-00816
   Amsterdam EA, 2014, J AM COLL CARDIOL, V64, P2713, DOI [10.1016/j.jacc.2014.10.011, 10.1161/CIR.0000000000000134, 10.1016/j.jacc.2014.09.017]
   Ando G, 2016, JACC-CARDIOVASC INTE, V9, P660, DOI 10.1016/j.jcin.2015.12.008
   Andreotti F, 2015, EUR HEART J, V36, P3238, DOI 10.1093/eurheartj/ehv304
   Angiolillo DJ, 2016, CIRC-CARDIOVASC INTE, V9, DOI 10.1161/CIRCINTERVENTIONS.116.004395
   Aronow WS, 2001, LANCET, V358, P945, DOI 10.1016/S0140-6736(01)06111-6
   Avezum A, 2005, AM HEART J, V149, P67, DOI 10.1016/j.ahj.2004.06.003
   Baber U, 2016, J AM COLL CARDIOL, V67, P2224, DOI 10.1016/j.jacc.2016.02.064
   Batchelor WB, 2000, J AM COLL CARDIOL, V36, P723, DOI 10.1016/S0735-1097(00)00777-4
   Becker RC, 2011, EUR HEART J, V32, P2933, DOI 10.1093/eurheartj/ehr422
   Belardi J, 2016, CATHETER CARDIO INTE, V87, P253, DOI 10.1002/ccd.25334
   Bellemain-Appaix A, 2012, JAMA-J AM MED ASSOC, V308, P2507, DOI 10.1001/jama.2012.50788
   Bonaca MP, 2015, NEW ENGL J MED, V372, P1791, DOI 10.1056/NEJMoa1500857
   BOVILL EG, 1991, ANN INTERN MED, V115, P256, DOI 10.7326/0003-4819-115-4-256
   Brar SS, 2011, J AM COLL CARDIOL, V58, P1945, DOI 10.1016/j.jacc.2011.06.059
   British Cardiovascular Intervention Society, 2015, NAT AUD PERC COR INT
   Budaj A, 2009, EUR HEART J, V30, P655, DOI 10.1093/eurheartj/ehn358
   Cannon CP, 2017, NEW ENGL J MED, V377, P1513, DOI 10.1056/NEJMoa1708454
   Cavallari I, 2018, AM J CARDIOL, V121, P718, DOI 10.1016/j.amjcard.2017.12.014
   Cayla G, 2016, LANCET, V388, P2015, DOI 10.1016/S0140-6736(16)31323-X
   Chao TF, 2015, J AM COLL CARDIOL, V65, P635, DOI 10.1016/j.jacc.2014.11.046
   Chen CF, 2015, HERZ, V40, P1070, DOI 10.1007/s00059-015-4325-0
   Chhatriwalla AK, 2013, JAMA-J AM MED ASSOC, V309, P1022, DOI 10.1001/jama.2013.1556
   Choi JH, 2015, J CARDIOL, V65, P324, DOI 10.1016/j.jjcc.2014.06.011
   Collet JP, 2012, NEW ENGL J MED, V367, P2100, DOI 10.1056/NEJMoa1209979
   Collins R, 2009, LANCET, V373, P1849, DOI 10.1016/S0140-6736(09)60503-1
   Colombo A, 2003, CIRCULATION, V108, P788, DOI 10.1161/01.CIR.0000086926.62288.A6
   Connolly SJ, 2009, NEW ENGL J MED, V361, P1139, DOI 10.1056/NEJMoa0905561
   Costa F, 2017, LANCET, V389, P1025, DOI 10.1016/S0140-6736(17)30397-5
   Cuisset T, 2009, EUROINTERVENTION, V5, P325, DOI 10.4244/51
   D'Ascenzo F, 2015, AM J CARDIOL, V115, P1185, DOI 10.1016/j.amjcard.2015.02.003
   De Luca L, 2018, EUR HEART J-CARD PHA, V4, P12, DOI 10.1093/ehjcvp/pvx034
   De Luca L, 2017, EUROINTERVENTION, V13, P459, DOI 10.4244/EIJ-D-17-00092
   De Luca L, 2015, AM J CARDIOL, V116, P660, DOI 10.1016/j.amjcard.2015.05.026
   Dewilde WJM, 2013, LANCET, V381, P1107, DOI 10.1016/S0140-6736(12)62177-1
   Doyle BJ, 2009, J AM COLL CARDIOL, V53, P2019, DOI 10.1016/j.jacc.2008.12.073
   Ducrocq G, 2017, AM HEART J, V186, P91, DOI 10.1016/j.ahj.2017.01.010
   Ducroq G, 2015, EUROINTERVENTION, V11, P737, DOI 10.4244/EIJY14M09_11
   Fitzmaurice DA, 2007, BRIT MED J, V335, P383, DOI 10.1136/bmj.39280.660567.55
   Gage BF, 2001, JAMA-J AM MED ASSOC, V285, P2864, DOI 10.1001/jama.285.22.2864
   Gargiulo G, 2017, CATHETER CARDIO INTE, V90, pE73, DOI 10.1002/ccd.26921
   Gargiulo G, 2017, CARDIOVASC DIAGN THE, V7, pS102, DOI 10.21037/cdt.2017.03.10
   Gibson CM, 2016, NEW ENGL J MED, V375, P2423, DOI 10.1056/NEJMoa1611594
   Giugliano RP, 2013, NEW ENGL J MED, V369, P2093, DOI 10.1056/NEJMoa1310907
   Granger CB, 2011, NEW ENGL J MED, V365, P981, DOI 10.1056/NEJMoa1107039
   Halvorsen S, 2017, EUR HEART J, V38, P1455, DOI 10.1093/eurheartj/ehw454
   Hart RG, 2000, J AM COLL CARDIOL, V35, P183, DOI 10.1016/S0735-1097(99)00489-1
   Healey JS, 2012, NEW ENGL J MED, V366, P120, DOI 10.1056/NEJMoa1105575
   Holmes DR, 2004, CIRCULATION, V109, P634, DOI 10.1161/01.CIR.0000112572.57794.22
   Hwang D, 2018, AM HEART J, V197, P103, DOI 10.1016/j.ahj.2017.11.013
   Iakovou I, 2005, JAMA-J AM MED ASSOC, V293, P2126, DOI 10.1001/jama.293.17.2126
   Ibanez B, 2018, KARDIOL POL, V76, P229, DOI 10.5603/KP.2018.0041
   Isted A, 2018, J PLAST RECONSTR AES, V71, P455, DOI 10.1016/j.bjps.2017.11.024
   James S, 2010, CIRCULATION, V122, P1056, DOI 10.1161/CIRCULATIONAHA.109.933796
   January CT, 2014, J AM COLL CARDIOL, V64, pE1, DOI [10.1016/j.jacc.2014.02.537, 10.1016/j.jacc.2014.03.022]
   Jensen MS, 2013, HAEMOPHILIA, V19, P403, DOI 10.1111/hae.12099
   Jolly SS, 2011, LANCET, V377, P1409, DOI 10.1016/S0140-6736(11)60404-2
   Kwok CS, 2014, OPEN HEART, V1, DOI 10.1136/openhrt-2013-000021
   Lamberts M, 2013, J AM COLL CARDIOL, V62, P981, DOI 10.1016/j.jacc.2013.05.029
   Lau DH, 2016, EUR HEART J, V37, P1573, DOI 10.1093/eurheartj/ehv375
   Lee SY, 2018, JACC-CARDIOVASC INTE, V11, P435, DOI 10.1016/j.jcin.2017.10.015
   Legrand V, 2014, EUROINTERVENTION, V10, P204, DOI 10.4244/EIJV10I2A34
   Lewis SR, 2018, COCHRANE DB SYST REV, DOI 10.1002/14651858.CD012584.pub2
   Li LX, 2017, LANCET, V390, P490, DOI 10.1016/S0140-6736(17)30770-5
   Lip GYH, 2010, STROKE, V41, P2731, DOI 10.1161/STROKEAHA.110.590257
   Lloyd-Jones DM, 2004, CIRCULATION, V110, P1042, DOI 10.1161/01.CIR.0000140263.20897.42
   Lopes RD, 2012, EUR HEART J, V33, P2044, DOI 10.1093/eurheartj/ehs012
   Mamas MA, 2012, HEART, V98, P303, DOI 10.1136/heartjnl-2011-300558
   McCarthy CP, 2017, EUR HEART J, V38, P3488, DOI 10.1093/eurheartj/ehx531
   Means Gregory, 2017, Curr Treat Options Cardiovasc Med, V19, P25, DOI 10.1007/s11936-017-0526-6
   Mehran R, 2011, CIRCULATION, V123, P2736, DOI 10.1161/CIRCULATIONAHA.110.009449
   Mehta SR, 2010, NEW ENGL J MED, V363, P930, DOI 10.1056/NEJMoa0909475
   Mehta SR, 2001, LANCET, V358, P527, DOI 10.1016/S0140-6736(01)05701-4
   Moscucci M, 2003, EUR HEART J, V24, P1815, DOI 10.1016/S0195-668X(03)00485-8
   Murali-Krishnan R, 2015, OPEN HEART, V2, DOI 10.1136/openhrt-2015-000294
   Ndrepepa G, 2014, CATHETER CARDIO INTE, V83, P182, DOI 10.1002/ccd.25189
   Ndrepepa G, 2012, CIRCULATION, V125, P1424, DOI 10.1161/CIRCULATIONAHA.111.060871
   Nichols M, 2013, EUR HEART J, V34, P3028, DOI 10.1093/eurheartj/eht356
   OBRIEN JR, 1963, THROMB DIATH HAEMOST, V9, P120, DOI 10.1055/s-0038-1654966
   OBRIEN JR, 1968, LANCET, V1, P779
   Office for National Statistics (ONS), 2015, NAT POP PROJ 2014 BA
   Paikin JS, 2010, CIRCULATION, V121, P2067, DOI 10.1161/CIRCULATIONAHA.109.924944
   Palmerini T, 2017, EUR HEART J, V38, P1034, DOI 10.1093/eurheartj/ehw627
   Patel Manesh R, 2010, N Engl J Med, V362, P886, DOI 10.1056/NEJMoa0907272
   Perez-Gomez F, 2004, J AM COLL CARDIOL, V44, P1557, DOI 10.1016/j.jacc.2004.05.084
   Price MJ, 2011, JAMA-J AM MED ASSOC, V305, P1097, DOI 10.1001/jama.2011.290
   Rao SV, 2006, J AM COLL CARDIOL, V47, P809, DOI 10.1016/j.jacc.2005.09.060
   Rich MW, 2016, J AM GERIATR SOC, V64, P2185, DOI 10.1111/jgs.14576
   Roffi M, 2016, EUR HEART J, V37, P267, DOI 10.1093/eurheartj/ehv320
   Romagnoli E, 2012, J AM COLL CARDIOL, V60, P2481, DOI 10.1016/j.jacc.2012.06.017
   Rothwell PM, 2005, LANCET, V366, P1773, DOI 10.1016/S0140-6736(05)67702-1
   Rubboli A, 2007, CORONARY ARTERY DIS, V18, P193, DOI 10.1097/MCA.0b013e328012a964
   Sambola A, 2016, PLOS ONE, V11, DOI 10.1371/journal.pone.0147245
   Schulman S, 2005, J THROMB HAEMOST, V3, P692, DOI 10.1111/j.1538-7836.2005.01204.x
   Schulman S, 2010, J THROMB HAEMOST, V8, P202, DOI 10.1111/j.1538-7836.2009.03678.x
   Serruys PW, 2009, NEW ENGL J MED, V360, P961, DOI 10.1056/NEJMoa0804626
   SERRUYS PW, 1994, NEW ENGL J MED, V331, P489, DOI 10.1056/NEJM199408253310801
   Seto AH, 2010, JACC-CARDIOVASC INTE, V3, P751, DOI 10.1016/j.jcin.2010.04.015
   Shahzad A, 2014, LANCET, V384, P1849, DOI 10.1016/S0140-6736(14)60924-7
   Singh Raja B, 2002, Exp Clin Cardiol, V7, P40
   Steg PG, 2017, EUR HEART J-ACUTE CA, V6, P93, DOI 10.1177/2048872615610868
   Stegemann S, 2010, AGEING RES REV, V9, P384, DOI 10.1016/j.arr.2010.04.005
   Stone GW, 2006, NEW ENGL J MED, V355, P2203, DOI 10.1056/NEJMoa062437
   Stone GW, 2005, JAMA-J AM MED ASSOC, V294, P1215, DOI 10.1001/jama.294.10.1215
   Stone GW, 2004, NEW ENGL J MED, V350, P221, DOI 10.1056/NEJMoa032441
   Taggar JS, 2008, EUROPACE, V10, P1, DOI 10.1093/europace/eum223
   Tegn N, 2016, LANCET, V387, P1057, DOI 10.1016/S0140-6736(15)01166-6
   THEBAULT JJ, 1975, CLIN PHARMACOL THER, V18, P485
   THOMPSON RC, 1991, J AM COLL CARDIOL, V17, P1245, DOI 10.1016/S0735-1097(10)80130-5
   Thompson RC, 1996, J AM COLL CARDIOL, V27, P8, DOI 10.1016/0735-1097(95)00436-X
   Trenk D, 2012, J AM COLL CARDIOL, V59, P2159, DOI 10.1016/j.jacc.2012.02.026
   Urban P, 2015, NEW ENGL J MED, V373, P2038, DOI 10.1056/NEJMoa1503943
   Valgimigli M, 2015, LANCET, V385, P2465, DOI 10.1016/S0140-6736(15)60292-6
   Vanassche T, 2015, EUR HEART J, V36, P281, DOI 10.1093/eurheartj/ehu307
   VANSWIETEN JC, 1988, STROKE, V19, P604, DOI 10.1161/01.STR.19.5.604
   Varenne O, 2018, LANCET, V391, P41, DOI 10.1016/S0140-6736(17)32713-7
   Verdoia M, 2016, J THROMB HAEMOST, V14, P57, DOI 10.1111/jth.13177
   Verheugt FWA, 2011, JACC-CARDIOVASC INTE, V4, P191, DOI 10.1016/j.jcin.2010.10.011
   Wallentin L, 2009, NEW ENGL J MED, V361, P1045, DOI 10.1056/NEJMoa0904327
   Waltenberger J, 2008, NETH HEART J, V16, P115, DOI 10.1007/BF03086128
   Wang TY, 2008, AM HEART J, V155, P361, DOI 10.1016/j.ahj.2007.09.003
   Webster E, 2018, JAAPA-J AM ACAD PHYS, V31, P30, DOI 10.1097/01.JAA.0000529772.90897.d6
   Wiviott SD, 2007, NEW ENGL J MED, V357, P2001, DOI 10.1056/NEJMoa0706482
   Yasuda Hiroshi, 2015, World J Crit Care Med, V4, P40, DOI 10.5492/wjccm.v4.i1.40
   Yusuf S, 2001, NEW ENGL J MED, V345, P494
NR 128
TC 5
Z9 5
U1 0
U2 4
PU AME PUBLISHING COMPANY
PI SHATIN
PA FLAT-RM C 16F, KINGS WING PLAZA 1, NO 3 KWAN ST, SHATIN, HONG KONG
   00000, PEOPLES R CHINA
SN 2223-3652
EI 2223-3660
J9 CARDIOVASC DIAGN THE
JI Cardiovisc. Diagn. Ther.
PD OCT
PY 2018
VL 8
IS 5
SI SI
BP 647
EP 662
DI 10.21037/cdt.2018.06.09
PG 16
WC Cardiac & Cardiovascular Systems
WE Science Citation Index Expanded (SCI-EXPANDED)
SC Cardiovascular System & Cardiology
GA GY5KO
UT WOS:000448614200008
PM 30498688
OA Green Published
DA 2023-05-13
ER

PT J
AU Alexopoulos, D
   Mpahara, A
   Kassimis, G
AF Alexopoulos, Dimitrios
   Mpahara, Aikaterini
   Kassimis, George
TI Omitting aspirin in PCI patients: Myth or reality?
SO CARDIOVASCULAR DRUGS AND THERAPY
LA English
DT Review
DE Aspirin; Percutaneous coronary intervention; Anticoagulation; Dual
   antiplatelet therapy
ID PERCUTANEOUS CORONARY INTERVENTION; DUAL ANTIPLATELET THERAPY;
   DRUG-ELUTING STENTS; COLLABORATIVE METAANALYSIS; ANTITHROMBOTIC THERAPY;
   ATRIAL-FIBRILLATION; CLINICAL-OUTCOMES; P2Y(12) RECEPTOR; CLOPIDOGREL;
   PLATELET
AB In the current era of percutaneous coronary intervention (PCI), with the use of contemporary drug-eluting stents, refined techniques, and adjunctive pharmacotherapy, the role of aspirin peri-PCI remains undisputable. Beyond the initial period, dual antiplatelet therapy (DAPT) consisting of aspirin and a P2Y(12) receptor inhibitor for 6 months in stable coronary artery disease and 12 months in acute coronary syndromes is the standard of care. However, concerns regarding bleeding adverse events caused by aspirin have led to shortened DAPT duration or even omission of aspirin. Aspirin free-strategies have been increasingly encountered in several studies and showed a significant reduction in bleeding events, without any sign of increased ischemic risk. Individualization of DAPT duration particularly in high bleeding risk patients appears therefore mandatory, making aspirin not necessary in several cases. Moreover, recent randomized trials have shed light on how to treat PCI patients in the presence of concomitant anticoagulant treatment with P2Y(12) monotherapy and excluding aspirin. These aspirin-free strategies have been proved safer than the "older" standard triple antithrombotic treatment, without compromising safety. Ongoing studies may further dispel the myths and establish real facts regarding post-PCI-tailored treatment with or without aspirin.
C1 [Alexopoulos, Dimitrios; Mpahara, Aikaterini] Natl & Kapodistrian Univ Athens, Dept Cardiol 2, Attikon Univ Hosp, Sch Med, Rimini 1, Athens 12462, Greece.
   [Kassimis, George] Aristotle Univ Thessaloniki, Dept Cardiol 2, Hippokrat Hosp, Sch Med, Thessaloniki, Greece.
C3 Athens Medical School; National & Kapodistrian University of Athens;
   University Hospital Attikon; Aristotle University of Thessaloniki
RP Alexopoulos, D (通讯作者)，Natl & Kapodistrian Univ Athens, Dept Cardiol 2, Attikon Univ Hosp, Sch Med, Rimini 1, Athens 12462, Greece.
EM dalex@med.uoa.gr
OI KASSIMIS, GEORGE/0000-0003-4485-5054
CR Alexopoulos D, 2017, CARDIOVASC DRUG THER, V31, P319, DOI 10.1007/s10557-017-6730-5
   Angiolillo DJ, 2018, CIRCULATION, V138, P527, DOI 10.1161/CIRCULATIONAHA.118.034722
   Armstrong PCJ, 2011, J THROMB HAEMOST, V9, P552, DOI 10.1111/j.1538-7836.2010.04160.x
   Baber U, 2016, AM HEART J, V182, P125, DOI 10.1016/j.ahj.2016.09.006
   Baigent C, 2002, BMJ-BRIT MED J, V324, P71, DOI 10.1136/bmj.324.7329.71
   Basili S, 2014, CIRC-CARDIOVASC INTE, V7, P577, DOI 10.1161/CIRCINTERVENTIONS.113.001197
   Bianco M, 2019, MINERVA CARDIOANGIOL, V67, P94, DOI 10.23736/S0026-4725.19.04787-X
   Bianco M, 2016, CIRC-CARDIOVASC INTE, V9, DOI 10.1161/CIRCINTERVENTIONS.115.002896
   Cannon CP, 2017, NEW ENGL J MED, V377, P1513, DOI 10.1056/NEJMoa1708454
   Capodanno D, 2018, NAT REV CARDIOL, V15, P480, DOI 10.1038/s41569-018-0049-1
   Chang GSW, 2018, J AM COLL CARDIOL, V71, P1212, DOI 10.1016/S0735-1097(18)31753-4
   Collins R, 2009, LANCET, V373, P1849, DOI 10.1016/S0140-6736(09)60503-1
   Dewilde WJM, 2013, LANCET, V381, P1107, DOI 10.1016/S0140-6736(12)62177-1
   Gibson CM, 2016, NEW ENGL J MED, V375, P2423, DOI 10.1056/NEJMoa1611594
   Gravinese C, 2017, HOSP PRACT RES, V2, P94, DOI DOI 10.15171/HPR.2017.24
   Hahn JY, 2019, JAMA-J AM MED ASSOC, V321, P2428, DOI 10.1001/jama.2019.8146
   Hall P, 1996, CIRCULATION, V93, P215, DOI 10.1161/01.CIR.93.2.215
   Ibanez B, 2018, KARDIOL POL, V76, P229, DOI 10.5603/KP.2018.0041
   January CT, 2019, J AM COLL CARDIOL, V74, P104, DOI [10.1161/CIR.0000000000000665, 10.1016/j.jacc.2019.01.011]
   Kassimis G, 2019, CURR VASC PHARMACOL, V17, P326, DOI 10.2174/1570161116666180604100220
   Kenaan M, 2013, J AM COLL CARDIOL, V62, P2083, DOI 10.1016/j.jacc.2013.08.1625
   Kim C, 2019, AM HEART J, V212, P45, DOI 10.1016/j.ahj.2019.02.015
   Lee H, 2017, AM HEART J, V185, P17, DOI 10.1016/j.ahj.2016.12.001
   Leon MB, 1998, NEW ENGL J MED, V339, P1665, DOI 10.1056/NEJM199812033392303
   Leonardi S, 2019, BMJ OPEN, V9, DOI 10.1136/bmjopen-2018-026053
   Levine GN, 2011, CIRCULATION, V124, pE574, DOI 10.1161/CIR.0b013e31823ba622
   Lip GYH, 2019, EUROPACE, V21, P192, DOI 10.1093/europace/euy174
   Lopes RD, 2019, JAMA CARDIOL, V4, P747, DOI 10.1001/jamacardio.2019.1880
   Lopes RD, 2019, NEW ENGL J MED, V380, P1509, DOI 10.1056/NEJMoa1817083
   Mantis C, 2019, THROMB RES, V176, P133, DOI 10.1016/j.thromres.2019.02.022
   Matsumura-Nakano Y, 2019, CIRCULATION, V139, P604, DOI 10.1161/CIRCULATIONAHA.118.036768
   Mayer K, 2014, J AM COLL CARDIOL, V64, P863, DOI 10.1016/j.jacc.2014.05.049
   Miyazaki Y, 2017, NAT REV CARDIOL, V14, P294, DOI 10.1038/nrcardio.2017.12
   Neumann FJ, 2019, EUR HEART J, V40, P87, DOI 10.1093/eurheartj/ehy394
   Ohman EM, 2017, LANCET, V389, P1799, DOI 10.1016/S0140-6736(17)30751-1
   Park TK, 2016, CIRC-CARDIOVASC INTE, V9, DOI 10.1161/CIRCINTERVENTIONS.115.002816
   Rossini R, 2017, CIRC-CARDIOVASC INTE, V10, DOI 10.1161/CIRCINTERVENTIONS.116.004368
   Rupprecht HJ, 1998, CIRCULATION, V97, P1046, DOI 10.1161/01.CIR.97.11.1046
   Scavone M, 2016, EUR HEART J, V37, P3347, DOI 10.1093/eurheartj/ehv551
   Serruys PW, 2019, EUR HEART J, V40, P2595, DOI 10.1093/eurheartj/ehz453
   Stone GW, 2013, LANCET, V382, P614, DOI 10.1016/S0140-6736(13)61170-8
   Stuckey TD, 2017, JACC-CARDIOVASC INTE, V10, P1607, DOI 10.1016/j.jcin.2017.05.059
   ten Berg JM, 2002, THROMB RES, V105, P385, DOI 10.1016/S0049-3848(02)00040-3
   Urban P, 2015, NEW ENGL J MED, V373, P2038, DOI 10.1056/NEJMoa1503943
   Valgimigli M, 2019, ACC 2019 MARCH 17 NE
   Valgimigli M, 2015, J AM COLL CARDIOL, V65, P805, DOI 10.1016/j.jacc.2014.11.053
   Varenne O, 2018, LANCET, V391, P41, DOI 10.1016/S0140-6736(17)32713-7
   Vranckx P, 2019, LANCET, V394, P1335, DOI 10.1016/S0140-6736(19)31872-0
   Vranckx P, 2018, LANCET, V392, P940, DOI 10.1016/S0140-6736(18)31858-0
   Watanabe H, 2019, JAMA-J AM MED ASSOC, V321, P2414, DOI 10.1001/jama.2019.8145
   Watanabe H, 2015, PLOS ONE, V10, DOI 10.1371/journal.pone.0124314
   Yano M, 2015, INT J CARDIOL, V199, P296, DOI 10.1016/j.ijcard.2015.06.023
NR 52
TC 4
Z9 4
U1 0
U2 3
PU SPRINGER
PI DORDRECHT
PA VAN GODEWIJCKSTRAAT 30, 3311 GZ DORDRECHT, NETHERLANDS
SN 0920-3206
EI 1573-7241
J9 CARDIOVASC DRUG THER
JI Cardiovasc. Drugs Ther.
PD DEC
PY 2019
VL 33
IS 6
BP 711
EP 724
DI 10.1007/s10557-019-06916-7
PG 14
WC Cardiac & Cardiovascular Systems; Pharmacology & Pharmacy
WE Science Citation Index Expanded (SCI-EXPANDED)
SC Cardiovascular System & Cardiology; Pharmacology & Pharmacy
GA KI7LD
UT WOS:000511530400010
PM 31811419
DA 2023-05-13
ER

PT J
AU Hamilton-Craig, C
   Fifoot, A
   Hansena, M
   Pincus, M
   Chan, J
   Walters, DL
   Branch, KR
AF Hamilton-Craig, Christian
   Fifoot, Allison
   Hansena, Mark
   Pincus, Matthew
   Chan, Jonathan
   Walters, Darren L.
   Branch, Kelley R.
TI Diagnostic performance and cost of CT angiography versus stress ECG - A
   randomized prospective study of suspected acute coronary syndrome chest
   pain in the emergency department (CT-COMPARE)
SO INTERNATIONAL JOURNAL OF CARDIOLOGY
LA English
DT Article
DE Coronary CT; Exercise ECG; Diagnostic performance; Acute coronary
   syndrome
ID COMPUTED TOMOGRAPHIC ANGIOGRAPHY; DECISION-ANALYTIC MODEL; NEW-ZEALAND
   GUIDELINES; ARTERY-DISEASE; LOW-RISK; TRIAL; INDIVIDUALS; AUSTRALIA;
   ACCURACY; STANDARD
AB Background: Coronary CT angiography (CCTA) has high sensitivity, with 3 recent randomized trials favorably comparing CCTA to standard-of-care. Comparison to exercise stress ECG (ExECG), the most available and least expensive standard-of-care worldwide, has not been systematically tested.
   Methods: CT-COMPARE was a randomized, single-center trial of low-intermediate risk chest pain subjects undergoing CCTA or ExECG after the first negative troponin. From March 2010 to April 2011, 562 patients randomized to either dual-source CCTA (n = 322) or ExECG (n = 240). Primary endpoints were diagnostic performance for ACS, and hospital cost at 30 days. Secondary endpoints were time-to-discharge, admission rates, and downstream resource utilization.
   Results: ACS occurred in 24 (4%) patients. ExECG had 213 negative studies and 27 (26%) positive studies for ACS with sensitivity of 83% [95% CI: 36, 99.6%], specificity of 91% [CI: 86, 94%], and ROC AUC of 0.87 [CI: 0.70, 1]. CCTA (>50% stenosis considered positive) had 288 negative studies and 18/35 (51%) positive studies with a sensitivity of 100% [CI: 81.5, 100], specificity of 94% [CI: 91.2, 96.7%], and ROC of 0.97 [CI: 0.92, 1.0; p = 0.2]. Despite CCTA having higher odds of downstream testing (OR 2.0), 30 day per-patient cost was significantly lower for CCTA ($2193 vs $2704, p < 0.001). Length of stay for CCTA was significantly reduced (13.5 h [95% CI: 11.2-15.7], ExECG 19.7 h [95% CI: 17.4-22.1], p < 0.0005), which drove the reduction in cost. No patient had post-discharge cardiovascular events at 30 days.
   Conclusions: CCTA had improved diagnostic performance compared to ExECG, combined with 35% relative reduction in length-of-stay, and 20% reduction in hospital costs. These data lend further evidence that CCTA is useful as a first line assessment in emergency department chest pain. (C) 2014 The Authors. Published by Elsevier Ireland Ltd.
C1 [Hamilton-Craig, Christian; Fifoot, Allison; Hansena, Mark; Pincus, Matthew; Chan, Jonathan; Walters, Darren L.] Prince Charles Hosp, Heart & Lung Inst, Brisbane, Qld, Australia.
   [Hamilton-Craig, Christian; Walters, Darren L.] Univ Queensland, Brisbane, Qld, Australia.
   [Chan, Jonathan] Griffith Univ, Populat & Social Hlth Res Program, Nathan, Qld 4111, Australia.
   [Hamilton-Craig, Christian; Branch, Kelley R.] Univ Washington, Seattle, WA 98195 USA.
C3 Prince Charles Hospital; University of Queensland; Griffith University;
   University of Washington; University of Washington Seattle
RP Hamilton-Craig, C (通讯作者)，Prince Charles Hosp, Heart & Lung Inst, Brisbane, Qld, Australia.
RI Walters, Darren L/A-7069-2011; Hamilton-Craig, Christian/E-8225-2010
OI Chan, Jonathan/0000-0002-3224-5753; Hamilton-Craig,
   Christian/0000-0001-7702-7234; Branch, Kelley/0000-0003-2362-6498
FU Queensland Emergency Medicine Research Foundation [QEMRF-EMSS-2009-022];
   Smart Futures Fellowship Early Career Grant (Queensland State
   Government) [ISF783]; Washington-Queensland Trans-Pacific Fellowship
   fund; National Center for Research Resources (NCRR), a component of the
   National Institutes of Health (NIH) [5KL2RR025015-02]; NIH Roadmap for
   Medical Research
FX The study was supported by grants from 1) the Queensland Emergency
   Medicine Research Foundation (#QEMRF-EMSS-2009-022), 2) the Smart
   Futures Fellowship Early Career Grant (Queensland State Government
   #ISF783), 3) the Washington-Queensland Trans-Pacific Fellowship fund and
   4) Grant Number 5KL2RR025015-02 from the National Center for Research
   Resources (NCRR), a component of the National Institutes of Health (NIH)
   and NIH Roadmap for Medical Research. The grant bodies had no input on
   study design, data analysis or writing.
CR [Anonymous], 2006, MED J AUSTRALIA, V184, pS9
   Arbab-Zadeh A, 2012, J AM COLL CARDIOL, V59, P379, DOI 10.1016/j.jacc.2011.06.079
   Aroney CN, 2003, MED J AUSTRALIA, V178, P370, DOI 10.5694/j.1326-5377.2003.tb05252.x
   Branch KR, 2012, ACAD RADIOL, V19, P265, DOI 10.1016/j.acra.2011.10.029
   Budoff MJ, 2008, J AM COLL CARDIOL, V52, P1724, DOI 10.1016/j.jacc.2008.07.031
   Burgers LT, 2014, INT J CARDIOL, V176, P980, DOI 10.1016/j.ijcard.2014.08.134
   Chew DP, 2011, HEART LUNG CIRC, V20, P487, DOI 10.1016/j.hlc.2011.03.008
   GIANROSSI R, 1989, CIRCULATION, V80, P87, DOI 10.1161/01.CIR.80.1.87
   Gibbons RJ, 2002, J AM COLL CARDIOL, V40, P1531, DOI 10.1016/S0735-1097(02)02164-2
   Goldstein JA, 2011, J AM COLL CARDIOL, V58, P1414, DOI 10.1016/j.jacc.2011.03.068
   Goodacre S, 2004, BRIT MED J, V328, P254, DOI 10.1136/bmj.37956.664236.EE
   Hamilton-Craig C., 2012, J CARDIOVASC COMPUT, V6, p4S
   Hansen M, 2010, HEART LUNG CIRC, V19, P213, DOI 10.1016/j.hlc.2010.01.004
   Hoffmann U, 2012, NEW ENGL J MED, V367, P299, DOI 10.1056/NEJMoa1201161
   Hulten E, 2013, J AM COLL CARDIOL, V61, P880, DOI 10.1016/j.jacc.2012.11.061
   Leschka S, 2009, EUR RADIOL, V19, P2896, DOI 10.1007/s00330-009-1618-9
   Liew GYH, 2011, HEART LUNG CIRC, V20, P425, DOI 10.1016/j.hlc.2010.12.008
   Litt HI, 2012, NEW ENGL J MED, V366, P1393, DOI 10.1056/NEJMoa1201163
   May JM, 2009, AM J ROENTGENOL, V193, P150, DOI 10.2214/AJR.08.2021
   Meijboom WB, 2007, AM J CARDIOL, V100, P1532, DOI 10.1016/j.amjcard.2007.06.061
   Parsonage WA, 2013, MED J AUSTRALIA, V199, P30, DOI 10.5694/mja12.11171
   Priest VL, 2011, JACC-CARDIOVASC IMAG, V4, P549, DOI 10.1016/j.jcmg.2011.03.008
   Salerno M, 2011, J AM COLL CARDIOL, V58, P1423, DOI 10.1016/j.jacc.2011.05.048
   Than M, 2012, J AM COLL CARDIOL, V59, P2091, DOI 10.1016/j.jacc.2012.02.035
   vantHof AWJ, 1997, LANCET, V350, P615, DOI 10.1016/S0140-6736(96)07120-6
   Vavere AL, 2011, RADIOLOGY, V261, P100, DOI 10.1148/radiol.11110537
NR 26
TC 81
Z9 82
U1 0
U2 3
PU ELSEVIER IRELAND LTD
PI CLARE
PA ELSEVIER HOUSE, BROOKVALE PLAZA, EAST PARK SHANNON, CO, CLARE, 00000,
   IRELAND
SN 0167-5273
EI 1874-1754
J9 INT J CARDIOL
JI Int. J. Cardiol.
PD DEC 20
PY 2014
VL 177
IS 3
BP 867
EP 873
DI 10.1016/j.ijcard.2014.10.090
PG 7
WC Cardiac & Cardiovascular Systems
WE Science Citation Index Expanded (SCI-EXPANDED)
SC Cardiovascular System & Cardiology
GA AU6EX
UT WOS:000345697200060
PM 25466568
DA 2023-05-13
ER

PT J
AU Smulyan, H
   Pinals, RS
   Pinals, L
   Villarreal, D
AF Smulyan, Harold
   Pinals, Robert S.
   Pinals, Lisa
   Villarreal, Daniel
TI Wireless: The Life and Death of Guglielmo Marconi
SO AMERICAN JOURNAL OF THE MEDICAL SCIENCES
LA English
DT Article
DE Radio; Heart disease; Italian Cardiology
AB With little training in physics, Guglielmo Marconi developed the invention that stunned the world by wirelessly connecting ships and continents. Ten years before his death, he sustained a myocardial infarction followed by unmistakable angina pectoris. His personality and unhappy family life limited his ability to cope with his disease and to deal with Italy's most respected physicians. But their descriptions of his diagnosis and management are surprisingly few. Poor record keeping, intentional news suppression of his failing health or limited medical opportunities could be the reason for this lack of information. He died in 1937 when the value of electrocardiograms and X-rays were recognized (he had neither), but therapeutic options were severely limited. To gain insight into his care, we compared contemporary Italian understanding of coronary heart disease to British and American teachings. When he died of an acute coronary syndrome, heart failure and dysrhythmias, he was attended only by medical staff, but by none of his large family.
C1 [Smulyan, Harold; Villarreal, Daniel] SUNY Upstate Med Univ, 90 Presidential Plaza, Syracuse, NY 13208 USA.
   [Pinals, Robert S.] Rutgers State Univ, Robert Wood Johnson Med Sch, New Brunswick, NJ USA.
   [Pinals, Lisa] Tufts Univ, Dept Elect & Comp Engn, Medford, MA 02155 USA.
C3 State University of New York (SUNY) System; State University of New York
   (SUNY) Upstate Medical Center; Rutgers State University New Brunswick;
   Rutgers State University Medical Center; Tufts University
RP Smulyan, H (通讯作者)，SUNY Upstate Med Univ, 90 Presidential Plaza, Syracuse, NY 13208 USA.
EM smulyanh@upstate.edu
CR [Anonymous], 1936, TIMES, P1
   Berti GB, 1998, FRUGONI CESARE DIZON, V50
   Frugoni C., 1934, LEZIONID CLIN MED
   Frugoni C., 1974, RICORDI E INCONTRI
   Marconi D., 1962, MY FATHER
   Osler WS, 1935, PRINCIPLES PRACTICE
   Pozzi A., 1947, COME LI HO VISITI LO
   Rl Cecil, 1937, TXB MED
   Sarkar TK, 2006, HISTORY OF WIRELESS, P1, DOI 10.1002/0471783021
   Weightman Gavin, 2003, SIGNOR MARCONIS MAGI
NR 10
TC 0
Z9 0
U1 0
U2 5
PU ELSEVIER SCIENCE INC
PI NEW YORK
PA 360 PARK AVE SOUTH, NEW YORK, NY 10010-1710 USA
SN 0002-9629
EI 1538-2990
J9 AM J MED SCI
JI Am. J. Med. Sci.
PD JUN
PY 2017
VL 353
IS 6
BP 511
EP 515
DI 10.1016/j.amjms.2016.12.022
PG 5
WC Medicine, General & Internal
WE Science Citation Index Expanded (SCI-EXPANDED)
SC General & Internal Medicine
GA EY1YK
UT WOS:000403764200006
PM 28641712
DA 2023-05-13
ER

PT J
AU Mehta, S
   Botelho, R
   Rodriguez, D
   Fernandez, FJ
   Ossa, MM
   Zhang, T
   Kostela, JC
   Reynbakh, O
   Falcao, B
   Velasquez, AH
   Oliveros, E
   Pena, C
AF Mehta, Sameer
   Botelho, Roberto
   Rodriguez, Daniel
   Fernandez, Francisco J.
   Ossa, Maria M.
   Zhang, Tracy
   Kostela, Jennifer C.
   Reynbakh, Olga
   Falcao, Breno
   Velasquez, Alicia Henao
   Oliveros, Estefania
   Pena, Camilo
TI A Tale of Two Cities: STEMI Interventions in Developed and Developing
   Countries and the Potential of Telemedicine to Reduce Disparities in
   Care
SO JOURNAL OF INTERVENTIONAL CARDIOLOGY
LA English
DT Article
ID ELEVATION MYOCARDIAL-INFARCTION; ACUTE CORONARY SYNDROME; 12-LEAD
   ELECTROCARDIOGRAM; TREATMENT DELAY; TIME; SYSTEMS; THROMBOLYSIS;
   MANAGEMENT; MORTALITY; AMBULANCE
AB Objectives: To utilize telemedicine as a foundation platform for creating population-based STEMI networks.
   Background: Disparate acute myocardial infarction (AMI) management occurs in developed and developing countries on account of differences in infrastructure resources. As a result, developed countries utilize primary percutaneous coronary intervention (PCI) and second- and third-generation thrombolytic therapy, in contrast to developing countries, which primarily rely on earlier-generation thrombolytic therapy and basic medical management. Reducing the vast gap in AMI care between developed and developing countries is an abysmally slow process.
   Methods: Remote access, telemedicine IT platforms, expert EKG interpretation, teleconsultation, and a strict quality assurance process are incorporated into a population-based AMI network.
   Results: Lumen Americas Telemedicine Infarct Network (LATIN) is an applied hub-and-spoke strategy, which creates a telemedicine-based STEMI management network across large populations. Primary PCI with targeted door-to-balloon times is the preferred strategy for the hub sites. Telemedicine-guided accurate EKG interpretation and teleconsultation are applied at the spoke sites. An integrated IT platform is used to navigate an effective prehospital triage system. The pilot phase has created 100 LATIN sites in Brazil and Colombia.
   Conclusion: Telemedicine provides an attractive strategy to reduce the gaps that presently exist in managing AMI in developed and developing countries. (J Interven Cardiol 2014;27:155-166)
C1 [Mehta, Sameer; Ossa, Maria M.; Zhang, Tracy; Velasquez, Alicia Henao] Univ Miami, Miller Sch Med, Miami, FL 33136 USA.
   [Mehta, Sameer; Ossa, Maria M.; Zhang, Tracy] Lumen Fdn, Miami, FL USA.
   [Botelho, Roberto] Lumen Fdn, Uberlandia, MG, Brazil.
   [Rodriguez, Daniel] Lumen Fdn, Medellin, Colombia.
   [Fernandez, Francisco J.; Falcao, Breno] Lumen Fdn, Sao Paulo, Brazil.
   [Kostela, Jennifer C.] Lumen Fdn, Queens, NY USA.
   [Reynbakh, Olga] Lumen Fdn, Moscow, Russia.
   [Oliveros, Estefania] Lumen Fdn, Philadelphia, PA USA.
   [Pena, Camilo] Lumen Fdn, San Antonio, TX USA.
C3 University of Miami
RP Mehta, S (通讯作者)，185 Shore Dr South, Miami, FL 33133 USA.
EM sameer.lumenglobal@gmail.com
RI Falcão, Breno/AAN-1248-2020
OI Falcão, Breno/0000-0003-4228-3451; Rodriguez, Daniel/0000-0002-5989-602X
CR Adams RJ, 2004, CIRCULATION, V110, P2512, DOI 10.1161/01.CIR.0000134791.68010.FA
   Amit G, 2007, INT J CARDIOL, V119, P355, DOI 10.1016/j.ijcard.2006.08.009
   Antman EM, 2008, CIRCULATION, V117, P296, DOI 10.1161/CIRCULATIONAHA.107.188209
   Ayrik C, 2006, ADV THER, V23, P244, DOI 10.1007/BF02850130
   Bhatt DL, 2013, NEW ENGL J MED, V368, P1446, DOI 10.1056/NEJMe1302670
   Brown JP, 2008, AM J CARDIOL, V101, P158, DOI 10.1016/j.amjcard.2007.07.082
   Brunetti ND, 2011, TELEMED E-HEALTH, V17, P727, DOI 10.1089/tmj.2011.0053
   Brunetti ND, 2010, EUR J CARDIOV PREV R, V17, P615, DOI 10.1097/HJR.0b013e328331f9e5
   Clemmensen P, 2010, J ELECTROCARDIOL, V43, P615, DOI 10.1016/j.jelectrocard.2010.06.012
   Solla DJF, 2013, CIRC-CARDIOVASC QUAL, V6, P9, DOI 10.1161/CIRCOUTCOMES.112.967505
   Gershlick AH, 2005, NEW ENGL J MED, V353, P2758, DOI 10.1056/NEJMoa050849
   Hailey David, 2004, J Telemed Telecare, V10 Suppl 1, P36, DOI 10.1258/1357633042614195
   Henry TD, 2006, J AM COLL CARDIOL, V47, P1339, DOI 10.1016/j.jacc.2005.05.101
   Herlitz J, 2010, INT J CARDIOL, V141, P236, DOI 10.1016/j.ijcard.2008.11.176
   Ilczak T, 2012, COMM COM INF SC, V329, P87
   Ingarfield Sharyn L, 2005, Emerg Med Australas, V17, P218
   Le May MR, 2003, CIRCULATION, V108, P2624, DOI 10.1161/01.CIR.0000097120.26062.FE
   McCabe JM, 2012, ARCH INTERN MED, V172, P864, DOI 10.1001/archinternmed.2012.945
   Mehta Sameer, 2012, Interv Cardiol Clin, V1, P479, DOI 10.1016/j.iccl.2012.06.001
   Morrison LJ, 2000, JAMA-J AM MED ASSOC, V283, P2686, DOI 10.1001/jama.283.20.2686
   Pan American Health Organization, 2009, BAS IND BROWS IND CO
   Pan American Health Organization/World Health Organization, 2012, HLTH INF AN HLTH SIT
   Rokos IC, 2006, AM HEART J, V152, P661, DOI 10.1016/j.ahj.2006.06.001
   Schoos MM, 2012, EUR HEART J-ACUTE CA, V1, P200, DOI 10.1177/2048872612455143
   Sejersten M, 2008, AM J CARDIOL, V101, P941, DOI 10.1016/j.amjcard.2007.11.038
   Steg PG, 2006, HEART, V92, P1378, DOI 10.1136/hrt.2006.101972
   Terkelsen CJ, 2005, EUR HEART J, V26, P770, DOI 10.1093/eurheartj/ehi100
   Thuresson M, 2008, AM HEART J, V156, P170, DOI 10.1016/j.ahj.2008.01.020
   Ting HH, 2008, CIRCULATION, V118, P1066, DOI 10.1161/CIRCULATIONAHA.108.190402
   Ting HH, 2007, CIRCULATION, V116, P729, DOI 10.1161/CIRCULATIONAHA.107.699934
   Welsh RC, 2012, J THROMB THROMBOLYS, V34, P126, DOI 10.1007/s11239-012-0697-7
NR 31
TC 7
Z9 7
U1 0
U2 9
PU WILEY-HINDAWI
PI LONDON
PA ADAM HOUSE, 3RD FL, 1 FITZROY SQ, LONDON, WIT 5HE, ENGLAND
SN 0896-4327
EI 1540-8183
J9 J INTERV CARDIOL
JI J. Interv. Cardiol.
PD APR
PY 2014
VL 27
IS 2
BP 155
EP 166
DI 10.1111/joic.12117
PG 12
WC Cardiac & Cardiovascular Systems
WE Science Citation Index Expanded (SCI-EXPANDED)
SC Cardiovascular System & Cardiology
GA AE1UA
UT WOS:000333754500009
PM 24697949
DA 2023-05-13
ER

PT J
AU Ashburn, NP
   Snavely, AC
   Allen, BR
   Christenson, RH
   Herrington, DM
   Hiestand, BC
   Miller, CD
   Stopyra, JP
   Mahler, SA
AF Ashburn, Nicklaus P.
   Snavely, Anna C.
   Allen, Brandon R.
   Christenson, Robert H.
   Herrington, David M.
   Hiestand, Brian C.
   Miller, Chadwick D.
   Stopyra, Jason P.
   Mahler, Simon A.
TI Monocyte chemoattractant protein-1 is not predictive of cardiac events
   in patients with non-low-risk chest pain
SO EMERGENCY MEDICINE JOURNAL
LA English
DT Article
DE cardiac care; acute coronary syndrome; acute myocardial infarct;
   diagnosis; chest
ID EMERGENCY-DEPARTMENT PATIENTS; ACCELERATED DIAGNOSTIC PATHWAYS; ACUTE
   CORONARY SYNDROMES; PLASMA-LEVELS; ATHEROSCLEROSIS; ASSOCIATION;
   MULTICENTER; PERFORMANCE; VALIDATION; GUIDELINES
AB Background Prior studies suggest monocyte chemoattractant protein-1 (MCP-1) may be useful for risk stratifying ED patients with chest pain. We hypothesise that MCP-1 will be predictive of 90-day major adverse cardiovascular events (MACEs) in non-low-risk patients. Methods A case-control study was nested within a prospective multicentre cohort (STOP-CP), which enrolled adult patients being evaluated for acute coronary syndrome at eight US EDs from 25 January 2017 to 06 September 2018. Patients with a History, ECG, Age, and Risk factor score (HEAR score) >= 4 or coronary artery disease (CAD), a non-ischaemic ECG, and non-elevated contemporary troponins at 0 and 3 hours were included. Cases were patients with 90-day MACE (all-cause death, myocardial infarction or revascularisation). Controls were patients without MACE selected with frequency matching using age, sex, race, and HEAR score or the presence of CAD. Serum MCP-1 was measured. Sensitivity and specificity were determined for cut-off points of 194 pg/mL, 200 pg/mL, 238 pg/mL and 281 pg/mL. Logistic regression adjusting for age, sex, race, and HEAR score/presence of CAD was used to determine the association between MCP-1 and 90-day MACE. A separate logistic model also included high-sensitivity troponin (hs-cTnT). Results Among 40 cases and 179 controls, there was no difference in age (p=0.90), sex (p=1.00), race (p=0.85), or HEAR score/presence of CAD (p=0.89). MCP-1 was similar in cases (median 191.9 pg/mL, IQR: 161.8-260.1) and controls (median 196.6 pg/mL, IQR: 163.0-261.1) (p=0.48). At a cut-off point of 194 pg/mL, MCP-1 was 50.0% (95% CI 33.8% to 66.2%) sensitive and 46.9% (95% CI 39.4% to 54.5%) specific for 90-day MACE. After adjusting for covariates, MCP-1 was not associated with 90-day MACE at any cut-off point (at 194 pg/mL, OR 0.88 (95% CI 0.43 to 1.79)). When including hs-cTnT in the model, MCP-1 was not associated with 90-day MACE at any cut-off point (at 194 pg/mL, OR 0.85 (95% CI 0.42 to 1.73)). Conclusion MCP-1 is not predictive of 90-day MACE in patients with non-low-risk chest pain.
C1 [Ashburn, Nicklaus P.; Snavely, Anna C.; Hiestand, Brian C.; Miller, Chadwick D.; Stopyra, Jason P.; Mahler, Simon A.] Wake Forest Sch Med, Dept Emergency Med, Winston Salem, NC 27157 USA.
   [Ashburn, Nicklaus P.; Herrington, David M.] Wake Forest Sch Med, Dept Cardiol, Winston Salem, NC 27157 USA.
   [Snavely, Anna C.] Wake Forest Sch Med, Dept Biostat & Data Sci, Winston Salem, NC 27157 USA.
   [Allen, Brandon R.] Univ Florida, Coll Med, Dept Emergency Med, Gainesville, FL USA.
   [Christenson, Robert H.] Univ Maryland, Sch Med, Dept Pathol, Baltimore, MD 21201 USA.
   [Mahler, Simon A.] Wake Forest Sch Med, Dept Epidemiol & Prevent & Implementat Sci, Winston Salem, NC 27157 USA.
C3 Wake Forest University; Wake Forest University; Wake Forest University;
   State University System of Florida; University of Florida; University
   System of Maryland; University of Maryland Baltimore; Wake Forest
   University
RP Ashburn, NP (通讯作者)，Wake Forest Sch Med, Dept Emergency Med, Winston Salem, NC 27157 USA.
EM N.Ashburn@wakehealth.edu
OI Ashburn, Nicklaus/0000-0002-3466-8813
FU Emergency Medicine Foundation - Roche Diagnostics
FX This project was funded by the Emergency Medicine Foundation. STOP--CP
   was funded by Roche Diagnostics.
CR Allen BR, 2021, CIRCULATION, V143, P1659, DOI 10.1161/CIRCULATIONAHA.120.049298
   [Anonymous], HUMAN CCL2 MCP 1 QUA
   Body R, 2020, EMERG MED J, V37, P8, DOI 10.1136/emermed-2019-208898
   Body R, 2017, EMERG MED J, V34, P349, DOI 10.1136/emermed-2016-205983
   Christenson E, 2013, CORONARY ARTERY DIS, V24, P698, DOI 10.1097/MCA.0000000000000047
   Christenson RH, 2017, J APPL LAB MED, V1, P544, DOI 10.1373/jalm.2016.022640
   de Lemos JA, 2003, CIRCULATION, V107, P690, DOI 10.1161/01.CIR.0000049742.68848.99
   de Lemos JA, 2007, J AM COLL CARDIOL, V50, P2117, DOI 10.1016/j.jacc.2007.06.057
   Deo R, 2004, J AM COLL CARDIOL, V44, P1812, DOI 10.1016/j.jacc.2004.07.047
   Fitzgerald RL, 2019, CLIN CHIM ACTA, V495, P522, DOI 10.1016/j.cca.2019.05.026
   Gonzalez-Quesada C, 2009, CURR ATHEROSCLER REP, V11, P131, DOI 10.1007/s11883-009-0021-y
   Gosling J, 1999, J CLIN INVEST, V103, P773, DOI 10.1172/JCI5624
   Greenslade JH, 2018, ANN EMERG MED, V71, P439, DOI 10.1016/j.annemergmed.2017.10.030
   Hollander JE, 2004, ANN EMERG MED, V44, P589, DOI 10.1016/j.annemergmed.2004.08.009
   Hoogeveen RC, 2005, ATHEROSCLEROSIS, V183, P301, DOI 10.1016/j.atherosclerosis.2005.03.007
   Jossi S, 2006, INTERN MED J, V36, P325, DOI 10.1111/j.1445-5994.2006.01073.x
   Mahler SA, 2018, CIRCULATION, V138, P2456, DOI 10.1161/CIRCULATIONAHA.118.036528
   Mahler Simon A, 2018, Crit Pathw Cardiol, V17, P105, DOI 10.1097/HPC.0000000000000140
   Mahler SA, 2015, CIRC-CARDIOVASC QUAL, V8, P195, DOI 10.1161/CIRCOUTCOMES.114.001384
   Mahler SA, 2013, INT J CARDIOL, V168, P795, DOI 10.1016/j.ijcard.2012.10.010
   Mitchell AM, 2006, ACAD EMERG MED, V13, P803, DOI 10.1197/j.aem.2006.03.553
   Mitchell AM, 2006, ANN EMERG MED, V47, P438, DOI 10.1016/j.annemergmed.2005.10.013
   NELKEN NA, 1991, J CLIN INVEST, V88, P1121, DOI 10.1172/JCI115411
   Schecter AD, 1997, J BIOL CHEM, V272, P28568, DOI 10.1074/jbc.272.45.28568
   SIMEL DL, 1991, J CLIN EPIDEMIOL, V44, P763, DOI 10.1016/0895-4356(91)90128-V
   Stopyra J, 2020, HEART, V106, P977, DOI 10.1136/heartjnl-2019-316426
   Stopyra JP, 2019, ACAD EMERG MED, V26, P41, DOI 10.1111/acem.13504
   Than M, 2014, EMERG MED AUSTRALAS, V26, P34, DOI 10.1111/1742-6723.12164
   THYGESEN K, 2018, J AM COLL CARDIOL, V72, P2231, DOI [DOI 10.1016/J.JACC.2018.08.1038, 10.1016/j.jacc.2018.08.1038]
   von Elm E, 2007, LANCET, V370, P1453, DOI 10.1016/S0140-6736(07)61602-X
NR 30
TC 0
Z9 0
U1 0
U2 0
PU BMJ PUBLISHING GROUP
PI LONDON
PA BRITISH MED ASSOC HOUSE, TAVISTOCK SQUARE, LONDON WC1H 9JR, ENGLAND
SN 1472-0205
EI 1472-0213
J9 EMERG MED J
JI Emerg. Med. J.
PD NOV
PY 2022
VL 39
IS 11
BP 853
EP 858
DI 10.1136/emermed-2021-211266
EA DEC 2021
PG 6
WC Emergency Medicine
WE Science Citation Index Expanded (SCI-EXPANDED)
SC Emergency Medicine
GA 5T7XX
UT WOS:000733805800001
PM 34933919
OA Green Accepted
DA 2023-05-13
ER

PT J
AU Xu, CB
   Dong, MY
   Sun, LZ
   Deng, YY
   Zhou, J
   Yuan, ZY
AF Xu, Chenbo
   Dong, Mengya
   Sun, Lizhe
   Deng, Yangyang
   Zhou, Juan
   Yuan, Zuyi
TI Sex differences in the impact of day/night distribution of ST-segment
   elevation myocardial infarction onset on in-hospital outcomes: findings
   from the Improving Care for Cardiovascular Disease in China-Acute
   Coronary Syndrome Project
SO SLEEP MEDICINE
LA English
DT Article
DE Myocardial infarction; Circadian rhythm; Sex differences; Outcomes
ID TIME-OF-DAY; CIRCADIAN VARIATION; RHYTHMS
AB Background: Circadian system plays an important role in cardiovascular health. Experimental studies have also identified sex differences in circadian system. We aim to explore the impact of sex on the association between symptom-onset pattern of STEMI and in-hospital adverse outcomes in Chinese population.
   Methods: Data were used from the Improving Care for Cardiovascular Disease in China-Acute Coronary Syndrome Project. 18271 STEMI patients undergoing primary percutaneous coronary intervention entered the study, including 14785 (80.9%) men and 3486 (19.1%) women. The outcomes included allcause mortality and a composite of major adverse cardiovascular and cerebrovascular events (MACCE) during hospitalization.
   Results: Most participants experienced STEMI onset during 06:00 h to noon, and there was no difference in onset pattern between men and women (p 1/4 0.582). Logistic regression showed that, after adjustment for cardiovascular risk factors, symptom onset time was significantly associated with in-hospital mortality in men, but not in women or the total population. The odds ratios (ORs) for male patients were 1.86 (95% CI 1.05 to 3.27) for midnight to 06:00 h, 1.58 (95% CI 0.95 to 2.64) for 06:00 h to noon, and 0.80 (95% CI 0.49 to 1.73) for 18:00 h to midnight as compared with STEMI presenting during noon to 18:00 h. But symptom onset time was not associated with MACCE in both sexes or the entire cohort.
   Conclusions: These findings show that STEMI onset time was independently associated with in-hospital mortality in male Chinese patients, indicating that sex should be taken into account in studying impact of circadian system on myocardial infarction. (c) 2022 The Authors. Published by Elsevier B.V. This is an open access article under the CC BY-NC-ND license (http://creativecommons.org/licenses/by-nc-nd/4.0/).
C1 [Xu, Chenbo; Sun, Lizhe; Deng, Yangyang; Zhou, Juan; Yuan, Zuyi] Xi An Jiao Tong Univ, Dept Cardiovasc Med, Affiliated Hosp 1, Xian, Shaanxi, Peoples R China.
   [Dong, Mengya] Shaanxi Prov Peoples Hosp, Dept Cardiovasc Med, Xian, Peoples R China.
   [Zhou, Juan] Key Lab Mol Cardiol Shaanxi Prov, Xian, Shaanxi, Peoples R China.
   [Yuan, Zuyi] Xi An Jiao Tong Univ, Key Lab Environm & Genes Related Dis, Minist Educ, Xian, Shaanxi, Peoples R China.
   [Deng, Yangyang; Zhou, Juan; Yuan, Zuyi] Xi An Jiao Tong Univ, Dept Cardiovasc Med, Affiliated Hosp 1, 277 Yanta West Rd, Xian 710061, Shaanxi, Peoples R China.
C3 Xi'an Jiaotong University; Xi'an Medical University; Xi'an Jiaotong
   University; Xi'an Jiaotong University
RP Deng, YY; Zhou, J; Yuan, ZY (通讯作者)，Xi An Jiao Tong Univ, Dept Cardiovasc Med, Affiliated Hosp 1, 277 Yanta West Rd, Xian 710061, Shaanxi, Peoples R China.
EM yangyang1122@mail.xjtu.edu.cn; Jzhou_xjtu@126.com;
   zuyiyuan@mail.xjtu.edu.cn
FU Pfizer
FX The Improving Care for Cardiovascular Disease in China (CCC) -ACS
   project is a program of the American Heart Association and the Chinese
   Society of Cardiology. The American Heart Association has been funded by
   Pfizer for quality improvement initiative through an independent grant
   for leaning and change. We acknowledge the contribution of all the
   investigators and hospitals participating in the CCC project. Chenbo Xu
   also wants to thank Dr. Mengge Zhou, Yueyan Xing and Dr. Fangzheng Lin
   for their valuable help.
CR Albackr HB, 2018, ANGIOLOGY, DOI [10.1177/0003319718797470.3319718797470, DOI 10.1177/0003319718797470.3319718797470]
   Alibhai FJ, 2015, CAN J CARDIOL, V31, P860, DOI 10.1016/j.cjca.2015.01.015
   Ammirati E, 2013, CIRC RES, V112, pE110, DOI 10.1161/CIRCRESAHA.112.300778
   Bailey M, 2014, FRONT NEUROENDOCRIN, V35, P111, DOI 10.1016/j.yfrne.2013.11.003
   Chen LH, 2015, FRONT PHARMACOL, V6, DOI 10.3389/fphar.2015.00071
   Cohen MC, 1997, AM J CARDIOL, V79, P1512, DOI 10.1016/S0002-9149(97)00181-1
   Crnko S, 2019, NAT REV CARDIOL, V16, P437, DOI 10.1038/s41569-019-0167-4
   Durgan DJ, 2010, CIRC RES, V106, P546, DOI 10.1161/CIRCRESAHA.109.209346
   Fournier S, 2012, AM HEART J, V163, P208, DOI 10.1016/j.ahj.2011.11.006
   Frangogiannis NG, 2012, CIRC RES, V110, P159, DOI 10.1161/CIRCRESAHA.111.243162
   Gami AS, 2005, NEW ENGL J MED, V352, P1206, DOI 10.1056/NEJMoa041832
   Hao YC, 2016, AM HEART J, V179, P107, DOI 10.1016/j.ahj.2016.06.005
   Holmes DR, 2010, CIRC-CARDIOVASC QUAL, V3, P382, DOI 10.1161/CIRCOUTCOMES.109.913343
   Kim HO, 2018, AM J CARDIOL, V121, P1279, DOI 10.1016/j.amjcard.2018.02.006
   Kondratova AA, 2012, NAT REV NEUROSCI, V13, P325, DOI 10.1038/nrn3208
   Mahmoud KD, 2015, CHRONOBIOL INT, V32, P468, DOI 10.3109/07420528.2014.992527
   Manfredini R, 2017, HEART FAIL CLIN, V13, P719, DOI 10.1016/j.hfc.2017.05.008
   MILLARCRAIG MW, 1978, LANCET, V1, P795
   Mogabgab O, 2012, CHRONOBIOL INT, V29, P1390, DOI 10.3109/07420528.2012.728658
   Montaigne D, 2018, LANCET, V391, P59, DOI 10.1016/S0140-6736(17)32132-3
   MULLER JE, 1985, NEW ENGL J MED, V313, P1315, DOI 10.1056/NEJM198511213132103
   Patel SR, 2019, ANN INTERN MED, V171, pITC81, DOI 10.7326/AITC201912030
   Peng H, 2021, ANN MED, V53, P247, DOI 10.1080/07853890.2020.1863457
   Portaluppi F, 2012, SLEEP MED REV, V16, P151, DOI 10.1016/j.smrv.2011.04.003
   RIDKER PM, 1990, CIRCULATION, V82, P897, DOI 10.1161/01.CIR.82.3.897
   Scheer FAJL, 1999, J BIOL RHYTHM, V14, P202, DOI 10.1177/074873099129000614
   Schloss MJ, 2016, EMBO MOL MED, V8, P937, DOI 10.15252/emmm.201506083
   Seneviratna A, 2015, PLOS ONE, V10, DOI 10.1371/journal.pone.0128526
   Kuniyoshi FHS, 2008, J AM COLL CARDIOL, V52, P343, DOI 10.1016/j.jacc.2008.04.027
   Skrlec I, 2021, J CARDIOVASC DEV DIS, V8, DOI 10.3390/jcdd8050053
   Takigawa M, 2012, CIRC J, V76, P2112, DOI 10.1253/circj.CJ-12-0213
   WILLICH SN, 1989, CIRCULATION, V80, P853, DOI 10.1161/01.CIR.80.4.853
NR 32
TC 0
Z9 0
U1 0
U2 0
PU ELSEVIER
PI AMSTERDAM
PA RADARWEG 29, 1043 NX AMSTERDAM, NETHERLANDS
SN 1389-9457
EI 1878-5506
J9 SLEEP MED
JI Sleep Med.
PD JUL
PY 2022
VL 95
BP 112
EP 119
DI 10.1016/j.sleep.2022.04.011
EA MAY 2022
PG 8
WC Clinical Neurology
WE Science Citation Index Expanded (SCI-EXPANDED)
SC Neurosciences & Neurology
GA 1V6NP
UT WOS:000806204400012
PM 35569328
OA hybrid
DA 2023-05-13
ER

PT J
AU Jackson, NR
   Zeigler, K
   Torrez, M
   Makino, Y
   Adolphi, NL
   Lathrop, S
   Decker, L
   Dvorscak, L
   Proe, L
   Paul, ID
   Zumwalt, R
   Jarrell, H
AF Jackson, Nicole R.
   Zeigler, Karen
   Torrez, Mary
   Makino, Yohsuke
   Adolphi, Natalie L.
   Lathrop, Sarah
   Decker, Lauren
   Dvorscak, Lauren
   Proe, Lori
   Paul, Ian D.
   Zumwalt, Ross
   Jarrell, Heather
TI New Mexico's COVID-19 Experience
SO AMERICAN JOURNAL OF FORENSIC MEDICINE AND PATHOLOGY
LA English
DT Article
DE COVID-19; forensic pathology; autopsy; Native American; New Mexico
ID CLINICAL DIAGNOSES; VIRUS; PATHOGENS
AB The 2019 novel coronavirus disease (COVID-19) has spread worldwide, infiltrating, infecting, and devastating communities in all locations of varying demographics. An overwhelming majority of published literature on the pathologic findings associated with COVID-19 is either from living clinical cohorts or from autopsy findings of those who died in a medical care setting, which can confound pure disease pathology. A relatively low initial infection rate paired with a high biosafety level enabled the New Mexico Office of the Medical Investigator to conduct full autopsy examinations on suspected COVID-19-related deaths. Full autopsy examination on the first 20 severe acute respiratory syndrome coronavirus 2-positive decedents revealed that some extent of diffuse alveolar damage in every death due to COVID-19 played some role. The average decedent was middle-aged, male, American Indian, and overweight with comorbidities that included diabetes, ethanolism, and atherosclerotic and/or hypertensive cardiovascular disease. Macroscopic thrombotic events were seen in 35% of cases consisting of pulmonary thromboemboli and coronary artery thrombi. In 2 cases, severe bacterial coinfections were seen in the lungs. Those determined to die with but not of severe acute respiratory syndrome coronavirus 2 infection had unremarkable lung findings.
C1 [Jackson, Nicole R.; Zeigler, Karen; Torrez, Mary; Adolphi, Natalie L.; Lathrop, Sarah; Decker, Lauren; Dvorscak, Lauren; Proe, Lori; Paul, Ian D.; Zumwalt, Ross; Jarrell, Heather] Univ New Mexico, Off Med Investigator, Albuquerque, NM 87131 USA.
   [Makino, Yohsuke] Univ Tokyo, Dept Forens Med, Tokyo, Japan.
   [Makino, Yohsuke] Chiba Univ, Dept Forens Radiol & Imaging, Chiba, Japan.
C3 University of New Mexico; University of Tokyo; Chiba University
RP Jackson, NR (通讯作者)，Cook Cty Med Examiners Off, 2121 W Harrison St, Chicago, IL 60612 USA.
EM NRJackson@salud.unm.edu; karen.m.zeigler@gmail.com; maryt37@gmail.com;
   ymakino-tky@umin.ac.jp; nadolphi@salud.unm.edu; slathrop@salud.unm.edu;
   ldecker@salud.unm.edu; LDvorsca@salud.unm.edu; lproe@salud.unm.edu;
   iandpaul@yahoo.com; rzumwalt@salud.unm.edu; hjarrell@salud.unm.edu
RI Jackson, Nicole R/HMD-3496-2023; Adolphi, Natalie Louise/AGR-8511-2022;
   Jackson, Nicole R/HLH-8034-2023
OI Jackson, Nicole R/0000-0003-1442-2610; Adolphi, Natalie
   Louise/0000-0002-4899-3801; 
CR Abu-Rumeileh S, 2021, J NEUROL, V268, P1133, DOI 10.1007/s00415-020-10124-x
   Ackermann M, 2020, NEW ENGL J MED, V383, P120, DOI 10.1056/NEJMoa2015432
   Almeida J D, 1967, J Gen Virol, V1, P175, DOI 10.1099/0022-1317-1-2-175
   Avadhanula V, 2006, J VIROL, V80, P1629, DOI 10.1128/JVI.80.4.1629-1636.2006
   Avadhanula V, 2007, J MED MICROBIOL, V56, P1133, DOI 10.1099/jmm.0.47086-0
   Barton LM, 2020, AM J CLIN PATHOL, V153, P725, DOI [10.1093/ajcp/aqaa062, 10.1093/AJCP/AQAA062]
   Bradley BT, 2020, LANCET, V396, P320, DOI 10.1016/S0140-6736(20)31305-2
   Brundage JF, 2006, LANCET INFECT DIS, V6, P303, DOI 10.1016/S1473-3099(06)70466-2
   Buja LM, 2020, CARDIOVASC PATHOL, V48, DOI 10.1016/j.carpath.2020.107233
   Centers for Disease Control and Prevention, NATL VITAL STAT REPO
   Centers for Disease Control and Prevention, CDC COVID DAT TRACK
   Cox MJ, 2020, LANCET MICROBE, V1, pE11, DOI 10.1016/S2666-5247(20)30009-4
   De Michele S, 2020, AM J CLIN PATHOL, V154, P748, DOI 10.1093/ajcp/aqaa156
   European Centre for Disease Prevention and Control, 2011, EV AUT PATH PATH FIN
   Fox SE, 2020, LANCET RESP MED, V8, P681, DOI 10.1016/S2213-2600(20)30243-5
   HAMRE D, 1966, P SOC EXP BIOL MED, V121, P190, DOI 10.3181/00379727-121-30734
   Kakol M, 2021, J RURAL HEALTH, V37, P197, DOI 10.1111/jrh.12451
   Kim D, 2020, JAMA-J AM MED ASSOC, V323, P2085, DOI 10.1001/jama.2020.6266
   Konopka KE, 2020, HISTOPATHOLOGY, V77, P570, DOI 10.1111/his.14180
   Konopka KE, 2020, CHEST, V158, pE99, DOI 10.1016/j.chest.2020.04.032
   Langford BJ, 2020, CLIN MICROBIOL INFEC, V26, P1622, DOI 10.1016/j.cmi.2020.07.016
   Martines RB, 2020, EMERG INFECT DIS, V26, P2005, DOI 10.3201/eid2609.202095
   MARTINEZMALDONADO M, 1991, CIRCULATION, V83, P1467, DOI 10.1161/01.CIR.83.4.1467
   MCINTOSH K, 1967, P NATL ACAD SCI USA, V57, P933, DOI 10.1073/pnas.57.4.933
   Morris DE, 2017, FRONT MICROBIOL, V8, DOI 10.3389/fmicb.2017.01041
   New Mexico Department of Health COVID-19 in New Mexico, STAT RAC ETHN BREA
   Paniz-Mondolfi A, 2020, J MED VIROL, V92, P699, DOI 10.1002/jmv.25915
   Poudel A, 2018, J DIABETES RES, V2018, DOI 10.1155/2018/2742565
   Rapkiewicz AV, 2020, ECLINICALMEDICINE, V24, DOI 10.1016/j.eclinm.2020.100434
   Reichard RR, 2020, ACTA NEUROPATHOL, V140, P1, DOI 10.1007/s00401-020-02166-2
   Roosen J, 2000, MAYO CLIN PROC, V75, P562, DOI 10.4065/75.6.562
   SARODE VR, 1993, HUM PATHOL, V24, P194, DOI 10.1016/0046-8177(93)90300-6
   Sauter JL, 2020, HISTOPATHOLOGY, V77, P915, DOI 10.1111/his.14201
   Schaefer IM, 2020, MODERN PATHOL, V33, P2104, DOI 10.1038/s41379-020-0595-z
   TYRRELL DAJ, 1965, BMJ-BRIT MED J, V1, P1467, DOI 10.1136/bmj.1.5448.1467
   World Health Organization, WHO COR DIS COVID 19
   Yan L, 2020, ARCH PATHOL LAB MED, V144, P1041, DOI 10.5858/arpa.2020-0217-SA
   Zhu N, 2020, NEW ENGL J MED, V382, P727, DOI 10.1056/NEJMoa2001017
NR 38
TC 4
Z9 4
U1 0
U2 13
PU LIPPINCOTT WILLIAMS & WILKINS
PI PHILADELPHIA
PA TWO COMMERCE SQ, 2001 MARKET ST, PHILADELPHIA, PA 19103 USA
SN 0195-7910
EI 1533-404X
J9 AM J FOREN MED PATH
JI Am. J. Forensic Med. Pathol.
PD MAR
PY 2021
VL 42
IS 1
BP 1
EP 8
DI 10.1097/PAF.0000000000000664
PG 8
WC Medicine, Legal; Pathology
WE Science Citation Index Expanded (SCI-EXPANDED)
SC Legal Medicine; Pathology
GA QH3OW
UT WOS:000618186600001
PM 33416234
OA Green Published
DA 2023-05-13
ER

PT J
AU Guddati, AK
   Joy, PS
   Kumar, G
AF Guddati, Achuta Kumar
   Joy, Parijat Saurav
   Kumar, Gagan
TI Analysis of outcomes of percutaneous coronary intervention in metastatic
   cancer patients with acute coronary syndrome over a 10-year period
SO JOURNAL OF CANCER RESEARCH AND CLINICAL ONCOLOGY
LA English
DT Article
DE Survival; Metastatic cancer; CAD; PCI; Outcomes
ID ELEVATION MYOCARDIAL-INFARCTION; MANAGEMENT; DISEASE
AB Background Early medical palliative care has been shown to improve overall survival of patients with metastatic cancer, but the role of cardiac surgical interventions in such patients is not clear. The limited life expectancy of these patients often poses a dilemma to clinicians and involves a detailed analysis of the risks and benefits of such interventions. This study examines the outcomes of percutaneous coronary intervention (PCI) in patients with metastatic cancer.
   Methods The National Inpatient Database of USA was used to identify patients aged >= 18 years who had a diagnosis of metastatic cancer and acute coronary syndrome (ACS) between 2000 and 2009 using ICD-9-CM codes. These were categorized into ST elevation myocardial infarction (STEMI) and non-ST elevation myocardial infarction (NSTEMI). The utilization of PCI was also identified using ICD-9-CM codes. The outcomes studied were in-hospital mortality, length of hospital stay and discharge disposition. The association between various outcomes and use of cardiac catheterization was assessed using multivariate regression models.
   Results There were 49,515 patients with metastatic disease who were discharged with a diagnosis of ACS. Of these, 15,964 had STEMI and 33,551 had NSTEMI. 3981 patients (24.9 %) with STEMI and 3209 patients (9.6 %) with NSTEMI received percutaneous coronary intervention. Caucasian male patients under age 65 years were more likely to receive PCI in the setting of an ACS. The hospital characteristics associated with higher use of PCI included academic affiliation, large bedsize, private for-profit hospitals and Midwestern and Western regions of USA. The adjusted odds of receiving PCI in this group of patient have gradually increased by 1.14 every year in last decade (95 % CI 1.11-1.16). The beneficial effect of PCI on in-hospital mortality has declined in NSTEMI such that by 2009, there was no significant difference between patients who received PCI and those who did not receive PCI. This has remained unchanged for STEMI patients.
   Conclusions In metastatic cancer patients with ACS, the rate of PCI has increased over the last decade. In the current era, metastatic cancer patients with NSTEMI may perform equally well without PCI in terms of in-hospital mortality. The decision to provide such care may be considered on an individual basis based on the extent of their medical comorbidity and tumor burden.
C1 [Guddati, Achuta Kumar] Suny Downstate Med Ctr, Div Hematol Oncol, 450 Clarkson Ave, Brooklyn, NY 11203 USA.
   [Joy, Parijat Saurav] Univ Iowa, Dept Internal Med, Univ Iowa Hosp & Clin, Iowa City, IA 52242 USA.
   [Kumar, Gagan] Phoebe Putney Mem Hosp, Dept Crit Care, Albany, GA 31701 USA.
C3 State University of New York (SUNY) System; State University of New York
   (SUNY) Downstate Medical Center; University of Iowa
RP Guddati, AK (通讯作者)，Suny Downstate Med Ctr, Div Hematol Oncol, 450 Clarkson Ave, Brooklyn, NY 11203 USA.
EM kumar.guddati@downstate.edu
CR Amsterdam EA, 2014, CIRCULATION, V130, P2354, DOI 10.1161/CIR.0000000000000133
   Cook MB, 2011, CANCER EPIDEM BIOMAR, V20, P1629, DOI 10.1158/1055-9965.EPI-11-0246
   Fryar Cheryl D, 2012, Natl Health Stat Report, P1
   Gaglia MA, 2011, AM J CARDIOL, V107, P675, DOI 10.1016/j.amjcard.2010.10.041
   Ganti Apar Kishor, 2011, Am J Clin Oncol, V34, P593, DOI 10.1097/COC.0b013e3181fe445b
   Group USCSW, 2014, US CANC STAT 1999 20
   Khakoo AY, 2008, NAT CLIN PRACT ONCOL, V5, P655, DOI 10.1038/ncponc1225
   LABIANCA R, 1982, TUMORI, V68, P505, DOI 10.1177/030089168206800609
   LEJONC JL, 1980, LANCET, V2, P692
   MANDEL EM, 1975, CANCER, V36, P1979, DOI 10.1002/cncr.2820360908
   O'Gara PT, 2013, CIRCULATION, V127, pE362, DOI 10.1161/CIR.0b013e3182742cf6
   Prosnitz RG, 2005, J CLIN ONCOL, V23, P7391, DOI 10.1200/JCO.2005.07.011
   Temel JS, 2010, NEW ENGL J MED, V363, P733, DOI 10.1056/NEJMoa1000678
   Velders MA, 2013, AM J CARDIOL, V112, P1867, DOI 10.1016/j.amjcard.2013.08.019
   Voskoboynik M, 2012, NEW ENGL J MED, V367, P1572, DOI 10.1056/NEJMc1209012
   Yeh ETH, 2006, ANNU REV MED, V57, P485, DOI 10.1146/annurev.med.57.121304.131240
   Yusuf SW, 2012, CLIN CARDIOL, V35, P443, DOI 10.1002/clc.22007
NR 17
TC 37
Z9 40
U1 0
U2 11
PU SPRINGER
PI NEW YORK
PA ONE NEW YORK PLAZA, SUITE 4600, NEW YORK, NY, UNITED STATES
SN 0171-5216
EI 1432-1335
J9 J CANCER RES CLIN
JI J. Cancer Res. Clin. Oncol.
PD FEB
PY 2016
VL 142
IS 2
BP 471
EP 479
DI 10.1007/s00432-015-2056-5
PG 9
WC Oncology
WE Science Citation Index Expanded (SCI-EXPANDED)
SC Oncology
GA DD8JR
UT WOS:000370173300014
PM 26498773
DA 2023-05-13
ER

PT J
AU ter Hoeve, N
   Sunamura, M
   Stam, HJ
   van Domburg, RT
   van den Berg-Emons, RJG
AF ter Hoeve, Nienke
   Sunamura, Madoka
   Stam, Henk J.
   van Domburg, Ron T.
   van den Berg-Emons, Rita J. G.
TI A secondary analysis of data from the OPTICARE randomized controlled
   trial investigating the effects of extended cardiac rehabilitation on
   functional capacity, fatigue, and participation in society
SO CLINICAL REHABILITATION
LA English
DT Article
DE Participation (WHO ICF); physical fitness; lifestyle change; acute
   coronary syndrome; behavioral
ID 6-MINUTE WALK TEST; CORONARY-ARTERY-DISEASE; PHYSICAL-ACTIVITY; SEVERITY
   SCALE; SEDENTARY TIME; INTERVENTION; ASSOCIATION; VALIDITY;
   EPIDEMIOLOGY; RELIABILITY
AB Objective: In this secondary analysis of data from the OPTICARE trial, we compared the effects of two behavioral interventions integrated into cardiac rehabilitation to standard rehabilitation with regard to functional capacity, fatigue, and participation in society. Design: This is a randomized controlled trial. Setting: This study was conducted in a cardiac rehabilitation setting. Subjects: A total of 740 patients with acute coronary syndrome were recruited for this study. Interventions: Patients were randomized to (1) three months of standard rehabilitation; (2) cardiac rehabilitation plus nine months after-care with face-to-face group lifestyle counseling; or (3) cardiac rehabilitation plus nine months after-care with individual lifestyle telephone counseling. Main measures: Functional capacity (6-minute walk test), fatigue (Fatigue Severity Scale), and participation in society (Utrecht Scale for Evaluation of Rehabilitation-Participation) were measured at randomization, 3, 12, and 18 months. Results: Additional face-to-face sessions resulted at 12 months in 12.49 m more on the 6-minute walk test compared to standard rehabilitation (P = .041). This difference was no longer present at 18 months. Prevalence of fatigue decreased from 30.2% at baseline to 11.9% at 18 months compared to an improvement from 37.3% to 24.9% after standard rehabilitation (between-group difference: odds ratio = 0.47; P = .010). The additional improvements in functional capacity seemed to be mediated by increases in daily physical activity. No mediating effects were found for fatigue. No additional improvements were seen for participation in society. Additional telephonic sessions did not result in additional intervention effects. Conclusion: Extending cardiac rehabilitation with a face-to-face behavioral intervention resulted in additional long-term improvements in fatigue and small improvements in functional capacity up to 12 months. A telephonic behavioral intervention provided no additional benefits.
C1 [ter Hoeve, Nienke; Sunamura, Madoka] Capri Cardiac Rehabil, Rotterdam, Netherlands.
   [ter Hoeve, Nienke; Stam, Henk J.; van den Berg-Emons, Rita J. G.] Erasmus MC, Dept Rehabil Med, POB 2040, NL-3000 CA Rotterdam, Netherlands.
   [van Domburg, Ron T.] Erasmus MC, Dept Cardiol, Rotterdam, Netherlands.
C3 Erasmus University Rotterdam; Erasmus MC; Erasmus University Rotterdam;
   Erasmus MC
RP ter Hoeve, N (通讯作者)，Erasmus MC, Dept Rehabil Med, POB 2040, NL-3000 CA Rotterdam, Netherlands.
EM n.terhoeve@erasmusmc.nl
OI van den Berg-Emons, Rita/0000-0001-6433-3398; ter Hoeve,
   Nienke/0000-0002-7447-3025
FU Capri Cardiac Rehabilitation Rotterdam (The Netherlands); Zilveren Kruis
   healthcare insurance company (The Netherlands)
FX The author(s) disclosed receipt of the following financial support for
   the research, authorship, and/or publication of this article: This
   investigator-initiated study was cofinanced by Capri Cardiac
   Rehabilitation Rotterdam (The Netherlands), who financed the
   face-to-face counseling intervention, and the Zilveren Kruis healthcare
   insurance company (The Netherlands), who financed the telephonic
   counseling intervention.
CR Balady GJ, 2007, CIRCULATION, V115, P2675, DOI 10.1161/CIRCULATIONAHA.106.180945
   Beatty AL, 2012, ARCH INTERN MED, V172, P1096, DOI 10.1001/archinternmed.2012.2198
   Bellet RN, 2012, PHYSIOTHERAPY, V98, P277, DOI 10.1016/j.physio.2011.11.003
   Brink E, 2005, QUAL LIFE RES, V14, P749, DOI 10.1007/s11136-004-0785-z
   Carr LJ, 2012, J OBES, V2012, DOI 10.1155/2012/460271
   Crapo RO, 2002, AM J RESP CRIT CARE, V166, P111, DOI 10.1164/rccm.166/1/111
   de Vries H, 2015, EUR HEART J, V36, P1519, DOI 10.1093/eurheartj/ehv111
   Gremeaux V, 2011, ARCH PHYS MED REHAB, V92, P611, DOI 10.1016/j.apmr.2010.11.023
   Heran BS, 2011, COCHRANE DB SYST REV, DOI [10.1002/14651858.CD001800.pub3, 10.1002/14651858.CD001800.pub2]
   Kulinski JP, 2014, MAYO CLIN PROC, V89, P1063, DOI 10.1016/j.mayocp.2014.04.019
   Learmonth YC, 2013, J NEUROL SCI, V331, P102, DOI 10.1016/j.jns.2013.05.023
   Merkies ISJ, 1999, NEUROLOGY, V53, P1648, DOI 10.1212/WNL.53.8.1648
   Mikkelsen Tatsiana, 2014, Dan Med J, V61, pA4919
   Moholdt T, 2011, INT J CARDIOL, V152, P388, DOI 10.1016/j.ijcard.2011.08.025
   Nadarajah M, 2017, EUR J PHYS REHAB MED, V53, P703, DOI 10.23736/S1973-9087.16.04388-4
   Nooijen CFJ, 2017, CLIN REHABIL, V31, P772, DOI 10.1177/0269215516657581
   Piepoli MF, 2010, EUR J CARDIOV PREV R, V17, P1, DOI 10.1097/HJR.0b013e3283313592
   Post MWM, 2012, DISABIL REHABIL, V34, P478, DOI 10.3109/09638288.2011.608148
   Prince SA, 2014, OBES REV, V15, P905, DOI 10.1111/obr.12215
   Puetz TW, 2006, SPORTS MED, V36, P767, DOI 10.2165/00007256-200636090-00004
   Revalidatiecommissie NVVC/NHS en projectgroep PAAHR, 2011, MULT RICHTL HARTR 20
   Rogers LQ, 2017, PSYCHO-ONCOLOGY, V26, P1901, DOI 10.1002/pon.4254
   Sasaki JE, 2011, J SCI MED SPORT, V14, P411, DOI 10.1016/j.jsams.2011.04.003
   Slaman J, 2014, ARCH PHYS MED REHAB, V95, P1646, DOI 10.1016/j.apmr.2014.05.011
   Sunamura M, 2017, NETH HEART J, V25, P618, DOI 10.1007/s12471-017-1039-3
   Sunamura M, 2013, NETH HEART J, V21, P324, DOI 10.1007/s12471-013-0422-y
   Sunamura M, 2018, HEART, V104, P430, DOI 10.1136/heartjnl-2017-311681
   Taylor C, 2016, BMJ OPEN, V6, DOI 10.1136/bmjopen-2016-011125
   ter Hoeve N, 2018, INT J CARDIOL, V255, P221, DOI 10.1016/j.ijcard.2017.12.015
   ter Hoeve N, 2015, ARCH PHYS MED REHAB, V96, P1110, DOI 10.1016/j.apmr.2015.01.019
   Twisk J, 2002, J CLIN EPIDEMIOL, V55, P329, DOI 10.1016/S0895-4356(01)00476-0
   Vale MJ, 2003, ARCH INTERN MED, V163, P2775, DOI 10.1001/archinte.163.22.2775
   Valko PO, 2008, SLEEP, V31, P1601, DOI 10.1093/sleep/31.11.1601
   van Geffen ME, 2015, J REHABIL MED, V47, P569, DOI 10.2340/16501977-1967
NR 34
TC 6
Z9 6
U1 0
U2 1
PU SAGE PUBLICATIONS LTD
PI LONDON
PA 1 OLIVERS YARD, 55 CITY ROAD, LONDON EC1Y 1SP, ENGLAND
SN 0269-2155
EI 1477-0873
J9 CLIN REHABIL
JI Clin. Rehabil.
PD AUG
PY 2019
VL 33
IS 8
BP 1355
EP 1366
DI 10.1177/0269215519842216
PG 12
WC Rehabilitation
WE Science Citation Index Expanded (SCI-EXPANDED)
SC Rehabilitation
GA IH1GR
UT WOS:000474239800009
PM 30983387
OA Green Published, hybrid
DA 2023-05-13
ER

PT J
AU de Oliveira, CPMS
   Stefano, JT
   Alvares-da-Silva, MR
AF Marques Souza de Oliveira, Claudia Pinto
   Stefano, Jose Tadeu
   Alvares-da-Silva, Mario Reis
TI Cardiovascular risk, atherosclerosis and metabolic syndrome after liver
   transplantation: a mini review
SO EXPERT REVIEW OF GASTROENTEROLOGY & HEPATOLOGY
LA English
DT Review
DE atherosclerosis; cardiovascular risk; diabetes mellitus; dyslipidemia;
   hypertension; immunosuppression; inappropriate diet; liver
   transplantation; metabolic syndrome; sedentary
ID CORONARY-HEART-DISEASE; NONALCOHOLIC STEATOHEPATITIS; HEPATITIS-C;
   EVENTS; RECIPIENTS; PREVALENCE; MANAGEMENT; METAANALYSIS; ASSOCIATION;
   PREDICTION
AB Liver transplantation is the standard of care for acute and chronic end-stage liver disease. Advances in medical therapy and surgical techniques have transformed the long-term survival of liver-transplant (LT) recipients. The prevalence of post-transplant cardiovascular complications has been rising with increased life expectancy after liver transplantation. Currently, deaths related to cardiovascular complications are one of the main causes of long-term mortality in LT recipients, as cardiovascular disease is the reason of 19-42% of non-liver-related mortality after transplant. On the other hand, metabolic syndrome is common among LT recipients before and after transplantation. In fact, their components (abdominal obesity, diabetes mellitus, hypertension and dyslipidemia) are often exacerbated by transplant-specific factors, such as immunosuppression, inappropriate diet, smoking and a sedentary lifestyle, and add a significant risk of developing atherosclerosis. These aspects are discussed in this article.
C1 [Marques Souza de Oliveira, Claudia Pinto; Stefano, Jose Tadeu] Univ Sao Paulo, Sch Med, Dept Gastroenterol, Clin Div,Hepatol Branch LIM 07, Sao Paulo, Brazil.
   [Alvares-da-Silva, Mario Reis] Univ Fed Rio Grande do Sul, Sch Med, Div Gastroenterol, Porto Alegre, RS, Brazil.
C3 Universidade de Sao Paulo; Universidade Federal do Rio Grande do Sul
RP de Oliveira, CPMS (通讯作者)，Univ Sao Paulo, Sch Med, Dept Gastroenterol, Clin Div,Hepatol Branch LIM 07, Sao Paulo, Brazil.
EM cpm@usp.br
RI STEFANO, JOSE TADEU/AGR-5605-2022; Oliveira, Claudia PMS/D-1216-2014;
   Stefano, José Tadeu/AAH-5419-2020; Stefano, Jose T/H-4792-2013;
   Alvares-da-Silva, Mario Reis/L-3910-2014
OI Stefano, José Tadeu/0000-0002-0218-1920; Alvares-da-Silva, Mario
   Reis/0000-0002-5001-246X
CR Afzali A, 2012, LIVER TRANSPLANT, V18, P29, DOI 10.1002/lt.22435
   Albeldawi M, 2012, LIVER TRANSPLANT, V18, P370, DOI 10.1002/lt.22468
   Alvares-da-Silva MR, 2012, J HEPATOL, V56, pS75, DOI 10.1016/S0168-8278(12)60186-X
   Anastacio LR, 2011, NUTRITION, V27, P931, DOI 10.1016/j.nut.2010.12.017
   Claes K, 2012, NEPHROL DIAL TRANSPL, V27, P850, DOI 10.1093/ndt/gfr238
   Coss E, 2011, LIVER TRANSPLANT, V17, P23, DOI 10.1002/lt.22140
   Desai S, 2010, LIVER INT, V30, P948, DOI 10.1111/j.1478-3231.2010.02274.x
   Everhart JE, 1998, LIVER TRANSPLANT SUR, V4, P285, DOI 10.1002/lt.500040402
   Grundy SM, 1998, CIRCULATION, V97, P1876, DOI 10.1161/01.CIR.97.18.1876
   Grundy SM, 2004, CIRCULATION, V110, P227, DOI 10.1161/01.CIR.0000133317.49796.0E
   Hanouneh IA, 2008, LIVER TRANSPLANT, V14, P1287, DOI 10.1002/lt.21524
   Hryniewiecka E, 2011, TRANSPL P, V43, P3029, DOI 10.1016/j.transproceed.2011.07.011
   Laish I, 2011, LIVER TRANSPLANT, V17, P15, DOI 10.1002/lt.22198
   Laryea M, 2007, LIVER TRANSPLANT, V13, P1109, DOI 10.1002/lt.21126
   Madhwal S, 2012, LIVER TRANSPLANT, V18, P1140, DOI 10.1002/lt.23508
   Miller LW, 2002, AM J TRANSPLANT, V2, P807, DOI 10.1034/j.1600-6143.2002.20902.x
   Munoz S J, 1995, Liver Transpl Surg, V1, P29
   MUNOZ SJ, 1991, TRANSPL P, V23, P1480
   Newsome PN, 2012, GUT, V61, P484, DOI 10.1136/gutjnl-2011-300886
   Oliveira CPMS, 2013, INT J CARDIOL, V164, P221, DOI 10.1016/j.ijcard.2011.07.016
   Pagadala M, 2009, LIVER TRANSPLANT, V15, P1662, DOI 10.1002/lt.21952
   Raval Z, 2011, J AM COLL CARDIOL, V58, P223, DOI 10.1016/j.jacc.2011.03.026
   Ridker PM, 2007, J AM COLL CARDIOL, V49, P2129, DOI 10.1016/j.jacc.2007.02.052
   Rike AH, 2008, CLIN TRANSPLANT, V22, P229, DOI 10.1111/j.1399-0012.2007.00779.x
   Segev DL, 2008, LIVER TRANSPLANT, V14, P512, DOI 10.1002/lt.21396
   Sheiner PA, 2000, TRANSPLANTATION, V69, P781
   Stravitz RT, 2011, CLIN LIVER DIS, V15, P821, DOI 10.1016/j.cld.2011.08.007
   Watt KD, 2011, LIVER TRANSPLANT, V17, pS38, DOI 10.1002/lt.22386
   Watt KDS, 2010, J HEPATOL, V53, P199, DOI 10.1016/j.jhep.2010.01.040
   Wilson PWF, 1998, CIRCULATION, V97, P1837, DOI 10.1161/01.CIR.97.18.1837
NR 30
TC 13
Z9 13
U1 0
U2 4
PU EXPERT REVIEWS
PI LONDON
PA UNITEC HOUSE, 3RD FL, 2 ALBERT PLACE, FINCHLEY CENTRAL, LONDON N3 1QB,
   ENGLAND
SN 1747-4124
J9 EXPERT REV GASTROENT
JI Expert Rev. Gastroenterol. Hepatol.
PD MAY
PY 2013
VL 7
IS 4
BP 361
EP 364
DI 10.1586/EGH.13.19
PG 4
WC Gastroenterology & Hepatology
WE Science Citation Index Expanded (SCI-EXPANDED)
SC Gastroenterology & Hepatology
GA 138YS
UT WOS:000318548700014
PM 23639094
DA 2023-05-13
ER

PT J
AU Casper, EA
   El Wakeel, LM
   Saleh, MA
   El-Hamamsy, MH
AF Casper, Eman Ahmed
   El Wakeel, Lamiaa Mohamed
   Saleh, Mohamed Ayman
   El-Hamamsy, Manal Hamed
TI Management of pharmacotherapy-related problems in acute coronary
   syndrome: Role of clinical pharmacist in cardiac rehabilitation unit
SO BASIC & CLINICAL PHARMACOLOGY & TOXICOLOGY
LA English
DT Article
DE cardiac rehabilitation; clinical pharmacist; drug-related problems;
   quality of life
ID SECONDARY PREVENTION; MYOCARDIAL-INFARCTION; MEDICATION ADHERENCE;
   AMERICAN-COLLEGE; HEART-DISEASE; INTERVENTION; THERAPY; ELEVATION;
   SERVICES; IMPACT
AB Acute coronary syndrome (ACS) is one of the leading causes of mortality worldwide and negatively impacts healthcare costs, productivity and quality of life. Polymorbidity and polypharmacy predispose ACS patients to medication discrepancies between cardiologist-prescribed medication and drug use by the patient, drug-related problems (DRPs) and inadequate drug adherence. This study aimed to evaluate the impact of clinical pharmacist-provided services on the outcome of ACS patients. This was a prospective, randomized, controlled study on ACS patients participating in a cardiac rehabilitation programme. Forty ACS patients were randomly assigned to either control group, who received standard medical care, or intervention group, who received standard medical care plus clinical pharmacist-provided services. Services included DRP management, clinical assessment and enforcing the patient education and adherence. For both groups, the following were assessed at baseline and after 3 months: DRPs, adherence (assessed by 8-item Morisky Adherence Questionnaire), patient's knowledge (assessed by Coronary Artery Disease Questionnaire), 36-Short Form Health Survey (SF-36), heart rate, systolic and diastolic blood pressure, low-density lipoprotein (LDL), total cholesterol (TC) and fasting blood glucose (FBG). After 3 months, there was a significant difference between the intervention and control groups in the per cent change of DRPs (median: -100 vs 5.882, P = 0.0001), patient's adherence score (median: 39.13 vs -14.58, P = 0.0001), knowledge score (median: 30.28 vs -5.196, P = 0.0001), SF-36 scores, heart rate (mean: -10.04 vs 6.791, P = 0.0001), diastolic blood pressure (mean: -17.87 vs 10.45, P = 0.0001), systolic blood pressure (mean: -16.22 vs 4.751, P = 0.0001), LDL (median: -25.73 vs -0.2538, P = 0.0071), TC (median: -14.62 vs 4.123, P = 0.0005) and FBG (median: -11.42 vs 5.422, P = 0.0098). Clinical pharmacists can play an important role as part of a cardiac rehabilitation team through patient education and interventions to minimize DRPs.
C1 [Casper, Eman Ahmed; El Wakeel, Lamiaa Mohamed] Ain Shams Univ, Dept Clin Pharm, Fac Pharm, Cairo, Egypt.
   [Saleh, Mohamed Ayman] Ain Shams Univ, Ain Shams Univ Hosp, Dept Cardiol, Cardiac Rehabil Unit,Fac Med, Cairo, Egypt.
   [El-Hamamsy, Manal Hamed] King Abdulaziz Univ, Dept Clin Pharm, Fac Pharm, Jeddah, Saudi Arabia.
C3 Egyptian Knowledge Bank (EKB); Ain Shams University; Egyptian Knowledge
   Bank (EKB); Ain Shams University; King Abdulaziz University
RP El Wakeel, LM (通讯作者)，Ain Shams Univ, Dept Clin Pharm, Fac Pharm, Cairo, Egypt.
EM lamywak@yahoo.com
RI Saleh, Mohamed ayman/AAF-3085-2021; Casper, Eman/D-2747-2019
OI Saleh, Mohamed ayman/0000-0001-8069-8581; Casper,
   Eman/0000-0003-3663-9351
CR Adams P, 2013, MYOCARDIAL INFARCTIO, P4
   Bandres MAA, 2013, INT J CLIN PHARM-NET, V35, P1083, DOI 10.1007/s11096-013-9824-6
   Alsabbagh MW, 2012, J CARDIOPULM REHABIL, V32, P394, DOI 10.1097/HCR.0b013e318272bbf2
   Altowaijri A, 2013, J MANAGE CARE PHARM, V19, P408, DOI 10.18553/jmcp.2013.19.5.408
   Amsterdam EA, 2014, J AM COLL CARDIOL, V64, P2713, DOI [10.1016/j.jacc.2014.10.011, 10.1161/CIR.0000000000000134, 10.1016/j.jacc.2014.09.017]
   Barnett MJ, 2009, J MANAGE CARE PHARM, V15, P18, DOI 10.18553/jmcp.2009.15.1.18
   Calvert SB, 2012, AM HEART J, V163, P657, DOI 10.1016/j.ahj.2012.01.019
   Connolly L, 1992, PHARM J S, V249, pR46
   de Oliveira DR, 2010, J MANAGE CARE PHARM, V16, P185, DOI 10.18553/jmcp.2010.16.3.185
   Dunn SP, 2015, J AM COLL CARDIOL, V66, P2129, DOI 10.1016/j.jacc.2015.09.025
   Eckel R. H., 2014, Journal of the American College of Cardiology, V63, P2960, DOI [10.1161/01.cir.0000437740.48606.d1, 10.1016/j.jacc.2013.11.003]
   Fawzy MS, 2017, BMC CARDIOVASC DISOR, V17, DOI 10.1186/s12872-016-0456-3
   Fernandez RS, 2008, INT J NURS PRACT, V14, P435, DOI 10.1111/j.1440-172X.2008.00717.x
   Geurts MME, 2015, J PHARM HEALTH SERV, V6, P171, DOI 10.1111/jphs.12104
   Ghisi GLD, 2015, HEART LUNG, V44, P474, DOI 10.1016/j.hrtlng.2015.09.004
   Ghisi GLD, 2013, EUR J PREV CARDIOL, V20, P291, DOI 10.1177/2047487312437061
   Hassan Y, 2013, J CLIN PHARM THER, V38, P97, DOI 10.1111/jcpt.12027
   Ho PM, 2014, JAMA INTERN MED, V174, P186, DOI 10.1001/jamainternmed.2013.12944
   Ho PM, 2009, CIRCULATION, V119, P3028, DOI 10.1161/CIRCULATIONAHA.108.768986
   Jaffray M, 2007, FAM PRACT, V24, P189, DOI 10.1093/fampra/cml075
   Kammer RT, 2004, AM J HEALTH-SYST PH, V61, P1593, DOI 10.1093/ajhp/61.15.1593
   Khdour MR, 2012, CURR CLIN PHARMACOL, V7, P276, DOI 10.2174/157488412803305795
   Milfred-Laforest SK, 2013, J CARD FAIL, V19, P354, DOI 10.1016/j.cardfail.2013.02.002
   O'Gara PT, 2013, J AM COLL CARDIOL, V61, P485, DOI [10.1016/j.jacc.2012.11.018, 10.1161/CIR.0b013e3182742c84]
   Odunaiya NA, 2015, BMC PUBLIC HEALTH, V15, DOI 10.1186/s12889-015-2028-3
   Piepoli MF, 2016, EUR HEART J, V37, P2315, DOI 10.1093/eurheartj/ehw106
   Ramachandran HJ, 2016, HEART LUNG, V45, P173, DOI 10.1016/j.hrtlng.2016.02.004
   Reibis R, 2014, CLIN CARDIOL, V37, P213, DOI 10.1002/clc.22241
   Rodgers GP, 2009, J AM COLL CARDIOL, V54, P1195, DOI 10.1016/j.jacc.2009.08.001
   Ruano-Ravina A, 2016, INT J CARDIOL, V223, P436, DOI 10.1016/j.ijcard.2016.08.120
   Sanjuan P, 2016, APPL PSYCHOL-HLTH WE, V8, P64, DOI 10.1111/aphw.12062
   SEGAL R, 1989, Journal of Pharmacy Technology, V5, P57
   Selim G, 2013, LANCET GLOB HEALTH, V1, pE72, DOI 10.1016/S2214-109X(13)70018-4
   Sharma Krishna Kumar, 2016, Indian Heart J, V68, P832, DOI 10.1016/j.ihj.2016.03.027
   St Peter WL, 2013, CURR OPIN NEPHROL HY, V22, P656, DOI 10.1097/MNH.0b013e328365b364
   Steg PG, 2012, EUR HEART J, V33, P2569, DOI 10.1093/eurheartj/ehs215
   Taveira Tracey H, 2006, Prev Cardiol, V9, P202, DOI 10.1111/j.1520-037X.2006.05339.x
   van den Bemt PMLA, 2000, DRUG SAFETY, V22, P321, DOI 10.2165/00002018-200022040-00005
   Ware J., 1994, SF 36 PHYS MENTAL HL
   Willoch K, 2012, INT J CLIN PHARM-NET, V34, P382, DOI 10.1007/s11096-012-9623-5
   Yusuf S, 2014, NEW ENGL J MED, V371, P818, DOI 10.1056/NEJMoa1311890
   Zhao SJ, 2015, INDIAN J PHARM SCI, V77, P306
NR 42
TC 8
Z9 10
U1 1
U2 4
PU WILEY
PI HOBOKEN
PA 111 RIVER ST, HOBOKEN 07030-5774, NJ USA
SN 1742-7835
EI 1742-7843
J9 BASIC CLIN PHARMACOL
JI Basic Clin. Pharmacol. Toxicol.
PD JUL
PY 2019
VL 125
IS 1
BP 44
EP 53
DI 10.1111/bcpt.13210
PG 10
WC Pharmacology & Pharmacy; Toxicology
WE Science Citation Index Expanded (SCI-EXPANDED)
SC Pharmacology & Pharmacy; Toxicology
GA IC9GW
UT WOS:000471290900006
PM 30739389
DA 2023-05-13
ER

PT J
AU Ross, ES
   Sakakibara, BM
   Mackay, MH
   Whitehurst, DGT
   Singer, J
   Toma, M
   Corbett, KK
   Van Spall, HGC
   Rutherford, K
   Gheorghiu, B
   Code, J
   Lear, SA
AF Ross, Emily S.
   Sakakibara, Brodie M.
   Mackay, Martha H.
   Whitehurst, David G. T.
   Singer, Joel
   Toma, Mustafa
   Corbett, Kitty K.
   Van Spall, Harriette G. C.
   Rutherford, Kimberly
   Gheorghiu, Bobby
   Code, Jillianne
   Lear, Scott A.
TI The Use of SMS Text Messaging to Improve the Hospital-to-Community
   Transition in Patients With Acute Coronary Syndrome (Txt2Prevent):
   Results From a Pilot Randomized Controlled Trial
SO JMIR MHEALTH AND UHEALTH
LA English
DT Article
DE SMS text messaging; mHealth; acute coronary syndrome; cardiovascular
   disease
ID ACUTE MYOCARDIAL-INFARCTION; QUALITY-OF-LIFE; MEDICATION ADHERENCE;
   HEART-DISEASE; CARDIOVASCULAR-DISEASE; FOLLOW-UP; HEALTH; OUTCOMES;
   RISK; INTERVENTIONS
AB Background: Acute coronary syndrome (ACS) is a leading cause of hospital admission in North America. Many patients with ACS experience challenges after discharge that impact their clinical outcomes and psychosocial well-being. SMS text messaging has the potential to provide support to patients during this postdischarge period.
   Objective: This study pilot tested a 60-day SMS text messaging intervention (Txt2Prevent) for patients with ACS. The primary objective was to compare self-management domains between usual care and usual care plus Txt2Prevent. The secondary objectives were to compare medication adherence, health-related quality of life, self-efficacy, and health care resource use between groups. The third objective was to assess the feasibility of the study protocol and the acceptability of the intervention.
   Methods: This was a randomized controlled trial with blinding of outcome assessors. We recruited 76 patients with ACS from St. Paul's Hospital in Vancouver, Canada, and randomized them to 1 of 2 groups within 7 days of discharge. The Txt2Prevent program included automated 1-way SMS text messages about follow-up care, self-management, and healthy living. Data were collected during the index admission and at 60 days after randomization. The primary outcome was measured with the Health Education Impact Questionnaire (heiQ). Other outcomes included the EQ-5D-5L, EQ-5D-5L Visual Analog Scale, a modified Sullivan Cardiac Self-Efficacy Scale, and Morisky Medication Adherence Scale scores, and self-reported health care resource use. Analyses of covariance were used to test the effect of group assignment on follow-up scores (controlling for baseline) and were considered exploratory in nature. Feasibility was assessed with descriptive characteristics of the study protocol. Acceptability was assessed with 2 survey questions and semistructured interviews.
   Results: There were no statistically significant differences between the groups for the heiQ domains (adjusted mean difference [Txt2Prevent minus usual care] for each domain-Health-directed activity: -0.13, 95% CI-0.39 to 0.13, P=.31; Positive and active engagement in life: 0.03, 95% CI-0.19 to 0.25, P=.76; Emotional distress: 0.04, 95% CI-0.22 to 0.29, P=.77; Self-monitoring and insight: -0.14, 95% CI-0.33 to 0.05, P=.15; Constructive attitudes and approaches: -0.10, 95% CI-0.36 to 0.17, P=.47; Skill technique and acquisition: 0.05, 95% CI-0.18 to 0.27, P=.69; Social integration and support: -0.12, 95% CI-0.34 to 0.10, P=.27; and Health services navigation: -0.05, 95% CI-0.29 to 0.19, P=.69). For the secondary outcomes, there were no statistically significant differences in adjusted analyses except in 1 self-efficacy domain (Total plus), where the Txt2Prevent group had lower scores (mean difference -0.36, 95% CI-0.66 to -0.50, P=.03). The study protocol was feasible, but recruitment took longer than expected. Over 90% (29/31 [94%]) of participants reported they were satisfied with the program.
   Conclusions: The Txt2Prevent study was feasible to implement; however, although exploratory, there were no differences between the 2 groups in adjusted analyses except for 1 self-efficacy domain. As the intervention appeared acceptable, there is potential in using SMS text messages in this context. The design of the intervention may need to be reconsidered to have more impact on outcome measures.
C1 [Ross, Emily S.; Lear, Scott A.] Simon Fraser Univ, Dept Biomed Physiol & Kinesiol, Burnaby, BC, Canada.
   [Sakakibara, Brodie M.] Univ British Columbia Okanagan, Ctr Chron Dis Prevent & Management, Kelowna, BC, Canada.
   [Sakakibara, Brodie M.] Univ British Columbia, Dept Occupat Sci & Occupat Therapy, Vancouver, BC, Canada.
   [Mackay, Martha H.] Univ British Columbia, Sch Nursing, Vancouver, BC, Canada.
   [Mackay, Martha H.; Singer, Joel] Ctr Hlth Evaluat & Outcome Sci, Vancouver, BC, Canada.
   [Whitehurst, David G. T.; Corbett, Kitty K.; Lear, Scott A.] Simon Fraser Univ, Fac Hlth Sci, Burnaby, BC, Canada.
   [Whitehurst, David G. T.] Vancouver Coastal Hlth Res Inst, Ctr Clin Epidemiol & Evaluat, Vancouver, BC, Canada.
   [Singer, Joel] Univ British Columbia, Sch Populat & Publ Hlth, Vancouver, BC, Canada.
   [Toma, Mustafa] Providence Hlth Care, Div Cardiol, Vancouver, BC, Canada.
   [Corbett, Kitty K.] Univ Waterloo, Sch Publ Hlth Sci, Waterloo, ON, Canada.
   [Van Spall, Harriette G. C.] McMaster Univ, Dept Med, Hamilton, ON, Canada.
   [Van Spall, Harriette G. C.] McMaster Univ, Dept Hlth Res Methods Evidence & Impact, Hamilton, ON, Canada.
   [Van Spall, Harriette G. C.] Populat Hlth Res Inst, Hamilton, ON, Canada.
   [Rutherford, Kimberly] Univ British Columbia, Dept Family Practice, Vancouver, BC, Canada.
   [Gheorghiu, Bobby] Canada Hlth Infoway, Toronto, ON, Canada.
   [Code, Jillianne] Univ British Columbia, Dept Curriculum & Pedag, Vancouver, BC, Canada.
   [Lear, Scott A.] St Pauls Hosp, Providence Hlth Care, Div Cardiol, Hlth Heart Program, B180-1081 Burrard St, Vancouver, BC V6Z 1Y6, Canada.
C3 Simon Fraser University; University of British Columbia; University of
   British Columbia Okanagan; University of British Columbia; University of
   British Columbia; Simon Fraser University; Vancouver Coastal Health
   Research Institute; University of British Columbia; University of
   Waterloo; McMaster University; McMaster University; Population Health
   Research Institute; University of British Columbia; University of
   British Columbia; St. Paul's Hospital
RP Lear, SA (通讯作者)，St Pauls Hosp, Providence Hlth Care, Div Cardiol, Hlth Heart Program, B180-1081 Burrard St, Vancouver, BC V6Z 1Y6, Canada.
EM slear@providencehealth.bc.ca
RI Code, Jillianne R/A-2273-2010
OI Code, Jillianne R/0000-0002-3096-1289; Van Spall, Harriette Gillian
   Christine/0000-0002-8370-4569; Mackay, Martha/0000-0002-0290-9715;
   Rutherford, Kimberly/0000-0002-1449-8298; Singer,
   Joel/0000-0002-7220-4382; Whitehurst, David/0000-0002-7890-6756
FU Canadian Institutes of Health Research (CIHR) through a Catalyst Grant
   for eHealth Innovations [316822]; CIHR; Michael Smith Foundation for
   Health Research (MSFHR) Scholar Award; MSFHR Scholar Award; CIHR
   Embedded Clinician Researcher Salary Award; Ontario Ministry of Health
   and LongTerm Care's Health System Research Fund
FX The study received funding from the Canadian Institutes of Health
   Research (CIHR) through a Catalyst Grant for eHealth Innovations
   (application number 316822) . ER was supported to do this work by a
   Canada Graduate Scholarships-Master's Program from CIHR. BS is supported
   by a Michael Smith Foundation for Health Research (MSFHR) Scholar Award.
   MM is supported by an MSFHR Scholar Award and a CIHR Embedded Clinician
   Researcher Salary Award. HV is supported by funding from CIHR and the
   Ontario Ministry of Health and LongTerm Care's Health System Research
   Fund. SL holds the Pfizer/Heart and Stroke Foundation Chair in
   Cardiovascular Research Prevention at St. Paul's Hospital, Vancouver,
   Canada. We acknowledge Mr Daniel Sheinin who was involved in the
   software development, Ms Nisa Onsel and Ms Joanna Mendell for
   randomizing study participants, Dr Terry Lee for his statistical advice,
   the EuroQol Group for their support with the online questionnaire
   (EQ5D5L) , Ms Anosha Afaq for her assistance with data entry, and
   members of the clinical advisory committee, including Ms Alyson
   HaganJohnson (patient partner) and Mr Leon Jung (community pharmacist) .
   We also thank the hospital staff who assisted with recruitment as well
   as our study participants. Use of the MMAS is protected by US copyright
   laws. Permission for use is required. A license agreement is available
   from Donald E. Morisky, ScD, ScM, MSPH, Professor, Department of
   Community Health Sciences, UCLA School of Public Health, 650 Charles E.
   Young Drive South, Los Angeles, CA 900951772, dmorisky@ucla.edu or
   dmorisky@gmail.com .
CR Adler AJ, 2017, COCHRANE DB SYST REV, DOI 10.1002/14651858.CD011851.pub2
   Ammerlaan J, 2017, PEDIATR RHEUMATOL, V15, DOI 10.1186/s12969-017-0201-1
   Amsterdam EA, 2014, J AM COLL CARDIOL, V64, P139, DOI [10.1016/j.jacc.2014., DOI 10.1016/j.jacc.2014.09.017]
   Anand SS, 2016, JAMA CARDIOL, V1, P601, DOI 10.1001/jamacardio.2016.1035
   Boroumand Saba, 2016, Iran J Nurs Midwifery Res, V21, P171, DOI 10.4103/1735-9066.178243
   Canadian Institute for Health Information, 2012, SNAPSH HLTH CAR CAN
   Canadian Institute for Health Information, 2015, PHYS FOLL UP HOSP DI
   Chow CK, 2015, JAMA-J AM MED ASSOC, V314, P1255, DOI 10.1001/jama.2015.10945
   Chow CK, 2010, CIRCULATION, V121, P750, DOI 10.1161/CIRCULATIONAHA.109.891523
   Daugherty SL, 2008, ARCH INTERN MED, V168, P485, DOI 10.1001/archinte.168.5.485
   Dharmarajan K, 2015, BMJ-BRIT MED J, V350, DOI 10.1136/bmj.h411
   Dharmarajan K, 2013, JAMA-J AM MED ASSOC, V309, P355, DOI 10.1001/jama.2012.216476
   Eaker ED, 2007, PSYCHOSOM MED, V69, P509, DOI 10.1097/PSY.0b013e3180f62357
   EuroQol Research Foundation, 2019, EQ 5D 5L USER GUIDE
   Eysenbach G, 2011, J MED INTERNET RES, V13, DOI 10.2196/jmir.1923
   Faridi KF, 2016, JAMA CARDIOL, V1, P147, DOI 10.1001/jamacardio.2016.0001
   Feng LM, 2019, MEDICINE, V98, DOI 10.1097/MD.0000000000014596
   Grace SL, 2012, BMC HEALTH SERV RES, V12, DOI 10.1186/1472-6963-12-259
   Guo P, 2016, INT J NURS STUD, V61, P29, DOI 10.1016/j.ijnurstu.2016.05.008
   Hanssen Tove Aminda, 2005, Eur J Cardiovasc Nurs, V4, P37, DOI 10.1016/j.ejcnurse.2004.11.001
   Head KJ, 2013, SOC SCI MED, V97, P41, DOI 10.1016/j.socscimed.2013.08.003
   Herdman M, 2011, QUAL LIFE RES, V20, P1727, DOI 10.1007/s11136-011-9903-x
   Hickson RP, 2017, J AM HEART ASSOC, V6, DOI 10.1161/JAHA.117.007106
   Islam SMS, 2019, OPEN HEART, V6, DOI 10.1136/openhrt-2019-001017
   Jackevicius CA, 2008, CIRCULATION, V117, P1028, DOI 10.1161/CIRCULATIONAHA.107.706820
   Jackson D, 2000, J ADV NURS, V32, P1403, DOI 10.1046/j.1365-2648.2000.01622.x
   Janssen MF, 2013, QUAL LIFE RES, V22, P1717, DOI 10.1007/s11136-012-0322-4
   Jorstad HT, 2016, BMC CARDIOVASC DISOR, V16, DOI 10.1186/s12872-016-0321-4
   Kandola DK, 2018, CONT CLIN TRIAL COMM, V11, P75, DOI 10.1016/j.conctc.2018.05.005
   Khonsari S, 2015, EUR J CARDIOVASC NUR, V14, P170, DOI 10.1177/1474515114521910
   Ko DT, 2010, CAN J CARDIOL, V26, P129, DOI 10.1016/S0828-282X(10)70350-0
   Krousel-Wood M, 2009, AM J MANAG CARE, V15, P59
   Lauck S, 2009, EUR J CARDIOVASC NUR, V8, P190, DOI 10.1016/j.ejcnurse.2008.12.002
   Maddison R, 2015, EUR J PREV CARDIOL, V22, P701, DOI 10.1177/2047487314535076
   McNutt LA, 2003, AM J EPIDEMIOL, V157, P940, DOI 10.1093/aje/kwg074
   Michie S, 2013, ANN BEHAV MED, V46, P81, DOI 10.1007/s12160-013-9486-6
   Morisky DE, 2008, J CLIN HYPERTENS, V10, P348, DOI 10.1111/j.1751-7176.2008.07572.x
   Morisky DE, 2011, J CLIN EPIDEMIOL, V64, P255, DOI 10.1016/j.jclinepi.2010.09.002
   Morris SB, 2008, ORGAN RES METHODS, V11, P364, DOI 10.1177/1094428106291059
   Mozaffarian D, 2016, CIRCULATION, V133, pE38, DOI 10.1161/CIR.0000000000000350
   Osborne RH, 2007, PATIENT EDUC COUNS, V66, P192, DOI 10.1016/j.pec.2006.12.002
   Panagioti M, 2014, BMC HEALTH SERV RES, V14, DOI 10.1186/1472-6963-14-356
   Park LG, 2014, J ADV NURS, V70, P1932, DOI 10.1111/jan.12400
   Park LG, 2014, PATIENT EDUC COUNS, V94, P261, DOI 10.1016/j.pec.2013.10.027
   Pew Research Center, 2020, DEMOGRAPHICS MOBILE
   Pew Research Center, 2015, CELL PHONE ACTIVITIE
   Quilici J, 2013, INT J CARDIOL, V168, P568, DOI 10.1016/j.ijcard.2013.01.252
   Redfern J, 2014, EUR J PREV CARDIOL, V21, P492, DOI 10.1177/2047487312449416
   Roebuck A, 2001, J ADV NURS, V34, P787, DOI 10.1046/j.1365-2648.2001.01809.x
   Ross Emily S, 2017, JMIR Res Protoc, V6, pe91, DOI 10.2196/resprot.6968
   Sahin C, 2019, DIGIT HEALTH, V5, DOI 10.1177/2055207619845279
   Sakakibara BM, 2017, TELEMED E-HEALTH, V23, P233, DOI 10.1089/tmj.2016.0133
   Schweikert B, 2006, HEART, V92, P62, DOI 10.1136/hrt.2004.052787
   Sinclair AJ, 2005, AGE AGEING, V34, P338, DOI 10.1093/ageing/afi116
   Smedegaard L, 2017, J AM HEART ASSOC, V6, DOI 10.1161/JAHA.117.006486
   Southern DA, 2014, J AM HEART ASSOC, V3, DOI 10.1161/JAHA.114.001046
   Spencer FA, 2004, ARCH INTERN MED, V164, P733, DOI 10.1001/archinte.164.7.733
   Sullivan MD, 1998, PSYCHOSOM MED, V60, P473, DOI 10.1097/00006842-199807000-00014
   Thakkar J, 2016, JAMA INTERN MED, V176, P340, DOI 10.1001/jamainternmed.2015.7667
   Torbjornsen A, 2014, JMIR MHEALTH UHEALTH, V2, DOI 10.2196/mhealth.3535
   Tung YC, 2017, PLOS ONE, V12, DOI 10.1371/journal.pone.0170061
   Unal E, 2018, HEART LUNG, V47, P351, DOI 10.1016/j.hrtlng.2018.05.009
   Weymann N, 2015, J MED INTERNET RES, V17, DOI 10.2196/jmir.3904
   Wheeler JRC, 2003, MED CARE, V41, P706
   Winter SJ, 2016, PROG CARDIOVASC DIS, V58, P605, DOI 10.1016/j.pcad.2016.02.005
   Wyrwich KW, 2005, QUAL LIFE RES, V14, P285, DOI 10.1007/s11136-004-0705-2
   Xie F, 2016, MED CARE, V54, P98, DOI 10.1097/MLR.0000000000000447
   Zheng X, 2019, CIRC-CARDIOVASC QUAL, V12, DOI 10.1161/CIRCOUTCOMES.119.005616
   Ziebland S, 2014, APPENDIX 4 MYOCARDIA
NR 69
TC 3
Z9 3
U1 2
U2 4
PU JMIR PUBLICATIONS, INC
PI TORONTO
PA 130 QUEENS QUAY East, Unit 1100, TORONTO, ON M5A 0P6, CANADA
SN 2291-5222
J9 JMIR MHEALTH UHEALTH
JI JMIR mHealth uHealth
PD MAY 5
PY 2021
VL 9
IS 5
AR e24530
DI 10.2196/24530
PG 17
WC Health Care Sciences & Services; Medical Informatics
WE Science Citation Index Expanded (SCI-EXPANDED); Social Science Citation Index (SSCI)
SC Health Care Sciences & Services; Medical Informatics
GA TD0AS
UT WOS:000668999500035
PM 33988519
OA gold, Green Published
DA 2023-05-13
ER

PT J
AU Chen, SI
   Wang, Y
   Dreyer, R
   Strait, KM
   Spatz, ES
   Xu, X
   Smolderen, KG
   Desai, NR
   Lorenze, NP
   Lichtman, JH
   Spertus, JA
   D'Onofrio, G
   Bueno, H
   Masoudi, FA
   Krumholz, HM
AF Chen, Serene I.
   Wang, Yongfei
   Dreyer, Rachel
   Strait, Kelly M.
   Spatz, Erica S.
   Xu, Xiao
   Smolderen, Kim G.
   Desai, Nihar R.
   Lorenze, Nancy P.
   Lichtman, Judith H.
   Spertus, John A.
   D'Onofrio, Gail
   Bueno, Hector
   Masoudi, Frederick A.
   Krumholz, Harlan M.
TI Insurance and Prehospital Delay in Patients <= 55 Years With Acute
   Myocardial Infarction
SO AMERICAN JOURNAL OF CARDIOLOGY
LA English
DT Article
ID ACUTE CORONARY SYNDROME; HOSPITAL PRESENTATION; SEEKING TREATMENT;
   SYMPTOM ONSET; HEALTH-CARE; TRENDS; HEART; TIME; ASSOCIATION; MORTALITY
AB This prospective study assessed whether gender differences in health insurance help explain gender differences in delay in seeking care for patients in the US, with acute myocardial infarction (AMI). We also assessed gender differences in such prehospital delay for AMI in Spain, a country with universal insurance. We used data from 2,951 US and 496 Spanish patients aged 18 to 55 years with AMI. US patients were grouped by insurance status: adequately insured, underinsured, or uninsured. For each country, we assessed the association between gender and prehospital delay (symptom onset to hospital arrival). For the US cohort, we modeled the relation between insurance groups and delay of >12 hours. US women were less likely than men to be uninsured but more likely to be underinsured, and a larger proportion of women than,men experienced delays of >12 hours (38% vs 29%). We found no association between insurance status and delays of >12 hours hi men or women. Only 17.3% of Spanish patients had delays of >12 hours, and there were no significant gender differences. In conclusion, women were more likely than men to delay, although it was not explained by differences in insurance status. The lack of gender differences in prehospital delays in Spain suggests that these differences may vary by health care system and culture. (C) 2015 Elsevier Inc. All rights reserved.
C1 [Chen, Serene I.] Yale Univ, Sch Med, Dept Internal Med, New Haven, CT 06510 USA.
   [Wang, Yongfei; Dreyer, Rachel; Strait, Kelly M.; Spatz, Erica S.; Desai, Nihar R.; Krumholz, Harlan M.] Yale New Haven Med Ctr, Ctr Outcomes Res & Evaluat, New Haven, CT 06504 USA.
   [Wang, Yongfei; Spatz, Erica S.; Desai, Nihar R.; Lorenze, Nancy P.; Krumholz, Harlan M.] Yale Univ, Sch Med, Dept Internal Med, Sect Cardiovasc Med, New Haven, CT 06510 USA.
   [Xu, Xiao] Yale Univ, Sch Med, Dept Obstet Gynecol & Reprod Sci, New Haven, CT USA.
   [D'Onofrio, Gail] Yale Univ, Sch Med, Dept Emergency Med, New Haven, CT USA.
   [Krumholz, Harlan M.] Yale Univ, Sch Med, Dept Internal Med, Robert Wood Johnson Fdn Clin Scholars Program, New Haven, CT 06510 USA.
   [Smolderen, Kim G.; Spertus, John A.] Univ Missouri, Sch Med, Dept Biomed & Hlth Informat, Kansas City, MO 64108 USA.
   [Smolderen, Kim G.; Spertus, John A.] St Lukes Mid Amer Heart Inst, Kansas City, MO USA.
   [Lichtman, Judith H.] Yale Univ, Sch Publ Hlth, Dept Chron Dis Epidemiol, New Haven, CT USA.
   [Krumholz, Harlan M.] Yale Univ, Sch Publ Hlth, Dept Hlth Policy & Management, New Haven, CT USA.
   [Bueno, Hector] CNIC, Madrid, Spain.
   [Bueno, Hector] Hosp Univ 12 Octubre, Inst Invest I 12, Madrid, Spain.
   [Bueno, Hector] Hosp Univ 12 Octubre, Dept Cardiol, Madrid, Spain.
   [Bueno, Hector] Univ Complutense Madrid, E-28040 Madrid, Spain.
   [Masoudi, Frederick A.] Univ Colorado Anschutz Med Campus, Dept Med, Div Cardiol, Aurora, CO USA.
C3 Yale University; Yale University; Yale University; Yale University; Yale
   University; Robert Wood Johnson Foundation (RWJF); Yale University;
   University of Missouri System; University of Missouri Kansas City; Saint
   Luke's Mid America Heart Institute; Yale University; Yale University;
   Centro Nacional de Investigaciones Cardiovasculares (CNIC); Hospital
   Universitario 12 de Octubre; Hospital Universitario 12 de Octubre;
   Complutense University of Madrid; University of Colorado System;
   University of Colorado Anschutz Medical Campus
RP Krumholz, HM (通讯作者)，Yale New Haven Med Ctr, Ctr Outcomes Res & Evaluat, 20 York St, New Haven, CT 06504 USA.
EM harlan.krumholz@yale.edu
RI , Harlan/AAI-2875-2020; Masoudi, Frederick/Q-7467-2019; Spertus,
   John/ABD-3075-2021; Bueno, Hector/I-3910-2015
OI Bueno, Hector/0000-0003-0277-7596; Smolderen, Kim/0000-0001-6104-6254;
   Dreyer, Rachel/0000-0003-2861-1383
FU National Heart, Lung, and Blood Institute (Bethesda, Maryland) [5 R01
   HL081153]; Fondo de Investigaciones Sanitarias del Instituto Carlos DI
   (Madrid, Spain) [PI 081614]; Ministry of Science and Technology; Centro
   Nacional de Investigaciones Cardiovasculares (Madrid, Spain); (Center
   for Cardiovascular Outcomes Research at Yale University) from the
   National Heart, Lung, and Blood Institute [U01 HL105270-05]
FX The VIRGO study was supported by 5 R01 HL081153 from the National Heart,
   Lung, and Blood Institute (Bethesda, Maryland). Infarto de Miocardio en
   la Mujer Joven was supported in Spain by a grant from the Fondo de
   Investigaciones Sanitarias del Instituto Carlos DI (Madrid, Spain) (PI
   081614), Ministry of Science and Technology, and additional funds from
   the Centro Nacional de Investigaciones Cardiovasculares (Madrid, Spain).
   Dr. Krumholz is supported by U01 HL105270-05 (Center for Cardiovascular
   Outcomes Research at Yale University) from the National Heart, Lung, and
   Blood Institute.
CR Berkman LF, 2000, AM HEART J, V139, P1
   BRAVEMAN P, 1994, NEW ENGL J MED, V331, P444, DOI 10.1056/NEJM199408183310706
   COHEN S, 1983, J HEALTH SOC BEHAV, V24, P385, DOI 10.2307/2136404
   DRACUP K, 1995, SOC SCI MED, V40, P379, DOI 10.1016/0277-9536(94)00278-2
   Goldberg RJ, 2000, ARCH INTERN MED, V160, P3217, DOI 10.1001/archinte.160.21.3217
   Herning M, 2011, EUR J CARDIOVASC NUR, V10, P241, DOI 10.1016/j.ejcnurse.2010.10.002
   Isaksson RM, 2008, EUR J CARDIOVASC NUR, V7, P152, DOI 10.1016/j.ejcnurse.2007.09.001
   Kaiser Family Foundation, 2013, HLTH REF IMPL WOM AC
   Lichtman JH, 2010, CIRC-CARDIOVASC QUAL, V3, P684, DOI 10.1161/CIRCOUTCOMES.109.928713
   Lovlien Mona, 2006, Prog Cardiovasc Nurs, V21, P14
   McNamara RL, 2006, J AM COLL CARDIOL, V47, P2180, DOI 10.1016/j.jacc.2005.12.072
   McSweeney JC, 2007, J CARDIOVASC NURS, V22, P279, DOI 10.1097/01.JCN.0000278958.98124.6e
   McWilliams JM, 2009, MILBANK Q, V87, P443, DOI 10.1111/j.1468-0009.2009.00564.x
   Moser DK, 2006, CIRCULATION, V114, P168, DOI 10.1161/CIRCULATIONAHA.106.176040
   Nguyen HL, 2010, CIRC-CARDIOVASC QUAL, V3, P590, DOI 10.1161/CIRCOUTCOMES.110.957878
   Nguyen HL, 2010, CIRC-CARDIOVASC QUAL, V3, P82, DOI 10.1161/CIRCOUTCOMES.109.884361
   Otte C, 2007, AM J PSYCHIAT, V164, P1379, DOI 10.1176/appi.ajp.2007.06101617
   Patchias EM, 2007, WOMEN HLTH COVERAGE
   Rasmussen CH, 2003, SCAND CARDIOVASC J, V37, P183, DOI 10.1080/14017430310014920
   Rustgi SD, 2009, WOMEN RISK WHY MANY
   Sans S, 2005, EUR HEART J, V26, P505, DOI 10.1093/eurheartj/ehi068
   Schoen C, 2014, AM UNDERINSURED STAT
   Shahidi Salman, 2012, Proceedings of the International Conference on Computer Graphics Theory and Applications (GRAPP 2012) and International Conference on Information Visualization Theory and Applications (IVAPP 2012), P7
   Smolderen KG, 2010, JAMA-J AM MED ASSOC, V303, P1392, DOI 10.1001/jama.2010.409
   Spertus J, 2005, CIRCULATION, V111, P2572, DOI 10.1161/CIRCULATIONAHA.104.474775
   Ting HH, 2008, ARCH INTERN MED, V168, P959, DOI 10.1001/archinte.168.9.959
   Ting HH, 2008, AM J MED, V121, P316, DOI 10.1016/j.amjmed.2007.11.017
   Ting HH, 2010, ARCH INTERN MED, V170, P1834, DOI 10.1001/archinternmed.2010.385
   Wilper AP, 2009, AM J PUBLIC HEALTH, V99, P2289, DOI 10.2105/AJPH.2008.157685
NR 29
TC 5
Z9 5
U1 0
U2 12
PU EXCERPTA MEDICA INC-ELSEVIER SCIENCE INC
PI BRIDGEWATER
PA 685 ROUTE 202-206 STE 3, BRIDGEWATER, NJ 08807 USA
SN 0002-9149
EI 1879-1913
J9 AM J CARDIOL
JI Am. J. Cardiol.
PD DEC 15
PY 2015
VL 116
IS 12
BP 1827
EP 1832
DI 10.1016/j.amjcard.2015.09.018
PG 6
WC Cardiac & Cardiovascular Systems
WE Science Citation Index Expanded (SCI-EXPANDED); Social Science Citation Index (SSCI)
SC Cardiovascular System & Cardiology
GA CZ0HU
UT WOS:000366786500007
PM 26541907
OA Green Accepted, Green Submitted
DA 2023-05-13
ER

PT J
AU Briguglio, M
   Porta, M
   Zuffada, F
   Bona, AR
   Crespi, T
   Pino, F
   Perazzo, P
   Mazzocchi, M
   Giorgino, R
   De Angelis, G
   Ielasi, A
   De Blasio, G
   Turiel, M
AF Briguglio, Matteo
   Porta, Mauro
   Zuffada, Francesca
   Bona, Alberto R.
   Crespi, Tiziano
   Pino, Fabio
   Perazzo, Paolo
   Mazzocchi, Marco
   Giorgino, Riccardo
   De Angelis, Giuseppe
   Ielasi, Alfonso
   De Blasio, Giuseppe
   Turiel, Maurizio
TI SARS-CoV-2 Aiming for the Heart: A Multicenter Italian Perspective About
   Cardiovascular Issues in COVID-19
SO FRONTIERS IN PHYSIOLOGY
LA English
DT Article
DE cardiovascular system; coronavirus; SARS-CoV-2; COVID-19; infections;
   virulence; host-pathogen interactions; quality of health care
ID ACUTE RESPIRATORY SYNDROME; DISEASE 2019 COVID-19; DENDRITIC CELLS;
   PLAQUE RUPTURE; INFECTION; ACE2; INFLAMMATION; PATHOGENESIS;
   COAGULATION; TISSUE
AB The rapid spread of severe acute respiratory syndrome coronavirus 2 (SARS-CoV-2) and the high fatality rate of coronavirus disease 2019 (COVID-19) have been putting a strain on the world since December 2019. Infected individuals exhibit unpredictable symptoms that tend to worsen if age is advanced, a state of malnutrition persists, or if cardiovascular comorbidities are present. Once transmitted, the virus affects the lungs and in predisposed individuals can elicit a sequela of fatal cardiovascular consequences. We aim to present the pathophysiology of COVID-19, emphasizing the major cellular and clinical manifestations from a cardiological perspective. As a roaming viral particle or more likely via the Trojan horse route, SARS-CoV-2 can access different parts of the body. Cardiovascular features of COVID-19 can count myocardial injuries, vasculitis-like syndromes, and atherothrombotic manifestations. Deviations in the normal electrocardiogram pattern could hide pericardial effusion or cardiac inflammation, and dispersed microthrombi can cause ischemic damages, stroke, or even medullary reflex dysfunctions. Tailored treatment for reduced ejection fraction, arrhythmias, coronary syndromes, macrothrombosis and microthrombosis, and autonomic dysfunctions is mandatory. Confidently, evidence-based therapies for this multifaceted nevertheless purely cardiological COVID-19 will emerge after the global assessment of different approaches.
C1 [Briguglio, Matteo] IRCCS Orthoped Inst Galeazzi, Sci Direct, Milan, Italy.
   [Porta, Mauro] IRCCS Orthoped Inst Galeazzi, Neurol Unit, Milan, Italy.
   [Zuffada, Francesca] ICCS Ist Clin Citta Studi, Cardiol Unit, Milan, Italy.
   [Bona, Alberto R.] ICCS Ist Clin Citta Studi, Neurosurg Unit, Milan, Italy.
   [Crespi, Tiziano; Pino, Fabio; Perazzo, Paolo; Mazzocchi, Marco] IRCCS Orthoped Inst Galeazzi, Intens Care Unit, Milan, Italy.
   [Giorgino, Riccardo] Univ Milan, Residency Program Orthoped & Traumatol, Milan, Italy.
   [De Angelis, Giuseppe] ASST Rhodense, Cardiol Unit, Rho, Italy.
   [Ielasi, Alfonso] Ist Clin St Ambrogio, Cardiol Unit, Milan, Italy.
   [De Blasio, Giuseppe; Turiel, Maurizio] IRCCS Orthoped Inst Galeazzi, Cardiol Unit, Milan, Italy.
C3 University of Milan
RP Briguglio, M (通讯作者)，IRCCS Orthoped Inst Galeazzi, Sci Direct, Milan, Italy.
EM matteo.briguglio@grupposandonato.it
RI Briguglio, Matteo/J-4957-2018
OI Briguglio, Matteo/0000-0003-0801-2359; Giorgino,
   Riccardo/0000-0002-1067-7424; Mazzocchi, Marco/0000-0002-0447-636X
CR Abe H, 2019, NAT COMMUN, V10, DOI 10.1038/s41467-019-10859-w
   Abe H, 2017, J ATHEROSCLER THROMB, V24, P884, DOI 10.5551/jat.RV17009
   Ai T., 2020, RADIOLOGY, DOI [10.1148/radiol.2020200642, DOI 10.1148/RADIOL.2020200642]
   Anand A, 2014, INT J CARDIOL, V174, P574, DOI 10.1016/j.ijcard.2014.04.131
   Andersen KG, 2020, NAT MED, V26, P450, DOI 10.1038/s41591-020-0820-9
   [Anonymous], 2020, J CLIN MED, DOI [10.20944/preprints202004.0204.v1, DOI 10.3390/JCM9051417]
   Arroyo LH, 1999, CARDIOVASC RES, V41, P369, DOI 10.1016/S0008-6363(98)00308-3
   Bangalore S, 2020, NEW ENGL J MED, V382, P2478, DOI 10.1056/NEJMc2009020
   Basu-Ray I., 2021, CARDIAC MANIFESTATIO
   Benghanem S, 2020, CRIT CARE, V24, DOI 10.1186/s13054-019-2718-9
   Bhaskar S, 2020, FRONT IMMUNOL, V11, DOI 10.3389/fimmu.2020.01648
   Bonifazi E, 2020, EUR J PEDIAT DERMATO, V30, P75, DOI DOI 10.26326/2281-9649.30.2.2103
   Bonow RO, 2020, JAMA-J AM MED ASSOC, V324, P1131, DOI 10.1001/jama.2020.15088
   Borba MGS, 2020, JAMA NETW OPEN, V3, DOI 10.1001/jamanetworkopen.2020.8857
   Briguglio M, 2020, FRONT PSYCHOL, V11, DOI 10.3389/fpsyg.2020.565052
   Briguglio M, 2020, FRONT PHYSIOL, V11, DOI 10.3389/fphys.2020.00671
   Briguglio M, 2020, FRONT MED-LAUSANNE, V7, DOI 10.3389/fmed.2020.00146
   Briguglio M, 2020, NUTRIENTS, V12, DOI 10.3390/nu12020386
   Briguglio M, 2019, NUTR CLIN METAB, V33, P190, DOI 10.1016/j.nupar.2019.04.002
   Burki NK, 2010, CHEST, V138, P1196, DOI 10.1378/chest.10-0534
   Campbell LA, 2015, ARCH MED RES, V46, P339, DOI 10.1016/j.arcmed.2015.05.006
   Carter P, 2020, EUR HEART J, V41, P2516, DOI 10.1093/eurheartj/ehaa342
   Chan KW, 2020, AM J CHINESE MED, V48, P737, DOI 10.1142/S0192415X20500378
   Chang JC, 2019, THROMB J, V17, DOI 10.1186/s12959-019-0198-4
   Chang L, 2020, TRANSFUS MED REV, V34, P75, DOI 10.1016/j.tmrv.2020.02.003
   Chen KQ, 2016, INT IMMUNOPHARMACOL, V34, P1, DOI 10.1016/j.intimp.2016.02.007
   Chen PCH, 2004, J PATHOL, V203, P729, DOI 10.1002/path.1575
   Cheng XS, 1999, CARDIOVASC RES, V42, P651, DOI 10.1016/S0008-6363(98)00317-4
   Chong PY, 2004, ARCH PATHOL LAB MED, V128, P195
   Chu H, 2020, CLIN INFECT DIS, V71, P1400, DOI 10.1093/cid/ciaa410
   CHUNG MK, 1990, CIRC RES, V67, P753, DOI 10.1161/01.RES.67.3.753
   Cicco S, 2020, MEDIAT INFLAMM, V2020, DOI 10.1155/2020/7527953
   Clerkin KJ, 2020, CIRCULATION, V141, P1648, DOI 10.1161/CIRCULATIONAHA.120.046941
   Corrales-Medina VF, 2015, JAMA-J AM MED ASSOC, V313, P264, DOI 10.1001/jama.2014.18229
   Cutsforth-Gregory JK, 2017, NEUROLOGY, V88, P1187, DOI 10.1212/WNL.0000000000003751
   Danzi GB, 2020, EUR HEART J, V41, P1858, DOI 10.1093/eurheartj/ehaa254
   Datta PK, 2020, THERANOSTICS, V10, P7448, DOI 10.7150/thno.48076
   de Abajo FJ, 2020, LANCET, V395, P1705, DOI 10.1016/S0140-6736(20)31030-8
   Driggin E, 2020, J AM COLL CARDIOL, V75, P2352, DOI 10.1016/j.jacc.2020.03.031
   Eriksson U, 2003, NAT MED, V9, P1484, DOI 10.1038/nm960
   Escher R, 2020, THROMB RES, V190, P62, DOI 10.1016/j.thromres.2020.04.014
   Ferrari F, 2020, ARQ BRAS CARDIOL, V114, P823, DOI 10.36660/abc.20200215
   FINKEL MS, 1992, SCIENCE, V257, P387, DOI 10.1126/science.1631560
   Fried JA, 2020, CIRCULATION, V141, P1930, DOI 10.1161/CIRCULATIONAHA.120.047164
   Goldstein DS, 2020, CLIN AUTON RES, V30, P299, DOI 10.1007/s10286-020-00714-0
   Gorbalenya AE, 2020, NAT MICROBIOL, V5, P536, DOI 10.1038/s41564-020-0695-z
   Goyal P, 2020, NEW ENGL J MED, V382, P2372, DOI 10.1056/NEJMc2010419
   Granot T, 2017, IMMUNITY, V46, P504, DOI 10.1016/j.immuni.2017.02.019
   Gu J, 2005, J EXP MED, V202, P415, DOI 10.1084/jem.20050828
   Guo T, 2020, JAMA CARDIOL, V5, P811, DOI 10.1001/jamacardio.2020.1017
   Harapan H, 2020, J INFECT PUBLIC HEAL, V13, P667, DOI 10.1016/j.jiph.2020.03.019
   Hasan W, 2013, ORGANOGENESIS, V9, P176, DOI 10.4161/org.24892
   Hendren NS, 2020, CIRCULATION, V141, P1903, DOI 10.1161/CIRCULATIONAHA.120.047349
   Hoffmann M, 2020, CELL, V181, P271, DOI 10.1016/j.cell.2020.02.052
   Hu HD, 2021, EUR HEART J, V42, P206, DOI 10.1093/eurheartj/ehaa190
   Huang C, 2020, LANCET, V395, P496, DOI [10.1016/S0140-6736(20)30252-X, 10.1016/S0140-6736(20)30183-5]
   Hui H, 2020, CLIN RADIOGRAPHIC FE, DOI 10.1101/2020.02.24.20027052
   Inciardi RM, 2020, JAMA CARDIOL, V5, P819, DOI 10.1001/jamacardio.2020.1096
   Jones Veena G, 2020, Hosp Pediatr, V10, P537, DOI 10.1542/hpeds.2020-0123
   Kabbani N, 2020, MOL PHARMACOL, V97, P351, DOI 10.1124/molpharm.120.000014
   Kalil AC, 2020, JAMA-J AM MED ASSOC, V323, P1897, DOI 10.1001/jama.2020.4742
   Kougias P, 2010, MED SCI MONITOR, V16, pRA1
   Lakkireddy DR, 2020, CIRCULATION, V141, pE823, DOI 10.1161/CIRCULATIONAHA.120.047063
   Larsen CP, 2020, KIDNEY INT REP, V5, P935, DOI 10.1016/j.ekir.2020.04.002
   Leppkes M, 2020, EBIOMEDICINE, V58, DOI 10.1016/j.ebiom.2020.102925
   Leung JM, 2020, EUR RESPIR J, V55, DOI 10.1183/13993003.00688-2020
   Li B, 2020, CLIN RES CARDIOL, V109, P531, DOI 10.1007/s00392-020-01626-9
   Li G, 2013, LUNG, V191, P327, DOI 10.1007/s00408-013-9470-8
   Li H, 2020, LANCET, V395, P1517, DOI 10.1016/S0140-6736(20)30920-X
   Li K, 2016, J INFECT DIS, V213, P712, DOI 10.1093/infdis/jiv499
   Lillicrap D, 2020, J THROMB HAEMOST, V18, P786, DOI 10.1111/jth.14781
   Lin L, 2020, EMERG MICROBES INFEC, V9, P727, DOI 10.1080/22221751.2020.1746199
   Lindner D, 2014, BASIC RES CARDIOL, V109, DOI 10.1007/s00395-014-0428-7
   Lippi G, 2020, CLIN CHIM ACTA, V506, P145, DOI 10.1016/j.cca.2020.03.022
   Liu W., 2020, COVID 19 ATTACKS I B, P17, DOI [DOI 10.26434/CHEMRXIV.11938173.V8, 10.26434/chemrxiv.11938173.v5]
   Logmin K, 2020, J NEUROL, V267, P2490, DOI 10.1007/s00415-020-09904-2
   Ludewig P, 2016, BBA-MOL BASIS DIS, V1862, P352, DOI 10.1016/j.bbadis.2015.11.003
   Madjid M, 2007, TEX HEART I J, V34, P11
   Manganelli F, 2020, NEUROL SCI, V41, P1663, DOI 10.1007/s10072-020-04487-2
   Mason RJ, 2020, EUR RESPIR J, V55, DOI 10.1183/13993003.00607-2020
   Matsushita K, 2020, J CLIN MED, V9, DOI 10.3390/jcm9051407
   Mazeraud A, 2016, CLIN CHEST MED, V37, P333, DOI 10.1016/j.ccm.2016.01.013
   MCKAY DG, 1967, ARCH INTERN MED, V120, P129, DOI 10.1001/archinte.120.2.129
   Mehra MR, 2020, NEW ENGL J MED, V382, DOI 10.1056/NEJMoa2007621
   Meyer P, 2020, EUR HEART J, V41, P1860, DOI 10.1093/eurheartj/ehaa306
   Miller AJ, 2019, CLIN AUTON RES, V29, P231, DOI 10.1007/s10286-018-0572-5
   Mirza M., 2020, NEUROANATOMY AREA PO
   Moccia F, 2020, GEROSCIENCE, V42, P1021, DOI 10.1007/s11357-020-00198-w
   Mukhopadhyay S, 2019, FRONT IMMUNOL, V10, DOI 10.3389/fimmu.2019.01348
   Mycroft-West C, 2020, BIORXIV, DOI 10.1101/2020.02.29.971093
   Netland J, 2008, J VIROL, V82, P7264, DOI 10.1128/JVI.00737-08
   Nguyen JL, 2016, JAMA CARDIOL, V1, P274, DOI 10.1001/jamacardio.2016.0433
   Onder G, 2020, JAMA-J AM MED ASSOC, V323, P1775, DOI 10.1001/jama.2020.4683
   Oudit GY, 2009, EUR J CLIN INVEST, V39, P618, DOI 10.1111/j.1365-2362.2009.02153.x
   Pagliaro P, 2020, FRONT MED-LAUSANNE, V7, DOI 10.3389/fmed.2020.00335
   Papa A, 2020, PAIN THER, V9, P805, DOI 10.1007/s40122-020-00174-4
   Paranjpe I, 2020, J AM COLL CARDIOL, V76, P122, DOI 10.1016/j.jacc.2020.05.001
   Park Matthew D, 2020, Nat Rev Immunol, V20, P351, DOI 10.1038/s41577-020-0317-2
   Perazzo P, 2020, FRONT MED-LAUSANNE, V7, DOI 10.3389/fmed.2020.566770
   Peteranderl C, 2017, FRONT IMMUNOL, V8, DOI 10.3389/fimmu.2017.00313
   Pilling Darrell, 2012, Methods Mol Biol, V904, P191, DOI 10.1007/978-1-61779-943-3_16
   Pilling D, 2009, PLOS ONE, V4, DOI 10.1371/journal.pone.0007475
   Pober JS, 2015, CSH PERSPECT BIOL, V7, DOI 10.1101/cshperspect.a016345
   Ramanathan K, 2020, LANCET RESP MED, V8, P518, DOI 10.1016/S2213-2600(20)30121-1
   Remy KE, 2020, LANCET RESP MED, V8, P946, DOI 10.1016/S2213-2600(20)30217-4
   Ribas VR, 2020, HEMATOL TRANSF CELL, V42, P206, DOI 10.1016/j.htct.2020.06.004
   Rokni M, 2020, REV MED VIROL, V30, DOI 10.1002/rmv.2107
   Ronco C, 2020, LANCET RESP MED, V8, P738, DOI 10.1016/S2213-2600(20)30229-0
   SANTAMBROGIO G, 1982, PHYSIOL REV, V62, P531, DOI 10.1152/physrev.1982.62.2.531
   Sattar N, 2020, CIRCULATION, V142, P4, DOI 10.1161/CIRCULATIONAHA.120.047659
   Schelegle ES, 2003, ANAT REC PART A, V270A, P11, DOI 10.1002/ar.a.10004
   Schoenhagen P, 2002, CIRCULATION, V106, P760, DOI 10.1161/01.CIR.0000025708.36290.05
   Shi YF, 2020, CELL DEATH DIFFER, V27, P1451, DOI 10.1038/s41418-020-0530-3
   Shibata S, 2020, HYPERTENS RES, V43, P1028, DOI 10.1038/s41440-020-0515-0
   Siddiqi HK, 2020, J HEART LUNG TRANSPL, V39, P405, DOI 10.1016/j.healun.2020.03.012
   Spyropoulos AC, 2020, LANCET, V395, pE75, DOI 10.1016/S0140-6736(20)30926-0
   Stefanini GG, 2020, CIRCULATION, V141, P2113, DOI 10.1161/CIRCULATIONAHA.120.047525
   Strutz F, 2006, J AM SOC NEPHROL, V17, P2992, DOI 10.1681/ASN.2006050420
   Su H, 2020, KIDNEY INT, V98, P219, DOI 10.1016/j.kint.2020.04.003
   Sun T, 2020, EUR J NEUROL, V27, pE52, DOI 10.1111/ene.14227
   Sungnak W, 2020, NAT MED, V26, P681, DOI 10.1038/s41591-020-0868-6
   Tang N, 2020, J THROMB HAEMOST, V18, P844, DOI 10.1111/jth.14768
   Tassorelli C, 2020, EUR J NEUROL, V27, pE41, DOI 10.1111/ene.14275
   Tavazzi G, 2020, EUR J HEART FAIL, V22, P911, DOI 10.1002/ejhf.1828
   Thachil J, 2020, J THROMB HAEMOST, V18, P1795, DOI 10.1111/jth.14841
   Thachil J, 2020, J THROMB HAEMOST, V18, P1020, DOI 10.1111/jth.14821
   Timmers HJLM, 2003, J PHYSIOL-LONDON, V553, P3, DOI 10.1113/jphysiol.2003.052415
   Tobin MJ, 2020, AM J RESP CRIT CARE, V202, P356, DOI 10.1164/rccm.202006-2157CP
   Vaduganathan M, 2020, NEW ENGL J MED, V382, P1653, DOI 10.1056/NEJMsr2005760
   Van der Borght K, 2018, CELL IMMUNOL, V330, P105, DOI 10.1016/j.cellimm.2018.03.011
   van Gestel Arnoldus J R, 2010, J Thorac Dis, V2, P215, DOI 10.3978/j.issn.2072-1439.2010.02.04.5
   van Gorp ECM, 1999, J INFECT DIS, V180, P176, DOI 10.1086/314829
   van Nieuwenhoven FA, 2013, VASC PHARMACOL, V58, P182, DOI 10.1016/j.vph.2012.07.003
   Varga Z, 2020, LANCET, V395, P1417, DOI 10.1016/S0140-6736(20)30937-5
   Wang JJ, 2020, FRONT GENET, V11, DOI 10.3389/fgene.2020.00443
   Wang WL, 2020, JAMA-J AM MED ASSOC, V323, P1843, DOI 10.1001/jama.2020.3786
   Wang XL, 2016, NPJ AGING MECH DIS, V2, DOI 10.1038/npjamd.2016.24
   Wu CI, 2020, HEART RHYTHM, V17, P1456, DOI 10.1016/j.hrthm.2020.03.024
   Wu L, 2020, BIOCHEM PHARMACOL, V178, DOI 10.1016/j.bcp.2020.114114
   Wu ZY, 2020, JAMA-J AM MED ASSOC, V323, P1239, DOI 10.1001/jama.2020.2648
   Xia HJ, 2008, J NEUROCHEM, V107, P1482, DOI 10.1111/j.1471-4159.2008.05723.x
   Xiong TT, 2021, ENVIRON GEOCHEM HLTH, V43, P423, DOI [10.1007/s10653-020-00734-9, 10.1093/eurheartj/ehaa231]
   Xu J, 2020, J DENT RES, V99, P989, DOI 10.1177/0022034520918518
   Xu Zhe, 2020, Lancet Respir Med, V8, P420, DOI 10.1016/S2213-2600(20)30076-X
   Yang WJ, 2020, EUR RADIOL, V30, P4874, DOI 10.1007/s00330-020-06827-4
   Yang Y, 2016, CELL MOL IMMUNOL, V13, P432, DOI 10.1038/cmi.2016.1
   Yao BC, 2019, J INT MED RES, V47, P1429, DOI 10.1177/0300060519826820
   Yogasundaram H, 2014, CAN J CARDIOL, V30, P1706, DOI 10.1016/j.cjca.2014.08.016
   YOKOYAMA T, 1993, J CLIN INVEST, V92, P2303, DOI 10.1172/JCI116834
   Yufu K, 2006, DIABETES RES CLIN PR, V72, P12, DOI 10.1016/j.diabres.2005.08.011
   Zeng JH, 2020, INFECTION, V48, P773, DOI 10.1007/s15010-020-01424-5
   Zheng YY, 2020, NAT REV CARDIOL, V17, P259, DOI 10.1038/s41569-020-0360-5
   Zhou F, 2020, LANCET, V395, P1054, DOI 10.1016/S0140-6736(20)30566-3
   Zisman LS, 2003, CIRCULATION, V108, P1707, DOI 10.1161/01.CIR.0000094734.67990.99
   Zou LR, 2020, NEW ENGL J MED, V382, P1177, DOI 10.1056/NEJMc2001737
NR 155
TC 7
Z9 8
U1 0
U2 5
PU FRONTIERS MEDIA SA
PI LAUSANNE
PA AVENUE DU TRIBUNAL FEDERAL 34, LAUSANNE, CH-1015, SWITZERLAND
EI 1664-042X
J9 FRONT PHYSIOL
JI Front. Physiol.
PD NOV 6
PY 2020
VL 11
AR 571367
DI 10.3389/fphys.2020.571367
PG 11
WC Physiology
WE Science Citation Index Expanded (SCI-EXPANDED)
SC Physiology
GA OS9ZP
UT WOS:000590515000001
PM 33240098
OA Green Published, gold
DA 2023-05-13
ER

PT J
AU Martensson, S
   Gyrd-Hansen, D
   Prescott, E
   Andersen, PK
   Gislason, G
   Jacobsen, RK
   Osler, M
AF Martensson, Solvej
   Gyrd-Hansen, Dorte
   Prescott, Eva
   Andersen, Per Kragh
   Gislason, Gunnar
   Jacobsen, Rikke Kart
   Osler, Merete
TI Does access to invasive examination and treatment influence
   socioeconomic differences in case fatality for patients admitted for the
   first time with non-ST-elevation myocardial infarction or unstable
   angina?
SO EUROINTERVENTION
LA English
DT Article
DE acute coronary syndrome; case fatality; social inequality;
   socioeconomic; time waited
ID CARDIAC PROCEDURES; MORTALITY; DEPRIVATION; REVASCULARIZATION;
   INTERVENTION; OUTCOMES; SURGERY; INCOME; CARE
AB Aims: Our aim was to investigate whether there is social inequality in access to invasive examination and treatment, and whether access explains social inequality in case fatality in a nationwide sample of patients admitted for the first time with unstable angina or non-ST-elevation myocardial infarction (NSTEMI) in Denmark.
   Methods and results: All patients admitted for the first time with NSTEMI (n=16,625) or unstable angina (n=8,800) from 2001 to 2009 in Denmark were included. We measured time from admission to coronary angiography (CAG), percutaneous coronary intervention (PCI) or coronary artery bypass graft (CABG). The outcomes were 30-day and one-year case fatality. We found social inequality in access to CAG and one-year case fatality for both NSTEMI and unstable angina patients, but the time waited for CAG did not explain the social inequality in case fatality.
   Conclusions: Despite nominal equal access to health care, social inequality in case fatality after NSTEMI and unstable angina exists in Denmark. The patients with the shortest education waited longer for angiography; however, this did not seem to explain inequality in case fatality. This register-based study was approved by the Danish Data Protection Agency (Approval number 2010-41-5263). Register-based studies do not need approval by a medical ethics committee in Denmark.
C1 [Martensson, Solvej; Jacobsen, Rikke Kart; Osler, Merete] Res Ctr Prevent & Hlth, Glostrup, Capital Region, Denmark.
   [Gyrd-Hansen, Dorte] Univ Southern Denmark, COHERE, Dept Econ & Business, Odense, Denmark.
   [Gyrd-Hansen, Dorte] Univ Southern Denmark, Dept Publ Hlth, Odense, Denmark.
   [Prescott, Eva] Bispebjerg Hosp, Dept Cardiol, Copenhagen, Denmark.
   [Andersen, Per Kragh] Univ Copenhagen, Inst Publ Hlth, Dept Biostat, Copenhagen, Denmark.
   [Gislason, Gunnar] Univ Southern Denmark, Natl Inst Publ Hlth, Copenhagen, Denmark.
   [Gislason, Gunnar] Univ Copenhagen, Gentofte Hosp, Dept Cardiol, Hellerup, Denmark.
   [Osler, Merete] Univ Copenhagen, Inst Publ Hlth, Copenhagen, Denmark.
C3 University of Southern Denmark; University of Southern Denmark;
   University of Copenhagen; Bispebjerg Hospital; University of Copenhagen;
   University of Southern Denmark; University of Copenhagen; Herlev &
   Gentofte Hospital; University of Copenhagen
RP Martensson, S (通讯作者)，Glostrup Univ Hosp, Res Ctr Prevent & Hlth, Nordre Ringvej 57,Bldg 84-85, DK-2600 Glostrup, Capital Region, Denmark.
EM solvej.maartensson@regionh.dk
RI Osler, Merete/AAF-7885-2019; Prescott, Eva/AAJ-7441-2020; Gislason,
   Gunnar/B-7561-2009
OI Gislason, Gunnar/0000-0002-0548-402X; Osler, Merete/0000-0002-6921-220X;
   Jacobsen, Rikke Kart/0000-0003-4677-2973; Prescott,
   Eva/0000-0002-4134-0349
FU Danish Heart Association [10-04-R78-A2806-22609]; Health Insurance
   Foundation [2011B037]; Fabrikant Ejner Willumsens Mindelegat og Aase og
   Ejner Danielsens Foundation; Novo Nordisk Fonden [NNF12OC1015957]
   Funding Source: researchfish
FX This work was supported by the Danish Heart Association [grant number
   10-04-R78-A2806-22609], The Health Insurance Foundation [grant number
   2011B037], Fabrikant Ejner Willumsens Mindelegat og Aase og Ejner
   Danielsens Foundation.
CR Alter DA, 2006, ANN INTERN MED, V144, P82, DOI 10.7326/0003-4819-144-2-200601170-00005
   Alter DA, 1999, NEW ENGL J MED, V341, P1359, DOI 10.1056/NEJM199910283411806
   Andersen TF, 1999, DAN MED BULL, V46, P263
   Bavry AA, 2006, J AM COLL CARDIOL, V48, P1319, DOI 10.1016/j.jacc.2006.06.050
   Bernheim SM, 2007, AM HEART J, V153, P313, DOI 10.1016/j.ahj.2006.10.037
   Blais C, 2012, CAN J CARDIOL, V28, P169, DOI 10.1016/j.cjca.2011.10.009
   Cesana G, 2001, INT J EPIDEMIOL, V30, pS53, DOI 10.1093/ije/30.suppl_1.S53
   Danish health and medicines authority, 2005, DIAGN TREATM ISCH HE
   Danish health and medicines authority, 2001, SPEC LANDS LANDSD SY
   Frederiksen BL, 2012, BRIT J CANCER, V106, P988, DOI 10.1038/bjc.2012.3
   Grunau GL, 2006, J CLIN EPIDEMIOL, V59, P274, DOI 10.1016/j.jclinepi.2005.08.007
   Hamm CW, 2011, EUR HEART J, V32, P2999, DOI 10.1093/eurheartj/ehr236
   Hanley GE, 2011, J GEN INTERN MED, V26, P1329, DOI 10.1007/s11606-011-1799-1
   Hwang SY, 2012, EUR J CARDIOVASC NUR, V11, P154, DOI 10.1016/j.ejcnurse.2010.11.002
   Joensen AM, 2009, J CLIN EPIDEMIOL, V62, P188, DOI 10.1016/j.jclinepi.2008.03.005
   Katritsis DG, 2011, EUR HEART J, V32, P32, DOI 10.1093/eurheartj/ehq276
   Langagergaard V, 2011, STROKE, V42, P2896, DOI 10.1161/STROKEAHA.110.611871
   Martensson S, 2014, BMJ OPEN, V4, DOI 10.1136/bmjopen-2013-004052
   Mehta SR, 2009, NEW ENGL J MED, V360, P2165, DOI 10.1056/NEJMoa0807986
   Montalescot G, 2005, AM J CARDIOL, V95, P1397, DOI 10.1016/j.amjcard.2005.02.004
   Pagano D, 2009, BMJ-BRIT MED J, V338, DOI 10.1136/bmj.b902
   Pell JP, 2000, BRIT MED J, V320, P15, DOI 10.1136/bmj.320.7226.15
   Peltonen M, 2000, AM J EPIDEMIOL, V151, P283, DOI 10.1093/oxfordjournals.aje.a010204
   Pilote L, 2003, AM HEART J, V146, P1030, DOI 10.1016/S0002-8703(03)00448-4
   Rasmussen JN, 2007, CARDIOVASC DRUG THER, V21, P449, DOI 10.1007/s10557-007-6058-7
   Rasmussen JN, 2006, J EPIDEMIOL COMMUN H, V60, P351, DOI 10.1136/jech.200X.040972
   Tu JV, 2001, J AM COLL CARDIOL, V37, P992, DOI 10.1016/S0735-1097(01)01109-3
   Vermeulen MJ, 2007, J CLIN EPIDEMIOL, V60, P971, DOI 10.1016/j.jclinepi.2006.12.009
NR 28
TC 4
Z9 4
U1 0
U2 2
PU EUROPA EDITION
PI TOULOUSE CEDEX 6
PA 19 ALLEES JEAN JAURES B P 61508, TOULOUSE CEDEX 6, 31015, FRANCE
SN 1774-024X
EI 1969-6213
J9 EUROINTERVENTION
JI EuroIntervention
PD APR
PY 2016
VL 11
IS 13
BP 1495
EP 1502
DI 10.4244/EIJY15M09_06
PG 8
WC Cardiac & Cardiovascular Systems
WE Science Citation Index Expanded (SCI-EXPANDED)
SC Cardiovascular System & Cardiology
GA DM0RP
UT WOS:000376053800010
PM 26348677
DA 2023-05-13
ER

PT J
AU Jakobsson, S
   Ringstrom, G
   Andersson, E
   Eliasson, B
   Johannsson, G
   Simren, M
   Ung, EJ
AF Jakobsson, Sofie
   Ringstrom, Gisela
   Andersson, Eva
   Eliasson, Bjorn
   Johannsson, Gudmundur
   Simren, Magnus
   Ung, Eva Jakobsson
TI Patient safety before and after implementing person-centred inpatient
   care - A quasi-experimental study
SO JOURNAL OF CLINICAL NURSING
LA English
DT Article
DE inpatient care; internal medicine; intervention; patient safety;
   person-centred care; quasi-experimental
ID ACUTE CORONARY SYNDROME; CHRONIC HEART-FAILURE; QUALITY; DETERIORATION;
   PREVALENCE; IMPACT; RISK
AB Aims and objectives To evaluate aspects of patient safety before and after a person-centred (PC) inpatient care intervention. Background Transitioning from disease-centred to person-centred care requires great effort but can improve patient safety. Design A quasi-experimental study with data collection preceding and 12 months after a PC inpatient care intervention. Methods The study consecutively recruited adult patients (2014, n = 263; 2015/2016, n = 221) admitted to an inpatient care unit. The patients reported experiences of care at discharge and their perceived pain at admission and discharge. Medical records were reviewed to gather data on medications, planned care and clinical observations. The study is reported according to TREND guidelines. Results At discharge, patients receiving PC inpatient care reported competent medical-technical care. Patients receiving PC inpatient care reported more effective pain relief. Updated prescribed medications at the ward were maintained, and patients were made aware of planned medical care to higher extent during PC inpatient care. The assessment of pulse and body temperature was maintained, but fewer elective care patients had their blood pressure taken during PC inpatient care. Weight assessment was not prioritised during usual or PC inpatient care. Conclusions Patients receiving PC inpatient care reported that they were given the best possible care and had less pain at discharge. The PC inpatient care included improved documentation and communication of planned medical care to the patients. Vital signs were more frequently recorded for patients admitted for acute care than patients admitted for elective care. PC inpatient care had no effect on frequency of weight measurements. Relevance to clinical practice PC inpatient care seems beneficial for the patients. Aspects of patient safety such as prescribed medications were maintained, and PC inpatient care seems to enhance the continuity of care. Inpatient clinical observations need further evaluation as healthcare transitions from disease-centred to person-centred care.
C1 [Jakobsson, Sofie; Ung, Eva Jakobsson] Univ Gothenburg, Sahlgrenska Acad, Inst Hlth & Care Sci, Box 457, S-40530 Gothenburg, Sweden.
   [Jakobsson, Sofie; Ringstrom, Gisela; Simren, Magnus; Ung, Eva Jakobsson] Univ Gothenburg, Ctr Person Centred Care GPCC, Gothenburg, Sweden.
   [Ringstrom, Gisela; Andersson, Eva; Eliasson, Bjorn; Johannsson, Gudmundur; Simren, Magnus; Ung, Eva Jakobsson] Sahlgrens Univ Hosp, Dept Med, Reg Astra Gotaland, Gothenburg, Sweden.
   [Ringstrom, Gisela; Eliasson, Bjorn; Johannsson, Gudmundur; Simren, Magnus] Univ Gothenburg, Sahlgrenska Acad, Inst Med, Dept Internal Med & Clin Nutr, Gothenburg, Sweden.
C3 University of Gothenburg; University of Gothenburg; Sahlgrenska
   University Hospital; University of Gothenburg
RP Jakobsson, S (通讯作者)，Univ Gothenburg, Sahlgrenska Acad, Inst Hlth & Care Sci, Box 457, S-40530 Gothenburg, Sweden.
EM sofie.jakobsson@fhs.gu.se
OI Jakobsson, Sofie/0000-0001-5223-6363
FU Centre for Person-Centred Care (GPCC), University of Gothenburg,
   Gothenburg, Sweden
FX We acknowledge funding from the Centre for Person-Centred Care (GPCC),
   University of Gothenburg, Gothenburg, Sweden.
CR Barker LA, 2011, INT J ENV RES PUB HE, V8, P514, DOI 10.3390/ijerph8020514
   Britten N, 2017, HEALTH EXPECT, V20, P407, DOI 10.1111/hex.12468
   Bunkenborg G, 2013, J ADV NURS, V69, P1466, DOI 10.1111/jan.12003
   Considine J, 2015, J CLIN NURS, V24, P300, DOI 10.1111/jocn.12641
   Dellenborg L, 2019, ADV HEALTH SCI EDUC, V24, P353, DOI 10.1007/s10459-018-09869-y
   Dudas K, 2013, EUR J CARDIOVASC NUR, V12, P521, DOI 10.1177/1474515112472270
   Ekman I, 2012, EUR HEART J, V33, P1112, DOI 10.1093/eurheartj/ehr306
   Ekman I, 2011, EUR J CARDIOVASC NUR, V10, P248, DOI 10.1016/j.ejcnurse.2011.06.008
   Feldthusen C, 2016, ARCH PHYS MED REHAB, V97, P26, DOI 10.1016/j.apmr.2015.09.022
   Fors A, 2017, INT J CARDIOL, V249, P42, DOI 10.1016/j.ijcard.2017.08.069
   Fors A, 2015, INT J CARDIOL, V187, P693, DOI 10.1016/j.ijcard.2015.03.336
   Fuhrmann L, 2008, RESUSCITATION, V77, P325, DOI 10.1016/j.resuscitation.2008.01.009
   Henoch I, 2014, RES NURS HEALTH, V37, P512, DOI 10.1002/nur.21624
   Herdman M, 2011, QUAL LIFE RES, V20, P1727, DOI 10.1007/s11136-011-9903-x
   Institute of Medicine (US) Committee on Quality of Health Care in America, 2001, CROSSING QUALITY CHA
   Jakobsson S, 2019, J ADV NURS, V75, P1678, DOI 10.1111/jan.13953
   Jakobsson S, 2018, SCAND J CARING SCI, V32, P1168, DOI 10.1111/scs.12562
   Larsson BW, 2002, J CLIN NURS, V11, P681, DOI 10.1046/j.1365-2702.2002.00640.x
   Ludvigsen ES, 2016, J CLIN NURS, V25, P3229, DOI 10.1111/jocn.13346
   Massey D, 2017, NURS OPEN, V4, P6, DOI 10.1002/nop2.53
   McCormack B., 2016, PERSON CTR PRACTICE
   Moore L, 2017, SCAND J CARING SCI, V31, P662, DOI 10.1111/scs.12376
   Munroe B, 2018, J CLIN NURS, V27, pE269, DOI 10.1111/jocn.13932
   Nguyen O, 2017, J GEN INTERN MED, V32, P42, DOI 10.1007/s11606-016-3826-8
   OConnell MB, 2018, J CLIN NURS, V27, P705, DOI 10.1111/jocn.14020
   Odell M, 2009, J ADV NURS, V65, P1992, DOI 10.1111/j.1365-2648.2009.05109.x
   Santana MJ, 2018, HEALTH EXPECT, V21, P429, DOI 10.1111/hex.12640
   Scrutton J., 2015, STATE PLAY PERSON CT
   Wallstrom S, 2018, EUR J CARDIOVASC NUR, V17, P576, DOI 10.1177/1474515118758139
   WILDE B, 1994, SCAND J CARING SCI, V8, P39, DOI 10.1111/j.1471-6712.1994.tb00223.x
   WILLIAMS A, 1990, HEALTH POLICY, V16, P199
   Wolf A, 2017, BMJ OPEN, V7, DOI 10.1136/bmjopen-2017-016491
NR 32
TC 2
Z9 2
U1 0
U2 12
PU WILEY
PI HOBOKEN
PA 111 RIVER ST, HOBOKEN 07030-5774, NJ USA
SN 0962-1067
EI 1365-2702
J9 J CLIN NURS
JI J. Clin. Nurs.
PD FEB
PY 2020
VL 29
IS 3-4
BP 602
EP 612
DI 10.1111/jocn.15120
EA DEC 2019
PG 11
WC Nursing
WE Science Citation Index Expanded (SCI-EXPANDED); Social Science Citation Index (SSCI)
SC Nursing
GA KA6MY
UT WOS:000501834400001
PM 31769572
DA 2023-05-13
ER

PT J
AU Arbov, E
   Tayara, A
   Wu, SW
   Rich, TC
   Wagener, BM
AF Arbov, Eli
   Tayara, Alia
   Wu, Songwei
   Rich, Thomas C.
   Wagener, Brant M.
TI COVID-19 and Long-Term Outcomes: Lessons from Other Critical Care
   Illnesses and Potential Mechanisms
SO AMERICAN JOURNAL OF RESPIRATORY CELL AND MOLECULAR BIOLOGY
LA English
DT Article
DE SARS-CoV-2; chronic critical illness; cytokine storm; mitochondrial
   dysfunction; amyloids
ID ACQUIRED PNEUMONIA; SEPSIS; CONSEQUENCES; DYSFUNCTION; IMPACT
AB Severe acute respiratory syndrome coronavirus 2 (SARS-CoV-2) is a novel coronavirus that is currently causing a pandemic and has been termed coronavirus disease (COVID-19). The elderly or those with preexisting conditions like diabetes, hypertension, coronary heart disease, chronic obstructive pulmonary disease, cerebrovascular disease, or kidney dysfunction are more likely to develop severe cases when infected. Patients with COVID-19 admitted to the ICU have higher mortality than non-ICU patients. Critical illness has consistently posed a challenge not only in terms of mortality but also in regard to long-term outcomes of survivors. Patients who survive acute critical illness including, but not limited to, pulmonary and systemic insults associated with acute respiratory distress syndrome, pneumonia, systemic inflammation, and mechanical ventilation, will likely suffer from post-ICU syndrome, a phenomenon of cognitive, psychiatric, and/or physical disability after treatment in the ICU. Post-ICU morbidity and mortality continue to be a cause for concern when considering large-scale studies showing 12-month mortality risks of 11.8-21%. Previous studies have demonstrated that multiple mechanisms, including cytokine release, mitochondrial dysfunction, and even amyloids, may lead to end-organ dysfunction in patients. We hypothesize that COVID-19 infection will lead to post-ICU syndrome via potentially similar mechanisms as other chronic critical illnesses and cause long-term morbidity and mortality in patients. We consider a variety of mechanisms and questions that not only consider the short-term impact of the COVID-19 pandemic but its long-term effects that may not yet be imagined.
C1 [Arbov, Eli] Morehouse Sch Med, Atlanta, GA 30310 USA.
   [Tayara, Alia] Univ S Alabama, Dept Biomed Sci, Mobile, AL USA.
   [Tayara, Alia] Univ S Alabama, Honors Coll, Mobile, AL USA.
   [Rich, Thomas C.] Univ S Alabama, Dept Pharmacol, Mobile, AL USA.
   [Rich, Thomas C.] Univ S Alabama, Ctr Lung Biol, Mobile, AL USA.
   [Wu, Songwei; Wagener, Brant M.] Univ Alabama Birmingham, Div Mol & Translat Biomed, Dept Anesthesiol & Perioperat Med, Birmingham, AL 35294 USA.
   [Wagener, Brant M.] Univ Alabama Birmingham, Div Crit Care Med, Dept Anesthesiol & Perioperat Med, Birmingham, AL 35294 USA.
C3 Morehouse School of Medicine; University of South Alabama; University of
   South Alabama; University of South Alabama; University of South Alabama;
   University of Alabama System; University of Alabama Birmingham;
   University of Alabama System; University of Alabama Birmingham
RP Wagener, BM (通讯作者)，Univ Alabama Birmingham, Div Mol & Translat Biomed, Dept Anesthesiol & Perioperat Med, Birmingham, AL 35294 USA.; Wagener, BM (通讯作者)，Univ Alabama Birmingham, Div Crit Care Med, Dept Anesthesiol & Perioperat Med, Birmingham, AL 35294 USA.
EM bwagener@uabmc.edu
OI Wagener, Brant/0000-0001-7889-1526
FU Foundation for Anesthesia Education and Research Summer Fellowship
   Program
FX The authors thank the Foundation for Anesthesia Education and Research
   Summer Fellowship Program for the opportunity to perform this work from
   a long distance despite the COVID-19 pandemic.
CR Alomari SO, 2020, CLIN NEUROL NEUROSUR, V198, DOI 10.1016/j.clineuro.2020.106116
   Annane D, 2015, LANCET RESP MED, V3, P61, DOI 10.1016/S2213-2600(14)70246-2
   Appiah MG, 2021, INT J MOL SCI, V22, DOI 10.3390/ijms22158295
   Arulkumaran N, 2016, SHOCK, V45, P271, DOI 10.1097/SHK.0000000000000463
   Balczon R, 2019, FASEB J, V33, P10300, DOI 10.1096/fj.201900322R
   Balczon R, 2017, FASEB J, V31, P2785, DOI 10.1096/fj.201601042RR
   Balczon R, 2013, PLOS ONE, V8, DOI 10.1371/journal.pone.0074343
   Brosnahan SB, 2020, ARTERIOSCL THROM VAS, V40, P2586, DOI 10.1161/ATVBAHA.120.314515
   Channappanavar R, 2017, SEMIN IMMUNOPATHOL, V39, P529, DOI 10.1007/s00281-017-0629-x
   Chaudhry H, 2013, IN VIVO, V27, P669
   Chen G, 2020, J CLIN INVEST, V130, P2620, DOI 10.1172/JCI137244
   Chung DR, 2011, AM J RESP CRIT CARE, V184, P1409, DOI 10.1164/rccm.201102-0349OC
   Del Valle DM, 2020, NAT MED, V26, P1636, DOI [10.1038/s41591-020-1051-9, 10.1101/2020.05.28.20115758]
   Di Napoli R, 2021, FEATURES EVALUATION
   Diociaiuti M, 2021, INT J MOL SCI, V22, DOI 10.3390/ijms22126435
   Dowell SF, 2004, AM J RESP CRIT CARE, V169, P895, DOI 10.1164/rccm.2402025
   Exline MC, 2008, FRONT BIOSCI-LANDMRK, V13, P5030
   Fink MP, 2002, CRIT CARE, V6, P491, DOI 10.1186/cc1824
   Fulop T, 2018, FRONT AGING NEUROSCI, V10, DOI 10.3389/fnagi.2018.00224
   Gajic O, 2018, CURR OPIN CRIT CARE, V24, P394, DOI 10.1097/MCC.0000000000000530
   Gayat E, 2018, CRIT CARE, V22, DOI 10.1186/s13054-017-1922-8
   Girard TD, 2018, J GEN INTERN MED, V33, P929, DOI 10.1007/s11606-017-4301-x
   Gosztyla ML, 2018, J ALZHEIMERS DIS, V62, P1495, DOI 10.3233/JAD-171133
   Grasselli G, 2020, JAMA-J AM MED ASSOC, V323, P1545, DOI 10.1001/jama.2020.4031
   Guan W, 2020, NEW ENGL J MED, V382, P1708, DOI 10.1056/NEJMoa2002032
   Guo YR, 2020, MILITARY MED RES, V7, DOI 10.1186/s40779-020-00240-0
   Huang YY, 2020, RESP RES, V21, DOI 10.1186/s12931-020-01429-6
   Johns Hopkins University & Medicine, 2022, US
   Kheirollahi V, 2019, NAT COMMUN, V10, DOI 10.1038/s41467-019-10839-0
   Laszlo I, 2015, J IMMUNOL RES, V2015, DOI 10.1155/2015/510436
   Leisman DE, 2020, LANCET RESP MED, V8, P1233, DOI 10.1016/S2213-2600(20)30404-5
   Levy RJ, 2005, CRIT CARE MED, V33, P2752, DOI 10.1097/01.CCM.0000189943.60945.77
   Lewis AJ, 2016, SURG INFECT, V17, P286, DOI 10.1089/sur.2015.262
   Lin MT, 2018, AM J RESP CRIT CARE, V198, P1575, DOI 10.1164/rccm.201801-0060LE
   Lippmann M, 2015, CRIT REV TOXICOL, V45, P492, DOI 10.3109/10408444.2015.1044601
   Litton E, 2020, MED J AUSTRALIA, V212, P463, DOI 10.5694/mja2.50596
   Lundholm MD, 2020, J ENDOCR SOC, V4, DOI 10.1210/jendso/bvaa144
   Mahmoudi S, 2020, J CLIN IMMUNOL, V40, P974, DOI 10.1007/s10875-020-00824-4
   Meena Priti, 2020, Curr Med Res Pract, V10, P165, DOI 10.1016/j.cmrp.2020.07.003
   Mira JC, 2017, CRIT CARE MED, V45, P253, DOI [10.1097/ccm.0000000000002074, 10.1097/CCM.0000000000002074]
   Mumoli Nicola, 2021, Mayo Clin Proc Innov Qual Outcomes, V5, P907, DOI 10.1016/j.mayocpiqo.2021.08.002
   Ngai JC, 2010, RESPIROLOGY, V15, P543, DOI 10.1111/j.1440-1843.2010.01720.x
   O'Connor T, 2015, ENDOCR METAB IMMUNE, V15, P105, DOI 10.2174/1871530315666150316120920
   Osuchowski MF, 2020, SHOCK, V54, P416, DOI 10.1097/SHK.0000000000001565
   Porta F, 2006, CRIT CARE, V10, DOI 10.1186/cc5013
   Puntmann VO, 2020, JAMA CARDIOL, V5, P1265, DOI 10.1001/jamacardio.2020.3557
   Qin C, 2020, CLIN INFECT DIS, V71, P762, DOI 10.1093/cid/ciaa248
   Rangarajan S, 2018, NAT MED, V24, P1121, DOI 10.1038/s41591-018-0087-6
   Rawal G, 2017, J TRANSL INTERN MED, V5, P90, DOI 10.1515/jtim-2016-0016
   Rivers E, 2001, NEW ENGL J MED, V345, P1368, DOI 10.1056/NEJMoa010307
   Robinson FA, 2020, AM J PHYSIOL-HEART C, V319, pH1059, DOI 10.1152/ajpheart.00681.2020
   Rubin R, 2020, JAMA-J AM MED ASSOC, V324, P1381, DOI 10.1001/jama.2020.17709
   Salehi S, 2020, J THORAC IMAG, V35, pW87, DOI 10.1097/RTI.0000000000000534
   Schandl A, 2021, ACTA ANAESTH SCAND, V65, P1285, DOI 10.1111/aas.13939
   Singer M, 2004, LANCET, V364, P545, DOI 10.1016/S0140-6736(04)16815-3
   Singer M, 2016, JAMA-J AM MED ASSOC, V315, P801, DOI 10.1001/jama.2016.0287
   Singer M, 2014, VIRULENCE, V5, P66, DOI 10.4161/viru.26907
   Soumya RS, 2021, CARDIOVASC DRUG THER, V35, P411, DOI 10.1007/s10557-020-07073-y
   Tang YJ, 2020, FRONT IMMUNOL, V11, DOI 10.3389/fimmu.2020.01708
   Terrando N, 2010, P NATL ACAD SCI USA, V107, P20518, DOI 10.1073/pnas.1014557107
   Toyama EQ, 2016, SCIENCE, V351, P275, DOI 10.1126/science.aab4138
   Villapol S, 2020, TRANSL RES, V226, P57, DOI 10.1016/j.trsl.2020.08.004
   Voth S, 2020, FASEB J, V34, P9156, DOI 10.1096/fj.202000051RRR
   Wang DW, 2020, JAMA-J AM MED ASSOC, V323, P1061, DOI 10.1001/jama.2020.1585
   Wang Y, 2019, CELL REP, V29, P1511, DOI 10.1016/j.celrep.2019.09.070
   Wu XJ, 2021, LANCET RESP MED, V9, P747, DOI 10.1016/S2213-2600(21)00174-0
   Xiong TT, 2021, ENVIRON GEOCHEM HLTH, V43, P423, DOI [10.1007/s10653-020-00734-9, 10.1093/eurheartj/ehaa231]
   Xiong Y, 2020, EMERG MICROBES INFEC, V9, P761, DOI 10.1080/22221751.2020.1747363
   Xu JW, 2017, BEHAV BRAIN RES, V332, P145, DOI 10.1016/j.bbr.2017.05.066
   Yasuhara S, 2007, CRIT CARE MED, V35, pS488, DOI 10.1097/01.CCM.0000278045.91575.30
   Zhang PX, 2020, BONE RES, V8, DOI 10.1038/s41413-020-0084-5
   Zhou F, 2020, LANCET, V395, P1054, DOI 10.1016/S0140-6736(20)30566-3
   Zimmerman JE, 2013, CRIT CARE, V17, DOI 10.1186/cc12695
   Zubair AS, 2020, JAMA NEUROL, V77, P1018, DOI 10.1001/jamaneurol.2020.2065
NR 74
TC 4
Z9 4
U1 0
U2 1
PU AMER THORACIC SOC
PI NEW YORK
PA 25 BROADWAY, 18 FL, NEW YORK, NY 10004 USA
SN 1044-1549
EI 1535-4989
J9 AM J RESP CELL MOL
JI Am. J. Respir. Cell Mol. Biol.
PD SEP
PY 2022
VL 67
IS 3
BP 275
EP 283
DI 10.1165/rcmb.2021-0374PS
PG 9
WC Biochemistry & Molecular Biology; Cell Biology; Respiratory System
WE Science Citation Index Expanded (SCI-EXPANDED)
SC Biochemistry & Molecular Biology; Cell Biology; Respiratory System
GA 4J6UL
UT WOS:000851401200004
PM 35348443
OA Green Published, hybrid
DA 2023-05-13
ER

PT J
AU Kataja, A
   Tarvasmaki, T
   Lassus, J
   Kober, L
   Sionis, A
   Spinar, J
   Parissis, J
   Carubelli, V
   Cardoso, J
   Banaszewski, M
   Marino, R
   Nieminen, MS
   Mebazaa, A
   Harjola, VP
AF Kataja, Anu
   Tarvasmaki, Tuukka
   Lassus, Johan
   Kober, Lars
   Sionis, Alessandro
   Spinar, Jindrich
   Parissis, John
   Carubelli, Valentina
   Cardoso, Jose
   Banaszewski, Marek
   Marino, Rossella
   Nieminen, Markku S.
   Mebazaa, Alexandre
   Harjola, Veli-Pekka
TI Altered mental status predicts mortality in cardiogenic shock - results
   from the CardShock study
SO EUROPEAN HEART JOURNAL-ACUTE CARDIOVASCULAR CARE
LA English
DT Article
DE Cardiogenic shock; acute coronary syndromes; acute heart failure;
   altered mental status; delirium; acidosis
ID CRITICALLY-ILL PATIENTS; INTENSIVE-CARE-UNIT; RISK-FACTORS;
   HEART-FAILURE; DELIRIUM; OUTCOMES; METAANALYSIS; ASSOCIATION;
   PREVALENCE; MANAGEMENT
AB Background: Altered mental status is among the signs of hypoperfusion in cardiogenic shock, the most severe form of acute heart failure. The aim of this study was to investigate the prevalence of altered mental status, to identify factors associating with it, and to assess the prognostic significance of altered mental status in cardiogenic shock.
   Methods: Mental status was assessed at presentation of shock in 215 adult cardiogenic shock patients in a multinational, prospective, observational study. Clinical picture, biochemical variables, and short-term mortality were compared between patients presenting with altered and normal mental status.
   Results: Altered mental status was detected in 147 (68%) patients, whereas 68 (32%) patients had normal mental status. Patients with altered mental status were older (68 vs. 64 years, p=0.04) and more likely to have an acute coronary syndrome than those with normal mental status (85% vs. 74%, p=0.04). Altered mental status was associated with lower systolic blood pressure (76 vs. 80 mmHg, p=0.03) and lower arterial pH (7.27 vs. 7.35, p<0.001) as well as higher levels of blood lactate (3.4 vs. 2.3 mmol/l, p<0.001) and blood glucose (11.4 vs. 9.0 mmol/l, p=0.01). Low arterial pH (adjusted odds ratio 1.6 (1.1-2.2), p=0.02) was the only factor independently associated with altered mental status. Ninety-day mortality was significantly higher (51% vs. 22%, p<0.001) among patients with altered mental status.
   Conclusions: Altered mental status is a common clinical sign of systemic hypoperfusion in cardiogenic shock and is associated with poor outcome. It is also associated with several biochemical findings that reflect inadequate tissue perfusion, of which low arterial pH is independently associated with altered mental status.
C1 [Kataja, Anu; Tarvasmaki, Tuukka; Harjola, Veli-Pekka] Univ Helsinki, Helsinki Univ Hosp, Div Emergency Med, Helsinki, Finland.
   [Lassus, Johan; Nieminen, Markku S.] Univ Helsinki, Helsinki Univ Hosp, Heart & Lung Ctr, Cardiol, Helsinki, Finland.
   [Kober, Lars] Copenhagen Univ Hosp, Rigshosp, Div Heart Failure Pulm Hypertens & Heart Transpla, Copenhagen, Denmark.
   [Sionis, Alessandro] Univ Barcelona, Hosp Santa Creu & St Pau, Biomed Res Inst IIB St Pau, Intens Cardiac Care Unit,Cardiol Dept, Barcelona, Spain.
   [Spinar, Jindrich] Univ Hosp Brno, Internal Cardiol Dept, Brno, Czech Republic.
   [Spinar, Jindrich] Masaryk Univ, Brno, Czech Republic.
   [Parissis, John] Attikon Univ Hosp, Heart Failure Clin, Athens, Greece.
   [Carubelli, Valentina] Univ & Civil Hosp Brescia, Div Cardiol, Dept Med & Surg Specialties, Radiol Sci & Publ Hlth, Brescia, Italy.
   [Cardoso, Jose] Univ Porto, Dept Cardiol, CINTESIS Ctr Hlth Technol & Serv Res, Fac Med,Sao Joao Med Ctr, Oporto, Portugal.
   [Banaszewski, Marek] Inst Cardiol, Intens Cardiac Therapy Clin, Warsaw, Poland.
   [Marino, Rossella] Univ Rome Sapienza, Dept Med Sci & Translat Med, Emergency Dept, St Andrea Hosp, Rome, Italy.
   [Mebazaa, Alexandre] Hop Lariboisiere, AP HP, INSERM, U942, Paris, France.
   [Mebazaa, Alexandre] Univ Paris Diderot, Paris, France.
C3 University of Helsinki; Helsinki University Central Hospital; University
   of Helsinki; Helsinki University Central Hospital; Rigshospitalet;
   University of Copenhagen; Hospital of Santa Creu i Sant Pau; University
   of Barcelona; University Hospital Brno; Masaryk University Brno;
   University Hospital Attikon; Sao Joao Hospital; Universidade do Porto;
   Institute of Cardiology - Poland; Sapienza University Rome; Azienda
   Ospedaliera Sant'Andrea; Assistance Publique Hopitaux Paris (APHP);
   Hopital Universitaire Antoine-Beclere - APHP; Hopital Universitaire
   Avicenne - APHP; Hopital Universitaire Bicetre - APHP; Hopital
   Universitaire Paul-Brousse - APHP; Hopital Universitaire
   Pitie-Salpetriere - APHP; Hopital Universitaire Raymond-Poincare - APHP;
   Institut National de la Sante et de la Recherche Medicale (Inserm);
   UDICE-French Research Universities; Sorbonne Universite; Hopital
   Universitaire Saint-Antoine - APHP; Universite Paris Cite; Hopital
   Universitaire Beaujon - APHP; Hopital Universitaire Bichat-Claude
   Bernard - APHP; Hopital Universitaire Cochin - APHP; Hopital
   Universitaire Hotel-Dieu - APHP; Hopital Universitaire
   Lariboisiere-Fernand-Widal - APHP; Hopital Universitaire Necker-Enfants
   Malades - APHP; Hopital Universitaire Robert-Debre - APHP; Hopital
   Universitaire Saint-Louis - APHP; UDICE-French Research Universities;
   Universite Paris Cite
RP Kataja, A (通讯作者)，Helsinki Univ Hosp, Div Emergency Med, POB 340, Helsinki 00029, Finland.
EM anu.kataja@helsinki.fi
RI Sionis, Alessandro/V-6869-2017; Silva-Cardoso, Jose/L-8033-2013
OI Sionis, Alessandro/0000-0003-0843-9512; Kober, Lars/0000-0002-6635-1466;
   Silva-Cardoso, Jose/0000-0002-9774-9864; Lassus,
   Johan/0000-0003-4033-3232; Mebazaa, Alexandre/0000-0001-8715-7753;
   Carubelli, Valentina/0000-0002-9430-9820
FU Aarne Koskelo Foundation; Finnish Cardiac Foundation
FX This work was supported by the Aarne Koskelo Foundation and the Finnish
   Cardiac Foundation.
CR Barth E, 2007, CRIT CARE MED, V35, pS508, DOI 10.1097/01.CCM.0000278047.06965.20
   Bhate TD, 2015, RESUSCITATION, V97, P1, DOI 10.1016/j.resuscitation.2015.08.023
   Ely EW, 2004, JAMA-J AM MED ASSOC, V291, P1753, DOI 10.1001/jama.291.14.1753
   Frontera JA, 2011, NEUROCRIT CARE, V14, P463, DOI 10.1007/s12028-011-9520-0
   Girard TD, 2008, CRIT CARE, V12, DOI 10.1186/cc6149
   Gofton TE, 2012, NAT REV NEUROL, V8, P557, DOI 10.1038/nrneurol.2012.183
   Gusmao-Flores D, 2012, CRIT CARE, V16, DOI 10.1186/cc11407
   Harjola VP, 2015, EUR J HEART FAIL, V17, P501, DOI 10.1002/ejhf.260
   Huai JP, 2014, GEN HOSP PSYCHIAT, V36, P488, DOI 10.1016/j.genhosppsych.2014.05.002
   Hughes CG, 2012, CURR OPIN CRIT CARE, V18, P518, DOI 10.1097/MCC.0b013e328357effa
   Jackson P, 2015, CRIT CARE CLIN, V31, P589, DOI 10.1016/j.ccc.2015.03.011
   Kennedy M, 2014, J AM GERIATR SOC, V62, P462, DOI 10.1111/jgs.12692
   Khosravani H, 2009, CRIT CARE, V13, DOI 10.1186/cc7918
   Klijn CJM, 2010, LANCET NEUROL, V9, P1008, DOI 10.1016/S1474-4422(10)70185-X
   Kraut JA, 2014, NEW ENGL J MED, V371, P2309, DOI 10.1056/NEJMra1309483
   Lahariya S, 2014, GEN HOSP PSYCHIAT, V36, P156, DOI 10.1016/j.genhosppsych.2013.10.010
   McPherson JA, 2013, CRIT CARE MED, V41, P405, DOI 10.1097/CCM.0b013e31826ab49b
   Mebazaa A, 2013, J AM COLL CARDIOL, V61, P820, DOI 10.1016/j.jacc.2012.11.054
   Mehta S, 2015, CRIT CARE MED, V43, P557, DOI 10.1097/CCM.0000000000000727
   Nichol AD, 2010, CRIT CARE, V14, DOI 10.1186/cc8888
   Noriega FJ, 2015, AM HEART J, V170, P938, DOI 10.1016/j.ahj.2015.08.007
   Pauley E, 2015, AM HEART J, V170, P79, DOI 10.1016/j.ahj.2015.04.013
   Salluh J, 2015, BMJ-BRIT MED J, V350, DOI [10.1136/bmj.h3129, 10.1136/bmj.h2538]
   Schramm P, 2012, CRIT CARE, V16, DOI 10.1186/cc11665
   Sleeper LA, 2010, AM HEART J, V160, P443, DOI 10.1016/j.ahj.2010.06.024
   Thiele H, 2015, EUR HEART J, V36, P1223, DOI 10.1093/eurheartj/ehv051
   Thiele H, 2012, NEW ENGL J MED, V367, P1287, DOI 10.1056/NEJMoa1208410
   Thomason JWW, 2005, CRIT CARE, V9, pR375, DOI 10.1186/cc3729
   Uthamalingam S, 2011, AM J CARDIOL, V108, P402, DOI 10.1016/j.amjcard.2011.03.059
   van Rompaey B, 2009, CRIT CARE, V13, DOI 10.1186/cc7892
   Wang YZ, 2011, MOL NEUROBIOL, V44, P350, DOI 10.1007/s12035-011-8204-2
   Werdan K, 2014, EUR HEART J, V35, P156, DOI 10.1093/eurheartj/eht248
   Yang JH, 2013, CRIT CARE, V17, DOI 10.1186/cc13035
   Zaal IJ, 2015, CRIT CARE MED, V43, P40, DOI 10.1097/CCM.0000000000000625
NR 35
TC 17
Z9 18
U1 1
U2 8
PU SAGE PUBLICATIONS LTD
PI LONDON
PA 1 OLIVERS YARD, 55 CITY ROAD, LONDON EC1Y 1SP, ENGLAND
SN 2048-8726
EI 2048-8734
J9 EUR HEART J-ACUTE CA
JI Eur. Heart J.-Acute Cardiovasc. Care
PD FEB
PY 2018
VL 7
IS 1
BP 38
EP 44
DI 10.1177/2048872617702505
PG 7
WC Cardiac & Cardiovascular Systems
WE Science Citation Index Expanded (SCI-EXPANDED)
SC Cardiovascular System & Cardiology
GA FV5SP
UT WOS:000424643000005
PM 28403620
OA Bronze, Green Published
DA 2023-05-13
ER

PT J
AU Nascimento, BR
   Brant, LCC
   Marino, BCA
   Passaglia, LG
   Ribeiro, ALP
AF Nascimento, Bruno R.
   Caldeira Brant, Luisa C.
   Marino, Barbara C. A.
   Passaglia, Luiz Guilherme
   Ribeiro, Antonio Luiz P.
TI Implementing myocardial infarction systems of care in low/middle-income
   countries
SO HEART
LA English
DT Review
DE acute myocardial infarction; healthcare delivery; systemic review; heart
   disease
ID ST-SEGMENT-ELEVATION; ACUTE CORONARY SYNDROMES; EMERGENCY CARE;
   TASK-FORCE; LOW-MIDDLE; MANAGEMENT; OUTCOMES; INTERVENTION; HEALTH;
   BRAZIL
AB Ischaemic heart disease is the leading cause of death worldwide, with an increasing trend from 6.1 million deaths in 1990 to 9.5 million in 2016, markedly driven by rates observed in low/middle-income countries (LMIC). Improvements in myocardial infarction (MI) care are crucial for reducing premature mortality. We aimed to evaluate the main challenges for adequate MI care in LMIC, and possible strategies to overcome these existing barriers. Reperfusion is the cornerstone of MI treatment, but worldwide around 30% of patients are not reperfused, with even lower rates in LMIC. The main challenges are related to delays associated with patient education, late diagnosis and inadequate referral strategies, health infrastructure and insufficient funding. The implementation of regional MI systems of care in LMIC, systematising timely reperfusion strategies, access to intensive care, risk stratification and use of adjunctive medications have shown some successful strategies. Telemedicine support for remote ECG, diagnosis and organisation of referrals has proven to be useful, improving access to reperfusion even in prehospital settings. Organisation of transport and referral hubs based on anticipated delays and development of MI excellence centres have also resulted in better equality of care. Also, education of healthcare staff and task shifting may potentially widen access to optimal therapy. In conclusion, efforts have been made for the implementation of MI systems of care in LMIC, aiming to address particularities of the health systems. However, the increasing impact of MI in these countries urges the development of further strategies to improve reperfusion and reduce system delays.
C1 [Nascimento, Bruno R.; Caldeira Brant, Luisa C.; Ribeiro, Antonio Luiz P.] Univ Fed Minas Gerais, Hosp Clin, Serv Cardiol & Cirurgia Cardiovasc, Belo Horizonte, MG, Brazil.
   [Nascimento, Bruno R.; Caldeira Brant, Luisa C.; Ribeiro, Antonio Luiz P.] Univ Fed Minas Gerais, Hosp Clin, Ctr Telessaude, Belo Horizonte, MG, Brazil.
   [Nascimento, Bruno R.; Caldeira Brant, Luisa C.; Passaglia, Luiz Guilherme; Ribeiro, Antonio Luiz P.] Univ Fed Minas Gerais, Fac Med, Dept Clin Med, Belo Horizonte, MG, Brazil.
   [Marino, Barbara C. A.] Hosp Madre Teresa, Serv Cardiol, Belo Horizonte, MG, Brazil.
   [Marino, Barbara C. A.] PUC MG, Fac Med, Belo Horizonte, MG, Brazil.
C3 Universidade Federal de Minas Gerais; Universidade Federal de Minas
   Gerais; Universidade Federal de Minas Gerais; Pontificia Universidade
   Catolica de Minas Gerais
RP Nascimento, BR (通讯作者)，Univ Fed Minas Gerais, Hosp Clin, Ctr Telessaude, Ave Prof Alfredo Balena 110,2nd Floor, BR-3013010 Belo Horizonte, MG, Brazil.
EM ramosnas@gmail.com
RI Nacimento, Bruno Ramos/F-8066-2013; Brant, Luisa/ABD-8402-2020; Ribeiro,
   Antonio L/C-2707-2009
OI Nacimento, Bruno Ramos/0000-0002-5586-774X; Brant,
   Luisa/0000-0002-7317-1367; Ribeiro, Antonio L/0000-0002-2740-0042;
   Passaglia, Luiz/0000-0001-8260-9212
FU CNPq (Bolsa de produtividade em pesquisa) [310679/2016-8]; FAPEMIG
   (Programa Pesquisador Mineiro) [PPM-00428-17]; CNPq (Instituto de
   Avaliacao de Tecnologias em Saude-IATS) [465518/2014-1]
FX ALPR was supported in part by CNPq (Bolsa de produtividade em pesquisa,
   310679/2016-8, and Instituto de Avaliacao de Tecnologias em Saude-IATS,
   465518/2014-1) and by FAPEMIG (Programa Pesquisador Mineiro,
   PPM-00428-17).
CR Alexander T, 2017, JAMA CARDIOL, V2, P498, DOI 10.1001/jamacardio.2016.5977
   Alexander T, 2012, HEART, V98, P15, DOI 10.1136/heartjnl-2011-301009
   Araujo Denizar Vianna, 2008, Arq Bras Cardiol, V90, P91
   Berwanger O, 2012, JAMA-J AM MED ASSOC, V307, P2041, DOI 10.1001/jama.2012.413
   Dalby M, 2003, CIRCULATION, V108, P1809, DOI 10.1161/01.CIR.0000091088.63921.8C
   Danchin N, 2004, CIRCULATION, V110, P1909, DOI 10.1161/01.CIR.0000143144.82338.36
   DeWalt DA, 2004, J GEN INTERN MED, V19, P1228, DOI 10.1111/j.1525-1497.2004.40153.x
   Dharma S, 2012, NETH HEART J, V20, P254, DOI 10.1007/s12471-012-0259-9
   Ellrodt AG, 2013, CIRCULATION, V128, P2447, DOI 10.1161/01.cir.0000435779.48007.5c
   European Association of Percutaneous Cardiovascular Interventions, 2018, STENT SAV LIF RED MO
   Solla DJF, 2013, CIRC-CARDIOVASC QUAL, V6, P9, DOI 10.1161/CIRCOUTCOMES.112.967505
   Galappatthy P, 2018, HEART, V104, P1424, DOI 10.1136/heartjnl-2017-312404
   Haniffa R, 2018, J CRIT CARE, V44, P352, DOI 10.1016/j.jcrc.2017.12.007
   Ibanez B, 2018, KARDIOL POL, V76, P229, DOI 10.5603/KP.2018.0041
   Janeiro Rde, 2018, BOAS PRATICAS CLIN C
   Jollis JG, 2012, CIRC-CARDIOVASC QUAL, V5, P423, DOI 10.1161/CIRCOUTCOMES.111.964668
   Juarez-Herrera U, 2013, CLIN CARDIOL, V36, P241, DOI 10.1002/clc.22107
   Kaifoszova Z, 2014, EUROINTERVENTION, V10, pT87, DOI 10.4244/EIJV10STA14
   Kakou-Guikahue M, 2016, ARCH CARDIOVASC DIS, V109, P376, DOI 10.1016/j.acvd.2015.12.005
   Kironji AG, 2018, BMC HEALTH SERV RES, V18, DOI 10.1186/s12913-018-3091-0
   Krumholz HM, 2008, JACC-CARDIOVASC INTE, V1, P97, DOI 10.1016/j.jcin.2007.10.006
   Lana MLL, 2017, INT J QUAL HEALTH C, V29, P499, DOI 10.1093/intqhc/mzx059
   Li J, 2015, LANCET, V385, P441, DOI 10.1016/S0140-6736(14)60921-1
   Luepker RV, 2000, JAMA-J AM MED ASSOC, V284, P60, DOI 10.1001/jama.284.1.60
   Maier CB, 2018, HUM RESOUR HEALTH, V16, DOI 10.1186/s12960-018-0285-9
   Marcolino MS, 2013, ARQ BRAS CARDIOL, V100, P307, DOI 10.5935/abc.20130054
   Marcolino MS, 2018, CIRCULATION, V134
   Marino BCA, 2016, EUR HEART J-QUAL CAR, V2, P215, DOI 10.1093/ehjqcco/qcw020
   McCaul M, 2014, COCHRANE DB SYST REV, DOI 10.1002/14651858.CD010191.pub2
   Mehta S, 2016, CARDIOLOGY UPDATE 20, P99
   Mehta S, 2018, INDIAN HEART J, V70, P185, DOI 10.1016/j.ihj.2017.06.020
   Mohanan PP, 2013, EUR HEART J, V34, P121, DOI 10.1093/eurheartj/ehs219
   Mundi I, 2018, HOSP BED DENSITY WOR
   Nazzal C, 2008, REV MED CHILE, V136, P1231, DOI /S0034-98872008001000001
   O'Gara PT, 2013, CIRCULATION, V127, pE362, DOI 10.1161/CIR.0b013e3182742cf6
   Obermeyer Z, 2015, B WORLD HEALTH ORGAN, V93, P577, DOI 10.2471/BLT.14.148338
   Organization WH, 2013, GLOB ACT PLAN PREV C
   Paichadze N, 2015, BMC EMERG MED, V15, DOI 10.1186/1471-227X-15-S2-S13
   Mattos LAPE, 2013, ARQ BRAS CARDIOL, V100, P6, DOI 10.1590/S0066-782X2013000100003
   Qanitha A, 2018, OPEN HEART, V5, DOI 10.1136/openhrt-2018-000801
   Ribeiro ALP, 2016, CIRCULATION, V133, P422, DOI 10.1161/CIRCULATIONAHA.114.008727
   Rossello X, 2017, INT J CARDIOL, V245, P27, DOI 10.1016/j.ijcard.2017.07.039
   Roth GA, 2015, CIRCULATION, V132, P1667, DOI 10.1161/CIRCULATIONAHA.114.008720
   Roule V, 2016, CRIT CARE, V20, DOI 10.1186/s13054-016-1530-z
   Schamroth C, 2012, CARDIOVASC J AFR, V23, P365, DOI 10.5830/CVJA-2012-017
   Stassen W, 2018, CARDIOVASC J AFR, V29, P6, DOI 10.5830/CVJA-2018-004
   Vaishnav Aditi, 2011, J Assoc Physicians India, V59 Suppl, P14
   Caluza ACV, 2012, ARQ BRAS CARDIOL, V99, P1040, DOI 10.1590/S0066-782X2012005000100
   Vukoja M, 2014, GLOB HEART, V9, P337, DOI 10.1016/j.gheart.2014.08.002
NR 49
TC 25
Z9 27
U1 0
U2 5
PU BMJ PUBLISHING GROUP
PI LONDON
PA BRITISH MED ASSOC HOUSE, TAVISTOCK SQUARE, LONDON WC1H 9JR, ENGLAND
SN 1355-6037
EI 1468-201X
J9 HEART
JI Heart
PD JAN
PY 2019
VL 105
IS 1
BP 20
EP 26
DI 10.1136/heartjnl-2018-313398
PG 7
WC Cardiac & Cardiovascular Systems
WE Science Citation Index Expanded (SCI-EXPANDED)
SC Cardiovascular System & Cardiology
GA HG8FP
UT WOS:000455234800006
PM 30269080
DA 2023-05-13
ER

PT J
AU Hansen, KW
   Sorensen, R
   Madsen, M
   Madsen, JK
   Jensen, JS
   von Kappelgaard, LM
   Mortensen, PE
   Lange, T
   Galatius, S
AF Hansen, Kim Wadt
   Sorensen, Rikke
   Madsen, Mette
   Madsen, Jan Kyst
   Jensen, Jan Skov
   von Kappelgaard, Lene Mia
   Mortensen, Poul Erik
   Lange, Theis
   Galatius, Soren
TI Effectiveness of an Early Versus a Conservative Invasive Treatment
   Strategy in Acute Coronary Syndromes A Nationwide Cohort Study
SO ANNALS OF INTERNAL MEDICINE
LA English
DT Article
ID ACUTE MYOCARDIAL-INFARCTION; SHORT-TERM; MORTALITY; MANAGEMENT;
   INTERVENTION; ROUTINE; ANGIOGRAPHY; ALGORITHMS; GUIDELINES; SURVIVAL
AB Background: Randomized clinical trials have found that early invasive strategies reduce mortality, myocardial infarction (MI), and rehospitalization compared with a conservative invasive approach in acute coronary syndromes (ACSs), but the effectiveness of such strategies in real-world settings is unknown.
   Objective: To investigate adverse cardiovascular outcomes of an early versus a conservative invasive strategy in a national cohort of patients with ACSs.
   Design: Retrospective cohort study.
   Setting: Administrative health care data on hospitalizations, procedures, and outcomes abstracted from the Danish national registries and covering all acute invasive procedures in patients presenting with an ACS.
   Patients: 19 704 propensity score-matched patients hospitalized with a first ACS between 1 January 2005 and 31 December 2011.
   Measurements: Risk for cardiac death or rehospitalization for MI within 60 days of hospitalization.
   Results: Compared with a conservative approach, early invasive strategies were associated with a lower risk for cardiac death (cumulative incidence, 5.9% vs. 7.6%; adjusted hazard ratio [HR], 0.75 [95% CI, 0.66 to 0.84]; P < 0.001). Similar results were found for rehospitalization for MI (cumulative incidence, 3.4% vs. 5.0%; adjusted odds ratio, 0.67 [CI, 0.58 to 0.77]; P < 0.001) and all-cause death (cumulative incidence, 7.3% vs. 10.6%; adjusted HR, 0.65 [CI, 0.59 to 0.72]; P < 0.001).
   Limitation: Potential residual confounding due to lack of core clinical variables.
   Conclusion: In this real-world cohort of patients with a first hospitalization for an ACS, the use of an early invasive treatment strategy was associated with a lower risk for cardiac death and rehospitalization for MI compared with a conservative invasive approach.
   Primary Funding Source: Department of Cardiology, University Hospital Gentofte.
C1 [Hansen, Kim Wadt; Galatius, Soren] Bispebjerg Hosp, Dept Cardiol, DK-2400 Copenhagen, Denmark.
   [Sorensen, Rikke; Jensen, Jan Skov] Gentofte Univ Hosp, Dept Cardiol, DK-2900 Hellerup, Denmark.
   [Madsen, Mette] Univ Copenhagen, Dept Publ Hlth, DK-1014 Copenhagen, Denmark.
   [Madsen, Jan Kyst] Holbaek Univ Hosp, Emergency Dept, DK-4300 Holbaek, Denmark.
   [von Kappelgaard, Lene Mia] Univ Copenhagen, Natl Inst Publ Hlth, DK-1353 Copenhagen, Denmark.
   [Mortensen, Poul Erik] Odense Univ Hosp, Dept Thorac Surg, DK-5000 Odense, Denmark.
   [Lange, Theis] Univ Copenhagen, Sect Biostat, Dept Publ Hlth, DK-1014 Copenhagen, Denmark.
C3 University of Copenhagen; Bispebjerg Hospital; University of Copenhagen;
   Herlev & Gentofte Hospital; University of Copenhagen; University of
   Copenhagen; University of Southern Denmark; Odense University Hospital;
   University of Copenhagen
RP Hansen, KW (通讯作者)，Bispebjerg Hosp, Dept Cardiol, Bldg 67,Bispebjerg Bakke 23, DK-2400 Copenhagen, Denmark.
EM kim.wadt.hansen@regionh.dk
RI Hansen, Kim/HKN-4416-2023; Madsen, Mette/HMV-1125-2023
OI Lange, Theis/0000-0001-6807-8347; Sorensen, Rikke/0000-0001-9238-6681
FU Department of Cardiology, University Hospital Gentofte
FX Department of Cardiology, University Hospital Gentofte.
CR Abildstrom Steen Zabell, 2008, Ugeskr Laeger, V170, P532
   Amsterdam EA, 2014, J AM COLL CARDIOL, V64, P2713, DOI [10.1016/j.jacc.2014.10.011, 10.1161/CIR.0000000000000134, 10.1016/j.jacc.2014.09.017]
   Andersen TF, 1999, DAN MED BULL, V46, P263
   Austin PC, 2014, STAT MED, V33, P1057, DOI 10.1002/sim.6004
   Austin PC, 2009, COMMUN STAT-SIMUL C, V38, P1228, DOI 10.1080/03610910902859574
   Bainey Kevin R, 2014, J Med Econ, V17, P415, DOI 10.3111/13696998.2014.911184
   Baron T, 2015, HEART, V101, P101, DOI 10.1136/heartjnl-2014-306093
   Cannon CP, 2001, NEW ENGL J MED, V344, P1879, DOI 10.1056/NEJM200106213442501
   Chung SC, 2014, LANCET, V383, P1305, DOI 10.1016/S0140-6736(13)62070-X
   de Belder MA, 2012, HEART, V98, P1407, DOI 10.1136/heartjnl-2012-302459
   Gaist D, 1997, DAN MED BULL, V44, P445
   Griswold ME, 2010, ANN INTERN MED, V152, P393, DOI 10.7326/0003-4819-152-6-201003160-00010
   Hamm CW, 2011, EUR HEART J, V32, P2999, DOI 10.1093/eurheartj/ehr236
   Hannan EL, 2008, JACC-CARDIOVASC INTE, V1, P211, DOI 10.1016/j.jcin.2008.01.008
   Hansen KW, 2015, EUR HEART J-ACUTE CA, V4, P333, DOI 10.1177/2048872614562968
   Hoenig MR, 2010, COCHRANE DB SYST REV, DOI 10.1002/14651858.CD004815.pub3
   Joensen AM, 2009, J CLIN EPIDEMIOL, V62, P188, DOI 10.1016/j.jclinepi.2008.03.005
   Juel K, 1999, DAN MED BULL, V46, P354
   Lin DY, 1998, BIOMETRICS, V54, P948, DOI 10.2307/2533848
   Lozano R, 2013, LANCET, V381, P628, DOI 10.1016/S0140-6736(12)61728-0
   Lucas FL, 2008, CIRCULATION, V118, P2797, DOI 10.1161/CIRCULATIONAHA.108.789446
   Madsen M, 2003, J CLIN EPIDEMIOL, V56, P124, DOI 10.1016/S0895-4356(02)00591-7
   MCCLELLAN M, 1994, JAMA-J AM MED ASSOC, V272, P859, DOI 10.1001/jama.272.11.859
   Mehta SR, 2009, NEW ENGL J MED, V360, P2165, DOI 10.1056/NEJMoa0807986
   Mehta SR, 2005, JAMA-J AM MED ASSOC, V293, P2908, DOI 10.1001/jama.293.23.2908
   O'Donoghue M, 2008, JAMA-J AM MED ASSOC, V300, P71, DOI 10.1001/jama.300.1.71
   Pereira M, 2013, CIRC-CARDIOVASC QUAL, V6, P634, DOI 10.1161/CIRCOUTCOMES.113.000264
   Qayyum R, 2008, ANN INTERN MED, V148, P186, DOI 10.7326/0003-4819-148-3-200802050-00005
   Rasmussen JN, 2007, CARDIOVASC DRUG THER, V21, P449, DOI 10.1007/s10557-007-6058-7
   Rasmussen JN, 2006, J EPIDEMIOL COMMUN H, V60, P351, DOI 10.1136/jech.200X.040972
   Rasmussen S, 2005, MED CARE, V43, P970, DOI 10.1097/01.mlr.0000178195.07110.d3
   Rosenbaum P. R., 2002, OBSERVATIONAL STUDIE
   Saaby L, 2014, AM J MED, V127, P295, DOI 10.1016/j.amjmed.2013.12.020
   Saaby L, 2013, AM J MED, V126, P789, DOI 10.1016/j.amjmed.2013.02.029
   Savonitto S, 2012, JACC-CARDIOVASC INTE, V5, P906, DOI 10.1016/j.jcin.2012.06.008
   SIMON R, 1984, STAT MED, V3, P35, DOI 10.1002/sim.4780030106
   So L, 2006, BMC HEALTH SERV RES, V6, DOI 10.1186/1472-6963-6-161
   Sorajja P, 2010, J AM COLL CARDIOL, V55, P1416, DOI 10.1016/j.jacc.2009.11.063
   Steg PG, 2012, EUR HEART J, V33, P2569, DOI 10.1093/eurheartj/ehs215
   Stukel TA, 2005, JAMA-J AM MED ASSOC, V293, P1329, DOI 10.1001/jama.293.11.1329
   Suissa S, 2008, AM J EPIDEMIOL, V167, P492, DOI 10.1093/aje/kwm324
   Thygesen K, 2012, EUR HEART J, V33, P2551, DOI 10.1093/eurheartj/ehs184
   Tu JV, 2001, J AM COLL CARDIOL, V37, P992, DOI 10.1016/S0735-1097(01)01109-3
NR 43
TC 7
Z9 7
U1 0
U2 3
PU AMER COLL PHYSICIANS
PI PHILADELPHIA
PA INDEPENDENCE MALL WEST 6TH AND RACE ST, PHILADELPHIA, PA 19106-1572 USA
SN 0003-4819
EI 1539-3704
J9 ANN INTERN MED
JI Ann. Intern. Med.
PD NOV 17
PY 2015
VL 163
IS 10
BP 737
EP +
DI 10.7326/M15-0303
PG 24
WC Medicine, General & Internal
WE Science Citation Index Expanded (SCI-EXPANDED)
SC General & Internal Medicine
GA CX5MQ
UT WOS:000365746400016
PM 26502223
DA 2023-05-13
ER

PT J
AU Meloni, L
   Montisci, R
   Pippia, V
   Sancassiani, F
   Carta, MG
AF Meloni, Luigi
   Montisci, Roberta
   Pippia, Valentina
   Sancassiani, Federica
   Carta, Mauro G.
TI Alexithymia affects the time from symptom onset to calling the emergency
   system in STEMI patients referred for primary PCI
SO INTERNATIONAL JOURNAL OF CARDIOLOGY
LA English
DT Article
DE STEMI; Emergency medical system; Primary PCI; Delay in seeking care;
   Alexithymia
ID ACUTE MYOCARDIAL-INFARCTION; ACUTE CORONARY SYNDROME; PREHOSPITAL DELAY;
   CARE; SCALE; SEEKING; INTERVENTION; VALIDITY; IMPROVES; TRIAL
AB Background: STEMI programs have been found to reduce the time to reperfusion but do not address the time delay caused by patients. In this study we sought to assess whether and to what extent alexithymia, defined as the inability to recognize and describe somatic feelings appropriately, impacts on this delay.
   Methods: Ninety-five STEMI patients referred by the Emergency Medical System(EMS) to our hospital for primary percutaneous coronary intervention were studied. The time from symptom onset to the EMS call (time to call) as well as the time from the EMS call to the first intervention that restored patency of the culprit vessel (system delay) and the total ischemic time was calculated in patients categorized into two groups according to the Toronto Alexithymia scale (TAS-20): patients with higher alexithymia scores (>= 61), and patients with lower scores of alexithymia (<61).
   Results: According to the TAS-20, we identified 27 patients as being alexithymic and 68 patients as not. The time to call and the total ischemic time were longer in alexithymic compared to non alexithymic patients (respectively, 159 min vs 35 min, and 258.5 vs 139, p = 0.001), while the system delay was similar in both groups.
   Conclusions: Alexithymia is one trait of the patient personality which appears to have negative implications in the setting of a STEMI network by interfering with prompt seeking of care. This information could help in guiding novel strategies to motivate patients to call EMS quickly and further shorten the total ischemic time. (C) 2016 Elsevier Ireland Ltd. All rights reserved.
C1 [Meloni, Luigi; Montisci, Roberta; Pippia, Valentina] Univ Cagliari, Clin Cardiol, Osped San Giovanni Dio, AOU Cagliari,Dept Med Sci M Aresu, I-09124 Cagliari, Italy.
   [Sancassiani, Federica; Carta, Mauro G.] Univ Cagliari, Ctr Consultat Liaison Psychiat & Psychosomat, Dept Publ Hlth, Osped San Giovanni di Dio, I-09124 Cagliari, Italy.
C3 Presidio Ospedaliero San Giovanni di Dio; University of Cagliari;
   University of Cagliari
RP Meloni, L (通讯作者)，Univ Cagliari, Clin Cardiol, Osped San Giovanni Dio, AOU Cagliari,Dept Med Sci M Aresu, I-09124 Cagliari, Italy.
EM luigimeloni@medicina.unica.it
RI Montisci, Roberta/HKW-3498-2023
OI Montisci, Roberta/0000-0002-7218-6751; SANCASSIANI,
   FEDERICA/0000-0002-7963-5281
CR BAGBY RM, 1994, J PSYCHOSOM RES, V38, P23, DOI 10.1016/0022-3999(94)90005-1
   Beresnevaite M, 2000, PSYCHOTHER PSYCHOSOM, V69, P117, DOI 10.1159/000012378
   Carta MG, 2013, PSYCHOTHER PSYCHOSOM, V82, P190, DOI 10.1159/000341181
   DelliFraine J, 2013, AM HEART J, V165, P926, DOI 10.1016/j.ahj.2013.02.005
   Dracup K, 2009, CIRC-CARDIOVASC QUAL, V2, P144, DOI 10.1161/CIRCOUTCOMES.109.855635
   Dracup K, 2009, CIRC-CARDIOVASC QUAL, V2, P524, DOI 10.1161/CIRCOUTCOMES.109.852608
   FRANZOSI MG, 1995, ARCH INTERN MED, V155, P1481, DOI 10.1001/archinte.1995.00430140035003
   Jacobs AK, 2007, CIRCULATION, V116, P217, DOI 10.1161/CIRCULATIONAHA.107.184043
   Kainth A, 2004, EMERG MED J, V21, P506, DOI 10.1136/emj.2003.013276
   Kalla K, 2006, CIRCULATION, V113, P2398, DOI 10.1161/CIRCULATIONAHA.105.586198
   KENYON LW, 1991, CIRCULATION, V84, P1969, DOI 10.1161/01.CIR.84.5.1969
   Le HN, 2002, EMOTION, V2, P341, DOI 10.1037//1528-3542.2.4.341
   Luepker RV, 2000, JAMA-J AM MED ASSOC, V284, P60, DOI 10.1001/jama.284.1.60
   Lumley MA, 2007, J PERS ASSESS, V89, P230, DOI 10.1080/00223890701629698
   Meloni L, 2016, J CARDIOVASC MED, V17, P494, DOI 10.2459/JCM.0000000000000285
   Moriguchi Y, 2007, BIOPSYCHOSOC MED, V1, DOI 10.1186/1751-0759-1-7
   Moser DK, 2006, CIRCULATION, V114, P168, DOI 10.1161/CIRCULATIONAHA.106.176040
   Nguyen HL, 2010, CIRC-CARDIOVASC QUAL, V3, P590, DOI 10.1161/CIRCOUTCOMES.110.957878
   O'Carroll RE, 2001, J PSYCHOSOM RES, V51, P611, DOI 10.1016/S0022-3999(01)00265-3
   PASINI A, 1992, COMPR PSYCHIAT, V33, P42, DOI 10.1016/0010-440X(92)90078-5
   Pedersen SH, 2009, J AM COLL CARDIOL, V54, P2296, DOI 10.1016/j.jacc.2009.06.056
   SIFNEOS PE, 1973, PSYCHOTHER PSYCHOSOM, V22, P255, DOI 10.1159/000286529
   Sullivan MD, 2009, CIRC-CARDIOVASC QUAL, V2, P148, DOI 10.1161/CIRCOUTCOMES.108.825471
   TAYLOR GJ, 1988, PSYCHOSOM MED, V50, P500, DOI 10.1097/00006842-198809000-00006
   Taylor GJ, 2003, J PSYCHOSOM RES, V55, P277, DOI 10.1016/S0022-3999(02)00601-3
   Ting HH, 2009, CIRC-CARDIOVASC QUAL, V2, P522, DOI 10.1161/CIRCOUTCOMES.109.912188
NR 26
TC 9
Z9 9
U1 0
U2 5
PU ELSEVIER IRELAND LTD
PI CLARE
PA ELSEVIER HOUSE, BROOKVALE PLAZA, EAST PARK SHANNON, CO, CLARE, 00000,
   IRELAND
SN 0167-5273
EI 1874-1754
J9 INT J CARDIOL
JI Int. J. Cardiol.
PD SEP 15
PY 2016
VL 219
BP 428
EP 432
DI 10.1016/j.ijcard.2016.06.038
PG 5
WC Cardiac & Cardiovascular Systems
WE Science Citation Index Expanded (SCI-EXPANDED)
SC Cardiovascular System & Cardiology
GA DS5JG
UT WOS:000380817400073
PM 27372605
DA 2023-05-13
ER

PT J
AU Levi, M
   Hunt, BJ
AF Levi, M.
   Hunt, B. J.
TI A critical appraisal of point-of-care coagulation testing in critically
   ill patients
SO JOURNAL OF THROMBOSIS AND HAEMOSTASIS
LA English
DT Review
DE critical care; hemorrhage; platelet aggregation inhibitors;
   point-of-care systems; thoracic surgery; thrombosis
ID PLATELET-FUNCTION TESTS; TRAUMATIC COAGULOPATHY; POSTPARTUM HEMORRHAGE;
   STENT IMPLANTATION; CARDIAC-SURGERY; INTENSIVE-CARE;
   THROMBOELASTOGRAPHY; THROMBELASTOGRAPHY; TRANSFUSION; REACTIVITY
AB Derangement of the coagulation system is a common phenomenon in critically ill patients, who may present with severe bleeding and/or conditions associated with a prothrombotic state. Monitoring of this coagulopathy can be performed with conventional coagulation assays; however, point-of-care tests have become increasingly attractive, because not only do they yield a more rapid result than clinical laboratory testing, but they may also provide a more complete picture of the condition of the hemostatic system. There are many potential areas of study and applications of point-of-care hemostatic testing in critical care, including patients who present with massive blood loss, patients with a hypercoagulable state (such as in disseminated intravascular coagulation), and monitoring of antiplatelet treatment for acute arterial thrombosis, mostly acute coronary syndromes. However, the limitations of near-patient hemostatic testing has not been fully appreciated, and are discussed here. The currently available evidence indicates that point-of-care tests may be applied to guide appropriate blood product transfusion and the use of hemostatic agents to correct the hemostatic defect or to ameliorate antithrombotic treatment. Disappointingly, however, only in cardiac surgery is there adequate evidence to show that application of near-patient thromboelastography leads to an improvement in clinically relevant outcomes, such as reductions in bleeding-related morbidity and mortality, and cost-effectiveness. More research is required to validate the utility and cost-effectiveness of near-patient hemostatic testing in other areas, especially in traumatic bleeding and postpartum hemorrhage.
C1 [Levi, M.] Univ Amsterdam, Acad Med Ctr, Dept Vasc Med, NL-1105 AZ Amsterdam, Netherlands.
   [Hunt, B. J.] Kings Coll Univ, Thrombosis & Haemostasis, London, England.
   [Hunt, B. J.] Guys & St Thomas NHS Fdn Trust, Lupus & Pathol, Haematol, London, England.
C3 University of Amsterdam; Academic Medical Center Amsterdam; Guy's & St
   Thomas' NHS Foundation Trust
RP Levi, M (通讯作者)，Univ Amsterdam, Acad Med Ctr E2, Meibergdreef 9, NL-1105 AZ Amsterdam, Netherlands.
EM m.m.levi@amc.uva.nl
RI Levi, Marcel/AAZ-8559-2020
FU Haemonetics
FX B. J. Hunt attended a key opinion leaders meeting in 2012 sponsored by
   Haemonetics. M. Levi states that he has no conflict of interest.
CR Acosta JA, 1998, J AM COLL SURGEONS, V186, P528, DOI 10.1016/S1072-7515(98)00082-9
   Afshari A, 2011, COCHRANE DB SYST REV, DOI 10.1002/14651858.CD007871.pub2
   Ahmed A, 2009, NETH J MED, V67, P268
   Baigent C, 2002, BMJ-BRIT MED J, V324, P71, DOI 10.1136/bmj.324.7329.71
   BIGELEISEN PE, 1991, REGION ANESTH, V16, P59
   Bolliger D, 2013, TRANSFUS MED REV, V27, P213, DOI 10.1016/j.tmrv.2013.08.004
   Breet NJ, 2010, JAMA-J AM MED ASSOC, V303, P754, DOI 10.1001/jama.2010.181
   Brenner T, 2012, ACTA ANAESTH SCAND, V56, P1277, DOI 10.1111/j.1399-6576.2012.02750.x
   Brohi K, 2003, J TRAUMA, V54, P1127, DOI 10.1097/01.TA.0000069184.82147.06
   Cap A, 2015, ANAESTHESIA, V70, DOI 10.1111/anae.12914
   Collins PW, 2006, BRIT J HAEMATOL, V135, P220, DOI 10.1111/j.1365-2141.2006.06281.x
   Cotton BA, 2012, J TRAUMA ACUTE CARE, V73, P365, DOI 10.1097/TA.0b013e31825c1234
   Daudel F, 2009, CRIT CARE, V13, DOI 10.1186/cc7765
   Dempfle CE, 2008, SEMIN THROMB HEMOST, V34, P445, DOI 10.1055/s-0028-1092874
   Eller T, 2014, CLIN CHEM LAB MED, V52, P835, DOI 10.1515/cclm-2013-0936
   Faraoni D, 2013, J CARDIOTHOR VASC AN, V27, P1347, DOI 10.1053/j.jvca.2013.08.005
   Favaloro EJ, 2008, SEMIN THROMB HEMOST, V34, P709, DOI 10.1055/s-0029-1145254
   Gorlinger K, 2011, ANESTHESIOLOGY, V115, P1179, DOI 10.1097/ALN.0b013e31823497dd
   Hill JS, 2012, ANAESTH INTENS CARE, V40, P1007, DOI 10.1177/0310057X1204000612
   Hunt BJ, 2014, NEW ENGL J MED, V370, P847, DOI [10.1056/NEJMra1208626, 10.1056/NEJMc1403768]
   Johansson PI, 2012, SCAND J TRAUMA RESUS, V20, DOI 10.1186/1757-7241-20-47
   Johansson PI, 2012, CURR OPIN ANESTHESIO, V25, P235, DOI 10.1097/ACO.0b013e32834fab76
   Johansson PI, 2010, BLOOD COAGUL FIBRIN, V21, P168, DOI 10.1097/MBC.0b013e3283367882
   Karlsson O, 2014, INT J OBSTET ANESTH, V23, P10, DOI 10.1016/j.ijoa.2013.07.003
   Karlsson O, 2012, ANESTH ANALG, V115, P890, DOI 10.1213/ANE.0b013e3182652a33
   Levi M, 2014, INT J LAB HEMATOL, V36, P228, DOI 10.1111/ijlh.12221
   Levi M, 2006, CRIT CARE, V10, DOI 10.1186/cc4975
   Levi M, 2015, INTERN EMERG MED, V10, P287, DOI 10.1007/s11739-014-1176-2
   Levi Marcel, 2008, Expert Rev Cardiovasc Ther, V6, P979, DOI 10.1586/14779072.6.7.979
   Mallaiah S, 2015, ANAESTHESIA, V70, P166, DOI 10.1111/anae.12859
   Marcucci R, 2009, CIRCULATION, V119, P237, DOI 10.1161/CIRCULATIONAHA.108.812636
   Muller MC, 2014, CRIT CARE, V18, DOI 10.1186/cc13721
   National Institute for Clinical Excellence (NICE), 2014, DIAGNOSTICS GUIDANCE, V13
   Pakala R, 2011, CARDIOVASC REVASCULA, V12, P312, DOI 10.1016/j.carrev.2010.09.005
   Park MS, 2009, J TRAUMA, V67, P266, DOI 10.1097/TA.0b013e3181ae6f1c
   Pavord S, 2015, BLOOD, V125, P2759, DOI 10.1182/blood-2014-10-512608
   Price MJ, 2008, EUR HEART J, V29, P992, DOI 10.1093/eurheartj/ehn046
   Range G, 2014, ARCH CARDIOVASC DIS, V107, P225, DOI 10.1016/j.acvd.2014.03.004
   Raza I, 2013, J THROMB HAEMOST, V11, P307, DOI 10.1111/jth.12078
   Roberts I, 2011, LANCET, V377, P1096, DOI 10.1016/S0140-6736(11)60278-X
   Schultz MJ, 2009, NETH J MED, V67, P266
   Solomon C, 2013, BLOOD TRANSFUS-ITALY, V11, P412, DOI 10.2450/2012.0043-12
   Stone GW, 2013, LANCET, V382, P614, DOI 10.1016/S0140-6736(13)61170-8
   Strauss R, 2002, CRIT CARE MED, V30, P1765, DOI 10.1097/00003246-200208000-00015
   Theusinger Oliver M, 2013, Anesthesiol Clin, V31, P55, DOI 10.1016/j.anclin.2012.10.006
   Vanderschueren S, 2000, CRIT CARE MED, V28, P1871, DOI 10.1097/00003246-200006000-00031
   Whitten CW, 2000, ANESTHESIOLOGY, V92, P1223
   Wikkelsoe AJ, 2011, ACTA ANAESTH SCAND, V55, P1174, DOI 10.1111/j.1399-6576.2011.02534.x
NR 48
TC 48
Z9 54
U1 0
U2 13
PU WILEY
PI HOBOKEN
PA 111 RIVER ST, HOBOKEN 07030-5774, NJ USA
SN 1538-7933
EI 1538-7836
J9 J THROMB HAEMOST
JI J. Thromb. Haemost.
PD NOV
PY 2015
VL 13
IS 11
BP 1960
EP 1967
DI 10.1111/jth.13126
PG 8
WC Hematology; Peripheral Vascular Disease
WE Science Citation Index Expanded (SCI-EXPANDED)
SC Hematology; Cardiovascular System & Cardiology
GA CW1VB
UT WOS:000364778700003
PM 26333113
OA Bronze
DA 2023-05-13
ER

PT J
AU Mathewkutty, S
   Sethi, SS
   Aneja, A
   Shah, K
   Iyengar, RL
   Hermann, L
   Khakimov, S
   Razzouk, L
   Esquitin, R
   Vedanthan, R
   Benjamin, TA
   Grace, M
   Nisenbaum, R
   Ramanathan, K
   Ramanathan, L
   Chesebro, J
   Farkouh, ME
AF Mathewkutty, Shiny
   Sethi, Sanjum S.
   Aneja, Ashish
   Shah, Kshitij
   Iyengar, Rupa L.
   Hermann, Luke
   Khakimov, Sayyar
   Razzouk, Louai
   Esquitin, Ricardo
   Vedanthan, Rajesh
   Benjamin, Terrie-Ann
   Grace, Marie
   Nisenbaum, Rosane
   Ramanathan, Krishnan
   Ramanathan, Lakshmi
   Chesebro, James
   Farkouh, Michael E.
TI Biomarkers After Risk Stratification in Acute Chest Pain (from the BRIC
   Study)
SO AMERICAN JOURNAL OF CARDIOLOGY
LA English
DT Article
ID ACUTE CORONARY SYNDROMES; NATRIURETIC PEPTIDE; EMERGENCY-DEPARTMENT;
   ST-ELEVATION; MYOCARDIAL-INFARCTION; CT ANGIOGRAPHY; CYSTATIN-C;
   OUTCOMES; DIAGNOSIS; ISCHEMIA
AB Current models incompletely risk-stratify patients with acute chest pain. In this study, N-terminal pro-B-type natriuretic peptide and cystatin C were incorporated into a contemporary chest pain triage algorithm in a clinically stratified population to improve acute coronary syndrome discrimination. Adult patients with chest pain presenting without myocardial infarction (n = 382) were prospectively enrolled from 2008 to 2009. After clinical risk stratification, N-terminal pro-B-type natriuretic peptide and cystatin C were measured and standard care was performed. The primary end point was the result of a clinical stress test. The secondary end point was any major adverse cardiac event at 6 months. Associations were determined through multivariate stratified analyses. In the low-risk group, 76 of 78 patients with normal levels of the 2 biomarkers had normal stress test results (negative predictive value 97%). Normal biomarkers predicted normal stress test results with an odds ratio of 10.56 (p = 0.006). In contrast, 26 of 33 intermediate-risk patients with normal levels of the 2 biomarkers had normal stress test results (negative predictive value 79%). Biomarkers and stress test results were not associated in the intermediate-risk group (odds ratio 2.48, p = 0.09). There were 42 major adverse cardiac events in the overall cohort. No major adverse cardiac events occurred at 6 months in the low-risk subgroup that underwent stress testing. In conclusion, N-terminal pro-B-type natriuretic peptide and cystatin C levels predict the results of stress tests in low-risk patients with chest pain but should not be substituted for stress testing in intermediate-risk patients. There is potential for their use in the early discharge of low-risk patients after clinical risk stratification. (C) 2013 Elsevier Inc. All rights reserved. (Am J Cardiol 2013;111:493-498)
C1 [Mathewkutty, Shiny; Sethi, Sanjum S.; Iyengar, Rupa L.; Khakimov, Sayyar; Vedanthan, Rajesh; Farkouh, Michael E.] Mt Sinai Sch Med, Zena & Michael Wiener Cardiovasc Inst, New York, NY 10029 USA.
   [Hermann, Luke] Mt Sinai Sch Med, Dept Emergency Med, New York, NY USA.
   [Grace, Marie; Ramanathan, Lakshmi] Mt Sinai Sch Med, Dept Pathol, New York, NY USA.
   [Aneja, Ashish] Case Western Reserve Univ, Metrohlth Campus, Heart & Vasc Ctr, Cleveland, OH 44106 USA.
   [Shah, Kshitij] James J Peters VA Med Ctr, Dept Med, Bronx, NY USA.
   [Razzouk, Louai] NYU, Div Cardiol, New York, NY USA.
   [Esquitin, Ricardo] Harvard Univ, Beth Israel Deaconess Med Ctr, Sch Med, Div Cardiol, Boston, MA 02215 USA.
   [Benjamin, Terrie-Ann] Cleveland Clin, Dept Med, Cleveland, OH 44106 USA.
   [Nisenbaum, Rosane] Univ Toronto, Ctr Res Inner City Hlth, Toronto, ON, Canada.
   [Nisenbaum, Rosane] Univ Toronto, Appl Hlth Res Ctr, Toronto, ON, Canada.
   [Nisenbaum, Rosane] Univ Toronto, Keenan Res Ctr, Li Ka Shing Knowledge Inst, St Michaels Hosp, Toronto, ON, Canada.
   [Nisenbaum, Rosane] Univ Toronto, Dalla Lana Sch Publ Hlth, Toronto, ON, Canada.
   [Ramanathan, Krishnan] Univ British Columbia, St Pauls Hosp, Div Cardiol, Vancouver, BC V5Z 1M9, Canada.
   [Chesebro, James] Univ Massachusetts, Sch Med, Div Cardiovasc Med, Worcester, MA USA.
   [Farkouh, Michael E.] Univ Toronto, Peter Munk Cardiac Ctr, Toronto, ON, Canada.
   [Farkouh, Michael E.] Univ Toronto, Li Ka Shing Knowledge Inst, Toronto, ON, Canada.
C3 Icahn School of Medicine at Mount Sinai; Icahn School of Medicine at
   Mount Sinai; Icahn School of Medicine at Mount Sinai; Case Western
   Reserve University; MetroHealth System; US Department of Veterans
   Affairs; Veterans Health Administration (VHA); James J. Peters VA
   Medical Center; New York University; Harvard University; Beth Israel
   Deaconess Medical Center; Harvard Medical School; Cleveland Clinic
   Foundation; University of Toronto; University of Toronto; University of
   Toronto; Li Ka Shing Knowledge Institute; Saint Michaels Hospital
   Toronto; University of Toronto; St. Paul's Hospital; University of
   British Columbia; University of Massachusetts System; University of
   Massachusetts Worcester; University of Toronto; Peter Munk Cardiac
   Centre; University of Toronto; Li Ka Shing Knowledge Institute
RP Farkouh, ME (通讯作者)，Mt Sinai Sch Med, Zena & Michael Wiener Cardiovasc Inst, New York, NY 10029 USA.
EM michael.farkouh@mssm.edu
RI Sethi, Sanjum S./AAO-2601-2020; Aneja, Ashish/Z-1379-2019
OI Sethi, Sanjum S./0000-0002-3438-7034; Razzouk,
   Louai/0000-0002-0306-6182; Vedanthan, Rajesh/0000-0001-7138-2382;
   Esquitin, Ricardo/0000-0002-3475-3671
FU Radiometer (Bronshoj, Denmark); Ontario Ministry of Health and Long-Term
   Care, Toronto, Ontario, Canada
[truncated: 3,607,040 more chars]
