# Supplementary material for: The research progress and research trends in acute coronary syndrome nursing: A review of visual analysis based on the Web of Science database
Source: Medicine (Baltimore). 2024 Feb 16;103(7):e35849. doi: 10.1097/MD.0000000000035849 (PMC10869036; doi:10.1097/MD.0000000000035849)
Supplement: Supplementary file 6 [file medi-103-e35849-s006.txt]

FN Clarivate Analytics Web of Science
VR 1.0
PT J
AU Kansagara, D
   Chiovaro, JC
   Kagen, D
   Jencks, S
   Rhyne, K
   O'Neil, M
   Kondo, K
   Relevo, R
   Motu'apuaka, M
   Freeman, M
   Englander, H
AF Kansagara, Devan
   Chiovaro, Joseph C.
   Kagen, David
   Jencks, Stephen
   Rhyne, Kerry
   O'Neil, Maya
   Kondo, Karli
   Relevo, Rose
   Motu'apuaka, Makalapua
   Freeman, Michele
   Englander, Honora
TI So many options, where do we start? An overview of the care transitions
   literature
SO JOURNAL OF HOSPITAL MEDICINE
LA English
DT Review
ID ACUTE CORONARY SYNDROME; TELEPHONE FOLLOW-UP; HEART-FAILURE; HOSPITAL
   DISCHARGE; INTERVENTIONS; READMISSIONS; QUALITY; HOME; METAANALYSIS;
   ADULTS
AB BACKGROUNDHealth systems are faced with a large array of transitional care interventions and patient populations to whom such activities might apply.
   PURPOSETo summarize the health and utilization effects of transitional care interventions, and to identify common themes about intervention types, patient populations, or settings that modify these effects.
   DATA SOURCESPubMed and Cochrane Database of Systematic Reviews (January 1950-May 2014), reference lists, and technical advisors.
   STUDY SELECTIONSystematic reviews of transitional care interventions that reported hospital readmission as an outcome.
   DATA EXTRACTIONWe extracted transitional care procedures, patient populations, settings, readmissions, and health outcomes. We identified commonalities and compiled a narrative synthesis of emerging themes.
   DATA SYNTHESISAmong 10 reviews of mixed patient populations, there was consistent evidence that enhanced discharge planning and hospital-at-home interventions reduced readmissions. Among 7 reviews in specific patient populations, transitional care interventions reduced readmission in patients with congestive heart failure and general medical populations. In general, interventions that reduced readmission addressed multiple aspects of the care transition, extended beyond hospital stay, and had the flexibility to accommodate individual patient needs. There was insufficient evidence on how caregiver involvement, transition to sites other than home, staffing, patient selection practices, or care settings modified intervention effects.
   CONCLUSIONSSuccessful interventions are comprehensive, extend beyond hospital stay, and have the flexibility to respond to individual patient needs. The strength of evidence should be considered low because of heterogeneity in the interventions studied, patient populations, clinical settings, and implementation strategies. Journal of Hospital Medicine 2016;11:221-230. (c) 2015 Society of Hospital Medicine.
C1 [Kansagara, Devan; Chiovaro, Joseph C.; Kagen, David; Rhyne, Kerry; Freeman, Michele] VA Portland Hlth Care Syst, Dept Med, Portland, OR USA.
   [Kansagara, Devan; Chiovaro, Joseph C.; Kagen, David; Rhyne, Kerry; Englander, Honora] Oregon Hlth & Sci Univ, Dept Med, Portland, OR 97201 USA.
   [Kansagara, Devan; O'Neil, Maya; Kondo, Karli; Relevo, Rose; Motu'apuaka, Makalapua; Freeman, Michele] Portland VA Evidence Based Synth Program, Portland, OR USA.
C3 US Department of Veterans Affairs; Veterans Health Administration (VHA);
   VA Portland Health Care System; Oregon Health & Science University
RP Kansagara, D (通讯作者)，Portland VA Med Ctr, Mailcode RD71,3710 SW US Vet Hosp Rd, Portland, OR 97239 USA.
EM kansagar@ohsu.edu
RI Kondo, Karli/R-3994-2019
OI Kondo, Karli/0000-0002-4635-5056; Relevo, Rose/0000-0002-0878-6912
FU Department of Veterans Affairs, Veterans Health Administration (VHA)
   [ESP 05-225, 01-0206]; Quality Enhancement Research Initiative,
   Department of Veterans Affairs [05-225]
FX The research reported here was supported by the Department of Veterans
   Affairs, Veterans Health Administration (VHA) Project ESP 05-225,
   VA#01-0206. Dr. Jencks' work on this project was supported in part by a
   grant from the Quality Enhancement Research Initiative (05-225),
   Department of Veterans Affairs. Dr. Jencks has reported prior consulting
   work with the following entities: Inovalon, Care Centrix, Affymax,
   Curaspan, Reinforced Care, Health Services Advisory Group, Delmarva
   Foundation, Connecticut Peer Review Organization, Maryland Health
   Services Cost Review Commission, Institute for Healthcare Improvement,
   American Association for Respiratory Care, Monaghan Medical, Iowa
   Society for Respiratory Care.
CR Auer R, 2008, CIRCULATION, V117, P3109, DOI 10.1161/CIRCULATIONAHA.107.748095
   Bettger JP, 2012, ANN INTERN MED, V157, P407, DOI 10.7326/0003-4819-157-6-201209180-00004
   Caplan GA, 2012, MED J AUSTRALIA, V197, P512, DOI 10.5694/mja12.10480
   Carey K, 2014, INVESTIGATION COST V
   Coleman EA, 2003, J AM GERIATR SOC, V51, P549, DOI 10.1046/j.1532-5415.2003.51185.x
   Coleman EA, 2005, MED CARE, V43, P246, DOI 10.1097/00005650-200503000-00007
   Coleman EA, 2006, ARCH INTERN MED, V166, P1822, DOI 10.1001/archinte.166.17.1822
   Crocker JB, 2012, AM J MED, V125, P915, DOI 10.1016/j.amjmed.2012.01.035
   Ellis G, 2011, BMJ-BRIT MED J, V343, DOI 10.1136/bmj.d6553
   Enthoven Alain C, 2009, Am J Manag Care, V15, pS284
   Feltner C, 2014, ANN INTERN MED, V160, P774, DOI 10.7326/M14-0083
   Health Services Research & Development, ESP REP PROGR
   Ho PM, 2007, AM HEART J, V154, P489, DOI 10.1016/j.ahj.2007.05.018
   Hsiao Chun-Ju, 2014, Natl Health Stat Report, P1
   Huntley AL, 2013, FAM PRACT, V30, P266, DOI 10.1093/fampra/cms081
   Jack BW, 2009, ANN INTERN MED, V150, P178, DOI 10.7326/0003-4819-150-3-200902030-00007
   Jackson GL, 2013, ANN INTERN MED, V158, P169, DOI 10.7326/0003-4819-158-3-201302050-00579
   Kagedan DJ, 2015, HPB, V17, P11, DOI 10.1111/hpb.12265
   Kansagara D, 05225 VAESP
   Kansagara D, 2011, JAMA-J AM MED ASSOC, V306, P1688, DOI 10.1001/jama.2011.1515
   Kwan JL, 2013, ANN INTERN MED, V158, P397, DOI 10.7326/0003-4819-158-5-201303051-00006
   Leppin AL, 2014, JAMA INTERN MED, V174, P1095, DOI 10.1001/jamainternmed.2014.1608
   Liberati A, 2009, BMJ-BRIT MED J, V339, DOI [10.1371/journal.pmed.1000097, 10.1136/bmj.b2700, 10.1136/bmj.b4037, 10.7326/0003-4819-151-4-200908180-00136]
   Mistiaen P, 2006, COCHRANE DB SYST REV, DOI 10.1002/14651858.CD004510.pub3
   Naylor MD, 1999, JAMA-J AM MED ASSOC, V281, P613, DOI 10.1001/jama.281.7.613
   Oddone EZ, 1996, J GEN INTERN MED, V11, P597, DOI 10.1007/BF02599027
   Olson DM, 2011, EVIDENCE REPORTS TEC, V202
   Pandor A, 2013, HEALTH TECHNOL ASSES, V17, P1, DOI 10.3310/hta17320
   Pandor A, 2013, HEART, V99, P1717, DOI 10.1136/heartjnl-2013-303811
   Prieto-Centurion Valentin, 2014, Ann Am Thorac Soc, V11, P417, DOI 10.1513/AnnalsATS.201308-254OC
   Rigotti NA, 2014, JAMA-J AM MED ASSOC, V312, P719, DOI 10.1001/jama.2014.9237
   Robeznieks A, 2014, REFORM UPDATE MED HO
   Shea BJ, 2007, BMC MED RES METHODOL, V7, DOI 10.1186/1471-2288-7-10
   Shepperd Sasha, 2013, Cochrane Database Syst Rev, pCD000313, DOI 10.1002/14651858.CD000313.pub4
   Smeenk FWJM, 1998, BRIT MED J, V316, P1939, DOI 10.1136/bmj.316.7149.1939
   Tsai TC, 2013, NEW ENGL J MED, V369, P1134, DOI 10.1056/NEJMsa1303118
   Vigod SN, 2013, BRIT J PSYCHIAT, V202, P187, DOI 10.1192/bjp.bp.112.115030
   Whitlock EP, 2008, ANN INTERN MED, V148, P776, DOI 10.7326/0003-4819-148-10-200805200-00010
NR 38
TC 49
Z9 51
U1 0
U2 20
PU JOHN WILEY & SONS INC
PI Hoboken
PA 111 River St., Hoboken, NJ, UNITED STATES
SN 1553-5592
EI 1553-5606
J9 J HOSP MED
JI J. Hosp. Med.
PD MAR
PY 2016
VL 11
IS 3
BP 221
EP 230
DI 10.1002/jhm.2502
PG 10
WC Medicine, General & Internal
WE Science Citation Index Expanded (SCI-EXPANDED)
SC General & Internal Medicine
GA DG8JQ
UT WOS:000372330500011
PM 26551918
DA 2023-05-13
ER

PT J
AU Malekzadeh, F
   Gandomkar, A
   Malekzadeh, Z
   Poustchi, H
   Moghadami, M
   Fattahi, MR
   Moini, M
   Anushiravani, A
   Mortazavi, R
   Boogar, SS
   Mohammadkarimi, V
   Abtahi, F
   Merat, S
   Sepanlou, SG
   Malekzadeh, R
AF Malekzadeh, Fatemeh
   Gandomkar, Abdullah
   Malekzadeh, Zinab
   Poustchi, Hossein
   Moghadami, Mohsen
   Fattahi, Mohammad Reza
   Moini, Maryam
   Anushiravani, Amir
   Mortazavi, Roozbeh
   Boogar, Shahrokh Sadeghi
   Mohammadkarimi, Vahid
   Abtahi, Firoozeh
   Merat, Shahin
   Sepanlou, Sadaf G.
   Malekzadeh, Reza
TI Effectiveness of Polypill for Prevention of Cardiovascular Disease
   (PolyPars): Protocol of a Randomized Controlled Trial
SO ARCHIVES OF IRANIAN MEDICINE
LA English
DT Article
DE Cardiovascular prevention; Non-communicable disease risk factors;
   Polypill
ID SECONDARY PREVENTION; SYSTEMATIC ANALYSIS; LIFE EXPECTANCY;
   MIDDLE-INCOME; GLOBAL BURDEN; COUNTRIES; POLYIRAN; STRATEGY; THERAPY
AB Background: Cardiovascular diseases (CVDs) are the leading cause of death in Iran. A fixed-dose combination therapy (polypill) was proposed as a cost-effective strategy for CVD prevention, especially in lower-resource settings. We conducted the PolyPars trial to assess the effectiveness and safety of polypill for prevention of CVD.
   Methods: The PolyPars trial is a pragmatic cluster randomized controlled trial nested within the Pars Cohort Study. Participants were randomized to an intervention arm and a control arm. Participants in the control arm received minimal non-pharmacological care, while those in the intervention arm received polypill in addition to minimal care. The polypill comprises hydrochlorothiazide 12.5 mg, aspirin 81 mg, atorvastatin 20 mg, and either enalapril 5 mg or valsartan 40 mg. The primary outcome of the study is defined as the first occurrence of acute coronary syndrome (non-fatal myocardial infarction and unstable angina), fatal myocardial infarction, sudden cardiac death, new-onset heart failure, coronary artery revascularization procedures, transient ischemic attack, cerebrovascular accidents (fatal or non-fatal), and hospitalization due to any of the mentioned conditions. The secondary outcomes of the study include adverse events, compliance, non-cardiovascular mortality, changes in blood pressure, fasting blood sugar, and lipids after five years of follow-up.
   Results: From December 2014 to December 2015, 4415 participants (91 clusters) were recruited. Of those, 2200 were in the polypill arm and 2215 in the minimal care arm. The study is ongoing. This trial was registered with ClinicalTrials.gov number NCT03459560.
   Conclusion: Polypill may be effective for primary prevention of CVDs in developing countries.
C1 [Malekzadeh, Fatemeh; Malekzadeh, Zinab; Poustchi, Hossein; Anushiravani, Amir; Merat, Shahin; Sepanlou, Sadaf G.; Malekzadeh, Reza] Univ Tehran Med Sci, Shariati Hosp, Digest Dis Res Ctr, Digest Dis Res Inst, Tehran, Iran.
   [Malekzadeh, Fatemeh; Gandomkar, Abdullah; Moghadami, Mohsen; Anushiravani, Amir; Malekzadeh, Reza] Shiraz Univ Med Sci, Noncommunicable Dis Res Ctr, Shiraz, Iran.
   [Malekzadeh, Fatemeh] Univ Tehran Med Sci, Noncommunicable Dis Res Ctr, Endocrinol & Metab Populat Sci Inst, Tehran, Iran.
   [Poustchi, Hossein; Malekzadeh, Reza] Univ Tehran Med Sci, Shariati Hosp, Digest Oncol Res Ctr, Digest Dis Res Inst, Tehran, Iran.
   [Fattahi, Mohammad Reza; Moini, Maryam] Shiraz Univ Med Sci, Gastroenterohepatol Res Ctr, Shiraz, Iran.
   [Mortazavi, Roozbeh; Boogar, Shahrokh Sadeghi; Mohammadkarimi, Vahid] Shiraz Univ Med Sci, Sch Med, Dept Internal Med, Shiraz, Iran.
   [Abtahi, Firoozeh] Shiraz Univ Med Sci, Cardiovasc Res Ctr, Dept Cardiol, Sch Med, Shiraz, Iran.
   [Merat, Shahin; Malekzadeh, Reza] Univ Tehran Med Sci, Shariati Hosp, Liver & Pancreatobiliary Dis Res Ctr, Digest Dis Res Inst, Tehran, Iran.
C3 Tehran University of Medical Sciences; Shiraz University of Medical
   Science; Tehran University of Medical Sciences; Tehran University of
   Medical Sciences; Shiraz University of Medical Science; Shiraz
   University of Medical Science; Shiraz University of Medical Science;
   Tehran University of Medical Sciences
RP Sepanlou, SG (通讯作者)，Univ Tehran Med Sci, Digest Dis Res Inst, Tehran, Iran.; Sepanlou, SG (通讯作者)，Shariati Hosp, North Kargar Ave, Tehran 1411713135, Iran.
EM sepanlou@yahoo.com
RI Boogar, Shahrokh Sadeghi/ABH-2109-2020; Abtahi, Firoozeh/D-2085-2018;
   Fattahi, Mohammad Reza/C-2010-2018; Sepanlou, Sadaf/H-9343-2016
OI Boogar, Shahrokh Sadeghi/0000-0003-2591-4418; Abtahi,
   Firoozeh/0000-0002-8202-465X; Fattahi, Mohammad
   Reza/0000-0001-6160-0403; Sepanlou, Sadaf/0000-0002-3669-5129
FU Shiraz University of Medical Sciences, Shiraz, Iran; Barakat Foundation;
   Alborz Darou, Tehran, Iran
FX This study was funded by Shiraz University of Medical Sciences, Shiraz,
   Iran, Barakat Foundation, and Alborz Darou, Tehran, Iran.
CR Baigent C, 2002, BMJ-BRIT MED J, V324, P71, DOI 10.1136/bmj.324.7329.71
   Gandomkar A, 2017, INT J PUBLIC HEALTH, V62, P397, DOI 10.1007/s00038-016-0848-2
   GBD 2017 Mortality Collaborators, 2018, Lancet, V392, P1684, DOI [10.1016/s0140-6736(18)31891-9, 10.1016/S0140-6736(18)31891-9]
   Khademi H, 2010, PLOS ONE, V5, DOI 10.1371/journal.pone.0011183
   Kyu HH, 2018, LANCET, V392, P1859, DOI [10.1016/S0140-6736(18)32335-3, 10.1016/s0140-6736(18)32335-3]
   Law M, 2003, Health Technol Assess, V7, P1
   Malekzadeh F, 2010, INT J CLIN PRACT, V64, P1220, DOI 10.1111/j.1742-1241.2010.02412.x
   Mendis S, 2007, B WORLD HEALTH ORGAN, V85, P279, DOI 10.2471/BLT.06.033647
   Nalini M, 2018, ARCH IRAN MED, V21, P86
   Ostovaneh MR, 2015, EUR J PREV CARDIOL, V22, P1609, DOI 10.1177/2047487314550803
   Patel A, 2015, EUR J PREV CARDIOL, V22, P920, DOI 10.1177/2047487314530382
   Roshandel G, 2019, LANCET, V394, P672, DOI 10.1016/S0140-6736(19)31791-X
   Roth GA, 2018, LANCET, V392, P1736, DOI [10.1016/s0140-6736(18)32279-7, 10.1016/s0140-6736(18)32203-7, 10.1016/S0140-6736(18)32279-7]
   Roth GA, 2017, J AM COLL CARDIOL, V70, P1, DOI 10.1016/j.jacc.2017.04.052
   Roth GA, 2015, NEW ENGL J MED, V372, P1333, DOI 10.1056/NEJMoa1406656
   Sabate E., 2003, ADHERENCE LONG TERM
   Stanaway JD, 2018, LANCET, V392, P1923, DOI 10.1016/s0140-6736(18)32225-6
   United Nations, 2015, UN SUST DEV SUMM 201
   Wald NJ, 2003, BMJ-BRIT MED J, V326, P1419, DOI 10.1136/bmj.326.7404.1419
   Webster R, 2017, LANCET, V389, P1066, DOI 10.1016/S0140-6736(17)30558-5
   WHO Wellcome Trust, 2002, WELLC TRUST SEC PREV
   Yusuf S, 2009, LANCET, V373, P1341, DOI 10.1016/S0140-6736(09)60611-5
   Yusuf S, 2011, LANCET, V378, P1231, DOI 10.1016/S0140-6736(11)61215-4
NR 23
TC 2
Z9 2
U1 1
U2 2
PU ACAD MEDICAL SCIENCES I R IRAN
PI TEHRAN
PA PO BOX 19395-5655, TEHRAN, 00000, IRAN
SN 1029-2977
EI 1735-3947
J9 ARCH IRAN MED
JI Arch. Iran. Med.
PD AUG
PY 2020
VL 23
IS 8
BP 548
EP 556
DI 10.34172/aim.2020.58
PG 9
WC Medicine, General & Internal
WE Science Citation Index Expanded (SCI-EXPANDED)
SC General & Internal Medicine
GA NT3ST
UT WOS:000572865700008
PM 32894967
OA hybrid
DA 2023-05-13
ER

PT J
AU Cederberg, M
   Ali, L
   Ekman, I
   Glise, K
   Jonsdottir, IH
   Gyllensten, H
   Swedberg, K
   Fors, A
AF Cederberg, Matilda
   Ali, Lilas
   Ekman, Inger
   Glise, Kristina
   Jonsdottir, Ingibjorg H.
   Gyllensten, Hanna
   Swedberg, Karl
   Fors, Andreas
TI Person-centred eHealth intervention for patients on sick leave due to
   common mental disorders: study protocol of a randomised controlled trial
   and process evaluation (PROMISE)
SO BMJ OPEN
LA English
DT Article
DE mental health; primary care; public health; information technology;
   quality in health care
ID CHRONIC HEART-FAILURE; ACUTE CORONARY SYNDROME; SELF-EFFICACY;
   PRIMARY-CARE; RETURN; WORK; ABSENCE
AB Introduction The number of people dealing with common mental disorders (CMDs) is a major concern in many countries, including Sweden. Sickness absence resulting from CMDs is often long-lasting and advancing return to work is a complex process impacted by several factors, among which self-efficacy appears to be an important personal resource. Person-centred care (PCC) has previously shown positive effects on self-efficacy however this needs to be further investigated in relation to patients with CMDs and in an eHealth context.
   Methods and analysis This study is an open randomised controlled trial comparing a control group receiving standard care with an intervention group receiving standard care plus PCC by telephone and a digital platform. The primary outcome measure is a composite score of changes in sick leave and self-efficacy. Participants will include 220 primary care patients on sick leave due to CMDs and data will mainly be collected through questionnaires at baseline and 3, 6, 12 and 24 months from the inclusion date. Inclusion is ongoing and expected to be completed during the fall of 2020. A process and health economic evaluation will also be conducted.
   Ethics and dissemination This study was approved by the Regional Ethical Review Board in Gothenburg, Sweden. Results will be published in peer-reviewed scientific journals and presented at national and international scientific conferences. This project is part of a broader research programme conducted at the Gothenburg Centre for Person-Centred Care (GPCC), where extensive work is undertaken to disseminate knowledge on and implementation of PCC.
C1 [Cederberg, Matilda; Ali, Lilas; Ekman, Inger; Gyllensten, Hanna; Swedberg, Karl; Fors, Andreas] Univ Gothenburg, Sahlgrenska Acad, Inst Hlth & Care Sci, Gothenburg, Sweden.
   [Cederberg, Matilda; Ali, Lilas; Ekman, Inger; Gyllensten, Hanna; Swedberg, Karl; Fors, Andreas] Univ Gothenburg, Ctr Person Centred Care GPCC, Gothenburg, Sweden.
   [Ali, Lilas] Sahlgrens Univ Hosp, Psychiat Dept, Gothenburg, Sweden.
   [Ekman, Inger] Sahlgrens Univ Hosp, Dept Internal Med & Geriatr, Gothenburg, Sweden.
   [Glise, Kristina; Jonsdottir, Ingibjorg H.] Reg Vastra Gotaland, Inst Stress Med, Gothenburg, Sweden.
   [Jonsdottir, Ingibjorg H.] Univ Gothenburg, Inst Med, Sch Publ Hlth & Community Med, Gothenburg, Sweden.
   [Swedberg, Karl] Univ Gothenburg, Sahlgrenska Acad, Dept Mol & Clin Med, Gothenburg, Sweden.
   [Fors, Andreas] Reg Vastra Gotaland, Primary Hlth Care, Res & Dev, Gothenburg, Sweden.
C3 University of Gothenburg; University of Gothenburg; Sahlgrenska
   University Hospital; Sahlgrenska University Hospital; University of
   Gothenburg; University of Gothenburg
RP Cederberg, M (通讯作者)，Univ Gothenburg, Sahlgrenska Acad, Inst Hlth & Care Sci, Gothenburg, Sweden.; Cederberg, M (通讯作者)，Univ Gothenburg, Ctr Person Centred Care GPCC, Gothenburg, Sweden.
EM matilda.cederberg@gu.se
RI Gyllensten, Hanna/H-7378-2016
OI Gyllensten, Hanna/0000-0001-6890-5162; Fors,
   Andreas/0000-0001-8980-0538; Cederberg, Matilda/0000-0003-4727-9638;
   Ali, Lilas/0000-0001-7027-4371
FU Swedish Research Council for Health, Working Life and Welfare
   [2016-07418, 2017-00557, 2019-01726]; Swedish government [ALFGBG-772191,
   ALFGBG-932659]
FX This work was supported by The Swedish Research Council for Health,
   Working Life and Welfare (reference number 2016-07418, 2017-00557 and
   2019-01726). The study was financed by grants from the Swedish state
   under the agreement between the Swedish government and the country
   councils, the ALF agreement (ALFGBG-772191 and ALFGBG-932659).
CR Andersson G, 2016, ANNU REV CLIN PSYCHO, V12, P157, DOI 10.1146/annurev-clinpsy-021815-093006
   Arends I, 2012, COCHRANE DB SYST REV, DOI 10.1002/14651858.CD006389.pub2
   BANDURA A, 1977, PSYCHOL REV, V84, P191, DOI 10.1037/0033-295X.84.2.191
   Bandura A, 2001, ANNU REV PSYCHOL, V52, P1, DOI 10.1146/annurev.psych.52.1.1
   Barber JA, 2000, STAT MED, V19, P3219, DOI 10.1002/1097-0258(20001215)19:23<3219::AID-SIM623>3.0.CO;2-P
   Beatty L, 2016, INT J BEHAV MED, V23, P776, DOI 10.1007/s12529-016-9556-9
   Blank L, 2008, J OCCUP REHABIL, V18, P27, DOI 10.1007/s10926-008-9121-8
   Brannstrom M, 2014, EUR J HEART FAIL, V16, P1142, DOI 10.1002/ejhf.151
   Brooks R, 1996, HEALTH POLICY, V37, P53, DOI 10.1016/0168-8510(96)00822-6
   Burstrom K, 2014, QUAL LIFE RES, V23, P431, DOI 10.1007/s11136-013-0496-4
   Chan AW, 2013, BMJ-BRIT MED J, V346, DOI 10.1136/bmj.e7586
   COHEN S, 1983, J HEALTH SOC BEHAV, V24, P385, DOI 10.2307/2136404
   Dewa CS, 2014, BMJ OPEN, V4, DOI 10.1136/bmjopen-2014-005533
   Dolan P, 1995, 138 U YORK CTR HLTH
   Dudas K, 2013, EUR J CARDIOVASC NUR, V12, P521, DOI 10.1177/1474515112472270
   Ekman I, 2011, EUR J CARDIOVASC NUR, V10, P248, DOI 10.1016/j.ejcnurse.2011.06.008
   Entwistle VA, 2013, AM J BIOETHICS, V13, P29, DOI 10.1080/15265161.2013.802060
   Etuknwa A, 2019, J OCCUP REHABIL, V29, P679, DOI 10.1007/s10926-019-09832-7
   Eysenbach G, 2001, J MED INTERNET RES, V3, DOI 10.2196/jmir.3.2.e20
   Fors A, 2018, PLOS ONE, V13, DOI 10.1371/journal.pone.0203031
   Fors A, 2016, EUR J CARDIOVASC NUR, V15, P186, DOI 10.1177/1474515115623437
   Fors A, 2015, INT J CARDIOL, V187, P693, DOI 10.1016/j.ijcard.2015.03.336
   Forsakringskassan [Swedish Social Insurance Agency], 2017, SJUKFR UTV
   Forsakringskassan [Swedish Social Insurance Agency], 2019, UPPF SJUKFR UTV
   Forsakringskassan [Swedish Social Insurance Agency], 2019, SOC INS FIG
   Glise K, 2010, Int Arch Occup Environ Health, V83, P511, DOI 10.1007/s00420-009-0490-x
   Gyllensten H, 2019, SUPPORT CARE CANCER, V27, P1825, DOI 10.1007/s00520-018-4436-2
   Hansson E, 2016, EUR J CARDIOVASC NUR, V15, P276, DOI 10.1177/1474515114567035
   Hasselberg K, 2014, BMC PSYCHIATRY, V14, DOI 10.1186/1471-244X-14-66
   Hawe P, 2004, BMJ-BRIT MED J, V328, P1561, DOI 10.1136/bmj.328.7455.1561
   Heckemann B, 2016, BMJ OPEN, V6, DOI 10.1136/bmjopen-2015-009750
   Henderson M, 2005, BMJ-BRIT MED J, V330, P802, DOI 10.1136/bmj.330.7495.802
   Henderson M, 2011, WORK AND COMMON PSYC, P198
   Husereau Don, 2013, Cost Eff Resour Alloc, V11, P6, DOI 10.1186/1478-7547-11-6
   Karasek R, 1990, HLTH WORK STRESS PRO
   Krol M, 2013, PHARMACOECONOMICS, V31, P537, DOI 10.1007/s40273-013-0056-3
   Leon AC, 1997, INT J PSYCHIAT MED, V27, P93, DOI 10.2190/T8EM-C8YH-373N-1UWD
   Leplege A, 2007, DISABIL REHABIL, V29, P1555, DOI 10.1080/09638280701618661
   Lidwall U, 2015, DISABIL REHABIL, V37, P396, DOI 10.3109/09638288.2014.923521
   Lorig K R, 2001, Eff Clin Pract, V4, P256
   Love J, 2012, QUAL LIFE RES, V21, P1249, DOI 10.1007/s11136-011-0030-5
   Lundgren-Nilsson A, 2012, BMC PUBLIC HEALTH, V12, DOI 10.1186/1471-2458-12-1
   McCormack B, 2010, PERSON CTR NURSING T, P5
   McCormack B., 2017, PERSON CENTRED PRACT
   Mikkelsen MB, 2018, OCCUP ENVIRON MED, V75, P675, DOI 10.1136/oemed-2018-105073
   Moher D, 2001, LANCET, V357, P1191, DOI 10.1016/S0140-6736(00)04337-3
   Moore GF, 2015, BMJ-BRIT MED J, V350, DOI 10.1136/bmj.h1258
   National Board of Health, 2017, NAT RIKTL VARD DEPR
   Nieuwenhuijsen K, 2008, Cochrane Database Syst Rev, pCD006237, DOI 10.1002/14651858.CD006237.pub2
   Nieuwenhuijsen K, 2014, COCHRANE DB SYST REV, DOI [10.1002/14651858.CD006237.pub3, 10.1002/14651858.CD006237.pub4]
   Nigatu YT, 2017, SOC PSYCH PSYCH EPID, V52, P1205, DOI 10.1007/s00127-017-1402-0
   OECD, 2013, MENT HLTH WORK SWED
   Packer M, 2001, J CARD FAIL, V7, P176, DOI 10.1054/jcaf.2001.25652
   Pinnock H, 2017, BMJ OPEN, V7, DOI 10.1136/bmjopen-2016-013318
   Sanders EB, 2008, CODESIGN, V4, P5, DOI [10.1080/15710880701875068, DOI 10.1080/15710880701875068]
   Schwarzer R., 1995, MEASURES HLTH PSYCHO, P35, DOI DOI 10.1037/T00393-000
   SMETS EMA, 1995, J PSYCHOSOM RES, V39, P315, DOI 10.1016/0022-3999(94)00125-O
   Soegaard HJ, 2012, OPEN ACCESS J CLIN T, V4, P1, DOI 10.2147/OAJCT.S25651
   Sundquist J, 2017, BMC PSYCHIATRY, V17, DOI 10.1186/s12888-017-1381-4
   van der Klink JJL, 2003, OCCUP ENVIRON MED, V60, P429, DOI 10.1136/oem.60.6.429
   van Seggelen-Damen I, 2016, J MANAGE PSYCHOL, V31, P18, DOI 10.1108/JMP-01-2013-0022
   van Vilsteren M, 2015, COCHRANE DB SYST REV, DOI 10.1002/14651858.CD006955.pub3
   Vogel N, 2017, COCHRANE DB SYST REV, DOI 10.1002/14651858.CD011618.pub2
   Volker D, 2015, J OCCUP REHABIL, V25, P423, DOI 10.1007/s10926-014-9552-3
   Wolf A, 2019, EUR J CARDIOVASC NUR, V18, P299, DOI 10.1177/1474515118821242
   Wolf A, 2016, J MED INTERNET RES, V18, DOI 10.2196/jmir.4890
   ZIGMOND AS, 1983, ACTA PSYCHIAT SCAND, V67, P361, DOI 10.1111/j.1600-0447.1983.tb09716.x
NR 67
TC 4
Z9 4
U1 0
U2 1
PU BMJ PUBLISHING GROUP
PI LONDON
PA BRITISH MED ASSOC HOUSE, TAVISTOCK SQUARE, LONDON WC1H 9JR, ENGLAND
SN 2044-6055
J9 BMJ OPEN
JI BMJ Open
PY 2020
VL 10
IS 9
AR e037515
DI 10.1136/bmjopen-2020-037515
PG 8
WC Medicine, General & Internal
WE Science Citation Index Expanded (SCI-EXPANDED); Social Science Citation Index (SSCI)
SC General & Internal Medicine
GA NO7ME
UT WOS:000569671600010
PM 32873675
OA Green Published, gold
DA 2023-05-13
ER

PT J
AU Wu, AHB
   Christenson, RH
AF Wu, Alan H. B.
   Christenson, Robert H.
TI Analytical and assay issues for use of cardiac troponin testing for risk
   stratification in primary care
SO CLINICAL BIOCHEMISTRY
LA English
DT Review
DE Cardiac troponin; Primary cardiovascular disease risk; Biological
   variation; Standardization; Reversible injury
ID ACUTE MYOCARDIAL-INFARCTION; TERM BIOLOGICAL VARIATION; 3RD UNIVERSAL
   DEFINITION; HIGHLY SENSITIVE ASSAY; CREATINE KINASE-MB; HEART-FAILURE;
   NEGATIVE INTERFERENCE; CIRCULATING TROPONIN; CANADIAN SOCIETY; I
   IMMUNOASSAYS
AB Cardiac troponin is the standard marker for diagnosis of acute myocardial infarction and risk stratification of patients who present to an emergency department with signs and symptoms of acute cardiac ischemia. Over the past few years, the analytical sensitivity of assays for cardiac troponin has improved significantly to the point where a detectable amount of troponin can be measured in essentially all healthy subjects. Recent studies have shown that use of a highly sensitive troponin assays may provide value to traditional markers of primary disease risk for patients, i.e., for those who have no history of heart disease. There are barriers to the adoption of cardiac troponin for screening high risk cohorts such as the elderly, diabetics and perhaps even the asymptomatic population. Strategies used for the assignment of cutoff concentrations in acute care, i.e., the 99th percentile, may not be appropriate for primary care as changes over baseline levels may provide more accurate information of risk than cross-sectional results. A review of biological variation has shown that cardiac troponin as a biomarker has low index of individuality, indicating that reference values are of little utility. Whether or not cardiac troponin can be released in reversible injury is a debate that could have significance for detecting minor myocardial injury. A major hurdle for use of troponin in primary care is the lack of assay standardization and nomenclature for the different generations of troponin assays. Standardization requires knowledge of what is released after cardiac injury and what the various cardiac troponin assays are measuring. Currently it is not clear if the cardiac troponin release after ischemic injury is identical to that in circulation of healthy individuals. This may affect the design of future assays and standardization approaches. There is potential that a marker of myocardial injury such as troponin can add to the value of existing indicators and biomarkers of cardiovascular disease risk. Additional analytical and clinical validations are needed to fully elucidate cardiac troponin metabolism and resolve ongoing clinical and laboratory issues. While these issues are directed to the use of troponin in primary care, most of these concepts are relevant to the use of troponin in acute coronary syndromes as well. (C) 2013 The Canadian Society of Clinical Chemists. Published by Elsevier Inc. All rights reserved.
C1 [Wu, Alan H. B.] Univ Calif San Francisco, Dept Lab Med, San Francisco, CA 94143 USA.
   [Christenson, Robert H.] Univ Maryland, Dept Pathol, Baltimore, MD 21201 USA.
C3 University of California System; University of California San Francisco;
   University System of Maryland; University of Maryland Baltimore
RP Wu, AHB (通讯作者)，Univ Calif San Francisco, Dept Lab Med, San Francisco, CA 94143 USA.
EM wualan@labmed2.ucsf.edu; rchristenson@umm.edu
CR Alpert JS, 2000, EUR HEART J, V21, P1502, DOI 10.1053/euhj.2000.2305
   Ammann P, 2001, INTENS CARE MED, V27, P965, DOI 10.1007/s001340100920
   [Anonymous], 1979, CIRCULATION, V50, P607
   Apple FS, 2012, CLIN CHEM, V58, P1574, DOI 10.1373/clinchem.2012.192716
   Apple FS, 2012, CLIN CHEM, V58, P930, DOI 10.1373/clinchem.2011.179176
   Apple FS, 2005, CLIN CHEM, V51, P2198, DOI 10.1373/clinchem.2005.052886
   Apple FS, 2010, CLIN CHEM, V57, P1303
   Bunk David M, 2007, Clin Biochem Rev, V28, P131
   Bunk DM, 2006, CLIN CHEM, V52, P212, DOI 10.1373/clinchem.2005.051359
   Choudhury RP, 2009, ARTERIOSCL THROM VAS, V29, P983, DOI 10.1161/ATVBAHA.108.165498
   Christenson RH, 2001, CLIN CHEM, V47, P431
   Christenson RH, 2006, CLIN CHEM, V52, P1685, DOI 10.1373/clinchem.2006.068437
   Christenson RH, 2012, PROG CARDIOVASC DIS, V55, P25, DOI 10.1016/j.pcad.2012.05.001
   Clinical and Laboratory Standards Institute, 2004, EP17 CLSI
   Cobbaert CM, 2008, CLIN CHEM, V54, P2078, DOI 10.1373/clinchem.2008.104182
   Collinson PO, 2012, CLIN CHEM, V58, P219, DOI 10.1373/clinchem.2011.171082
   CUMMINS B, 1987, AM HEART J, V113, P1333, DOI 10.1016/0002-8703(87)90645-4
   de Lemos JA, 2010, JAMA-J AM MED ASSOC, V304, P2503, DOI 10.1001/jama.2010.1768
   deFilippi CR, 2012, J AM COLL CARDIOL, V60, P2539, DOI 10.1016/j.jacc.2012.08.1006
   deFilippi CR, 2010, JAMA-J AM MED ASSOC, V304, P2494, DOI 10.1001/jama.2010.1708
   Eriksson S, 2005, CLIN CHEM, V51, P839, DOI 10.1373/clinchem.2004.040063
   Eriksson S, 2005, NEW ENGL J MED, V352, P98, DOI 10.1056/NEJM200501063520123
   Eriksson S, 2003, CLIN CHEM, V49, P1095, DOI 10.1373/49.7.1095
   Feng YJ, 1998, AM J CLIN PATHOL, V110, P70
   Frankenstein L, 2011, CLIN CHEM, V57, P1068, DOI 10.1373/clinchem.2010.158964
   Fraser CG, 2001, BIOL VARIATION PRINC
   Gaze DC, 2008, ANN CLIN BIOCHEM, V45, P349, DOI 10.1258/acb.2007.007229
   Grundy SM, 2002, CIRCULATION, V106, P3143, DOI 10.1161/circ.106.25.3143
   HAMM CW, 1992, NEW ENGL J MED, V327, P146, DOI 10.1056/NEJM199207163270302
   Hickman PE, 2010, CLIN CHIM ACTA, V411, P318, DOI 10.1016/j.cca.2009.12.009
   Horowitz GL, 2008, CLIN LAB STAND I, V28
   International Organization for Standardization, 2003, 175112003 ISO
   Jaffe AS, 2010, CLIN CHEM, V56, P941, DOI 10.1373/clinchem.2010.143958
   Januzzi JL, 2005, AM J CARDIOL, V95, P948, DOI 10.1016/j.amjcard.2004.12.032
   Jeppsson JO, 2002, CLIN CHEM LAB MED, V40, P78, DOI 10.1515/CCLM.2002.016
   Kallner A, 2001, CLIN CHIM ACTA, V307, P181, DOI 10.1016/S0009-8981(01)00425-9
   KATUS HA, 1989, J MOL CELL CARDIOL, V21, P1349, DOI 10.1016/0022-2828(89)90680-9
   Kavsak PA, 2011, CLIN BIOCHEM, V44, P1273, DOI 10.1016/j.clinbiochem.2011.08.001
   Keller T, 2011, CIRCULATION, V123, P1361, DOI 10.1161/CIRCULATIONAHA.111.023200
   Kessler T, 2012, EUR J PREV CARDIOL, V19, P25, DOI 10.1177/2047487312448993
   Kociol RD, 2010, J AM COLL CARDIOL, V56, P1071, DOI 10.1016/j.jacc.2010.06.016
   Labugger R, 2000, CIRCULATION, V102, P1221, DOI 10.1161/01.CIR.102.11.1221
   Maisel AS, 2002, NEW ENGL J MED, V347, P161, DOI 10.1056/NEJMoa020233
   Melanson SEF, 2007, AM J CLIN PATHOL, V128, P282, DOI 10.1309/Q9W5HJTT24GQCXXX
   Miller WG, 2011, CLIN CHEM, V57, P1108, DOI 10.1373/clinchem.2011.164012
   Morrow DA, 2007, CLIN CHEM, V53, P552, DOI 10.1373/clinchem.2006.084194
   Myers GL, 2009, NATL ACAD CLIN BIOCH
   Noble JE, 2010, CLIN CHEM LAB MED, V48, P1603, DOI 10.1515/CCLM.2010.316
   Nordenskjold AM, 2013, CLIN CHEM, V59, P401, DOI 10.1373/clinchem.2012.191700
   O'Malley R, 2012, CIRCULATION S, V126
   Panteghini M, 2001, CLIN CHEM LAB MED, V39, P175, DOI 10.1515/cclm.2001.39.2.175
   Panteghini M, 2008, CLIN CHEM LAB MED, V46, P1501, DOI 10.1515/CCLM.2008.291
   Pettersson K, 2009, CLIN CHEM, V55, P938, DOI 10.1373/clinchem.2008.115469
   Reichlin T, 2012, ARCH INTERN MED, V172, P1211, DOI 10.1001/archinternmed.2012.3698
   Sabatine MS, 2009, EUR HEART J, V30, P162, DOI 10.1093/eurheartj/ehn504
   Sacks DB, NATL AC CLIN BIOCH G
   SCHWARTZ P, 1984, AM J PATHOL, V115, P349
   Tate JR, 2010, PATHOLOGY, V42, P402, DOI 10.3109/00313025.2010.495246
   Thygesen K, 2007, CIRCULATION, V116, P2634, DOI [10.1161/CIRCULATIONAHA.107.187397, 10.1016/j.jacc.2007.09.011]
   Thygesen K, 2012, GLOB HEART, V7, DOI 10.1016/j.gheart.2012.08.001
   Thygesen K, 2012, J AM COLL CARDIOL, V60, P1581, DOI 10.1016/j.jacc.2012.08.001
   Thygesen K, 2012, EUR HEART J, V33, P2252, DOI 10.1093/eurheartj/ehs154
   Turer AT, 2011, J AM COLL CARDIOL, V57, P2398, DOI 10.1016/j.jacc.2010.11.066
   Vasikaran SD, 2012, CLIN BIOCHEM, V45, P513, DOI 10.1016/j.clinbiochem.2012.01.011
   Vasile VC, 2011, CLIN CHEM, V57, P1080, DOI 10.1373/clinchem.2011.162545
   Venge P, 2009, J AM COLL CARDIOL, V54, P1165, DOI 10.1016/j.jacc.2009.05.051
   Wang TJ, 2012, CIRCULATION, V126, P1596, DOI 10.1161/CIRCULATIONAHA.112.129437
   White HD, 2011, J AM COLL CARDIOL, V57, P2406, DOI 10.1016/j.jacc.2011.01.029
   Wu AHB, 1999, CLIN CHIM ACTA, V284, P161, DOI 10.1016/S0009-8981(99)00078-9
   Wu AHB, 1999, CLIN CHEM, V45, P1104
   Wu AHB, 2001, INTENS CARE MED, V27, P959, DOI 10.1007/s001340100970
   WU AHB, 1994, CLIN CHEM, V40, P900
   Wu AHB, 1996, ANN CLIN LAB SCI, V26, P291
   Wu AHB, 2012, CLIN BIOCHEM, V45, P714, DOI 10.1016/j.clinbiochem.2012.03.008
   Wu AHB, 2006, CONTEMP CARDIOL, P27, DOI 10.1007/978-1-59745-051-5_2
   Wu AHB, 2009, CLIN CHEM, V55, P52, DOI 10.1373/clinchem.2008.107391
   Zannad F, 2012, FUND CLIN PHARMACOL, V26, P163, DOI 10.1111/j.1472-8206.2011.01023.x
NR 77
TC 38
Z9 40
U1 0
U2 22
PU PERGAMON-ELSEVIER SCIENCE LTD
PI OXFORD
PA THE BOULEVARD, LANGFORD LANE, KIDLINGTON, OXFORD OX5 1GB, ENGLAND
SN 0009-9120
EI 1873-2933
J9 CLIN BIOCHEM
JI Clin. Biochem.
PD AUG
PY 2013
VL 46
IS 12
BP 969
EP 978
DI 10.1016/j.clinbiochem.2013.04.013
PG 10
WC Medical Laboratory Technology
WE Science Citation Index Expanded (SCI-EXPANDED)
SC Medical Laboratory Technology
GA 191PK
UT WOS:000322424900003
PM 23623945
DA 2023-05-13
ER

PT J
AU Non, LR
   Escota, GV
   Powderly, WG
AF Non, Lemuel R.
   Escota, Gerome V.
   Powderly, William G.
TI HIV and its relationship to insulin resistance and lipid abnormalities
SO TRANSLATIONAL RESEARCH
LA English
DT Review
ID CARDIOVASCULAR-DISEASE RISK; TYPE-2 DIABETES-MELLITUS; ACTIVE
   ANTIRETROVIRAL THERAPY; HIGH-DENSITY-LIPOPROTEIN; FREE FATTY-ACIDS;
   IMMUNODEFICIENCY-VIRUS-INFECTION; CHOLESTEROL EFFLUX CAPACITY; ACUTE
   CORONARY SYNDROMES; REGIONAL ADIPOSE-TISSUE; PROTEASE INHIBITOR USE
AB Antiretroviral therapy has revolutionized the care of people with human immunodeficiency virus (HIV) by reducing morbidity and mortality from acquired immunodeficiency syndrome-related conditions. Despite longer life expectancy, however, HIV-infected individuals continue to have a higher risk of death compared with the general population. This has been attributed to the increasing incidence of noncommunicable diseases, in particular, atherosclerotic cardiovascular diseases. This is driven, in part, by the emergence of metabolic disorders, particularly dyslipidemia, insulin resistance, and lipodystrophy, in those on antiretroviral therapy. The pathogenesis of these metabolic derangements is complex and multifactorial, and could be a consequence of an interplay between traditional age-related risk factors, HIV infection, antiretroviral therapy effects, and the inflammatory state and immune activation in this population. Understanding the contributions of each of these factors could not just impact the current management of these individuals and help mitigate the risk for premature cardiovascular disease, but also shape the future direction of research in HIV.
C1 [Non, Lemuel R.; Escota, Gerome V.; Powderly, William G.] Washington Univ, Sch Med, Dept Med, Div Infect Dis, St Louis, MO USA.
C3 Washington University (WUSTL)
RP Non, LR (通讯作者)，Washington Univ, Sch Med, Div Infect Dis, Campus Box 8051,4523 Clayton Ave, St Louis, MO 63110 USA.
EM l.non@wustl.edu
RI Non, Lemuel/ABI-6570-2020
OI Non, Lemuel/0000-0001-8438-4168; Powderly, William/0000-0001-7808-3086
CR Aberg JA, 2012, AIDS RES HUM RETROV, V28, P1184, DOI 10.1089/aid.2011.0327
   Aguilar M, 2015, JAMA-J AM MED ASSOC, V313, P1973, DOI 10.1001/jama.2015.4260
   Akerele OA, 2015, MED HYPOTHESES, V85, P754, DOI 10.1016/j.mehy.2015.10.013
   Amorosa V, 2005, JAIDS-J ACQ IMM DEF, V39, P557
   Angelovich TA, 2015, JAIDS-J ACQ IMM DEF, V69, P11, DOI 10.1097/QAI.0000000000000559
   Anuurad E, 2009, METAB SYNDR RELAT D, V7, P401, DOI 10.1089/met.2008.0096
   Araujo S, 2014, EUR J ENDOCRINOL, V171, P545, DOI 10.1530/EJE-14-0337
   Armstrong C, 2011, JAIDS-J ACQ IMM DEF, V57, P141, DOI 10.1097/QAI.0b013e318219a3d1
   Bacchetti P, 2005, JAIDS-J ACQ IMM DEF, V40, P121, DOI 10.1097/01.qai.0000182230.47819.aa
   Baker JV, 2011, AIDS, V25, P2133, DOI 10.1097/QAD.0b013e32834be088
   Bonfanti P, 2006, JAIDS-J ACQ IMM DEF, V42, P128, DOI 10.1097/01.qai.0000219775.20174.2d
   Bonjoch A, 2013, J ANTIMICROB CHEMOTH, V68, P1382, DOI 10.1093/jac/dks539
   Brown TT, 2005, ARCH INTERN MED, V165, P1179, DOI 10.1001/archinte.165.10.1179
   Butt AA, 2009, AIDS, V23, P1227, DOI 10.1097/QAD.0b013e32832bd7af
   Calza L, 2016, J ANTIMICROB CHEMOTH, V71, P1451, DOI 10.1093/jac/dkv494
   Capeau J, 2012, AIDS, V26, P303, DOI 10.1097/QAD.0b013e32834e8776
   Carr A, 1999, LANCET, V353, P2093, DOI 10.1016/S0140-6736(98)08468-2
   Carr A, 1998, LANCET, V351, P1881, DOI 10.1016/S0140-6736(98)03391-1
   CDC, 2015, HIV SURV REP, V26, P1
   Cerrato E, 2015, OPEN HEART, V2, DOI 10.1136/openhrt-2014-000174
   Chen Q, 2016, INT J CARDIOL, V224, P8, DOI 10.1016/j.ijcard.2016.08.324
   Clement ME, 2016, CLIN INFECT DIS, V63, P407, DOI 10.1093/cid/ciw289
   CONSTANS J, 1994, EUR J CLIN INVEST, V24, P416, DOI 10.1111/j.1365-2362.1994.tb02185.x
   Coplan PM, 2003, AIDS RES HUM RETROV, V19, P449, DOI 10.1089/088922203766774487
   Cui HHL, 2014, FASEB J, V28, P2828, DOI 10.1096/fj.13-246876
   Currier JS, 2003, JAIDS-J ACQ IMM DEF, V33, P506, DOI 10.1097/00126334-200308010-00012
   Currier J, 2008, JAIDS-J ACQ IMM DEF, V48, P35, DOI 10.1097/QAI.0b013e318164227f
   D'Ascenzo F, 2014, THROMB RES, V134, P558, DOI 10.1016/j.thromres.2014.05.037
   D'Ascenzo F, 2012, EUR HEART J, V33, P875, DOI 10.1093/eurheartj/ehr456
   Dave JA, 2016, PLOS ONE, V11, DOI 10.1371/journal.pone.0151911
   De Wit S, 2008, DIABETES CARE, V31, P1224, DOI 10.2337/dc07-2013
   El Khoury P, 2015, J LIPID RES, V56, P692, DOI 10.1194/jlr.M054510
   El-Sadr W, 2005, HIV MED, V6, P114, DOI 10.1111/j.1468-1293.2005.00273.x
   Elsamadisi P, 2015, J PHARM PRACT
   Emery S, 2008, J INFECT DIS, V197, P1133, DOI 10.1086/586713
   Estrada V, 2006, METABOLISM, V55, P940, DOI 10.1016/j.metabol.2006.02.024
   Feeney Eoin R, 2011, Open Cardiovasc Med J, V5, P49, DOI 10.2174/1874192401105010049
   Fitzgerald ML, 2010, ATHEROSCLEROSIS, V211, P361, DOI 10.1016/j.atherosclerosis.2010.01.011
   Friedman EE, 2016, AIDS, V30, P2529, DOI 10.1097/QAD.0000000000001215
   Friis-Moller N, 2003, AIDS, V17, P1179, DOI 10.1097/00002030-200305230-00010
   Funderburg NT, 2014, CURR OPIN HIV AIDS, V9, P80, DOI 10.1097/COH.0000000000000019
   Gallant JE, 2006, NEW ENGL J MED, V354, P251, DOI 10.1056/NEJMoa051871
   Gallant JE, 2004, JAMA-J AM MED ASSOC, V292, P191, DOI 10.1001/jama.292.2.191
   Galli L, 2012, EUR J EPIDEMIOL, V27, P657, DOI 10.1007/s10654-012-9707-5
   Gami AS, 2007, J AM COLL CARDIOL, V49, P403, DOI 10.1016/j.jacc.2006.09.032
   Gavrilova O, 2003, J BIOL CHEM, V278, P34268, DOI 10.1074/jbc.M300043200
   Gazzaruso C, 2002, DIABETES CARE, V25, P1253, DOI 10.2337/diacare.25.7.1253
   Gervasoni C, 1999, AIDS, V13, P465, DOI 10.1097/00002030-199903110-00004
   Gibellini L, 2012, AIDS, V26, P2017, DOI 10.1097/QAD.0b013e328359b8be
   Glass TR, 2006, HIV MED, V7, P404, DOI 10.1111/j.1468-1293.2006.00400.x
   Goulet JL, 2007, CLIN INFECT DIS, V45, P1593, DOI 10.1086/523577
   Grinspoon S, 2005, NEW ENGL J MED, V352, P48, DOI 10.1056/NEJMra041811
   GRUNFELD C, 1992, J CLIN ENDOCR METAB, V74, P1045, DOI 10.1210/jcem.74.5.1373735
   Grunfeld C, 2007, JAIDS-J ACQ IMM DEF, V46, P283, DOI 10.1097/QAI.0b013e31814b94e2
   Grunfeld Carl, 2010, Top HIV Med, V18, P112
   Grunfeld C, 2010, AIDS, V24, P1717, DOI 10.1097/QAD.0b013e32833ac7a2
   Gupta SK, 2015, J ANTIMICROB CHEMOTH, V70, P2889, DOI 10.1093/jac/dkv195
   Hadigan C, 2001, CLIN INFECT DIS, V32, P130, DOI 10.1086/317541
   Hamaguchi M, 2005, ANN INTERN MED, V143, P722, DOI 10.7326/0003-4819-143-10-200511150-00009
   Hanson RL, 2002, DIABETES, V51, P3120, DOI 10.2337/diabetes.51.10.3120
   Haugaard SB, 2006, METABOLISM, V55, P175, DOI 10.1016/j.metabol.2005.08.018
   HELLERSTEIN MK, 1993, J CLIN ENDOCR METAB, V76, P559, DOI 10.1210/jc.76.3.559
   Herrera S, 2016, HIV CLIN TRIALS, V17, P131, DOI 10.1080/15284336.2016.1177266
   Hiransuthikul Narin, 2007, Southeast Asian Journal of Tropical Medicine and Public Health, V38, P69
   Holmberg SD, 2002, LANCET, V360, P1747, DOI 10.1016/S0140-6736(02)11672-2
   HOMMES MJT, 1991, METABOLISM, V40, P651, DOI 10.1016/0026-0495(91)90059-6
   Hruz PW, 2006, AM J INFECT DIS, V2, P187, DOI 10.3844/ajidsp.2006.187.192
   Ip MSM, 2002, AM J RESP CRIT CARE, V165, P670, DOI 10.1164/ajrccm.165.5.2103001
   Jain MK, 2007, HIV MED, V8, P491, DOI 10.1111/j.1468-1293.2007.00499.x
   Jemsek JG, 2006, CLIN INFECT DIS, V42, P273, DOI 10.1086/498505
   Jin CZ, 2016, HIV CLIN TRIALS, V17, P189, DOI 10.1080/15284336.2016.1207297
   Justman JE, 2003, JAIDS-J ACQ IMM DEF, V32, P298, DOI 10.1097/00126334-200303010-00009
   Kamara DA, 2016, ANTIVIR THER, V21, P495, DOI 10.3851/IMP3051
   Khera AV, 2011, NEW ENGL J MED, V364, P127, DOI 10.1056/NEJMoa1001689
   Khovidhunkit W, 2004, J LIPID RES, V45, P1169, DOI 10.1194/jlr.R300019-JLR200
   Kim JH, 2013, INFECTION, V41, P545, DOI 10.1007/s15010-012-0386-7
   Klein DB, 2015, CLIN INFECT DIS, V60, P1278, DOI 10.1093/cid/civ014
   Koeth RA, 2013, NAT MED, V19, P576, DOI 10.1038/nm.3145
   Kuti Modupe Akinrele, 2015, J Int Assoc Provid AIDS Care, V14, P355, DOI 10.1177/2325957414555227
   Lake JE, 2013, LANCET INFECT DIS, V13, P218
   Lake JE, 2011, AIDS CARE, V23, P929, DOI 10.1080/09540121.2010.543885
   Lang S, 2012, CLIN INFECT DIS, V55, P600, DOI 10.1093/cid/cis489
   Law MG, 2006, HIV MED, V7, P218, DOI 10.1111/j.1468-1293.2006.00362.x
   Ledergerber B, 2007, CLIN INFECT DIS, V45, P111, DOI 10.1086/518619
   Lederman MM, 2013, ADV IMMUNOL, V119, P51, DOI 10.1016/B978-0-12-407707-2.00002-3
   Lewden C, 2012, INT J EPIDEMIOL, V41, P433, DOI 10.1093/ije/dyr164
   Liang JS, 2001, NAT MED, V7, P1327, DOI 10.1038/nm1201-1327
   Lloyd-Jones DM, 2016, CIRCULATION
   Lo J, 2014, OPEN FORUM INFECT DI, V1, DOI 10.1093/ofid/ofu108
   Lo YC, 2009, HIV MED, V10, P302, DOI 10.1111/j.1468-1293.2008.00687.x
   Lohse N, 2007, ANN INTERN MED, V146, P87, DOI 10.7326/0003-4819-146-2-200701160-00003
   Lopes HF, 2016, DIABETOL METAB SYNDR, V8, DOI 10.1186/s13098-016-0156-2
   Low H, 2016, ATHEROSCLEROSIS, V244, P22, DOI 10.1016/j.atherosclerosis.2015.10.103
   Maisa A, 2015, AIDS, V29, P1445, DOI 10.1097/QAD.0000000000000739
   Marchetti G, 2008, AIDS, V22, P2035, DOI 10.1097/QAD.0b013e3283112d29
   Markowicz S, 2014, J INT AIDS SOC, V17, P19, DOI 10.7448/IAS.17.4.19515
   Martinez E, 1999, AIDS, V13, P805, DOI 10.1097/00002030-199905070-00009
   McGillicuddy FC, 2009, CIRCULATION, V119, P1135, DOI 10.1161/CIRCULATIONAHA.108.810721
   McLaughlin T, 2007, ARCH INTERN MED, V167, P642, DOI 10.1001/archinte.167.7.642
   Mehta SH, 2003, JAIDS-J ACQ IMM DEF, V33, P577, DOI 10.1097/00126334-200308150-00005
   Meininger G, 2002, METABOLISM, V51, P260, DOI 10.1053/meta.2002.29999
   Miserez AR, 2002, AIDS, V16, P1587, DOI 10.1097/00002030-200208160-00003
   Mondy K, 2007, CLIN INFECT DIS, V44, P726, DOI 10.1086/511679
   Monroe AK, 2016, AIDS, V30, P2075, DOI 10.1097/QAD.0000000000001163
   Mujawar Z, 2006, PLOS BIOL, V4, P1970, DOI 10.1371/journal.pbio.0040365
   Mulligan K, 2000, J ACQ IMMUN DEF SYND, V23, P35, DOI 10.1097/00042560-200001010-00005
   Munger AM, 2015, AIDS RES HUM RETROV, V31, P221, DOI [10.1089/aid.2014.0239, 10.1089/AID.2014.0239]
   Murata H, 2000, J BIOL CHEM, V275, P20251, DOI 10.1074/jbc.C000228200
   Murata H, 2002, AIDS, V16, P859, DOI 10.1097/00002030-200204120-00005
   Nduka C, 2015, INT J CARDIOL, V199, P307, DOI 10.1016/j.ijcard.2015.07.052
   Nightingale SL, 1997, JAMA-J AM MED ASSOC, V278, P379, DOI 10.1001/jama.278.5.379
   Noor MA, 2006, AIDS, V20, P1813, DOI 10.1097/01.aids.0000244200.11006.55
   Nsagha DS, 2015, BMC CARDIOVASC DISOR, V15, DOI 10.1186/s12872-015-0090-5
   Ogden CL, 2016, JAMA-J AM MED ASSOC, V315, P2292, DOI 10.1001/jama.2016.6361
   Ombeni Walter, 2016, J Int Assoc Provid AIDS Care, V15, P164, DOI 10.1177/2325957415614642
   Overton ET, 2016, HIV CLIN TRIALS, V17, P72, DOI 10.1080/15284336.2016.1141468
   Overton ET, 2012, HIV CLIN TRIALS, V13, P256, DOI 10.1310/hct1305-256
   Paisible AL, 2015, JAIDS-J ACQ IMM DEF, V68, P209, DOI 10.1097/QAI.0000000000000419
   Palacios R, 2007, INT J STD AIDS, V18, P184, DOI 10.1258/095646207780132415
   Pandiyan P, 2016, FRONT IMMUNOL, V7, DOI 10.3389/fimmu.2016.00228
   Penzak SR, 2000, SCAND J INFECT DIS, V32, P111
   Petit JM, 2002, EUR J CLIN INVEST, V32, P354, DOI 10.1046/j.1365-2362.2002.00989.x
   Phillips AN, 2008, ANTIVIR THER, V13, P177
   Pirs M, 2014, ACTA DERMATOVEN ALP, V23, P43, DOI 10.15570/actaapa.2014.11
   Polsky S, 2011, ANTIVIR THER, V16, P181, DOI 10.3851/IMP1711
   Post FA, 2017, JAIDS-J ACQ IMM DEF, V74, P180, DOI 10.1097/QAI.0000000000001186
   Price J, 2015, SEX HEALTH, V12, P240, DOI 10.1071/SH14084
   Quercia R, 2015, CLIN DRUG INVEST, V35, P211, DOI 10.1007/s40261-014-0266-2
   Raggi P, 2016, J ANTIMICROB CHEMOTH, V71, P3515, DOI 10.1093/jac/dkw346
   Randell PA, 2010, ANTIVIR THER, V15, P1125, DOI 10.3851/IMP1675
   Rasheed S, 2008, PLOS ONE, V3, DOI 10.1371/journal.pone.0003003
   Rasmussen LD, 2012, PLOS ONE, V7, DOI 10.1371/journal.pone.0044575
   Riddler SA, 2007, HIV MED, V8, P280, DOI 10.1111/j.1468-1293.2007.00470.x
   Riddler SA, 2003, JAMA-J AM MED ASSOC, V289, P2978, DOI 10.1001/jama.289.22.2978
   Romeo GR, 2012, ARTERIOSCL THROM VAS, V32, P1771, DOI 10.1161/ATVBAHA.111.241869
   Rose H, 2006, METABOLISM, V55, P90, DOI 10.1016/j.metabol.2005.07.012
   Rudich A, 2001, DIABETES, V50, P1425, DOI 10.2337/diabetes.50.6.1425
   Sackoff JE, 2006, ANN INTERN MED, V145, P397, DOI 10.7326/0003-4819-145-6-200609190-00003
   Salinas JL, 2016, CLIN INFECT DIS, V63, P1423, DOI 10.1093/cid/ciw564
   Samaras K, 2012, CURR HIV-AIDS REP, V9, P206, DOI 10.1007/s11904-012-0124-x
   Sheedy FJ, 2013, NAT IMMUNOL, V14, P812, DOI 10.1038/ni.2639
   Shen YZ, 2015, MEDICINE, V94, DOI 10.1097/MD.0000000000002201
   Shinohara E, 1997, HEPATOLOGY, V25, P1502, DOI 10.1002/hep.510250632
   Shrivastav S, 2008, MOL ENDOCRINOL, V22, P234, DOI 10.1210/me.2007-0124
   Shulman GI, 2014, NEW ENGL J MED, V371, P1131, DOI 10.1056/NEJMra1011035
   Silverberg MJ, 2014, JAIDS-J ACQ IMM DEF, V65, P160, DOI 10.1097/QAI.0000000000000009
   Spinner CD, 2016, ANTIVIR THER, V21, P627, DOI 10.3851/IMP3049
   Srinivasa S, 2015, AIDS, V29, P443, DOI 10.1097/QAD.0000000000000565
   Stewart CR, 2010, NAT IMMUNOL, V11, P155, DOI 10.1038/ni.1836
   Stone NJ, 2005, AM J CARDIOL, V96, p53E, DOI 10.1016/j.amjcard.2005.06.006
   Tall AR, 2015, NAT REV IMMUNOL, V15, P104, DOI 10.1038/nri3793
   Tan QY, 2005, JAIDS-J ACQ IMM DEF, V40, P398, DOI 10.1097/01.qai.0000176654.97392.c7
   Tebas P, 2014, CLIN INFECT DIS, V59, P425, DOI 10.1093/cid/ciu234
   Thompson-Paul AM, 2016, CLIN INFECT DIS, V63, P1508, DOI 10.1093/cid/ciw615
   Tien PC, 2007, AIDS, V21, P1739, DOI 10.1097/QAD.0b013e32827038d0
   Tincati C, 2016, AIDS RES THER, V13, DOI 10.1186/s12981-016-0103-1
   Tripathi A, 2014, DIABETIC MED, V31, P1185, DOI 10.1111/dme.12455
   Troseid M, 2014, AIDS RES HUM RETROV, V30, P514, DOI [10.1089/aid.2013.0280, 10.1089/AID.2013.0280]
   van Wijk JPH, 2012, INT J VASC MED, V2012, DOI 10.1155/2012/201027
   Vrouenraets SME, 2011, HIV MED, V12, P620, DOI 10.1111/j.1468-1293.2011.00941.x
   Vujkovic-Cvijin I, 2013, SCI TRANSL MED, V5, DOI 10.1126/scitranslmed.3006438
   Walensky RP, 2006, J INFECT DIS, V194, P11, DOI 10.1086/505147
   Walli R, 1998, AIDS, V12, pF167, DOI 10.1097/00002030-199815000-00001
   Wand H, 2007, AIDS, V21, P2445, DOI 10.1097/QAD.0b013e3282efad32
   Wang JJ, 2007, EUR HEART J, V28, P857, DOI 10.1093/eurheartj/ehl524
   WHO, 2016, NUMB PEOPL ALL AG LI
   Womack JA, 2014, J AM HEART ASSOC, V3, DOI 10.1161/JAHA.114.001035
   Young J, 2005, ANTIVIR THER, V10, P585
   Young L, 2015, HIV CLIN TRIALS, V16, P163, DOI 10.1179/1945577115Y.0000000002
   ZANGERLE R, 1994, J ACQ IMMUN DEF SYND, V7, P1149
   Zha BS, 2013, PLOS ONE, V8, DOI 10.1371/journal.pone.0059514
   Zidar DA, 2015, JAIDS-J ACQ IMM DEF, V69, P154, DOI 10.1097/QAI.0000000000000566
   Zilberman-Schapira G, 2016, BMC MED, V14, DOI 10.1186/s12916-016-0625-3
NR 173
TC 28
Z9 32
U1 0
U2 7
PU ELSEVIER SCIENCE INC
PI NEW YORK
PA STE 800, 230 PARK AVE, NEW YORK, NY 10169 USA
SN 1931-5244
EI 1878-1810
J9 TRANSL RES
JI Transl. Res.
PD MAY
PY 2017
VL 183
BP 41
EP 56
DI 10.1016/j.trsl.2016.12.007
PG 16
WC Medical Laboratory Technology; Medicine, General & Internal; Medicine,
   Research & Experimental
WE Science Citation Index Expanded (SCI-EXPANDED)
SC Medical Laboratory Technology; General & Internal Medicine; Research &
   Experimental Medicine
GA EU3TL
UT WOS:000400953800004
PM 28068521
DA 2023-05-13
ER

PT J
AU Zeymer, U
   Ahmadli, V
   Schneider, S
   Werdan, K
   Weber, M
   Hohenstein, S
   Hindricks, G
   Desch, S
   Bollmann, A
   Thiele, H
AF Zeymer, Uwe
   Ahmadli, Vusal
   Schneider, Steffen
   Werdan, Karl
   Weber, Michael
   Hohenstein, Sven
   Hindricks, Gerhard
   Desch, Steffen
   Bollmann, Andreas
   Thiele, Holger
TI Effects of the COVID-19 pandemic on acute coronary syndromes in Germany
   during the first wave: the COVID-19 collateral damage study
SO CLINICAL RESEARCH IN CARDIOLOGY
LA English
DT Article; Early Access
DE Acute myocardial infarction; COVID-19 pandemic; Mortality;
   Revascularization; Collateral damage
ID ACUTE MYOCARDIAL-INFARCTION; HOSPITALIZATIONS; ADMISSIONS; OUTBREAK
AB Background Reports about the influence of the COVID-19 pandemic on the number of hospital admissions and in-hospital mortality during the first wave between March and May 2020 showed conflicting results and are limited by single-center or limited regional multicenter datasets. Aim of this analysis covering all German federal states was the comprehensive description of hospital admissions and in-hospital mortality during the first wave of the COVID-19 pandemic.
   Methods and results We conducted an observational study on hospital routine data ( 21 KHEntgG) and included patients with the main diagnosis of acute myocardial infarction (ICD 21 and ICD 22). A total of 159 hospitals included 36,329 patients in the database, with 12,497 patients admitted with ST-elevation myocardial infarction (STEMI) and 23,832 admitted with non-ST-elevation myocardial infarction (NSTEMI). There was a significant reduction in the number of patients admitted with STEMI (3748 in 2020, 4263 in 2019 and 4486 in 2018; p < 0.01) and NSTEMI (6957 in 2020, 8437 in 2019 and 8438 in 2020; p < 0.01). These reductions were different between the Federal states of Germany. Percutaneous coronary intervention was performed more often in 2020 than in 2019 (odds ratio 1.13, 95% confidence interval [CI] 1.06-1.21) and 2018 (odds ratio 1.20, 95% CI 1.12-1.29) in NSTEMI and more often than in 2018 (odds ratio 1.26, 95% CI 1.10-1.43) in STEMI. The in-hospital mortality did not differ between the years for STEMI and NSTEMI, respectively.
   Conclusions In this large representative sample size of hospitals in Germany, we observed significantly fewer admissions for NSTEMI and STEMI during the first COVID-19 wave, while quality of in-hospital care and in-hospital mortality were not affected.
   [GRAPHICS]
   .
C1 [Zeymer, Uwe] Klin Innere Med Kardiol, Klinikum Ludwigshafen, Med Klin B, Bremserstr 79, D-67063 Ludwigshafen, Germany.
   [Zeymer, Uwe; Schneider, Steffen] Inst Herzinfarktforsch, Ludwigshafen, Germany.
   [Zeymer, Uwe; Schneider, Steffen; Werdan, Karl] DGK Zentrum Kardiolog Versorgungsforsch, Dusseldorf, Germany.
   [Ahmadli, Vusal; Hohenstein, Sven; Desch, Steffen; Thiele, Holger] Univ Leipzig, Dept Cardiol, Heart Ctr Leipzig, Strumpellstr 39, D-04289 Leipzig, Germany.
   [Ahmadli, Vusal; Hohenstein, Sven; Hindricks, Gerhard; Desch, Steffen; Bollmann, Andreas; Thiele, Holger] Leipzig Heart Inst, Leipzig, Germany.
   [Werdan, Karl] Univ Halle, Halle, Germany.
   [Weber, Michael] Verband Leitenden Krankenhausarzte Deutschlands e, Karlsruhe, Germany.
   [Hindricks, Gerhard; Bollmann, Andreas] Univ Leipzig, Dept Electrophysiol, Heart Ctr Leipzig, Leipzig, Germany.
C3 Ludwigshafen Hospital; Institute Heart Attack Research; Heart Center
   Leipzig GMBH; Leipzig University; Heart Center Leipzig GMBH; Martin
   Luther University Halle Wittenberg; Heart Center Leipzig GMBH; Leipzig
   University
RP Zeymer, U (通讯作者)，Klin Innere Med Kardiol, Klinikum Ludwigshafen, Med Klin B, Bremserstr 79, D-67063 Ludwigshafen, Germany.; Zeymer, U (通讯作者)，Inst Herzinfarktforsch, Ludwigshafen, Germany.; Zeymer, U (通讯作者)，DGK Zentrum Kardiolog Versorgungsforsch, Dusseldorf, Germany.; Thiele, H (通讯作者)，Univ Leipzig, Dept Cardiol, Heart Ctr Leipzig, Strumpellstr 39, D-04289 Leipzig, Germany.; Thiele, H (通讯作者)，Leipzig Heart Inst, Leipzig, Germany.
EM uwe.zeymer@t-online.de; holger.thiele@medizin.uni-leipzig.de
OI Thiele, Holger/0000-0002-0169-998X; Hohenstein, Sven/0000-0002-9708-1593
FU Deutsche Herzstiftung
FX Open Access funding enabled and organized by Projekt DEAL. Supported by
   an unrestricted grant by Deutsche Herzstiftung.
CR Andersson C, 2020, CIRC-HEART FAIL, V13, DOI 10.1161/CIRCHEARTFAILURE.120.007274
   [Anonymous], STERBEFALLE FALLZAHL
   [Anonymous], 2021, COVID 19 PAND DTSCH
   Bates D, 2015, J STAT SOFTW, V67, P1, DOI 10.18637/jss.v067.i01
   Baum A, 2020, JAMA-J AM MED ASSOC, V324, P96, DOI 10.1001/jama.2020.9972
   Bhatt AS, 2020, J AM COLL CARDIOL, V76, P280, DOI 10.1016/j.jacc.2020.05.038
   Bollmann A, 2020, EUR HEART J-QUAL CAR, V6, P221, DOI 10.1093/ehjqcco/qcaa049
   Bromage DI, 2020, EUR J HEART FAIL, V22, P978, DOI 10.1002/ejhf.1925
   Campo G, 2021, LANCET REG HEALTH-EU, V3, DOI 10.1016/j.lanepe.2021.100055
   Clerici M, 2020, IRISH J PSYCHOL MED, V37, P283, DOI 10.1017/ipm.2020.29
   Cox ZL, 2020, EUR J HEART FAIL, V22, P1045, DOI 10.1002/ejhf.1921
   Davies B, 2021, NAT COMMUN, V12, DOI 10.1038/s41467-021-23935-x
   De Filippo O, 2020, NEW ENGL J MED, V383, P88, DOI 10.1056/NEJMc2009166
   De Luca G, 2004, EUR HEART J, V25, P1009, DOI 10.1016/j.ehj.2004.03.021
   De Luca G, 2020, J AM COLL CARDIOL, V76, P2321, DOI 10.1016/j.jacc.2020.09.546
   De Rosa S, 2020, EUR HEART J, V41, P2083, DOI 10.1093/eurheartj/ehaa409
   Garcia S, 2020, J AM COLL CARDIOL, V75, P2871, DOI 10.1016/j.jacc.2020.04.011
   Gitt AK, 2020, CLIN RES CARDIOL, V109, P1585, DOI 10.1007/s00392-020-01705-x
   Ibanez B, 2018, EUR HEART J, V39, P119, DOI 10.1093/eurheartj/ehx393
   Kliegl R, 2010, VIS COGN, V18, P655, DOI 10.1080/13506280902986058
   Lau LHS, 2020, GASTROENTEROLOGY, V159, P1979, DOI 10.1053/j.gastro.2020.07.042
   Li Q, 2020, NEW ENGL J MED, V382, P1199, DOI 10.1056/NEJMoa2001316
   Madjid M, 2020, JAMA CARDIOL, V5, P831, DOI 10.1001/jamacardio.2020.1286
   Madjid M, 2007, TEX HEART I J, V34, P11
   Metzler B, 2020, EUR HEART J, V41, P1852, DOI 10.1093/eurheartj/ehaa314
   Migliore F, 2020, CIRC-ARRHYTHMIA ELEC, V13, DOI 10.1161/CIRCEP.120.008722
   Moore MJ, 2017, J FISH WILDL MANAG, V8, P530, DOI 10.3996/022017-JFWM-017
   Rattka M, 2021, HEART, V107, P482, DOI 10.1136/heartjnl-2020-318360
   Rattka M, 2020, CLIN RES CARDIOL, V109, P1476, DOI 10.1007/s00392-020-01681-2
   Scholz KH, 2020, CLIN RES CARDIOL, V109, P1511, DOI 10.1007/s00392-020-01703-z
   Schwarz V, 2020, CLIN RES CARDIOL, V109, P1500, DOI 10.1007/s00392-020-01688-9
   Seiffert M, 2020, CLIN RES CARDIOL, V109, P1540, DOI 10.1007/s00392-020-01723-9
   Stang M, DEUT ARZTEBLATT
   Tang N, 2020, J THROMB HAEMOST, V18, P1094, DOI 10.1111/jth.14817
   Tsigkas G, 2021, FRONT CARDIOVASC MED, V8, DOI 10.3389/fcvm.2021.604374
NR 35
TC 1
Z9 1
U1 0
U2 0
PU SPRINGER HEIDELBERG
PI HEIDELBERG
PA TIERGARTENSTRASSE 17, D-69121 HEIDELBERG, GERMANY
SN 1861-0684
EI 1861-0692
J9 CLIN RES CARDIOL
JI Clin. Res. Cardiol.
DI 10.1007/s00392-022-02082-3
EA AUG 2022
PG 11
WC Cardiac & Cardiovascular Systems
WE Science Citation Index Expanded (SCI-EXPANDED)
SC Cardiovascular System & Cardiology
GA 3W8FR
UT WOS:000842585000005
PM 35978111
OA hybrid, Green Published
DA 2023-05-13
ER

PT J
AU Ferencik, M
   Mayrhofer, T
   Lu, MT
   Woodard, PK
   Truong, QA
   Peacock, WF
   Bamberg, F
   Sun, BC
   Fleg, JL
   Nagurney, JT
   Udelson, JE
   Koenig, W
   Januzzi, JL
   Hoffmann, U
AF Ferencik, Maros
   Mayrhofer, Thomas
   Lu, Michael T.
   Woodard, Pamela K.
   Truong, Quynh A.
   Peacock, W. Frank
   Bamberg, Fabian
   Sun, Benjamin C.
   Fleg, Jerome L.
   Nagurney, John T.
   Udelson, James E.
   Koenig, Wolfgang
   Januzzi, James L.
   Hoffmann, Udo
TI High-Sensitivity Cardiac Troponin I as a Gatekeeper for Coronary
   Computed Tomography Angiography and Stress Testing in Patients with
   Acute Chest Pain
SO CLINICAL CHEMISTRY
LA English
DT Article
ID MYOCARDIAL-INFARCTION; EMERGENCY-DEPARTMENT; CT ANGIOGRAPHY;
   EARLY-DIAGNOSIS; RULE-OUT; CARDIOLOGY; TRIAGE; ASSAYS; LEVEL; RISK
AB BACKGROUND: Most patients presenting to the emergency department (ED) with suspected acute coronary syndrome (ACS) undergo noninvasive cardiac testing with a low diagnostic yield. We determined whether a combination of high-sensitivity cardiac troponin I (hs-cTnI) and cardiovascular risk factors might improve selection of patients for cardiac testing.
   METHODS: We included patients from the Rule Out Myocardial Infarction/Ischemia Using Computer Assisted Tomography (ROMICAT) I and II trials who presented to the ED with acute chest pain and were referred for cardiac testing. Based on serial hs-cTnI measurements and cardiovascular risk factors, we derived and validated the criterion for no need of cardiac testing. We predicted the effect of this criterion on the effectiveness of patient management.
   RESULTS: A combination of baseline hs-cTnI (< 4 ng/L) and cardiovascular risk factors (< 2) ruled out ACS with a negative predictive value of 100% in ROMICAT I. We validated this criterion in ROMICAT II, identifying 29% patients as not needing cardiac testing. An additional 5% of patients were identified by adding no change or a decrease between baseline and 2 h hs-cTnI as a criterion. Assuming those patients would be discharged from the ED without cardiac testing, implementation of hs-cTnI would increase ED discharge rate (24.3% to 50.2%, P < 0.001) and decrease the length of hospital stay (21.4 to 8.2 h, P < 0.001), radiation dose (10.2 to 7.7 mSv, P < 0.001), and costs of care (4066 to 3342 US$, P < 0.001).
   CONCLUSIONS: We derived and validated a criterion for combined hs-cTnI and cardiovascular risk factors that identified acute chest pain patients with no need for cardiac testing and could improve effectiveness of patient management. (C) 2017 American Association for Clinical Chemistry
C1 [Ferencik, Maros] Oregon Hlth & Sci Univ, Knight Cardiovasc Inst, 3180 Sam Jackson Pk Rd,Mail Code UHN62, Portland, OR 97239 USA.
   [Ferencik, Maros; Mayrhofer, Thomas; Lu, Michael T.; Hoffmann, Udo] Massachusetts Gen Hosp, Dept Radiol, Boston, MA 02114 USA.
   [Ferencik, Maros; Mayrhofer, Thomas; Lu, Michael T.; Nagurney, John T.; Januzzi, James L.; Hoffmann, Udo] Harvard Med Sch, Boston, MA 02114 USA.
   [Ferencik, Maros; Mayrhofer, Thomas; Lu, Michael T.; Hoffmann, Udo] Massachusetts Gen Hosp, Cardiac MR PET CT Program, Boston, MA 02114 USA.
   [Mayrhofer, Thomas] Stralsund Univ Appl Sci, Sch Business Studies, Stralsund, Germany.
   [Woodard, Pamela K.] Washington Univ, Sch Med, Mallinckrodt Inst Radiol, St Louis, MO USA.
   [Truong, Quynh A.] New York Presbyterian Hosp, Dalio Inst Cardiovasc Imaging, New York, NY USA.
   [Truong, Quynh A.] Weill Cornell Med Coll, New York, NY USA.
   [Peacock, W. Frank] Baylor Coll Med, Div Emergency Med, Houston, TX 77030 USA.
   [Bamberg, Fabian] Univ Tubingen, Dept Radiol, Tubingen, Germany.
   [Sun, Benjamin C.] Oregon Hlth & Sci Univ, Dept Emergency Med, Portland, OR 97201 USA.
   [Fleg, Jerome L.] NHLBI, Div Cardiovasc Sci, Bldg 10, Bethesda, MD 20892 USA.
   [Nagurney, John T.] Massachusetts Gen Hosp, Dept Emergency Med, Boston, MA 02114 USA.
   [Udelson, James E.] Tufts Med Ctr, Div Cardiol, Boston, MA USA.
   [Udelson, James E.] Tufts Med Ctr, Cardiovasc Ctr, Boston, MA USA.
   [Koenig, Wolfgang] Tech Univ Munich, Deutsch Herzzentrum Munchen, Munich, Germany.
   [Koenig, Wolfgang] Partner Site Munich Heart Alliance, DZHK German Ctr Cardiovasc Res, Munich, Germany.
   [Koenig, Wolfgang] Univ Ulm, Med Ctr, Dept Internal Med Cardiol 2, Ulm, Germany.
   [Januzzi, James L.; Hoffmann, Udo] Massachusetts Gen Hosp, Cardiol Div, Boston, MA 02114 USA.
C3 Oregon Health & Science University; Harvard University; Massachusetts
   General Hospital; Harvard University; Harvard Medical School; Harvard
   University; Massachusetts General Hospital; Washington University
   (WUSTL); NewYork-Presbyterian Hospital; Cornell University; Weill
   Cornell Medicine; Baylor College of Medicine; Eberhard Karls University
   of Tubingen; Oregon Health & Science University; National Institutes of
   Health (NIH) - USA; NIH National Heart Lung & Blood Institute (NHLBI);
   Harvard University; Massachusetts General Hospital; Tufts Medical
   Center; Tufts Medical Center; German Heart Centre Munich; Technical
   University of Munich; German Centre for Cardiovascular Research; Munich
   Heart Alliance; Ulm University; Harvard University; Massachusetts
   General Hospital
RP Ferencik, M (通讯作者)，Oregon Hlth & Sci Univ, Knight Cardiovasc Inst, 3180 Sam Jackson Pk Rd,Mail Code UHN62, Portland, OR 97239 USA.
EM ferencik@ohsu.edu
RI Januzzi, James/Y-2436-2019; Woodard, Pamela/AAC-3892-2020
OI Mayrhofer, Thomas/0000-0001-6287-5185; Lu, Michael/0000-0003-4696-9610;
   Koenig, Wolfgang/0000-0002-2064-9603
FU American Heart Association; National Institutes of Health [U01HL092040];
   Abbott; Roche; Singulex; Siemens
FX M. Ferencik, American Heart Association; P.K. Woodard, National
   Institutes of Health (U01HL092040). Siemens, Singulex; funding from
   Abbott and Roche to institution.
CR Ahmed W, 2013, JACC-CARDIOVASC IMAG, V6, P72, DOI 10.1016/j.jcmg.2012.08.014
   Amsterdam EA, 2010, CIRCULATION, V122, P1756, DOI 10.1161/CIR.0b013e3181ec61df
   Anderson JL, 2011, CIRCULATION, V123, pE426, DOI 10.1161/CIR.0b013e318212bb8b
   Apple FS, 2012, CLIN CHEM, V58, P54, DOI 10.1373/clinchem.2011.165795
   Bandstein N, 2014, J AM COLL CARDIOL, V63, P2569, DOI 10.1016/j.jacc.2014.03.017
   Body R, 2011, J AM COLL CARDIOL, V58, P1333, DOI 10.1016/j.jacc.2011.06.026
   Clopper CJ, 1934, BIOMETRIKA, V26, P404, DOI 10.2307/2331986
   Cullen L, 2015, MED J AUSTRALIA, V202, P36, DOI 10.5694/mja13.00275
   Cullen L, 2013, J AM COLL CARDIOL, V62, P1242, DOI 10.1016/j.jacc.2013.02.078
   Dedic A, 2016, J AM COLL CARDIOL, V67, P16, DOI 10.1016/j.jacc.2015.10.045
   Druey S, 2015, INT J CARDIOL, V195, P163, DOI 10.1016/j.ijcard.2015.05.079
   Ferencik M, 2015, JACC-CARDIOVASC IMAG, V8, P1272, DOI 10.1016/j.jcmg.2015.06.016
   Gerber TC, 2009, CIRCULATION, V119, P1056, DOI 10.1161/CIRCULATIONAHA.108.191650
   Goldstein JA, 2011, J AM COLL CARDIOL, V58, P1414, DOI 10.1016/j.jacc.2011.03.068
   Hermann LK, 2013, JAMA INTERN MED, V173, P1128, DOI 10.1001/jamainternmed.2013.850
   Hoffmann U, 2012, NEW ENGL J MED, V367, P299, DOI 10.1056/NEJMoa1201161
   Hoffmann U, 2009, J AM COLL CARDIOL, V53, P1642, DOI 10.1016/j.jacc.2009.01.052
   Januzzi JL, 2015, AM HEART J, V169, P572, DOI 10.1016/j.ahj.2014.12.023
   Januzzi JL, 2010, CIRCULATION, V121, P1227, DOI 10.1161/CIRCULATIONAHA.109.893826
   Keller T, 2011, JAMA-J AM MED ASSOC, V306, P2684, DOI 10.1001/jama.2011.1896
   Keller T, 2009, NEW ENGL J MED, V361, P868, DOI 10.1056/NEJMoa0903515
   Lipowsky C, 2012, CLIN CHEM, V58, pA5
   Litt HI, 2012, NEW ENGL J MED, V366, P1393, DOI 10.1056/NEJMoa1201163
   McCaig Linda F, 2004, Adv Data, P1
   Meller B, 2015, INT J CARDIOL, V184, P208, DOI 10.1016/j.ijcard.2015.02.006
   Milano Peter, 2011, Crit Pathw Cardiol, V10, P35, DOI 10.1097/HPC.0b013e31820fd9bd
   Neumann JT, 2016, JAMA CARDIOL, V1, P397, DOI 10.1001/jamacardio.2016.0695
   Niska R, 2007, NATL HLTH STAT REPOR, V2010, P1
   Reichlin T, 2012, ARCH INTERN MED, V172, P1211, DOI 10.1001/archinternmed.2012.3698
   Reichlin T, 2009, NEW ENGL J MED, V361, P858, DOI 10.1056/NEJMoa0900428
   Roffi M, 2016, EUR HEART J, V37, P267, DOI 10.1093/eurheartj/ehv320
   Sabbatini AK, 2014, HEALTH AFFAIR, V33, P1655, DOI 10.1377/hlthaff.2013.1318
   Shah ASV, 2015, LANCET, V386, P2481, DOI 10.1016/S0140-6736(15)00391-8
   Swap CJ, 2005, JAMA-J AM MED ASSOC, V294, P2623, DOI 10.1001/jama.294.20.2623
   Thygesen K, 2012, J AM COLL CARDIOL, V60, P1581, DOI 10.1016/j.jacc.2012.08.001
   Thygesen K, 2012, EUR HEART J, V33, P2252, DOI 10.1093/eurheartj/ehs154
NR 36
TC 14
Z9 15
U1 1
U2 3
PU OXFORD UNIV PRESS INC
PI CARY
PA JOURNALS DEPT, 2001 EVANS RD, CARY, NC 27513 USA
SN 0009-9147
EI 1530-8561
J9 CLIN CHEM
JI Clin. Chem.
PD NOV
PY 2017
VL 63
IS 11
BP 1724
EP 1733
DI 10.1373/clinchem.2017.275552
PG 10
WC Medical Laboratory Technology
WE Science Citation Index Expanded (SCI-EXPANDED)
SC Medical Laboratory Technology
GA FL2JX
UT WOS:000414042600011
PM 28923845
OA Green Accepted, Bronze
DA 2023-05-13
ER

PT J
AU Beach, SR
   Januzzi, JL
   Mastromauro, CA
   Healy, BC
   Beale, EE
   Celano, CM
   Huffman, JC
AF Beach, Scott R.
   Januzzi, James L.
   Mastromauro, Carol A.
   Healy, Brian C.
   Beale, Eleanor E.
   Celano, Christopher M.
   Huffman, Jeff C.
TI Patient Health Questionnaire-9 score and adverse cardiac outcomes in
   patients hospitalized for acute cardiac disease
SO JOURNAL OF PSYCHOSOMATIC RESEARCH
LA English
DT Article
DE Cardiovascular disease; Depression; Patient Health Questionnaire-9
ID CORONARY-HEART-DISEASE; ACUTE MYOCARDIAL-INFARCTION;
   ATRIAL-FIBRILLATION; COLLABORATIVE CARE; CARDIOVASCULAR EVENTS;
   MANAGEMENT PROGRAM; ARTERY-DISEASE; DEPRESSION; READMISSION; MORTALITY
AB Objective: The Patient Health Questionnaire-9 (PHQ-9) is increasingly used as a depression assessment tool in cardiac patients. However, in contrast to older depression instruments, there is little data linking PHQ-9 scores to adverse cardiac outcomes. Our goal was to evaluate whether higher PHQ-9 scores were predictive of subsequent cardiac readmissions among depressed patients hospitalized for an acute cardiac event.
   Methods: Patients diagnosed with depression during hospitalization for acute coronary syndrome, heart failure, or arrhythmia were enrolled in a randomized depression management trial. Participants were administered PHQ-9 at enrollment, and data was collected regarding cardiac readmissions and mortality over the next 6 months. To evaluate the independent association of PHQ-9 score with subsequent cardiac readmission, Cox regression analysis that included relevant sociodemographic and medical covariates was used. Survival analysis examining time to first event, stratified by quartile of initial PHQ-9 score, was performed using Kaplan-Meier curves and log-rank test for trend. Analyses were then repeated using a composite (cardiac readmission or mortality) outcome.
   Results: Among 172 subjects, 62 (36.0%) had a cardiac-related rehospitalization. Higher initial PHQ-9 score predicted cardiac-related rehospitalization, independent of multiple relevant covariates (hazard ratio 1.09 [95% confidence interval = 1.02-1.17]; p = 0.015). On survival analysis, log-rank test for trend revealed a significant rise in event rates across increasing PHQ-9 quartiles (chi(2) = 6.36; p = 0.012). Findings were similar (p < .05) for the composite outcome.
   Conclusion: In depressed cardiac patients, each additional point on the PHQ-9 was independently associated with a 9% greater risk of cardiac readmission over the subsequent 6 months. (C) 2013 Elsevier Inc. All rights reserved.
C1 [Beach, Scott R.; Januzzi, James L.; Celano, Christopher M.; Huffman, Jeff C.] Harvard Univ, Sch Med, Boston, MA USA.
   [Beach, Scott R.; Mastromauro, Carol A.; Beale, Eleanor E.; Celano, Christopher M.; Huffman, Jeff C.] Massachusetts Gen Hosp, Dept Psychiat, Boston, MA 02114 USA.
   [Januzzi, James L.] Massachusetts Gen Hosp, Div Cardiol, Dept Med, Boston, MA 02114 USA.
   [Healy, Brian C.] Massachusetts Gen Hosp, Dept Biostat, Boston, MA 02114 USA.
C3 Harvard University; Harvard Medical School; Harvard University;
   Massachusetts General Hospital; Harvard University; Massachusetts
   General Hospital; Harvard University; Massachusetts General Hospital
RP Huffman, JC (通讯作者)，Massachusetts Gen Hosp, 55 Fruit St Warren 1220D, Boston, MA 02114 USA.
EM jhuffman@partners.org
RI Januzzi, James/Y-2436-2019
OI Celano, Christopher Michael/0000-0003-0547-2851
FU American Heart Association [0735530T]
FX American Heart Association Scientist Development Grant 0735530T
   (Huffman). Clinical Trial Registration: Unique Identifier: NCT00847132.
CR American Psychiatric Association, 2000, DIAGN STAT MAN MENT, VFourth
   Andersson T, 2013, EUR HEART J, V34, P1061, DOI 10.1093/eurheartj/ehs469
   Andres E, 2012, REV ESP CARDIOL, V65, P414, DOI 10.1016/j.recesp.2011.09.009
   Aranda JM, 2009, CLIN CARDIOL, V32, P47, DOI 10.1002/clc.20453
   Babyak MA, 2004, PSYCHOSOM MED, V66, P411, DOI 10.1097/01.psy.0000127692.23278.a9
   Barth J, 2004, PSYCHOSOM MED, V66, P802, DOI 10.1097/01.psy.0000146332.53619.b2
   BECK AT, 1961, ARCH GEN PSYCHIAT, V4, P561, DOI 10.1001/archpsyc.1961.01710120031004
   Benetos A, 2007, B ACAD NAT MED PARIS, V191, P791, DOI 10.1016/S0001-4079(19)33017-1
   Calvillo-King L, 2013, J GEN INTERN MED, V28, P269, DOI 10.1007/s11606-012-2235-x
   Castro P, 1998, REV MED CHILE, V126, P1173
   Christiansen CB, 2013, BMJ OPEN, V3, DOI 10.1136/bmjopen-2012-001800
   Cordero A, 2011, AM J CARDIOL, V108, P1570, DOI 10.1016/j.amjcard.2011.07.016
   Coulthard K, 2013, BMC PSYCHIATRY, V13, DOI [10.1155/2013/159850, 10.1186/1471-244X-13-301]
   Davidson KW, 2006, PSYCHOSOM MED, V68, P645, DOI 10.1097/01.psy.0000233233.48738.22
   Desai MM, 2009, CIRC-CARDIOVASC QUAL, V2, P500, DOI 10.1161/CIRCOUTCOMES.108.832949
   Elderon L, 2011, CIRC-CARDIOVASC QUAL, V4, P533, DOI 10.1161/CIRCOUTCOMES.110.960302
   Felker GM, 2004, J CARD FAIL, V10, P460, DOI 10.1016/j.cardfail.2004.02.011
   Frasure-Smith N, 2009, CIRCULATION, V120, P134, DOI 10.1161/CIRCULATIONAHA.109.851675
   FRASURESMITH N, 1995, CIRCULATION, V91, P999, DOI 10.1161/01.CIR.91.4.999
   Huffman JC, 2011, CIRC-CARDIOVASC QUAL, V4, P198, DOI 10.1161/CIRCOUTCOMES.110.959379
   Huffman JC, 2011, PSYCHOSOMATICS, V52, P26, DOI 10.1016/j.psym.2010.11.021
   Johnson BH, 2013, AM J HEALTH-SYST PH, V70, P414, DOI 10.2146/ajhp120461
   Katon W, 2012, AM J PREV MED, V42, P550, DOI 10.1016/j.amepre.2012.01.017
   Katon WJ, 2010, NEW ENGL J MED, V363, P2611, DOI 10.1056/NEJMoa1003955
   Korte T, 2000, EUR HEART J, V21, P1186, DOI 10.1053/euhj.1999.2044
   Krantz DS, 2006, J WOMENS HEALTH, V15, P1214, DOI 10.1089/jwh.2006.15.1214
   Kroenke K, 2003, MED CARE, V41, P1284, DOI 10.1097/01.MLR.0000093487.78664.3C
   Kroenke K, 2001, J GEN INTERN MED, V16, P606, DOI 10.1046/j.1525-1497.2001.016009606.x
   Lamblin N, 2012, J CARDIOVASC MED, V13, P353, DOI 10.2459/JCM.0b013e328353694b
   Lange HW, 2007, J PSYCHOSOM RES, V63, P509, DOI 10.1016/j.jpsychores.2007.07.010
   Lichtman JH, 2008, CIRCULATION, V118, P1768, DOI 10.1161/CIRCULATIONAHA.108.190769
   Magyar-Russell G, 2011, J PSYCHOSOM RES, V71, P223, DOI 10.1016/j.jpsychores.2011.02.014
   McManus D, 2005, AM J CARDIOL, V96, P1076, DOI 10.1016/j.amjcard.2005.06.037
   Mejhert M, 2006, INT J CARDIOL, V109, P108, DOI 10.1016/j.ijcard.2005.07.015
   Nikolic G, 2010, SRP ARK CELOK LEK, V138, P154, DOI 10.2298/SARH1004154N
   Robertson J, 2012, BMC HEALTH SERV RES, V12, DOI 10.1186/1472-6963-12-103
   Roger VL, 2011, CIRCULATION, V123, pE18, DOI 10.1161/CIR.0b013e3182009701
   Rollman BL, 2005, ARCH GEN PSYCHIAT, V62, P1332, DOI 10.1001/archpsyc.62.12.1332
   Rollman BL, 2009, JAMA-J AM MED ASSOC, V302, P2095, DOI 10.1001/jama.2009.1670
   Stafford L, 2007, GEN HOSP PSYCHIAT, V29, P417, DOI 10.1016/j.genhosppsych.2007.06.005
   Taylor CB, 2005, ARCH GEN PSYCHIAT, V62, P792, DOI 10.1001/archpsyc.62.7.792
   Thombs BD, 2008, JAMA-J AM MED ASSOC, V300, P2161, DOI 10.1001/jama.2008.667
   Thombs BD, 2013, PLOS ONE, V8, DOI 10.1371/journal.pone.0052654
   Thombs BD, 2008, J GEN INTERN MED, V23, P2014, DOI 10.1007/s11606-008-0802-y
   Tsuchihashi M, 2001, Am Heart J, V142, pE7, DOI 10.1067/mhj.2001.117964
   US Preventive Serv Task Force, 2009, ANN INTERN MED, V151, P784, DOI 10.7326/0003-4819-151-11-200912010-00006
   van den Broek KC, 2013, INT J CARDIOL, V165, P327, DOI 10.1016/j.ijcard.2011.08.071
   van Melle JP, 2004, PSYCHOSOM MED, V66, P814, DOI 10.1097/01.psy.0000146294.82810.9c
   Whang W, 2012, CONTEMP CLIN TRIALS, V33, P1003, DOI 10.1016/j.cct.2012.05.005
NR 49
TC 23
Z9 23
U1 0
U2 6
PU PERGAMON-ELSEVIER SCIENCE LTD
PI OXFORD
PA THE BOULEVARD, LANGFORD LANE, KIDLINGTON, OXFORD OX5 1GB, ENGLAND
SN 0022-3999
EI 1879-1360
J9 J PSYCHOSOM RES
JI J. Psychosomat. Res.
PD NOV
PY 2013
VL 75
IS 5
BP 409
EP 413
DI 10.1016/j.jpsychores.2013.08.001
PG 5
WC Psychiatry
WE Science Citation Index Expanded (SCI-EXPANDED); Social Science Citation Index (SSCI)
SC Psychiatry
GA 248NZ
UT WOS:000326709500002
PM 24182627
DA 2023-05-13
ER

PT J
AU Friedman, H
   Mollon, P
   Lian, J
   Navaratnam, P
AF Friedman, Howard
   Mollon, Patrick
   Lian, Jean
   Navaratnam, Prakash
TI Clinical Outcomes, Health Resource Use, and Cost in Patients with Early
   versus Late Dual or Triple Anti-Platelet Treatment for Acute Coronary
   Syndrome
SO AMERICAN JOURNAL OF CARDIOVASCULAR DRUGS
LA English
DT Article
ID ST-SEGMENT ELEVATION; ACUTE MYOCARDIAL-INFARCTION; PRIMARY ANGIOPLASTY;
   HEART-ASSOCIATION; CLOPIDOGREL; THERAPY; INTERVENTION; MANAGEMENT;
   TRIAL; PREDICTORS
AB Background Acute coronary syndrome (ACS) guidelines recommend early dual anti-platelet therapy (thienopyridines + acetylsalicylic acid [aspirin]). However, triple therapy (thienopyridines + aspirin + glycoprotein IIb/IIIa receptor inhibitors [GRIs]) has shown benefit in clinical trials.
   Objectives This study assessed real-world ACS treatment patterns and outcomes in the acute care setting.
   Study Design A retrospective analysis of patients admitted to hospital with ACS (index event) from January 2007 to December 2009 was conducted (Thomson's MarketScan Hospital Drug Database).
   Patients Eligible patients were >= 18 years of age, of either sex, and had primary admission and discharge diagnoses of ACS.
   Outcome Measures Cohorts were defined by anti-platelet treatment and then by the timing of treatment initiation (early initiation: within <= 2 days of admission; late initiation: >= 2 days post-admission). Patient characteristics, clinical outcomes, resource utilization, and costs were assessed using descriptive statistics.
   Results A total of 249,907 eligible patients were placed into four treatment cohorts (aspirin assumed for all patients): aspirin only; clopidogrel only (dual therapy); GRI only (dual therapy); and clopidogrel + GRI (triple therapy). Patients in the 'clopidogrel-only' cohort were more likely to be older, female, and have more co-morbidities than those in other cohorts; stroke (6.2 %) and re-hospitalization (15.4 %) rates were higher than in the 'GRI-only' and 'triple therapy' cohorts. The GRI-only cohort had higher major bleeding rates (3.3 %), mortality (7.6 %), and costs ($US21,975 [year 2010 values]) than the clopidogrel-only and triple-therapy cohorts. Late initiation cohorts were more likely to be older, female, and have more co-morbidities than early initiation cohorts. Major bleeding was more likely with GRI-only patients (regardless of initiation timing) than with other cohorts. Late-treated clopidogrel-only patients had higher rates of stroke (6.9 %), ACS-related re-admissions (6.1 %), and all-cause re-admissions (15.9 %) than other cohorts. Late treatment was associated with longer length of stay and significantly higher costs.
   Conclusions Real-world anti-platelet treatment patterns are consistent with ACS guidelines recommending early initiation and selective GRI use. In contrast to recommendations, some outcomes were improved with triple therapy compared with dual therapy.
C1 [Friedman, Howard; Navaratnam, Prakash] DataMed Solut LLC, Hilliard, OH 43026 USA.
   [Mollon, Patrick] Novartis Pharmaceut, Basel, Switzerland.
   [Lian, Jean] Novartis Pharmaceut, E Hanover, NJ USA.
C3 Novartis; Novartis
RP Navaratnam, P (通讯作者)，DataMed Solut LLC, 4660 Stonehill St, Hilliard, OH 43026 USA.
EM prakash@datamedsolutions.com
FU Novartis Pharmaceuticals Corporation
FX Funding for this research was provided by Novartis Pharmaceuticals
   Corporation. The study sponsor was involved in the study design,
   interpretation of the data, and writing of the report. The authors
   confirm this manuscript is an accurate representation of the study
   results. Medical writing and editorial assistance was provided by Jamie
   Banks, PhD, and Erin P. Scott, PhD, of Complete Publication Solutions,
   LLC, and was funded by Novartis Pharmaceuticals Corporation.
CR Alli O, 2011, J CLIN GASTROENTEROL, V45, P410, DOI 10.1097/MCG.0b013e3181faec3c
   Chen ZM, 2005, LANCET, V366, P1607, DOI 10.1016/s0140-6736(05)67660-x
   De Luca G, 2004, CIRCULATION, V109, P1223, DOI 10.1161/01.CIR.0000121424.76486.20
   De Luca G, 2009, EUR HEART J, V30, P2705, DOI 10.1093/eurheartj/ehp118
   Geeganage C, 2010, BMC MED, V8, DOI 10.1186/1741-7015-8-36
   Gumina RJ, 2008, MAYO CLIN PROC, V83, P995, DOI 10.4065/83.9.995
   Hamm CW, 2011, EUR HEART J, V32, P2999, DOI 10.1093/eurheartj/ehr236
   Harrington RA, 2008, CHEST, V133, p670S, DOI 10.1378/chest.08-0691
   Hermanides RS, 2012, INT J CARDIOL, V157, P86, DOI 10.1016/j.ijcard.2010.12.015
   Hochholzer W, 2011, CIRCULATION, V123, P2681, DOI 10.1161/CIRCULATIONAHA.110.002683
   Hoenig MR, 2010, COCHRANE DB SYST REV, DOI 10.1002/14651858.CD004815.pub3
   Kumar A, 2009, MAYO CLIN PROC, V84, P1021, DOI 10.1016/S0025-6196(11)60674-5
   Leahy-Gross K M, 1994, J Healthc Qual, V16, P20
   Nikolsky E, 2009, J AM COLL CARDIOL, V54, P1293, DOI 10.1016/j.jacc.2009.07.019
   O'Connor RE, 2010, CIRCULATION, V122, P8422, DOI 10.1161/CIRCULATIONAHA.110.985549
   Roger VL, 2012, CIRCULATION, V125, pE2, DOI 10.1161/CIR.0b013e31823ac046
   Sabatine MS, 2008, AM HEART J, V155, P910, DOI 10.1016/j.ahj.2007.11.020
   Silva MA, 2006, VASC HEALTH RISK MAN, V2, P39, DOI 10.2147/vhrm.2006.2.1.39
   Valgimigli M, 2011, DRUGS, V71, P1703, DOI 10.2165/11594100-000000000-00000
   Van de Werf F, 2008, EUR HEART J, V29, P2909, DOI 10.1093/eurheartj/ehn416
   Wright RS, 2011, J AM COLL CARDIOL, V57, P1920, DOI 10.1016/j.jacc.2011.02.009
   Yusuf S, 2001, NEW ENGL J MED, V345, P494
NR 22
TC 4
Z9 4
U1 1
U2 7
PU ADIS INT LTD
PI NORTHCOTE
PA 5 THE WAREHOUSE WAY, NORTHCOTE 0627, AUCKLAND, NEW ZEALAND
SN 1175-3277
EI 1179-187X
J9 AM J CARDIOVASC DRUG
JI Am. J. Cardiovasc. Drugs
PD AUG
PY 2013
VL 13
IS 4
BP 273
EP 283
DI 10.1007/s40256-013-0026-3
PG 11
WC Cardiac & Cardiovascular Systems; Pharmacology & Pharmacy
WE Science Citation Index Expanded (SCI-EXPANDED)
SC Cardiovascular System & Cardiology; Pharmacology & Pharmacy
GA 185YB
UT WOS:000322006200007
PM 23728829
DA 2023-05-13
ER

PT J
AU Grey, C
   Jackson, R
   Wells, S
   Marshall, R
   Mehta, S
   Kerr, AJ
AF Grey, Corina
   Jackson, Rod
   Wells, Susan
   Marshall, Roger
   Mehta, Suneela
   Kerr, Andrew J.
TI Ethnic differences in case fatality following an acute ischaemic heart
   disease event in New Zealand: ANZACS-QI 13
SO EUROPEAN JOURNAL OF PREVENTIVE CARDIOLOGY
LA English
DT Article
DE Coronary disease; mortality; ischaemic heart disease; myocardial
   ischaemia; health status disparities
ID ACUTE MYOCARDIAL-INFARCTION; ACUTE CORONARY SYNDROMES; HOSPITAL
   DISCHARGE; COMORBIDITY; DISPARITIES; VALIDATION; PREVENTION; MORTALITY;
   SURVIVAL; VALIDITY
AB Background The aim of this study was to investigate ischaemic heart disease (IHD) case fatality in high-risk ethnic populations in New Zealand.
   Design This is a national data-linkage study using anonymised hospitalisation and mortality data.
   Methods Linked individual patient data were used to identify 35-84-year-olds who experienced IHD events (acute IHD hospitalisations and/or deaths) in 2009-2010. Subjects were classified as: (i) hospitalised with IHD and alive at 28 days post-event; (ii) hospitalised with IHD and died within 28 days; (iii) hospitalised with a non-IHD diagnosis and died from IHD within 28 days; or (iv) died from IHD but not hospitalised. Multinomial logistic regression was used to estimate the proportion of people in each group, as well as overall 28-day case fatality, adjusted for ethnic differences in demographic and comorbidity profiles.
   Results A total of 26,885 people experienced IHD events (11.3% Maori, 4.0% Pacific and 2.5% Indian); 3.3% of people died within 28 days of IHD hospitalisations, 5.1% died of IHD within 28 days of non-IHD hospitalisations and 13.0% died of IHD without any recent hospitalisation. Overall adjusted case fatality was 12.6% in Indian, 20.5% in European, 26.0% in Pacific and 27.6% in Maori people. Compared to Europeans, the adjusted odds of death were approximately 50% higher in Maori and Pacific people and 50% lower in Indians, regardless of whether they were hospitalised.
   Conclusions Major ethnic inequalities in IHD case fatality occur with and without associated hospitalisations. Improvements in both primary prevention and hospital care will be required to reduce inequalities.
C1 [Grey, Corina; Jackson, Rod; Wells, Susan; Marshall, Roger; Mehta, Suneela; Kerr, Andrew J.] Univ Auckland, Sect Epidemiol & Biostat, Auckland, New Zealand.
   [Kerr, Andrew J.] Middlemore Hosp, Auckland, New Zealand.
C3 University of Auckland
RP Grey, C (通讯作者)，Univ Auckland, Sch Populat Hlth, Sect Epidemiol & Biostat, POB 92019, Auckland, New Zealand.
EM c.grey@auckland.ac.nz
FU Health Research Council [11/800, 11/145, 14/010]; National Heart
   Foundation [1658]; Stevenson Foundation
FX The author(s) disclosed receipt of the following financial support for
   the research, authorship and/or publication of this article: this
   research project has been supported by the Health Research Council
   (grant number 11/800). CG and SM have received funding from the Health
   Research Council (grant numbers 11/145 and 14/010) and the National
   Heart Foundation (grant number 1658). SW is partly funded by the
   Stevenson Foundation.
CR Asaria P, 2015, ARE WE CORRECTLY COU
   Avanzini F, 2016, EUR J PREV CARDIOL, V23, P947, DOI 10.1177/2047487315613664
   BEAGLEHOLE R, 1987, AUST NZ J MED, V17, P43, DOI 10.1111/j.1445-5994.1987.tb05048.x
   Blakely T., 2007, TRACKING DISPARITY T
   Chan WC, 2008, HEART, V94, P1589, DOI 10.1136/hrt.2008.142588
   Chan WC, 2008, NEW ZEAL MED J, V121, P11
   CHARLSON ME, 1987, J CHRON DIS, V40, P373, DOI 10.1016/0021-9681(87)90171-8
   Curtis E, 2010, HEART LUNG CIRC, V19, P316, DOI 10.1016/j.hlc.2010.04.129
   Galea S, 2007, AM J EPIDEMIOL, V166, P534, DOI 10.1093/aje/kwm102
   Garofalo D, 2012, NEW ZEAL MED J, V125, P12
   Gholap NN, 2015, HEART, V101, P630, DOI 10.1136/heartjnl-2014-305730
   Grey C, 2016, HEART LUNG CIRC, V25, P820, DOI 10.1016/j.hlc.2016.03.004
   Grey C, 2014, AUST NZ J PUBL HEAL, V38, P216, DOI 10.1111/1753-6405.12241
   Grey C, 2014, HEART, V100, P770, DOI 10.1136/heartjnl-2013-304960
   JACKSON R, 1988, NEW ZEAL MED J, V101, P658
   Jansen P., 2008, HE RITENGA WHAKAARO
   Katzenellenbogen JM, 2010, HEART LUNG CIRC, V19, P717, DOI 10.1016/j.hlc.2010.08.009
   Kerr A, 2014, NEW ZEAL MED J, V127, P39
   Kwak C, 2002, NURS RES, V51, P406, DOI 10.1097/00006199-200211000-00009
   Lehto HR, 2011, EUR J EPIDEMIOL, V26, P851, DOI 10.1007/s10654-011-9601-6
   Mehta S, 2012, HLTH NEEDS ASSESSMEN
   Merry AHH, 2009, EUR J EPIDEMIOL, V24, P237, DOI 10.1007/s10654-009-9335-x
   Ministry of Health, 2012, BON HLTH NZ KNOW YOU
   Ministry of Health, 2014, ANN UPD KEY RES 2013
   Ministry of Health, 2009, MORT COLL DAT DICT V
   Ministry of Health, 2013, NAT MIN DAT HOSP EV
   Ministry of Health, 2013, CARD DIS RISK ASS NZ
   Moser DK, 2006, CIRCULATION, V114, P168, DOI 10.1161/CIRCULATIONAHA.106.176040
   Norris RM, 2005, HEART, V91, P1537, DOI 10.1136/hrt.2004.057018
   O'Connell RL, 2000, METHOD INFORM MED, V39, P7
   OECD, 2011, HLTH GLANC 2011 OECD, P108
   Pajunen P, 2005, EUR J CARDIOV PREV R, V12, P132, DOI 10.1097/00149831-200504000-00007
   Perk J, 2012, EUR HEART J, V33, P1635, DOI 10.1093/eurheartj/ehs092
   Quan HD, 2005, MED CARE, V43, P1130, DOI 10.1097/01.mlr.0000182534.19832.83
   Salmond C., 2007, NZDEP2006 INDEX DEPR
   Schmidt M, 2012, BMJ-BRIT MED J, V344, DOI 10.1136/bmj.e356
   Smolina K, 2012, EUR J PUBLIC HEALTH, V22, P848, DOI 10.1093/eurpub/ckr196
   StataCorp, 2009, STAT STAT SOFTW REL
   Statistics New Zealand, 2004, NZ URB RUR PROF
   White P., 2008, ATLAS SOCIOECONOMIC
   Yusuf S, 2004, LANCET, V364, P937, DOI 10.1016/S0140-6736(04)17018-9
   Zaman MJS, 2013, HEART, V99, P729, DOI 10.1136/heartjnl-2012-302925
NR 42
TC 9
Z9 9
U1 0
U2 1
PU SAGE PUBLICATIONS LTD
PI LONDON
PA 1 OLIVERS YARD, 55 CITY ROAD, LONDON EC1Y 1SP, ENGLAND
SN 2047-4873
EI 2047-4881
J9 EUR J PREV CARDIOL
JI Eur. J. Prev. Cardiol.
PD NOV
PY 2016
VL 23
IS 17
BP 1823
EP 1830
DI 10.1177/2047487316657671
PG 8
WC Cardiac & Cardiovascular Systems
WE Science Citation Index Expanded (SCI-EXPANDED)
SC Cardiovascular System & Cardiology
GA EB0EV
UT WOS:000387017100005
PM 27353129
DA 2023-05-13
ER

PT J
AU Collins, SP
   Jenkins, CA
   Harrell, FE
   Liu, DD
   Miller, KF
   Lindsell, CJ
   Naftilan, AJ
   McPherson, JA
   Maron, DJ
   Sawyer, DB
   Weintraub, NL
   Fermann, GJ
   Roll, SK
   Sperling, M
   Storrow, AB
AF Collins, Sean P.
   Jenkins, Cathy A.
   Harrell, Frank E., Jr.
   Liu, Dandan
   Miller, Karen F.
   Lindsell, Christopher J.
   Naftilan, Allen J.
   McPherson, John A.
   Maron, David J.
   Sawyer, Douglas B.
   Weintraub, Neal L.
   Fermann, Gregory J.
   Roll, Susan K.
   Sperling, Matthew
   Storrow, Alan B.
TI Identification of Emergency Department Patients With Acute Heart Failure
   at Low Risk for 30-Day Adverse Events The STRATIFY Decision Tool
SO JACC-HEART FAILURE
LA English
DT Article
DE acute heart failure; decision tool; emergency department; prospective
   study
ID CLINICAL-OUTCOMES; CHEST-PAIN; SELF-CARE; MORTALITY; MANAGEMENT;
   VALIDATION; PREDICTION; ADMISSION; HOSPITALIZATION; STRATIFICATION
AB OBJECTIVES No prospectively derived or validated decision tools identify emergency department (ED) patients with acute heart failure (AHF) at low risk for 30-day adverse events who are thus potential candidates for safe ED discharge. This study sought to accomplish that goal.
   BACKGROUND The nearly 1 million annual ED visits for AHF are associated with high proportions of admissions and consume significant resources.
   METHODS We prospectively enrolled 1,033 patients diagnosed with AHF in the ED from 4 hospitals between July 20, 2007, and February 4, 2011. We used an ordinal outcome hierarchy, defined as the incidence of the most severe adverse event within 30 days of ED evaluation (acute coronary syndrome, coronary revascularization, emergent dialysis, intubation, mechanical cardiac support, cardiopulmonary resuscitation, and death).
   RESULTS Of 1,033 patients enrolled, 126 (12%) experienced at least one 30-day adverse event. The decision tool had a C statistic of 0.68 (95% confidence interval: 0.63 to 0.74). Elevated troponin (p < 0.001) and renal function (p = 0.01) were significant predictors of adverse events in our multivariablemodel, whereas B-type natriuretic peptide (p = 0.09), tachypnea (p = 0.09), and patients undergoing dialysis (p = 0.07) trended toward significance. At risk thresholds of 1%, 3%, and 5%, we found0%, 1.4%, and 13.0% patients were at low risk, with negative predictive values of 100%, 96%, and 93%, respectively.
   CONCLUSIONS The STRATIFY decision tool identifies ED patients with AHF who are at low risk for 30-day adverse events and may be candidates for safe ED discharge. After external testing, and perhaps when used as part of a shared decision-making strategy, it may significantly affect disposition strategies. (Improving Heart Failure Risk Stratification in the ED [STRATIFY]; NCT00508638) (C) 2015 by the American College of Cardiology Foundation.
C1 [Collins, Sean P.; Miller, Karen F.; Storrow, Alan B.] Vanderbilt Univ, Med Ctr, Dept Emergency Med, Nashville, TN 37232 USA.
   [Collins, Sean P.] Tennessee Valley Healthcare Syst, Dept Vet Affairs, Nashville, TN USA.
   [Jenkins, Cathy A.; Harrell, Frank E., Jr.; Liu, Dandan] Vanderbilt Univ, Sch Med, Dept Biostat, Nashville, TN 37232 USA.
   [Lindsell, Christopher J.; Fermann, Gregory J.; Roll, Susan K.; Sperling, Matthew] Univ Cincinnati, Dept Emergency Med, Cincinnati, OH USA.
   [Naftilan, Allen J.; McPherson, John A.] Vanderbilt Univ, Med Ctr, Dept Med, Div Cardiovasc Med, Nashville, TN 37232 USA.
   [Maron, David J.] Stanford Univ, Dept Med, Sch Med, Div Cardiovasc Med, Stanford, CA 94305 USA.
   [Sawyer, Douglas B.] Maine Med Ctr, Dept Med, Div Cardiovasc Med, Portland, ME 04102 USA.
   [Weintraub, Neal L.] Georgia Regents Univ, Dept Med, Augusta, GA USA.
   [Weintraub, Neal L.] Georgia Regents Univ, Vasc Biol Ctr, Augusta, GA USA.
C3 Vanderbilt University; US Department of Veterans Affairs; Veterans
   Health Administration (VHA); VA Tennessee Valley Healthcare System;
   Vanderbilt University; University System of Ohio; University of
   Cincinnati; Vanderbilt University; Stanford University; Maine Medical
   Center; University System of Georgia; Augusta University; University
   System of Georgia; Augusta University
RP Collins, SP (通讯作者)，Vanderbilt Univ, Med Ctr, Dept Emergency Med, 703 Oxford House, Nashville, TN 37232 USA.
EM sean.collins@vanderbilt.edu
OI Weintraub, Neal/0000-0002-5138-3705; Lindsell,
   Christopher/0000-0002-3297-2811; Collins, Sean/0000-0002-2305-9836
FU National Institutes of Health (NIH) [R01 HL088459, 3R01 HL088459-03S1];
   National Center for Advancing Translational Sciences [K12 HL109019,
   UL1TR000445]; Centers for Medicare and Medicaid Services; NIH [HL076684,
   HL112640]; NIH/National Heart, Lung, and Blood Institute; Radiometer;
   Medtronic; Cardiorentis; Novartis; Medicines Company; Abbott Point of
   Care; Trevena; BRAHMS; Bayer; Otsuka; Cardioxyl; Intersection Medical;
   Siemens; Insys Therapeutics; Mayday Foundation; Pfizer; Abbott
   Diagnostics; Roche Diagnostics; Beckman-Coulter; Novartis
   Pharmaceuticals;  [K23 HL085387]
FX Dr. Storrow and this study were funded by National Institutes of Health
   (NIH) grant R01 HL088459 with supplement 3R01 HL088459-03S1. Dr. Storrow
   was additionally funded by K12 HL109019, UL1TR000445 from the National
   Center for Advancing Translational Sciences and the Centers for Medicare
   and Medicaid Services. This material is the result of work supported
   with resources and the use of facilities at the Veterans Administration,
   Tennessee Valley Healthcare System, Nashville, Tennessee. The views
   expressed in this article are those of the authors and do not
   necessarily reflect the position or policy of the Department of Veterans
   Affairs or the U.S. government. Dr. Collins was funded by K23 HL085387,
   and Dr. Weintraub was funded by HL076684 and HL112640 from the NIH. The
   content is solely the responsibility of the authors and does not
   necessarily represent the official views of the NIH. Dr. Collins has
   received research support from NIH/National Heart, Lung, and Blood
   Institute, Radiometer, Medtronic, Cardiorentis, Novartis, The Medicines
   Company, and Abbott Point of Care; and consultant support from Novartis,
   The Medicines Company, Trevena, BRAHMS, Bayer, Radiometer, Otsuka,
   Cardiorentis, Cardioxyl, Abbott Point of Care, and Intersection Medical.
   Dr. Fermann has received research support from Novartis, Cardiorentis,
   Trevena, Intersection Medical, Radiometer, Siemens, Insys Therapeutics,
   The Mayday Foundation, and Pfizer; serves as a consultant for
   Intersection Medical, Janssen, and Insys Therapeutics; and is on the
   speakers bureau for Janssen. Dr. Storrow has received grant support from
   Abbott Diagnostics, Roche Diagnostics, Beckman-Coulter, and Novartis
   Pharmaceuticals; and consultant support from Roche Diagnostics,
   Beckman-Coulter, Novartis Pharmaceuticals, and Trevena. All other
   authors have reported that they have no relationships relevant to the
   contents of this paper to disclose.
CR [Anonymous], 2013, HLTH US 2012 SPEC FE
   [Anonymous], 2013, R LANG ENV STAT COMP
   Asimos AW, 2010, ANN EMERG MED, V55, P201, DOI 10.1016/j.annemergmed.2009.05.002
   Auble TE, 2005, ACAD EMERG MED, V12, P514, DOI 10.1197/j.aem.2004.11.026
   Barnason S, 2012, J CLIN NURS, V21, P448, DOI 10.1111/j.1365-2702.2011.03907.x
   Brar S, 2013, CIRC-HEART FAIL, V6, P1147, DOI 10.1161/CIRCHEARTFAILURE.113.000415
   Brindis R, 2010, J AM COLL CARDIOL, V56, P2046, DOI 10.1016/j.jacc.2010.11.004
   Chakeabarti S, 2010, J CARD FAIL, V16, pS53, DOI 10.1016/j.cardfail.2010.04.004
   Chin MH, 1996, ARCH INTERN MED, V156, P1814, DOI 10.1001/archinte.156.16.1814
   Collins S, 2008, ANN EMERG MED, V51, P45, DOI 10.1016/j.annemergmed.2007.07.007
   Collins SP, 2013, JACC-HEART FAIL, V1, P273, DOI 10.1016/j.jchf.2013.05.002
   Collins SP, 2013, J AM COLL CARDIOL, V61, P121, DOI 10.1016/j.jacc.2012.08.1022
   Collins SP, 2012, AM HEART J, V164, P825, DOI 10.1016/j.ahj.2012.07.033
   Collins SP, 2010, EUR J HEART FAIL, V12, P1253, DOI 10.1093/eurjhf/hfq133
   Collins SP, 2009, ANN EMERG MED, V53, P748, DOI 10.1016/j.annemergmed.2008.12.029
   Elmouchi Darryl A, 2014, Crit Pathw Cardiol, V13, P43, DOI 10.1097/HPC.0000000000000008
   Eurlings LW, 2012, J AM COLL CARDIOL, V60, P1668, DOI 10.1016/j.jacc.2012.06.040
   Ezekowitz JA, 2008, EUR J HEART FAIL, V10, P308, DOI 10.1016/j.ejheart.2008.01.014
   Fonarow GC, 2003, J CARD FAIL S1, V9, pS79
   Fonarow GC, 2008, CIRC-HEART FAIL, V1, P50, DOI 10.1161/CIRCHEARTFAILURE.107.748376
   Fonarow GC, 2008, ARCH INTERN MED, V168, P847, DOI 10.1001/archinte.168.8.847
   Fonarow GC, 2007, J AM COLL CARDIOL, V50, P768, DOI 10.1016/j.jacc.2007.04.064
   Go AS, 2014, CIRCULATION, V129, P399, DOI 10.1161/01.cir.0000442015.53336.12
   Harrell FE., 2001, REGRESSION MODELING, DOI 10.1007/978-3-319-19425-7
   Harris PA, 2009, J BIOMED INFORM, V42, P377, DOI 10.1016/j.jbi.2008.08.010
   Harrison A, 2002, ANN EMERG MED, V39, P131, DOI 10.1067/mem.2002.121483
   Heidenreich PA, 2013, CIRC-HEART FAIL, V6, P606, DOI 10.1161/HHF.0b013e318291329a
   Heidenreich PA, 2011, CIRCULATION, V123, P933, DOI 10.1161/CIR.0b013e31820a55f5
   Hernandez AF, 2010, JAMA-J AM MED ASSOC, V303, P1716, DOI 10.1001/jama.2010.533
   Hess EP, 2012, CIRC-CARDIOVASC QUAL, V5, P251, DOI 10.1161/CIRCOUTCOMES.111.964791
   Hess EP, 2010, CAN MED ASSOC J, V182, P1039, DOI 10.1503/cmaj.092119
   Hsieh M, 2008, ANN EMERG MED, V51, P37, DOI 10.1016/j.annemergmed.2007.07.026
   Jencks SF, 2009, NEW ENGL J MED, V360, P1418, DOI 10.1056/NEJMsa0803563
   Jovicic Aleksandra, 2006, BMC Cardiovasc Disord, V6, P43, DOI 10.1186/1471-2261-6-43
   Justice AC, 1999, ANN INTERN MED, V130, P515, DOI 10.7326/0003-4819-130-6-199903160-00016
   Lee DS, 2012, ANN INTERN MED, V156, P767, DOI 10.7326/0003-4819-156-11-201206050-00003
   Lee DS, 2010, CIRCULATION, V122, P1806, DOI 10.1161/CIRCULATIONAHA.110.940262
   Lee DS, 2010, CIRC-HEART FAIL, V3, P228, DOI 10.1161/CIRCHEARTFAILURE.109.885285
   Lee DS, 2003, JAMA-J AM MED ASSOC, V290, P2581, DOI 10.1001/jama.290.19.2581
   Maisel A, 2004, J AM COLL CARDIOL, V44, P1328, DOI 10.1016/j.jacc.2004.06.015
   Marcoon Shannon, 2013, Crit Pathw Cardiol, V12, P1, DOI 10.1097/HPC.0b013e31827377e1
   McAlister FA, 2004, J AM COLL CARDIOL, V44, P810, DOI 10.1016/j.jacc.2004.05.055
   McCausland JB, 2010, ACAD EMERG MED, V17, P108, DOI 10.1111/j.1553-2712.2009.00623.x
   MCKEE PA, 1971, NEW ENGL J MED, V285, P1441, DOI 10.1056/NEJM197112232852601
   Moons KGM, 2012, HEART, V98, P683, DOI 10.1136/heartjnl-2011-301246
   Moons KGM, 2009, BMJ-BRIT MED J, V338, DOI 10.1136/bmj.b375
   Nieminen MS, 2006, EUR HEART J, V27, P2725, DOI 10.1093/eurheartj/ehl193
   Paul D, 2008, ANN STAT, V36, P1595, DOI 10.1214/009053607000000578
   Peacock WF, 2008, NEW ENGL J MED, V358, P2117, DOI 10.1056/NEJMoa0706824
   Peacock WF, 2010, J AM COLL CARDIOL, V56, P343, DOI 10.1016/j.jacc.2010.03.051
   Penaloza A, 2013, ANN EMERG MED, V62, P117, DOI 10.1016/j.annemergmed.2012.11.002
   Rame JE, 2001, AM HEART J, V142, P714, DOI 10.1067/mhj.2001.118473
   Riegel B, 2002, PATIENT EDUC COUNS, V46, P287, DOI 10.1016/S0738-3991(01)00165-3
   Riegel B, 2009, CIRCULATION, V120, P1141, DOI 10.1161/CIRCULATIONAHA.109.192628
   Schneider HG, 2009, ANN INTERN MED, V150, P365, DOI 10.7326/0003-4819-150-6-200903170-00004
   SELKER HP, 1994, MED CARE, V32, P1040, DOI 10.1097/00005650-199410000-00005
   Setoguchi S, 2007, AM HEART J, V154, P260, DOI 10.1016/j.ahj.2007.01.041
   Singer AJ, 2009, CIRC-HEART FAIL, V2, P287, DOI 10.1161/CIRCHEARTFAILURE.108.826685
   Solomon SD, 2007, CIRCULATION, V116, P1482, DOI 10.1161/CIRCULATIONAHA.107.696906
   Steyerberg EW, 2000, STAT MED, V19, P1059, DOI 10.1002/(SICI)1097-0258(20000430)19:8<1059::AID-SIM412>3.0.CO;2-0
   Steyerberg EW., 2019, CLIN PREDICTION MODE, DOI 10.1007/978-0-387-77244-8
   Stiell IG, 2013, ACAD EMERG MED, V20, P17, DOI 10.1111/acem.12056
   Storrow AB, 2014, JACC-HEART FAIL, V2, P269, DOI 10.1016/j.jchf.2014.01.006
   Vaduganathan M, 2013, JAMA-J AM MED ASSOC, V309, P345, DOI 10.1001/jama.2012.205110
   van der Wal MHL, 2008, INT J CARDIOL, V125, P203, DOI 10.1016/j.ijcard.2007.10.011
   Yancy CW, 2013, J AM COLL CARDIOL, V62, pE147, DOI 10.1016/j.jacc.2013.05.019
NR 66
TC 71
Z9 72
U1 0
U2 9
PU ELSEVIER SCI LTD
PI OXFORD
PA THE BOULEVARD, LANGFORD LANE, KIDLINGTON, OXFORD OX5 1GB, OXON, ENGLAND
SN 2213-1779
EI 2213-1787
J9 JACC-HEART FAIL
JI JACC-Heart Fail.
PD OCT
PY 2015
VL 3
IS 10
BP 737
EP 747
DI 10.1016/j.jchf.2015.05.007
PG 11
WC Cardiac & Cardiovascular Systems
WE Science Citation Index Expanded (SCI-EXPANDED)
SC Cardiovascular System & Cardiology
GA CX4GD
UT WOS:000365656200001
PM 26449993
OA Green Accepted, Bronze
DA 2023-05-13
ER

PT J
AU Numasawa, Y
   Inohara, T
   Ishii, H
   Yamaji, K
   Kohsaka, S
   Sawano, M
   Kodaira, M
   Uemura, S
   Kadota, K
   Amano, T
   Nakamura, M
   Tanaka, N
   Akasaka, T
   Morino, Y
   Hikichi, Y
   Fujii, K
   Tanabe, K
   Ozaki, Y
   Sumitsuji, S
   Iida, O
   Hara, H
   Takashima, H
   Nanasato, M
   Ueda, Y
   Noma, S
AF Numasawa, Yohei
   Inohara, Taku
   Ishii, Hideki
   Yamaji, Kyohei
   Kohsaka, Shun
   Sawano, Mitsuaki
   Kodaira, Masaki
   Uemura, Shiro
   Kadota, Kazushige
   Amano, Tetsuya
   Nakamura, Masato
   Tanaka, Nobuhiro
   Akasaka, Takashi
   Morino, Yoshihiro
   Hikichi, Yutaka
   Fujii, Kenshi
   Tanabe, Kengo
   Ozaki, Yukio
   Sumitsuji, Satoru
   Iida, Osamu
   Hara, Hidehiko
   Takashima, Hiroaki
   Nanasato, Mamoru
   Ueda, Yasunori
   Noma, Shigetaka
CA J-PCI Registry Investigators
TI Comparison of Outcomes After Percutaneous Coronary Intervention in
   Elderly Patients, Including 10 628 Nonagenarians: Insights From a
   Japanese Nationwide Registry (J-PCI Registry)
SO JOURNAL OF THE AMERICAN HEART ASSOCIATION
LA English
DT Article
DE nonagenarians; octogenarians; percutaneous coronary intervention;
   transradial intervention
ID ELEVATION MYOCARDIAL-INFARCTION; CARDIOVASCULAR CLINICAL-TRIALS;
   TEMPORAL TRENDS; GREATER-THAN-OR-EQUAL-TO-90 YEARS; AGE; COMPLICATIONS;
   IMPACT; CARE
AB Background-Scarce data exist about the outcomes after percutaneous coronary intervention (PCI) in old patients. This study sought to provide an overview of PCI in elderly patients, especially nonagenarians, in a Japanese large prospective nationwide registry.
   Methods and Results-We analyzed 562 640 patients undergoing PCI (>= 60 years of age) from 1018 Japanese hospitals between 2014 and 2016 in the J-PCI (Japanese percutaneous coronary intervention) registry. Among them, 10 628 patients (1.9%), including 6780 (1.2%) with acute coronary syndrome (ACS) and 3848 (0.7%) with stable coronary artery disease, were >= 90 years of age. We investigated differences in characteristics and in-hospital outcomes among sexagenarians, septuagenarians, octogenarians, and nonagenarians. Older patients were more frequently women and had a greater frequency of heart failure and chronic kidney disease than younger patients. In addition, older patients had a higher rate of in-hospital mortality, cardiac tamponade, cardiogenic shock after PCI, and bleeding complications requiring blood transfusion. Nonagenarians had the highest risk of in-hospital mortality (odds ratio, 3.60; 95% CI, 3.10-4.18 in ACS; odds ratio, 6.24; 95% CI, 3.82-10.20 in non-ACS) and bleeding complications (odds ratio, 1.79; 95% CI, 1.35-2.36 in ACS; odds ratio, 2.70; 95% CI, 1.68-4.35 in non-ACS) when referenced to sexagenarians. More important, transradial intervention was an inverse independent predictor of both in-hospital mortality and bleeding complications.
   Conclusions-Older patients, especially nonagenarians, carried a greater risk of in-hospital death and bleeding compared with younger patients after PCI. Transradial intervention might contribute to risk reduction for periprocedural complications in elderly patients undergoing PCI.
C1 [Numasawa, Yohei; Kodaira, Masaki] Japanese Red Cross Ashikaga Hosp, Dept Cardiol, 284-1 Yobe Cho, Ashikaga, Tochigi 3260843, Japan.
   [Inohara, Taku] Duke Univ, Med Ctr, Duke Clin Res Inst, Durham, NC USA.
   [Inohara, Taku; Kohsaka, Shun; Sawano, Mitsuaki] Keio Univ, Sch Med, Dept Cardiol, Tokyo, Japan.
   [Ishii, Hideki] Nagoya Univ, Dept Cardiol, Grad Sch Med, Nagoya, Aichi, Japan.
   [Yamaji, Kyohei] Kokura Mem Hosp, Dept Cardiol, Kitakyushu, Fukuoka, Japan.
   [Uemura, Shiro] Kawasaki Med Sch, Dept Cardiol, Kurashiki, Okayama, Japan.
   [Kadota, Kazushige] Kurashiki Cent Hosp, Dept Cardiol, Kurashiki, Okayama, Japan.
   [Amano, Tetsuya] Aichi Med Univ, Dept Cardiol, Nagakute, Aichi, Japan.
   [Nakamura, Masato] Toho Univ, Ohashi Med Ctr, Div Cardiovasc Med, Tokyo, Japan.
   [Tanaka, Nobuhiro] Tokyo Med Univ, Shibuya, Tokyo, Japan.
   [Akasaka, Takashi] Wakayama Med Univ, Wakayama, Wakayama, Japan.
   [Morino, Yoshihiro] Iwate Med Univ, Morioka, Iwate, Japan.
   [Hikichi, Yutaka] Saga Univ, Saga, Saga, Japan.
   [Fujii, Kenshi] Sakurabashi Watanabe Hosp, Osaka, Japan.
   [Tanabe, Kengo] Mitsui Mem Hosp, Tokyo, Japan.
   [Ozaki, Yukio] Fujita Hlth Univ, Toyoake, Aichi, Japan.
   [Sumitsuji, Satoru] Osaka Univ, Suita, Osaka, Japan.
   [Iida, Osamu] Kansai Rosai Hosp, Itami, Japan.
   [Hara, Hidehiko] Toho Univ Ohashi Med Ctr, Ota, Tokyo, Japan.
   [Takashima, Hiroaki] Aichi Med Univ, Nagakute, Aichi, Japan.
   [Nanasato, Mamoru] Nagoya Daini Red Cross Hosp, Syowa, Nagoya, Japan.
   [Ueda, Yasunori] Osaka Natl Hosp, Osaka, Japan.
   [Noma, Shigetaka] Saiseikai Utsunomiya Hosp, Tochigi, Japan.
C3 Duke University; Keio University; Nagoya University; Kokura Memorial
   Hospital; Kawasaki Medical School; Kurashiki Central Hospital; Aichi
   Medical University; Toho University; Tokyo Medical University; Wakayama
   Medical University; Iwate Medical University; Saga University; Mitsui
   Memorial Hospital; Fujita Health University; Osaka University; Kansai
   Rosai Hospital; Aichi Medical University; Osaka National Hospital
RP Numasawa, Y (通讯作者)，Japanese Red Cross Ashikaga Hosp, Dept Cardiol, 284-1 Yobe Cho, Ashikaga, Tochigi 3260843, Japan.
EM numasawa@cpnet.med.keio.ac.jp
RI Numasawa, Yohei/AAC-9604-2020; 原, 英彦/AAF-4303-2020; Ishii,
   Hideki/M-4871-2014
OI Numasawa, Yohei/0000-0002-1739-2800; Ishii, Hideki/0000-0003-4348-0123;
   Kodaira, Masaki/0000-0002-7293-617X
FU Japan Agency for Medical Research and Development; Japanese Association
   of Cardiovascular Intervention and Therapeutics
FX This study was funded by the Grant-in-Aid from Scientific Research from
   Japan Agency for Medical Research and Development. The J-PCI registry is
   a registry led and supported by the Japanese Association of
   Cardiovascular Intervention and Therapeutics.
CR Afilalo J, 2014, J AM COLL CARDIOL, V63, P747, DOI 10.1016/j.jacc.2013.09.070
   Antonsen L, 2013, CATHETER CARDIO INTE, V81, P912, DOI 10.1002/ccd.24591
   Batchelor WB, 2000, J AM COLL CARDIOL, V36, P723, DOI 10.1016/S0735-1097(00)00777-4
   Brennan JM, 2013, JACC-CARDIOVASC INTE, V6, P790, DOI 10.1016/j.jcin.2013.03.020
   Fach A, 2015, AM J CARDIOL, V116, P1802, DOI 10.1016/j.amjcard.2015.09.022
   From AM, 2008, JACC-CARDIOVASC INTE, V1, P692, DOI 10.1016/j.jcin.2008.07.009
   Gayed M, 2017, INT HEART J, V58, P180, DOI 10.1536/ihj.16-083
   Gurwitz JH, 2011, ARCH INTERN MED, V171, P557, DOI 10.1001/archinternmed.2011.33
   Helft G, 2015, INT J CARDIOL, V192, P24, DOI 10.1016/j.ijcard.2015.04.227
   Hendler A, 2011, J INVASIVE CARDIOL, V23, P521
   Inohara T, 2017, JACC-CARDIOVASC INTE, V10, P918, DOI 10.1016/j.jcin.2017.02.015
   Kim JY, 2015, KOREAN J INTERN MED, V30, P821, DOI 10.3904/kjim.2015.30.6.821
   Lemesle G, 2009, J INTERV CARDIOL, V22, P61, DOI 10.1111/j.1540-8183.2008.00422.x
   Mandawat A, 2013, J AM COLL CARDIOL, V61, P1207, DOI 10.1016/j.jacc.2012.12.019
   Mehran R, 2011, CIRCULATION, V123, P2736, DOI 10.1161/CIRCULATIONAHA.110.009449
   Mizuguchi Y, 2016, J CARDIOL, V67, P331, DOI 10.1016/j.jjcc.2015.12.002
   Numasawa Y, 2017, AM J CARDIOL, V119, P826, DOI 10.1016/j.amjcard.2016.11.034
   Petroni T, 2016, HEART, V102, P1648, DOI 10.1136/heartjnl-2015-308905
   Petroni T, 2015, J AM GERIATR SOC, V63, P384, DOI 10.1111/jgs.13264
   Presutti DG, 2013, J CARDIOVASC MED, V14, P773, DOI 10.2459/JCM.0b013e3283619410
   Rigattieri S, 2013, J INVASIVE CARDIOL, V25, P242
   Sakakura K, 2016, CIRC-CARDIOVASC INTE, V9, DOI 10.1161/CIRCINTERVENTIONS.116.004278
   Salinas P, 2011, EUROINTERVENTION, V6, P1080, DOI 10.4244/EIJV6I9A188
   Sawant AC, 2017, JACC-CARDIOVASC INTE, V10, P1295, DOI 10.1016/j.jcin.2017.03.051
   Schoenenberger AW, 2016, EUR HEART J, V37, P1304, DOI 10.1093/eurheartj/ehv698
   Skolnick AH, 2007, J AM COLL CARDIOL, V49, P1790, DOI 10.1016/j.jacc.2007.01.066
   Teplitsky I, 2007, CATHETER CARDIO INTE, V70, P937, DOI 10.1002/ccd.21263
   Yamaji K, 2017, AM J CARDIOL, V119, P872, DOI 10.1016/j.amjcard.2016.11.041
   Zaman MJ, 2014, EUR HEART J, V35, P1551, DOI 10.1093/eurheartj/ehu039
   Zoccai GB, 2013, J GERIATR CARDIOL, V10, P82, DOI [10.3724/SP.J.1263.2012.11231, 10.3969/j.issn.1671-5411.2013.01.013]
NR 30
TC 40
Z9 41
U1 0
U2 5
PU WILEY
PI HOBOKEN
PA 111 RIVER ST, HOBOKEN 07030-5774, NJ USA
EI 2047-9980
J9 J AM HEART ASSOC
JI J. Am. Heart Assoc.
PD MAR 5
PY 2019
VL 8
IS 5
AR e011017
DI 10.1161/JAHA.118.011017
PG 13
WC Cardiac & Cardiovascular Systems
WE Science Citation Index Expanded (SCI-EXPANDED)
SC Cardiovascular System & Cardiology
GA HN4HV
UT WOS:000460145900003
PM 30791799
OA gold, Green Published, Green Submitted
DA 2023-05-13
ER

PT J
AU Gaba, P
   Gersh, BJ
   Muller, J
   Narula, J
   Stone, GW
AF Gaba, Prakriti
   Gersh, Bernard J.
   Muller, James
   Narula, Jagat
   Stone, Gregg W.
TI Evolving concepts of the vulnerable atherosclerotic plaque and the
   vulnerable patient: implications for patient care and future research
SO NATURE REVIEWS CARDIOLOGY
LA English
DT Review
ID CORONARY-ARTERY-DISEASE; OPTICAL COHERENCE TOMOGRAPHY; NEAR-INFRARED
   SPECTROSCOPY; FRACTIONAL FLOW RESERVE; LIPID-RICH PLAQUE;
   COMPUTED-TOMOGRAPHY; MEDICAL THERAPY; FOLLOW-UP; INTRAVASCULAR
   ULTRASOUND; MYOCARDIAL-INFARCTION
AB In this Review, the authors describe the features of coronary artery vulnerable plaques as well as non-invasive and invasive diagnostic modalities that can be used to characterize them. They also discuss the prognostic utility of identifying vulnerable plaques and the best current approaches to manage these lesions, and highlight evidence gaps and future directions.
   Understanding the natural history of coronary artery atherosclerosis is necessary to determine prognosis and prescribe effective therapies. Traditional management of coronary artery disease has focused on the treatment of flow-limiting anatomical obstructions that lead to ischaemia. In most scenarios, revascularization of these atherosclerotic plaques has not substantially improved freedom from death or myocardial infarction, questioning the utility of contemporary revascularization strategies to improve prognosis. Advances in non-invasive and invasive imaging techniques have helped to identify the characteristics of obstructive and non-obstructive plaques that are precursors for plaque progression and future acute coronary syndromes as well as cardiac death. These 'vulnerable plaques' develop as a consequence of systemic inflammation and are prone to inducing thrombosis. Vulnerable plaques most commonly have a large plaque burden with a well-formed necrotic core and thin fibrous cap and are metabolically active. Perivascular adipose tissue might, in some patients, be used as a surrogate for coronary inflammation and predict future risk of adverse cardiac events. Vulnerable plaques can be identified in their quiescent state, offering the potential for therapeutic passivation. In this Review, we describe the biological and compositional features of vulnerable plaques, the non-invasive and invasive diagnostic modalities to characterize vulnerable plaques, the prognostic utility of identifying vulnerable plaques, and the future studies needed to explore the value of intensified pharmacological and focal treatments of vulnerable plaques.
C1 [Gaba, Prakriti; Muller, James] Brigham & Womens Hosp, Div Cardiovasc Med, 75 Francis St, Boston, MA 02115 USA.
   [Gaba, Prakriti; Muller, James] Harvard Med Sch, Boston, MA 02115 USA.
   [Gersh, Bernard J.] Mayo Clin, Coll Med & Sci, Dept Cardiovasc Med, Rochester, MN USA.
   [Narula, Jagat; Stone, Gregg W.] Icahn Sch Med Mt Sinai, Zena & Michael A Wiener Cardiovasc Inst, New York, NY 10029 USA.
C3 Harvard University; Brigham & Women's Hospital; Harvard University;
   Harvard Medical School; Mayo Clinic; Icahn School of Medicine at Mount
   Sinai
RP Stone, GW (通讯作者)，Icahn Sch Med Mt Sinai, Zena & Michael A Wiener Cardiovasc Inst, New York, NY 10029 USA.
EM gregg.stone@mountsinai.org
RI Muller, James/HTN-1681-2023
OI Gersh, Bernard/0000-0001-5605-900X
CR Aguirre AD, 2021, J AM COLL CARDIOL, V78, P1257, DOI 10.1016/j.jacc.2021.06.050
   ALDERMAN EL, 1993, J AM COLL CARDIOL, V22, P1141, DOI 10.1016/0735-1097(93)90429-5
   AMBROSE JA, 1988, J AM COLL CARDIOL, V12, P56, DOI 10.1016/0735-1097(88)90356-7
   [Anonymous], 2006, J Am Coll Cardiol, V47, pC1
   Antoniades C, 2020, EUR HEART J, V41, P748, DOI 10.1093/eurheartj/ehz474
   Arbab-Zadeh A, 2019, J AM COLL CARDIOL, V74, P1582, DOI 10.1016/j.jacc.2019.07.062
   Arnett DK, 2019, CIRCULATION, V140, pE596, DOI [10.1161/CIR.0000000000000677, 10.1016/j.jacc.2019.03.010, 10.1161/CIR.0000000000000678, 10.1016/j.jacc.2019.03.009]
   Arnold SV, 2020, JAMA NETW OPEN, V3, DOI 10.1001/jamanetworkopen.2020.3032
   Asaumi Y, 2015, JACC-CARDIOVASC IMAG, V8, P741, DOI 10.1016/j.jcmg.2014.07.020
   Bainey KR, 2021, J AM HEART ASSOC, V10, DOI 10.1161/JAHA.120.018104
   Bangalore S, 2020, CIRCULATION, V142, P841, DOI 10.1161/CIRCULATIONAHA.120.048194
   Bari D Study Grp, 2009, NEW ENGL J MED, V360, P2503, DOI 10.1056/NEJMoa0805796
   BERGMARK B, 2021, J AM HEART ASSOC, V10
   Bhatt DL, 2019, NEW ENGL J MED, V380, P11, DOI 10.1056/NEJMoa1812792
   Boden WE, 2007, NEW ENGL J MED, V356, P1503, DOI 10.1056/NEJMoa070829
   Bogaty P, 2020, NEW ENGL J MED, V382, P1568, DOI [10.1056/NEJMc2000278, 10.1056/NEJMoa1907775]
   Bourantas CV, 2013, JACC-CARDIOVASC IMAG, V6, P1263, DOI 10.1016/j.jcmg.2013.04.015
   Bourassa MG, 2005, CAN J CARDIOL, V21, P1011
   Braunwald E, 2006, J AM COLL CARDIOL, V47, pC101, DOI 10.1016/j.jacc.2005.10.072
   Braunwald E, 2009, J AM COLL CARDIOL, V54, P58, DOI 10.1016/j.jacc.2009.03.040
   Brugaletta S, 2012, ATHEROSCLEROSIS, V221, P106, DOI 10.1016/j.atherosclerosis.2011.12.008
   Burke AP, 1997, NEW ENGL J MED, V336, P1276, DOI 10.1056/NEJM199705013361802
   Burke AP, 2001, CIRCULATION, V103, P934
   Calvert PA, 2011, JACC-CARDIOVASC IMAG, V4, P894, DOI 10.1016/j.jcmg.2011.05.005
   Cannon CP, 2015, NEW ENGL J MED, V372, P2387, DOI 10.1056/NEJMoa1410489
   Channon KM, 2022, HEART, V108, P1510, DOI 10.1136/heartjnl-2021-320265
   Chen HY, 2009, J APPL PHYSIOL, V106, P1686, DOI 10.1152/japplphysiol.91519.2008
   Cortigiani L, 2015, CIRC-CARDIOVASC IMAG, V8, DOI 10.1161/CIRCIMAGING.114.002757
   Costopoulos C, 2020, JACC-CARDIOVASC IMAG, V13, P1206, DOI 10.1016/j.jcmg.2019.05.024
   Darmoch F, 2020, J AM HEART ASSOC, V9, DOI 10.1161/JAHA.119.013678
   Deb A, 2004, CLIN CARDIOL, V27, P258, DOI 10.1002/clc.4960270503
   Deguchi J, 2006, CIRCULATION, V114, P55, DOI 10.1161/CIRCULATIONAHA.106.619056
   Dorbala S, 2013, J AM COLL CARDIOL, V61, P176, DOI 10.1016/j.jacc.2012.09.043
   EMOND M, 1994, CIRCULATION, V90, P2645, DOI 10.1161/01.CIR.90.6.2645
   Engel LC, 2019, JACC-CARDIOVASC IMAG, V12, P297, DOI 10.1016/j.jcmg.2017.10.026
   Erlinge D, 2021, LANCET, V397, P985, DOI 10.1016/S0140-6736(21)00249-X
   Falk E, 2013, EUR HEART J, V34, P719, DOI 10.1093/eurheartj/ehs411
   Fearon WF, 2022, NEW ENGL J MED, V386, P128, DOI 10.1056/NEJMoa2112299
   Finn AV, 2010, ARTERIOSCL THROM VAS, V30, P1282, DOI 10.1161/ATVBAHA.108.179739
   Fleg JL, 2012, JACC-CARDIOVASC IMAG, V5, P941, DOI 10.1016/j.jcmg.2012.07.007
   Gardner CM, 2008, JACC-CARDIOVASC IMAG, V1, P638, DOI 10.1016/j.jcmg.2008.06.001
   Gersh BJ, 2021, EUR HEART J, V42, P1389, DOI 10.1093/eurheartj/ehab069.001
   GLAGOV S, 1987, NEW ENGL J MED, V316, P1371, DOI 10.1056/NEJM198705283162204
   Glaser R, 2005, CIRCULATION, V111, P143, DOI 10.1161/01.CIR.0000150335.01285.12
   Gonzalez Ballester MA, 2002, MED IMAGE ANAL, V6, P389, DOI 10.1016/S1361-8415(02)00061-0
   Gotberg M, 2017, NEW ENGL J MED, V376, P1813, DOI 10.1056/NEJMoa1616540
   Hachamovitch R, 2003, CIRCULATION, V107, P2900, DOI 10.1161/01.CIR.0000072790.23090.41
   Hata R, 2017, EUR HEART J, V38, P1613, DOI 10.1093/eurheartj/ehw511
   Head SJ, 2018, LANCET, V391, P939, DOI 10.1016/S0140-6736(18)30423-9
   Inaba S, 2014, JACC-CARDIOVASC IMAG, V7, P70, DOI 10.1016/j.jcmg.2013.10.007
   Jang IK, 2002, J AM COLL CARDIOL, V39, P604, DOI 10.1016/S0735-1097(01)01799-5
   Jinnouchi H, 2018, CIRC-CARDIOVASC IMAG, V11, DOI 10.1161/CIRCIMAGING.118.008331
   Kedhi E, 2021, EUR HEART J, V42, P4671, DOI 10.1093/eurheartj/ehab433
   Khan MAB, 2020, CUREUS, V12, DOI 10.7759/cureus.9349
   Khraishah H, 2020, FRONT CARDIOVASC MED, V7, DOI 10.3389/fcvm.2020.587100
   Kim HW, 2020, ARTERIOSCL THROM VAS, V40, P2569, DOI 10.1161/ATVBAHA.120.312470
   Kini AS, 2013, J AM COLL CARDIOL, V62, P21, DOI 10.1016/j.jacc.2013.03.058
   Knuuti J, 2020, EUR HEART J, V41, P407, DOI 10.1093/eurheartj/ehz425
   Komukai K, 2014, J AM COLL CARDIOL, V64, P2207, DOI 10.1016/j.jacc.2014.08.045
   Kotani J, 2003, CIRCULATION, V107, P2889, DOI 10.1161/01.CIR.0000072768.80031.74
   Kotanidis CP., 2020, EUR HEART J, V41, DOI 10.1093/ehjci/ehaa946.0181
   Kroner ESJ, 2011, AM J CARDIOL, V107, P1725, DOI 10.1016/j.amjcard.2011.02.337
   KUBO T, 2021, EUR HEART J-CARD IMG
   Kwiecinski J, 2020, J AM COLL CARDIOL, V75, P3061, DOI 10.1016/j.jacc.2020.04.046
   Lairez O, 2020, SEMIN NUCL MED, V50, P311, DOI 10.1053/j.semnuclmed.2020.02.017
   Lee CW, 2016, JACC-CARDIOVASC INTE, V9, P2481, DOI 10.1016/j.jcin.2016.10.008
   Lee JM, 2019, J AM COLL CARDIOL, V73, P2413, DOI 10.1016/j.jacc.2019.02.060
   Lee SE, 2020, JACC-CARDIOVASC IMAG, V13, P1409, DOI 10.1016/j.jcmg.2019.09.011
   Liang M, 2011, OPEN CARDIOVASC MED, V5, P123, DOI 10.2174/1874192401105010123
   Libby P, 2000, CIRCULATION, V102, P1874, DOI 10.1161/01.CIR.102.16.1874
   Libby Peter, 2016, JACC Basic Transl Sci, V1, P428, DOI 10.1016/j.jacbts.2016.08.007
   Liu W, 2021, J CARDIOVASC MAGN R, V23, DOI 10.1186/s12968-021-00706-7
   Lopes RD, 2020, CIRCULATION, V142, P1725, DOI 10.1161/CIRCULATIONAHA.120.050304
   Luscher TF, 2021, EUR HEART J, V42, P1387, DOI 10.1093/eurheartj/ehab069
   Maddox TM, 2014, JAMA-J AM MED ASSOC, V312, P1754, DOI 10.1001/jama.2014.14681
   Maehara A, 2017, CIRC-CARDIOVASC IMAG, V10, DOI 10.1161/CIRCIMAGING.117.007116
   Marnane M, 2012, ANN NEUROL, V71, P709, DOI 10.1002/ana.23553
   Maron DJ, 2020, NEW ENGL J MED, V382, P1395, DOI 10.1056/NEJMoa1915922
   Matsumoto K, 2017, INT J CARDIOL, V231, P284, DOI 10.1016/j.ijcard.2016.12.028
   McPherson JA, 2012, JACC-CARDIOVASC IMAG, V5, pS76, DOI 10.1016/j.jcmg.2012.01.005
   Meier B, 2004, HEART, V90, P1395, DOI 10.1136/hrt.2004.034983
   Moreno Pedro R, 2010, Cardiol Clin, V28, P1, DOI 10.1016/j.ccl.2009.09.008
   Motoyama S, 2007, J AM COLL CARDIOL, V50, P319, DOI 10.1016/j.jacc.2007.03.044
   Motoyama S, 2015, J AM COLL CARDIOL, V66, P337, DOI 10.1016/j.jacc.2015.05.069
   Muller J, 2020, FRONT CARDIOVASC MED, V7, DOI 10.3389/fcvm.2020.00090
   MULLER JE, 1989, CIRCULATION, V79, P733, DOI 10.1161/01.CIR.79.4.733
   Navarese Eliano P, 2021, Eur Heart J, V42, P4638, DOI 10.1093/eurheartj/ehab246
   Nicholls SJ, 2022, JACC-CARDIOVASC IMAG, V15, P1308, DOI 10.1016/j.jcmg.2022.03.002
   Noguchi T, 2018, J ATHEROSCLER THROMB, V25, P281, DOI 10.5551/jat.RV17019
   Noguchi T, 2014, J AM COLL CARDIOL, V63, P989, DOI 10.1016/j.jacc.2013.11.034
   Oikonomou EK, 2020, J AM COLL CARDIOL, V76, P755, DOI 10.1016/j.jacc.2020.05.078
   Oikonomou EK, 2018, LANCET, V392, P929, DOI 10.1016/S0140-6736(18)31114-0
   Otsuka K, 2014, EUR HEART J-CARD IMG, V15, P332, DOI 10.1093/ehjci/jet232
   Patel D, 2013, ARTERIOSCL THROM VAS, V33, P347, DOI 10.1161/ATVBAHA.112.300710
   Patel KK, 2020, EUR HEART J, V41, P759, DOI 10.1093/eurheartj/ehz389
   Phinikaridou A, 2010, CIRC-CARDIOVASC IMAG, V3, P323, DOI 10.1161/CIRCIMAGING.109.918524
   Pinilla-Echeverri N, 2020, CIRC-CARDIOVASC INTE, V13, DOI 10.1161/CIRCINTERVENTIONS.119.008768
   Prati F, 2020, EUR HEART J, V41, P383, DOI 10.1093/eurheartj/ehz520
   Puchner SB, 2014, J AM COLL CARDIOL, V64, P684, DOI 10.1016/j.jacc.2014.05.039
   Puymirat E, 2021, NEW ENGL J MED, V385, P297, DOI 10.1056/NEJMoa2104650
   Raber L, 2022, JAMA-J AM MED ASSOC, V327, P1771, DOI 10.1001/jama.2022.5218
   Reynolds HR, 2021, CIRCULATION, V144, P1024, DOI 10.1161/CIRCULATIONAHA.120.049755
   Ridker PM, 2017, NEW ENGL J MED, V377, P1119, DOI 10.1056/NEJMoa1707914
   Ridker PM, 2019, NEW ENGL J MED, V380, P752, DOI 10.1056/NEJMoa1809798
   Romagnoli E, 2019, EUR HEART J SUPPL, V21, pB80, DOI 10.1093/eurheartj/suz032
   Sabatine MS, 2021, LANCET, V398, P2247, DOI 10.1016/S0140-6736(21)02334-5
   Sabatine MS, 2017, NEW ENGL J MED, V376, P1713, DOI [10.1056/NEJMoa1615664, 10.4997/JRCPE.2017.212]
   Samady H, 2011, CIRCULATION, V124, P779, DOI 10.1161/CIRCULATIONAHA.111.021824
   Schoenhagen P, 2000, CIRCULATION, V101, P598, DOI 10.1161/01.CIR.101.6.598
   Schuurman AS, 2018, EUR HEART J, V39, P295, DOI 10.1093/eurheartj/ehx247
   Shmilovich H, 2011, ATHEROSCLEROSIS, V219, P588, DOI 10.1016/j.atherosclerosis.2011.07.128
   Sorbets E, 2020, EUR HEART J, V41, P347, DOI 10.1093/eurheartj/ehz660
   Stefanadis C, 2017, J AM HEART ASSOC, V6, DOI 10.1161/JAHA.117.005543
   Stone GW, 2020, J AM COLL CARDIOL, V76, P2289, DOI 10.1016/j.jacc.2020.09.547
   Stone GW, 2011, NEW ENGL J MED, V364, P226, DOI 10.1056/NEJMoa1002358
   Stone PH, 2012, CIRCULATION, V126, P172, DOI 10.1161/CIRCULATIONAHA.112.096438
   Strauss HW, 2017, J AM COLL CARDIOL, V69, P1792, DOI 10.1016/j.jacc.2017.03.005
   Suh WM, 2011, CIRC-CARDIOVASC IMAG, V4, P169, DOI 10.1161/CIRCIMAGING.110.958777
   Sukhova GK, 1999, CIRCULATION, V99, P2503, DOI 10.1161/01.CIR.99.19.2503
   Takaya N, 2006, STROKE, V37, P818, DOI 10.1161/01.STR.0000204638.91099.91
   Taqueti VR, 2015, CIRCULATION, V131, P19, DOI 10.1161/CIRCULATIONAHA.114.011939
   Tardif JC, 2019, NEW ENGL J MED, V381, P2497, DOI 10.1056/NEJMoa1912388
   Tarkin JM, 2017, J AM COLL CARDIOL, V69, P1774, DOI 10.1016/j.jacc.2017.01.060
   Tearney GJ, 2012, J AM COLL CARDIOL, V59, P1058, DOI 10.1016/j.jacc.2011.09.079
   Tonino PAL, 2009, NEW ENGL J MED, V360, P213, DOI 10.1056/NEJMoa0807611
   US National Library of Medicine, 2021, CLIN TRIALS GOV
   Vancraeynest D, 2011, J AM COLL CARDIOL, V57, P1961, DOI 10.1016/j.jacc.2011.02.018
   Verheye S, 2016, EUROINTERVENTION, V12, P748, DOI 10.4244/EIJY15M10_02
   Waksman R, 2019, LANCET, V394, P1629, DOI 10.1016/S0140-6736(19)31794-5
   Waksman R, 2017, AM HEART J, V192, P98, DOI 10.1016/j.ahj.2017.02.010
   Wang J, 2021, MOL MED REP, V24, DOI 10.3892/mmr.2021.12216
   Wentzel JJ, 2012, CARDIOVASC RES, V96, P234, DOI 10.1093/cvr/cvs217
   Williams MC, 2020, CIRCULATION, V141, P1452, DOI 10.1161/CIRCULATIONAHA.119.044720
   Wykrzykowska JJ, 2012, EUROINTERVENTION, V8, P945, DOI 10.4244/EIJV8I8A144
   Xie JX, 2017, CIRC-CARDIOVASC IMAG, V10, DOI 10.1161/CIRCIMAGING.117.006246
   Xing L, 2017, J AM COLL CARDIOL, V69, P2502, DOI 10.1016/j.jacc.2017.03.556
   Yahagi K, 2016, NAT REV CARDIOL, V13, P79, DOI 10.1038/nrcardio.2015.164
   YUSUF S, 1994, LANCET, V344, P563, DOI 10.1016/S0140-6736(94)91963-1
   Zheng B, 2015, JACC-CARDIOVASC IMAG, V8, P1180, DOI 10.1016/j.jcmg.2015.06.014
   Zimmermann FM, 2015, EUR HEART J, V36, P3182, DOI 10.1093/eurheartj/ehv452
NR 140
TC 4
Z9 4
U1 10
U2 15
PU NATURE PORTFOLIO
PI BERLIN
PA HEIDELBERGER PLATZ 3, BERLIN, 14197, GERMANY
SN 1759-5002
EI 1759-5010
J9 NAT REV CARDIOL
JI Nat. Rev. Cardiol.
PD MAR
PY 2023
VL 20
IS 3
BP 181
EP 196
DI 10.1038/s41569-022-00769-8
EA SEP 2022
PG 16
WC Cardiac & Cardiovascular Systems
WE Science Citation Index Expanded (SCI-EXPANDED)
SC Cardiovascular System & Cardiology
GA 9D1QQ
UT WOS:000857280700002
PM 36151312
DA 2023-05-13
ER

PT J
AU Jackson, AM
   Zhang, RQ
   Findlay, I
   Robertson, K
   Lindsay, M
   Morris, T
   Forbes, B
   Papworth, R
   McConnachie, A
   Mangion, K
   Jhund, PS
   McCowan, C
   Berry, C
AF Jackson, Alice M.
   Zhang, Ruiqi
   Findlay, Iain
   Robertson, Keith
   Lindsay, Mitchell
   Morris, Tamsin
   Forbes, Brian
   Papworth, Richard
   McConnachie, Alex
   Mangion, Kenneth
   Jhund, Pardeep S.
   McCowan, Colin
   Berry, Colin
TI Healthcare disparities for women hospitalized with myocardial infarction
   and angina
SO EUROPEAN HEART JOURNAL-QUALITY OF CARE AND CLINICAL OUTCOMES
LA English
DT Article
DE Sex disparities; Myocardial infarction; Coronary angiography;
   Percutaneous coronary intervention; Outcomes
ID PERCUTANEOUS CORONARY INTERVENTION; SEX-DIFFERENCES; RISK-FACTORS;
   CARDIOVASCULAR-DISEASE; OUTCOMES; AGE; PATHOPHYSIOLOGY
AB Aims Ischaemic heart disease persists as the leading cause of death in both men and women in most countries and sex disparities, defined as differences in health outcomes and their determinants, may be relevant. We examined sex disparities in presenting characteristics, treatment and all-cause mortality in patients hospitalized with myocardial infarction (MI) or angina.
   Methods and results We conducted a cohort study of all patients admitted with MI or angina (01 October 2013 to 30 June 2016) from a secondary care acute coronary syndrome e-Registry in NHS Scotland linked with national registers of community drug dispensation and mortality data. A total of 7878 patients hospitalized for MI or angina were prospectively included; 3161 (40%) were women. Women were older, more deprived, had a greater burden of comorbidity, were more often treated with guideline-recommended therapy preadmission and less frequently received immediate invasive management. Men were more likely to receive coronary angiography [adjusted odds ratio (OR) 1.52, confidence interval (CI) 1.37-1.68] and percutaneous coronary intervention (adjusted OR 1.68, CI 1.52-1.86). Women were less comprehensively treated with evidence-based therapies post-MI. Women had worse crude survival, primarily those with ST-elevation myocardial infarction (14.3% vs. 8.0% at 1 year, P < 0.001), but this finding was explained by differences in baseline factors. Men with non-ST-elevation myocardial infarction had a higher risk of all-cause death at 30 days [adjusted hazard ratio (HR) 1.72, CI 1.16-2.56] and 1 year (adjusted HR 1.38, CI 1.12-1.69).
   Conclusion After taking account of baseline risk factors, sex differences in treatment pathway, use of invasive management, and secondary prevention therapies indicate disparities in guideline-directed management of women hospitalized with MI or angina.
C1 [Jackson, Alice M.; Mangion, Kenneth; Jhund, Pardeep S.; Berry, Colin] Univ Glasgow, British Heart Fdn, Inst Cardiovasc & Med Sci, Glasgow Cardiovasc Res Ctr, Univ Pl, Glasgow G12 8TA, Lanark, Scotland.
   [Zhang, Ruiqi; Papworth, Richard; McConnachie, Alex] Univ Glasgow, Robertson Ctr Biostat, Inst Hlth & Wellbeing, Boyd Orr Bldg,Univ Ave, Glasgow G12 8QQ, Lanark, Scotland.
   [Findlay, Iain; Robertson, Keith] NHS Greater Glasgow & Clyde, Royal Alexandra Hosp, Corsebar Rd, Paisley PA2 9PN, Renfrew, Scotland.
   [Robertson, Keith; Lindsay, Mitchell; Berry, Colin] Golden Jubilee Natl Hosp, Agamemnon St, Clydebank G81 4DY, Scotland.
   [Lindsay, Mitchell; Berry, Colin] Queen Elizabeth Univ Hosp, Govan Rd, Glasgow G51 4TF, Lanark, Scotland.
   [Morris, Tamsin; Forbes, Brian] AstraZeneca UK, Luton LU1 3LU, Beds, England.
   [McCowan, Colin] Univ St Andrews, Sch Med, Med & Biol Sci Bldg, St Andrews KY16 9TF, Fife, Scotland.
C3 RLUK- Research Libraries UK; University of Glasgow; RLUK- Research
   Libraries UK; University of Glasgow; Golden Jubilee Hospital; Queen
   Elizabeth University Hospital (QEUH); AstraZeneca; RLUK- Research
   Libraries UK; University of St Andrews
RP Berry, C (通讯作者)，Univ Glasgow, British Heart Fdn, Inst Cardiovasc & Med Sci, Glasgow Cardiovasc Res Ctr, Univ Pl, Glasgow G12 8TA, Lanark, Scotland.; Berry, C (通讯作者)，Golden Jubilee Natl Hosp, Agamemnon St, Clydebank G81 4DY, Scotland.; Berry, C (通讯作者)，Queen Elizabeth Univ Hosp, Govan Rd, Glasgow G51 4TF, Lanark, Scotland.
EM colin.berry@glasgow.ac.uk
RI Jhund, Pardeep/GLS-9508-2022; Berry, Colin/AAF-5268-2020; McCowan,
   Colin/HNS-4680-2023
OI Jhund, Pardeep/0000-0003-4306-5317; McCowan, Colin/0000-0002-9466-833X;
   Mangion, Kenneth/0000-0002-3505-7440; McConnachie,
   Alex/0000-0002-7262-7000; Morris, Tamsin/0000-0003-4475-5483; Berry,
   Colin/0000-0002-4547-8636
FU AstraZeneca UK Ltd; NHS Greater Glasgow and Clyde; Golden Jubilee
   Foundation; British Heart Foundation [RE/186134217, FS/15/54/31639,
   FS/18/14/33330]
FX This work was supported by a Joint Working Agreement with AstraZeneca UK
   Ltd, NHS Greater Glasgow and Clyde, the Golden Jubilee Foundation and
   the British Heart Foundation (Centre of Research Excellence Award
   RE/186134217, Clinical Training Fellowship FS/15/54/31639 to K.M. and
   Clinical Training Fellowship FS/18/14/33330 to A.M.J.).
CR Ambrose JA, 2004, J AM COLL CARDIOL, V43, P1731, DOI 10.1016/j.jacc.2003.12.047
   Anand SS, 2005, J AM COLL CARDIOL, V46, P1845, DOI 10.1016/j.jacc.2005.05.091
   Berger JS, 2009, JAMA-J AM MED ASSOC, V302, P874, DOI 10.1001/jama.2009.1227
   Bugiardini R, 2011, EUR HEART J, V32, P1337, DOI 10.1093/eurheartj/ehr027
   Canto JG, 2012, JAMA-J AM MED ASSOC, V307, P813, DOI 10.1001/jama.2012.199
   Champney KP, 2009, HEART, V95, P895, DOI 10.1136/hrt.2008.155804
   Dudas K, 2012, INT J CARDIOL, V155, P400, DOI 10.1016/j.ijcard.2010.10.047
   Findlay I, 2018, EUR HEART J-QUAL CAR, V4, P155, DOI 10.1093/ehjqcco/qcy007
   Fraser A, 2012, CIRCULATION, V125, P1367, DOI 10.1161/CIRCULATIONAHA.111.044784
   Greenwood BN, 2017, P NATL ACAD SCI USA, V91, P399
   Hess CN, 2014, J AM HEART ASSOC, V3, DOI 10.1161/JAHA.113.000523
   Hvelplund A, 2010, EUR HEART J, V31, P684, DOI 10.1093/eurheartj/ehp493
   Information Services Division, 2018, SCOTT HEART DIS STAT
   Jacobs AK, 2002, J AM COLL CARDIOL, V39, P1608, DOI 10.1016/S0735-1097(02)01835-1
   Lam CSP, 2015, EUR J HEART FAIL, V17, P301, DOI 10.1002/ejhf.238
   Lansky AJ, 2005, CIRCULATION, V111, P940, DOI 10.1161/01.CIR.0000155337.50423.C9
   Macintyre K, 2001, BRIT MED J, V322, P1152, DOI 10.1136/bmj.322.7295.1152
   National Records of Scotland, 2018, VIT EV REF TABL 2017
   NHS Greater Glasgow and Clyde, 2018, SAF HAV
   Public Health England, 2017, RES AN CHAPT 2 MAJ C
   Roth GA, 2018, LANCET, V392, P1736, DOI [10.1016/s0140-6736(18)32279-7, 10.1016/s0140-6736(18)32203-7, 10.1016/S0140-6736(18)32279-7]
   Shah ASV, 2015, BMJ-BRIT MED J, V350, DOI 10.1136/bmj.g7873
   Sundararajan V, 2004, J CLIN EPIDEMIOL, V57, P1288, DOI 10.1016/j.jclinepi.2004.03.012
   The Scottish Government, 2012, EXECUTIVE SUMMARY
   The Scottish Government, 2018, LOC AUTH SUMM SIMD 2
   Vaccarino V, 2011, CARDIOVASC RES, V90, P9, DOI 10.1093/cvr/cvq394
   Velders MA, 2013, AM J CARDIOL, V111, P312, DOI 10.1016/j.amjcard.2012.10.007
   Wilkinson C, 2019, HEART, V105, P516, DOI 10.1136/heartjnl-2018-313959
   Yeh RW, 2010, NEW ENGL J MED, V362, P2155, DOI 10.1056/NEJMoa0908610
   Yusuf S, 2004, LANCET, V364, P937, DOI 10.1016/S0140-6736(04)17018-9
NR 30
TC 9
Z9 9
U1 0
U2 1
PU OXFORD UNIV PRESS
PI OXFORD
PA GREAT CLARENDON ST, OXFORD OX2 6DP, ENGLAND
SN 2058-5225
EI 2058-1742
J9 EUR HEART J-QUAL CAR
JI Eur. Heart J.-Qual. Care Clin. Outcomes
PD APR
PY 2020
VL 6
IS 2
BP 156
EP 165
DI 10.1093/ehjqcco/qcz040
PG 10
WC Cardiac & Cardiovascular Systems
WE Science Citation Index Expanded (SCI-EXPANDED)
SC Cardiovascular System & Cardiology
GA MR0VG
UT WOS:000553310700011
PM 31346604
OA Green Accepted, Green Published
DA 2023-05-13
ER

PT J
AU Bezin, J
   Moore, N
AF Bezin, Julien
   Moore, Nicholas
TI Pharmacoepidemiology of statins
SO THERAPIE
LA English
DT Article
DE Statin; Cardiovascular prevention; Cholesterol; Real-world evidence;
   Pharmacoepidemiology
ID ACUTE MYOCARDIAL-INFARCTION; ALL-CAUSE MORTALITY; SECONDARY PREVENTION
   MEDICATIONS; POPULATION-BASED COHORT; ACUTE CORONARY SYNDROME;
   ST-SEGMENT-ELEVATION; LOWERING LDL-C; CARDIOVASCULAR-DISEASE;
   NATIONAL-HEALTH; PRIMARY-CARE
AB The evaluation of the real-life benefits and risks of statins in population is a major pharmacoepidemiological issue, given their widespread use for cardiovascular prevention. The purpose of this review was not to be exhaustive but to show the contributions of pharmacoepidemiology for various aspects of the evaluation of statins such as real-life drug use, effectiveness and risk. Statins are among the most used drugs in the world, but recent data show a slight decrease in use. Actual statin users are older, and have more comorbidities than those studied in clinical trials, but this does not seem to compromise their effectiveness, unlike the compliance issues that are common with these drugs. Beyond the known adverse reactions of statins from the clinical trials, risks of statins can be varied and sometimes difficult to evaluate, considering the ubiquity of cholesterol throughout the body, from drug or endogenous molecule metabolism to the construction of cell membranes or cell activities. (C) 2019 Societe francaise de pharmacotogie et de therapeutique. Published by Elsevier Masson SAS. All rights reserved.
C1 [Bezin, Julien] Univ Bordeaux, Bordeaux Populat Hlth Res Ctr, INSERM, UMR 1219,Team Pharmacoepidemiol, F-33076 Bordeaux, France.
   [Moore, Nicholas] Univ Bordeaux, Bordeaux PharmacoEpi, INSERM, CR1219,CIC1401, F-33076 Bordeaux, France.
   [Moore, Nicholas] CHU Bordeaux, F-33076 Bordeaux, France.
C3 Institut National de la Sante et de la Recherche Medicale (Inserm);
   UDICE-French Research Universities; Universite de Bordeaux; Institut
   National de la Sante et de la Recherche Medicale (Inserm); UDICE-French
   Research Universities; Universite de Bordeaux; CHU Bordeaux;
   UDICE-French Research Universities; Universite de Bordeaux
RP Bezin, J (通讯作者)，Univ Bordeaux, Serv Pharmacol Med, BP 36,146 Rue Leo Saignat, F-33076 Bordeaux, France.
EM julien.bezin@u-bordeaux.fr
RI Bezin, Julien/T-1916-2019; Moore, Nicholas/B-2368-2013
OI Bezin, Julien/0000-0002-2568-1928; Moore, Nicholas/0000-0003-1212-2817
CR Adedinsewo D, 2016, CLIN CARDIOL, V39, P491, DOI 10.1002/clc.22577
   Al-Holou SN, 2016, OPHTHALMOLOGY, V123, P916, DOI 10.1016/j.ophtha.2015.10.040
   Alperovitch A, 2015, BMJ-BRIT MED J, V350, DOI 10.1136/bmj.h2335
   Ancelin ML, 2012, J ALZHEIMERS DIS, V30, P629, DOI 10.3233/JAD-2012-120064
   [Anonymous], 2016, DRUG UTILIZATION RES
   ANSM, 2014, AN VENT MED FRANC 20
   Assurance maladie, 2013, US STAT STRUCT CONS
   Assurance maladie, 2018, DONN MENS ANN MED RE
   Atar D, 2015, AM J THER, V22, pe141, DOI 10.1097/MJT.0b013e318245ce94
   Authors/Task Force Members:, 2016, Atherosclerosis, V253, P281, DOI 10.1016/j.atherosclerosis.2016.08.018
   Bagnall AJ, 2010, CIRC-CARDIOVASC QUAL, V3, P530, DOI 10.1161/CIRCOUTCOMES.109.919415
   Bakhai A, 2012, PHARMACOEPIDEM DR S, V21, P485, DOI 10.1002/pds.2308
   Bateman BT, 2015, BMJ-BRIT MED J, V350, DOI 10.1136/bmj.h1035
   Bellosta S, 2018, EXPERT OPIN DRUG SAF, V17, P25, DOI 10.1080/14740338.2018.1394455
   Betteridge DJ, 2016, NAT REV ENDOCRINOL, V12, P99, DOI 10.1038/nrendo.2015.194
   Bezin J, 2014, EUR J CLIN PHARMACOL, V70, P429, DOI 10.1007/s00228-013-1614-5
   Bezin J, 2019, CLIN PHARMACOL THER, V105, P458, DOI 10.1002/cpt.1176
   Bezin J, 2018, CLIN PHARMACOL THER, V103, P1038, DOI 10.1002/cpt.864
   Bezin J, 2017, THERAPIE, V72, P415, DOI 10.1016/j.therap.2016.09.020
   Bezin J, 2017, ARCH CARDIOVASC DIS, V110, P91, DOI 10.1016/j.acvd.2016.05.002
   Bibbins-Domingo K, 2016, JAMA-J AM MED ASSOC, V316, P1997, DOI 10.1001/jama.2016.15450
   Bonnet F, 2017, LANCET, V389, P1097, DOI 10.1016/S0140-6736(17)30712-2
   Brookhart MA, 2007, ARCH INTERN MED, V167, P847, DOI 10.1001/archinte.167.8.847
   BRUGTS JJ, 2009, BMJ-BRIT MED J, V338, DOI DOI 10.1136/BMJ.B2376
   Chen GL, 2014, PHARMACOEPIDEM DR S, V23, P719, DOI 10.1002/pds.3646
   Choi NK, 2010, PHARMACOEPIDEM DR S, V19, P238, DOI 10.1002/pds.1902
   Chowdhury R, 2013, EUR HEART J, V34, P2940, DOI 10.1093/eurheartj/eht295
   Chung SC, 2015, BMJ-BRIT MED J, V351, DOI 10.1136/bmj.h3913
   Citarella A, 2014, EUR J CLIN PHARMACOL, V70, P701, DOI 10.1007/s00228-014-1659-0
   Clarke AT, 2016, PLOS ONE, V11, DOI 10.1371/journal.pone.0151587
   Collins R, 2016, LANCET, V388, P2532, DOI 10.1016/S0140-6736(16)31357-5
   Corrao G, 2017, DIABETES RES CLIN PR, V133, P60, DOI 10.1016/j.diabres.2017.08.008
   Coste J, 2018, EUR J PREV CARDIOL
   Cramer JA, 2008, VALUE HEALTH, V11, P44, DOI 10.1111/j.1524-4733.2007.00213.x
   de Jong HJI, 2018, PLOS ONE, V13, DOI 10.1371/journal.pone.0193297
   de Keyser CE, 2014, EUR J EPIDEMIOL, V29, P841, DOI 10.1007/s10654-014-9951-y
   De Vera MA, 2014, BRIT J CLIN PHARMACO, V78, P684, DOI 10.1111/bcp.12339
   DeWilde S, 2003, HEART, V89, P417, DOI 10.1136/heart.89.4.417
   Do C, 2009, DRUG SAFETY, V32, P591, DOI 10.2165/00002018-200932070-00005
   Elias PK, 2005, PSYCHOSOM MED, V67, P24, DOI 10.1097/01.psy.0000151745.67285.c2
   Erie JC, 2016, OPHTHAL EPIDEMIOL, V23, P40, DOI 10.3109/09286586.2015.1077258
   Faillie JL, 2016, THERAPIE, V71, P211, DOI 10.1016/j.therap.2016.02.016
   Fleetcroft R, 2014, BMC HEALTH SERV RES, V14, DOI 10.1186/1472-6963-14-414
   Franklin JM, 2015, PHARMACOEPIDEM DR S, V24, P1105, DOI 10.1002/pds.3787
   Gamboa CM, 2017, J AM HEART ASSOC, V6, DOI 10.1161/JAHA.116.004264
   Gamboa CM, 2014, AM J MED SCI, V348, P108, DOI 10.1097/MAJ.0000000000000292
   Gauthier N, 2013, PLOS ONE, V8, DOI 10.1371/journal.pone.0060581
   Gencer B, 2018, EUR HEART J, V39, P382, DOI 10.1093/eurheartj/ehx742
   Gencer B, 2015, EUR J INTERN MED, V26, P56, DOI 10.1016/j.ejim.2014.12.014
   Godlee F, 2017, LANCET, V389, P1100, DOI 10.1016/S0140-6736(17)30721-3
   Grimaldi-Bensouda L, 2013, INT J CARDIOL, V169, P271, DOI 10.1016/j.ijcard.2013.08.127
   Gupta A, 2017, LANCET, V389, P2473, DOI 10.1016/S0140-6736(17)31075-9
   Gurwitz JH, 2016, JAMA-J AM MED ASSOC, V316, P1971, DOI 10.1001/jama.2016.15212
   Hamada S, 2017, AGE AGEING, V46, P147, DOI 10.1093/ageing/afw174
   Hickson RP, 2017, J AM HEART ASSOC, V6, DOI 10.1161/JAHA.117.007106
   Hippisley-Cox Julia, 2010, BMJ, V340, pc2197, DOI 10.1136/bmj.c2197
   Homer K, 2015, BRIT J GEN PRACT, V65, pE538, DOI 10.3399/bjgp15X686113
   Ibanez B, 2018, KARDIOL POL, V76, P229, DOI 10.5603/KP.2018.0041
   Johansen ME, 2015, JAMA INTERN MED, V175, P1715, DOI 10.1001/jamainternmed.2015.4302
   Joosten H, 2014, PLOS ONE, V9, DOI 10.1371/journal.pone.0115755
   Kelley BJ, 2014, CNS DRUGS, V28, P411, DOI 10.1007/s40263-014-0147-5
   Khouri C, 2018, THERAPIE, V73, P359, DOI 10.1016/j.therap.2017.12.004
   Klein BEK, 2006, JAMA-J AM MED ASSOC, V295, P2752, DOI 10.1001/jama.295.23.2752
   Korhonen MJ, 2016, PHARMACOEPIDEM DR S, V25, P161, DOI 10.1002/pds.3936
   Kostis JB, 2014, JAMA OPHTHALMOL, V132, P363, DOI 10.1001/jamaophthalmol.2013.8263
   Kotseva K, 2016, EUR J PREV CARDIOL, V23, P636, DOI 10.1177/2047487315569401
   Kumbhani DJ, 2013, AM J MED, V126, P693, DOI 10.1016/j.amjmed.2013.01.033
   Lai CL, 2013, DRUG SAFETY, V36, P1017, DOI 10.1007/s40264-013-0076-0
   Lamoureux F, 2017, THERAPIE, V72, P257, DOI 10.1016/j.therap.2016.09.017
   Lee M, 2017, J AM HEART ASSOC, V6, DOI 10.1161/JAHA.117.005658
   Leuschen J, 2013, JAMA OPHTHALMOL, V131, P1427, DOI 10.1001/jamaophthalmol.2013.4575
   Levine GN, 2016, CATHETER CARDIO INTE, V87, P1001, DOI 10.1002/ccd.26325
   Saint-Gerons DM, 2014, EUR J CLIN PHARMACOL, V70, P99, DOI 10.1007/s00228-013-1586-5
   Markovitz AA, 2017, HEALTH SERV RES, V52, P1996, DOI 10.1111/1475-6773.12788
   Martin K, 2004, BRIT J CLIN PHARMACO, V57, P86, DOI 10.1046/j.1365-2125.2003.01953.x
   Mathews R, 2015, AM HEART J, V170, P62, DOI 10.1016/j.ahj.2015.03.019
   MATTHEWS A, 2016, BMJ-BRIT MED J, V353, DOI DOI 10.1136/BMJ.I3283
   McGrogan A, 2017, PHARMACOEPIDEM DR S, V26, P843, DOI 10.1002/pds.4176
   Mesgarpour B, 2015, LIPIDS HEALTH DIS, V14, DOI 10.1186/s12944-015-0134-y
   Mihaylova B, 2012, LANCET, V380, P581, DOI 10.1016/S0140-6736(12)60367-5
   Mitka M, 2011, JAMA-J AM MED ASSOC, V306, P2077, DOI 10.1001/jama.2011.1664
   Montastruc F, 2017, PHARMACOEPIDEM DR S, V26, P1296, DOI 10.1002/pds.4296
   Morival C, 2018, EUR J CLIN PHARMACOL, V74, P525, DOI 10.1007/s00228-017-2400-6
   Mortensen MB, 2018, ANN INTERN MED, V168, P85, DOI 10.7326/M17-0681
   Moulis G, 2012, LUPUS, V21, P885, DOI 10.1177/0961203312436861
   Neumann A, 2014, PHARMACOEPIDEM DR S, V23, P240, DOI 10.1002/pds.3544
   Nielsen SF, 2016, EUR HEART J, V37, P908, DOI 10.1093/eurheartj/ehv641
   Nissen SE, 2018, ANN INTERN MED, V168, P382, DOI 10.7326/L17-0626
   O'Brien EC, 2015, CIRCULATION, V132, P1404, DOI 10.1161/CIRCULATIONAHA.115.016183
   O'Keeffe AG, 2016, CLIN EPIDEMIOL, V8, P123, DOI 10.2147/CLEP.S104258
   Olufade T, 2017, J AM HEART ASSOC, V6, DOI 10.1161/JAHA.116.005205
   Ott BR, 2015, J GEN INTERN MED, V30, P348, DOI 10.1007/s11606-014-3115-3
   Pereira M, 2014, EUR J PREV CARDIOL, V21, P1401, DOI 10.1177/2047487313494580
   Rannanheimo PK, 2015, VALUE HEALTH, V18, P896, DOI 10.1016/j.jval.2015.06.002
   Ray KK, 2010, ARCH INTERN MED, V170, P1024, DOI 10.1001/archinternmed.2010.182
   Redberg RF, 2016, JAMA-J AM MED ASSOC, V316, P1979, DOI 10.1001/jama.2016.15085
   Romanelli RJ, 2014, PHARMACOEPIDEM DR S, V23, P1093, DOI 10.1002/pds.3630
   Saib A, 2013, ARCH CARDIOVASC DIS, V106, P511, DOI 10.1016/j.acvd.2013.06.053
   Salvo F, 2017, PHARMACOL RES, V118, P43, DOI 10.1016/j.phrs.2016.08.006
   Sessa M, 2018, EXPERT OPIN DRUG SAF, V17, P457, DOI 10.1080/14740338.2018.1458837
   Sheng X, 2012, J RHEUMATOL, V39, P32, DOI 10.3899/jrheum.110318
   Shrank WH, 2011, J GEN INTERN MED, V26, P546, DOI 10.1007/s11606-010-1609-1
   Silverman MG, 2016, JAMA-J AM MED ASSOC, V316, P1289, DOI 10.1001/jama.2016.13985
   Sjolander M, 2012, PHARMACOEPIDEM DR S, V21, P911, DOI 10.1002/pds.2268
   Smith DH, 2015, AM J MED, V128, DOI 10.1016/j.amjmed.2015.06.030
   Strandberg TE, 2014, JAMA OPHTHALMOL, V132, P365, DOI 10.1001/jamaophthalmol.2014.23
   Stroes ES, 2015, EUR HEART J, V36, P1012, DOI 10.1093/eurheartj/ehv043
   Strom BL, 2015, JAMA INTERN MED, V175, P1399, DOI 10.1001/jamainternmed.2015.2092
   Talbot D, 2018, PHARMACOEPIDEM DR S, V27, P365, DOI 10.1002/pds.4393
   Taylor F, 2013, COCHRANE DB SYST REV, DOI 10.1002/14651858.CD004816.pub5
   Taylor FC, 2013, JAMA-J AM MED ASSOC, V310, P2451, DOI 10.1001/jama.2013.281348
   Thakker D, 2016, PHARMACOEPIDEM DR S, V25, P1131, DOI 10.1002/pds.4020
   Thompson PD, 2003, JAMA-J AM MED ASSOC, V289, P1681, DOI 10.1001/jama.289.13.1681
   Turner RM, 2017, J CLIN LIPIDOL, V11, P204, DOI 10.1016/j.jacl.2016.12.007
   van Staa TP, 2013, HEART, V99, P1597, DOI 10.1136/heartjnl-2013-303698
   VINOGRADOVA Y, 2016, BMJ-BRIT MED J, V353, DOI DOI 10.1136/BMJ.I3305
   Wagstaff LR, 2003, PHARMACOTHERAPY, V23, P871, DOI 10.1592/phco.23.7.871.32720
   Wahl Chris, 2005, Healthc Q, V8, P65
   Walley T, 2005, BRIT J CLIN PHARMACO, V60, P543, DOI 10.1111/j.1365-2125.2005.02478.x
   Warren JR, 2013, PHARMACOEPIDEM DR S, V22, P1298, DOI 10.1002/pds.3526
   Wawruch M, 2017, PHARMACOEPIDEM DR S, V26, P201, DOI 10.1002/pds.4148
   Wei L, 2005, BMJ-BRIT MED J, V330, P821, DOI 10.1136/bmj.38398.408032.8F
   Zhang HB, 2017, ANN INTERN MED, V167, P221, DOI 10.7326/M16-0838
NR 123
TC 4
Z9 4
U1 0
U2 9
PU ELSEVIER
PI AMSTERDAM
PA RADARWEG 29, 1043 NX AMSTERDAM, NETHERLANDS
SN 0040-5957
EI 1958-5578
J9 THERAPIE
JI Therapie
PD APR
PY 2019
VL 74
IS 2
BP 261
EP 269
DI 10.1016/j.therap.2019.01.004
PG 9
WC Pharmacology & Pharmacy
WE Science Citation Index Expanded (SCI-EXPANDED)
SC Pharmacology & Pharmacy
GA HP8MB
UT WOS:000461944500015
PM 30704765
OA Green Published, Bronze
DA 2023-05-13
ER

PT J
AU Schampaert, E
   Kumar, G
   Achenbach, S
   Galli, S
   Tanaka, N
   Teraphongphom, T
   Ginn, G
   Zhang, Z
   Somi, S
   Amoroso, G
   Brueren, G
   Krasnow, J
   Knaapen, P
   Berry, C
AF Schampaert, Erick
   Kumar, Gautam
   Achenbach, Stephan
   Galli, Stefano
   Tanaka, Nobuhiro
   Teraphongphom, Tarn
   Ginn, Greg
   Zhang, Zhen
   Somi, Samer
   Amoroso, Giovanni
   Brueren, Guus
   Krasnow, Joshua
   Knaapen, Paul
   Berry, Colin
CA PRESSUREwire Investigators
TI A global registry of fractional flow reserve (FFR)-guided management
   during routine care: Study design, baseline characteristics and outcomes
   of invasive management
SO CATHETERIZATION AND CARDIOVASCULAR INTERVENTIONS
LA English
DT Article
DE coronary; imaging; physiology; registries; reporting
ID FOLLOW-UP; CORONARY; ANGIOGRAPHY; STENOSES; REVASCULARIZATION; STRATEGY
AB Background The use and clinical outcomes of fractional flow reserve (FFR)-guided revascularization in patients presenting with either stable coronary artery disease (CAD) or an acute coronary syndrome (ACS) in daily clinical practice are uncertain.
   Objective To prospectively characterize the frequency of the change in treatment plan when FFR is performed compared to the initial decision based on angiography alone and procedure-related outcomes.
   Methods We undertook a prospective, multicenter, multinational, open-label, observational study of coronary physiologic measurements during clinically indicated coronary angiography. The treatment plan, including medical therapy, PCI or CABG, was prospectively recorded before and after performing FFR. Adverse events were pre-defined and prospectively recorded per local investigators (PRESSUREwire; identifier: NCT02935088).
   Results Two thousand two hundred and seventeen subjects were enrolled in 70 hospitals across 15 countries between October 2016-February 2018. The mean FFR (all measurements) was 0.84. The treatment plan based on angiography-alone changed in 763/2196 subjects (34.7%) and 872/2931 lesions (29.8%) post-FFR. In the per-patient analysis, the initial treatment plan based on angiography versus the final treatment plan post-FFR were medical management 1,350 (61.5%) versus 1,470 (66.9%) (p = .0017); PCI 717 (32.7%) versus 604 (27.5%) (p = .0004); CABG 119 (5.4%) versus 121 (5.5%) (p = .8951). The frequency of intended revascularization changed from 38.1 to 33.0% per patient (p = .0005) and from 35.5 to 29.6% per lesion (p < .0001) following FFR.
   Conclusions On an individual patient basis, use of FFR in everyday practice changes the treatment plan compared to angiography in more than one third of all-comers selected for physiology-guided managements. FFR measurement is safe, providing incremental information to guide revascularization decisions.
C1 [Schampaert, Erick] Univ Montreal, Hop Sacre Coeur Montreal, Montreal, PQ, Canada.
   [Kumar, Gautam] Emory Univ, Atlanta VA Med Ctr, Atlanta, GA 30322 USA.
   [Achenbach, Stephan] Friedrich Alexander Univ Erlangen Nurnberg, Erlangen, Germany.
   [Galli, Stefano] Ctr Cardiol Monzino, Milan, Italy.
   [Tanaka, Nobuhiro] Tokyo Med Univ, Hachioji Med Ctr, Tokyo, Japan.
   [Teraphongphom, Tarn; Ginn, Greg; Zhang, Zhen] Abbott Vasc, Santa Clara, CA USA.
   [Somi, Samer] Haga Ziekenhuis, The Hague, Netherlands.
   [Amoroso, Giovanni] Onze Lieve Vrouw Gasthuis, Amsterdam, Netherlands.
   [Brueren, Guus] Catharina Hosp, Eindhoven, Netherlands.
   [Krasnow, Joshua] Heart Ctr Res, Huntsville, AL USA.
   [Knaapen, Paul] Vrije Univ Amsterdam, Amsterdam, Netherlands.
   [Berry, Colin] Univ Glasgow, Inst Cardiovasc & Med Sci, Glasgow, Lanark, Scotland.
C3 Universite de Montreal; Emory University; US Department of Veterans
   Affairs; Veterans Health Administration (VHA); Atlanta VA Health Care
   System; Atlanta VA Medical Center; University of Erlangen Nuremberg;
   IRCCS Centro Cardiologico Monzino; Tokyo Medical University; Haga
   Hospital; Catharina Hospital; Vrije Universiteit Amsterdam; RLUK-
   Research Libraries UK; University of Glasgow
RP Berry, C (通讯作者)，Univ Glasgow, Inst Cardiovasc & Med Sci, Glasgow, Lanark, Scotland.
EM colin.berry@glasgow.ac.uk
RI Berry, Colin/AAF-5268-2020
OI Teraphongphom, Nutte/0000-0001-6390-6537; Berry,
   Colin/0000-0002-4547-8636; Zhang, Zhen/0000-0002-0804-8741; Kumar,
   Gautam/0000-0002-4284-846X
CR Ahn JM, 2017, CIRCULATION, V135, P2241, DOI 10.1161/CIRCULATIONAHA.116.024433
   Bangalore S., 2019, INT STUDY COMP HLTH
   Baptista SB, 2016, CIRC-CARDIOVASC INTE, V9, DOI 10.1161/CIRCINTERVENTIONS.115.003288
   Curzen N, 2014, CIRC-CARDIOVASC INTE, V7, P248, DOI 10.1161/CIRCINTERVENTIONS.113.000978
   Davies JE, 2017, NEW ENGL J MED, V376, P1824, DOI 10.1056/NEJMoa1700445
   Depta JP, 2014, AM J CARDIOL, V113, P1788, DOI 10.1016/j.amjcard.2014.03.004
   Fearon WF, 2019, JAMA CARDIOL, V4, P745, DOI 10.1001/jamacardio.2019.2217
   Gotberg M, 2017, NEW ENGL J MED, V376, P1813, DOI 10.1056/NEJMoa1616540
   Hakeem A, 2016, J AM COLL CARDIOL, V68, P1181, DOI 10.1016/j.jacc.2016.06.035
   Hochman JS, 2019, INT STUDY COMP HLTH
   Layland J, 2015, EUR HEART J, V36, P100, DOI 10.1093/eurheartj/ehu338
   Layland J, 2013, CIRC-CARDIOVASC INTE, V6, P231, DOI 10.1161/CIRCINTERVENTIONS.112.000180
   Mehta SR, 2005, JAMA-J AM MED ASSOC, V293, P2908, DOI 10.1001/jama.293.23.2908
   Ntalianis A, 2010, JACC-CARDIOVASC INTE, V3, P1274, DOI 10.1016/j.jcin.2010.08.025
   Pijls NHJ, 2010, J AM COLL CARDIOL, V56, P177, DOI 10.1016/j.jacc.2010.04.012
   UREN NG, 1994, NEW ENGL J MED, V331, P222, DOI 10.1056/NEJM199407283310402
   Van Belle E, 2014, CIRCULATION, V129, P173, DOI 10.1161/CIRCULATIONAHA.113.006646
   van de Hoef TP, 2014, AM J CARDIOL, V114, P496, DOI 10.1016/j.amjcard.2014.05.001
   van der Hoeven NW, 2019, JAMA CARDIOL, V4, P736, DOI 10.1001/jamacardio.2019.2138
   van Nunen LX, 2015, LANCET, V386, P1853, DOI 10.1016/S0140-6736(15)00057-4
   Xaplanteris P, 2018, NEW ENGL J MED, V379, P250, DOI 10.1056/NEJMoa1803538
NR 21
TC 3
Z9 3
U1 0
U2 1
PU WILEY
PI HOBOKEN
PA 111 RIVER ST, HOBOKEN 07030-5774, NJ USA
SN 1522-1946
EI 1522-726X
J9 CATHETER CARDIO INTE
JI Catheter. Cardiovasc. Interv.
PD OCT 1
PY 2020
VL 96
IS 4
BP E423
EP E431
DI 10.1002/ccd.28827
EA MAR 2020
PG 9
WC Cardiac & Cardiovascular Systems
WE Science Citation Index Expanded (SCI-EXPANDED)
SC Cardiovascular System & Cardiology
GA OD5DB
UT WOS:000519471300001
PM 32170905
DA 2023-05-13
ER

PT J
AU Agarwal, S
   Agarwal, SK
AF Agarwal, Shubham
   Agarwal, Sanjeev Kumar
TI Lopinavir-Ritonavir in SARS-CoV-2 Infection and Drug-Drug Interactions
   with Cardioactive Medications
SO CARDIOVASCULAR DRUGS AND THERAPY
LA English
DT Review
DE COVID-19; SARS-CoV-2; Drug interactions; Lopinavir-ritonavir;
   Cardiovascular therapy
ID PHARMACOKINETIC INTERACTIONS; ANTIRETROVIRAL THERAPY; PROTEASE
   INHIBITORS; HEALTHY-VOLUNTEERS; HEPATIC-UPTAKE; HIV;
   LOPINAVIR/RITONAVIR; PRASUGREL; CLOPIDOGREL; PATIENT
AB Lopinavir-ritonavir combination is being used for the treatment of SARS-CoV-2 infection. A low dose of ritonavir is added to other protease inhibitors to take advantage of potent inhibition of cytochrome (CYP) P450 3A4, thereby significantly increasing the plasma concentration of coadministered lopinavir. Ritonavir also inhibits CYP2D6 and induces CYP2B6, CYP2C19, CYP2C9, and CYP1A2. This potent, time-dependent interference of major hepatic drug-metabolizing enzymes by ritonavir leads to several clinically important drug-drug interactions. A number of patients presenting with acute coronary syndrome and acute heart failure may have SARS-CoV-2 infection simultaneously. Lopinavir-ritonavir is added to their prescription of multiple cardiac medications leading to potential drug-drug interactions. Many cardiology, pulmonology, and intensivist physicians have never been exposed to clinical scenarios requiring co-prescription of cardiac and antiviral therapies. Therefore, it is essential to enumerate these drug-drug interactions, to avoid any serious drug toxicity, to consider alternate and safer drugs, and to ensure better patient care.
C1 [Agarwal, Shubham] Rosalind Franklin Univ Med & Sci, Dept Internal Med, Chicago Med Sch, N Chicago, IL 60064 USA.
   [Agarwal, Sanjeev Kumar] Rashid Hosp, Dept Cardiol, Dubai, U Arab Emirates.
C3 Chicago Medical School; Rosalind Franklin University Medical & Science
RP Agarwal, SK (通讯作者)，Rashid Hosp, Dept Cardiol, Dubai, U Arab Emirates.
EM shubhamagarwaldr@gmail.com; skacardio@yahoo.com
RI Agarwal, Sanjeev Kumar/AAE-5833-2021
OI Agarwal, Sanjeev Kumar/0000-0002-4238-6162
CR Alsindi F, 2010, GRAND ROUNDS, V10, P28, DOI DOI 10.1102/1470-5206.2010.0006
   Ancrenaz V, 2013, BASIC CLIN PHARMACOL, V112, P132, DOI 10.1111/j.1742-7843.2012.00932.x
   [Anonymous], 2019, ZAN LER HYDR SUMM PR
   [Anonymous], PRODUCT MONOGRAPH
   [Anonymous], 2018, ELIQUIS
   [Anonymous], 1996, NORV RIT SUMM PROD C
   [Anonymous], DIOV VAL PRESCR INF
   [Anonymous], 2013, KAL ORL FILM COAT TA
   [Anonymous], 2007, CIAL TAD FULL PRESC
   Azran M, 2019, J CARDIOTHOR VASC AN, V33, P3221, DOI 10.1053/j.jvca.2019.05.004
   Baeza MT, 2007, AIDS, V21, P119, DOI 10.1097/QAD.0b013e3280117f6f
   Barco S, 2014, THROMB HAEMOSTASIS, V112, P836, DOI 10.1160/TH14-03-0214
   Bayer AG, 2018, ADEMPAS RIOCIGUAT HI, DOI DOI 10.1007/s00228-014-1801-z
   Bayer AG, ADEMPAS RIOCIGUAT SU, DOI DOI 10.1016/j.jacc.2012.06.063
   Bettegowda C, PRAZOSIN PREVENT COV, DOI DOI 10.1056/NEJMoa2001282
   Birmingham BK, 2015, EUR J CLIN PHARMACOL, V71, P341, DOI 10.1007/s00228-014-1801-z
   Boccara F, 2013, J AM COLL CARDIOL, V61, P511, DOI 10.1016/j.jacc.2012.06.063
   Bravo I, 2018, BRIT J CLIN PHARMACO, V84, P1617, DOI 10.1111/bcp.13583
   Cao B, 2020, NEW ENGL J MED, V382, P1787, DOI 10.1056/NEJMoa2001282
   Capodanno D, 2018, J AM COLL CARDIOL, V72, P2915, DOI 10.1016/j.jacc.2018.09.057
   Carr RA, 2000, 40 INT V ANT AG CHEM, DOI [10.1186/1758-2652-11-S1-P101, DOI 10.1186/1758-2652-11-S1-P101]
   Chan K. S., 2003, Hong Kong Medical Journal, V9, P399
   Chastain DB, 2017, J CLIN TRANSL ENDOCR, V8, P6, DOI 10.1016/j.jcte.2017.01.004
   Chaudhary R, 2016, J CARDIOVASC PHARM T, V21, P335, DOI 10.1177/1074248415624157
   Corallo Carmela E, 2015, Drug Saf Case Rep, V2, P11
   Da Silva B, 2008, JIAS, V11, P101, DOI [10.1186/1758-2652-11-S1-P101, DOI 10.1186/1758-2652-11-S1-P101]
   Daali Y, 2011, METABOLISM, V60, P1584, DOI 10.1016/j.metabol.2011.03.015
   Dawson A, 2018, EUR J CARDIOVASC NUR, V17, P612, DOI 10.1177/1474515118769534
   de Kanter R, 2016, CLIN PHARMACOKINET, V55, P369, DOI 10.1007/s40262-015-0322-y
   DeJesus E, 2019, PULM CIRC, V9, DOI 10.1177/2045894019848644
   Dekkers BGJ, 2019, AIDS, V33, P1100, DOI 10.1097/QAD.0000000000002162
   Demessine L, 2019, OPEN FORUM INFECT DI, V6, DOI 10.1093/ofid/ofz051
   Ding R, 2004, CLIN PHARMACOL THER, V76, P73, DOI 10.1016/j.clpt.2004.02.008
   Dingemanse J, 2010, ANTIVIR THER, V15, P157, DOI 10.3851/IMP1506
   Dobesh PP, 2014, PHARMACOTHERAPY, V34, P1077, DOI 10.1002/phar.1477
   Fichtenbaum CJ, 2002, AIDS, V16, P569, DOI 10.1097/00002030-200203080-00008
   Garraffo R, 2011, J CLIN PHARMACOL, V51, P1071, DOI 10.1177/0091270010379808
   Gerber JG, 2008, JAIDS-J ACQ IMM DEF, V47, P459, DOI 10.1097/QAI.0b013e31815bace2
   Gillies HC, 2011, AM J RESP CRIT CARE, V183
   Glesby MJ, 2005, CLIN PHARMACOL THER, V78, P143, DOI 10.1016/j.clpt.2005.04.005
   Gordon LA, 2016, PHARMACOTHERAPY, V36, P49, DOI 10.1002/phar.1682
   Hanna I, 2018, XENOBIOTICA, V48, P300, DOI 10.1080/00498254.2017.1295171
   Hirano M, 2004, J PHARMACOL EXP THER, V311, P139, DOI 10.1124/jpet.104.068056
   Ho RH, 2006, GASTROENTEROLOGY, V130, P1793, DOI 10.1053/j.gastro.2006.02.034
   Hughes CA, 2007, CAN MED ASSOC J, V177, P357, DOI 10.1503/cmaj.061284
   Itkonen MK, 2019, CLIN PHARMACOL THER, V105, P219, DOI 10.1002/cpt.1099
   Jerling M, 2006, CLIN PHARMACOKINET, V45, P469, DOI 10.2165/00003088-200645050-00003
   Jernberg T, 2006, EUR HEART J, V27, P1166, DOI 10.1093/eurheartj/ehi877
   Kiser JJ, 2008, JAIDS-J ACQ IMM DEF, V47, P570, DOI 10.1097/QAI.0b013e318160a542
   Kort JJ, 2011, CURR HIV RES, V9, P237, DOI 10.2174/157016211796320306
   Kumar P, 2017, ANTIMICROB AGENTS CH, V61, DOI 10.1128/AAC.01201-17
   Li BY, 2020, RES SER CHIN DREAM, P1, DOI 10.1007/978-981-32-9261-1_1
   Liu X, 2020, J GENET GENOMICS, V47, P119, DOI 10.1016/j.jgg.2020.02.001
   Liu XQ, 2003, ACTA PHARMACOL SIN, V24, P263
   Llibre JM, 2002, ANN PHARMACOTHER, V36, P621
   Lohman JJHM, 1999, ANN PHARMACOTHER, V33, P645, DOI 10.1345/aph.18308
   Madjid M, 2020, JAMA CARDIOL, V5, P831, DOI 10.1001/jamacardio.2020.1286
   Malvestutto CD, 2014, JAIDS-J ACQ IMM DEF, V67, P390, DOI 10.1097/QAI.0000000000000333
   Marsousi N, 2016, CLIN PHARMACOL THER, V100, P295, DOI 10.1002/cpt.407
   Marsousi N, 2018, CLIN PHARMACOKINET, V57, P1347, DOI 10.1007/s40262-018-0637-6
   Minamiyama Y, 1999, FEBS LETT, V452, P165, DOI 10.1016/S0014-5793(99)00612-2
   MINERS JO, 1989, CLIN PHARMACOKINET, V17, P327, DOI 10.2165/00003088-198917050-00003
   Ming JBM, 2003, AIDS PATIENT CARE ST, V17, P207, DOI 10.1089/108729103321655854
   Morgan RE, 2012, JAIDS-J ACQ IMM DEF, V60, P158, DOI 10.1097/QAI.0b013e318251addb
   Moss DM, 2015, FRONT PHARMACOL, V6, DOI 10.3389/fphar.2015.00078
   Mueck W, 2013, BRIT J CLIN PHARMACO, V76, P455, DOI 10.1111/bcp.12075
   Muirhead GJ, 2000, BRIT J CLIN PHARMACO, V50, P99, DOI 10.1046/j.1365-2125.2000.00245.x
   Mukherjee D, 2018, J PHARMACOKINET PHAR, V45, P443, DOI 10.1007/s10928-018-9574-0
   Newshan G, 1999, AIDS, V13, P1788, DOI 10.1097/00002030-199909100-00028
   Nisly SA, 2019, INT J STD AIDS, V30, P718, DOI 10.1177/0956462419832099
   Nukoolkarn V, 2008, J THEOR BIOL, V254, P861, DOI 10.1016/j.jtbi.2008.07.030
   Panel on Antiretroviral Guidelines for adults and adolescents, PAN ANT GUID AD ADOG
   Penzak SR, 2004, THER DRUG MONIT, V26, P322, DOI 10.1097/00007691-200406000-00018
   Puech R, 2011, BRIT J CLIN PHARMACO, V71, P621, DOI 10.1111/j.1365-2125.2010.03849.x
   QaQa AY, 2010, CARDIOLOGY, V117, P105, DOI 10.1159/000320216
   Rathbun RC, 2009, HIV CLIN TRIALS, V10, P328, DOI 10.1310/hct1005-328
   Renga B, 2014, EUR J PHARMACOL, V723, P194, DOI 10.1016/j.ejphar.2013.11.035
   Romero-Leon JM, 2016, REV ESP CARDIOL, V69, P529, DOI 10.1016/j.rec.2016.02.005
   Rossi DR, 2002, PHARMACOTHERAPY, V22, P1312, DOI 10.1592/phco.22.15.1312.33478
   Sakabe Masao, 2013, J Cardiol Cases, V8, P173, DOI 10.1016/j.jccase.2013.08.002
   Samineni D, 2012, J CLIN PHARMACOL, V52, P922, DOI 10.1177/0091270011407494
   Schmitt C, 2010, INT J CLIN PHARM TH, V48, P192
   Soliman EZ, 2011, AIDS, V25, P367, DOI 10.1097/QAD.0b013e328341dcc0
   Sun H, 2009, DRUG METAB DISPOS, V37, P672, DOI 10.1124/dmd.108.022707
   Terkeltaub RA, 2011, ARTHRITIS RHEUM-US, V63, P2226, DOI 10.1002/art.30389
   Testa S, 2020, J THROMB HAEMOST, V18, P1320, DOI 10.1111/jth.14871
   Trujillo TC, 2000, DRUG SAFETY, V23, P509, DOI 10.2165/00002018-200023060-00003
   Ufer M, 2005, CLIN PHARMACOKINET, V44, P1227, DOI 10.2165/00003088-200544120-00003
   Van Den Berg-Wolf M, 2008, AIDS PATIENT CARE ST, V22, P483, DOI 10.1089/apc.2007.0206
   Vangeneugden T, 2007, 4 IAS C HIV PATH TRA
   Wang DW, 2020, JAMA-J AM MED ASSOC, V323, P1061, DOI 10.1001/jama.2020.1585
   Weiss J, 2007, J ANTIMICROB CHEMOTH, V59, P238, DOI 10.1093/jac/dkl474
   Welt FGP, 2020, J AM COLL CARDIOL, V75, P2372, DOI 10.1016/j.jacc.2020.03.021
   WHO, 2016, CONS GUID US ANT DUR, VSecond
   Wiviott SD, 2007, CIRCULATION, V116, P2923, DOI 10.1161/CIRCULATIONAHA.107.740324
   Wiviott SD, 2007, NEW ENGL J MED, V357, P2001, DOI 10.1056/NEJMoa0706482
   World Health Organization, 2020, PNE UNKN CAUS CHIN
   Yang X, 2019, J PHARM SCI-US, V108, P1627, DOI 10.1016/j.xphs.2018.11.007
   Yeh RF, 2006, JAIDS-J ACQ IMM DEF, V42, P52
NR 99
TC 11
Z9 11
U1 1
U2 2
PU SPRINGER
PI DORDRECHT
PA VAN GODEWIJCKSTRAAT 30, 3311 GZ DORDRECHT, NETHERLANDS
SN 0920-3206
EI 1573-7241
J9 CARDIOVASC DRUG THER
JI Cardiovasc. Drugs Ther.
PD JUN
PY 2021
VL 35
IS 3
SI SI
BP 427
EP 440
DI 10.1007/s10557-020-07070-1
EA SEP 2020
PG 14
WC Cardiac & Cardiovascular Systems; Pharmacology & Pharmacy
WE Science Citation Index Expanded (SCI-EXPANDED)
SC Cardiovascular System & Cardiology; Pharmacology & Pharmacy
GA RZ0LH
UT WOS:000568656600003
PM 32918656
OA Bronze, Green Published
DA 2023-05-13
ER

PT J
AU Motz, BM
   Baimas-George, M
   Barnes, TE
   Ragunanthan, BV
   Symanski, JD
   Christmas, AB
   Sing, RF
   Ross, SW
AF Motz, Benjamin M.
   Baimas-George, Maria
   Barnes, T. Ellis
   Ragunanthan, Branavan V.
   Symanski, John D.
   Christmas, A. Britton
   Sing, Ronald F.
   Ross, Samuel W.
TI Mitigating clinical waste in the trauma intensive care unit: Limited
   clinical utility of cardiac troponin testing for trauma patients with
   atrial fibrillation
SO AMERICAN JOURNAL OF SURGERY
LA English
DT Article
DE Troponin; Acute coronary syndrome; Atrial fibrillation; Trauma; Clinical
   utility; Cost
ID ACUTE MYOCARDIAL-INFARCTION; CRITICALLY-ILL PATIENTS; INDEPENDENT
   PREDICTOR; ARRHYTHMIAS; MORTALITY; RISK; ELEVATIONS; BIOMARKERS;
   HEMOLYSIS; APIXABAN
AB Background: The clinical significance of obtaining cardiac troponin (cTn) levels among trauma patients with new onset arrhythmias is unknown. We aimed to assess whether cTn levels actually influence clinical decision making or represent an inappropriate use of resources.
   Methods: Trauma patients admitted from 2013 to 2014 diagnosed with atrial fibrillation (AF) were retrospectively reviewed using the institutional trauma database. Demographics, cTn levels, and myocardial infarction (MI) diagnosis data were recorded. Standard univariate tests were used to compare data between patients with and without cTn.
   Results: There were 258 patients included of which 126 patients had cTn levels obtained (48.8%, TEST group). The remaining 132 patients (51.2%) were untested (noTEST group). Among TEST patients, use of echocardiography nearly doubled and cardiology consultations increased (all p < 0.05). No TEST patients suffered MI or PE.
   Conclusions: Obtaining cTn values in trauma patients with new-onset AF resulted in increased resource utilization without clinical utility. (C) 2019 Elsevier Inc. All rights reserved.
C1 [Motz, Benjamin M.; Baimas-George, Maria; Barnes, T. Ellis; Ragunanthan, Branavan V.; Christmas, A. Britton; Sing, Ronald F.; Ross, Samuel W.] Carolinas Med Ctr, Div Acute Care Surg, Dept Surg, 1000 Blythe Blvd,MEB Suite 601, Charlotte, NC 28203 USA.
   [Symanski, John D.] Carolinas Med Ctr, Sanger Heart & Vasc Inst, Dept Cardiol, 1001 Blythe Blvd,Suite 300, Charlotte, NC 28203 USA.
C3 Carolinas Medical Center; Carolinas Medical Center
RP Ross, SW (通讯作者)，Carolinas Med Ctr, Dept Surg, 1000 Blythe Blvd,MEB Suite 601, Charlotte, NC 28203 USA.
EM Samuel.ross@atriumhealth.org
OI Baimas-George, Maria/0000-0002-6649-4627
CR Agewall S, 2011, EUR HEART J, V32, P404, DOI 10.1093/eurheartj/ehq456
   Apple FS, 2012, CLIN CHEM, V58, P54, DOI 10.1373/clinchem.2011.165795
   Arshed Sabrina, 2015, J Clin Med Res, V7, P820, DOI 10.14740/jocmr2280w
   ARTUCIO H, 1990, CRIT CARE MED, V18, P1383, DOI 10.1097/00003246-199012000-00015
   Aviles RJ, 2003, CIRCULATION, V108, P3006, DOI 10.1161/01.CIR.0000103131.70301.4F
   Bais R, 2010, CLIN CHEM, V56, P1357, DOI 10.1373/clinchem.2010.144139
   Bakshi TK, 2002, INTERN MED J, V32, P520, DOI 10.1046/j.1445-5994.2002.00270.x
   Chen AY, 2015, ANN PHARMACOTHER, V49, P523, DOI 10.1177/1060028015574726
   Chung MK, 2001, CIRCULATION, V104, P2886, DOI 10.1161/hc4901.101760
   Decavele M, 2018, BRIT J ANAESTH, V120, P1158, DOI 10.1016/j.bja.2018.03.010
   Florkowski C, 2010, CLIN CHEM, V56, P1195, DOI 10.1373/clinchem.2009.140863
   Giannitsis E, 2012, NAT REV CARDIOL, V9, P616, DOI 10.1038/nrcardio.2012.142
   Granger CB, 2011, NEW ENGL J MED, V365, P981, DOI 10.1056/NEJMoa1107039
   Hamm CW, 2002, CIRCULATION, V106, P2871, DOI 10.1161/01.CIR.0000044342.50593.63
   Hammarsten O, 2012, CLIN CHEM, V58, P628, DOI 10.1373/clinchem.2011.171496
   Harvell B, 2016, AM J EMERG MED, V34, P145, DOI 10.1016/j.ajem.2015.09.037
   Heyer CM, 2015, ACAD RADIOL, V22, P105, DOI 10.1016/j.acra.2014.07.014
   Hijazi Z, 2014, J AM COLL CARDIOL, V63, P52, DOI 10.1016/j.jacc.2013.07.093
   Hijazi Z, 2012, CIRCULATION, V125, P1605, DOI 10.1161/CIRCULATIONAHA.111.038729
   Jeremias A, 2005, ANN INTERN MED, V142, P786, DOI 10.7326/0003-4819-142-9-200505030-00015
   Jhunjhunwala R, 2016, AM J SURG, V212, P352, DOI 10.1016/j.amjsurg.2015.07.034
   Meierhenrich R, 2010, CRIT CARE, V14, DOI 10.1186/cc9057
   Meng QH, 2006, AM J CLIN PATHOL, V126, P195, DOI 10.1309/GK9BFAB1Y5LNBWU1
   Normann J, 2012, AM HEART J, V164, P698, DOI 10.1016/j.ahj.2012.08.003
   Costabel JP, 2016, PACE, V39, P588, DOI 10.1111/pace.12851
   Redfearn DP, 2005, INT J CARDIOL, V102, P521, DOI 10.1016/j.ijcard.2004.05.076
   Reichlin T, 2012, ARCH INTERN MED, V172, P1211, DOI 10.1001/archinternmed.2012.3698
   Reinelt P, 2001, INTENS CARE MED, V27, P1466, DOI 10.1007/s001340101043
   Roldan V, 2012, J THROMB HAEMOST, V10, P1500, DOI 10.1111/j.1538-7836.2012.04812.x
   Roongsritong C, 2004, CHEST, V125, P1877, DOI 10.1378/chest.125.5.1877
   Seguin P, 2004, CRIT CARE MED, V32, P722, DOI 10.1097/01.CCM.0000114579.56430.E0
   Seguin P, 2006, INTENS CARE MED, V32, P398, DOI 10.1007/s00134-005-0032-2
   Shaver CM, 2015, CRIT CARE MED, V43, P2104, DOI 10.1097/CCM.0000000000001166
   Thygesen K, 2012, CIRCULATION, V126, P2020, DOI 10.1161/CIR.0b013e31826e1058
   Walkey AJ, 2011, JAMA-J AM MED ASSOC, V306, P2248, DOI 10.1001/jama.2011.1615
   Wallace TW, 2006, CIRCULATION, V113, P1958, DOI 10.1161/CIRCULATIONAHA.105.609974
   White HD, 2011, J AM COLL CARDIOL, V57, P2406, DOI 10.1016/j.jacc.2011.01.029
   Yoshida T, 2015, J INTENSIVE CARE, V3, DOI 10.1186/s40560-015-0085-4
   Zellweger MF, 2003, SWISS MED WKLY, V133, P439
NR 39
TC 2
Z9 2
U1 0
U2 1
PU EXCERPTA MEDICA INC-ELSEVIER SCIENCE INC
PI BRIDGEWATER
PA 685 ROUTE 202-206 STE 3, BRIDGEWATER, NJ 08807 USA
SN 0002-9610
EI 1879-1883
J9 AM J SURG
JI Am. J. Surg.
PD JUN
PY 2020
VL 219
IS 6
BP 1050
EP 1056
DI 10.1016/j.amjsurg.2019.07.033
PG 7
WC Surgery
WE Science Citation Index Expanded (SCI-EXPANDED)
SC Surgery
GA LW7YH
UT WOS:000539359400035
PM 31371023
DA 2023-05-13
ER

PT J
AU Zheng, RY
   Liu, Y
   Hao, ZR
   Liao, HC
   Xiao, C
AF Zheng, Ruyi
   Liu, Yan
   Hao, Zirui
   Liao, Huocheng
   Xiao, Chun
TI Clinical Characteristics and Prognosis of Young Patients with Coronary
   Heart Disease
SO MEDICAL SCIENCE MONITOR
LA English
DT Article
DE Coronary Disease; Outcome Assessment (Health Care); Risk Factors
ID CARDIOVASCULAR-DISEASES; RISK-FACTORS; PREVALENCE; CHINA; INTERVENTION;
   DYSLIPIDEMIA; AWARENESS; MORTALITY; ADULTS
AB Background: The objective of this study was to investigate the clinical characteristics and prognosis of coronary heart disease (CHD) in young patients.
   Material/Methods: We included 972 CHD patients (550 years old) with coronary artery stenting who were prospectively enrolled and followed for 1 year. Clinical characteristics, risk factors, and predictors of outcomes were evaluated.
   Results: The prevalence of current smoker, hypertension, diabetes mellitus, dyslipidemia and positive family history of CHD were 18.9%, 34.3%, 14.5%, 4.4%, and 44.2%, respectively. Most of the patients underwent coronary stenting due to stable angina (48.8%) and unstable angina (UA; 48.1%). After 1-year follow-up, 64 patients (6.6%) experienced clinical outcomes and the most common event was UA (n=56). Compared to patients without clinical outcomes, those with outcomes were more likely to be male, have higher systolic blood pressure, more likely to have hypertension and diabetes mellitus, and more likely to be presented as unstable angina. Multivariate regression analysis showed only age (hazard ratio [HR]: 1.12 and 95% confidence interval [CI]: 1.07-1.26), smoking (HR: 1.15 and 95% CI: 1.06-1.23), presence of hypertension (HR: 1.19 and 95% CI: 1.13-1.31), and diabetes mellitus (FIR: 1.16 and 95% CI: 1.09-1.28), more vessels with stenosis (HR: 1.27 and 95% CI: 1.20-1.48) and presented with acute coronary syndrome (FIR: 1.35 and 95% CI: 1.21-1.55) were independently associated with clinical outcomes.
   Conclusions: Most of the young (550 years of age) CHD patients had poor management of risk factors and better controlling these risk factors would be helpful for the primary and secondary prevention of premature CHD in Guangdong province.
C1 [Zheng, Ruyi; Liu, Yan; Liao, Huocheng; Xiao, Chun] Third Peoples Hosp Huizhou, Dept Cardiol, Huizhou, Guangdong, Peoples R China.
   [Hao, Zirui] Third Peoples Hosp Huizhou, Dept Endocrinol, Huizhou, Guangdong, Peoples R China.
RP Xiao, C (通讯作者)，Third Peoples Hosp Huizhou, Dept Cardiol, Huizhou, Guangdong, Peoples R China.
EM Huizhouxiaoc@163.com
CR Arnold SV, 2016, CIRC-CARDIOVASC QUAL, V9, P372, DOI 10.1161/CIRCOUTCOMES.115.002365
   Cai AP, 2016, HYPERTENS RES, V39, P874, DOI 10.1038/hr.2016.82
   Cai AP, 2014, LIPIDS HEALTH DIS, V13, DOI 10.1186/1476-511X-13-181
   Chen WW, 2017, J GERIATR CARDIOL, V14, P1, DOI 10.11909/j.issn.1671-5411.2017.01.012
   Christiansen MN, 2017, CIRCULATION, V135, P1214, DOI 10.1161/CIRCULATIONAHA.116.025941
   Cooney MT, 2013, EUR J PREV CARDIOL, V20, P686, DOI 10.1177/2047487312445562
   Gao NN, 2016, J DIABETES COMPLICAT, V30, P199, DOI 10.1016/j.jdiacomp.2015.11.018
   Li J, 2015, LANCET, V385, P441, DOI 10.1016/S0140-6736(14)60921-1
   Li X, 2017, CIRC-CARDIOVASC QUAL, V10, DOI 10.1161/CIRCOUTCOMES.117.003905
   Luo BG, 2018, BMJ OPEN, V8, DOI 10.1136/bmjopen-2016-015747
   Moran A, 2010, CIRC-CARDIOVASC QUAL, V3, P243, DOI 10.1161/CIRCOUTCOMES.109.910711
   Natarajan P, 2017, CIRCULATION, V135, P2091, DOI 10.1161/CIRCULATIONAHA.116.024436
   Pan L, 2016, ATHEROSCLEROSIS, V248, P2, DOI 10.1016/j.atherosclerosis.2016.02.006
   Parkash R, 2017, CIRCULATION, V135, P1788, DOI 10.1161/CIRCULATIONAHA.116.026230
   Shah N, 2015, IJC HEART VASC, V6, P60, DOI 10.1016/j.ijcha.2014.12.005
   Thel MC, 2000, AM J CARDIOL, V85, P427, DOI 10.1016/S0002-9149(99)00767-5
   Tzoulaki I, 2016, CIRCULATION, V133, P2314, DOI 10.1161/CIRCULATIONAHA.115.008718
   Wang WZ, 2017, CIRCULATION, V135, P759, DOI 10.1161/CIRCULATIONAHA.116.025250
   Wang X, 2017, BMC CARDIOVASC DISOR, V17, DOI 10.1186/s12872-016-0458-1
   Wirtz VJ, 2016, CIRCULATION, V133, P2076, DOI 10.1161/CIRCULATIONAHA.115.008722
   Yan L, 2016, J CLIN LIPIDOL, V10, P150, DOI 10.1016/j.jacl.2015.10.009
   Yao MF, 2016, INT J ENDOCRINOL, V2016, DOI 10.1155/2016/8483405
   Zhang FL, 2017, J HUM HYPERTENS, V32, P54, DOI 10.1038/s41371-017-0003-4
   Zhang XH, 2008, HEART, V94, P1126, DOI 10.1136/hrt.2007.132423
   Zhong ZX, 2018, MED SCI MONITOR, V24, P4154, DOI 10.12659/MSM.907400
NR 25
TC 4
Z9 5
U1 0
U2 4
PU INT SCIENTIFIC INFORMATION, INC
PI MELVILLE
PA 150 BROADHOLLOW RD, STE 114, MELVILLE, NY 11747 USA
SN 1643-3750
J9 MED SCI MONITOR
JI Med. Sci. Monitor
PD JUL 1
PY 2020
VL 26
AR e922957
DI 10.12659/MSM.922957
PG 9
WC Medicine, Research & Experimental
WE Science Citation Index Expanded (SCI-EXPANDED)
SC Research & Experimental Medicine
GA ME3VS
UT WOS:000544587200001
PM 32608384
OA Green Published
DA 2023-05-13
ER

PT J
AU Moe, GW
   Ezekowitz, JA
   O'Meara, E
   Lepage, S
   Howlett, JG
   Fremes, S
   Al-Hesayen, A
   Heckman, GA
   Abrams, H
   Ducharme, A
   Estrella-Holder, E
   Grzeslo, A
   Harkness, K
   Koshman, SL
   McDonald, M
   McKelvie, R
   Rajda, M
   Rao, V
   Swiggum, E
   Virani, S
   Zieroth, S
   Arnold, JMO
   Ashton, T
   D'Astous, M
   Chan, M
   De, S
   Dorian, P
   Giannetti, N
   Haddad, H
   Isaac, DL
   Kouz, S
   Leblanc, MH
   Liu, P
   Ross, HJ
   Sussex, B
   White, M
AF Moe, Gordon W.
   Ezekowitz, Justin A.
   O'Meara, Eileen
   Lepage, Serge
   Howlett, Jonathan G.
   Fremes, Steve
   Al-Hesayen, Abdul
   Heckman, George A.
   Abrams, Howard
   Ducharme, Anique
   Estrella-Holder, Estrellita
   Grzeslo, Adam
   Harkness, Karen
   Koshman, Sheri L.
   McDonald, Michael
   McKelvie, Robert
   Rajda, Miroslaw
   Rao, Vivek
   Swiggum, Elizabeth
   Virani, Sean
   Zieroth, Shelley
   Arnold, J. Malcolm O.
   Ashton, Tom
   D'Astous, Michel
   Chan, Michael
   De, Sabe
   Dorian, Paul
   Giannetti, Nadia
   Haddad, Haissam
   Isaac, Debra L.
   Kouz, Simon
   Leblanc, Marie-Helene
   Liu, Peter
   Ross, Heather J.
   Sussex, Bruce
   White, Michel
TI The 2014 Canadian Cardiovascular Society Heart Failure Management
   Guidelines Focus Update: Anemia, Biomarkers, and Recent Therapeutic
   Trial Implications
SO CANADIAN JOURNAL OF CARDIOLOGY
LA English
DT Article
ID BRAIN-NATRIURETIC PEPTIDE; PRESERVED EJECTION FRACTION; CONSENSUS
   CONFERENCE RECOMMENDATIONS; VENTRICULAR SYSTOLIC DYSFUNCTION; CONVERTING
   ENZYME-INHIBITION; EMERGENCY-DEPARTMENT PRIDE; ACUTE CORONARY SYNDROMES;
   ACUTE DYSPNEA; SOLUBLE ST2; NT-PROBNP
AB The 2014 Canadian Cardiovascular Society Heart Failure Management Guidelines Update provides discussion on the management recommendations on 3 focused areas: (1) anemia; (2) biomarkers, especially natriuretic peptides; and (3) clinical trials that might change practice in the management of patients with heart failure. First, all patients with heart failure and anemia should be investigated for reversible causes of anemia. Second, patients with chronic stable heart failure should undergo natriuretic peptide testing. Third, considerations should be given to treat selected patients with heart failure and preserved systolic function with a mineralocorticoid receptor antagonist and to treat patients with heart failure and reduced ejection fraction with an angiotensin receptor/neprilysin inhibitor, when the drug is approved. As with updates in previous years, the topics were chosen in response to stakeholder feedback. The 2014 Update includes recommendations, values and preferences, and practical tips to assist the clinicians and health care workers to best manage patients with heart failure.
C1 [Moe, Gordon W.; Al-Hesayen, Abdul; Dorian, Paul] Univ Toronto, St Michaels Hosp, Toronto, ON, Canada.
   [Ezekowitz, Justin A.; Koshman, Sheri L.] Univ Alberta, Edmonton, AB, Canada.
   [O'Meara, Eileen; Ducharme, Anique; White, Michel] Inst Cardiol Montreal, Montreal, PQ, Canada.
   [Lepage, Serge] Univ Sherbrooke, Ctr Hosp, Sherbrooke, PQ J1K 2R1, Canada.
   [Howlett, Jonathan G.; Isaac, Debra L.] Univ Calgary, Calgary, AB, Canada.
   [Fremes, Steve] Sunnybrook Hlth Sci Ctr, Toronto, ON M4N 3M5, Canada.
   [Heckman, George A.] Univ Waterloo, Waterloo, ON N2L 3G1, Canada.
   [Abrams, Howard; McDonald, Michael; Rao, Vivek; Ross, Heather J.] Univ Toronto, Univ Hlth Network, Toronto, ON, Canada.
   [Estrella-Holder, Estrellita; Zieroth, Shelley] St Boniface Gen Hosp, Cardiac Sci Program, Winnipeg, MB R2H 2A6, Canada.
   [Grzeslo, Adam] Joseph Brant Mem Hosp, Burlington, ON, Canada.
   [Grzeslo, Adam; Harkness, Karen; McKelvie, Robert] McMaster Univ, Hamilton Hlth Sci, Hamilton, ON, Canada.
   [Rajda, Miroslaw] Dalhousie Univ, QE Hlth Sci Ctr II, Halifax, NS, Canada.
   [Swiggum, Elizabeth] Royal Jubilee Hosp, Victoria, BC, Canada.
   [Virani, Sean] Univ British Columbia, Vancouver, BC V5Z 1M9, Canada.
   [Arnold, J. Malcolm O.] Univ Western Ontario, London, ON, Canada.
   [D'Astous, Michel] Univ Moncton, Moncton, NB E1A 3E9, Canada.
   [Chan, Michael; Giannetti, Nadia] Edmonton Cardiol Consultants, Edmonton, AB, Canada.
   [De, Sabe] Cape Breton Reg Hosp, Sydney, NS, Canada.
   McGill Univ, Montreal, PQ, Canada.
   [Haddad, Haissam] Ottawa Heart Inst, Ottawa, ON, Canada.
   [Leblanc, Marie-Helene] Hop Laval, Ste Foy, PQ, Canada.
   [Sussex, Bruce] Hlth Sci Ctr, St John, NF, Canada.
C3 University of Toronto; Saint Michaels Hospital Toronto; University of
   Alberta; Universite de Montreal; Institut de Cardiologie de Montreal;
   University of Sherbrooke; University of Calgary; University of Toronto;
   Sunnybrook Health Science Center; Sunnybrook Research Institute;
   University of Waterloo; University of Toronto; University Health Network
   Toronto; University of Manitoba; Children's Hospital Research Institute
   of Manitoba; McMaster University; Dalhousie University; University of
   British Columbia; Western University (University of Western Ontario);
   University of Moncton; McGill University; University of Ottawa;
   University of Ottawa Heart Institute; Laval University; Memorial
   University Newfoundland
RP Moe, GW (通讯作者)，St Michaels Hosp, 30 Bond St, Toronto, ON M5B 1W8, Canada.
EM moeg@smh.ca
RI Ducharme, Anique/AAC-5946-2020; Ezekowitz, Justin A/C-4579-2013; Fremes,
   Stephen E/P-7928-2015; Koshman, Sheri/AAR-7202-2020; Howlett,
   Jonathan/T-2589-2019
OI Ducharme, Anique/0000-0003-1681-9187; Ezekowitz, Justin
   A/0000-0002-2724-4086; Fremes, Stephen E/0000-0003-1723-3049; Howlett,
   Jonathan/0000-0002-0535-9771; Lepage, Serge/0000-0002-4242-9740; Abrams,
   Howard/0000-0002-4869-3913
CR Ahmad T, 2014, JACC-HEART FAIL, V2, P477, DOI 10.1016/j.jchf.2014.02.005
   Androne AS, 2003, CIRCULATION, V107, P226, DOI 10.1161/01.CIR.0000052623.16194.80
   Anker SD, 2009, NEW ENGL J MED, V361, P2436, DOI 10.1056/NEJMoa0908355
   Arnold JMO, 2008, CAN J CARDIOL, V24, P21, DOI 10.1016/S0828-282X(08)70545-2
   Arnold JMO, 2007, CAN J CARDIOL, V23, P21, DOI 10.1016/S0828-282X(07)70211-8
   Arnold JMO, 2006, CAN J CARDIOL, V22, P23, DOI 10.1016/S0828-282X(06)70237-9
   Arora NP, 2014, HEART FAIL CLIN, V10, P281, DOI 10.1016/j.hfc.2013.11.002
   Ather S, 2012, J AM COLL CARDIOL, V59, P998, DOI 10.1016/j.jacc.2011.11.040
   Avni T, 2012, EUR J HEART FAIL, V14, P423, DOI 10.1093/eurjhf/hfs017
   Bartunek J, 2008, J AM COLL CARDIOL, V52, P2166, DOI 10.1016/j.jacc.2008.09.027
   Basuray A, 2014, CIRCULATION, V129, P2380, DOI 10.1161/CIRCULATIONAHA.113.006855
   Bayes-Genis A, 2007, ARCH INTERN MED, V167, P400, DOI 10.1001/archinte.167.4.400
   Bayes-Genis A, 2014, J AM COLL CARDIOL, V63, P158, DOI 10.1016/j.jacc.2013.07.087
   Bayes-Genis A, 2013, J CARD FAIL, V19, P768, DOI 10.1016/j.cardfail.2013.09.005
   Bazzino O, 2004, EUR HEART J, V25, P859, DOI 10.1016/j.ehj.2004.03.004
   Berger R, 2010, J AM COLL CARDIOL, V55, P645, DOI 10.1016/j.jacc.2009.08.078
   Bettencourt P, 2004, CIRCULATION, V110, P2168, DOI 10.1161/01.CIR.0000144310.04433.BE
   Binder L, 2005, CIRCULATION, V112, P1573, DOI 10.1161/CIRCULATIONAHA.105.552216
   Blyth KG, 2007, EUR RESPIR J, V29, P737, DOI 10.1183/09031936.00095606
   Braunwald E, 2013, JACC-HEART FAIL, V1, P1, DOI 10.1016/j.jchf.2012.10.002
   Cleland JGF, 2009, J AM COLL CARDIOL, V54, P1850, DOI 10.1016/j.jacc.2009.06.041
   Cruden NLM, 2004, HYPERTENSION, V44, P913, DOI 10.1161/01.HYP.0000146483.78994.56
   Edelmann F, 2013, JAMA-J AM MED ASSOC, V309, P781, DOI 10.1001/jama.2013.905
   Eurlings LWM, 2010, J AM COLL CARDIOL, V56, P2090, DOI 10.1016/j.jacc.2010.07.030
   Ezekowitz JA, 2014, CAN J CARDIOL, V30, P1208, DOI 10.1016/j.cjca.2014.04.012
   Felker GM, 2009, AM HEART J, V158, P422, DOI 10.1016/j.ahj.2009.06.018
   Gerber IL, 2003, CIRCULATION, V107, P1884, DOI 10.1161/01.CIR.0000060533.79248.0C
   Ghali JK, 2008, CIRCULATION, V117, P526, DOI 10.1161/CIRCULATIONAHA.107.698514
   Gravning J, 2014, CIRC-HEART FAIL, V7, P96, DOI 10.1161/CIRCHEARTFAILURE.113.000450
   Groenveld HF, 2008, J AM COLL CARDIOL, V52, P818, DOI 10.1016/j.jacc.2008.04.061
   Guo L, 2013, EXP THER MED, V6, P1327, DOI 10.3892/etm.2013.1307
   Howlett JG, 2010, CAN J CARDIOL, V26, P185, DOI 10.1016/S0828-282X(10)70367-6
   Howlett JG, 2009, CAN J CARDIOL, V25, P85, DOI 10.1016/S0828-282X(09)70477-5
   Huelsmann M, 2013, J AM COLL CARDIOL, V62, P1365, DOI 10.1016/j.jacc.2013.05.069
   Januzzi JL, 2007, J AM COLL CARDIOL, V50, P607, DOI 10.1016/j.jacc.2007.05.014
   Januzzi JL, 2013, J CARDIOVASC TRANSL, V6, P493, DOI 10.1007/s12265-013-9459-y
   Januzzi JL, 2011, J AM COLL CARDIOL, V58, P1881, DOI 10.1016/j.jacc.2011.03.072
   Januzzi JL, 2006, ARCH INTERN MED, V166, P315, DOI 10.1001/archinte.166.3.315
   Jourdain P, 2007, J AM COLL CARDIOL, V49, P1733, DOI 10.1016/j.jacc.2006.10.081
   Kim HN, 2011, CIRCULATION, V123, P2015, DOI 10.1161/CIRCULATIONAHA.110.979500
   Kostis OB, 2004, AM J HYPERTENS, V17, P103, DOI 10.1016/j.amjhyper.2003.09.014
   Lainchbury JG, 2009, J AM COLL CARDIOL, V55, P53, DOI 10.1016/j.jacc.2009.02.095
   Lam LL, 2010, ANN INTERN MED, V153, P728, DOI 10.7326/0003-4819-153-11-201012070-00006
   Latini R, 2007, CIRCULATION, V116, P1242, DOI 10.1161/CIRCULATIONAHA.106.655076
   Ledwidge M, 2013, JAMA-J AM MED ASSOC, V310, P66, DOI 10.1001/jama.2013.7588
   Lindahl B, 2005, J AM COLL CARDIOL, V45, P533, DOI 10.1016/j.jacc.2004.10.057
   Lindenfeld J, 2005, AM HEART J, V149, P391, DOI 10.1016/j.ahj.2004.08.039
   Logeart D, 2004, J AM COLL CARDIOL, V43, P635, DOI 10.1016/j.jacc.2003.09.044
   Maisel AS, 2003, J AM COLL CARDIOL, V41, P2010, DOI 10.1016/S0735-1097(03)00405-4
   Manjunath SM, 2014, INT J BASIC CLIN PHA, V2, P43
   Maric C, 2006, NEPHRON PHYSIOL, V103, P149, DOI 10.1159/000092457
   Masson S, 2012, CIRCULATION, V125, P280, DOI 10.1161/CIRCULATIONAHA.111.044149
   McCormack James P, 2007, Can Fam Physician, V53, P1326
   McKelvie RS, 2013, CAN J CARDIOL, V29, P168, DOI 10.1016/j.cjca.2012.10.007
   McKelvie RS, 2011, CAN J CARDIOL, V27, P319, DOI 10.1016/j.cjca.2011.03.011
   McMurray JJV, 2014, NEW ENGL J MED, V371, P993, DOI 10.1056/NEJMoa1409077
   Moe GW, 2007, CIRCULATION, V115, P3103, DOI 10.1161/CIRCULATIONAHA.106.666255
   Moe GW, 2014, CAN J CARDIOL, V30, P249, DOI 10.1016/j.cjca.2013.10.010
   Morello A, 2007, AM HEART J, V153, P90, DOI 10.1016/j.ahj.2006.10.005
   Mozaffarian D, 2003, J AM COLL CARDIOL, V41, P1933, DOI 10.1016/S0735-1097(03)00425-X
   Mueller C, 2007, SWISS MED WKLY, V137, P4
   Mueller C, 2006, ARCH INTERN MED, V166, P1081, DOI 10.1001/archinte.166.10.1081
   O'Donoghue M, 2005, J CARD FAIL, V11, pS9, DOI 10.1016/j.cardfail.2005.04.011
   O'Meara E, 2014, CIRC-HEART FAIL, V7, P773, DOI 10.1161/CIRCHEARTFAILURE.114.001100
   Opasich C, 2005, EUR HEART J, V26, P2232, DOI 10.1093/eurheartj/ehi388
   Owan TE, 2006, NEW ENGL J MED, V355, P251, DOI 10.1056/NEJMoa052256
   Packer M, 2002, CIRCULATION, V106, P920, DOI 10.1161/01.CIR.0000029801.86489.50
   Pascual-Figal DA, 2011, EUR J HEART FAIL, V13, P718, DOI 10.1093/eurjhf/hfr047
   Patel PC, 2009, CIRC-HEART FAIL, V2, P98, DOI 10.1161/CIRCHEARTFAILURE.108.807271
   Persson H, 2010, EUR J HEART FAIL, V12, P1300, DOI 10.1093/eurjhf/hfq169
   Pfisterer M, 2009, JAMA-J AM MED ASSOC, V301, P383, DOI 10.1001/jama.2009.2
   Pitt B, 2014, NEW ENGL J MED, V370, P1383, DOI 10.1056/NEJMoa1313731
   Ponikowski P, 2015, EUR HEART J, V36, P657, DOI 10.1093/eurheartj/ehu385
   Porapakkham P, 2010, ARCH INTERN MED, V170, P507, DOI 10.1001/archinternmed.2010.35
   Rademaker MT, 1998, J CARDIOVASC PHARM, V31, P116, DOI 10.1097/00005344-199801000-00017
   Salah K, 2014, HEART, V100, P115, DOI 10.1136/heartjnl-2013-303632
   Shah MR, 2011, J CARD FAIL, V17, P613, DOI 10.1016/j.cardfail.2011.04.012
   Silverberg DS, 2003, NEPHROL DIAL TRANSPL, V18, P141, DOI 10.1093/ndt/18.1.141
   Smith GL, 2006, J AM COLL CARDIOL, V47, P1987, DOI 10.1016/j.jacc.2005.11.084
   Swedberg K, 2013, NEW ENGL J MED, V368, P1210, DOI 10.1056/NEJMoa1214865
   Tang WHW, 2008, J AM COLL CARDIOL, V51, P569, DOI 10.1016/j.jacc.2007.07.094
   Tang W H Wilson, 2010, Heart Fail Clin, V6, P271, DOI 10.1016/j.hfc.2010.03.007
   Tang YD, 2006, CIRCULATION, V113, P2454, DOI 10.1161/CIRCULATIONAHA.105.583666
   Thomas R, 2013, HEART, V99, P233, DOI 10.1136/heartjnl-2012-302313
   Troughton RW, 2014, EUR HEART J, V35, P1559, DOI 10.1093/eurheartj/ehu090
   Troughton RW, 2000, LANCET, V355, P1126, DOI 10.1016/S0140-6736(00)02060-2
   van der Meer P, 2005, CIRCULATION, V112, P1743, DOI 10.1161/CIRCULATIONAHA.105.549121
   van Deursen VM, 2014, CIRC-HEART FAIL, V7, P35, DOI 10.1161/CIRCHEARTFAILURE.113.000242
   Weinberg EO, 2009, BIOMARK MED, V3, P495, DOI [10.2217/bmm.09.56, 10.2217/BMM.09.56]
   Weinberg EO, 2003, CIRCULATION, V107, P721, DOI 10.1161/01.CIR.0000047274.66749.FE
   World Health Organization, 2011, WHONMHNHDMNM1112011, P6
   Wu AHB, 2013, AM HEART J, V165, P995, DOI 10.1016/j.ahj.2013.02.029
NR 92
TC 83
Z9 92
U1 0
U2 29
PU ELSEVIER SCIENCE INC
PI NEW YORK
PA 360 PARK AVE SOUTH, NEW YORK, NY 10010-1710 USA
SN 0828-282X
EI 1916-7075
J9 CAN J CARDIOL
JI Can. J. Cardiol.
PD JAN
PY 2015
VL 31
IS 1
BP 3
EP 16
DI 10.1016/j.cjca.2014.10.022
PG 14
WC Cardiac & Cardiovascular Systems
WE Science Citation Index Expanded (SCI-EXPANDED)
SC Cardiovascular System & Cardiology
GA AX3QF
UT WOS:000346853300002
PM 25532421
DA 2023-05-13
ER

PT J
AU Zhao, LM
   Lopes, JD
   Lopes, CT
   Santos, VB
   de Barros, ALBL
AF Zhao, Li Men
   Lopes, Juliana de Lima
   Lopes, Camila Takao
   Santos, Vinicius Batista
   Bottura Leite de Barros, Alba Lucia
TI Factors associated with cardiorenal syndrome in patients with
   decompensated heart failure
SO ACTA PAULISTA DE ENFERMAGEM
LA English
DT Article
DE Acute kidney injury; Nursing care; Heart failure; Renal insufficiency;
   chronic; Cardio-renal syndrome
ID EPIDEMIOLOGY; STRATEGIES; GUIDELINES; STATEMENT; RISK
AB Objective: to identify cardiorenal syndrome (CRS) prevalence in patients with decompensated chronic heart failure (HF) and its association with sociodemographic and clinical data, admission findings, mortality and length of hospital stay.
   Methods: a cross-sectional study with a quantitative approach. The sample consisted of 379 medical records of adult patients with a medical diagnosis of decompensated chronic HF admitted to a public hospital in the state of Sao Paulo, throughout 2015. Data collection occurred in 2016. Kidney failure was considered in patients with a previous diagnosis of chronic kidney disease (CKD) by glomerular filtration rate (GFR) <89 mL/min/1.73 m(2). Tests with a p value less than or equal to 0.05 were statistically significant.
   Results: CRS prevalence was 54.1%, with 24.8% being type 1 and 29.3% being type 2. The main factors associated with CRS were: higher mean age; women; HF of ischemic etiology; lower ejection fraction; people with diabetes mellitus; coronary artery disease; artificial cardiac stimulator use; hypothyroidism and Chagas disease; hemodynamic profile of HF decompensation in types C and L. Also noteworthy are inappetence, drowsiness, rales on respiratory auscultation, alteration in tissue perfusion, decreased urine output, with increased serum levels of potassium, urea and creatinine in the initial clinical assessment. Patients with kidney failure had higher mortality, with no significant difference in length of hospital stay.
   Conclusion: There was a high prevalence of CRS in patients with decompensated chronic HF, associated with higher mortality and several clinical indicators.
C1 [Zhao, Li Men; Lopes, Juliana de Lima; Lopes, Camila Takao; Santos, Vinicius Batista; Bottura Leite de Barros, Alba Lucia] Univ Fed Sao Paulo, Escola Paulista Enfermagem, Sao Paulo, SP, Brazil.
C3 Universidade Federal de Sao Paulo (UNIFESP)
RP Zhao, LM (通讯作者)，Univ Fed Sao Paulo, Escola Paulista Enfermagem, Sao Paulo, SP, Brazil.
EM zhao_8775@yahoo.com.br
RI Lopes, Camila Takáo/O-1078-2015; BATISTA SANTOS, VINICIUS/C-1404-2019
OI Lopes, Camila Takáo/0000-0002-6243-6497; BATISTA SANTOS,
   VINICIUS/0000-0001-5130-5523
CR Agrawal A, 2019, HEART FAIL REV, V24, P421, DOI 10.1007/s10741-018-09768-9
   Al-Jarallah M, 2019, ESC HEART FAIL, V6, P103, DOI 10.1002/ehf2.12351
   Benichel CR, 2020, ACTA PAUL ENFERM, V33, DOI [10.37689/acta-ape/2020ao0064, 10.37689/acta-ape/2020A00064]
   Boyde M, 2018, EUR J CARDIOVASC NUR, V17, P178, DOI 10.1177/1474515117727740
   Brisco MA, 2016, J CARD FAIL, V22, P753, DOI 10.1016/j.cardfail.2016.06.423
   Bulechek GM, 2016, CLASSIFICACAO INTERV, V6
   Costanzo MR, 2020, HEART FAIL CLIN, V16, P81, DOI 10.1016/j.hfc.2019.08.010
   Cowger JA, 2018, ADV CHRONIC KIDNEY D, V25, P443, DOI 10.1053/j.ackd.2018.08.012
   Damman K, 2014, EUR HEART J, V35, P455, DOI 10.1093/eurheartj/eht386
   Di Lullo L, 2019, CARDIORENAL MED, V9, P8, DOI 10.1159/000493395
   Dos Reis D, 2019, BMJ OPEN, V9, DOI 10.1136/bmjopen-2018-022776
   Eckardt KU, 2012, KIDNEY INT SUPPL, V2, P7, DOI 10.1038/kisup.2012.8
   Hammond CA, 2018, CIRC-HEART FAIL, V11, DOI 10.1161/CIRCHEARTFAILURE.117.004476
   Johnson AE, 2017, CIRCULATION, V136
   Kidney Dis Improving Global, 2017, KIDNEY INT SUPPL, V7, P1, DOI 10.1016/j.kisu.2017.04.001
   Kumar U, 2019, CARDIOL CLIN, V37, P251, DOI 10.1016/j.ccl.2019.04.001
   Lala RI, 2018, POL ARCH INTERN MED, V128, P746, DOI 10.20452/pamw.4369
   Rigonatto MCL, 2018, REV BRAS ENFERM, V71, P20, DOI 10.1590/0034-7167-2016-0551
   Levy WC, 2018, EUR J HEART FAIL, V20, P711, DOI 10.1002/ejhf.1164
   Malta Monica, 2010, Rev. Saúde Pública, V44, P559
   Manemann SM, 2018, J AM HEART ASSOC, V7, DOI 10.1161/JAHA.117.008069
   McCallum W, 2020, AM J MED, V133, P115, DOI 10.1016/j.amjmed.2019.05.047
   Rohde LEP, 2018, ARQ BRAS CARDIOL, V111, P436, DOI 10.5935/abc.20180190
   Ponikowski P, 2016, EUR J HEART FAIL, V18, P891, DOI 10.1002/ejhf.592
   Rangaswami J, 2019, CIRCULATION, V139, pE840, DOI 10.1161/CIR.0000000000000664
   Ronco C, 2019, HEART FAIL CLIN, V15, P463, DOI 10.1016/j.hfc.2019.05.002
   Rubio-Gracia J, 2018, INT J CARDIOL, V258, P185, DOI 10.1016/j.ijcard.2018.01.067
   Stafylas P, 2017, INT J CARDIOL, V227, P923, DOI 10.1016/j.ijcard.2016.10.042
   Thorvaldsen T, 2017, CIRC-HEART FAIL, V10, DOI 10.1161/CIRCHEARTFAILURE.117.003992
   Uduman J, 2018, ADV CHRONIC KIDNEY D, V25, P391, DOI 10.1053/j.ackd.2018.08.009
   von Elm E, 2007, BMJ-BRIT MED J, V335, P806
   Wessler BS, 2017, J AM HEART ASSOC, V6, DOI 10.1161/JAHA.117.006121
NR 32
TC 0
Z9 0
U1 0
U2 0
PU UNIV FED SAO PAULO, DEPT ENFERMAGEN
PI SAO PAULO
PA RUA NAPOLEAO DE BARROS, 754 VILA CLEMENTINO, SAO PAULO, CEP04024-002,
   BRAZIL
SN 0103-2100
EI 1982-0194
J9 ACTA PAUL ENFERM
JI Acta Paul. Enferm.
PY 2021
VL 34
AR eAPE03193
DI 10.37689/acta-ape/2021AO03193
PG 8
WC Nursing
WE Science Citation Index Expanded (SCI-EXPANDED); Social Science Citation Index (SSCI)
SC Nursing
GA TP3OZ
UT WOS:000677504400008
OA Green Published, gold
DA 2023-05-13
ER

PT J
AU Anetsberger, A
   Blobner, M
   HaIler, B
   Schmid, S
   Umgelter, K
   Hager, T
   Langgartner, C
   Kochs, EF
   Laugwitz, KL
   Jungwirth, B
   Bernlochner, I
AF Anetsberger, Aida
   Blobner, Manfred
   HaIler, Bernhard
   Schmid, Sebastian
   Umgelter, Katrin
   Hager, Theresa
   Langgartner, Clemens
   Kochs, Eberhard F.
   Laugwitz, Karl-Ludwig
   Jungwirth, Bettina
   Bernlochner, Isabel
TI Immature platelets as a novel biomarker for adverse cardiovascular
   events in patients after non-cardiac surgery
SO THROMBOSIS AND HAEMOSTASIS
LA English
DT Article
DE Reticulated platelets; immature platelet fraction; non-cardiac surgery;
   major adverse events; thrombotic events
ID ACUTE CORONARY SYNDROME; RETICULATED PLATELETS; 30-DAY MORTALITY;
   CARDIAC RISK; ASSOCIATION; OUTCOMES; DEATH; INDEX; GUIDELINES;
   DERIVATION
AB This study evaluates whether immature platelets (IPF) determined in the post anesthesia care unit (PACU) can predict major adverse cardiovascular events (MACE) or other thromboembolic events after intermediate and high-risk surgery. IPF are increased in patients with acute coronary syndrome and recently gained interest as novel biomarker for risk stratification. In this prospective observational trial 732 patients undergoing intermediate or high-risk non-cardiac surgery were enrolled (NCT02097602). IPF was measured preoperatively and postoperatively in the PACU. Primary outcome was a composite end-point defined as MACE, deep vein thrombosis or pulmonary embolism during hospital stay (modMACE). A cut off for IPF identifying a threshold between a low and high risk for modMACE was calculated by log rank optimization. A multivariate Cox regression was calculated in a forward stepwise manner to assess the relation between this IPF cut off and modMACE as well as other established. risk factors (inclusion if p<0.05). Preoperatively, there were no differences in IPF between patients with and without modMACE (3.1 % [2.2 % -4.7 %](median [interquartile range]) vs. 2.8% [1.9 % -4.3 %]. Patients with modMACE (28 of 730 patients; 3.8%) had higher IPF values in the PACU compared to patients without modMACE (3.6% [2.6-6%] vs. 2.9 % [2-4.4 %]; p=0.011). The optimal cut off of IPF > 5.4% was associated with an increased risk for modMACE after adjustment for covariates (hazard ratio: 2.528; 95 % confidence interval: 1.156 to 5.528, p=0.02). In conclusion, IPF is an independent predictor of modMACE after surgery and might improve risk stratification of surgical patients.
C1 [Anetsberger, Aida; Blobner, Manfred; Schmid, Sebastian; Umgelter, Katrin; Hager, Theresa; Langgartner, Clemens; Kochs, Eberhard F.; Jungwirth, Bettina] Tech Univ Munich, Klin Anasthesiol, Klinikum Rechts Isar, Ismaningerstr 22, D-81675 Munich, Germany.
   [HaIler, Bernhard] Tech Univ Munich, Inst Med Stat & Epidemiol, Klinikum Rechts Isar, Munich, Germany.
   [Laugwitz, Karl-Ludwig; Bernlochner, Isabel] Tech Univ Munich, Med Klin & Poliklin 1, Klinikum Rechts Isar, Munich, Germany.
   [Anetsberger, Aida; Blobner, Manfred; HaIler, Bernhard; Schmid, Sebastian; Umgelter, Katrin; Hager, Theresa; Langgartner, Clemens; Kochs, Eberhard F.; Laugwitz, Karl-Ludwig; Jungwirth, Bettina; Bernlochner, Isabel] Tech Univ Munich, Klinikum Rechts Isar, Ismaningerstr 22, D-81675 Munich, Germany.
C3 Technical University of Munich; Technical University of Munich;
   Technical University of Munich; Technical University of Munich
RP Jungwirth, B (通讯作者)，Tech Univ Munich, Klin Anasthesiol, Klinikum Rechts Isar, Ismaningerstr 22, D-81675 Munich, Germany.
EM bettina.jungwirth@tum.de
RI Jungwirth, Bettina/GXF-6414-2022; Blobner, Manfred/R-4411-2017; Schmid,
   Sebastian/AAW-3026-2021
OI Jungwirth, Bettina/0000-0001-9749-7460; Blobner,
   Manfred/0000-0002-0370-5247; Schmid, Sebastian/0000-0002-1232-5350
CR ALTMAN DG, 1994, J NATL CANCER I, V86, P829, DOI 10.1093/jnci/86.11.829
   AULT KA, 1992, AM J CLIN PATHOL, V98, P637, DOI 10.1093/ajcp/98.6.637
   Bernard AC, 2009, J AM COLL SURGEONS, V208, P931, DOI 10.1016/j.jamcollsurg.2008.11.019
   Breiman L., 1984, CLASSIFICATION REGRE
   Cesari F, 2013, THROMB HAEMOSTASIS, V109, P846, DOI 10.1160/TH12-09-0709
   Chen SL, 2016, BLOOD, V127, P1024, DOI 10.1182/blood-2015-07-660746
   Cook NR, 2007, CIRCULATION, V115, P928, DOI 10.1161/CIRCULATIONAHA.106.672402
   Desborough JP, 2000, BRIT J ANAESTH, V85, P109, DOI 10.1093/bja/85.1.109
   Devereaux PJ, 2012, JAMA-J AM MED ASSOC, V307, P2295, DOI 10.1001/jama.2012.5502
   Eikelboom JW, 2014, J AM COLL CARDIOL, V64, P2130, DOI 10.1016/j.jacc.2014.09.014
   Fleischmann KE, 2003, AM J MED, V115, P515, DOI 10.1016/S0002-9343(03)00474-1
   Fleisher LA, 2007, J AM COLL CARDIOL, V50, P1707, DOI 10.1016/j.jacc.2007.09.001
   Gangireddy C, 2007, J VASC SURG, V45, P335, DOI 10.1016/j.jvs.2006.10.034
   Ghaferi AA, 2009, NEW ENGL J MED, V361, P1368, DOI 10.1056/NEJMsa0903048
   Grove EL, 2009, THROMB HAEMOSTASIS, V101, P151, DOI 10.1160/TH08-03-0186
   Harrell FE., 2001, REGRESSION MODELING, DOI 10.1007/978-3-319-19425-7
   Harrison P, 2008, PLATELETS, V19, P395, DOI 10.1080/09537100801990582
   Hastie T., 2001, ELEMENTS STAT LEARNI
   Haynes AB, 2011, SURGERY, V149, P519, DOI 10.1016/j.surg.2010.10.019
   Hobisch-Hagen P, 2000, EUR J HAEMATOL, V64, P157, DOI 10.1034/j.1600-0609.2000.90102.x
   Ibrahim H, 2014, J AM COLL CARDIOL, V64, P2122, DOI 10.1016/j.jacc.2014.06.1210
   Kristensen SD, 2014, EUR HEART J, V35, P2383, DOI 10.1093/eurheartj/ehu282
   Lakkis N, 2004, J AM COLL CARDIOL, V44, P2091, DOI 10.1016/j.jacc.2004.05.033
   Lange S, 2007, Dtsch Med Wochenschr, V132 Suppl 1, pe9, DOI 10.1055/s-2007-959028
   Larsen SB, 2015, THROMB HAEMOSTASIS, V114, P519, DOI 10.1160/TH14-12-1007
   Le Manach Y, 2016, ANESTHESIOLOGY, V124, P570, DOI 10.1097/ALN.0000000000000972
   Lee TH, 1999, CIRCULATION, V100, P1043, DOI 10.1161/01.CIR.100.10.1043
   Mangalpally KKR, 2010, J THROMB THROMBOLYS, V30, P251, DOI 10.1007/s11239-010-0489-x
   McBane RD, 2014, J THROMB THROMBOLYS, V37, P148, DOI 10.1007/s11239-013-0932-x
   Meintker L, 2013, CLIN CHEM LAB MED, V51, P2125, DOI 10.1515/cclm-2013-0252
   Moonesinghe SR, 2013, ANESTHESIOLOGY, V119, P959, DOI 10.1097/ALN.0b013e3182a4e94d
   Musallam KM, 2011, LANCET, V378, P1396, DOI 10.1016/S0140-6736(11)61381-0
   Nakamura T, 2002, THROMB RES, V106, P171, DOI 10.1016/S0049-3848(02)00131-7
   Pearse RM, 2012, LANCET, V380, P1059, DOI 10.1016/S0140-6736(12)61148-9
   Peng JP, 1996, BLOOD, V87, P4158, DOI 10.1182/blood.V87.10.4158.bloodjournal87104158
   Prause G, 1997, ANAESTHESIA, V52, P203, DOI 10.1111/j.1365-2044.1997.074-az0074.x
   Sabate S, 2011, BRIT J ANAESTH, V107, P879, DOI 10.1093/bja/aer268
   Sessler DI, 2012, ANESTHESIOLOGY, V116, P1195, DOI 10.1097/ALN.0b013e31825683dc
   Sheetz KH, 2014, JAMA SURG, V149, P1254, DOI 10.1001/jamasurg.2014.552
   SILBER JH, 1992, MED CARE, V30, P615, DOI 10.1097/00005650-199207000-00004
   Thygesen K, 2012, CIRCULATION, V126, P2020, DOI 10.1161/CIR.0b013e31826e1058
   van Waes JAR, 2016, ANESTH ANALG, V123, P29, DOI 10.1213/ANE.0000000000001313
   Watt DG, 2015, SURGERY, V157, P362, DOI 10.1016/j.surg.2014.09.009
NR 43
TC 23
Z9 23
U1 0
U2 5
PU GEORG THIEME VERLAG KG
PI STUTTGART
PA RUDIGERSTR 14, D-70469 STUTTGART, GERMANY
SN 0340-6245
EI 2567-689X
J9 THROMB HAEMOSTASIS
JI Thromb. Haemost.
PD OCT
PY 2017
VL 117
IS 10
BP 1887
EP 1895
DI 10.1160/TH16-10-0804
PG 9
WC Hematology; Peripheral Vascular Disease
WE Science Citation Index Expanded (SCI-EXPANDED)
SC Hematology; Cardiovascular System & Cardiology
GA FJ5LY
UT WOS:000412794200009
PM 28796275
DA 2023-05-13
ER

PT J
AU Abe, T
   Kushimoto, S
   Tokuda, Y
   Phillips, GS
   Rhodes, A
   Sugiyama, T
   Komori, A
   Iriyama, H
   Ogura, H
   Fujishima, S
   Shiraishi, A
   Saitoh, D
   Mayumi, T
   Naito, T
   Takuma, K
   Nakada, T
   Shiino, Y
   Tarui, T
   Hifumi, T
   Otomo, Y
   Okamoto, K
   Umemura, Y
   Kotani, J
   Sakamoto, Y
   Sasaki, J
   Shiraishi, S
   Tsuruta, R
   Hagiwara, A
   Yamakawa, K
   Masuno, T
   Takeyama, N
   Yamashita, N
   Ikeda, H
   Ueyama, M
   Gando, S
   Tasaki, O
   Mizobata, Y
   Funakoshi, H
   Okuyama, T
   Yamashita, I
   Kanai, T
   Yamada, Y
   Aibiki, M
   Sato, K
   Yamashita, S
   Yoshida, K
   Kasaoka, S
   Kon, A
   Rinka, H
   Kato, H
   Okudera, H
   Narimatsu, E
   Fujiwara, T
   Sugita, M
   Shichinohe, Y
   Nakae, H
   Iiduka, R
   Nakamura, M
   Murata, Y
   Sato, Y
   Ishikura, H
   Myojo, Y
   Tsujita, Y
   Kinoshita, K
   Yamaguchi, H
   Sakurai, T
   Miyatake, S
   Saotome, T
   Yasuda, S
   Abe, T
   Ogura, H
   Umemura, Y
   Shiraishi, A
   Kushimoto, S
   Saitoh, D
   Fujishima, S
   Sasaki, J
   Mayumi, T
   Shiino, Y
   Nakada, T
   Tarui, T
   Hifumi, T
   Otomo, Y
   Kotani, J
   Sakamoto, Y
   Shiraishi, S
   Takuma, K
   Tsuruta, R
   Hagiwara, A
   Yamakawa, K
   Takeyama, N
   Yamashita, N
   Ikeda, H
   Mizushima, Y
   Gando, S
AF Abe, Toshikazu
   Kushimoto, Shigeki
   Tokuda, Yasuharu
   Phillips, Gary S.
   Rhodes, Andrew
   Sugiyama, Takehiro
   Komori, Akira
   Iriyama, Hiroki
   Ogura, Hiroshi
   Fujishima, Seitaro
   Shiraishi, Atsushi
   Saitoh, Daizoh
   Mayumi, Toshihiko
   Naito, Toshio
   Takuma, Kiyotsugu
   Nakada, Taka-aki
   Shiino, Yasukazu
   Tarui, Takehiko
   Hifumi, Toru
   Otomo, Yasuhiro
   Okamoto, Kohji
   Umemura, Yutaka
   Kotani, Joji
   Sakamoto, Yuichiro
   Sasaki, Junichi
   Shiraishi, Shin-ichiro
   Tsuruta, Ryosuke
   Hagiwara, Akiyoshi
   Yamakawa, Kazuma
   Masuno, Tomohiko
   Takeyama, Naoshi
   Yamashita, Norio
   Ikeda, Hiroto
   Ueyama, Masashi
   Gando, Satoshi
   Tasaki, Osamu
   Mizobata, Yasumitsu
   Funakoshi, Hiraku
   Okuyama, Toshiro
   Yamashita, Iwao
   Kanai, Toshio
   Yamada, Yasuo
   Aibiki, Mayuki
   Sato, Keiji
   Yamashita, Susumu
   Yoshida, Kenichi
   Kasaoka, Shunji
   Kon, Akihide
   Rinka, Hiroshi
   Kato, Hiroshi
   Okudera, Hiroshi
   Narimatsu, Eichi
   Fujiwara, Toshifumi
   Sugita, Manabu
   Shichinohe, Yasuo
   Nakae, Hajime
   Iiduka, Ryouji
   Nakamura, Mitsunobu
   Murata, Yuji
   Sato, Yoshitake
   Ishikura, Hiroyasu
   Myojo, Yasuhiro
   Tsujita, Yasuyuki
   Kinoshita, Kosaku
   Yamaguchi, Hiroyuki
   Sakurai, Toshihiro
   Miyatake, Satoru
   Saotome, Takao
   Yasuda, Susumu
   Abe, Toshikazu
   Ogura, Hiroshi
   Umemura, Yutaka
   Shiraishi, Atsushi
   Kushimoto, Shigeki
   Saitoh, Daizoh
   Fujishima, Seitaro
   Sasaki, Junichi
   Mayumi, Toshihiko
   Shiino, Yasukazu
   Nakada, Taka-aki
   Tarui, Takehiko
   Hifumi, Toru
   Otomo, Yasuhiro
   Kotani, Joji
   Sakamoto, Yuichiro
   Shiraishi, Shin-ichiro
   Takuma, Kiyotsugu
   Tsuruta, Ryosuke
   Hagiwara, Akiyoshi
   Yamakawa, Kazuma
   Takeyama, Naoshi
   Yamashita, Norio
   Ikeda, Hiroto
   Mizushima, Yasuaki
   Gando, Satoshi
CA JAAM FORECAST Grp
TI Implementation of earlier antibiotic administration in patients with
   severe sepsis and septic shock in Japan: a descriptive analysis of a
   prospective observational study
SO CRITICAL CARE
LA English
DT Article
DE Sepsis; Antibiotic; Bundle; Protocols
ID IN-HOSPITAL MORTALITY; INTERNATIONAL GUIDELINES; CAMPAIGN; CARE;
   RESUSCITATION; MULTICENTER; MANAGEMENT; OUTCOMES
AB Background: Time to antibiotic administration is a key element in sepsis care; however, it is difficult to implement sepsis care bundles. Additionally, sepsis is different from other emergent conditions including acute coronary syndrome, stroke, or trauma. We aimed to describe the association between time to antibiotic administration and outcomes in patients with severe sepsis and septic shock in Japan.
   Methods: This prospective observational study enrolled 1184 adult patients diagnosed with severe sepsis based on the Sepsis-2 criteria and admitted to 59 intensive care units (ICUs) in Japan between January 1, 2016, and March 31, 2017, as the sepsis cohort of the Focused Outcomes Research in Emergency Care in Acute Respiratory Distress Syndrome, Sepsis and Trauma (FORECAST) study. We compared the characteristics and in-hospital mortality of patients administered with antibiotics at varying durations after sepsis recognition, i.e., 0-60, 61-120, 121-180, 181-240, 241-360, and 361-1440 min, and estimated the impact of antibiotic timing on risk-adjusted in-hospital mortality using the generalized estimating equation model (GEE) with an exchangeable, within-group correlation matrix, with "hospital" as the grouping variable.
   Results: Data from 1124 patients in 54 hospitals were used for analyses. Of these, 30.5% and 73.9% received antibiotics within 1 h and 3 h, respectively. Overall, the median time to antibiotic administration was 102 min [interquartile range (IQR), 55-189]. Compared with patients diagnosed in the emergency department [90 min (IQR, 48-164 min)], time to antibiotic administration was shortest in patients diagnosed in ICUs [60 min (39-180 min)] and longest in patients transferred from wards [120 min (62-226)]. Overall crude mortality was 23.4%, where patients in the 0-60 min group had the highest mortality (28.0%) and a risk-adjusted mortality rate [28.7% (95% CI 23.3-34.1%)], whereas those in the 61-120 min group had the lowest mortality (20.2%) and risk-adjusted mortality rates [21.6% (95% CI 16.5-26.6%)]. Differences in mortality were noted only between the 0-60 min and 61-120 min groups.
   Conclusions: We could not find any association between earlier antibiotic administration and reduction in in-hospital mortality in patients with severe sepsis.
EM abetoshi111@gmail.com
RI Naito, Toshio/AAR-5071-2021; Yamakawa, Kazuma/AAD-3436-2022; Rhodes,
   Andrew/G-4265-2011; TSUJITA, YASUYUKI/ADV-5260-2022; Abe,
   Toshikazu/ABH-1639-2021; Sasaki, Junichi/E-6992-2016; Okamoto,
   Kohji/AAF-5980-2020
OI Yamakawa, Kazuma/0000-0003-2999-4021; Rhodes,
   Andrew/0000-0002-8737-574X; TSUJITA, YASUYUKI/0000-0003-1981-2028;
   Sasaki, Junichi/0000-0002-5190-8524; Okamoto, Kohji/0000-0002-9170-717X;
   Ikeda, Hiroto/0000-0002-5803-5906; Komori, Akira/0000-0001-8548-3707;
   Naito, Toshio/0000-0003-1646-9930
FU Japanese Association for Acute Medicine [2014-01]
FX This study was supported by the Japanese Association for Acute Medicine
   (2014-01).
CR Abe T, 2019, CRIT CARE, V23, DOI 10.1186/s13054-019-2475-9
   Abe T, 2019, J INTENSIVE CARE, V7, DOI 10.1186/s40560-019-0383-3
   Abe T, 2018, CRIT CARE, V22, DOI 10.1186/s13054-018-2186-7
   Alam N, 2018, LANCET RESP MED, V6, P40, DOI 10.1016/S2213-2600(17)30469-1
   Andrews B, 2017, JAMA-J AM MED ASSOC, V318, P1233, DOI 10.1001/jama.2017.10913
   [Anonymous], 2014, NEW ENGL J MED, DOI DOI 10.1056/NEJMoa1401602
   Barochia AV, 2010, CRIT CARE MED, V38, P668, DOI 10.1097/CCM.0b013e3181cb0ddf
   Deis AS, 2018, CHEST, V153, P39, DOI 10.1016/j.chest.2017.09.031
   Dellinger RP, 2008, CRIT CARE MED, V36, P296, DOI 10.1097/01.CCM.0000298158.12101.41
   Dellinger RP, 2004, CRIT CARE MED, V32, P858, DOI 10.1097/01.CCM.0000117317.18092.E4
   Evans IVR, 2018, JAMA-J AM MED ASSOC, V320, P358, DOI 10.1001/jama.2018.9071
   Faine BA, 2015, CRIT CARE MED, V43, P2589, DOI 10.1097/CCM.0000000000001301
   Ferrer R, 2014, CRIT CARE MED, V42, P1749, DOI 10.1097/CCM.0000000000000330
   Filbin MR, 2018, CRIT CARE MED, V46, P1592, DOI 10.1097/CCM.0000000000003260
   Fujishima S, 2014, J INFECT CHEMOTHER, V20, P115, DOI 10.1016/j.jiac.2013.09.003
   Hranjec T, 2012, LANCET INFECT DIS, V12, P774, DOI 10.1016/S1473-3099(12)70151-2
   Klompas M, 2018, JAMA-J AM MED ASSOC, V320, P1433, DOI 10.1001/jama.2018.12179
   Levy MM, 2018, CRIT CARE MED, V46, P997, DOI 10.1097/CCM.0000000000003119
   Levy MM, 2003, CRIT CARE MED, V31, P1250, DOI 10.1097/01.CCM.0000050454.01978.3B
   Liu VX, 2017, AM J RESP CRIT CARE, V196, P856, DOI 10.1164/rccm.201609-1848OC
   Peake SL, 2014, NEW ENGL J MED, V371, P1496, DOI 10.1056/NEJMoa1404380
   Peltan ID, 2019, CHEST, V155, P938, DOI 10.1016/j.chest.2019.02.008
   Rhodes A, 2017, INTENS CARE MED, V43, P304, DOI 10.1007/s00134-017-4683-6
   Seymour CW, 2017, NEW ENGL J MED, V376, P2235, DOI 10.1056/NEJMoa1703058
   Spiegel R, 2019, ANN EMERG MED, V73, P356, DOI 10.1016/j.annemergmed.2018.06.046
   Sterling SA, 2015, CRIT CARE MED, V43, P1907, DOI 10.1097/CCM.0000000000001142
   Webb BJ, 2019, EUR RESPIR J, V54, DOI 10.1183/13993003.00057-2019
NR 27
TC 21
Z9 22
U1 1
U2 7
PU BMC
PI LONDON
PA CAMPUS, 4 CRINAN ST, LONDON N1 9XW, ENGLAND
SN 1364-8535
EI 1466-609X
J9 CRIT CARE
JI Crit. Care
PD NOV 19
PY 2019
VL 23
IS 1
AR 360
DI 10.1186/s13054-019-2644-x
PG 11
WC Critical Care Medicine
WE Science Citation Index Expanded (SCI-EXPANDED)
SC General & Internal Medicine
GA JW8FM
UT WOS:000503283000001
PM 31744549
OA Green Published, Green Accepted, gold
DA 2023-05-13
ER

PT J
AU Delcoigne, B
   Ljung, L
   Provan, SA
   Glintborg, B
   Hetland, ML
   Gron, KL
   Peltomaa, R
   Relas, H
   Turesson, C
   Gudbjornsson, B
   Michelsen, B
   Askling, J
AF Delcoigne, Benedicte
   Ljung, Lotta
   Provan, Sella A.
   Glintborg, Bente
   Hetland, Merete Lund
   Gron, Kathrine Lederballe
   Peltomaa, Ritva
   Relas, Heikki
   Turesson, Carl
   Gudbjornsson, Bjorn
   Michelsen, Brigitte
   Askling, Johan
TI Short-term, intermediate-term and long-term risks of acute coronary
   syndrome in cohorts of patients with RA starting biologic DMARDs:
   results from four Nordic countries
SO ANNALS OF THE RHEUMATIC DISEASES
LA English
DT Article
DE rheumatoid arthritis; tumor necrosis factor inhibitors; cardiovascular
   diseases; biological therapy
ID NECROSIS-FACTOR INHIBITORS; RHEUMATOID-ARTHRITIS; CARDIOVASCULAR EVENTS;
   REGISTER; MORTALITY; DISEASE; AGENTS
AB Objectives To compare the 1-year, 2-year and 5-year incidences of acute coronary syndrome (ACS) in patients with rheumatoid arthritis (RA) starting any of the biologic disease-modifying antirheumatic drugs (bDMARDs) currently available in clinical practice and to anchor these results with a general population comparator. Methods Observational cohort study, with patients from Denmark, Finland, Norway and Sweden starting a bDMARD during 2008-2017. Time to first ACS was identified through register linkages. We calculated the 1-year, 2-year and 5-year incidence rates (IR) (on drug and ever since treatment start) and used Cox regression (HRs) to compare ACS incidences across treatments taking ACS risk factors into account. Analyses were further performed separately in subgroups defined by age, number of previous bDMARDs and history of cardiovascular disease. We also compared ACS incidences to an individually matched general population cohort. Results 24 083 patients (75% women, mean age 56 years) contributing 40 850 treatment courses were included. During the maximum (5 years) follow-up (141 257 person-years (pyrs)), 780 ACS events occurred (crude IR 5.5 per 1000 pyrs). Overall, the incidence of ACS in RA was 80% higher than that in the general population. For all bDMARDs and follow-up definitions, HRs were close to 1 (etanercept as reference) with the exception of the 5-year risk window, where signals for abatacept, infliximab and rituximab were noted. Conclusion The rate of ACS among patients with RA initiating bDMARDs remains elevated compared with the general population. As used in routine care, the short-term, intermediate-term and longer-term risks of ACS vary little across individual bDMARDs.
C1 [Delcoigne, Benedicte; Ljung, Lotta; Askling, Johan] Karolinska Inst, Dept Med Solna, Stockholm, Sweden.
   [Ljung, Lotta] Umea Univ, Dept Publ Hlth & Clin Med Rheumatol, Umea, Sweden.
   [Provan, Sella A.; Michelsen, Brigitte] Diakonhjemmet Hosp, Rheumatol, Oslo, Norway.
   [Glintborg, Bente; Hetland, Merete Lund] Copenhagen Univ Hosp, DANBIO Registry, Glostrup, Denmark.
   [Glintborg, Bente; Hetland, Merete Lund; Gron, Kathrine Lederballe] Copenhagen Univ Hosp, Ctr Rheumatol & Spine Dis, Glostrup, Denmark.
   [Glintborg, Bente; Hetland, Merete Lund] Univ Copenhagen, Fac Hlth & Med Sci, Dept Clin Med, Copenhagen, Denmark.
   [Peltomaa, Ritva; Relas, Heikki] Helsinki Univ Cent Hosp, Dept Med, Div Rheumatol, Helsinki, Finland.
   [Peltomaa, Ritva; Relas, Heikki] Univ Helsinki, Helsinki, Finland.
   [Turesson, Carl] Skane Univ Hosp, Dept Rheumatol, Lund, Skane, Sweden.
   [Gudbjornsson, Bjorn] Univ Hosp Iceland, Fac Med, Reykjavik, Iceland.
   [Gudbjornsson, Bjorn] Ctr Rheumatol Res, Dept Rheumatol, Reykjavik, Iceland.
   [Michelsen, Brigitte] Hosp Southern Norway Trust, Dept Med, Kristiansand, Norway.
C3 Karolinska Institutet; Umea University; Diakonhjemmet Hospital;
   University of Copenhagen; University of Copenhagen; University of
   Copenhagen; University of Helsinki; Helsinki University Central
   Hospital; University of Helsinki; Lund University; Skane University
   Hospital; Landspitali National University Hospital; University of
   Iceland
RP Delcoigne, B (通讯作者)，Karolinska Inst, Dept Med, Stockholm, Stockholm Count, Sweden.
EM benedicte.delcoigne@ki.se; johan.askling@ki.se
RI Turesson, Carl/HII-9728-2022; Hetland, Merete L/AAE-5297-2019
OI Hetland, Merete L/0000-0003-4229-6818; Delcoigne,
   Benedicte/0000-0002-2716-5679; Glintborg, Bente/0000-0002-8931-8482;
   Relas, Heikki/0000-0001-8065-3930; Gron, Kathrine L./0000-0001-9759-8181
FU NordForsk; Foundation for Research in Rheumatology (Foreum), Vinnova;
   Swedish Research Council; Swedish Heart Lung Foundation; Swedish Cancer
   Society; Region Stockholm-Karolinska Institutet (ALF)
FX This work was supported by NordForsk and the Foundation for Research in
   Rheumatology (Foreum), Vinnova. The research infrastructure was
   supported by funds from the Swedish Research Council, the Swedish Heart
   Lung Foundation, the Swedish Cancer Society and Region
   Stockholm-Karolinska Institutet (ALF).
CR Aaltonen KJ, 2017, RHEUMATOLOGY, V56, P725, DOI 10.1093/rheumatology/kew467
   Agca R, 2017, ANN RHEUM DIS, V76, P17, DOI 10.1136/annrheumdis-2016-209775
   Atzeni F, 2021, NAT REV RHEUMATOL, V17, P306, DOI 10.1038/s41584-021-00616-z
   Atzeni F, 2021, NAT REV RHEUMATOL, V17, P270, DOI 10.1038/s41584-021-00593-3
   Baniaamam M, 2020, J CLIN MED, V9, DOI 10.3390/jcm9103145
   Chatzidionysiou K, 2018, RMD OPEN, V4, DOI 10.1136/rmdopen-2018-000655
   Chen JM, 2021, CELLS-BASEL, V10, DOI 10.3390/cells10040881
   Crowson CS, 2018, ANN RHEUM DIS, V77, P48, DOI 10.1136/annrheumdis-2017-211735
   Eriksson JK, 2014, CLIN EXP RHEUMATOL, V32, pS147
   FDA, FDA REQ WARN INCR RI
   FDA, IN SAF TRIAL RES FIN
   Ferguson LD, 2021, MED CLIN N AM, V105, P247, DOI 10.1016/j.mcna.2020.09.010
   Geovanini GR, 2018, CLIN SCI, V132, P1243, DOI 10.1042/CS20180306
   Giles JT, 2020, ARTHRITIS RHEUMATOL, V72, P31, DOI 10.1002/art.41095
   Greenberg JD, 2012, NAT REV RHEUMATOL, V8, P13, DOI 10.1038/nrrheum.2011.168
   Holmqvist M, 2018, ANN RHEUM DIS, V77, P85, DOI 10.1136/annrheumdis-2017-212131
   Holmqvist M, 2017, ANN RHEUM DIS, V76, P1642, DOI 10.1136/annrheumdis-2016-211066
   Hsieh MJ, 2020, CAN J CARDIOL, V36, P1739, DOI 10.1016/j.cjca.2020.01.003
   Hsu CY, 2021, J AM HEART ASSOC, V10, DOI 10.1161/JAHA.120.018290
   Ibfelt EH, 2016, CLIN EPIDEMIOL, V8, P737, DOI 10.2147/CLEP.S99490
   Innala L, 2011, ARTHRITIS RES THER, V13, DOI 10.1186/ar3442
   Karpouzas GA, 2021, EXPERT REV CLIN IMMU, V17, P355, DOI 10.1080/1744666X.2021.1899809
   Khalid U, 2018, J AM HEART ASSOC, V7, DOI 10.1161/JAHA.117.007227
   Kim GH, 2021, ARTHRITIS RES THER, V23, DOI 10.1186/s13075-021-02629-1
   Kim SC, 2018, SEMIN ARTHRITIS RHEU, V48, P399, DOI 10.1016/j.semarthrit.2018.03.012
   Kim SC, 2017, ARTHRITIS RHEUMATOL, V69, P1154, DOI 10.1002/art.40084
   Kvien TK, 2005, CLIN EXP RHEUMATOL, V23, pS188
   Ljung L, 2016, ANN RHEUM DIS, V75, P2087, DOI 10.1136/annrheumdis-2015-208995
   Ljung L, 2014, ARTHRITIS RES THER, V16, DOI 10.1186/ar4584
   Logstrup BB, 2018, EUR J CLIN INVEST, V48, DOI 10.1111/eci.12915
   Low ASL, 2017, ANN RHEUM DIS, V76, DOI 10.1136/annrheumdis-2016-209784
   Meissner Y, 2016, ARTHRITIS RES THER, V18, DOI 10.1186/s13075-016-1077-z
   Myasoedova E, 2016, ANN RHEUM DIS, V75, P560, DOI 10.1136/annrheumdis-2014-206411
   Ozen G, 2023, ARTHRIT CARE RES, V75, P597, DOI 10.1002/acr.24866
   Pierini FS, 2021, RHEUMATOL THER, V8, P803, DOI 10.1007/s40744-021-00304-0
   Roelsgaard IK, 2020, RHEUMATOLOGY, V59, P1997, DOI 10.1093/rheumatology/kez557
   Roubille C, 2015, ANN RHEUM DIS, V74, P480, DOI 10.1136/annrheumdis-2014-206624
   Sepriano A, 2020, ANN RHEUM DIS, V79, P760, DOI 10.1136/annrheumdis-2019-216653
   Singh S, 2020, ARTHRIT CARE RES, V72, P561, DOI 10.1002/acr.23875
   Solomon DH, 2013, AM J MED, V126, DOI 10.1016/j.amjmed.2013.02.016
   Venetsanopoulou AI, 2020, RHEUMATOL INT, V40, P1181, DOI 10.1007/s00296-020-04616-2
   Wallberg-Jonsson S, 1999, J RHEUMATOL, V26, P2562
   Weber B, 2021, ARTHRITIS RHEUMATOL, V73, P970, DOI 10.1002/art.41613
   Xie FL, 2021, J RHEUMATOL, V48, P804, DOI 10.3899/jrheum.191326
   Xie FL, 2019, ARTHRIT CARE RES, V71, P1004, DOI 10.1002/acr.23737
   Yazdani K, 2021, SEMIN ARTHRITIS RHEU, V51, P442, DOI 10.1016/j.semarthrit.2021.03.003
   Ytterberg SR, 2022, NEW ENGL J MED, V386, P316, DOI 10.1056/NEJMoa2109927
NR 47
TC 2
Z9 2
U1 1
U2 2
PU BMJ PUBLISHING GROUP
PI LONDON
PA BRITISH MED ASSOC HOUSE, TAVISTOCK SQUARE, LONDON WC1H 9JR, ENGLAND
SN 0003-4967
EI 1468-2060
J9 ANN RHEUM DIS
JI Ann. Rheum. Dis.
PD JUN
PY 2022
VL 81
IS 6
BP 789
EP 797
DI 10.1136/annrheumdis-2021-221996
EA MAR 2022
PG 9
WC Rheumatology
WE Science Citation Index Expanded (SCI-EXPANDED)
SC Rheumatology
GA 1L7LC
UT WOS:000772449500001
PM 35318218
OA Green Published, hybrid
DA 2023-05-13
ER

PT J
AU Almalki, ZS
   Guo, JJF
   Alahmari, A
   Alotaibi, N
   Thaibah, H
AF Almalki, Ziyad S.
   Guo, Jeff Jianfei
   Alahmari, Abdullah
   Alotaibi, Nawaf
   Thaibah, Hilal
TI Cost-Effectiveness of Simvastatin Plus Ezetimibe for Cardiovascular
   Prevention in Patients With a History of Acute Coronary Syndrome:
   Analysis of Results of the IMPROVE-IT Trial
SO HEART LUNG AND CIRCULATION
LA English
DT Article
DE Simvastatin; Ezetimibe; Acute coronary syndrome; Cost-effectiveness
   analysis
ID INTIMA-MEDIA THICKNESS; ADJUSTED LIFE-YEAR; STATIN MONOTHERAPY; PRIMARY
   HYPERCHOLESTEROLEMIA; COMBINATION THERAPY; UNSTABLE ANGINA; COLESTIPOL;
   EFFICACY; DISEASE; HEALTH
AB Background Simvastatin plus ezetimibe reduced the risk of cardiovascular events in the IMProved Reduction of Outcomes: Vytorin Efficacy International (IMPROVE-IT) study. The aim of this study is to investigate the cost-effectiveness of adding ezetimibe to simvastatin treatment for patients with ACS based on the recently completed IMPROVE-IT trial.
   Methods We constructed a Markov state-transition model to evaluate the costs, quality-adjusted life-years (QALYs), and incremental cost-effectiveness (ICER) associated with co-therapy compared with simvastatin alone from a health care perspective. We ran separate base-case analyses assuming a trial-length and longer term follow-up. One-way sensitivity analyses were used to explore uncertainty in model parameters.
   Results In the trial-length model, the ICERs compared with simvastatin alone were $114,400 per QALY for the combination therapy. In 5- and 10-year time horizons, the ICERs remained above the cost-effectiveness threshold of $50,000 per QALY. In the lifetime horizon model, The ICER was $45,046 per QALY for combination treatment compared with simvastatin alone. The combination therapy is cost-effective at an 80% decrease in the current branded simvastatin and ezetimibe cost. Probabilistic sensitivity analysis suggested simvastatin and ezetimibe co-therapy would be a cost-effective alternative to simvastatin monotherapy 60.7% of the time.
   Conclusions In our trial-length, 5-year, and 10-year models, the co-therapy was not a cost-effective alternative; however, as follow-up was extended to lifetime, the co-therapy became a cost-effective treatment compared with the simvastatin monotherapy in patients with histories of ACS.
C1 [Almalki, Ziyad S.] Prince Sattam Bin Abdulaziz Univ, Coll Pharm, Dept Clin Pharm, Riyadh, Saudi Arabia.
   [Guo, Jeff Jianfei; Alahmari, Abdullah; Thaibah, Hilal] Univ Cincinnati, Acad Hlth Ctr, James L Winkle Coll Pharm, Cincinnati, OH USA.
   [Alotaibi, Nawaf] Northern Borders Univ, Coll Pharm, Ar Ar, Northern Border, Saudi Arabia.
C3 Prince Sattam Bin Abdulaziz University; University System of Ohio;
   University of Cincinnati; Northern Borders University
RP Almalki, ZS (通讯作者)，Prince Sattam Bin Abdulaziz Univ, Coll Pharm, Clin Pharm, Riyadh, Saudi Arabia.
EM z.almalki@psau.cdu.sa
RI Almalki, Ziyad/O-5553-2015; Alahmari, Abdullah K/AGH-4431-2022
OI Almalki, Ziyad/0000-0003-1618-4142; Alahmari, Abdullah
   K/0000-0002-1047-6913
CR Agency for Healthcare Research and Quality, 2009, HCUPNET TOOL ID TRAC
   Aldridge MA, 2001, ANN PHARMACOTHER, V35, P898, DOI 10.1345/aph.10263
   Altmann SW, 2004, SCIENCE, V303, P1201, DOI 10.1126/science.1093131
   [Anonymous], 2006, INCIDENCE EC BURDEN
   Ara R, 2008, CLIN THER, V30, P1508, DOI 10.1016/j.clinthera.2008.08.002
   Ballantyne CM, 2003, CIRCULATION, V107, P2409, DOI 10.1161/01.CIR.0000068312.21969.C8
   Bissonnette S, 2006, CAN J CARDIOL, V22, P1035, DOI 10.1016/S0828-282X(06)70319-1
   BLANKENHORN DH, 1993, CIRCULATION, V88, P20, DOI 10.1161/01.CIR.88.1.20
   Braithwaite RS, 2008, MED CARE, V46, P349, DOI 10.1097/MLR.0b013e31815c31a7
   Briggs AH, 2002, ANNU REV PUBL HEALTH, V23, P377, DOI 10.1146/annurev.publhealth.23.100901.140534
   Cannon CP, 2015, NEW ENGL J MED, V372, P2387, DOI 10.1056/NEJMoa1410489
   Cannon CP, 1997, J AM COLL CARDIOL, V30, P133, DOI 10.1016/S0735-1097(97)00160-5
   Caro JJ, 2012, MED DECIS MAKING, V32, P667, DOI 10.1177/0272989X12454577
   Centers for Disease Control and Prevention National Center for Health Statistics, 2012, 2012 NAT AMB MED CAR
   Davidson MH, 2002, J AM COLL CARDIOL, V40, P2125, DOI 10.1016/S0735-1097(02)02610-4
   Davies EW, 2015, HEALTH QUAL LIFE OUT, V13, DOI 10.1186/s12955-015-0266-9
   FINKLER SA, 1982, ANN INTERN MED, V96, P102, DOI 10.7326/0003-4819-96-1-102
   Gagne C, 2002, AM J CARDIOL, V90, P1084, DOI 10.1016/S0002-9149(02)02774-1
   Ginsberg HN, 2010, NEW ENGL J MED, V362, P1563, DOI 10.1056/NEJMoa1001282
   Go AS, 2014, CIRCULATION, V129, pE28, DOI 10.1161/01.cir.0000441139.02102.80
   Grech ED, 2003, BRIT MED J, V326, P1259, DOI 10.1136/bmj.326.7401.1259
   Gudzune KA, 2014, ANN INTERN MED, V160, P468, DOI 10.7326/M13-2526
   Heidenreich PA, 2011, CIRCULATION, V123, P933, DOI 10.1161/CIR.0b013e31820a55f5
   Hirth RA, 2000, MED DECIS MAKING, V20, P332, DOI 10.1177/0272989X0002000310
   HUNNINGHAKE DB, 1981, METABOLISM, V30, P610, DOI 10.1016/0026-0495(81)90141-4
   INSULL W, 1995, ATHEROSCLEROSIS, V112, P223, DOI 10.1016/0021-9150(94)05418-I
   Insull W, 2006, SOUTH MED J, V99, P257, DOI 10.1097/01.smj.0000208120.73327.db
   KALISH SC, 1995, J GEN INTERN MED, V10, P321, DOI 10.1007/BF02599951
   Kamel H, 2012, STROKE, V43, P881, DOI 10.1161/STROKEAHA.111.641027
   King DR, 2002, CROAT MED J, V43, P462
   Knopp RH, 1998, METABOLISM, V47, P1097, DOI 10.1016/S0026-0495(98)90284-0
   Kolansky Daniel M, 2009, Am J Manag Care, V15, pS36
   LAUPACIS A, 1992, CAN MED ASSOC J, V146, P473
   Lloyd-Jones DM, 2016, J AM COLL CARDIOL, V2016
   Lorenz MW, 2007, CIRCULATION, V115, P459, DOI 10.1161/CIRCULATIONAHA.106.628875
   MILLER DK, 1994, MED DECIS MAKING, V14, P52, DOI 10.1177/0272989X9401400107
   National Center for Health Statistics, 2011, US LIF TABL
   National Institutes of Health, 2002, 025215 NIH
   Reckless J, 2010, VALUE HEALTH, V13, P726, DOI 10.1111/j.1524-4733.2010.00742.x
   Russell LB, 1996, JAMA-J AM MED ASSOC, V276, P1172, DOI 10.1001/jama.276.14.1172
   Shah SV, 2011, CIRCULATION, V123, P2562, DOI 10.1161/CIRCULATIONAHA.110.985655
   Staels B, 1998, CIRCULATION, V98, P2088, DOI 10.1161/01.CIR.98.19.2088
   Steg PG, 2008, CIRCULATION, V118, P1163, DOI 10.1161/CIRCULATIONAHA.108.789685
   Stone NJ, 2014, CIRCULATION, V129, pS1, DOI 10.1161/01.cir.0000437738.63853.7a
   Thongtang N, 2012, ATHEROSCLEROSIS, V225, P388, DOI 10.1016/j.atherosclerosis.2012.09.001
   Trogdon JG, 2007, HEALTH PROMOT PRACT, V8, P234, DOI 10.1177/1524839907303794
   Turpie AGG, 2006, AM J MANAG CARE, V12, pS430
   van Nooten F, 2011, NETH HEART J, V19, P61, DOI 10.1007/s12471-010-0061-5
   VECCHIO TJ, 1982, ARCH INTERN MED, V142, P721, DOI 10.1001/archinte.142.4.721
   Weinstein MC, 1996, JAMA-J AM MED ASSOC, V276, P1253, DOI 10.1001/jama.276.15.1253
   Weinstein MC., 1995, VALUING HLTH CARE CO
   Wierzbicki AS, 2003, CURR MED RES OPIN, V19, P155, DOI 10.1185/030079903125001668
NR 52
TC 12
Z9 12
U1 0
U2 6
PU ELSEVIER SCIENCE INC
PI NEW YORK
PA STE 800, 230 PARK AVE, NEW YORK, NY 10169 USA
SN 1443-9506
EI 1444-2892
J9 HEART LUNG CIRC
JI Heart Lung Circ.
PD JUN
PY 2018
VL 27
IS 6
BP 656
EP 665
DI 10.1016/j.hlc.2017.05.139
PG 10
WC Cardiac & Cardiovascular Systems
WE Science Citation Index Expanded (SCI-EXPANDED)
SC Cardiovascular System & Cardiology
GA GG1HS
UT WOS:000432438600010
PM 28716519
DA 2023-05-13
ER

PT J
AU Ruiz-Bustillo, S
   Badosa, N
   Cabrera-Aguilera, I
   Ivern, C
   Llagostera, M
   Mojon, D
   Vicente, M
   Ribas, N
   Recasens, L
   Marti-Almor, J
   Cladellas, M
   Farre, N
AF Ruiz-Bustillo, Sonia
   Badosa, Neus
   Cabrera-Aguilera, Ignacio
   Ivern, Consol
   Llagostera, Marc
   Mojon, Diana
   Vicente, Miren
   Ribas, Nuria
   Recasens, Lluis
   Marti-Almor, Julio
   Cladellas, Merce
   Farre, Nuria
TI An intensive, structured, mobile devices-based healthcare intervention
   to optimize the lipid-lowering therapy improves lipid control after an
   acute coronary syndrome
SO FRONTIERS IN CARDIOVASCULAR MEDICINE
LA English
DT Article
DE ischemic heart disease; secondary prevention; cardiovascular risk
   factors; lipid-lowering therapy; mobile devices-based healthcare
ID CARDIOVASCULAR-DISEASE; SECONDARY PREVENTION; HEART-DISEASE; HIGH-RISK;
   MANAGEMENT; STATIN; DYSLIPIDEMIA; TRIAL
AB AimsDespite the evidence, lipid-lowering treatment (LLT) in secondary prevention remains insufficient, and a low percentage of patients achieve the recommended LDL cholesterol (LDLc) levels by the guidelines. We aimed to evaluate the efficacy of an intensive, mobile devices-based healthcare lipid-lowering intervention after hospital discharge in patients hospitalized for acute coronary syndrome (ACS). Methods and resultsAmbiespective register in which a mobile devices-based healthcare intervention including periodic follow-up, serial lipid level controls, and optimization of lipid-lowering therapy, if appropriate, was assessed in terms of serum lipid-level control at 12 weeks after discharge. A total of 497 patients, of which 462 (93%) correctly adhered to the optimization protocol, were included in the analysis. At the end of the optimization period, 327 (70.7%) patients had LDLc levels <= 70 mg/dL. 40% of patients in the LDLc <= 70 mg/dL group were upgraded to very-high intensity lipid-lowering ability therapy vs. 60.7% in the LDLc > 70 mg/dL group, p < 0.001. Overall, 38.5% of patients had at least a change in their LLT. Side effects were relatively infrequent (10.7%). At 1-year follow-up, LDLc levels were measured by the primary care physician in 342 (68.8%) of the whole cohort of 497 patients. In this group, 71.1% of patients had LDLc levels <= 70 mg/dL. ConclusionAn intensive, structured, mobile devices-based healthcare intervention after an ACS is associated with more than 70% of patients reaching the LDLc levels recommended by the clinical guidelines. In patients with LDLc measured at 1-year follow-up, 71.1% had LDLc levels <= 70 mg/dL.
C1 [Ruiz-Bustillo, Sonia; Badosa, Neus; Cabrera-Aguilera, Ignacio; Ivern, Consol; Ribas, Nuria; Recasens, Lluis; Marti-Almor, Julio; Cladellas, Merce; Farre, Nuria] IMIM Hosp del Mar Med Res Inst, Heart Dis Biomed Res Grp, Barcelona, Spain.
   [Ruiz-Bustillo, Sonia; Badosa, Neus; Ivern, Consol; Llagostera, Marc; Mojon, Diana; Vicente, Miren; Ribas, Nuria; Recasens, Lluis; Marti-Almor, Julio; Cladellas, Merce; Farre, Nuria] Hosp del Mar, Dept Cardiol, Cardiac Rehabil Unit, Barcelona, Spain.
   [Ruiz-Bustillo, Sonia; Marti-Almor, Julio; Cladellas, Merce; Farre, Nuria] Autonomous Univ Barcelona, Dept Med, Barcelona, Spain.
   [Ruiz-Bustillo, Sonia; Farre, Nuria] Pompeu Fabra Univ, Dept Med, Barcelona, Spain.
   [Cabrera-Aguilera, Ignacio] Univ Barcelona, Fac Med & Ciencies Salut, Unitat Biofis & Bioengn, Barcelona, Spain.
   [Cabrera-Aguilera, Ignacio] Univ Talca, Fac Hlth Sci, Sch Kinesiol, Dept Human Movement Sci, Talca, Chile.
C3 Institut Hospital del Mar d'Investigacions Mediques (IMIM); Hospital del
   Mar; Institut Hospital del Mar d'Investigacions Mediques (IMIM);
   Hospital del Mar; Autonomous University of Barcelona; Pompeu Fabra
   University; University of Barcelona; Universidad de Talca
RP Ruiz-Bustillo, S (通讯作者)，IMIM Hosp del Mar Med Res Inst, Heart Dis Biomed Res Grp, Barcelona, Spain.; Ruiz-Bustillo, S (通讯作者)，Hosp del Mar, Dept Cardiol, Cardiac Rehabil Unit, Barcelona, Spain.; Ruiz-Bustillo, S (通讯作者)，Autonomous Univ Barcelona, Dept Med, Barcelona, Spain.; Ruiz-Bustillo, S (通讯作者)，Pompeu Fabra Univ, Dept Med, Barcelona, Spain.
EM sruiz@psmar.cat
OI Ruiz Bustillo, Sonia/0000-0002-6074-914X; Julio, Marti
   Almor/0000-0001-9927-1190; Llagostera Martin, Marc/0000-0002-6211-7453;
   Cladellas, Merce/0000-0001-8537-6012
CR Agencia Espanola de Medicamentos y Productos Sanitarios, 2020, INF POS TER EV HIP F
   Akbari M, 2019, DIABETES METAB SYND, V13, P1949, DOI 10.1016/j.dsx.2019.04.011
   Akter S, 2010, Yearb Med Inform, P94
   Cannon CP, 2021, JAMA CARDIOL, V6, P1060, DOI 10.1001/jamacardio.2021.1810
   Cannon CP, 2004, NEW ENGL J MED, V350, P1495, DOI 10.1056/NEJMoa040583
   Collins R, 2016, LANCET, V388, P2532, DOI 10.1016/S0140-6736(16)31357-5
   De Backer G, 2019, ATHEROSCLEROSIS, V285, P135, DOI 10.1016/j.atherosclerosis.2019.03.014
   Elamin AFM, 2019, POSTGRAD MED J, V95, P61, DOI 10.1136/postgradmedj-2018-136171
   Escobar C, 2020, REV ESP CARDIOL, V73, P161, DOI 10.1016/j.rec.2019.08.012
   Fitzsimons D, 2020, EUR J CARDIOVASC NUR, V19, P201, DOI 10.1177/1474515119877999
   Furtado RHM, 2020, CARDIOL THER, V9, P59, DOI 10.1007/s40119-020-00163-w
   Howard JP, 2021, J AM COLL CARDIOL, V78, P1210, DOI 10.1016/j.jacc.2021.07.022
   Jakobsson S, 2015, BMC CARDIOVASC DISOR, V15, DOI 10.1186/s12872-015-0115-0
   Lazaro P, 2010, REV ESP CARDIOL, V63, P1428, DOI 10.1016/S0300-8932(10)70269-4
   Leskela RL, 2020, ATHEROSCLEROSIS, V296, P4, DOI 10.1016/j.atherosclerosis.2020.01.018
   Mach F, 2019, ATHEROSCLEROSIS, V290, P140, DOI [10.1016/j.atherosclerosis.2019.08.014, 10.1093/eurheartj/ehz455]
   Masana L, 2015, ATHEROSCLEROSIS, V240, P161, DOI 10.1016/j.atherosclerosis.2015.03.002
   Navar AM, 2017, AM HEART J, V193, P84, DOI 10.1016/j.ahj.2017.08.005
   Piepoli MF, 2016, EUR HEART J, V37, P2315, DOI 10.1093/eurheartj/ehw106
   Postmus I, 2014, NAT COMMUN, V5, DOI 10.1038/ncomms6068
   Ribas N, 2017, BMC CARDIOVASC DISOR, V17, DOI 10.1186/s12872-017-0493-6
   Ridker PM, 2016, EUR HEART J, V37, P1373, DOI 10.1093/eurheartj/ehw046
   Ruiz-Bustillo S, 2019, EUR J CARDIOVASC NUR, V18, P366, DOI 10.1177/1474515119831511
   Sabatine MS, 2017, NEW ENGL J MED, V376, P1713, DOI [10.1056/NEJMoa1615664, 10.4997/JRCPE.2017.212]
   Schiele F, 2018, EUR HEART J-ACUTE CA, V7, P532, DOI 10.1177/2048872616679791
   Schwartz GG, 2018, NEW ENGL J MED, V379, P2097, DOI 10.1056/NEJMoa1801174
   Visseren FLJ, 2022, EUR J PREV CARDIOL, V29, P5, DOI [10.1093/eurjpc/zwab154, 10.1093/eurheartj/ehab484]
   Vrablik M, 2021, ATHEROSCLEROSIS, V334, P66, DOI 10.1016/j.atherosclerosis.2021.08.035
   Wood DA, 2008, LANCET, V371, P1999, DOI 10.1016/S0140-6736(08)60868-5
NR 29
TC 0
Z9 0
U1 0
U2 0
PU FRONTIERS MEDIA SA
PI LAUSANNE
PA AVENUE DU TRIBUNAL FEDERAL 34, LAUSANNE, CH-1015, SWITZERLAND
SN 2297-055X
J9 FRONT CARDIOVASC MED
JI Front. Cardiovasc. Med.
PD JUL 26
PY 2022
VL 9
AR 916031
DI 10.3389/fcvm.2022.916031
PG 8
WC Cardiac & Cardiovascular Systems
WE Science Citation Index Expanded (SCI-EXPANDED)
SC Cardiovascular System & Cardiology
GA 6P4UZ
UT WOS:000890926700001
PM 35958430
OA Green Published, gold
DA 2023-05-13
ER

PT J
AU Asher, E
   Frydman, S
   Katz, M
   Regev, E
   Sabbag, A
   Mazin, I
   Abu-Much, A
   Kukuy, A
   Mazo, A
   Erez, A
   Berkovitch, A
   Narodistky, M
   Barbash, I
   Segev, A
   Beigel, R
   Matetzky, S
AF Asher, Elad
   Frydman, Shir
   Katz, Moshe
   Regev, Ehud
   Sabbag, Avi
   Mazin, Israel
   Abu-Much, Arsalan
   Kukuy, Andrew
   Mazo, Anna
   Erez, Aharon
   Berkovitch, Anat
   Narodistky, Michael
   Barbash, Israel
   Segev, Amit
   Beigel, Roy
   Matetzky, Shlomi
TI Chewing versus Swallowing Ticagrelor to Accelerate Platelet Inhibition
   in Acute Coronary Syndrome - the CHEERS study For The PLATIS (Platelets
   and Thrombosis in Sheba) Study Group
SO THROMBOSIS AND HAEMOSTASIS
LA English
DT Article
DE Chewing ticagrelor; acute coronary syndromes; inhibition of platelet
   aggregation
ID ELEVATION MYOCARDIAL-INFARCTION; CLINICAL PHARMACOKINETICS;
   DOUBLE-BLIND; CLOPIDOGREL; PRASUGREL; REACTIVITY; INTERVENTION;
   AGGREGATION; MANAGEMENT; ASPIRIN
AB It was the study objective to evaluate whether chewing a 180 mg loading dose of ticagrelor versus an equal dose of traditional oral administration, enhances inhibition of platelet aggregation 1 hour (h) after administering a ticagrelor loading dose in non-ST elevation myocardial infarction (NSTEMI) patients. Dual anti-platelet therapy represents standard care for treating NSTEMI patients. Ticagrelor is a direct acting P2Y12 inhibitor and, unlike clopidogrel and prasugrel, does not require metabolic activation. Fifty NSTEMI patients were randomised to receive either a chewing loading dose of 180 mg ticagrelor or an equal standard oral dose of ticagrelor. Platelet reactivity was evaluated by VerifyNow at baseline, 1 and 4 h post-loading dose. Results are reported in P2Y12 reaction units. Patients then continued to receive standard 90 mg oral ticagrelor twice daily. Baseline characteristics did not differ between the two groups. P2Y12 reaction units in the chewing group compared with the standard group at 0, 1 and 4 h after ticagrelor loading dose were: 245 vs 239 (p=0.59), 45 vs 130 (p=0.001) and 39 vs 60 (p=0.12), respectively, corresponding to a relative inhibition of platelet aggregation of 83 % vs only 47% at 1 h (p< 0.001), and 84% vs 77% (p=0.59) at 4 h. Major adverse cardiac and cardiovascular events at 30 days were low (2 %), occurring in only one patient in the standard group. In conclusion, chewing a 180 mg ticagrelor loading dose is feasible and facilitates both faster and improved early inhibition of platelet aggregation in NSTEMI patients, compared with a standard oral-loading dose.
C1 [Asher, Elad; Frydman, Shir; Katz, Moshe; Regev, Ehud; Sabbag, Avi; Mazin, Israel; Abu-Much, Arsalan; Kukuy, Andrew; Mazo, Anna; Erez, Aharon; Berkovitch, Anat; Narodistky, Michael; Barbash, Israel; Segev, Amit; Beigel, Roy; Matetzky, Shlomi] Sheba Med Ctr Tel Hashomer, Leviev Heart Ctr, IL-5265601 Ramat Gan, Israel.
RP Asher, E (通讯作者)，Sheba Med Ctr Tel Hashomer, Leviev Heart Ctr, IL-5265601 Ramat Gan, Israel.
EM el.asher@gmail.com
RI Sabbag, Avi/AAA-1532-2021; Asher, Elad/I-3544-2019
OI Asher, Elad/0000-0003-3381-605X; sabbag, avi/0000-0003-4295-6679; SEgev,
   Amit/0000-0002-2290-0400
CR Alexopoulos D, 2014, AM J CARDIOL, V113, P2064, DOI 10.1016/j.amjcard.2014.03.053
   Alexopoulos D, 2012, CIRC-CARDIOVASC INTE, V5, P797, DOI 10.1161/CIRCINTERVENTIONS.112.972323
   Altman R, 1999, CLIN APPL THROMB-HEM, V5, P243, DOI 10.1177/107602969900500407
   Anderson JL, 2013, J AM COLL CARDIOL, V61, pE179, DOI 10.1016/j.jacc.2013.01.014
   [Anonymous], 1988, LANCET, V2, P349
   Bartlett JA, 2012, AAPS PHARMSCITECH, V13, P1110, DOI 10.1208/s12249-012-9839-7
   Bhatt DL, 2013, NEW ENGL J MED, V368, P1303, DOI 10.1056/NEJMoa1300815
   Birkeland K, 2010, J BLOOD MED, V1, P197, DOI 10.2147/JBM.S9650
   Bonello L, 2015, THROMB HAEMOSTASIS, V114, P702, DOI 10.1160/TH15-02-0149
   Braunwald E, 2008, CLIN CARDIOL, V31, pI17, DOI 10.1002/clc.20363
   Butler K, 2010, BRIT J CLIN PHARMACO, V70, P65, DOI 10.1111/j.1365-2125.2010.03669.x
   Cadroy Y, 2000, CIRCULATION, V101, P2823, DOI 10.1161/01.CIR.101.24.2823
   Cho JR, 2015, JACC-CARDIOVASC INTE, V8, P1075, DOI 10.1016/j.jcin.2015.02.022
   Feldman M, 1999, AM J CARDIOL, V84, P404, DOI 10.1016/S0002-9149(99)00324-0
   Franchi F, 2015, JACC-CARDIOVASC INTE, V8, P1457, DOI 10.1016/j.jcin.2015.02.030
   Franchi F, 2015, NAT REV CARDIOL, V12, P30, DOI 10.1038/nrcardio.2014.156
   Golino P, 2013, J CARDIOVASC MED, V14, pS22, DOI 10.2459/JCM.0b013e328364bb18
   Gurbel PA, 2009, CIRCULATION, V120, P2577, DOI 10.1161/CIRCULATIONAHA.109.912550
   Hamm CW, 2011, EUR HEART J, V32, P2999, DOI 10.1093/eurheartj/ehr236
   Hobl EL, 2014, J AM COLL CARDIOL, V63, P630, DOI 10.1016/j.jacc.2013.10.068
   Husted SE, 2012, CLIN PHARMACOKINET, V51, P397, DOI 10.2165/11599830-000000000-00000
   Kubica J, 2016, EUR HEART J, V37, P245, DOI 10.1093/eurheartj/ehv547
   Mangiacapra F, 2010, JACC-CARDIOVASC INTE, V3, P35, DOI 10.1016/j.jcin.2009.10.024
   Mascelli MA, 2000, AM HEART J, V139, P696, DOI 10.1016/S0002-8703(00)90050-4
   Matetzky S, 2004, CIRCULATION, V109, P3171, DOI 10.1161/01.CIR.0000130846.46168.03
   Mathew ST, 2012, PHARM PHARM, V3, P481
   Michelson AD, 2009, EUR HEART J, V30, P1753, DOI 10.1093/eurheartj/ehp159
   Navarese EP, 2013, QJM-INT J MED, V106, P105, DOI 10.1093/qjmed/hcs187
   NOONAN PK, 1986, J PHARM SCI, V75, P241, DOI 10.1002/jps.2600750306
   O'Gara PT, 2013, J AM COLL CARDIOL, V61, pE78, DOI [10.1016/j.jacc.2012.11.019, 10.1161/01.cir.0000440804.93914.d8, 10.1161/CIR.0b013e3182742cf6]
   Parodi G, 2015, J AM COLL CARDIOL, V65, P511, DOI 10.1016/j.jacc.2014.08.056
   Parodi G, 2013, J AM COLL CARDIOL, V61, P1601, DOI 10.1016/j.jacc.2013.01.024
   Price MJ, 2011, CIRCULATION, V124, P1132, DOI 10.1161/CIRCULATIONAHA.111.029165
   Roffi M, 2016, EUR HEART J, V37, P267, DOI 10.1093/eurheartj/ehv320
   Rollini F, 2016, J AM COLL CARDIOL
   Shojaei A H, 1998, J Pharm Pharm Sci, V1, P15
   Siller-Matula JM, 2013, JACC-CARDIOVASC INTE, V6, P1111, DOI 10.1016/j.jcin.2013.06.011
   Steg PG, 2012, EUR HEART J, V33, P2569, DOI 10.1093/eurheartj/ehs215
   Steg PG, 2013, LANCET, V382, P1981, DOI 10.1016/S0140-6736(13)61615-3
   Storey RF, 2001, PLATELETS, V12, P443, DOI 10.1080/09537100120085450
   Tantry US, 2013, J AM COLL CARDIOL, V62, P2261, DOI 10.1016/j.jacc.2013.07.101
   Valgimigli M, 2012, JACC-CARDIOVASC INTE, V5, P268, DOI 10.1016/j.jcin.2012.01.006
   Wiviott SD, 2007, CIRCULATION, V116, P2923, DOI 10.1161/CIRCULATIONAHA.107.740324
   Zhang H, 2002, CLIN PHARMACOKINET, V41, P661, DOI 10.2165/00003088-200241090-00003
NR 44
TC 24
Z9 24
U1 0
U2 1
PU GEORG THIEME VERLAG KG
PI STUTTGART
PA RUDIGERSTR 14, D-70469 STUTTGART, GERMANY
SN 0340-6245
EI 2567-689X
J9 THROMB HAEMOSTASIS
JI Thromb. Haemost.
PD APR
PY 2017
VL 117
IS 4
BP 727
EP 733
DI 10.1160/TH16-09-0728
PG 7
WC Hematology; Peripheral Vascular Disease
WE Science Citation Index Expanded (SCI-EXPANDED)
SC Hematology; Cardiovascular System & Cardiology
GA ER5YJ
UT WOS:000398880400011
PM 28150850
DA 2023-05-13
ER

PT J
AU Valentino, M
   Al Danaf, J
   Panakos, A
   Ragupathi, L
   Duffy, D
   Whellan, D
AF Valentino, Michael
   Al Danaf, Jad
   Panakos, Andrew
   Ragupathi, Loheetha
   Duffy, Danielle
   Whellan, David
TI Impact of the 2013 American College of Cardiology/American Heart
   Association cholesterol guidelines on the prescription of high-intensity
   statins in patients hospitalized for acute coronary syndrome or stroke
SO AMERICAN HEART JOURNAL
LA English
DT Article
ID THERAPEUTIC INERTIA; BLOOD-PRESSURE; PRIMARY-CARE; ATORVASTATIN;
   METAANALYSIS
AB Background The 2013 American College of Cardiology/American Heart Association cholesterol management guidelines represented a paradigm shift from the National Cholesterol Education Program Adult Treatment Panel III guidelines, replacing low-density lipoprotein cholesterol targets with a risk assessment model to guide statin therapy. Our objectives are to compare provider prescription of high-intensity statin therapy in patients hospitalized with acute coronary syndrome (ACS) or cerebrovascular accident (CVA) before and after the publication of the 2013 cholesterol guidelines, determine potential predictors of high-intensity statin utilization, and identify targets for improvement in cardiovascular risk reduction among these high-risk populations.
   Methods A single-center retrospective cohort study of 695 patients discharged with a diagnosis of ACS or CVA in the 6 months before (n = 359) and after (n = 336) the release of the 2013 American College of Cardiology/American Heart Association cholesterol guidelines. Patient characteristics were compared using analysis of variance and chi(2) tests. Multivariable logistic regression models were used to assess clinical predictors of provider utilization of high-intensity statins.
   Results After the 2013 cholesterol guidelines, the rate of prescribing high-intensity statins was greater for statin-naive patients compared with those already on statin therapy (odds ratio [OR] 0.51, P =.02). Prescription of high-intensity statins was higher for patients with ACS compared with CVA (OR 8.4, P < .001-pre-2013 guidelines; OR 4.5, P < .001-post-2013 guidelines). Prescription of high-intensity statins steadily improved over the study period, significantly among patients with CVA (P <.001).
   Conclusions Physicians were more likely to prescribe high-intensity statins in statin-naive patients as compared with intensifying existing statin therapy, and their prescription pattern was lower after CVA vs ACS.
C1 [Valentino, Michael; Duffy, Danielle; Whellan, David] Thomas Jefferson Univ, Div Cardiol, Sidney Kimmel Jefferson Med Coll, Philadelphia, PA 19107 USA.
   [Al Danaf, Jad; Panakos, Andrew; Ragupathi, Loheetha] Thomas Jefferson Univ, Dept Internal Med, Sidney Kimmel Jefferson Med Coll, Philadelphia, PA 19107 USA.
C3 Jefferson University; Jefferson University
RP Valentino, M (通讯作者)，925 Chestnut St, Philadelphia, PA 19107 USA.
EM Michael.Valentino@jefferson.edu
OI Valentino, Michael/0000-0002-8816-9542
CR Amarenco P, 2006, NEW ENGL J MED, V355, P549
   Amsterdam EA, 2014, J AM COLL CARDIOL, V64, P2713, DOI [10.1016/j.jacc.2014.10.011, 10.1161/CIR.0000000000000134, 10.1016/j.jacc.2014.09.017]
   Baigent C, 2010, LANCET, V376, P1670, DOI 10.1016/S0140-6736(10)61350-5
   Berlowitz DR, 1998, NEW ENGL J MED, V339, P1957, DOI 10.1056/NEJM199812313392701
   Cannon CP, 2004, NEW ENGL J MED, V350, P1495, DOI 10.1056/NEJMoa040583
   Cleeman JI, 2001, JAMA-J AM MED ASSOC, V285, P2486, DOI 10.1001/jama.285.19.2486
   Guthrie B, 2007, BMJ-BRIT MED J, V335, P542, DOI 10.1136/bmj.39259.400069.AD
   Huang LY, 2015, J CLIN PHARMACOL, V55, P17, DOI 10.1002/jcph.367
   Kernan WN, 2014, STROKE, V45, P2160, DOI 10.1161/STR.0000000000000024
   LaRosa JC, 2005, NEW ENGL J MED, V352, P1425, DOI 10.1056/NEJMoa050461
   Lebeau JP, 2014, BMC FAM PRACT, V15, DOI 10.1186/1471-2296-15-130
   Naci H, 2013, QJM-INT J MED, V106, P299, DOI 10.1093/qjmed/hct041
   O'Gara PT, 2013, J AM COLL CARDIOL, V61, pE78, DOI [10.1016/j.jacc.2012.11.019, 10.1161/01.cir.0000440804.93914.d8, 10.1161/CIR.0b013e3182742cf6]
   Okonofua EC, 2006, HYPERTENSION, V47, P345, DOI 10.1161/01.HYP.0000200702.76436.4b
   Pedersen TR, 2005, JAMA-J AM MED ASSOC, V294, P2437, DOI 10.1001/jama.294.19.2437
   Phillips LS, 2001, ANN INTERN MED, V135, P825, DOI 10.7326/0003-4819-135-9-200111060-00012
   Shah BR, 2005, DIABETES CARE, V28, P600, DOI 10.2337/diacare.28.3.600
   Simon D, 2012, DIABETES METAB, V38, pS47, DOI 10.1016/S1262-3636(12)71534-3
   Stone NJ, 2014, CIRCULATION, V129, pS1, DOI 10.1161/01.cir.0000437738.63853.7a
NR 19
TC 16
Z9 16
U1 0
U2 4
PU MOSBY-ELSEVIER
PI NEW YORK
PA 360 PARK AVENUE SOUTH, NEW YORK, NY 10010-1710 USA
SN 0002-8703
EI 1097-6744
J9 AM HEART J
JI Am. Heart J.
PD NOV
PY 2016
VL 181
BP 130
EP 136
DI 10.1016/j.ahj.2016.07.024
PG 7
WC Cardiac & Cardiovascular Systems
WE Science Citation Index Expanded (SCI-EXPANDED)
SC Cardiovascular System & Cardiology
GA EB3HE
UT WOS:000387253900018
PM 27823684
DA 2023-05-13
ER

PT J
AU Cowper, PA
   Pan, W
   Anstrom, KJ
   Kaul, P
   Wallentin, L
   Davidson-Ray, L
   Nikolic, E
   Janzon, M
   Levin, LA
   Cannon, CP
   Harrington, RA
   Mark, DB
AF Cowper, Patricia A.
   Pan, Wenqin
   Anstrom, Kevin J.
   Kaul, Padma
   Wallentin, Lars
   Davidson-Ray, Linda
   Nikolic, Elisabet
   Janzon, Magnus
   Levin, Lars-Ake
   Cannon, Christopher P.
   Harrington, Robert A.
   Mark, Daniel B.
TI Economic Analysis of Ticagrelor Therapy From a US Perspective
SO JOURNAL OF THE AMERICAN COLLEGE OF CARDIOLOGY
LA English
DT Article
DE acute coronary syndrome(s); antiplatelet therapy; clopidogrel; cost
   effectiveness; ticagrelor
ID INTERNATIONAL DIFFERENCES; PLATELET INHIBITION; COST-EFFECTIVENESS;
   CLINICAL-TRIALS; CLOPIDOGREL; OUTCOMES; MANAGEMENT; LIFE
AB BACKGROUND Based on results of the PLATO (Platelet Inhibition and Patient Outcomes) trial comparing ticagrelor with clopidogrel therapy, the U.S. Food and Drug Administration approved ticagrelor in 2011 for reducing thrombotic cardiovascular events in patients with acute coronary syndrome (ACS) with the proviso that it be taken with low-dose aspirin.
   OBJECTIVES This study sought to assess the cost and cost effectiveness of ticagrelor therapy relative to clopidogrel in treating ACS patients from the perspective of the U.S. health care system.
   METHODS We estimated within-trial resource use and costs using U.S. low-dose aspirin patients in PLATO (n = 547). Quality-adjusted life expectancy was estimated using the total PLATO population (n = 18,624), combined with baseline risk and long-term survival data from an external ACS patient cohort. Study drugs were valued at current costs. Cost effectiveness was assessed, as was the sensitivity of results to sampling and methodological uncertainties.
   RESULTS One year of ticagrelor therapy, relative to that of generic clopidogrel, cost $29,665/quality-adjusted life-year gained, with 99% of bootstrap estimates falling under a $100,000 willingness-to-pay threshold. Results were robust to extensive sensitivity analyses, including variations in clopidogrel cost, exclusion of costs in extended years of life, and a recalibrated estimate of survival reflecting a lower underlying mortality risk in the United States.
   CONCLUSIONS For PLATO-eligible ACS patients, a U.S. perspective comparison of the current standard of dual antiplatelet therapy of aspirin with clopidogrel versus aspirin plus ticagrelor showed that the ticagrelor regimen increased life expectancy at an incremental cost well within accepted benchmarks of good value for money. (C) 2015 by the American College of Cardiology Foundation.
C1 [Cowper, Patricia A.; Pan, Wenqin; Anstrom, Kevin J.; Davidson-Ray, Linda; Mark, Daniel B.] Duke Univ, Med Ctr, Duke Clin Res Inst, Durham, NC USA.
   [Kaul, Padma] Univ Alberta, Dept Med, Div Cardiol, Edmonton, AB, Canada.
   [Wallentin, Lars] Uppsala Univ, Cardiol & Uppsala Clin Res Ctr, Dept Med Sci, Uppsala, Sweden.
   [Nikolic, Elisabet; Levin, Lars-Ake] Linkoping Univ, Ctr Med Technol Assessment, Linkoping, Sweden.
   [Nikolic, Elisabet; Janzon, Magnus; Levin, Lars-Ake] Linkoping Univ, Dept Med & Hlth Sci, Linkoping, Sweden.
   [Janzon, Magnus] Linkoping Univ, Dept Med, Linkoping, Sweden.
   [Cannon, Christopher P.] Brigham & Womens Hosp, Thrombolysis Myocardial Infarct Study Grp, Boston, MA 02115 USA.
   [Harrington, Robert A.] Stanford Univ, Dept Med, Stanford, CA 94305 USA.
C3 Duke University; University of Alberta; Uppsala University; Linkoping
   University; Linkoping University; Linkoping University; Harvard
   University; Brigham & Women's Hospital; Stanford University
RP Cowper, PA (通讯作者)，Duke Clin Res Inst, POB 17969, Durham, NC 27715 USA.
EM patricia.cowper@dm.duke.edu
RI Cannon, Christopher P/AAY-7644-2020
OI Cannon, Christopher P/0000-0003-4596-2791; Mark,
   Daniel/0000-0001-6340-8087; Kaul, Padma/0000-0003-2239-3944
FU AstraZeneca; Eli Lilly Co.; Bristol-Myers Squibb/Pfizer; AGA Medical;
   Merck Co.; Boehringer-Ingelheim; GlaxoSmithKline; Pfizer; Gilead;
   Bristol-Myers Squibb; Accumetrics; Arisaph; CSL Behring; Essentialis;
   Janssen; Regeneron; Sanofi; Takeda; Baxter; Daiichi-Sankyo; Johnson
   Johnson; Medicines Company; Medtronic; WebMD; Portola Pharmaceuticals;
   Somahlution
FX This study was supported by AstraZeneca through a research grant to
   Linkoping University, with a subcontract to the Duke Clinical Research
   Institute. The sponsor was asked to provide feedback regarding the U.S.
   economic substudy design, results, and manuscript; however, all final
   decisions regarding the publication and its contents were made
   independently of sponsor by coauthors. Dr. Cowper has received research
   support from AstraZeneca, Eli Lilly & Co., Bristol-Myers Squibb/Pfizer,
   and AGA Medical. Drs. Pan and Kaul have received research support from
   AstraZeneca and Eli Lilly & Co. Dr. Anstrom has received research
   support from AstraZeneca, Eli Lilly & Co., and Medtronic; consulted for
   Abbott Vascular, AstraZeneca, Bristol-Myers Squibb, Gilead, Pfizer,
   GlaxoSmithKline, Promedior, and Ikaria; served on data monitoring
   committees for Forest, GlaxoSmithKline, Pfizer, and Vertex; and holds
   equity interest in Biscardia. Dr. Wallentin has received research grants
   from AstraZeneca, Merck & Co., Boehringer-Ingelheim, Bristol-Myers
   Squibb/Pfizer, and GlaxoSmithKline; consulted for Abbott, Merck & Co.,
   Regado Biosciences, Athera Biotechnologies, Boehringer-Ingelheim,
   AstraZeneca, GlaxoSmithKline, and Bristol-Myers Squibb/Pfizer; received
   lecture fees from AstraZeneca, Boehringer-Ingelheim, Bristol-Myers
   Squibb/Pfizer, and GlaxoSmithKline; and honoraria from AstraZeneca,
   Boehringer-Ingelheim, Bristol-Myers Squibb/Pfizer, and GlaxoSmithKline;
   and travel support from AstraZeneca, Bristol-Myers Squibb/Pfizer and
   GlaxoSmithKline. Dr. Janzon has received lecture fees from AstraZeneca
   and Pfizer; and participated on the scientific advisory board for
   AstraZeneca. Dr. Levin has received financial support for lectures,
   advisory board participation, and research from AstraZeneca, Bayer,
   Boehringer-Ingelheim, Pfizer, and St. Jude Medical. Ms. Davidson-Ray has
   received research support from AstraZeneca, Eli Lilly & Co., Gilead,
   Bristol-Myers Squibb, and AGA Medical. Dr. Cannon has received research
   grants and support from Accumetrics, Arisaph, AstraZeneca,
   Boehringer-Ingelheim, CSL Behring, Essentialis, GlaxoSmithKline,
   Janssen, Merck & Co., Regeneron, Sanofi, and Takeda; and served on
   advisory boards for Bristol-Myers Squibb, Lipimedix, and Pfizer. Dr.
   Harrington has received advisory board member fees from Baxter,
   Bristol-Myers Squibb, CSL Behring, Daiichi-Sankyo, Gilead, Johnson &
   Johnson, The Medicines Company, Medtronic, Merck & Co., and WebMD;
   grants from AstraZeneca, Bristol-Myers Squibb, The Medicines Company,
   Merck & Co., and Portola Pharmaceuticals; and holds ownership interests
   in Adverse Events and Myokardia. Dr. Mark has received grant funding
   from AstraZeneca, Gilead, Eli Lilly & Co., Bristol-Myers Squibb, and AGA
   Medical; and consulting fees from Janssen, Medtronic, and Somahlution.
   Ms. Nikolic has reported no relationships relevant to the contents of
   this paper to disclose.
CR Agency for Health Research and Quality, MED EXP PAN SURV
   Agency for Health Research and Quality, 2005, CALC US POP BAS EQ 5
   Amsterdam EA, 2014, J AM COLL CARDIOL, V64, P2713, DOI [10.1016/j.jacc.2014.10.011, 10.1161/CIR.0000000000000134, 10.1016/j.jacc.2014.09.017]
   Bang H, 2000, BIOMETRIKA, V87, P329, DOI 10.1093/biomet/87.2.329
   Barber Julie, 2004, J Health Serv Res Policy, V9, P197, DOI 10.1258/1355819042250249
   Bureau of Labor Statistics, DAT TABL CALC SUBJ
   Carroll KJ, 2013, STAT BIOPHARM RES, V5, P91, DOI 10.1080/19466315.2013.783878
   Centers for Medicaid and Medicare Services, 2013, METH CALC NAT AV DRU
   Centers for Medicare & Medicaid Services, PHYS FEE SCHED SEARC
   Chang WC, 2005, J EPIDEMIOL COMMUN H, V59, P427, DOI 10.1136/jech.2004.024984
   Gray AM, 2011, APPL METHODS COST EF, P267
   James S, 2009, AM HEART J, V157, P599, DOI 10.1016/j.ahj.2009.01.003
   Janzon M, 2015, HEART, V101, P119, DOI 10.1136/heartjnl-2014-305864
   Kazi DS, 2014, ANN INTERN MED, V160, P221, DOI 10.7326/M13-1999
   Levin LA, 2013, VALUE HEALTH, V16, P574, DOI 10.1016/j.jval.2013.01.013
   Mahaffey KW, 2011, CIRCULATION, V124, P544, DOI 10.1161/CIRCULATIONAHA.111.047498
   Mahoney EM, 2010, CIRCULATION, V121, P71, DOI 10.1161/CIRCULATIONAHA.109.900704
   Nelson CL, 2008, STAT MED, V27, P5525, DOI 10.1002/sim.3355
   Nikolic E, 2013, EUR HEART J, V34, P220, DOI 10.1093/eurheartj/ehs149
   O'Gara PT, 2013, J AM COLL CARDIOL, V61, pE78, DOI [10.1016/j.jacc.2012.11.019, 10.1161/01.cir.0000440804.93914.d8, 10.1161/CIR.0b013e3182742cf6]
   Pocock S, 2013, EUR HEART J, V34, P1846, DOI 10.1093/eurheartj/eht071
   Reed SD, 2005, AM HEART J, V149, P434, DOI 10.1016/j.ahj.2004.11.001
   Roe MT, 2012, CIRC-CARDIOVASC QUAL, V5, P205, DOI 10.1161/CIRCOUTCOMES.111.962332
   Shaw JW, 2005, MED CARE, V43, P203, DOI 10.1097/00005650-200503000-00003
   Topol E, 1998, NEW ENGL J MED, V339, P436
   Wallentin L, 2009, NEW ENGL J MED, V361, P1045, DOI 10.1056/NEJMoa0904327
   Wiviott SD, 2007, NEW ENGL J MED, V357, P2001, DOI 10.1056/NEJMoa0706482
NR 27
TC 24
Z9 24
U1 1
U2 9
PU ELSEVIER SCIENCE INC
PI NEW YORK
PA STE 800, 230 PARK AVE, NEW YORK, NY 10169 USA
SN 0735-1097
EI 1558-3597
J9 J AM COLL CARDIOL
JI J. Am. Coll. Cardiol.
PD FEB 10
PY 2015
VL 65
IS 5
BP 465
EP 476
DI 10.1016/j.jacc.2014.11.034
PG 12
WC Cardiac & Cardiovascular Systems
WE Science Citation Index Expanded (SCI-EXPANDED)
SC Cardiovascular System & Cardiology
GA CA1IS
UT WOS:000348667000012
PM 25660925
OA Bronze
DA 2023-05-13
ER

PT J
AU Conti, E
   Musumeci, MB
   Desideri, JP
   Ventura, M
   Fusco, D
   Zezza, L
   De Giusti, M
   Berni, A
   Francia, P
   Volpe, M
   Autore, C
AF Conti, Elena
   Musumeci, Maria B.
   Desideri, Jasmine P.
   Ventura, Martina
   Fusco, Danilo
   Zezza, Luigi
   De Giusti, Marco
   Berni, Andrea
   Francia, Pietro
   Volpe, Massimo
   Autore, Camillo
TI Outcomes of early invasive treatment strategy in elderly patients with
   non-ST elevation acute coronary syndromes
SO JOURNAL OF CARDIOVASCULAR MEDICINE
LA English
DT Article
DE angioplasty; conservative treatment; elderly; invasive treatment;
   myocardial infarction
ID LONG-TERM OUTCOMES; MYOCARDIAL-INFARCTION; GLOBAL REGISTRY;
   HEART-FAILURE; AGE; MORTALITY; MANAGEMENT; PREDICTORS; PROGNOSIS;
   ROUTINE
AB BackgroundAs benefits of revascularization in non-ST elevation acute coronary syndromes (NSTEACSs) in the elderly are still unproven, we sought to assess the association between invasive or conservative management of NSTEACS and short-, mid- and long-term mortality or composite outcome of all-cause mortality and myocardial infarction in a cohort of consecutive elderly patients.Methods and ResultsConsecutive NSTEACS patients older than 75 years discharged between 2006 and 2010 from a single intensive cardiac care unit, and managed with invasive or conservative strategy according to available guidelines were retrospectively surveyed. By multivariate regression and sensitivity analysis, crude and adjusted mortality and composite outcome were estimated at prespecified time points of short-term (in-hospital or 30 days mortality), mid-term (T1: 31 days to 6 months), and long-term (T2: 31 days to 12 months). A total of 453 patients (median age 80 years, 47% men) were evaluated; 301 (66.5%) underwent invasive treatment. Invasive was associated with significantly lower risk of short- [odds ratio (OR) 0.28, 95% confidence interval (CI) 0.12-0.67, P=0.004], mid- (OR 0.33, 95% CI 0.16-0.67, P=0.003) and long-term mortality (OR 0.34, 95% CI 0.20-0.58, P<.0001). Invasive strategy was also associated with nonsignificant lower short- (OR 0.55, 95% CI 0.28-1.07, P=0.077), and highly significant lower mid- (OR 0.52, 95% CI 0.34-0.81, P=0.003) and long-term adjusted cumulative composite outcome rate (OR 0.68, 95% CI 0.46-0.98, P=0.004).ConclusionIn NSTEACS elderly patients, invasive strategy is independently associated with lower short-, mid- and long-term mortality and composite outcome.
C1 [Conti, Elena; Musumeci, Maria B.; Desideri, Jasmine P.; Zezza, Luigi; De Giusti, Marco; Berni, Andrea; Francia, Pietro; Volpe, Massimo; Autore, Camillo] Sapienza Univ Rome, Dept Clin & Mol Med, Div Cardiol, Osped St Andrea, Via Grottarossa 1035-1039, I-00189 Rome, Italy.
   [Ventura, Martina; Fusco, Danilo] Lazio Reg Hlth Serv, Dept Epidemiol, Rome, Italy.
   [Volpe, Massimo] IRCCS Neuromed, Pozzilli, IS, Italy.
C3 Sapienza University Rome; Azienda Ospedaliera Sant'Andrea; IRCCS
   Neuromed
RP Autore, C (通讯作者)，Sapienza Univ Rome, Dept Clin & Mol Med, Div Cardiol, Osped St Andrea, Via Grottarossa 1035-1039, I-00189 Rome, Italy.
EM camillo.autore@uniroma1.it
RI Fusco, Danilo/AAB-8646-2019; Volpe, Massimo/K-5240-2016; Fusco,
   Danilo/K-1383-2016
OI Fusco, Danilo/0000-0003-1759-5621; Volpe, Massimo/0000-0002-9642-8380;
   Fusco, Danilo/0000-0003-1759-5621; Musumeci, Maria
   Beatrice/0000-0003-4872-7981; Ventura, Martina/0000-0003-1732-9956
CR Amsterdam EA, 2014, J AM COLL CARDIOL, V64, P2713, DOI [10.1016/j.jacc.2014.10.011, 10.1161/CIR.0000000000000134, 10.1016/j.jacc.2014.09.017]
   Angeli F, 2014, CATHETER CARDIO INTE, V83, P686, DOI 10.1002/ccd.25307
   Avezum A, 2005, AM HEART J, V149, P67, DOI 10.1016/j.ahj.2004.06.003
   Bach RG, 2004, ANN INTERN MED, V141, P186, DOI 10.7326/0003-4819-141-3-200408030-00007
   Bagnall AJ, 2009, AM J CARDIOL, V103, P1530, DOI 10.1016/j.amjcard.2009.01.369
   Bassand JP, 2007, EUR HEART J, V28, P1598, DOI 10.1093/eurheartj/ehm161
   Buber J, 2013, CORONARY ARTERY DIS, V24, P102, DOI 10.1097/MCA.0b013e32835c8f53
   Damman P, 2012, HEART, V98, P207, DOI 10.1136/heartjnl-2011-300453
   Devlin G, 2008, EUR HEART J, V29, P1275, DOI 10.1093/eurheartj/ehn124
   Galasso G, 2015, AM J CARDIOL, V115, P576, DOI 10.1016/j.amjcard.2014.12.005
   Gale CP, 2012, EUR HEART J, V33, P630, DOI 10.1093/eurheartj/ehr381
   Granger CB, 2003, ARCH INTERN MED, V163, P2345, DOI 10.1001/archinte.163.19.2345
   GURWITZ JH, 1992, JAMA-J AM MED ASSOC, V268, P1417, DOI 10.1001/jama.268.11.1417
   Kuch B, 2011, INT J CARDIOL, V149, P205, DOI 10.1016/j.ijcard.2010.01.010
   MACKAY J, 2004, ATLAS HEART DIS STRO, P74
   Malkin CJ, 2012, BMJ OPEN, V2, DOI 10.1136/bmjopen-2011-000540
   McAlister FA, 2007, ARCH INTERN MED, V167, P1019, DOI 10.1001/archinte.167.10.1019
   Murray CJL, 1997, LANCET, V349, P1269, DOI 10.1016/S0140-6736(96)07493-4
   O'Brien E, 2014, AM HEART J, V167, P762, DOI 10.1016/j.ahj.2014.01.009
   Plakht Y, 2015, J CARDIOL, V65, P216, DOI 10.1016/j.jjcc.2014.06.001
   Robinson TN, 2009, ANN SURG, V250, P449, DOI 10.1097/SLA.0b013e3181b45598
   Savonitto S, 2012, JACC-CARDIOVASC INTE, V5, P906, DOI 10.1016/j.jcin.2012.06.008
   Shirasawa K, 2011, HEART VESSELS, V26, P385, DOI 10.1007/s00380-010-0067-3
   van Diepen S, 2014, AM HEART J, V167, P267, DOI 10.1016/j.ahj.2013.11.005
   Velazquez EJ, 2004, EUR HEART J, V25, P1911, DOI 10.1016/j.ehj.2004.08.006
   Vervueren PL, 2012, ARCH CARDIOVASC DIS, V105, P478, DOI 10.1016/j.acvd.2012.05.008
NR 26
TC 3
Z9 3
U1 0
U2 2
PU LIPPINCOTT WILLIAMS & WILKINS
PI PHILADELPHIA
PA TWO COMMERCE SQ, 2001 MARKET ST, PHILADELPHIA, PA 19103 USA
SN 1558-2027
EI 1558-2035
J9 J CARDIOVASC MED
JI J. Cardiovasc. Med.
PD OCT
PY 2016
VL 17
IS 10
BP 736
EP 743
DI 10.2459/JCM.0000000000000364
PG 8
WC Cardiac & Cardiovascular Systems
WE Science Citation Index Expanded (SCI-EXPANDED)
SC Cardiovascular System & Cardiology
GA DW9DE
UT WOS:000383954800004
PM 27583780
OA Green Published
DA 2023-05-13
ER

PT J
AU Mahajan, K
   Negi, PC
   Merwaha, R
   Mahajan, N
   Chauhan, V
   Asotra, S
AF Mahajan, Kunal
   Negi, Prakash Chand
   Merwaha, Rajeev
   Mahajan, Nitin
   Chauhan, Vivek
   Asotra, Sanjeev
TI Gender differences in the management of acute coronary syndrome
   patients: One year results from HPIAR (HP-India ACS Registry)
SO INTERNATIONAL JOURNAL OF CARDIOLOGY
LA English
DT Article
DE Gender difference; Women; ACS; Rural population
ID MYOCARDIAL-INFARCTION; SEX-DIFFERENCES; OUTCOMES; CARE
AB Introduction: Data from high-income countries suggest that women receive less intensive diagnostic and therapeutic management than men for acute coronary syndrome (ACS). There is a paucity of such data in the Indian population, which is 69% rural and prior studies focused mostly on urban populations. The objective of the present study was to identify the gender based differences in ACS management, if any, in a predominantly rural population.
   Methods: Data from 35 hospitals across Himachal Pradesh covering > 90% of state population were collected for one year (July 2015-June 2016). A total of 2118 ACS subjects met inclusion criteria and baseline characteristics, in-hospital treatments and mortality rates were analyzed.
   Results: Women constituted less than one-third of ACS population. Women were older compared to men and were more likely to present with NSTEMI/UA. Misinterpretation of initial symptoms and late presentation were also common in women. Fewer women received optimal guideline based treatment and PCI (0.9% vs 4.2%, p < 0.01). Compare to men, women more often had Killip class > 1 (27.3% vs 20.4%, p < 0.01) and higher in-hospital mortality (8.5% vs 5.6%, p=0.009). On multivariate analysis the association between female gender and mortality was attenuated (adjusted odds ratio [OR]=1.36 [0.77-2.38]).
   Conclusion: The present study from India, is the first of its kind to evaluate the gender based differences among ACS patients, in a predominantly rural population. Our analysis demonstrates a significant gender based difference between symptom awareness and delay in presentation, management and in-hospital outcome. Further studies are warranted across other parts of country to investigate this gender disparity. (C) 2017 Elsevier B.V. All rights reserved.
C1 [Mahajan, Kunal; Negi, Prakash Chand; Merwaha, Rajeev; Asotra, Sanjeev] IGMC, Dept Cardiol, Shimla 171001, Himachal Prades, India.
   [Mahajan, Nitin] Washington Univ, Dept Pediat, St Louis, MO 63110 USA.
   [Chauhan, Vivek] RPMC, Dept Med, Tanda 176001, Himachal Prades, India.
C3 Indira Gandhi Medical College & Hospital Shimla; Washington University
   (WUSTL)
RP Mahajan, K; Negi, PC (通讯作者)，IGMC, Dept Cardiol, Shimla 171001, Himachal Prades, India.
EM kunalmahajan442@gmail.com; negiprakash59@gmail.com
RI Mahajan, Nitin/A-9144-2015; Mahajan, Kunal/Q-8221-2019
OI Mahajan, Nitin/0000-0002-0907-6410; 
FU Ministry of Health and Family Welfare, Himachal Pradesh
FX We thank Mr. Raminder Dhiman (Research Associate IGMC Shimla) for
   helping in the collection and analysis of data. This study was funded by
   the Ministry of Health and Family Welfare, Himachal Pradesh under
   National Rural Health Mission program. The funding agency had no role in
   collection, analysis or interpretation of the data.
CR [Anonymous], 2013, CENS IND IND FIG
   Butala NM, 2011, PLOS ONE, V6, DOI 10.1371/journal.pone.0025904
   Dey S, 2009, HEART, V95, P20, DOI 10.1136/hrt.2007.138537
   Izadnegahdar M, 2014, CAN J CARDIOL, V30, P713, DOI 10.1016/j.cjca.2013.08.020
   Jneid H, 2008, CIRCULATION, V118, P2803, DOI 10.1161/CIRCULATIONAHA.108.789800
   KANNEL WB, 1979, AM J CARDIOL, V44, P53, DOI 10.1016/0002-9149(79)90250-9
   Lozano R, 2013, LANCET, V381, P628, DOI 10.1016/S0140-6736(12)61728-0
   Mahajan N, 2009, MOL CELL BIOCHEM, V330, P201, DOI 10.1007/s11010-009-0134-1
   Negi Prakash Chand, 2016, Indian Heart J, V68, P118, DOI 10.1016/j.ihj.2015.07.027
   Nguyen HL, 2010, CIRC-CARDIOVASC QUAL, V3, P590, DOI 10.1161/CIRCOUTCOMES.110.957878
   Pagidipati NJ, 2013, PLOS ONE, V8, DOI 10.1371/journal.pone.0062061
   Patel A, 2015, GLOB HEART, V10, P274, DOI 10.1016/j.gheart.2015.06.002
   Prabhakaran Dorairaj, 2005, Indian Heart J, V57, P217
   Prabhakaran D, 2016, CIRCULATION, V133, P1605, DOI 10.1161/CIRCULATIONAHA.114.008729
   Shehab A, 2013, PLOS ONE, V8, DOI 10.1371/journal.pone.0055508
   Srichaiveth Boonchu, 2007, Journal of the Medical Association of Thailand, V90, P65
   Thomas SV, 2006, EPILEPTIC DISORD, V8, P184
   Xavier D, 2008, LANCET, V371, P1435, DOI 10.1016/S0140-6736(08)60623-6
NR 18
TC 14
Z9 14
U1 0
U2 21
PU ELSEVIER IRELAND LTD
PI CLARE
PA ELSEVIER HOUSE, BROOKVALE PLAZA, EAST PARK SHANNON, CO, CLARE, 00000,
   IRELAND
SN 0167-5273
EI 1874-1754
J9 INT J CARDIOL
JI Int. J. Cardiol.
PD DEC 1
PY 2017
VL 248
BP 1
EP 6
DI 10.1016/j.ijcard.2017.07.028
PG 6
WC Cardiac & Cardiovascular Systems
WE Science Citation Index Expanded (SCI-EXPANDED)
SC Cardiovascular System & Cardiology
GA FH8JG
UT WOS:000411439900001
PM 28942868
DA 2023-05-13
ER

PT J
AU Kline, JA
   Neumann, D
   Haug, MA
   Kammer, DJ
   Krabill, VA
AF Kline, Jeffrey A.
   Neumann, Dawn
   Haug, Melissa A.
   Kammer, David J.
   Krabill, Virginia A.
TI Decreased facial expression variability in patients with serious
   cardiopulmonary disease in the emergency care setting
SO EMERGENCY MEDICINE JOURNAL
LA English
DT Article
ID SUSPECTED PULMONARY-EMBOLISM; ACUTE CORONARY SYNDROME; RULE-OUT
   CRITERIA; PRETEST PROBABILITY; DEPARTMENT PATIENTS; CHEST-PAIN; CLINICAL
   PROBABILITY; DECISION RULES; PERC RULE; D-DIMER
AB Background and objective The hypothesis of the present work derives from clinical experience that suggests that patients who are more ill have less facial expression variability in response to emotional cues.
   Methods Prospective study of diagnostic accuracy from a convenience sample of adult patients with dyspnoea and chest pain in an emergency department. Patients viewed three stimulus slides on a laptop computer that were intended to evoke a change in facial affect. The computer simultaneously video recorded patients' facial expressions. Videos were examined by two independent blinded observers who analysed patients' facial expressions using the Facial Action Coding System (FACS). Patients were followed for predefined serious cardiopulmonary diagnosis (Disease+) within 14 days (acute coronary syndrome, pulmonary embolism, pneumonia, aortic or oesophageal disasters or new cancer). The main analysis compared total FACS scores, and action units of smile, surprise and frown between Disease+ and Disease-.
   Results Of 50 patients, 8 (16%) were Disease+. The two observers had 92% exact agreement on the FACS score from the first stimulus slide. During stimulus slide 1, the median of all FACS values from Disease+ patients was 3.4 (1st-3rd quartiles 1-6), significantly less than the median of 7 (3-14) from D-patients (p=0.019, Mann-Whitney U). Expression of surprise had the largest difference between Disease+ and Disease-(area under the receiver operating characteristic curve 0.75, 95% CI 0.52 to 0.87).
   Conclusions With a single visual stimulus, patients with serious cardiopulmonary diseases lacked facial expression variability and surprise affect. Our preliminary findings suggest that stimulus-evoked facial expressions from emergency department patients with cardiopulmonary symptoms might be a useful component of gestalt pretest probability assessment.
C1 [Kline, Jeffrey A.] Indiana Univ Sch Med, Dept Emergency Med, Indianapolis, IN 46202 USA.
   [Kline, Jeffrey A.] Indiana Univ Sch Med, Dept Physiol, Indianapolis, IN 46202 USA.
   [Neumann, Dawn] Indiana Univ Sch Med, Dept Phys Med & Rehabil, Indianapolis, IN 46202 USA.
   [Haug, Melissa A.] OrthoCarolina Res Inst, Charlotte, NC USA.
   [Kammer, David J.] Wake Emergency Phys, Cary, NC USA.
C3 Indiana University System; Indiana University Bloomington; Indiana
   University System; Indiana University Bloomington; Indiana University
   System; Indiana University Bloomington
RP Kline, JA (通讯作者)，Indiana Univ Sch Med, Dept Emergency Med, 720 Eskanazi Ave, Indianapolis, IN 46202 USA.
EM jefkline@iupui.edu
FU Cannon Research Foundation
FX Supported by a grant from the Cannon Research Foundation.
CR Antman EM, 2000, JAMA-J AM MED ASSOC, V284, P835, DOI 10.1001/jama.284.7.835
   Chagnon I, 2002, AM J MED, V113, P269, DOI 10.1016/S0002-9343(02)01212-3
   Dalton JA, 1999, HEART LUNG, V28, P168, DOI 10.1016/S0147-9563(99)70056-7
   EKMAN P, 1983, SCIENCE, V221, P1208, DOI 10.1126/science.6612338
   Ekman P., 2002, MANUAL INVESTIGATORS, V2nd ed.
   Hess EP, 2012, ANN EMERG MED, V59, P115, DOI 10.1016/j.annemergmed.2011.07.026
   Hollander JE, 2004, ANN EMERG MED, V44, P589, DOI 10.1016/j.annemergmed.2004.08.009
   Hugli O, 2011, J THROMB HAEMOST, V9, P300, DOI 10.1111/j.1538-7836.2010.04147.x
   Jones AE, 2004, CRIT CARE MED, V32, P1703, DOI 10.1097/01.CCM.0000133017.34137.82
   Kabrhel C, 2005, ACAD EMERG MED, V12, P915, DOI 10.1197/j.aem.2005.05.030
   Kabrhel C, 2005, CHEST, V127, P1627, DOI 10.1378/chest.127.5.1627
   Kline JA, 2012, J THROMB HAEMOST, V10, P572, DOI 10.1111/j.1538-7836.2012.04647.x
   Kline JA, 2005, ANN EMERG MED, V45, P282, DOI 10.1016/j.annemergmed.2004.08.036
   Kline Jeffrey A, 2005, BMC Med Inform Decis Mak, V5, P26, DOI 10.1186/1472-6947-5-26
   Kline JA, 2014, ANN EMERG MED, V63, P275, DOI 10.1016/j.annemergmed.2013.08.023
   Kline JA, 2014, ANN EMERG MED, V63, P281, DOI 10.1016/j.annemergmed.2013.09.009
   Lucassen W, 2011, ANN INTERN MED, V155, P448, DOI 10.7326/0003-4819-155-7-201110040-00007
   Penaloza A, 2013, ANN EMERG MED, V62, P117, DOI 10.1016/j.annemergmed.2012.11.002
   Penaloza A, 2012, THROMB RES, V129, pE189, DOI 10.1016/j.thromres.2012.02.016
   Ritz T, 2001, BRIT J MED PSYCHOL, V74, P167, DOI 10.1348/000711201160894
   Rosenberg EL, 2001, EMOTION, V1, P107, DOI 10.1037//1528-3542.1.2.107
   Runyon MS, 2007, ACAD EMERG MED, V14, P53, DOI 10.1197/j.aem.2006.07.032
   Runyon MS, 2005, ACAD EMERG MED, V12, P587, DOI 10.1197/j.aem.2005.02.010
   Sanson BJ, 2000, THROMB HAEMOSTASIS, V83, P199
   TIERNEY WM, 1986, MED DECIS MAKING, V6, P12, DOI 10.1177/0272989X8600600103
   Wells PS, 2000, THROMB HAEMOSTASIS, V83, P416
   Widen SC, 2013, MOTIV EMOTION, V37, P550, DOI 10.1007/s11031-013-9353-6
NR 27
TC 9
Z9 9
U1 0
U2 1
PU BMJ PUBLISHING GROUP
PI LONDON
PA BRITISH MED ASSOC HOUSE, TAVISTOCK SQUARE, LONDON WC1H 9JR, ENGLAND
SN 1472-0205
EI 1472-0213
J9 EMERG MED J
JI Emerg. Med. J.
PD JAN
PY 2015
VL 32
IS 1
BP 3
EP +
DI 10.1136/emermed-2014-203602
PG 6
WC Emergency Medicine
WE Science Citation Index Expanded (SCI-EXPANDED)
SC Emergency Medicine
GA AW5UU
UT WOS:000346340000002
PM 25022275
OA Green Submitted, Bronze
DA 2023-05-13
ER

PT J
AU Joncas, SX
   Poirier, P
   Ardilouze, JL
   Carrier, N
   Fayad, T
   Farand, P
AF Joncas, Sebastien X.
   Poirier, Paul
   Ardilouze, Jean-Luc
   Carrier, Nathalie
   Fayad, Tania
   Farand, Paul
TI Delayed Efficient Anticoagulation with Heparin in Patients with a Weight
   of 110 kg and More Treated for Acute Coronary Syndrome
SO OBESITY
LA English
DT Article
ID PARTIAL THROMBOPLASTIN TIME; UNFRACTIONATED HEPARIN; VENOUS THROMBOSIS;
   XA ACTIVITY; OBESE; PROTOCOL; PHARMACOKINETICS; NOMOGRAM; AGE;
   ASSOCIATION
AB Objective: The use of a weight-based nomogram is considered as standard care for prescribing appropriate doses of unfractionated heparin (UFH). Because of the need for multiple other medications that may affect bleeding and that clinical data have relied on similar dosing algorithms, maximum initial bolus and infusion rates have been suggested (capped initial dose). Whether these weight-based heparin nomograms properly address therapeutic dosing in obese patients remains questionable.
   Design and Methods: Thirty patients treated for acute coronary syndrome and weighing >= 110 kg were retrospectively compared with 90 controls (three groups of 30 patients, weighting 50-69.9, 70-89.9, or 90-109.9 kg), all treated with UFH, July 2008 to April 2009. The primary end point was the time required to obtain a threshold activated partial thromboplastin time (aPTT).
   Results: Mean time to achieve threshold aPTT was longer for obese patients weighing >= 110 kg than for controls (31.47 vs. 12.89 hours; P < 0.0001). At 24 hours, 63% of obese patients weighing >= 110 kg had not reached threshold aPTT vs. 7% of controls (P < 0.0001). However, threshold infusion rate did not differ between weight categories (13.0 vs. 13.1 U/kg/h; P = NS) and approximated the initial infusion rate recommended by nomograms without applying the dose cap (12 U/kg/h).
   Conclusions: Adequate anticoagulation time doubled in patients weighing >= 110 kg, suggesting that these patients were not receiving appropriate heparin doses initially to achieve threshold aPTT rapidly. Using initial infusion rate recommended by a nomogram without capping for total body weight is suggested as acceptable in this study. This approach should be further evaluated in a prospective study.
C1 [Joncas, Sebastien X.; Ardilouze, Jean-Luc; Carrier, Nathalie; Fayad, Tania; Farand, Paul] Univ Sherbrooke, Fac Med, Sherbrooke, PQ, Canada.
   [Poirier, Paul] Univ Laval, Fac Pharm, Inst Univ Cardiol & Pneumol Quebec, Quebec City, PQ, Canada.
C3 University of Sherbrooke; Laval University
RP Farand, P (通讯作者)，Univ Sherbrooke, Fac Med, Sherbrooke, PQ, Canada.
EM paul.Farand@usherbrooke.ca
CR Anand S, 1996, ARCH INTERN MED, V156, P1677, DOI 10.1001/archinte.156.15.1677
   Anand SS, 1999, ARCH INTERN MED, V159, P2029, DOI 10.1001/archinte.159.17.2029
   Anderson JL, 2007, CIRCULATION, V116, pE148, DOI 10.1161/CIRCULATIONAHA.107.181940
   Badawi O, 2006, PHARMACOTHERAPY, V26, P285, DOI 10.1592/phco.26.2.285
   Barletta JF, 2008, SURG OBES RELAT DIS, V4, P748, DOI 10.1016/j.soard.2008.03.005
   Cheng S, 2009, CIRCULATION, V119, P1195, DOI 10.1161/CIRCULATIONAHA.108.814996
   CHEYMOL G, 1993, CLIN PHARMACOKINET, V25, P103, DOI 10.2165/00003088-199325020-00003
   CIPOLLE RJ, 1981, CLIN PHARMACOL THER, V29, P387, DOI 10.1038/clpt.1981.53
   Dee BM, 2010, HOSP PHARM, V43, P895
   Eikelboom JW, 2006, THROMB HAEMOSTASIS, V96, P547, DOI 10.1160/TH06-05-0290
   ELLISON MJ, 1989, CLIN PHARMACY, V8, P65
   Ertl AC, 2007, AM J MED SCI, V334, P32, DOI 10.1097/MAJ.0b013e318063c6d1
   FELDSCHUH J, 1977, CIRCULATION, V56, P605, DOI 10.1161/01.CIR.56.4.605
   Grand'Maison Anne, 2005, Am J Cardiovasc Drugs, V5, P291, DOI 10.2165/00129784-200505050-00002
   Hassan, 1995, J Thromb Thrombolysis, V2, P245
   Hirsh J, 1998, CHEST, V114, p489S, DOI 10.1378/chest.114.5_Supplement.489S
   Hirsh J, 2008, CHEST, V133, p141S, DOI 10.1378/chest.08-0689
   Hochman JS, 1999, AM HEART J, V138, P313, DOI 10.1016/S0002-8703(99)70118-3
   HOLLIDAY DM, 1994, ANN PHARMACOTHER, V28, P1110, DOI 10.1177/106002809402800921
   Hull RD, 1997, ARCH INTERN MED, V157, P2562, DOI 10.1001/archinte.157.22.2562
   HULL RD, 1986, NEW ENGL J MED, V315, P1109, DOI 10.1056/NEJM198610303151801
   Janmahasatian S, 2005, CLIN PHARMACOKINET, V44, P1051, DOI 10.2165/00003088-200544100-00004
   KANDROTAS RJ, 1992, CLIN PHARMACOKINET, V22, P359, DOI 10.2165/00003088-199222050-00003
   Koerber JM, 1999, PHARMACOTHERAPY, V19, P922, DOI 10.1592/phco.19.11.922.31573
   Lee MS, 2002, J THROMB THROMBOLYS, V14, P91, DOI 10.1023/A:1023235926825
   McLeay SC, 2009, PHARM RES-DORDR, V26, P1626, DOI 10.1007/s11095-009-9873-7
   Poirier P, 2006, CIRCULATION, V113, P898, DOI 10.1161/CIRCULATIONAHA.106.171016
   Poirier P, 2009, CIRCULATION, V120, P86, DOI 10.1161/CIRCULATIONAHA.109.192575
   Raschke RA, 1996, ARCH INTERN MED, V156, P1645, DOI 10.1001/archinte.156.15.1645
   RASCHKE RA, 1993, ANN INTERN MED, V119, P874, DOI 10.7326/0003-4819-119-9-199311010-00002
   Riney JN, 2010, ANN PHARMACOTHER, V44, P1141, DOI 10.1345/aph.1P088
   Rosborough TK, 2004, PHARMACOTHERAPY, V24, P713, DOI 10.1592/phco.24.8.713.36067
   Rosborough TK, 1998, PHARMACOTHERAPY, V18, P1217
   Schwiesow SJ, 2005, ANN PHARMACOTHER, V39, P753, DOI 10.1345/aph.1E300
   Smith ML, 2010, AM J HEALTH-SYST PH, V67, P371, DOI 10.2146/ajhp090123
   Spruill WJ, 2001, AM J HEALTH-SYST PH, V58, P2143, DOI 10.1093/ajhp/58.22.2143
   TOPOL E, 1993, NEW ENGL J MED, V329, P673, DOI 10.1056/nejm199309023291001
   White RH, 1997, ARCH INTERN MED, V157, P2468, DOI 10.1001/archinte.157.21.2468
   WHO, 1999, OB PREV MAN GLOB EP
   Yee WP, 1998, AM J HEALTH-SYST PH, V55, P159, DOI 10.1093/ajhp/55.2.159
   Zimmermann AT, 2003, INTERN MED J, V33, P18, DOI 10.1046/j.1445-5994.2002.00297.x
NR 41
TC 11
Z9 11
U1 0
U2 3
PU WILEY
PI HOBOKEN
PA 111 RIVER ST, HOBOKEN 07030-5774, NJ USA
SN 1930-7381
EI 1930-739X
J9 OBESITY
JI Obesity
PD SEP
PY 2013
VL 21
IS 9
BP 1753
EP 1758
DI 10.1002/oby.20029
PG 6
WC Endocrinology & Metabolism; Nutrition & Dietetics
WE Science Citation Index Expanded (SCI-EXPANDED)
SC Endocrinology & Metabolism; Nutrition & Dietetics
GA 231ON
UT WOS:000325426600031
PM 23404940
DA 2023-05-13
ER

PT J
AU van Dongen, DN
   Fokkert, MJ
   Tolsma, RT
   Badings, EA
   van der Sluis, A
   Slingerland, RJ
   van't Hof, AWJ
   Ottervanger, JP
AF van Dongen, Dominique N.
   Fokkert, Marion J.
   Tolsma, Rudolf T.
   Badings, Erik A.
   van der Sluis, Aize
   Slingerland, Robbert J.
   van't Hof, Arnoud W. J.
   Ottervanger, Jan Paul
TI Value of Prehospital Troponin Assessment in Suspected Non-ST-Elevation
   Acute Coronary Syndrome
SO AMERICAN JOURNAL OF CARDIOLOGY
LA English
DT Article
ID SENSITIVITY CARDIAC TROPONIN; CHEST-PAIN; EMERGENCY-DEPARTMENT; HEART
   SCORE; VALIDATION; DIAGNOSIS; TRIAGE
AB There is an increasing awareness that prehospital risk stratification in patients with suspected non-ST-elevation acute coronary syndrome (NSTE-ACS) is important. The HEART score accurately identifies patients at low risk and is nowadays fully assessable outside the hospital after the development of point-of-care (POC) troponin tests. However, the added value of the troponin component to the prehospital HEART score has not yet been assessed. This is a prospective cohort study including 700 patients with suspected NSTE-ACS in which prehospital risk stratification using the HEART score was performed by paramedics. Low risk was defined as HEAR or HEART score <= 3. Troponin was measured by a POC troponin T Test device (Roche Cobas h232). Troponin <40 ng/l scored 0 point, troponin 40 ng/l scored 2 points. Primary end point was major adverse cardiac events (MACE) within 45 days after inclusion. Mean HEAR score was 4.5 +/- 1.6, mean HEART score was 4.7 +/- 1.7. Using the HEAR score, a total of 183 patients (26%) were stratified as low risk, whereas using the HEART score, 172 patients (25%) were stratified as low risk (p = 0.001). In both low-risk groups, there were no deaths within 45 days. Using HEAR, MACE occurred in 13 patients (7%) in the low-risk group, whereas using HEART, MACE occurred in 5 patients in the low-risk group (3%, p <0.001). The use of HEART (Area under the curve 0.74) obtained a higher predictive value compared to HEAR (Area under the curve 0.65, p <0.001) for MACE. In conclusion, in patients with suspected NSTE-ACS, the prehospital troponin component of the HEART score has important added predictive value. (C) 2018 Elsevier Inc. All rights reserved.
C1 [van Dongen, Dominique N.; Ottervanger, Jan Paul] Isala Hosp, Dept Cardiol, Zwolle, Netherlands.
   [Fokkert, Marion J.] Isala Hosp, Dept Clin Chem, Zwolle, Netherlands.
   [Tolsma, Rudolf T.; Slingerland, Robbert J.] Reg Ambulance Serv IJsselland, Zwolle, Netherlands.
   [Badings, Erik A.; van der Sluis, Aize] Deventer Hosp, Dept Cardiol, Deventer, Netherlands.
   [van't Hof, Arnoud W. J.] MUMC, Dept Cardiol, Maastricht, Netherlands.
   [van't Hof, Arnoud W. J.] Zuyderland MC, Dept Cardiol, Heerlen, Netherlands.
C3 Deventer Hospital; Maastricht University
RP van Dongen, DN (通讯作者)，Isala Hosp, Dept Cardiol, Zwolle, Netherlands.
EM d.n.van.dongen@isala.nl
RI Slingerland, Robbert/ADY-2988-2022
OI Slingerland, Robbert/0000-0002-8583-376X; van Dongen,
   Dominique/0000-0002-8630-080X; van 't Hof, Arnoud/0000-0002-2344-7564
FU Isala Research Fund
FX The study was funded by Isala Research Fund. Roche diagnostics provided
   POC devices and POC strips. Researchers were independent of funders and
   funders were not involved in writing this research or performing
   analyses.
CR Amsterdam EA, 2014, J AM COLL CARDIOL, V64, P2713, DOI [10.1016/j.jacc.2014.10.011, 10.1161/CIR.0000000000000134, 10.1016/j.jacc.2014.09.017]
   Antman EM, 2000, JAMA-J AM MED ASSOC, V284, P835, DOI 10.1001/jama.284.7.835
   Backus BE, 2013, INT J CARDIOL, V168, P2153, DOI 10.1016/j.ijcard.2013.01.255
   Backus Barbra E, 2010, Crit Pathw Cardiol, V9, P164, DOI 10.1097/HPC.0b013e3181ec36d8
   Badimon L, 2012, EUR HEART J-ACUTE CA, V1, P60, DOI 10.1177/2048872612441582
   Cullen L, 2013, J AM COLL CARDIOL, V62, P1242, DOI 10.1016/j.jacc.2013.02.078
   Ezekowitz JA, 2015, J AM HEART ASSOC, P4
   Fox KAA, 2006, BMJ-BRIT MED J, V333, P1091, DOI 10.1136/bmj.38985.646481.55
   Gimenez MR, 2014, JAMA INTERN MED, V174, P241, DOI 10.1001/jamainternmed.2013.12199
   Gimenez MR, 2013, INT J CARDIOL, V168, P3896, DOI 10.1016/j.ijcard.2013.06.049
   Goncalves PDA, 2005, EUR HEART J, V26, P865, DOI 10.1093/eurheartj/ehi187
   Grani C, 2015, BMJ OPEN, V5, DOI 10.1136/bmjopen-2014-007442
   Ishak M, 2017, EUR HEAR J ACUTE CAR
   Ishak M, 2015, EUR HEART J-ACUTE CA, V4, P129, DOI 10.1177/2048872614549738
   Jungbauer C, 2017, CLIN LAB, V63, P633, DOI 10.7754/Clin.Lab.2016.160814
   Mueller C, 2004, AM J MED, V117, P145, DOI 10.1016/j.amjmed.2004.02.034
   Poldervaart JM, 2017, INT J CARDIOL, V227, P656, DOI 10.1016/j.ijcard.2016.10.080
   Poldervaart JM, 2017, ANN INTERN MED, V166, P689, DOI 10.7326/M16-1600
   Poldervaart JM, 2013, BMC CARDIOVASC DISOR, V13, DOI 10.1186/1471-2261-13-77
   Rasmussen MB, 2017, EUR HEAR J ACUTE CAR
   Reichlin T, 2015, CAN MED ASSOC J, V187, pE243, DOI 10.1503/cmaj.141349
   Roffi M, 2016, EUR HEART J, V37, P267, DOI 10.1093/eurheartj/ehv320
   Six A Jacob, 2013, Crit Pathw Cardiol, V12, P121, DOI 10.1097/HPC.0b013e31828b327e
   Sorensen JT, 2011, AM J CARDIOL, V107, P1436, DOI 10.1016/j.amjcard.2011.01.014
   Stengaard C, 2017, BIOMARKERS, V22, P351, DOI 10.1080/1354750X.2016.1265008
   Stengaard C, 2013, AM J CARDIOL, V112, P1361, DOI 10.1016/j.amjcard.2013.06.026
   Thygesen K, 2012, GLOB HEART, V7, DOI 10.1016/j.gheart.2012.08.001
   Thygesen K, 2012, EUR HEART J, V33, P2252, DOI 10.1093/eurheartj/ehs154
   Tolsma RT, 2017, EUR HEART J, V38, P5
   Twerenbold R, 2017, J AM COLL CARDIOL, V70, P996, DOI 10.1016/j.jacc.2017.07.718
NR 30
TC 19
Z9 19
U1 0
U2 6
PU EXCERPTA MEDICA INC-ELSEVIER SCIENCE INC
PI BRIDGEWATER
PA 685 ROUTE 202-206 STE 3, BRIDGEWATER, NJ 08807 USA
SN 0002-9149
EI 1879-1913
J9 AM J CARDIOL
JI Am. J. Cardiol.
PD NOV 15
PY 2018
VL 122
IS 10
BP 1610
EP 1616
DI 10.1016/j.amjcard.2018.07.037
PG 7
WC Cardiac & Cardiovascular Systems
WE Science Citation Index Expanded (SCI-EXPANDED)
SC Cardiovascular System & Cardiology
GA HD1DD
UT WOS:000452248400004
PM 30262402
DA 2023-05-13
ER

PT J
AU Kim, J
   Park, SJ
   Choi, S
   Seo, WW
   Lee, YJ
AF Kim, Joonghee
   Park, Sang Jun
   Choi, Sangbum
   Seo, Won-woo
   Lee, Yeon Joo
TI Hospitalization for acute coronary syndrome increases the long-term risk
   of pneumonia: a population-based cohort study
SO SCIENTIFIC REPORTS
LA English
DT Article
ID COMMUNITY-ACQUIRED PNEUMONIA; PROGRESSION-FREE SURVIVAL; C-REACTIVE
   PROTEIN; HEART-DISEASE; ENDOTHELIAL DYSFUNCTION; CARDIOVASCULAR-DISEASE;
   MYOCARDIAL-INFARCTION; INFLAMMATION; INFECTION; STROKE
AB It is well established that the risk of acute coronary syndrome (ACS) increases after respiratory infection. However, the reverse association has not been evaluated. We tested the hypothesis that the long-term risk of pneumonia is increased after a new ACS event. A matched-cohort study was conducted using a nationally representative dataset. We identified patients with admission for ACS between 2004 and 2014, without a previous history of ACS or pneumonia. Incidence density sampling was used to match patients, on the basis of age and sex, to 3 controls who were also free from both ACS and pneumonia. We examined the incidence of pneumonia after ACS until the end of the cohort observation (Dec 31, 2014). The analysis cohort consisted of 5469 ACS cases and 16,392 controls (median age, 64 years; 68.3% men). The incidence rate ratios of the first and the total pneumonia episodes in the ACS group relative to the control group was 1.25 (95% confidence interval [CI], 1.11-1.41) and 1.23(95% CI 1.11-1.36), respectively. A significant ACS-related increase in the incidence of pneumonia was observed in the Cox-regression, shared frailty, and joint frailty model analyses, with hazard ratios of 1.25 (95% CI 1.09-1.42), 1.35 (95% CI 1.15-1.58), and 1.24 (95% CI 1.10-1.39), respectively. In this population-based cohort of patients who were initially free from both ACS and pneumonia, we found that hospitalization for ACS substantially increased the long term risk of pneumonia. This should be considered when formulating post-discharge care plans and preventive vaccination strategies in patients with ACS.
C1 [Kim, Joonghee] Seoul Natl Univ, Dept Emergency Med, Bundang Hosp, Seongnam Si, Gyeonggi Do, South Korea.
   [Park, Sang Jun] Seoul Natl Univ, Dept Ophthalmol, Bundang Hosp, Seongnam Si, Gyeonggi Do, South Korea.
   [Choi, Sangbum] Korea Univ, Dept Stat, Seoul, South Korea.
   [Seo, Won-woo] Hallym Univ, Kangdong Sacred Heart Hosp, Dept Internal Med, Div Cardiol,Coll Med, Seoul, South Korea.
   [Lee, Yeon Joo] Seoul Natl Univ, Dept Internal Med, Bundang Hosp, Div Pulm & Crit Care Med, 82 Gumi Ro 173Beon Gil, Seongnam Si 13620, Gyeonggi Do, South Korea.
C3 Seoul National University (SNU); Seoul National University (SNU); Korea
   University; Hallym University; Seoul National University (SNU)
RP Lee, YJ (通讯作者)，Seoul Natl Univ, Dept Internal Med, Bundang Hosp, Div Pulm & Crit Care Med, 82 Gumi Ro 173Beon Gil, Seongnam Si 13620, Gyeonggi Do, South Korea.
EM yjlee1117@snubh.org
FU Seoul National University Bundang Hospital (SNUBH) [02-2013-100]
FX This study was (also) supported by Seoul National University Bundang
   Hospital (SNUBH) grant 02-2013-100.
CR Al Harbi SA, 2016, BMC PHARMACOL TOXICO, V17, DOI 10.1186/s40360-016-0047-z
   Ali Ramadan A, 2015, Curr Trends Immunol, V16, P65
   Biasucci LM, 1999, SCAND J CLIN LAB INV, V59, P12
   Birnbaum HG, 2001, ARCH INTERN MED, V161, P2725, DOI 10.1001/archinte.161.22.2725
   Brown AO, 2015, AM J RESP CRIT CARE, V191, P739, DOI 10.1164/rccm.201411-1951PP
   Campigotto F, 2014, J CLIN ONCOL, V32, P3068, DOI 10.1200/JCO.2014.55.6340
   Cangemi R, 2014, J AM COLL CARDIOL, V64, P1917, DOI 10.1016/j.jacc.2014.07.985
   Clayton TC, 2008, EUR HEART J, V29, P96, DOI 10.1093/eurheartj/ehm516
   Corrales-Medina VF, 2015, JAMA-J AM MED ASSOC, V313, P264, DOI 10.1001/jama.2014.18229
   Corrales-Medina VF, 2009, MEDICINE, V88, P154, DOI 10.1097/MD.0b013e3181a692f0
   Dedobbeleer C, 2004, ACTA CARDIOL, V59, P291, DOI 10.2143/AC.59.3.2005184
   Dong M, 2011, INT J CARDIOL, V147, P479, DOI 10.1016/j.ijcard.2011.01.035
   Fang L, 2015, J GERIATR CARDIOL, V12, P305, DOI 10.11909/j.issn.1671-5411.2015.03.020
   Foley RN, 2004, J AM SOC NEPHROL, V15, P1038, DOI 10.1097/01.ASN.0000119144.95922.C4
   Goon PKY, 2006, THROMB HAEMOSTASIS, V96, P45, DOI 10.1160/TH06-04-0185
   GRAMBSCH PM, 1994, BIOMETRIKA, V81, P515
   Gross AK, 2013, J THROMB THROMBOLYS, V35, P147, DOI 10.1007/s11239-012-0833-4
   Husain-Syed F, 2015, J AM COLL CARDIOL, V65, P2433, DOI 10.1016/j.jacc.2015.04.024
   Jackson LA, 1997, AM J PATHOL, V150, P1785
   Kinlay S, 2000, AM J CARDIOL, V86, p10J
   Lloyd-Jones D, 2010, CIRCULATION, V121, P948, DOI 10.1161/CIRCULATIONAHA.109.192666
   Madjid M, 2007, TEX HEART I J, V34, P11
   Manhapra A, 2001, CIRCULATION, V103, pE91
   Matsuzawa Y, 2014, CORONARY ARTERY DIS, V25, P713, DOI 10.1097/MCA.0000000000000178
   Meier CR, 1998, LANCET, V351, P1467, DOI 10.1016/S0140-6736(97)11084-4
   Merx MW, 2007, CIRCULATION, V116, P793, DOI 10.1161/CIRCULATIONAHA.106.678359
   Milbrandt EB, 2009, MOL MED, V15, P438, DOI 10.2119/molmed.2009.00091
   Moammar MQ, 2010, HEART LUNG CIRC, V19, P90, DOI 10.1016/j.hlc.2009.08.009
   Mozaffarian D, 2016, CIRCULATION, V133, P447, DOI 10.1161/CIR.0000000000000366
   Nichols M, 2014, EUR HEART J, V35, P2950, DOI 10.1093/eurheartj/ehu299
   O'Meara ES, 2005, J AM GERIATR SOC, V53, P1108, DOI 10.1111/j.1532-5415.2005.53352.x
   Park CS, 2010, AM J CARDIOL, V105, P1284, DOI 10.1016/j.amjcard.2009.12.045
   Parks SE, 2014, MMWR SURVEILL SUMM, V63, P1
   Prasad V, 2015, EUR J CANCER, V51, P2269, DOI 10.1016/j.ejca.2015.07.005
   Ribeiro LS, 2019, FRONT IMMUNOL, V10, DOI 10.3389/fimmu.2019.01320
   Roger VL, 2007, MED CLIN N AM, V91, P537, DOI 10.1016/j.mcna.2007.03.007
   Rondeau V, 2012, J STAT SOFTW, V47, P1
   Rondeau V, 2007, BIOSTATISTICS, V8, P708, DOI 10.1093/biostatistics/kxl043
   Sanchis-Gomar F, 2016, ANN TRANSL MED, V4, DOI 10.21037/atm.2016.06.33
   Sato Y, 1999, CLIN CARDIOL, V22, P811, DOI 10.1002/clc.4960221211
   Seong SC, 2017, BMJ OPEN, V7, DOI 10.1136/bmjopen-2017-016640
   Singanayagam A, 2012, EUR RESPIR J, V39, P187, DOI 10.1183/09031936.00049111
   Smeeth L, 2004, NEW ENGL J MED, V351, P2611, DOI 10.1056/NEJMoa041747
   Storms AD, 2017, BMC PULM MED, V17, DOI 10.1186/s12890-017-0552-x
   Vallance P, 1997, LANCET, V349, P1391, DOI 10.1016/S0140-6736(96)09424-X
   Yende S, 2008, AM J RESP CRIT CARE, V177, P1242, DOI 10.1164/rccm.200712-1777OC
   Zhang GY, 2009, J IMMUNOL, V182, P7997, DOI 10.4049/jimmunol.0802884
NR 47
TC 2
Z9 2
U1 0
U2 4
PU NATURE RESEARCH
PI BERLIN
PA HEIDELBERGER PLATZ 3, BERLIN, 14197, GERMANY
SN 2045-2322
J9 SCI REP-UK
JI Sci Rep
PD MAY 6
PY 2021
VL 11
IS 1
AR 9696
DI 10.1038/s41598-021-89038-1
PG 9
WC Multidisciplinary Sciences
WE Science Citation Index Expanded (SCI-EXPANDED)
SC Science & Technology - Other Topics
GA SL5WK
UT WOS:000656988100004
PM 33958673
OA Green Published, gold
DA 2023-05-13
ER

PT J
AU Lisowska, A
   Makarewicz-Wujec, M
   Dworakowska, AM
   Kozlowska-Wojciechowska, M
AF Lisowska, Agnieszka
   Makarewicz-Wujec, Magdalena
   Dworakowska, Anna M.
   Kozlowska-Wojciechowska, Malgorzata
TI Adherence to guidelines for pharmacological treatment of young adults
   with myocardial infarction in Poland: Data from Polish Registry of Acute
   Coronary Syndromes (PL-ACS)
SO JOURNAL OF CLINICAL PHARMACY AND THERAPEUTICS
LA English
DT Article
ID LESS-THAN-40 YEARS; TERM OUTCOMES; AGE; MANAGEMENT; TRENDS; RATES; CARE
AB What is known and objective Myocardial infarction (MI) in young adults accounts for up to 10% of all cases. Regarding life expectancy and professional activity, it is extremely important to restore and maintain young patients' full performance. Therefore, secondary prevention is especially vital in this group of patients. The paper focuses on the analysis of pharmacotherapy in young MI patients in Poland, assessing disparities between the European Society of Cardiology guidelines and clinical practice, and regional differences among the provinces. Methods The analysis was conducted using the data from a nationwide, observational, multicentre, prospective study-the Polish Registry of Acute Coronary Syndromes (PL-ACS). The data were collected from patients <= 45 years old with MI who were hospitalized in the period 2010-2014. Results and discussion A retrospective study included 6367 MI patients. They constituted 3.9% of all the patients with MI in Poland. Despite the fact that during hospitalization regional differences were observed in case of acetylsalicylic acid (range 70.3%-93.8%), beta-blockers (range 50.0%-79.6%), statins (range 53.4%-85.7%) and angiotensin-converting enzyme inhibitors (range 46.9%-75.0%), the majority of patients received the drugs according to the guidelines. Regional differences found at discharge also regarded those medications, but the range of observed variations was smaller. On average, three-quarter of patients received guideline-recommended medications. Still, in some provinces, almost a quarter of patients were administered those medications only at discharge. What is new and conclusion In the study population, there were significant differences between the provinces regarding pharmacotherapy during hospitalization, which concerned major groups of medications. However, pharmacotherapy indicated at discharge revealed fewer regional differences and adhered to guideline recommendations to a greater extent. Nevertheless, there is still some room for improvement, especially with regard to pharmacotherapy during hospitalization.
C1 [Lisowska, Agnieszka; Makarewicz-Wujec, Magdalena; Dworakowska, Anna M.; Kozlowska-Wojciechowska, Malgorzata] Med Univ Warsaw, Dept Clin Pharm & Pharmaceut Care, Fac Pharm Lab Med, Warsaw, Poland.
C3 Medical University of Warsaw
RP Makarewicz-Wujec, M (通讯作者)，Med Univ Warsaw, Dept Clin Pharm & Pharmaceut Care, Fac Pharm Lab Med, Warsaw, Poland.
EM magdalena.wujec@wum.edu.pl
RI Makarewicz-Wujec, Magdalena/V-3775-2018; Lisowska,
   Agnieszka/O-6374-2018; Kozłowska-Wojciechowska, Małgorzata/V-9544-2018;
   Dworakowska, Anna/V-3769-2018
OI Makarewicz-Wujec, Magdalena/0000-0002-4330-3007; Lisowska,
   Agnieszka/0000-0002-7704-7259; Kozłowska-Wojciechowska,
   Małgorzata/0000-0003-2555-8222; Dworakowska, Anna/0000-0002-2292-8307
CR Angeli Fabio, 2012, Ther Adv Cardiovasc Dis, V6, P163, DOI 10.1177/1753944712452463
   [Anonymous], 2017, EUR HEART J
   Bangalore S, 2012, AM J MED, V125, P1000, DOI 10.1016/j.amjmed.2011.11.016
   Briffa T, 2009, BMJ-BRIT MED J, V338, DOI 10.1136/bmj.b36
   Chung SC, 2015, BMJ-BRIT MED J, V351, DOI 10.1136/bmj.h3913
   COLLINS R, 1995, LANCET, V345, P669
   Engel J, 2017, CURR CARDIOL REV, V13, P3, DOI 10.2174/1573403X12666160504100025
   Flynn MR, 2005, EUR HEART J, V26, P308, DOI 10.1093/eurheartj/ehi079
   Gupta A, 2014, J AM COLL CARDIOL, V64, P337, DOI 10.1016/j.jacc.2014.04.054
   Khera R, 2017, AM J CARDIOL, V120, P1761, DOI 10.1016/j.amjcard.2017.07.081
   Kirchmayer U, 2013, PHARMACOEPIDEM DR S, V22, P649, DOI 10.1002/pds.3430
   McManus DD, 2011, AM J CARDIOL, V108, P477, DOI 10.1016/j.amjcard.2011.03.074
   Polonski L, 2007, KARDIOL POL, V65, P861
   Puymirat E, 2013, EUR HEART J-ACUTE CA, V2, P359, DOI 10.1177/2048872613497341
   Roffi M, 2016, EUR HEART J, V37, P267, DOI 10.1093/eurheartj/ehv320
   Setoguchi S, 2008, J AM COLL CARDIOL, V51, P1247, DOI 10.1016/j.jacc.2007.10.063
   Shah N, 2016, HEART LUNG CIRC, V25, P955, DOI 10.1016/j.hlc.2016.04.015
   Steg PG, 2012, EUR HEART J, V33, P2569, DOI 10.1093/eurheartj/ehs215
   Strzelecki Z, 2015, ZACHOROWALNO UMIERAL
   Trzeciak P, 2017, POL ARCH INTERN MED, V127, P666, DOI 10.20452/pamw.4092
   Trzeciak P, 2016, AM J CARDIOL, V118, P1300, DOI 10.1016/j.amjcard.2016.07.067
   Trzeciak P, 2014, AM J CARDIOL, V114, P175, DOI 10.1016/j.amjcard.2014.04.024
   Zandecki L, 2019, CARDIOL J, V26, P459, DOI 10.5603/CJ.a2018.0057
   Zeymer U, 2015, HERZ, V40, P27, DOI 10.1007/s00059-014-4161-7
NR 24
TC 2
Z9 2
U1 0
U2 5
PU WILEY
PI HOBOKEN
PA 111 RIVER ST, HOBOKEN 07030-5774, NJ USA
SN 0269-4727
EI 1365-2710
J9 J CLIN PHARM THER
JI J. Clin. Pharm. Ther.
PD JUN
PY 2019
VL 44
IS 3
BP 471
EP 478
DI 10.1111/jcpt.12813
PG 8
WC Pharmacology & Pharmacy
WE Science Citation Index Expanded (SCI-EXPANDED)
SC Pharmacology & Pharmacy
GA HU5EF
UT WOS:000465298300017
PM 30763467
OA gold
DA 2023-05-13
ER

PT J
AU Bhatt, DL
   Pollack, CV
   Weitz, JI
   Jennings, LK
   Xu, S
   Arnold, SE
   Umstead, BR
   Mays, MC
   Lee, JS
AF Bhatt, Deepak L.
   Pollack, Charles V.
   Weitz, Jeffrey I.
   Jennings, Lisa K.
   Xu, Sherry
   Arnold, Susan E.
   Umstead, Bret R.
   Mays, Michael C.
   Lee, John S.
TI Antibody-Based Ticagrelor Reversal Agent in Healthy Volunteers
SO NEW ENGLAND JOURNAL OF MEDICINE
LA English
DT Article
ID ACUTE CORONARY SYNDROMES; ELEVATION MYOCARDIAL-INFARCTION; ASSOCIATION
   TASK-FORCE; PLATELET TRANSFUSION; ACCF/AHA GUIDELINE; CLOPIDOGREL;
   PRASUGREL; ASPIRIN; INHIBITION; THERAPY
AB BACKGROUND
   Ticagrelor is an oral P2Y 12 inhibitor that is used with aspirin to reduce the risk of ischemic events among patients with acute coronary syndromes or previous myocardial infarction. Spontaneous major bleeding and bleeding associated with urgent invasive procedures are concerns with ticagrelor, as with other antiplatelet drugs. The antiplatelet effects of ticagrelor cannot be reversed with platelet transfusion. A rapid-acting reversal agent would be useful.
   METHODS
   In this randomized, double-blind, placebo-controlled, phase 1 trial, we evaluated intravenous PB2452, a monoclonal antibody fragment that binds ticagrelor with high affinity, as a ticagrelor reversal agent. We assessed platelet function in healthy volunteers before and after 48 hours of ticagrelor pretreatment and again after the administration of PB2452 or placebo. Platelet function was assessed with the use of light transmission aggregometry, a point-of-care P2Y 12 platelet-reactivity test, and a vasodilator-stimulated phosphoprotein assay.
   RESULTS
   Of the 64 volunteers who underwent randomization, 48 were assigned to receive PB2452 and 16 to receive placebo. After 48 hours of ticagrelor pretreatment, platelet aggregation was suppressed by approximately 80%. PB2452 administered as an initial intravenous bolus followed by a prolonged infusion (8, 12, or 16 hours) was associated with a significantly greater increase in platelet function than placebo, as measured by multiple assays. Ticagrelor reversal occurred within 5 minutes after the initiation of PB2452 and was sustained for more than 20 hours (P< 0.001 after Bonferroni adjustment across all time points for all assays). There was no evidence of a rebound in platelet activity after drug cessation. Adverse events related to the trial drug were limited mainly to issues involving the infusion site.
   CONCLUSIONS
   In healthy volunteers, the administration of PB2452, a specific reversal agent for ticagrelor, provided immediate and sustained reversal of the antiplatelet effects of ticagrelor, as measured by multiple assays.
C1 [Bhatt, Deepak L.] Brigham & Womens Hosp, Heart & Vasc Ctr, 75 Francis St, Boston, MA 02115 USA.
   [Bhatt, Deepak L.] Harvard Med Sch, Boston, MA 02115 USA.
   [Pollack, Charles V.] Thomas Jefferson Univ, Dept Emergency Med, Philadelphia, PA 19107 USA.
   [Weitz, Jeffrey I.] McMaster Univ, Hamilton, ON, Canada.
   [Weitz, Jeffrey I.] Thrombosis & Atherosclerosis Res Inst, Hamilton, ON, Canada.
   [Jennings, Lisa K.] CirQuest Labs, Memphis, TN USA.
   [Jennings, Lisa K.] Univ Tennessee, Ctr Hlth Sci, Memphis, TN 38163 USA.
   [Xu, Sherry; Arnold, Susan E.; Umstead, Bret R.; Mays, Michael C.; Lee, John S.] PhaseBio Pharmaceut, Malvern, PA USA.
C3 Harvard University; Brigham & Women's Hospital; Harvard University;
   Harvard Medical School; Jefferson University; McMaster University;
   McMaster University; University of Tennessee System; University of
   Tennessee Health Science Center
RP Bhatt, DL (通讯作者)，Harvard Med Sch, Brigham & Womens Hosp, Heart & Vasc Ctr, 75 Francis St, Boston, MA 02115 USA.
EM dlbhattmd@post.harvard.edu
RI Bhatt, Deepak L./Y-3070-2019; Weitz, Jeffrey/AAD-1929-2019
OI Bhatt, Deepak L./0000-0002-1278-6245; Weitz, Jeffrey/0000-0002-1092-7550
FU PhaseBio Pharmaceuticals
FX Funded by PhaseBio Pharmaceuticals; ClinicalTrials.gov number,
   NCT03492385.
CR [Anonymous], 2016, BRIL TIC
   [Anonymous], 2018, EFF PRAS
   [Anonymous], 2014, J AM COLL CARDIOL, DOI DOI 10.1016/j.jacc.2014.09.016
   [Anonymous], 2017, PLAV CLOP BIS
   Bhatt DL, 2007, NEW ENGL J MED, V357, P2078, DOI 10.1056/NEJMe0706859
   Bhatt DL, 2007, J AM COLL CARDIOL, V49, P1982, DOI 10.1016/j.jacc.2007.03.025
   Bhatt DL, 2014, CIRC RES, V114, P1929, DOI 10.1161/CIRCRESAHA.114.302737
   Bhatt DL, 2010, JAMA-J AM MED ASSOC, V304, P1350, DOI 10.1001/jama.2010.1322
   Bhatt DL, 2009, NEW ENGL J MED, V361, P940, DOI 10.1056/NEJMp0806848
   Bhatt DL, 2006, NEW ENGL J MED, V354, P1706, DOI 10.1056/NEJMoa060989
   Buchanan A, 2015, BLOOD, V125, P3484, DOI 10.1182/blood-2015-01-622928
   Cannon CP, 2010, LANCET, V375, P283, DOI 10.1016/S0140-6736(09)62191-7
   Chen ZM, 2005, LANCET, V366, P1607, DOI 10.1016/s0140-6736(05)67660-x
   Godier A, 2015, NEW ENGL J MED, V372, P196, DOI 10.1056/NEJMc1409373
   Gurbel PA, 2009, CIRCULATION, V120, P2577, DOI 10.1161/CIRCULATIONAHA.109.912550
   Hamm CW, 2011, EUR HEART J, V32, P2999, DOI 10.1093/eurheartj/ehr236
   Hillis LD, 2011, J AM COLL CARDIOL, V58, pE123, DOI 10.1016/j.jacc.2011.08.009
   James SK, 2011, BMJ-BRIT MED J, V342, DOI 10.1136/bmj.d3527
   Jin LJ, 2017, HEART LUNG CIRC, V26, P49, DOI 10.1016/j.hlc.2016.05.113
   Koski Renee, 2018, P T, V43, P352
   Mangiacapra F, 2015, CIRC-CARDIOVASC INTE, V8, DOI 10.1161/CIRCINTERVENTIONS.114.002106
   Mehta SR, 2001, LANCET, V358, P527, DOI 10.1016/S0140-6736(01)05701-4
   O'Gara PT, 2013, J AM COLL CARDIOL, V61, pE78, DOI [10.1016/j.jacc.2012.11.019, 10.1161/01.cir.0000440804.93914.d8, 10.1161/CIR.0b013e3182742cf6]
   Pollack Jr CV, 2015, NEW ENGL J MED, V373, P511, DOI 10.1056/NEJMoa1502000
   Reed GW, 2015, CLIN CARDIOL, V38, P92, DOI 10.1002/clc.22357
   Roe MT, 2012, NEW ENGL J MED, V367, P1297, DOI 10.1056/NEJMoa1205512
   Siegal DM, 2015, NEW ENGL J MED, V373, P2413, DOI 10.1056/NEJMoa1510991
   Smith SC, 2011, CIRCULATION, V124, P2458, DOI 10.1161/CIR.0b013e318235eb4d
   Tantry US, 2013, J AM COLL CARDIOL, V62, P2261, DOI 10.1016/j.jacc.2013.07.101
   Teng R, 2016, J THROMB HAEMOST, V14, P2342, DOI 10.1111/jth.13511
   Valgimigli M, 2018, EUR HEART J, V39, P213, DOI 10.1093/eurheartj/ehx419
   Wallentin L, 2009, NEW ENGL J MED, V361, P1045, DOI 10.1056/NEJMoa0904327
   Wijns W, 2010, EUR HEART J, V31, P2501, DOI 10.1093/eurheartj/ehq277
   Wiviott SD, 2007, NEW ENGL J MED, V357, P2001, DOI 10.1056/NEJMoa0706482
   Wiviott SD, 2013, LANCET, V382, P605, DOI 10.1016/S0140-6736(13)61451-8
   Yusuf S, 2001, NEW ENGL J MED, V345, P494
   2013, CIRCULATION, V127, P730, DOI DOI 10.1161/CIRCULATIONAHA.112.141572
   2015, EUR HEART J, V36, P1762, DOI DOI 10.1093/EURHEARTJ/EHV104
NR 38
TC 69
Z9 71
U1 0
U2 7
PU MASSACHUSETTS MEDICAL SOC
PI WALTHAM
PA WALTHAM WOODS CENTER, 860 WINTER ST,, WALTHAM, MA 02451-1413 USA
SN 0028-4793
EI 1533-4406
J9 NEW ENGL J MED
JI N. Engl. J. Med.
PD MAY 9
PY 2019
VL 380
IS 19
BP 1825
EP 1833
DI 10.1056/NEJMoa1901778
PG 9
WC Medicine, General & Internal
WE Science Citation Index Expanded (SCI-EXPANDED)
SC General & Internal Medicine
GA HX9ZZ
UT WOS:000467769800008
PM 30883047
OA Bronze, Green Published
DA 2023-05-13
ER

PT J
AU Rising, KL
   Hollander, JE
   Schaffer, JT
   Kline, JA
   Torres, CA
   Diercks, DB
   Jones, R
   Owen, KP
   Meisel, ZF
   Demers, M
   Leblanc, A
   Shah, ND
   Inselman, J
   Herrin, J
   Montori, VM
   Hess, EP
AF Rising, Kristin L.
   Hollander, Judd E.
   Schaffer, Jason T.
   Kline, Jeffrey A.
   Torres, Carlos A.
   Diercks, Deborah B.
   Jones, Russell
   Owen, Kelly P.
   Meisel, Zachary F.
   Demers, Michel
   Leblanc, Annie
   Shah, Nilay D.
   Inselman, Jonathan
   Herrin, Jeph
   Montori, Victor M.
   Hess, Erik P.
TI Effectiveness of a Decision Aid in Potentially Vulnerable Patients: A
   Secondary Analysis of the Chest Pain Choice Multicenter Randomized Trial
SO MEDICAL DECISION MAKING
LA English
DT Article
DE acute coronary syndrome; decision making; healthcare disparities
ID NUMERACY; VALIDATION; RACE
AB Background. We test the hypotheses that use of the Chest Pain Choice (CPC) decision aid (DA) would be similarly effective in potentially vulnerable subgroups but increase knowledge more in patients with higher education and trust in physicians more in patients from racial minority groups. Methods. This was a secondary analysis of a multicenter randomized trial in adults with chest pain potentially due to acute coronary syndrome. The trial compared an intervention group engaged in shared decision making (SDM) using CPC to a control group receiving usual care (UC). We assessed for subgroup effects based on age, sex, race, income, insurance, education, literacy, and numeracy. We dichotomized each characteristic and tested for interactions using regression models with indicators for arm assignment and study site. Results. Of 898 patients (451 DA, 447 UC), over 50% were female, over one-third were black, nearly one-third had a high school education or less, and over 60% had low health literacy. The DA did not increase knowledge more in patients with higher education (P for interaction = 0.06) but did increase knowledge more in the typical than in the low numeracy subgroup (10.6% v. 4.7%, absolute difference [AD] = 5.9%, P for interaction = 0.025). The DA did not significantly increase patient trust in physicians in racial minorities (P for interaction = 0.06) but did increase trust more in patients with low literacy compared with those with typical literacy (3.7% v. -1.4%, AD = 5.1, P for interaction = 0.011). Conclusions. CPC benefited all sociodemographic groups to a similar extent, with greater knowledge transfer in patients with higher numeracy and greater physician trust in patients with low health literacy. Tailoring SDM interventions to patient characteristics may be necessary for optimal effectiveness.
C1 [Rising, Kristin L.; Hollander, Judd E.] Thomas Jefferson Univ, Dept Emergency Med, Philadelphia, PA 19107 USA.
   [Schaffer, Jason T.; Kline, Jeffrey A.] Indiana Univ, Dept Emergency Med, Indianapolis, IN 46204 USA.
   [Torres, Carlos A.] Mayo Clin, Dept Emergency Med, Jacksonville, FL USA.
   [Diercks, Deborah B.] Univ Texas Southwestern, Dept Emergency Med, Dallas, TX USA.
   [Jones, Russell; Owen, Kelly P.] Univ Calif Davis, Dept Emergency Med, Sacramento, CA 95817 USA.
   [Meisel, Zachary F.] Perelman Sch Med, Dept Emergency Med, Philadelphia, PA USA.
   [Leblanc, Annie; Montori, Victor M.; Hess, Erik P.] Knowledge & Evaluat Res Unit, Rochester, MN USA.
   [Shah, Nilay D.; Hess, Erik P.] Mayo Clin, Div Hlth Care Policy & Res, Dept Hlth Sci Res, 200 First St SW, Rochester, MN 55905 USA.
   [Shah, Nilay D.; Inselman, Jonathan; Hess, Erik P.] Robert D & Patricia E Kern Mayo Clin, Ctr Sci Healthcare Delivery, Rochester, MN USA.
   [Herrin, Jeph] Yale Univ, Sch Med, New Haven, CT USA.
   [Herrin, Jeph] Hlth Res & Educ Trust, Chicago, IL USA.
   [Hess, Erik P.] Mayo Clin, Div Emergency Med Res, Dept Emergency Med, 200 First St SW, Rochester, MN 55905 USA.
   [Montori, Victor M.] Mayo Clin, Dept Internal Med, Div Endocrinol Diabet Metab & Nutr, 200 First St SW, Rochester, MN 55905 USA.
C3 Jefferson University; Indiana University System; Indiana
   University-Purdue University Indianapolis; Mayo Clinic; University of
   Texas System; University of Texas Southwestern Medical Center Dallas;
   University of California System; University of California Davis;
   University of Pennsylvania; Pennsylvania Medicine; Mayo Clinic; Yale
   University; Mayo Clinic; Mayo Clinic
RP Hess, EP (通讯作者)，Mayo Clin, Coll Med, Dept Emergency Med, 200 First St SW, Rochester, MN 55905 USA.
EM hess.erik@mayo.edu
RI Torres, Carlos/GRS-7240-2022; LeBlanc, Annie/AAZ-1381-2020; Meisel,
   Zachary F/C-8631-2018
OI Meisel, Zachary F/0000-0001-8474-7993
CR Anderson RT, 2014, TRIALS, V15, DOI 10.1186/1745-6215-15-166
   [Anonymous], RAC ETHN LANG DAT ST
   Breslin M, 2008, PATIENT EDUC COUNS, V73, P465, DOI 10.1016/j.pec.2008.07.024
   Cooper-Patrick L, 1999, JAMA-J AM MED ASSOC, V282, P583, DOI 10.1001/jama.282.6.583
   Coylewright M, 2014, CIRC-CARDIOVASC QUAL, V7, P360, DOI 10.1161/HCQ.0000000000000006
   Doescher MP, 2000, ARCH FAM MED, V9, P1156, DOI 10.1001/archfami.9.10.1156
   Elwyn G, 2005, HEALTH EXPECT, V8, P34, DOI 10.1111/j.1369-7625.2004.00311.x
   Fagerlin A, 2007, MED DECIS MAKING, V27, P672, DOI 10.1177/0272989x07304449
   Hess EP, 2016, BMJ-BRIT MED J, V355, DOI 10.1136/bmj.i6165
   Hess EP, 2012, CIRC-CARDIOVASC QUAL, V5, P251, DOI 10.1161/CIRCOUTCOMES.111.964791
   Kline JA, 2009, ANN EMERG MED, V53, P727, DOI 10.1016/j.annemergmed.2008.09.034
   Legare F, 2013, HEALTH AFFAIR, V32, P276, DOI 10.1377/hlthaff.2012.1078
   Lin GA, 2014, CIRC-CARDIOVASC QUAL, V7, P328, DOI 10.1161/CIRCOUTCOMES.113.000322
   McNaughton C, 2011, ACAD EMERG MED, V18, P1148, DOI 10.1111/j.1553-2712.2011.01210.x
   Montori VM, 2007, PLOS MED, V4, P1303, DOI 10.1371/journal.pmed.0040233
   OCONNOR AM, 1995, MED DECIS MAKING, V15, P25, DOI 10.1177/0272989X9501500105
   Peek ME, 2010, SOC SCI MED, V71, P1, DOI 10.1016/j.socscimed.2010.03.014
   Rothman RL, 2008, J HEALTH COMMUN, V13, P583, DOI 10.1080/10810730802281791
   Stacey D, 2011, COCHRANE DB SYST REV, DOI [10.1002/14651858.CD001431.pub4, 10.1002/14651858.CD001431.pub3, 10.1002/14651858.CD001431.pub2]
   Thom DH, 1999, MED CARE, V37, P510, DOI 10.1097/00005650-199905000-00010
   Tunis SR, 2003, JAMA-J AM MED ASSOC, V290, P1624, DOI 10.1001/jama.290.12.1624
   Wang R, 2007, NEW ENGL J MED, V357, P2189, DOI 10.1056/NEJMsr077003
NR 22
TC 5
Z9 5
U1 0
U2 4
PU SAGE PUBLICATIONS INC
PI THOUSAND OAKS
PA 2455 TELLER RD, THOUSAND OAKS, CA 91320 USA
SN 0272-989X
EI 1552-681X
J9 MED DECIS MAKING
JI Med. Decis. Mak.
PD JAN
PY 2018
VL 38
IS 1
BP 69
EP 78
DI 10.1177/0272989X17706363
PG 10
WC Health Care Sciences & Services; Health Policy & Services; Medical
   Informatics
WE Science Citation Index Expanded (SCI-EXPANDED); Social Science Citation Index (SSCI)
SC Health Care Sciences & Services; Medical Informatics
GA FS5JF
UT WOS:000419830100008
PM 28525723
DA 2023-05-13
ER

PT J
AU White, WB
   Kupfer, S
   Zannad, F
   Mehta, CR
   Wilson, CA
   Lei, LY
   Bakris, GL
   Nissen, SE
   Cushman, WC
   Heller, SR
   Bergenstal, RM
   Fleck, PR
   Cannon, CP
   Aiub, J
   Albisu, J
   Alvarez, C
   Astesiano, A
   Barcudi, R
   Bendersky, M
   Bono, J
   Bustos, B
   Cartasegna, L
   Caruso, O
   Casabe, H
   Castro, R
   Colombo, H
   Cuneo, C
   Cura, F
   De Loredo, L
   Dran, R
   Fernandez, H
   Pinna, JG
   Hrabar, A
   de Saleme, MK
   Luquez, H
   Mackinnon, I
   Maffei, L
   Majul, C
   Mallagray, M
   Marino, J
   Martinez, D
   Martingano, R
   Nul, D
   Parody, ML
   Petrucci, J
   Pieroni, M
   Piskorz, D
   Prado, A
   Ramos, H
   Resk, J
   Rodriguez, M
   Rojas, C
   Sarjanovich, R
   Sarries, A
   Sessa, H
   Silveiro, S
   Liprandi, MIS
   Tartaglione, J
   Tonin, H
   Vallejos, J
   Vigo, S
   Visco, V
   Vita, N
   Vogel, D
   Vogelmann, O
   Zaidman, C
   Zangroniz, P
   Colquhoun, D
   Coverdale, S
   Flecknoe-Brown, S
   Hii, CSL
   Roberts-Thomson, P
   Drexel, H
   Luger, A
   Pieber, T
   Cools, F
   Ruige, J
   Schoors, D
   Vercammen, C
   Wollaert, B
   da Costa, FA
   Amodeo, C
   Baggenstoss, R
   Barbosa, E
   de Souza, WKB
   Bassan, R
   Borges, JL
   Botelho, R
   Braile, MCV
   Castello, H
   Chrisman, C
   dos Santos, F
   Neto, JF
   Farsky, P
   Da Costa, AF
   Fraige, F
   Garbelini, B
   Garcia, MF
   Garzon, P
   Guimaraes, AE
   Herdy, A
   Hernandes, M
   Hilgemberg, S
   Hissa, M
   Jatene, JA
   Kormann, A
   Leaes, P
   Lima, F
   Lisboa, HR
   Maia, L
   da Silva, FM
   Franco, DM
   Martin, JF
   Medeiros, A
   Michalaros, Y
   Leitao, AM
   Montenegro, S
   Moraes, J
   Gomes, MM
   Paiva, MS
   Precoma, D
   Rabelo, A
   Reis, G
   Reis, H
   Rossi, P
   Saporito, W
   Leite, RS
   Silva, RP
   Silva, D
   Sousa, L
   Sousa, AC
   Ueda, R
   Vilas-Boas, F
   Wainstein, M
   Zago, A
   Angelova, M
   Apostolova, E
   Daskalova, I
   Delchev, A
   Hristozov, K
   Ilieva, M
   Kovacheva, S
   Lucheva, M
   Temelkova, M
   Toneva, A
   Videva, V
   Vuchkova, E
   Bakbak, A
   Carpentier, A
   Chan, YK
   Cheema, A
   Chouinard, G
   Conway, J
   Dery, JP
   Dowell, A
   Frechette, A
   Jakubowski, M
   Kelly, A
   Ma, P
   Maung, TZ
   Mehta, S
   Parker, D
   Pesant, Y
   Polasek, P
   Ransom, T
   Syan, G
   Vizel, S
   Albornoz, F
   Galvez, PC
   Cobos, JL
   Conejeros, C
   Apablaza, MD
   Fajardo, G
   Brochet, GI
   Lazcano, MO
   Pincetti, C
   Potthoff, S
   Raffo, C
   Saavedra, V
   Schnettler, M
   Sepulveda, P
   Stockins, B
   Vejar, M
   Accini, JL
   Aroca, CHC
   Ruiz, RLF
   Linares, LAO
   Angarita, BEV
   Aganovic, I
   Bagatin, J
   Canecki-Varzic, S
   Erzen, DJ
   Knezevic, A
   Maric, A
   Milicevic, G
   Popovic, Z
   Rubes, J
   Weiss, SS
   Dresslerova, I
   Havelkova, J
   Kucera, D
   Machacek, J
   Pumprla, J
   May, O
   Perrild, H
   Aziz, MA
   El Badry, M
   Hasanein, M
   Airaksinen, J
   Laine, M
   Nyman, K
   Vikman, S
   Bonnet, J
   Elbaz, M
   Henry, P
   Paillard, F
   Petit, C
   Tropeano, AI
   Behnke, T
   Bornstein, S
   Busch, K
   Ebelt, H
   Faghih, M
   Fischer, H
   Heuer, H
   Paschke, R
   Porner, TC
   Tangerding, G
   Vohringer, HF
   Adamson, K
   Beatt, K
   Bellary, S
   Chapman, J
   Cooke, A
   Fisher, M
   Gnudi, L
   Jones, H
   Kumar, S
   Nagi, D
   Oldroyd, K
   Richardson, T
   Robertson, D
   Robinson, A
   Saravanan, P
   Viljoen, A
   Wilding, J
   Wilkinson, P
   Wong, YK
   Zoupas, C
   Arango, J
   Castellanos, J
   Flores, CC
   Corona, V
   Granados-Fuentes, A
   Haase, F
   Montenegro, P
   Prado, JHP
   Villalobos, R
   Chow, F
   Li, SK
   Li, JN
   Yan, PYB
   Yeung, V
   Abel, T
   Benedek, A
   Dezso, E
   Dudas, M
   Edes, I
   Fulop, G
   Kovacs, A
   Lupkovics, G
   Merkely, B
   Nagy, A
   Oroszlan, T
   Palinkas, A
   Papp, A
   Patkay, J
   Simon, E
   Sitkei, E
   Tabak, A
   Tomcsanyi, J
   Abdullakutty, J
   Abhyankar, A
   Akalkotkar, U
   Alexander, T
   Arneja, J
   Aslam, N
   Babu, PR
   Babu, BR
   Banker, D
   Bantwal, G
   Bhimashankar, PR
   Calton, RK
   Chopda, M
   Dande, A
   Dani, S
   Deshpande, N
   Deshpande, N
   Dhanwal, D
   Dharmadhikari, A
   Gadkari, M
   Garg, N
   Ghaisas, N
   Goyal, NK
   Gupta, JB
   Jawahirani, A
   Joseph, S
   Kumar, R
   Kumble, M
   Mathavan, A
   Mathur, A
   Mohanan, PP
   Nair, A
   Nair, T
   Namjoshi, D
   Pinto, R
   Prakash, G
   Purushotham, R
   Raju, S
   Ramachandran, P
   Ramesh, SS
   Rao, B
   Ravikishore, A
   Reddy, GR
   Roy, S
   Sadhu, N
   Sastry, BKS
   Singh, P
   Srinivas, A
   Thacker, H
   Thanvi, S
   Thomas, J
   Adawi, F
   Bashkin, A
   Cohen, J
   Harman-Boehm, I
   Hasin, Y
   Hayek, T
   Iakobishvili, Z
   Katz, A
   Kracoff, O
   Minuchin, O
   Moriel, M
   Mosseri, M
   Omary, M
   Wainstein, J
   Weiss, A
   Zeltser, D
   Calabro, P
   Derosa, G
   Genovese, S
   Novo, S
   Olivieri, C
   Piatti, P
   Violini, R
   Volpe, M
   Ajioka, M
   Amano, T
   Arasaki, O
   Daida, H
   Fujimoto, K
   Fujinaga, H
   Higashiue, S
   Hirohata, A
   Hosokawa, S
   Ikefuji, H
   Inagaki, M
   Iseki, H
   Iwabuchi, M
   Iwasaki, T
   Kakishita, M
   Katsuda, Y
   Kawada, K
   Kawajiri, K
   Kawamitsu, K
   Kobayashi, K
   Komada, F
   Komura, Y
   Machida, M
   Maemura, K
   Matsubara, T
   Matsubayashi, S
   Matsumoto, T
   Matsumoto, N
   Mima, T
   Miyamoto, N
   Momiyama, Y
   Morimoto, T
   Murakami, M
   Nakashima, E
   Niijima, Y
   Noda, T
   Node, K
   Nozaki, A
   Nunohiro, T
   Ogawa, T
   Ono, Y
   Saeki, T
   Sakota, S
   Sakuragi, S
   Sasaki, T
   Sato, Y
   Sueyoshi, A
   Suzuki, M
   Takagi, G
   Tanabe, J
   Tanaka, S
   Tei, I
   Yamamoto, M
   Yanagihara, K
   Hong, TJ
   Jeon, HK
   Kang, DH
   Kim, CH
   Kim, DS
   Kim, HS
   Kim, JH
   Kim, SK
   Kim, WS
   Kim, YK
   Lee, S
   Lee, KW
   Park, HS
   Pyun, WB
   Rha, SW
   Yoon, J
   Yoon, KH
   Bennakhi, A
   Geldnere, K
   Sokolova, J
   Teterovska, D
   Dautaraite, V
   Kakariekiene, V
   Kavaliauskiene, R
   Kucinskiene, A
   Lasiene, J
   Mickuviene, N
   Palinauskas, A
   Urboniene, A
   Zilaitiene, B
   Manap, HA
   Abidin, IZ
   Isa, SHM
   Khir, AM
   Ng, KH
   Tan, F
   Yusof, Z
   Yusoff, K
   Zambahari, R
   Aguila-Marin, J
   Real, MA
   Alvarado-Ruiz, R
   Lopez, HA
   Leon, JA
   Llamas, EAB
   Vargas, CC
   Calvillo, JC
   Ibarra, MD
   Dominguez-Reyes, CA
   Duarte, M
   Elizondo, E
   Campos, PF
   Fanghanel-Salmon, G
   Sauceda, SF
   Martinez, JG
   Garcia-Cantu, E
   Ruiz, JAG
   Gonzalez, JGG
   Garza, MG
   Herrera, CH
   Munuzuri, JH
   Hernandez-Garcia, H
   Ramos, SJ
   Molina, HL
   Villezca, DL
   Montano-Gonzalez, E
   Ruiz, LN
   Lopez, GR
   Araiza, RR
   Salazar-Gaytan, A
   Vazquez, ES
   Mijangos, HS
   Morales, LS
   Benatar, J
   Dixon, P
   Nirmalaraj, K
   Rosen, I
   Scott, R
   Young, S
   Tarco, OA
   Caceres, LB
   Lopez, CB
   Cosavalente, LC
   Huapalla, EC
   Malaga, AC
   Flores, AC
   Aspilcueta, JF
   Rojas, WG
   Cazorla, AG
   Caballero, DG
   Matheus, JG
   Carrasco, EG
   Sanchez, JG
   Zuniga, JH
   Galarreta, LL
   Luna, A
   Hurtado, HM
   Pastor, BO
   Alvarez, RMP
   Povis, JS
   Eguiluz, PT
   Portugal, AV
   Gonzales, RV
   Rincon, LZ
   Aquitania, G
   Fortinez, JT
   Go, A
   Gomez, MH
   Habaluyas, R
   Jasul, G
   Magno, M
   Manalo, CJ
   Mirasol, R
   Morales-Palomares, E
   Salvador, DR
   Sy, RA
   Tirador, L
   Yao, C
   Arciszewska, M
   Bartkowiak, R
   Czajkowska-Kaczmarek, E
   Gil, R
   Gniot, J
   Janik, K
   Janion, M
   Jaworska, K
   Jozwa, R
   Kawecka-Jaszcz, K
   Kawka-Urbanek, T
   Kondys, M
   Korecki, J
   Korzeniak, R
   Kowalisko, A
   Krzeminska-Pakula, M
   Kwiecien, J
   Nessler, J
   Odrowaz-Pieniazek, P
   Piepiorka, M
   Rajzer, M
   Skokowska, E
   Spyra, J
   Sroka, M
   Stasinska, T
   Szymczyk, I
   Trznadel-Morawska, I
   Wysokinski, A
   Mateus, P
   Matos, P
   Mimoso, J
   Monteiro, P
   Caballero, B
   Garcia-Rinaldi, R
   Gonzalez, E
   Ortiz-Carrasquillo, R
   Roman, A
   Sierra, Y
   Unger, N
   Vazquez-Tanus, J
   Alexandru, T
   Busegeanu, M
   Cozman, DC
   Fica, S
   Minescu, B
   Morosanu, M
   Negrisanu, GD
   Pintilei, E
   Pop, L
   Szilagyi, I
   Teodorescu, I
   Tomescu, M
   Barbarash, O
   Chumakova, G
   Churina, S
   Dogadin, S
   Dvoryashina, I
   Esip, V
   Glezer, M
   Gordeev, I
   Gordienko, A
   Gratsiansky, N
   Grineva, E
   Khasanov, N
   Kostenko, V
   Meleshkevich, T
   Mikhin, V
   Morugova, T
   Motylev, I
   Nikolaev, K
   Ponomareva, A
   Repin, M
   Reshetko, O
   Shustov, S
   Shutemova, E
   Shvarts, Y
   Simanenkov, V
   Sobolev, K
   Sukmanova, I
   Timofeev, A
   Tsyba, L
   Varvarina, G
   Vertkin, A
   Vishnevsky, A
   Volkov, D
   Vorobiev, S
   Vorokhobina, N
   Yakhontov, D
   Zonova, E
   Zrazhevskiy, K
   Damjanovic, S
   Djordjevic, D
   Pavlovic, M
   Perunicic, J
   Ristic, A
   Stojkovic, S
   Tasic, N
   Bolvanska, N
   Buganova, I
   Dulkova, K
   Dzupina, A
   Fulop, P
   Gergel, V
   Kokles, M
   Micko, K
   Svoren, P
   Urban, M
   Vadinova, S
   Vargova, A
   Burgess, L
   Coetzee, K
   Du Toit, J
   Gani, M
   Joshi, P
   Naiker, P
   Nortje, H
   Sarvan, M
   Seeber, M
   Siebert, M
   van Zyl, L
   Wellmann, H
   Calvo, C
   De la Hera, J
   De Teresa, L
   Melero-Pita, A
   Mesa, J
   Barona, JP
   Serrano, P
   Soto, A
   Tofe, S
   Hornestam, B
   Kempe, A
   Rosenqvist, U
   Rydberg, E
   Tengmark, BO
   Torstensson, I
   Chang, CT
   Hsia, TL
   Hsieh, IC
   Lai, WT
   Wu, CJ
   Hutayanon, P
   Kosachunhanun, N
   Marapracertsak, M
   Piamsomboon, C
   Seekaew, S
   Srimahachota, S
   Sukhum, P
   Suraamornkul, S
   Tantiwong, P
   Wongvipaporn, C
   Amosova, K
   Barna, O
   Bazylevych, A
   Berenfus, V
   Dyadyk, A
   Fushtey, I
   Gyrina, O
   Iabluchanskyi, M
   Karpenko, O
   Kaydashev, I
   Korzh, O
   Kulynych, R
   Legkonogov, O
   Mankovsky, B
   Mostovoy, Y
   Parkhomenko, O
   Popik, G
   Rudenko, L
   Rudyk, I
   Shevchuk, S
   Sirenko, Y
   Suprun, Y
   Tryshchuk, N
   Tseluyko, V
   Vakaliuk, I
   Al Mahmeed, W
   Acheatel, R
   Ahmad, A
   Akbar, S
   Akhter, F
   Albirini, A
   Alexander, A
   Al-Joundi, B
   Al-Joundi, T
   Allen, G
   Aloi, J
   Alvarado, O
   Alzohaili, O
   Anderson, C
   Arastu, A
   Arena, C
   Argoud, G
   Ariani, M
   Arora, C
   Awasty, V
   Barker, B
   Barnum, O
   Bartkowiak, AJ
   Barzilay, J
   Behrens, P
   Belledonne, M
   Bergman, B
   Bilnoski, W
   Bisognano, J
   Bissette, S
   Blumberg, E
   Bonabi, N
   Bradley, A
   Breton, C
   Britos, M
   Broadstone, V
   Budoff, M
   Burge, M
   Butman, S
   Carroll, M
   Challappa, K
   Chepuri, V
   Cherlin, R
   Cheung, D
   Coats, P
   Collins, J
   Cruz, H
   Daboul, N
   Damberg, G
   David, W
   Dean, J
   Dedeke, E
   Deeb, W
   DeHaven, J
   Dobs, A
   Donelan, T
   Dy, J
   Dykstra, G
   Eisen, H
   Farris, N
   Fattal, P
   Fishman, N
   Foster, M
   Fredrickson, S
   Gabra, N
   Gabriel, J
   Gatien, L
   Giddings, S
   Ginsberg, B
   Gips, S
   Glandt, M
   Goldfein, A
   Gordon, M
   Gould, R
   Graf, R
   Graham, B
   Graves, M
   Grena, P
   Hahn, R
   Hamilton, D
   Hamroff, G
   Hanke, F
   Haque, I
   Harper, J
   Harris, A
   Harris, S
   Henson, B
   Hermanns, D
   Herndon, W
   Hershberger, V
   Hyman, D
   Isserman, S
   Iteld, B
   Jacob, M
   Jaffrani, N
   Jamal, A
   Johnson, D
   Johnson, G
   Kaluski, E
   Keller, R
   Kereiakes, D
   Khan, M
   Khan, S
   Khan, M
   Klein, M
   Knutson, T
   Korban, E
   Kozinn, M
   Kraft, P
   Kroeze, J
   Kukuy, E
   Lader, E
   Laliotis, A
   Lambert, C
   Landau, C
   Latif, K
   Lee, K
   Lester, F
   Levenson, D
   Levinson, D
   Lewis, D
   Litt, M
   Littlefield, R
   Lo, E
   Lovell, C
   Mahal, S
   Makam, S
   Mandviwala, M
   Marar, I
   Masri, B
   Mattson, S
   Mays, M
   McGrew, F
   Meengs, M
   Mikell, F
   Miller, M
   Miranda, F
   Moll, D
   Multani, P
   Munuswamy, K
   Nallasivan, M
   Nayles, L
   Ong, S
   Pacheco, T
   Paez, H
   Patel, S
   Phillips, R
   Pierpont, B
   Prasad, J
   Quinlan, E
   Quion, J
   Qureshi, M
   Rahman, A
   Raikhel, M
   Ramanathan, K
   Randhawa, P
   Ravi, R
   Reddy, R
   Rendell, M
   Rickner, K
   Rictor, K
   Rivas, J
   Rosenblit, P
   Rosenstock, J
   Ross, S
   Salacata, A
   Saririan, M
   Schima, S
   Schlau, A
   Schmedtje, J
   Scott, C
   Scott, D
   Serru-Paez, A
   Shah, R
   Shah, A
   Shaoulian, E
   Shomali, M
   Shubrook, J
   Silver, K
   Singh, S
   Speer, J
   Stevens, J
   Stringam, S
   Taussig, A
   Taylor, A
   Tee, H
   Teixeira, G
   Tilley, A
   Toggart, E
   Twahirwa, M
   Unks, D
   Vakili, B
   Vora, K
   Wang, XB
   Warner, A
   Wefald, F
   Weinberg, B
   Weinstein, D
   White, L
   Wu, P
   Yasuda, T
   Yazdani, S
   Yetman, C
   Zarich, S
   Zebrack, J
   Fonseca, VA
   McCullough, PA
   Desouza, C
   Goff, DC
   Harrell, FE
   Menon, V
   Sila, C
   Kalahasti, V
   Ahmed, S
   Al Solaiman, F
   Bennett, M
   Cavender, M
   Heil, B
   Katzan, I
   Monteleone, P
   O'Brien, B
   Oommen, S
   Senn, T
   Sharma, J
   Stegman, B
   Uchino, K
   Zishiri, E
   Pasca, N
   Brown, K
   Scebbi, T
   Atanasovski, I
   Mccue, M
   Streit, J
   Oh, R
   Bueno, O
   Lee, D
   Camisasca, R
   Miyata, Y
   Rubin, A
   Williamson, N
   Vara, S
   Keeter, K
   Ross, B
   de los Reyes, A
   Donnelly, J
   Koshy-Hunt, S
   Beers, B
   Black, S
   Buckley, M
   Ephrem, M
   Riley, B
   West, N
   Harre, M
   Hsieh, R
   Oshinyemi, K
   Oka, Y
   Matsui, N
   Hoang, M
   Doyle, C
   Koziol, M
   Lam, H
   Edmonds, A
   Azooz, W
   Cao, C
   Kim, D
   Boeshaar, A
   Dewindt, A
   Nicholson, K
   Smith, N
   Hisada, M
   Harding, S
   Cannon, C
   Yoshioka, N
   Gujral-Sandhu, K
   Gans, J
   Gresk, C
   Kujawski, MR
   Villinski, A
   Cosner, S
   Johannsen, C
   Barchha, N
   Knapp, B
AF White, William B.
   Kupfer, Stuart
   Zannad, Faiez
   Mehta, Cyrus R.
   Wilson, Craig A.
   Lei, Lanyu
   Bakris, George L.
   Nissen, Steven E.
   Cushman, William C.
   Heller, Simon R.
   Bergenstal, Richard M.
   Fleck, Penny R.
   Cannon, Christopher P.
   Aiub, Jorge
   Albisu, Juan
   Alvarez, Carlos
   Astesiano, Alfredo
   Barcudi, Raul
   Bendersky, Mario
   Bono, Julio
   Bustos, Betina
   Cartasegna, Luis
   Caruso, Orlando
   Casabe, Horacio
   Castro, Remo
   Colombo, Hugo
   Cuneo, Carlos
   Cura, Fernando
   De Loredo, Luis
   Dran, Ricardo
   Fernandez, Horacio
   Garcia Pinna, Jorge
   Hrabar, Adrian
   Klyver de Saleme, Maria
   Luquez, Hugo
   Mackinnon, Ignacio
   Maffei, Laura
   Majul, Claudio
   Mallagray, Marcelo
   Marino, Javier
   Martinez, Diego
   Martingano, Roberto
   Nul, Daniel
   Leonor Parody, Maria
   Petrucci, Jacqueline
   Pieroni, Mario
   Piskorz, Daniel
   Prado, Aldo
   Ramos, Hugo
   Resk, Jorge
   Rodriguez, Marcelo
   Rojas, Carlos
   Sarjanovich, Rodolfo
   Sarries, Alejandro
   Sessa, Horacio
   Silveiro, Sandra
   Sosa Liprandi, Maria Ines
   Tartaglione, Jorge
   Tonin, Hugo
   Vallejos, Julio
   Vigo, Santiago
   Visco, Virginia
   Vita, Nestor
   Vogel, Daniel
   Vogelmann, Oscar
   Zaidman, Cesar
   Zangroniz, Pedro
   Colquhoun, David
   Coverdale, Steven
   Flecknoe-Brown, Steve
   Hii, Chris Sing Loi
   Roberts-Thomson, Philip
   Drexel, Heinz
   Luger, Anton
   Pieber, Thomas
   Cools, Frank
   Ruige, Johannes
   Schoors, Danny
   Vercammen, Chris
   Wollaert, Bart
   da Costa, Fernando Alves
   Amodeo, Celso
   Baggenstoss, Rejane
   Barbosa, Eduardo
   Barroso de Souza, Weimar Kunz
   Bassan, Roberto
   Borges, Joao Lindolfo
   Botelho, Roberto
   Valeria Braile, Maria Christiane
   Castello, Helio, Jr.
   Chrisman, Carolina
   dos Santos, Fabio
   Faria Neto, Jose
   Farsky, Pedro
   Da Costa, Alessandra Fernandes
   Fraige Filho, Fadlo
   Garbelini, Benito, Jr.
   Garcia, Maria Fernanda
   Garzon, Pedro
   Guimaraes, Artur Eduardo
   Herdy, Artur
   Hernandes, Mauro
   Hilgemberg, Sandra
   Hissa, Miguel
   Jatene, Jose Antonio
   Kormann, Adrian
   Leaes, Paulo
   Lima, Felipe
   Lisboa, Hugo Roberto
   Maia, Lilia
   da Silva, Francisco Maia
   Franco, Daniela Maldonado
   Martin, Jose Fernando
   Medeiros, Ana
   Michalaros, Yorghos
   Leitao, Andressa Miguel
   Montenegro, Sergio
   Moraes Junior, Joao
   Gomes, Marco Mota
   Paiva, Maria Sanali
   Precoma, Dalton
   Rabelo, Alvaro
   Reis, Gilmar
   Reis, Helder
   Rossi, Paulo
   Saporito, Wladmir
   Leite, Rogerio Sarmento
   Silva, Ricardo Pereira
   Silva Junior, Delcio
   Sousa, Luciano
   Sousa, Antonio Carlos
   Ueda, Ricardo
   Vilas-Boas, Fabio
   Wainstein, Marco
   Zago, Alexandre
   Angelova, Mashka
   Apostolova, Emilia
   Daskalova, Ivona
   Delchev, Alexy
   Hristozov, Kiril
   Ilieva, Mariana
   Kovacheva, Sneghina
   Lucheva, Maria
   Temelkova, Margarita
   Toneva, Antoaneta
   Videva, Vyara
   Vuchkova, Emilina
   Bakbak, Asaad
   Carpentier, Andre
   Chan, Yun Kai
   Cheema, Asim
   Chouinard, Guy
   Conway, James
   Dery, Jean-Pierre
   Dowell, Anthony
   Frechette, Andre
   Jakubowski, Marek
   Kelly, Allan
   Ma, Patrick
   Maung, Tun Zan
   Mehta, Shamir
   Parker, David
   Pesant, Yves
   Polasek, Petr
   Ransom, Thomas
   Syan, Gurcharan
   Vizel, Saul
   Albornoz, Francisco
   Castro Galvez, Pablo
   Leonardo Cobos, Jorge
   Conejeros, Carlos
   D'Acuna Apablaza, Mauricio
   Fajardo, Graciela
   Illanes Brochet, Guillermo
   Opazo Lazcano, Marcos
   Pincetti, Christian
   Potthoff, Sergio
   Raffo, Carlos
   Saavedra, Victor
   Schnettler, Maria
   Sepulveda, Pablo
   Stockins, Benjamin
   Vejar, Margarita
   Accini, Jose Luis
   Cotes Aroca, Carlos Hernan
   Fernandez Ruiz, Ricardo Leon
   Orozco Linares, Luis Alejandro
   Vesga Angarita, Boris Eduardo
   Aganovic, Izet
   Bagatin, Jugoslav
   Canecki-Varzic, Silvija
   Erzen, Dubravka Jurisic
   Knezevic, Aleksandar
   Maric, Andreja
   Milicevic, Goran
   Popovic, Zeljko
   Rubes, Josip
   Weiss, Sonja Slosic
   Dresslerova, Irma
   Havelkova, Jana
   Kucera, Dusan
   Machacek, Josef
   Pumprla, Jiri
   May, Ole
   Perrild, Hans
   Aziz, Magdy Abdel
   El Badry, Mahmoud
   Hasanein, Mahmoud
   Airaksinen, Juhani
   Laine, Mika
   Nyman, Kai
   Vikman, Saila
   Bonnet, Jacques
   Elbaz, Meyer
   Henry, Patrick
   Paillard, Francois
   Petit, Catherine
   Tropeano, Anne-Isabelle
   Behnke, Thomas
   Bornstein, Stefan
   Busch, Klaus
   Ebelt, Henning
   Faghih, Marcus
   Fischer, Hermann
   Heuer, Hubertus
   Paschke, Ralf
   Porner, Tudor-Constantin
   Tangerding, Gerard
   Voehringer, Hans-Friedrich
   Adamson, Karen
   Beatt, Kevin
   Bellary, Srikanth
   Chapman, John
   Cooke, Alastair
   Fisher, Miles
   Gnudi, Luigi
   Jones, Hugh
   Kumar, Sudhesh
   Nagi, Dinesh
   Oldroyd, Keith
   Richardson, Tristan
   Robertson, Douglas
   Robinson, Anthony
   Saravanan, Ponnusamy
   Viljoen, Adie
   Wilding, John
   Wilkinson, Peter
   Wong, Yuk-ki
   Zoupas, Christos
   Arango, Juan
   Castellanos, Jose
   Ceren Flores, Carlos
   Corona, Vinicio
   Granados-Fuentes, Arnoldo
   Haase, Franklin
   Montenegro, Pablo
   Palencia Prado, Julio Humberto
   Villalobos, Renato
   Chow, Francis
   Li, Shu Kin
   Li, June
   Yan, Ping Yen Bryan
   Yeung, Vincent
   Abel, Tatjana
   Benedek, Amalia
   Dezso, Eniko
   Dudas, Mihaly
   Edes, Istvan
   Fulop, Gabor
   Kovacs, Aranka
   Lupkovics, Geza
   Merkely, Bela
   Nagy, Andras
   Oroszlan, Tamas
   Palinkas, Attila
   Papp, Andras
   Patkay, Jozsef
   Simon, Eva
   Sitkei, Eva
   Tabak, Adam
   Tomcsanyi, Janos
   Abdullakutty, Jabir
   Abhyankar, Atul
   Akalkotkar, Umesh
   Alexander, Thomas
   Arneja, Jaspal
   Aslam, Naved
   Babu, Pothineni Ramesh
   Babu, Byrapaneni Ramesh
   Banker, Darshan
   Bantwal, Ganapati
   Bhimashankar, P. R.
   Calton, Rajneesh Kumar
   Chopda, Manoj
   Dande, Ajay
   Dani, Sameer
   Deshpande, Neeta
   Deshpande, Niteen
   Dhanwal, Dinesh
   Dharmadhikari, Aniruddha
   Gadkari, Milind
   Garg, Nitish
   Ghaisas, Nitin
   Goyal, N. K.
   Gupta, Jugal Bihari
   Jawahirani, Anil
   Joseph, Stigmon
   Kumar, Ravi
   Kumble, Mukund
   Mathavan, A.
   Mathur, Atul
   Mohanan, Padnihare Purayil
   Nair, Abhilash
   Nair, Tiny
   Namjoshi, Deepak
   Pinto, Robin
   Prakash, Guru
   Purushotham, R.
   Raju, Srinivas
   Ramachandran, Padmakumar
   Ramesh, S. S.
   Rao, Bhaskara
   Ravikishore, Amancherla
   Reddy, G. Rajashekar
   Roy, Sanjeeb
   Sadhu, Nehal
   Sastry, B. K. S.
   Singh, Parvinder
   Srinivas, Arun
   Thacker, Hemant
   Thanvi, Sunil
   Thomas, Joy
   Adawi, Faiad
   Bashkin, Amir
   Cohen, Josef
   Harman-Boehm, Ilana
   Hasin, Yonathan
   Hayek, Tony
   Iakobishvili, Zaza
   Katz, Amos
   Kracoff, Oscar
   Minuchin, Oscar
   Moriel, Mady
   Mosseri, Morris
   Omary, Muhamad
   Wainstein, Julio
   Weiss, Avraham
   Zeltser, David
   Calabro, Paolo
   Derosa, Giuseppe
   Genovese, Stefano
   Novo, Salvatore
   Olivieri, Carlo
   Piatti, Piermarco
   Violini, Roberto
   Volpe, Massimo
   Ajioka, Masayoshi
   Amano, Tetsuya
   Arasaki, Osamu
   Daida, Hiroyuki
   Fujimoto, Kazuteru
   Fujinaga, Hiroyuki
   Higashiue, Shinichi
   Hirohata, Atsushi
   Hosokawa, Shinobu
   Ikefuji, Hiroyuki
   Inagaki, Masayuki
   Iseki, Harukazu
   Iwabuchi, Masashi
   Iwasaki, Toshiya
   Kakishita, Mikio
   Katsuda, Yousuke
   Kawada, Kimiko
   Kawajiri, Kenji
   Kawamitsu, Katsunori
   Kobayashi, Katsuyuki
   Komada, Fumihiko
   Komura, Yasuo
   Machida, Masaharu
   Maemura, Koji
   Matsubara, Taku
   Matsubayashi, Sunao
   Matsumoto, Tomoaki
   Matsumoto, Naoki
   Mima, Tsutomu
   Miyamoto, Nobuhide
   Momiyama, Yukihiko
   Morimoto, Takafumi
   Murakami, Marohito
   Nakashima, Eitaro
   Niijima, Yawara
   Noda, Toshiyuki
   Node, Koichi
   Nozaki, Akira
   Nunohiro, Tatsuya
   Ogawa, Tomohiro
   Ono, Yasuhiro
   Saeki, Takahiro
   Sakota, Shinichiro
   Sakuragi, Satoru
   Sasaki, Toyoshi
   Sato, Yasuhiro
   Sueyoshi, Atsushi
   Suzuki, Masahiro
   Takagi, Gen
   Tanabe, Jun
   Tanaka, Seiichi
   Tei, Imun
   Yamamoto, Masato
   Yanagihara, Kaoru
   Hong, Taek Jong
   Jeon, Hui-Kyung
   Kang, Duk-Hyun
   Kim, Cheol Ho
   Kim, Dong-Soo
   Kim, Hyun-Sook
   Kim, June Hong
   Kim, Soon Kil
   Kim, Woo-Shik
   Kim, Young-Kwon
   Lee, SangRok
   Lee, Kwan-Woo
   Park, Hun-Sik
   Pyun, Wook Bum
   Rha, Seung-Woon
   Yoon, Junghan
   Yoon, Kun-Ho
   Bennakhi, Abdullah
   Geldnere, Kristine
   Sokolova, Jelena
   Teterovska, Dace
   Dautaraite, Violeta
   Kakariekiene, Vaida
   Kavaliauskiene, Roma
   Kucinskiene, Alina
   Lasiene, Jurate
   Mickuviene, Narseta
   Palinauskas, Algirdas
   Urboniene, Audrone
   Zilaitiene, Birute
   Manap, Hasmannizar Abdul
   Abidin, Imran Zainal
   Isa, Siti Harnida Md
   Khir, Amir Md.
   Ng, Kok Huan
   Tan, Florence
   Yusof, Zurkurnai
   Yusoff, Khalid
   Zambahari, Robaayah
   Aguila-Marin, Javier
   Aguilera Real, Manuel
   Alvarado-Ruiz, Ricardo
   Alvarez Lopez, Humberto
   Arenas Leon, Jose
   Bayram Llamas, Edmundo Alfredo
   Calvo Vargas, Cesar
   Carrillo Calvillo, Jorge
   De los Rios Ibarra, Manuel
   Alberto Dominguez-Reyes, Carlos
   Duarte, Manuel
   Elizondo, Eduardo
   Fajardo Campos, Pedro
   Fanghanel-Salmon, Guillermo
   Figueroa Sauceda, Sergio
   Gallegos Martinez, Jose
   Garcia-Cantu, Elias
   Garza Ruiz, Jose Angel
   Gonzalez Gonzalez, Jose Gerardo
   Guerrero Garza, Manuel
   Hernandez Herrera, Carlos
   Hernandez Munuzuri, Jesus
   Hernandez-Garcia, Hugo
   Jimenez Ramos, Silvia
   Laviada Molina, Hugo
   Lopez Villezca, David
   Montano-Gonzalez, Efrain
   Nevarez Ruiz, Luis
   Ramos Lopez, Gabriel
   Reyes Araiza, Raul
   Salazar-Gaytan, Abel
   Salcido Vazquez, Eduardo
   Sanchez Mijangos, Hector
   Solis Morales, Lucas
   Benatar, Jocelyne
   Dixon, Paul
   Nirmalaraj, Kingsley
   Rosen, Ian
   Scott, Russell
   Young, Simon
   Araoz Tarco, Ofelia
   Barreda Caceres, Luis
   Benites Lopez, Carmen
   Camacho Cosavalente, Luis
   Chavez Huapalla, Edith
   Chois Malaga, Augusto
   Copaja Flores, Alex
   Farfan Aspilcueta, Julio
   Gallardo Rojas, Wilson
   Gallegos Cazorla, Alex
   Galvez Caballero, David
   Garcia Matheus, Julio
   Garrido Carrasco, Elizabeth
   Gomez Sanchez, Jorge
   Hernandez Zuniga, Jose
   Lu Galarreta, Libia
   Luna, Alejandro
   Manrique Hurtado, Helard
   Orihuela Pastor, Boris
   Maria Pando Alvarez, Rosa
   Sanchez Povis, Javier
   Torres Eguiluz, Pedro
   Valdivia Portugal, Angelica
   Vargas Gonzales, Rolando
   Zapata Rincon, Luis
   Aquitania, Grace
   Fortinez, Judy Theresa
   Go, Angelita
   Gomez, Maria Honolina
   Habaluyas, Ramoncito
   Jasul, Gabriel
   Magno, Marie
   Manalo, Carlo John
   Mirasol, Roberto
   Morales-Palomares, Ellen
   Salvador, David Raymund
   Sy, Rosa Allyn
   Tirador, Louie
   Yao, Christy
   Arciszewska, Malgorzata
   Bartkowiak, Radoslaw
   Czajkowska-Kaczmarek, Eugenia
   Gil, Robert
   Gniot, Jacek
   Janik, Krzysztof
   Janion, Marianna
   Jaworska, Krystyna
   Jozwa, Robert
   Kawecka-Jaszcz, Kalina
   Kawka-Urbanek, Teresa
   Kondys, Marek
   Korecki, Janusz
   Korzeniak, Romuald
   Kowalisko, Alicja
   Krzeminska-Pakula, Maria
   Kwiecien, Jolanta
   Nessler, Jadwiga
   Odrowaz-Pieniazek, Piotr
   Piepiorka, Marek
   Rajzer, Marek
   Skokowska, Ewa
   Spyra, Janusz
   Sroka, Michal
   Stasinska, Teresa
   Szymczyk, Ireneusz
   Trznadel-Morawska, Iwona
   Wysokinski, Andrzej
   Mateus, Pedro
   Matos, Pedro
   Mimoso, Jorge
   Monteiro, Pedro
   Caballero, Baruch
   Garcia-Rinaldi, Raul
   Gonzalez, Elena
   Ortiz-Carrasquillo, Ramon
   Roman, Amaury
   Sierra, Yolanda
   Unger, Nestor
   Vazquez-Tanus, Jose
   Alexandru, Tom
   Busegeanu, Mihaela
   Cozman, Doina Constanta
   Fica, Simona
   Minescu, Bogdan
   Morosanu, Magdalena
   Negrisanu, Gabriela Doina
   Pintilei, Ella
   Pop, Lavinia
   Szilagyi, Iosif
   Teodorescu, Iulia
   Tomescu, Mirela
   Barbarash, Olga
   Chumakova, Galina
   Churina, Svetlana
   Dogadin, Sergey
   Dvoryashina, Irina
   Esip, Valeria
   Glezer, Maria
   Gordeev, Ivan
   Gordienko, Alexander
   Gratsiansky, Nikolay
   Grineva, Elena
   Khasanov, Niaz
   Kostenko, Victor
   Meleshkevich, Tatiana
   Mikhin, Vadim
   Morugova, Tatyana
   Motylev, Igor
   Nikolaev, Konstantin
   Ponomareva, Asya
   Repin, Mikhail
   Reshetko, Olga
   Shustov, Sergey
   Shutemova, Elena
   Shvarts, Yury
   Simanenkov, Vladimir
   Sobolev, Konstantin
   Sukmanova, Irina
   Timofeev, Alexander
   Tsyba, Larisa
   Varvarina, Galina
   Vertkin, Arkadiy
   Vishnevsky, Alexander
   Volkov, Dmitry
   Vorobiev, Sergey
   Vorokhobina, Natalya
   Yakhontov, Davyd
   Zonova, Elena
   Zrazhevskiy, Konstantin
   Damjanovic, Svetozar
   Djordjevic, Dragan
   Pavlovic, Milan
   Perunicic, Jovan
   Ristic, Arsen
   Stojkovic, Sinisa
   Tasic, Nebojsa
   Bolvanska, Nora
   Buganova, Ingrid
   Dulkova, Katarina
   Dzupina, Andrej
   Fulop, Peter
   Gergel, Vladimir
   Kokles, Martin
   Micko, Karol
   Svoren, Peter
   Urban, Miroslav
   Vadinova, Silvia
   Vargova, Anna
   Burgess, Leslie
   Coetzee, Kathleen
   Du Toit, Jacques
   Gani, Mashra
   Joshi, Pankaj
   Naiker, Puvanesveri
   Nortje, Hendrik
   Sarvan, Mahomed
   Seeber, Mary
   Siebert, Mirna
   van Zyl, Louis
   Wellmann, Holger
   Calvo, Carlos
   De la Hera, Jesus
   De Teresa, Luis
   Melero-Pita, Antonio
   Mesa, Jordi
   Parra Barona, Juan
   Serrano, Pedro
   Soto, Alfonso
   Tofe, Santiago
   Hornestam, Bjorn
   Kempe, Anders
   Rosenqvist, Ulf
   Rydberg, Erik
   Tengmark, Bengt-Olov
   Torstensson, Ingemar
   Chang, Chwen-Tzuei
   Hsia, Te-Lin
   Hsieh, I-Chang
   Lai, Wen-Ter
   Wu, Chiung-Jen
   Hutayanon, Pisit
   Kosachunhanun, Natapong
   Marapracertsak, Mongkol
   Piamsomboon, Chumpol
   Seekaew, Samroeng
   Srimahachota, Suphot
   Sukhum, Pradub
   Suraamornkul, Swangjit
   Tantiwong, Puntip
   Wongvipaporn, Chaiyasith
   Amosova, Kateryna
   Barna, Olga
   Bazylevych, Andriy
   Berenfus, Vadym
   Dyadyk, Alexander
   Fushtey, Ivan
   Gyrina, Olga
   Iabluchanskyi, Mykola
   Karpenko, Oleksandr
   Kaydashev, Igor
   Korzh, Oleksii
   Kulynych, Roman
   Legkonogov, Olexandr
   Mankovsky, Boris
   Mostovoy, Yuriy
   Parkhomenko, Oleksandr
   Popik, Galyna
   Rudenko, Leonid
   Rudyk, Iurii
   Shevchuk, Sergii
   Sirenko, Yuriy
   Suprun, Yevgen
   Tryshchuk, Nadiya
   Tseluyko, Vira
   Vakaliuk, Igor
   Al Mahmeed, Wael
   Acheatel, Roger
   Ahmad, Anwar
   Akbar, Saleem
   Akhter, Faiq
   Albirini, Abdulhay
   Alexander, Arnold
   Al-Joundi, Bassam
   Al-Joundi, Tammam
   Allen, Gregory
   Aloi, Joseph
   Alvarado, Odilon
   Alzohaili, Opada
   Anderson, Corey
   Arastu, Anwar
   Arena, Charles
   Argoud, Georges
   Ariani, Mehrdad
   Arora, Chander
   Awasty, Vivek
   Barker, Barbara
   Barnum, Otis
   Bartkowiak, Anthony J.
   Barzilay, Joshua
   Behrens, Phillip
   Belledonne, Mario
   Bergman, Bradford
   Bilnoski, William
   Bisognano, John
   Bissette, Stephen
   Blumberg, Edwin
   Bonabi, Nagadeh
   Bradley, Arden
   Breton, Cristian
   Britos, Martin
   Broadstone, Vasti
   Budoff, Matthew
   Burge, Mark
   Butman, Samuel
   Carroll, Mary
   Challappa, Krishnan
   Chepuri, Vinaya
   Cherlin, Richard
   Cheung, Deanna
   Coats, Peter
   Collins, John
   Cruz, Humberto
   Daboul, Nizar
   Damberg, Greg
   David, William
   Dean, Julius
   Dedeke, Eric
   Deeb, Wasim
   DeHaven, Joseph
   Dobs, Adrian
   Donelan, Timothy
   Dy, Johnny
   Dykstra, Gary
   Eisen, Howard
   Farris, Neil
   Fattal, Peter
   Fishman, Norman
   Foster, Malcom
   Fredrickson, Sonja
   Gabra, Nashwa
   Gabriel, John
   Gatien, Lionel
   Giddings, Stephen
   Ginsberg, Burton
   Gips, Sanford
   Glandt, Mariela
   Goldfein, Aaron
   Gordon, Murray
   Gould, Randy
   Graf, Ronald
   Graham, Bruce
   Graves, Mark
   Grena, Paul
   Hahn, Richard
   Hamilton, Dale
   Hamroff, Glenn
   Hanke, Forrest
   Haque, Ihsan
   Harper, James, Jr.
   Harris, Anthony
   Harris, Sharon
   Henson, Bruce
   Hermanns, David
   Herndon, William
   Hershberger, Vernon
   Hyman, Daniel
   Isserman, Steven
   Iteld, Bruce
   Jacob, Moshir
   Jaffrani, Naseem
   Jamal, Aamir
   Johnson, David
   Johnson, Glover
   Kaluski, Edo
   Keller, Robert
   Kereiakes, Dean
   Khan, Muhammad
   Khan, Salman
   Khan, Misal
   Klein, Michael
   Knutson, Thomas
   Korban, Elie
   Kozinn, Marc
   Kraft, Philip
   Kroeze, James
   Kukuy, Eugene
   Lader, Ellis
   Laliotis, Aristotelis
   Lambert, Charles, Jr.
   Landau, Charles
   Latif, Kashif
   Lee, Kwan
   Lester, F.
   Levenson, David
   Levinson, Dennis
   Lewis, Derek
   Litt, Marc
   Littlefield, Ronald
   Lo, Eric
   Lovell, Charles
   Mahal, Sharan
   Makam, Satyaprakash
   Mandviwala, Mustafa
   Marar, Isam
   Masri, Bassem
   Mattson, Steven
   Mays, Maureen
   McGrew, Frank
   Meengs, Mark
   Mikell, Frank
   Miller, Michael
   Miranda, Francisco
   Moll, David
   Multani, Pramod
   Munuswamy, Karan
   Nallasivan, Mani
   Nayles, Lee
   Ong, Stephen
   Pacheco, Theodore
   Paez, Henry
   Patel, Shailendra
   Phillips, Roland
   Pierpont, Brien
   Prasad, Jeereddi
   Quinlan, Edward
   Quion, Jun
   Qureshi, Mansoor
   Rahman, Aref
   Raikhel, Marina
   Ramanathan, Kodangudi
   Randhawa, Preet
   Ravi, Ram
   Reddy, Rajneesh
   Rendell, Marc
   Rickner, Kyle
   Rictor, Kenneth
   Rivas, Jose
   Rosenblit, Paul
   Rosenstock, Julio
   Ross, Steven
   Salacata, Abraham
   Saririan, Mehrdrad
   Schima, Susan
   Schlau, Aron
   Schmedtje, John
   Scott, Cranford
   Scott, David
   Serru-Paez, Antonio
   Shah, Rakesh
   Shah, Anil
   Shaoulian, Emanuel
   Shomali, Mansur
   Shubrook, Jay
   Silver, Kevin
   Singh, Sanjay
   Speer, John
   Stevens, Jewel
   Stringam, Stanley
   Taussig, Andrew
   Taylor, Angela
   Tee, Howard
   Teixeira, Gilbert
   Tilley, Absalom
   Toggart, Edward
   Twahirwa, Marcel
   Unks, Dennis
   Vakili, Babak
   Vora, Kishor
   Wang, Xiangbing
   Warner, Alberta
   Wefald, Franklin
   Weinberg, Bradley
   Weinstein, Debra
   White, Lindsey
   Wu, Patricia
   Yasuda, Tsunehiro
   Yazdani, Shahram
   Yetman, Cornelius
   Zarich, Stuart
   Zebrack, James
   Fonseca, Vivian A.
   McCullough, Peter A.
   Desouza, Cyrus
   Goff, David C.
   Harrell, Frank E., Jr.
   Menon, Venu
   Sila, Cathy
   Kalahasti, Vidyasagar
   Ahmed, Salim
   Al Solaiman, Firas
   Bennett, Mosi
   Cavender, Matthew
   Heil, Barbara
   Katzan, Irene
   Monteleone, Peter
   O'Brien, Bridget
   Oommen, Santosh
   Senn, Todd
   Sharma, Jitendra
   Stegman, Brian
   Uchino, Ken
   Zishiri, Edwin
   Pasca, Narcis
   Brown, Kimberly
   Scebbi, Tambria
   Atanasovski, Ilija
   McCue, Maggie
   Streit, Janet
   Oh, Richard
   Bueno, Orlando
   Lee, Douglas
   Camisasca, Riccardo
   Miyata, Yuuko
   Rubin, Anne
   Williamson, Nyree
   Vara, Sanjay
   Keeter, Kraig
   Ross, Ben
   de los Reyes, Amy
   Donnelly, Julie
   Koshy-Hunt, Sini
   Beers, Brian
   Black, Stephen
   Buckley, Maria
   Ephrem, Maria
   Riley, Bill
   West, Nicola
   Harre, Mark
   Hsieh, Roger
   Oshinyemi, Keji
   Oka, Yumiko
   Matsui, Nobuto
   Hoang, Minhtri
   Doyle, Cassandra
   Koziol, Maria
   Lam, Hung
   Edmonds, Anthony
   Azooz, Willow
   Cao, Charlie
   Kim, Denny
   Boeshaar, Amy
   Dewindt, Alex
   Nicholson, Kim
   Smith, Neila
   Hisada, Michie
   Harding, Sarah
   Cannon, Clive
   Yoshioka, Norihito
   Gujral-Sandhu, Kiran
   Gans, Jason
   Gresk, Christopher
   Kujawski, Michelle R.
   Villinski, Allison
   Cosner, Sandy
   Johannsen, Clint
   Barchha, Nina
   Knapp, Beth
CA EXAMINE Investigators
TI Cardiovascular Mortality in Patients With Type 2 Diabetes and Recent
   Acute Coronary Syndromes From the EXAMINE Trial
SO DIABETES CARE
LA English
DT Article
ID HEART-FAILURE; OUTCOMES; ALOGLIPTIN; MELLITUS; DISEASE; EVENTS
AB OBJECTIVE
   We evaluated the risk of cardiovascular (CV) death in all Examination of Cardiovascular Outcomes with Alogliptin versus Standard of Care (EXAMINE) study participants and in those who experienced an on-study, major nonfatal CV event.
   RESEARCH DESIGN AND METHODS
   The study randomly assigned 5,380 patients with type 2 diabetes to alogliptin or placebo within 15 to 90 days of an acute coronary syndrome (ACS). Deaths and nonfatal CV events (myocardial infarction [MI], stroke, hospitalized heart failure [HHF], and hospitalization for unstable angina [UA]) were adjudicated. Patients were monitored until censoring or death, regardless of a prior postrandomized nonfatal CV event. Time-updated multivariable Cox models were used to estimate the risk of death in the absence of or after each nonfatal event.
   RESULTS
   Rates of CV death were 4.1% for alogliptin and 4.9% for placebo (hazard ratio [HR] 0.85; 95% CI 0.66, 1.10). A total of 736 patients (13.7%) experienced a first nonfatal CV event (5.9% MI, 1.1% stroke, 3.0% HHF, and 3.8% UA). Compared with patients not experiencing a nonfatal event, the adjusted HR (95% CI) for death was 3.12 after MI (2.13, 4.58; P < 0.0001) 4.96 after HHF (3.29, 7.47; P < 0.0001), 3.08 after stroke (1.29, 7.37; P = 0.011), and 1.66 after UA (0.81, 3.37; P = 0.164). Mortality rates after a nonfatal event were comparable for alogliptin and placebo.
   CONCLUSIONS
   In patients with type 2 diabetes and a recent ACS, the risk of CV death was higher after a postrandomization, nonfatal CV event, particularly heart failure, compared with those who did not experience a CV event. The risk of CV death was similar between alogliptin and placebo.
C1 [White, William B.] Univ Connecticut, Sch Med, Farmington, CT 06032 USA.
   [Kupfer, Stuart; Wilson, Craig A.; Fleck, Penny R.] Takeda Dev Ctr Amer Inc, Deerfield, IL USA.
   [Zannad, Faiez] Univ Lorraine, INSERM 9501, Nancy, France.
   [Zannad, Faiez] CHU, Nancy, France.
   [Mehta, Cyrus R.] Harvard Sch Publ Hlth, Boston, MA USA.
   [Lei, Lanyu; Cannon, Christopher P.] Harvard Clin Res Inst, Boston, MA USA.
   [Bakris, George L.] Univ Chicago Med, Chicago, IL USA.
   [Nissen, Steven E.] Cleveland Clin Fdn, 9500 Euclid Ave, Cleveland, OH 44195 USA.
   [Cushman, William C.] Univ Tennessee, Ctr Hlth Sci, Coll Med, Memphis VA Med Ctr, Memphis, TN 38163 USA.
   [Heller, Simon R.] Univ Sheffield, Sheffield, S Yorkshire, England.
   [Bergenstal, Richard M.] Park Nicollet Clin, Int Diabet Ctr, Minneapolis, MN USA.
   [Cannon, Christopher P.] Harvard Med Sch, Boston, MA USA.
C3 University of Connecticut; Takeda Pharmaceutical Company Ltd; Takeda
   Development Center Americas, Inc.; Institut National de la Sante et de
   la Recherche Medicale (Inserm); Universite de Lorraine; CHU de Nancy;
   Harvard University; Harvard T.H. Chan School of Public Health; Harvard
   University; Harvard Medical School; Cleveland Clinic Foundation;
   University of Tennessee System; University of Tennessee Health Science
   Center; US Department of Veterans Affairs; Veterans Health
   Administration (VHA); Memphis VA Medical Center; N8 Research
   Partnership; RLUK- Research Libraries UK; White Rose University
   Consortium; University of Sheffield; International Diabetes Center; Park
   Nicollet Clinic; Harvard University; Harvard Medical School
RP White, WB (通讯作者)，Univ Connecticut, Sch Med, Farmington, CT 06032 USA.
EM wwhite@uchc.edu
RI Nikolaev, Konstantin/P-4750-2017; Wilding, John/A-7106-2008
OI Nikolaev, Konstantin/0000-0003-4601-6203; Costa Duarte Barbosa,
   Eduardo/0000-0002-4361-936X; Heller, Simon/0000-0002-2425-9565; Wilding,
   John/0000-0003-2839-8404
FU Takeda Development Center
FX W.B.W., F.Z., C.R.M., G.L.B., W.C.C., S.R.H., and R.M.B. have received
   personal fees from Takeda Development Center. S.K., C.A.W., and P.R.F.
   are full-time employees of Takeda Development Center. L.L. is an
   employee of Harvard Clinical Research Group. C.P.C. is an employee of
   the Harvard Clinical Research Institute. No other potential conflicts of
   interest relevant to this article were reported.
CR Dormandy JA, 2005, LANCET, V366, P1279, DOI 10.1016/S0140-6736(05)67528-9
   Frye RL, 2009, NEW ENGL J MED, V360, P2503, DOI [DOI 10.1056/NEJMOA0805796, 10.1056/NEJMoa0805796]
   Green JB, 2015, NEW ENGL J MED, V373, P232, DOI 10.1056/NEJMoa1501352
   Gregg EW, 2014, NEW ENGL J MED, V370, P1514, DOI 10.1056/NEJMoa1310799
   Hoffmann F, 2011, NEPHROL DIAL TRANSPL, V26, P1634, DOI 10.1093/ndt/gfq609
   Icks A, 2012, DIABETES CARE, V35, P1868, DOI 10.2337/dc11-2159
   Jhund PS, 2015, EUR HEART J, V36, P2463, DOI 10.1093/eurheartj/ehv295
   Lloyd-Jones DM, 2006, CIRCULATION, V113, P791, DOI 10.1161/CIRCULATIONAHA.105.548206
   McMurray JJV, 2014, LANCET DIABETES ENDO, V2, P843, DOI 10.1016/S2213-8587(14)70031-2
   Pfeffer MA, 2015, NEW ENGL J MED, V373, P2247, DOI 10.1056/NEJMoa1509225
   Scirica BM, 2014, CIRCULATION, V130, P1579, DOI 10.1161/CIRCULATIONAHA.114.010389
   Scirica BM, 2013, NEW ENGL J MED, V369, P1317, DOI 10.1056/NEJMoa1307684
   SPRAFKA JM, 1991, DIABETES CARE, V14, P537, DOI 10.2337/diacare.14.7.537
   SPRINT Research Group, 2015, N Engl J Med, V373, P2103, DOI 10.1056/NEJMoa1511939
   Vaur L, 2003, DIABETES CARE, V26, P855, DOI 10.2337/diacare.26.3.855
   White WB, 2013, DIABETES OBES METAB, V15, P668, DOI 10.1111/dom.12093
   White WB, 2013, NEW ENGL J MED, V369, P1327, DOI 10.1056/NEJMoa1305889
   Zannad F, 2015, LANCET, V385, P2067, DOI 10.1016/S0140-6736(14)62225-X
   Zinman B, 2015, NEW ENGL J MED, V373, P2117, DOI 10.1056/NEJMoa1504720
NR 19
TC 46
Z9 50
U1 3
U2 23
PU AMER DIABETES ASSOC
PI ALEXANDRIA
PA 1701 N BEAUREGARD ST, ALEXANDRIA, VA 22311-1717 USA
SN 0149-5992
EI 1935-5548
J9 DIABETES CARE
JI Diabetes Care
PD JUL
PY 2016
VL 39
IS 7
BP 1267
EP 1273
DI 10.2337/dc16-0303
PG 7
WC Endocrinology & Metabolism
WE Science Citation Index Expanded (SCI-EXPANDED)
SC Endocrinology & Metabolism
GA DT3YG
UT WOS:000381416500036
PM 27289121
DA 2023-05-13
ER

PT J
AU Orfanou, C
   Koutalas, I
   Valsami, S
   Staikou, C
AF Orfanou, Christina
   Koutalas, Ioannis
   Valsami, Serena
   Staikou, Chryssoula
TI Uneventful epidural catheter removal in a patient with postoperative
   acute coronary syndrome receiving emergency triple antithrombotic
   therapy: a case report
SO BRAZILIAN JOURNAL OF ANESTHESIOLOGY
LA English
DT Article
DE Epidural anesthesia; Platelet aggregation inhibitors; Anticoagulants;
   Blood coagulation tests
AB Background and objectives: Neuraxial hematoma is a rare complication of the epidural technique which is commonly used for high quality postoperative pain relief. In case of urgent initiation of multiple antithrombotic therapy, the optimal timing of epidural catheter removal and need for treatment modification may be quite challenging. There are no specific guidelines and published reports are scarce.
   Case report: We present the uneventful removal of an indwelling epidural catheter in a patient who was put on emergency triple antithrombotic treatment with Low Molecular Weight Heparin (LMWH), aspirin and clopidogrel in the immediate postoperative period, due to acute coronary syndrome. In order to define the optimal conditions and timing for catheter removal, so as to reduce the risk of complications, various laboratory tests were conducted 3 hours after aspirin/clopidogrel intake. Standard coagulation tests revealed normal platelet count, normal prothrombin time and normal activated partial thromboptastin time, while Platelet Function Analysis (PFA-200) revealed abnormal values (increased COL/EPI and COL/ADP values, both indicating inhibition of platelet function). The anti-Xa level, estimated 4 hours after LMWH administration, was within therapeutic range. At the same time, Rotational Thromboelastome-try (ROTEM) showed a relatively satisfactory coagulation status overall. The epidural catheter was removed 26 hours after the last dual antiplatelet dose and the next dose was given 2 hours after removal. Enoxaparin was withheld for 24 hours and was resumed after 6 hours. Neurologic checks were performed regularly for alarming signs and symptoms suggesting development of an epidural hematoma. No complications occurred.
   Conclusion: Point-of-care coagulation and platelet function monitoring may provide a helpful guidance in order to define the optimal timing for catheter removal, so as to reduce the risk of complications. A case-specific management plan based on a multidisciplinary approach is also important. (C) 2021 Sociedade Brasileira de Anestesiologia. Published by Elsevier Editora Ltda.
C1 [Orfanou, Christina; Koutalas, Ioannis; Staikou, Chryssoula] Natl & Kapodistrian Univ Athens, Aretaieio Hosp, Dept Anesthesiol, Athens, Greece.
   [Valsami, Serena] Natl & Kapodistrian Univ Athens, Aretaieio Hosp, Dept Blood Transfus, Athens, Greece.
C3 National & Kapodistrian University of Athens; National & Kapodistrian
   University of Athens
RP Orfanou, C (通讯作者)，Natl & Kapodistrian Univ Athens, Aretaieio Hosp, Dept Anesthesiol, Athens, Greece.
EM chrisorf@hotmail.com
OI Orfanou, Christina/0000-0003-4174-4244
CR Bergmann L, 2007, REGION ANESTH PAIN M, V32, P354, DOI 10.1016/j.rapm.2007.06.007
   Bomberg H, 2018, ANESTHESIOLOGY, V128, P764, DOI 10.1097/ALN.0000000000002105
   Glenn Eric, 2013, J Anaesthesiol Clin Pharmacol, V29, P99, DOI 10.4103/0970-9185.105813
   Horlocker TT, 2018, REGION ANESTH PAIN M, V43, P263, DOI 10.1097/AAP.0000000000000763
   Karan N, 2019, TURK J ANAESTHESIOL, V47, P355, DOI 10.5152/TJAR.2019.05695
   KUNDU SK, 1995, SEMIN THROMB HEMOST, V21, P106
   Mammen EF, 1998, SEMIN THROMB HEMOST, V24, P195, DOI 10.1055/s-2007-995840
   Mimata R, 2019, AM J CASE REP, V20, P1356, DOI 10.12659/AJCR.917716
   Wolf SJ, 2015, EUR J ANAESTH, V32, P582, DOI 10.1097/EJA.0000000000000212
NR 9
TC 1
Z9 1
U1 0
U2 1
PU ELSEVIER SCIENCE INC
PI NEW YORK
PA STE 800, 230 PARK AVE, NEW YORK, NY 10169 USA
SN 0104-0014
EI 2352-2291
J9 BRAZ J ANESTHESIOL
JI Braz. J. Anesthesiol.
PD JUL-AUG
PY 2021
VL 71
IS 4
BP 454
EP 457
DI 10.1016/j.bjane.2021.02.036
EA JUL 2021
PG 4
WC Anesthesiology
WE Science Citation Index Expanded (SCI-EXPANDED)
SC Anesthesiology
GA UD3IB
UT WOS:000687102800022
PM 33762192
OA Green Published, gold
DA 2023-05-13
ER

PT J
AU van Halewijn, G
   Deckers, J
   Tay, HY
   van Domburg, R
   Kotseva, K
   Wood, D
AF van Halewijn, Gijs
   Deckers, Jaap
   Tay, Hung Yong
   van Domburg, Ron
   Kotseva, Kornelia
   Wood, David
TI Lessons from contemporary trials of cardiovascular prevention and
   rehabilitation: A systematic review and meta-analysis
SO INTERNATIONAL JOURNAL OF CARDIOLOGY
LA English
DT Review
DE Myocardial infarction; Angina pectoris; Stroke; Peripheral arterial
   disease; Atherosclerotic cardiovascular diseases; Cardiac
   rehabilitation; Cardiovascular prevention
ID RANDOMIZED CONTROLLED-TRIAL; ACUTE CORONARY SYNDROME; SECONDARY
   PREVENTION; CARDIAC REHABILITATION; RISK-FACTORS; MYOCARDIAL-INFARCTION;
   PHYSICAL-ACTIVITY; CLINICAL-TRIAL; LIFE-STYLE; PROGRAM
AB Background: Meta-analyses of cardiac rehabilitation trials up to 2010 showed a significant reduction in all-cause mortality but many of these trials were conducted before the modern management of acute coronary syndromes.
   Methods: We undertook a meta-analysis of contemporary randomised controlled trials published in the period 2010 to 2015, including patients with other forms of atherosclerotic cardiovascular disease, to investigate the impact of cardiovascular prevention and rehabilitation on hard outcomes including survival.
   Results: 18 trials randomising 7691 patients to cardiovascular prevention and rehabilitation or usual care were selected. All-cause mortality was not reduced (RR 1.00, 95% CI 0.88 to 1.14), but cardiovascular mortality was by 58% (95% CI 0.21, 0.88). Myocardial infarction was also reduced by 30% (95% CI 0.54, 0.91) and cerebrovascular events by 60% (95% CI 0.22, 0.74). Comprehensive programmes managing six or more risk factors reduced all-cause mortality in a subgroup analysis (RR 0.63, 95% CI 0.43, 0.93) but those managing less did not. In the three programmes that prescribed and monitored cardioprotective medications for blood pressure and lipids all-cause mortality was also reduced (RR 0.35, 95% CI 0.18, 0.70).
   Conclusions: Comprehensive prevention and rehabilitation programmes managing six or more risk factors, and those prescribing and monitoring medications within programmes to lower blood pressure and lipids, continue to reduce all-cause mortality. In addition, these comprehensive programmes not only reduced cardiovascular mortality and myocardial infarction but also, for the first time, cerebrovascular events, and all these outcomes across a broader spectrum of patients with atherosclerotic disease. (C) 2017 The Authors. Published by Elsevier Ireland Ltd.
C1 [van Halewijn, Gijs; Deckers, Jaap; van Domburg, Ron] Erasmus MC, Thoraxctr, Dept Cardiol, Rotterdam, Netherlands.
   [van Halewijn, Gijs; Tay, Hung Yong; Kotseva, Kornelia; Wood, David] Imperial Coll London, Natl Heart & Lung Inst, Int Ctr Circulatory Hlth, London, England.
C3 Erasmus University Rotterdam; Erasmus MC; RLUK- Research Libraries UK;
   Imperial College London
RP van Domburg, R (通讯作者)，Erasmus MC, Dept Cardiol, Room Ba-561,POB 2040, NL-3000 CA Rotterdam, Netherlands.
EM r.vandomburg@erasmusmc.nl
OI Tay, Hung Yong/0000-0002-4820-100X
FU Dutch Heart Foundation [NHS 2015-2]; National Institute for Health
   Research [NF-SI-0508-10312] Funding Source: researchfish
FX This study was supported by the Dutch Heart Foundation (NHS 2015-2).
CR Alter D. A., 2014, EUR J PREV CARDIOL
   Amsterdam EA, 2014, J AM COLL CARDIOL, V64, P2713, DOI [10.1016/j.jacc.2014.10.011, 10.1161/CIR.0000000000000134, 10.1016/j.jacc.2014.09.017]
   Brotons C, 2011, REV ESP CARDIOL, V64, P13, DOI 10.1016/j.rec.2010.06.007
   Brown J. P. R., 2012, EUR J PREV CARDIOL
   Carrington MJ, 2013, CIRC-CARDIOVASC QUAL, V6, P379, DOI 10.1161/CIRCOUTCOMES.111.000006
   Cohen A, 2014, JAMA INTERN MED, V174, P40, DOI 10.1001/jamainternmed.2013.11342
   Cole JA, 2011, CARDIOL RES PRACT, V2011, DOI 10.4061/2011/232351
   Ebrahim S, 2006, COCHRANE DB SYST REV, DOI [10.1002/14651858.CD001561.pub2, 10.1002/14651858.CD001561.pub3]
   Fraker TD, 2007, J AM COLL CARDIOL, V50, P2264, DOI 10.1016/j.jacc.2007.08.002
   Ghisi GLD, 2014, PATIENT EDUC COUNS, V95, P160, DOI 10.1016/j.pec.2014.01.012
   Giannuzzi P, 2008, ARCH INTERN MED, V168, P2194, DOI 10.1001/archinte.168.20.2194
   He Ya-ping, 2012, Zhonghua Xin Xue Guan Bing Za Zhi, V40, P1037
   Heran BS, 2011, COCHRANE DB SYST REV, DOI [10.1002/14651858.CD001800.pub3, 10.1002/14651858.CD001800.pub2]
   Hoeve N. Ter, 2013, EUR HEART J SUPPL, V34, pP3644
   Janssen V., 2012, EUR J PREV CARDIOL
   Janssen V, 2014, J BEHAV MED, V37, P308, DOI 10.1007/s10865-012-9489-y
   Jenni J., 2012, BACPR STANDARDS CORE
   Jorstad HT, 2013, HEART, V99, P1421, DOI 10.1136/heartjnl-2013-303989
   Kotseva K., 2015, EUR J PREV CARDIOL
   Kotseva K, 2009, EUR J CARDIOV PREV R, V16, P121, DOI 10.1097/HJR.0b013e3283294b1d
   Krebs J. D. V. W. K., 2013, PRIM CARE CARDIOVASC, V6, P72, DOI DOI 10.3132/PCCJ.2013.008
   Kuulasmaa K, 2000, LANCET, V355, P675, DOI 10.1016/S0140-6736(99)11180-2
   Lawrence M, 2015, PLOS ONE, V10, DOI 10.1371/journal.pone.0120902
   MAY GS, 1982, PROG CARDIOVASC DIS, V24, P331, DOI 10.1016/0033-0620(82)90010-X
   Mendis S., 2011, GLOBAL ATLAS CARDIOV, V164
   Moher D, 2010, INT J SURG, V8, P336, DOI [10.1016/j.ijsu.2010.02.007, 10.1136/bmj.b2535, 10.1186/s13643-015-0087-2, 10.1016/j.ijsu.2010.07.299]
   Moreno-Palanco MA, 2011, REV ESP CARDIOL, V64, P179, DOI 10.1016/j.recesp.2010.07.009
   Mosca L, 2010, J WOMENS HEALTH, V19, P195, DOI 10.1089/jwh.2009.1481
   O'Gara PT, 2013, J AM COLL CARDIOL, V61, pE78, DOI [10.1016/j.jacc.2012.11.019, 10.1161/01.cir.0000440804.93914.d8, 10.1161/CIR.0b013e3182742cf6]
   OGara P. T., 2013, 2013 ACCF AHA GUIDEL, V127
   OLDRIDGE NB, 1988, JAMA-J AM MED ASSOC, V260, P945, DOI 10.1001/jama.260.7.945
   Piepoli MF, 2014, EUR J PREV CARDIOL, V21, P664, DOI 10.1177/2047487312449597
   Reid RD, 2012, EUR J PREV CARDIOL, V19, P1357, DOI 10.1177/1741826711422988
   Reid RD, 2012, EUR J PREV CARDIOL, V19, P161, DOI 10.1177/1741826711400519
   Saffi M. A. L., 2014, EUR J CARDIOVASC NUR
   Sandesara PB, 2015, J AM COLL CARDIOL, V65, P389, DOI 10.1016/j.jacc.2014.10.059
   Smith SC, 2011, J AM COLL CARDIOL, V58, P2432, DOI 10.1016/j.jacc.2011.10.824
   Stewart S, 2015, EUR J HEART FAIL, V17, P620, DOI 10.1002/ejhf.272
   The Nordic Cochrane Centre, 2014, REV MAN REVMAN COCHR
   West RR, 2012, HEART, V98, P637, DOI 10.1136/heartjnl-2011-300302
   Whalley B., 2011, COCHRANE DATABASE SY, V8
   Wood DA, 2008, LANCET, V371, P1999, DOI 10.1016/S0140-6736(08)60868-5
NR 42
TC 90
Z9 90
U1 0
U2 10
PU ELSEVIER IRELAND LTD
PI CLARE
PA ELSEVIER HOUSE, BROOKVALE PLAZA, EAST PARK SHANNON, CO, CLARE, 00000,
   IRELAND
SN 0167-5273
EI 1874-1754
J9 INT J CARDIOL
JI Int. J. Cardiol.
PD APR 1
PY 2017
VL 232
BP 294
EP 303
DI 10.1016/j.ijcard.2016.12.125
PG 10
WC Cardiac & Cardiovascular Systems
WE Science Citation Index Expanded (SCI-EXPANDED)
SC Cardiovascular System & Cardiology
GA EW4LC
UT WOS:000402472000043
PM 28094128
OA hybrid, Green Published
DA 2023-05-13
ER

PT J
AU Meyers, HP
   Jaffa, E
   Smith, SW
   Drake, W
   Limkakeng, AT
AF Meyers, H. Pendell
   Jaffa, Elias
   Smith, Stephen W.
   Drake, Weiying
   Limkakeng, Alexander T., Jr.
TI EVALUATION OF T-WAVE MORPHOLOGY IN PATIENTS WITH LEFT BUNDLE BRANCH
   BLOCK AND SUSPECTED ACUTE CORONARY SYNDROME
SO JOURNAL OF EMERGENCY MEDICINE
LA English
DT Article
DE T-wave; morphology; left bundle branch block; myocardial infarction
ID ELEVATION MYOCARDIAL-INFARCTION; ST-ELEVATION; ELECTROCARDIOGRAPHIC
   DIAGNOSIS; SGARBOSSA CRITERIA; REPERFUSION; MANAGEMENT; GUIDELINE; LEADS
AB Background: T-wave morphology in the setting of left bundle branch block (LBBB) has been proposed as an indicator of myocardial ischemia. Objectives: We sought to identify T-wave morphology findings in patients with LBBB that predict non-ST-segment elevation myocardial infarction (NSTEMI). We hypothesized that two or more contiguous leads with concordant T waves would be predictive of NSTEMI. Methods: This was a retrospective cohort study performed by chart review in a tertiary care center emergency department. We identified a consecutive cohort who presented with LBBB and symptoms consistent with acute coronary syndrome. Exclusion criteria were diastolic blood pressure > 120 mm Hg, heart rate > 130 beats/min, positive pressure ventilation, potassium > 5.5 mEq/L, and cardiac arrest without prearrest electrocardiogram ( ECG) available. We collected ECGs and classified T waves into five categories based on morphology, blinded to clinical outcome. Clinical outcome data were collected blinded to ECG findings. Those with ECG diagnostic of STEMI by modified Sgarbossa criteria were excluded from the primary analysis, which was sensitivity and specificity of two or more contiguous leads with concordant T waves for NSTEMI. Results: There were 246 patients included. Mean age was 73 years; 160 (65%) were female, and 32 had myocardial infarction. Thirty percent had two or more contiguous precordial leads with partially or completely concordant T waves. For NSTEMI, the sensitivity and specificity of this finding were 19% (95% confidence interval [CI] 8-37) and 68% (95% CI 61-74). Conclusions: We found no clinically useful relationship between T-wave concordance and myocardial infarction in our patient population. Future investigation of LBBB T-wave morphology should focus on alternative populations and findings. (C) 2016 Elsevier Inc. All rights reserved.
C1 [Meyers, H. Pendell] Duke Univ, Sch Med, 201 Trent Dr, Durham, NC 27710 USA.
   [Jaffa, Elias; Drake, Weiying; Limkakeng, Alexander T., Jr.] Duke Univ, Med Ctr, Dept Surg, Div Emergency Med, Durham, NC 27710 USA.
   [Smith, Stephen W.] Hennepin Cty Med Ctr, Dept Emergency Med, Minneapolis, MN 55415 USA.
C3 Duke University; Duke University; Hennepin County Medical Center
RP Meyers, HP (通讯作者)，Duke Univ, Sch Med, 201 Trent Dr, Durham, NC 27710 USA.
RI Smith, Stephen W/AAY-5334-2020
OI Limkakeng, Alexander T./0000-0002-9822-5595
CR Alsaab A, 2014, AM J CARDIOL, V113, P270, DOI 10.1016/j.amjcard.2013.09.018
   Bhuiya Farida A, 2010, NCHS Data Brief, P1
   Cai QJ, 2013, AM HEART J, V166, P409, DOI 10.1016/j.ahj.2013.03.032
   DEZWAAN C, 1982, AM HEART J, V103, P730, DOI 10.1016/0002-8703(82)90480-X
   DOEVENDANS PA, 1995, AM J CARDIOL, V75, P1206, DOI 10.1016/S0002-9149(99)80763-2
   Fibrinolytic Therapy Trialists' (FTT) Collabo- rative Group, 1994, LANCET, V343, P311
   Hira RS, 2014, J ELECTROCARDIOL, V47, P472, DOI 10.1016/j.jelectrocard.2014.04.024
   Meyers HP, 2015, AM HEART J, V170, P1255, DOI 10.1016/j.ahj.2015.09.005
   Neeland IJ, 2012, J AM COLL CARDIOL, V60, P96, DOI 10.1016/j.jacc.2012.02.054
   O'Gara PT, 2013, J AM COLL CARDIOL, V61, pE78, DOI [10.1016/j.jacc.2012.11.019, 10.1161/01.cir.0000440804.93914.d8, 10.1161/CIR.0b013e3182742cf6]
   Riley RF, 2013, AM HEART J, V165, P50, DOI 10.1016/j.ahj.2012.10.027
   Sgarbossa EB, 1996, NEW ENGL J MED, V334, P481, DOI 10.1056/NEJM199602223340801
   Smith SW, 2012, ANN EMERG MED, V60, P766, DOI 10.1016/j.annemergmed.2012.07.119
   Tabas JA, 2008, ANN EMERG MED, V52, P329, DOI 10.1016/j.annemergmed.2007.12.006
   Thygesen K, 2012, J AM COLL CARDIOL, V60, P1581, DOI 10.1016/j.jacc.2012.08.001
NR 15
TC 3
Z9 3
U1 1
U2 6
PU ELSEVIER SCIENCE INC
PI NEW YORK
PA STE 800, 230 PARK AVE, NEW YORK, NY 10169 USA
SN 0736-4679
EI 1090-1280
J9 J EMERG MED
JI J. Emerg. Med.
PD SEP
PY 2016
VL 51
IS 3
BP 229
EP 237
DI 10.1016/j.jemermed.2016.05.004
PG 9
WC Emergency Medicine
WE Science Citation Index Expanded (SCI-EXPANDED)
SC Emergency Medicine
GA DX0VK
UT WOS:000384083900017
PM 27318856
DA 2023-05-13
ER

PT J
AU Ting, IW
   Yeh, HC
   Huang, HC
   Chiang, HY
   Chu, PL
   Kuo, CC
AF Ting, I-Wen
   Yeh, Hung-Chieh
   Huang, Han-Chun
   Chiang, Hsiu-Yin
   Chu, Pei-Lun
   Kuo, Chin-Chi
TI Joint Longitudinal Low Calcium High Phosphorus Trajectory Associates
   with Accelerated Progression, Acute Coronary Syndrome and Mortality in
   Chronic Kidney Disease
SO SCIENTIFIC REPORTS
LA English
DT Article
ID STAGE RENAL-DISEASE; SERUM PHOSPHORUS; CARDIOVASCULAR-DISEASE;
   PARATHYROID-HORMONE; MINERAL METABOLISM; VASCULAR CALCIFICATION;
   HEMODIALYSIS-PATIENTS; PHOSPHATE PRODUCT; DIALYSIS PATIENTS; RISK
AB The effects of long-term disturbance of the mineral metabolism on patients with chronic kidney disease (CKD) are unclear. We investigated whether the longitudinal Ca-P (joint calcium and phosphorus) trajectories are associated with incident end-stage renal disease (ESRD), acute coronary syndrome (ACS), and all-cause mortality in patients with CKD. We conducted a prospective cohort study by using data from a 13-year multidisciplinary pre-ESRD care registry. The final study population consisted of 4,237 CKD patients aged 20-90 years with data gathered from 2003 to 2015. Individuals' Ca-P trajectories were defined using group-based multi-trajectory modeling into three distinct patterns: reference, moderately abnormal, and severely abnormal. Times to ESRD, ACS, and death were analyzed using multiple Cox regression. Compared with those with a "reference" Ca-P trajectory, the adjusted hazard ratios (aHRs) (95% confidence interval [CI]) for incidental ESRD were 5.92 (4.71-7.44) and 15.20 (11.85-19.50) for "moderately abnormal" and "severely abnormal" Ca-P trajectories, respectively. The corresponding aHRs for ACS were 1.94 (1.49-2.52) and 3.18 (2.30-4.39), and for all-cause mortality, they were 1.88 (1.64-2.16) and 2.46 (2.05-2.96) for "moderately abnormal" and "severely abnormal" Ca-P trajectories, respectively. For outcomes of progression to ESRD, the detrimental effects of abnormal Ca-P trajectories were more substantial in patients with CKD stage 3 than those with CKD stage 4 or 5 (p-value for interaction < 0.001). Future studies should validate reliable longitudinal cut-offs of serum phosphorus and consider the "lowering phosphorus- the lower the better, the earlier the better" approach to phosphorus control in CKD.
C1 [Ting, I-Wen; Yeh, Hung-Chieh; Kuo, Chin-Chi] China Med Univ, China Med Univ Hosp, Div Nephrol, Dept Internal Med, Taichung, Taiwan.
   [Ting, I-Wen; Yeh, Hung-Chieh; Kuo, Chin-Chi] China Med Univ, Coll Med, Taichung, Taiwan.
   [Yeh, Hung-Chieh; Huang, Han-Chun; Chiang, Hsiu-Yin; Kuo, Chin-Chi] China Med Univ, China Med Univ Hosp, Big Data Ctr, Taichung, Taiwan.
   [Chu, Pei-Lun] Fu Jen Catholic Univ, Fu Jen Catholic Univ Hosp, Dept Internal Med, New Taipei, Taiwan.
   [Chu, Pei-Lun] Fu Jen Catholic Univ, Coll Med, Sch Med, New Taipei, Taiwan.
C3 China Medical University Taiwan; China Medical University Hospital -
   Taiwan; China Medical University Taiwan; China Medical University
   Taiwan; China Medical University Hospital - Taiwan; Fu Jen Catholic
   University; Fu Jen Catholic University Hospital; Fu Jen Catholic
   University
RP Kuo, CC (通讯作者)，China Med Univ, China Med Univ Hosp, Div Nephrol, Dept Internal Med, Taichung, Taiwan.; Kuo, CC (通讯作者)，China Med Univ, Coll Med, Taichung, Taiwan.; Kuo, CC (通讯作者)，China Med Univ, China Med Univ Hosp, Big Data Ctr, Taichung, Taiwan.
EM chinchik@gmail.com
FU Ministry of Science and Technology of Taiwan [106-2314-B-039-041- MY3,
   108-2314-B-039 -038 -MY3]; China Medical University Hospital, Taichung,
   Taiwan [CRS-106-018]
FX This study was supported by the Ministry of Science and Technology of
   Taiwan (grant number: 106-2314-B-039-041- MY3 and 108-2314-B-039 -038
   -MY3) and China Medical University Hospital, Taichung, Taiwan (grant
   number: CRS-106-018).
CR Alfrey AC, 2004, KIDNEY INT, V66, pS13, DOI 10.1111/j.1523-1755.2004.09003.x
   Amann K, 2003, KIDNEY INT, V63, P1296, DOI 10.1046/j.1523-1755.2003.00864.x
   Block GA, 2004, J AM SOC NEPHROL, V15, P2208, DOI 10.1097/01.ASN.0000133041.27682.A2
   Block GA, 1998, AM J KIDNEY DIS, V31, P607, DOI 10.1053/ajkd.1998.v31.pm9531176
   Chang AR, 2017, ANNU REV NUTR, V37, P321, DOI 10.1146/annurev-nutr-071816-064607
   Cozzolino M, 2002, J AM SOC NEPHROL, V13, DOI 10.1097/01.ASN.0000025782.24383.0D
   Cozzolino M, 2001, J AM SOC NEPHROL, V12, P2511, DOI 10.1681/ASN.V12112511
   Cozzolino M, 2014, NEPHROL DIAL TRANSPL, V29, P1815, DOI 10.1093/ndt/gft514
   Da JJ, 2015, AM J KIDNEY DIS, V66, P258, DOI 10.1053/j.ajkd.2015.01.009
   Dhingra R, 2007, ARCH INTERN MED, V167, P879, DOI 10.1001/archinte.167.9.879
   Fine JP, 1999, J AM STAT ASSOC, V94, P496, DOI 10.2307/2670170
   Foley RN, 2009, J AM SOC NEPHROL, V20, P397, DOI 10.1681/ASN.2008020141
   Ganesh SK, 2001, J AM SOC NEPHROL, V12, P2131, DOI 10.1681/ASN.V12102131
   Ginsberg C, 2019, CLIN J AM SOC NEPHRO, V14, P1626, DOI 10.2215/CJN.02610319
   Goodman WG, 2000, NEW ENGL J MED, V342, P1478, DOI 10.1056/NEJM200005183422003
   Heine GH, 2013, EUR HEART J, V34, P1112, DOI 10.1093/eurheartj/ehs353
   Jakoby MG, 2000, CURR OPIN NEPHROL HY, V9, P11, DOI 10.1097/00041552-200001000-00003
   Jones BL, 2001, SOCIOL METHOD RES, V29, P374, DOI 10.1177/0049124101029003005
   Kestenbaum B, 2005, J AM SOC NEPHROL, V16, P520, DOI 10.1681/ASN.2004070602
   Ketteler M, 2018, ANN INTERN MED, V168, P422, DOI 10.7326/M17-2640
   Ketteler M, 2013, EUR HEART J, V34, P1099, DOI 10.1093/eurheartj/ehs247
   Khan Saeed R, 2004, Clin Exp Nephrol, V8, P75
   Kidney Disease: Improving Global Outcomes (KDIGO) CKD-MBD Update Work Group, 2017, KIDNEY INT SUPPL, V7
   Kidney Disease: Improving Global Outcomes (KDIGO) CKD-MBD Work Group, 2009, Kidney Int Suppl, pS1, DOI 10.1038/ki.2009.188
   Kuro-o M, 2019, NEPHROL DIAL TRANSPL, V34, P15, DOI 10.1093/ndt/gfy126
   LAU K, 1989, KIDNEY INT, V36, P918, DOI 10.1038/ki.1989.281
   Levey AS, 2006, ANN INTERN MED, V145, P247, DOI 10.7326/0003-4819-145-4-200608150-00004
   Marco MP, 2003, KIDNEY INT, V63, pS111, DOI 10.1046/j.1523-1755.63.s85.26.x
   Mehrotra R, 2013, KIDNEY INT, V84, P989, DOI 10.1038/ki.2013.145
   Melamed ML, 2006, KIDNEY INT, V70, P351, DOI 10.1038/sj.ki.5001542
   Menon V, 2005, AM J KIDNEY DIS, V46, P455, DOI 10.1053/j.ajkd.2005.05.025
   Moe S, 2006, KIDNEY INT, V69, P1945, DOI 10.1038/sj.ki.5000414
   Nagin DS, 2018, STAT METHODS MED RES, V27, P2015, DOI 10.1177/0962280216673085
   Nagin DS, 2010, ANNU REV CLIN PSYCHO, V6, P109, DOI 10.1146/annurev.clinpsy.121208.131413
   Nagin DS, 1999, PSYCHOL METHODS, V4, P139, DOI 10.1037/1082-989X.4.2.139
   Natoli JL, 2013, BMC NEPHROL, V14, DOI 10.1186/1471-2369-14-88
   Palmer SC, 2011, JAMA-J AM MED ASSOC, V305, P1119, DOI 10.1001/jama.2011.308
   Qunibi WY, 2002, KIDNEY INT, V62, pS73, DOI 10.1046/j.1523-1755.62.s82.15.x
   Reynolds JL, 2004, J AM SOC NEPHROL, V15, P2857, DOI 10.1097/01.ASN.0000141960.01035.28
   ROSTAND SG, 1988, AM J MED, V85, P651
   Schlieper G, 2016, NEPHROL DIAL TRANSPL, V31, P31, DOI 10.1093/ndt/gfv111
   Schwarz S, 2006, CLIN J AM SOC NEPHRO, V1, P825, DOI 10.2215/CJN.02101205
   Shanahan CM, 2011, CIRC RES, V109, P697, DOI 10.1161/CIRCRESAHA.110.234914
   Slinin Y, 2005, J AM SOC NEPHROL, V16, P1788, DOI 10.1681/ASN.2004040275
   Sweeting MJ, 2011, BIOMETRICAL J, V53, P750, DOI 10.1002/bimj.201100052
   Tentori F, 2008, AM J KIDNEY DIS, V52, P519, DOI 10.1053/j.ajkd.2008.03.020
   Gaibor NGT, 2017, NEFROLOGIA, V37, P149, DOI 10.1016/j.nefro.2016.08.004
   Tsai CW, 2019, CLIN CHIM ACTA, V489, P144, DOI 10.1016/j.cca.2018.12.002
   Tsai CW, 2018, NEPHROL DIAL TRANSPL, V33, P231, DOI 10.1093/ndt/gfx297
   Velentzas C, 1978, Adv Exp Med Biol, V103, P195
   Voormolen N, 2007, NEPHROL DIAL TRANSPL, V22, P2909, DOI 10.1093/ndt/gfm286
   Wolf G, 2002, AM J KIDNEY DIS, V39, P1, DOI 10.1053/ajkd.2002.29865
NR 52
TC 6
Z9 6
U1 0
U2 2
PU NATURE RESEARCH
PI BERLIN
PA HEIDELBERGER PLATZ 3, BERLIN, 14197, GERMANY
SN 2045-2322
J9 SCI REP-UK
JI Sci Rep
PD JUN 15
PY 2020
VL 10
IS 1
AR 9682
DI 10.1038/s41598-020-66577-7
PG 12
WC Multidisciplinary Sciences
WE Science Citation Index Expanded (SCI-EXPANDED)
SC Science & Technology - Other Topics
GA ME8XK
UT WOS:000544937400025
PM 32541796
OA gold, Green Published
DA 2023-05-13
ER

PT J
AU Zhou, MG
   Zhang, J
   Liu, J
   Jr, SCS
   Ma, CS
   Ge, JB
   Huo, Y
   Fonarow, GC
   Liu, J
   Hao, YC
   Gao, F
   Sun, YM
   Morgan, L
   Yang, N
   Hu, GL
   Zeng, YH
   Han, YL
   Zhao, D
AF Zhou, Mengge
   Zhang, Jie
   Liu, Jing
   Jr, Sidney C. Smith
   Ma, Changsheng
   Ge, Junbo
   Huo, Yong
   Fonarow, Gregg C.
   Liu, Jun
   Hao, Yongchen
   Gao, Feng
   Sun, Yamei
   Morgan, Louise
   Yang, Na
   Hu, Guoliang
   Zeng, Yuhong
   Han, Yaling
   Zhao, Dong
CA CCC-ACS Investigators
TI Proton Pump Inhibitors and In-Hospital Gastrointestinal Bleeding in
   Patients With Acute Coronary Syndrome Receiving Dual Antiplatelet
   Therapy
SO MAYO CLINIC PROCEEDINGS
LA English
DT Article
ID NONSTEROIDAL ANTIINFLAMMATORY DRUGS; EXPERT CONSENSUS DOCUMENT;
   FOUNDATION TASK-FORCE; ST-SEGMENT-ELEVATION; LOW-DOSE ASPIRIN;
   MYOCARDIAL-INFARCTION; SMALL-BOWEL; NSAID USE; RISKS; CLOPIDOGREL
AB Objective: To evaluate the association between proton pump inhibitor (PPI) use and in-hospital gastrointestinal (GI) bleeding in patients with acute coronary syndrome (ACS) taking dual antiPatients and Methods: This study is based on the Improving Care for Cardiovascular Disease in China-ACS project, an ongoing collaborative registry and quality improvement project of the American Heart Association and the Chinese Society of Cardiology. A total of 25,567 patients with ACS taking DAPT from 172 hospitals from July 1, 2017, through December 31, 2018, were included. Multivariable Cox regression and propensity score-matched analyses were used to evaluate the association between PPI use and in-hospital GI bleeding.Results: Of these patients with ACS, 63.9% (n=16,332) were prescribed PPIs within 24 hours of admission. Patients using PPIs had a higher rate of GI bleeding compared with those not using PPIs (1.0% vs 0.5%; P<.001). In the multivariable Cox regression analysis, early PPI use was associated with a 58% higher risk of GI bleeding (hazard ratio, 1.58; 95% CI, 1.15 to 2.18; P=.005). Further propensity score matching attenuated the association but still showed that patients using PPIs had a higher rate of GI bleeding (0.8% vs 0.6%; P=.04).Conclusion: In China, PPIs are widely used within 24 hours of admission in patients with ACS taking DAPT. An increased risk of GI bleeding is observed in inpatients with early PPI use. Randomized trials on early use of PPIs in patients with ACS receiving DAPT are warranted. 2021 Mayo Foundation for Medical Education and Research center dot Mayo Clin Proc. 2022;97(4):682-692
C1 [Zhou, Mengge; Liu, Jing; Liu, Jun; Hao, Yongchen; Yang, Na; Hu, Guoliang; Zeng, Yuhong; Zhao, Dong] Capital Med Univ, Key Lab Remodeling Related Cardiovasc Dis, Minist Educ,Beijing Anzher Hosp, Beijing Inst Heart Lung & Blood Vessel,Dept Epide, Beijing, Peoples R China.
   [Zhou, Mengge] Tsinghua Univ, Vanke Sch Publ Hlth, Beijing, Peoples R China.
   [Zhang, Jie; Gao, Feng; Sun, Yamei] Capital Med Univ, Beijing Anzhen Hosp, Dept Gastroenterol, Beijing, Peoples R China.
   [Ma, Changsheng] Capital Med Univ, Beijing Anzhen Hosp, Dept Cardiol, Beijing, Peoples R China.
   [Jr, Sidney C. Smith] Univ N Carolina, Div Cardiol, Chapel Hill, NC 27515 USA.
   [Ge, Junbo] Fudan Univ, Shanghai Inst Cardiovasc Dis, Dept Cardiol, Zhongshan Hosp, Shanghai, Peoples R China.
   [Huo, Yong] Peking Univ First Hosp, Dept Cardiol, Beijing, Peoples R China.
   [Fonarow, Gregg C.] Univ Calif Los Angeles, Geffen Sch Med, Div Cardiol, Los Angeles, CA USA.
   [Morgan, Louise] Amer Heart Assoc, Int Qual Improvement Dept, Dallas, TX USA.
   [Han, Yaling] Gen Hosp Northern Theater Command, Cardiovasc Res Inst, 83 Wenhua Rd, Shenyang 110016, Liaoning, Peoples R China.
   [Han, Yaling] Gen Hosp Northern Theater Command, Dept Cardiol, 83 Wenhua Rd, Shenyang 110016, Liaoning, Peoples R China.
C3 Capital Medical University; Tsinghua University; Capital Medical
   University; Capital Medical University; University of North Carolina;
   University of North Carolina Chapel Hill; Fudan University; Peking
   University; University of California System; University of California
   Los Angeles; University of California Los Angeles Medical Center; David
   Geffen School of Medicine at UCLA
RP Han, YL (通讯作者)，Gen Hosp Northern Theater Command, Cardiovasc Res Inst, 83 Wenhua Rd, Shenyang 110016, Liaoning, Peoples R China.; Han, YL (通讯作者)，Gen Hosp Northern Theater Command, Dept Cardiol, 83 Wenhua Rd, Shenyang 110016, Liaoning, Peoples R China.; Zhao, D (通讯作者)，Capital Med Univ, Beijing Anzhen Hosp, Beijing Inst Heart Lung & Blood Vessel Dis, Dept Epidemiol, 2 Anzhen Rd, Beijing 100029, Peoples R China.
EM hanyaling@263.net; deezhao@vip.sina.com
OI zhang, jie/0000-0003-1587-503X
FU American Heart Association; Chinese Society of Cardiology; Pfizer
FX This work was supported by a collaborative program of the American Heart
   Association and the Chinese Society of Cardiology. The American Heart
   Association was funded by Pfizer for the quality improvement initiative
   through an independent grant for learning and change. The funders had no
   role in the design and conduct of the study; collection, management,
   analysis, and interpre-tation of the data; preparation, review, or
   approval of the manuscript; and decision to submit the manuscript for
   publication.
CR Abraham NS, 2010, J AM COLL CARDIOL, V56, P2051, DOI 10.1016/j.jacc.2010.09.010
   Agewall S, 2013, EUR HEART J, V34, P1708, DOI 10.1093/eurheartj/eht042
   Amsterdam EA, 2014, J AM COLL CARDIOL, V64, P2713, DOI [10.1016/j.jacc.2014.10.011, 10.1161/CIR.0000000000000134, 10.1016/j.jacc.2014.09.017]
   Bhatt DL, 2008, J AM COLL CARDIOL, V52, P1502, DOI 10.1016/j.jacc.2008.08.002
   Bhatt DL, 2010, NEW ENGL J MED, V363, P1909, DOI 10.1056/NEJMoa1007964
   Boparai V, 2008, DRUGS, V68, P925, DOI 10.2165/00003495-200868070-00004
   Arroyo RC, 2012, HEART, V98, P718, DOI 10.1136/heartjnl-2012-301632
   Chinese College of Cardiovascular Physicians, 2016, Zhonghua Nei Ke Za Zhi, V55, P813, DOI 10.3760/cma.j.issn.0578-1426.2016.10.021
   Chinese Society of Cardiology Editorial Board of Chinese Jour-nal of Cardiology, 2017, CHIN J CARDIOL, V5
   Chinese Society of Cardiology of Chinese Medical Association, 2019, Zhonghua Xin Xue Guan Bing Za Zhi, V47, P766, DOI 10.3760/cma.j.issn.0253-3758.2019.10.003
   Endo H, 2014, GASTROINTEST ENDOSC, V80, P826, DOI 10.1016/j.gie.2014.03.024
   Farhat N, 2019, EUR J CLIN PHARMACOL, V75, P227, DOI 10.1007/s00228-018-2564-8
   Hao YC, 2019, CIRCULATION, V139, P1776, DOI 10.1161/CIRCULATIONAHA.118.037655
   Hao YC, 2016, AM HEART J, V179, P107, DOI 10.1016/j.ahj.2016.06.005
   Hoedemaker NPG, 2019, EUR HEART J-CARD PHA, V5, P127, DOI 10.1093/ehjcvp/pvy030
   Ibanez B, 2018, KARDIOL POL, V76, P229, DOI 10.5603/KP.2018.0041
   Lanas A, 2014, NAT REV GASTRO HEPAT, V11, P458, DOI 10.1038/nrgastro.2014.120
   Lanas A, 2009, GASTROENTEROL CLIN N, V38, P333, DOI 10.1016/j.gtc.2009.03.007
   Levine GN, 2011, J AM COLL CARDIOL, V58, pE44, DOI 10.1016/j.jacc.2011.08.007
   Lue A, 2016, WORLD J GASTROENTERO, V22, P10477, DOI 10.3748/wjg.v22.i48.10477
   Malfertheiner P, 2017, NAT REV GASTRO HEPAT, V14, P697, DOI 10.1038/nrgastro.2017.117
   Marlicz W, 2014, MAYO CLIN PROC, V89, P1699, DOI 10.1016/j.mayocp.2014.07.015
   Mathews R, 2011, AM J CARDIOL, V107, P1136, DOI 10.1016/j.amjcard.2010.12.009
   Moscucci M, 2003, EUR HEART J, V24, P1815, DOI 10.1016/S0195-668X(03)00485-8
   O'Gara PT, 2013, J AM COLL CARDIOL, V61, pE78, DOI [10.1016/j.jacc.2012.11.019, 10.1161/01.cir.0000440804.93914.d8, 10.1161/CIR.0b013e3182742cf6]
   Rahme E, 2008, AM J GASTROENTEROL, V103, P872, DOI 10.1111/j.1572-0241.2008.01811.x
   Ray WA, 2010, ANN INTERN MED, V152, P337, DOI 10.7326/0003-4819-152-6-201003160-00003
   Roffi M, 2015, REV ESP CARDIOL, V68, P1125, DOI 10.1016/j.rec.2015.10.009
   Sehested TSG, 2019, EUR HEART J, V40, P1963, DOI 10.1093/eurheartj/ehz104
   Subherwal S, 2009, CIRCULATION, V119, P1873, DOI 10.1161/CIRCULATIONAHA.108.828541
   Wallace JL, 2011, GASTROENTEROLOGY, V141, P1314, DOI 10.1053/j.gastro.2011.06.075
   Washio E, 2016, CLIN GASTROENTEROL H, V14, P809, DOI 10.1016/j.cgh.2015.10.022
   Xie Y, 2019, BMJ-BRIT MED J, V365, DOI 10.1136/bmj.l1580
NR 33
TC 2
Z9 2
U1 0
U2 5
PU ELSEVIER SCIENCE INC
PI NEW YORK
PA STE 800, 230 PARK AVE, NEW YORK, NY 10169 USA
SN 0025-6196
EI 1942-5546
J9 MAYO CLIN PROC
JI Mayo Clin. Proc.
PD APR
PY 2022
VL 97
IS 4
BP 682
EP 692
DI 10.1016/j.mayocp.2021.11.037
EA APR 2022
PG 11
WC Medicine, General & Internal
WE Science Citation Index Expanded (SCI-EXPANDED)
SC General & Internal Medicine
GA 1F3MZ
UT WOS:000795076500009
PM 35164933
DA 2023-05-13
ER

PT J
AU Campo, G
   Tonet, E
   Chiaranda, G
   Sella, G
   Maietti, E
   Bugani, G
   Vitali, F
   Serenelli, M
   Mazzoni, G
   Ruggiero, R
   Villani, G
   Biscaglia, S
   Pavasini, R
   Rubboli, A
   Campana, R
   Caglioni, S
   Volpato, S
   Myers, J
   Grazzi, G
AF Campo, Gianluca
   Tonet, Elisabetta
   Chiaranda, Giorgio
   Sella, Gianluigi
   Maietti, Elisa
   Bugani, Giulia
   Vitali, Francesco
   Serenelli, Matteo
   Mazzoni, Gianni
   Ruggiero, Rossella
   Villani, Giovanni
   Biscaglia, Simone
   Pavasini, Rita
   Rubboli, Andrea
   Campana, Roberta
   Caglioni, Serena
   Volpato, Stefano
   Myers, Jonathan
   Grazzi, Giovanni
TI Exercise intervention improves quality of life in older adults after
   myocardial infarction: randomised clinical trial
SO HEART
LA English
DT Article
DE acute coronary syndromes; quality and outcomes of care; cardiac
   rehabilitation
ID PHYSICAL-ACTIVITY; CARDIAC REHABILITATION; STYLE INTERVENTIONS;
   HEART-FAILURE; WALKING SPEED; PERFORMANCE; PREVENTION; DISEASE; SCALE
AB Objective To establish the benefits of an early, tailored and low-cost exercise intervention in older patients hospitalised for acute coronary syndrome (ACS).
   Methods The study was a multicentre, randomised assessment of an exercise intervention in patients with ACS >= 70 years with reduced physical performance (as defined by the short physical performance battery (SPPB), value 4-9). The exercise intervention included four supervised sessions (1, 2, 3, 4 months after discharge) and home-based exercises. The control group attended a health education programme only. The outcomes were the 6-month and 1-year effects on physical performance, daily activities, anxiety/depression and quality of life. Finally, 1-year occurrence of adverse events was recorded.
   Results Overall, 235 patients with ACS (median age 76 (73-81) years) were randomised 1 month after ACS. Exercise and control groups were well balanced. Exercise intervention improved 6-month and 1-year grip strength and gait speed. Exercise intervention was associated with a better quality of life (as measured by EuroQol-visual analogue scale at 6 months 80 (70-90) vs 70 (50-80) points, p<0.001 and at 1 year 75 (70-87) vs 65 (50-80) points, p<0.001) and with a reduced perception of anxiety and/or depression (6 months: 21% vs 42%, p=0.001; 1 year 32% vs 47%, p=0.03). The occurrence of cardiac death and hospitalisation for cardiac cause was lower in the intervention group (7.5% vs 17%, p=0.04).
   Conclusions The proposed early, tailored, low-cost exercise intervention improves mobility, daily activities, quality of life and outcomes in older patients with ACS. Larger studies are needed to confirm the clinical benefit.
C1 [Campo, Gianluca; Tonet, Elisabetta; Bugani, Giulia; Vitali, Francesco; Serenelli, Matteo; Ruggiero, Rossella; Biscaglia, Simone; Pavasini, Rita; Campana, Roberta; Caglioni, Serena] Azienda Osped Univ Ferrara, Cardiol Unit, Ferrara, Italy.
   [Chiaranda, Giorgio] AUSL Piacenza & Sport Med Serv, Dept Publ Hlth, Piacenza, Italy.
   [Sella, Gianluigi; Mazzoni, Gianni; Rubboli, Andrea] AUSL Ravenna, Sports Med Ctr, Ravenna, Italy.
   [Maietti, Elisa; Volpato, Stefano] Univ Ferrara, Dept Med Sci, Ferrara, Italy.
   [Mazzoni, Gianni; Grazzi, Giovanni] Azienda USL Ferrara, Publ Hlth Dept, Ferrara, Italy.
   [Villani, Giovanni] Osped S, Cardiol Unit, Piacenza, Italy.
   [Rubboli, Andrea] S Maria Croci Hosp, Div Cardiol, Ravenna, Italy.
   [Myers, Jonathan] Stanford Univ, Sch Med, Stanford, CA USA.
   [Myers, Jonathan] VA Palo Alto Hlth Care Syst, Div Cardiol, Palo Alto, CA USA.
   [Grazzi, Giovanni] Univ Ferrara, Ctr Sport & Exercise Sci, Ferrara, Italy.
C3 University of Ferrara; Arcispedale Sant'Anna; University of Ferrara;
   University of Ferrara; Arcispedale Sant'Anna; Stanford University; US
   Department of Veterans Affairs; Veterans Health Administration (VHA); VA
   Palo Alto Health Care System; University of Ferrara
RP Campo, G (通讯作者)，Azienda Osped Univ Ferrara, Med Sci, Cardiol Unit, Cona, FE, Italy.
EM cmpglc@unife.it
RI Maietti, Elisa/HKV-9653-2023; Pavasini, Rita/K-7544-2018; Serenelli,
   Matteo/AAB-8791-2022; Bugani, Giulia/AAB-5075-2022; Tonet,
   Elisabetta/AAC-2220-2022
OI Maietti, Elisa/0000-0003-0363-5784; Pavasini, Rita/0000-0002-1763-9711;
   Tonet, Elisabetta/0000-0003-0257-1272; Chiaranda,
   Giorgio/0000-0002-1280-890X; Ruggiero, Rossella/0000-0002-4731-9225;
   Campo, Gianluca/0000-0002-5150-188X
FU RRD VA [IK6 RX002477] Funding Source: Medline
CR Campo G, 2019, J AM COLL CARDIOL
   Elbadawi A, 2019, AM J CARDIOL, V123, P25, DOI 10.1016/j.amjcard.2018.09.030
   Ellis JJ, 2005, CURR MED RES OPIN, V21, P1209, DOI 10.1185/030079905X56349
   Fletcher GF, 2018, J AM COLL CARDIOL, V72, P1622, DOI 10.1016/j.jacc.2018.08.2141
   Grazzi G, 2016, HEART, V102, P1902, DOI 10.1136/heartjnl-2015-309126
   Grazzi G, 2014, INT J CARDIOL, V173, P248, DOI 10.1016/j.ijcard.2014.02.039
   Lavie CJ, 2016, J AM COLL CARDIOL, V67, P13, DOI 10.1016/j.jacc.2015.09.103
   Li J, 2012, INT J ENV RES PUB HE, V9, P391, DOI 10.3390/ijerph9020391
   Madhavan MV, 2018, J AM COLL CARDIOL, V71, P2015, DOI 10.1016/j.jacc.2017.12.068
   Menezes AR, 2012, J GERIATR CARDIOL, V9, P68, DOI 10.3724/SP.J.1263.2012.00068
   Middleton A, 2015, J AGING PHYS ACTIV, V23, P314, DOI 10.1123/japa.2013-0236
   Pahor M, 2006, J GERONTOL A-BIOL, V61, P1157
   Pahor M, 2014, JAMA-J AM MED ASSOC, V311, P2387, DOI 10.1001/jama.2014.5616
   Pavasini R, 2019, HEART, V105, P834, DOI 10.1136/heartjnl-2018-313816
   Pavasini R, 2016, BMC MED, V14, DOI 10.1186/s12916-016-0763-7
   Perera S, 2006, J AM GERIATR SOC, V54, P743, DOI 10.1111/j.1532-5415.2006.00701.x
   Reeves GR, 2017, JACC-HEART FAIL, V5, P359, DOI 10.1016/j.jchf.2016.12.019
   REUBEN DB, 1990, J AM GERIATR SOC, V38, P855, DOI 10.1111/j.1532-5415.1990.tb05699.x
   ROSOW I, 1966, J GERONTOL, V21, P556, DOI 10.1093/geronj/21.4.556
   Shubert TE, 2017, FRONT PUBLIC HEALTH, V5, DOI 10.3389/fpubh.2017.00054
   Tavazzi L, 2001, HEART, V86, P7, DOI 10.1136/heart.86.1.7
   Tonet E, 2018, BMC CARDIOVASC DISOR, V18, DOI 10.1186/s12872-018-0839-8
NR 22
TC 24
Z9 25
U1 4
U2 25
PU BMJ PUBLISHING GROUP
PI LONDON
PA BRITISH MED ASSOC HOUSE, TAVISTOCK SQUARE, LONDON WC1H 9JR, ENGLAND
SN 1355-6037
EI 1468-201X
J9 HEART
JI Heart
PD NOV
PY 2020
VL 106
IS 21
BP 1658
EP 1664
DI 10.1136/heartjnl-2019-316349
PG 7
WC Cardiac & Cardiovascular Systems
WE Science Citation Index Expanded (SCI-EXPANDED); Social Science Citation Index (SSCI)
SC Cardiovascular System & Cardiology
GA OG3LM
UT WOS:000581790100011
PM 32144189
DA 2023-05-13
ER

PT J
AU Massoullie, G
   Wintzer-Wehekind, J
   Chenaf, C
   Mulliez, A
   Pereira, B
   Authier, N
   Eschalier, A
   Clerfond, G
   Souteyrand, G
   Tabassome, S
   Danchin, N
   Citron, B
   Lusson, JR
   Puymirat, E
   Motreff, P
   Eschalier, R
AF Massoullie, Gregoire
   Wintzer-Wehekind, Jerome
   Chenaf, Chouki
   Mulliez, Aurelien
   Pereira, Bruno
   Authier, Nicolas
   Eschalier, Alain
   Clerfond, Guillaume
   Souteyrand, Geraud
   Tabassome, Simon
   Danchin, Nicolas
   Citron, Bernard
   Lusson, Jean-Rene
   Puymirat, Etienne
   Motreff, Pascal
   Eschalier, Romain
TI Prognosis and management of myocardial infarction: Comparisons between
   the French FAST-MI 2010 registry and the French public health database
SO ARCHIVES OF CARDIOVASCULAR DISEASES
LA English
DT Article
DE STEMI; Epidemiology; Management; Therapeutics; Prognosis
ID ACUTE CORONARY SYNDROME; INTENSIVE-CARE UNITS; ACUTE ST-ELEVATION;
   CLINICAL CHARACTERISTICS; MORTALITY; FRANCE; SURVIVAL; ASSOCIATION;
   DESIGN; TRENDS
AB Background. - Multicentre registries of myocardial infarction management show a steady improvement in prognosis and greater access to myocardial revascularization in a more timely manner. While French registries are the standard references, the question arises: are data stemming solely from the activity of French cardiac intensive care units (ICUs) a true reflection of the entire French population with ST-segment elevation myocardial infarction (STEMI)?
   Aim. - To compare data on patients hospitalized for STEMI from two French registries: the French registry of acute ST-elevation or non-ST-elevation myocardial infarction (FAST-MI) and the Echantillon generaliste des beneficiaires (EGB) database.
   Methods. - We compared patients treated for STEMI listed in the FAST-MI 2010 registry (n=1716) with those listed in the EGB database, which comprises a sample of 1/97th of the French population, also from 2010 (n=403).
   Results. - Compared with the FAST-MI 2010 registry, the EGB database population were older (67.2 +/- 15.3 vs 63.3 +/- 14.5 years; P < 0.001), had a higher percentage of women (36.0% vs 24.7%; P < 0.001), were less likely to undergo emergency coronary angiography (75.2% vs 96.3%; P < 0.001) and were less often treated in university hospitals (27.1% vs 37.0%; P = 0.001). There were no significant differences between the two registries in terms of cardiovascular risk factors, comorbidities and drug treatment at admission. Thirty-day mortality was higher in the EGB database (10.2% vs 4.4%; P < 0.001).
   Conclusions. - Registries such as FAST-MI are indispensable, not only for assessing epidemiological changes over time, but also for evaluating the prognostic effect of modern STEMI management. Meanwhile, exploitation of data from general databases, such as EGB, provides additional relevant information, as they include a broader population not routinely admitted to cardiac ICUs. (C) 2016 Elsevier Masson SAS. All rights reserved.
C1 [Massoullie, Gregoire; Wintzer-Wehekind, Jerome; Clerfond, Guillaume; Souteyrand, Geraud; Citron, Bernard; Lusson, Jean-Rene; Motreff, Pascal; Eschalier, Romain] Univ Auvergne, Univ Clermont, Image Sci Intervent Tech ISIT, Cardiovasc Intervent Therapy & Imaging CaVITI,UMR, F-63000 Clermont Ferrand, France.
   [Massoullie, Gregoire; Wintzer-Wehekind, Jerome; Clerfond, Guillaume; Souteyrand, Geraud; Citron, Bernard; Lusson, Jean-Rene; Motreff, Pascal; Eschalier, Romain] Clermont Univ Hosp, Dept Cardiol, 58 Rue Montalembert, F-63000 Clermont Ferrand, France.
   [Chenaf, Chouki; Authier, Nicolas; Eschalier, Alain] CHU Clermont Ferrand, Dept Pharmacol, F-63000 Clermont Ferrand, France.
   [Mulliez, Aurelien; Pereira, Bruno] CHU Clermont Ferrand, Clin Res & Innovat Delegat, Biostat Unit, F-63000 Clermont Ferrand, France.
C3 Universite Clermont Auvergne (UCA); CHU Clermont Ferrand; CHU Clermont
   Ferrand; CHU Clermont Ferrand
RP Eschalier, R (通讯作者)，Clermont Univ Hosp, Dept Cardiol, 58 Rue Montalembert, F-63000 Clermont Ferrand, France.
EM reschalier@chu-clermontferrand.fr
RI Eschalier, Romain/AAA-2235-2022; Authier, Nicolas/K-8693-2015;
   ESCHALIER, Alain/L-9957-2015; Danchin, Nicolas/AAN-8291-2020; Puymirat,
   Etienne/AAP-8895-2021
OI Pereira, Bruno/0000-0003-3778-7161; /0000-0002-9547-0835
CR Bezin J, 2014, EUR J CLIN PHARMACOL, V70, P429, DOI 10.1007/s00228-013-1614-5
   Blin P, 2012, DIABETOLOGIA, V55, P644, DOI 10.1007/s00125-011-2429-5
   Bongue B, 2011, EUR J CLIN PHARMACOL, V67, P1291, DOI 10.1007/s00228-011-1077-5
   Cambou JP, 2007, ARCH MAL COEUR VAISS, V100, P524
   Carde E, 2009, ESPACE POPULATIONS S, V2009, P175, DOI [10.4000/eps.3638, DOI 10.4000/EPS.3638]
   Danchin N, 1997, J AM COLL CARDIOL, V30, P1598, DOI 10.1016/S0735-1097(97)00371-9
   Dupouy J, 2014, EUR NEUROPSYCHOPHARM, V24, P192, DOI 10.1016/j.euroneuro.2013.09.008
   Eschalier R, 2015, CARDIOVASC DRUG THER, V29, P89, DOI 10.1007/s10557-015-6572-y
   Forrest John K., 2012, Yale Journal of Biology and Medicine, V85, P239
   Fournier A, 2012, PHARMACOEPIDEM DR S, V21, P343, DOI 10.1002/pds.3213
   Hanania G, 2004, HEART, V90, P1404, DOI 10.1136/hrt.2003.025460
   Hanssen M, 2012, HEART, V98, P699, DOI 10.1136/heartjnl-2012-301700
   Hardoon SL, 2008, CIRCULATION, V117, P598, DOI 10.1161/CIRCULATIONAHA.107.705947
   Jernberg T, 2011, JAMA-J AM MED ASSOC, V305, P1677, DOI 10.1001/jama.2011.522
   Kostis WJ, 2010, CIRC-CARDIOVASC QUAL, V3, P581, DOI 10.1161/CIRCOUTCOMES.110.957803
   Malek MH, 2007, EUR J APPL PHYSL, V101, P5
   Malek MH, 2007, EUR J APPL PHYSIOL, V101, P263, DOI 10.1007/s00421-007-0485-9
   Martin-Latry K, 2010, PHARMACOEPIDEM DR S, V19, P256, DOI 10.1002/pds.1912
   Peretti C. de, 2012, Bulletin Epidemiologique Hebdomadaire, P459
   Puymirat E, 2012, JACC-CARDIOVASC INTE, V5, P893, DOI 10.1016/j.jcin.2012.05.008
   Puymirat E, 2012, JAMA-J AM MED ASSOC, V308, P998, DOI 10.1001/2012.jama.11348
   Rosamond WD, 2012, CIRCULATION, V125, P1848, DOI 10.1161/CIRCULATIONAHA.111.047480
   Steg PG, 2007, ARCH INTERN MED, V167, P68, DOI 10.1001/archinte.167.1.68
   Steiger VS, 2009, SWISS MED WKLY, V139, P453, DOI smw-12607
   Tuppin P, 2010, REV EPIDEMIOL SANTE, V58, P286, DOI 10.1016/j.respe.2010.04.005
   Tuppin P, 2010, ARCH CARDIOVASC DIS, V103, P363, DOI 10.1016/j.acvd.2010.05.003
   van der Meer MG, 2015, EUR J CLIN INVEST, V45, P226, DOI 10.1111/eci.12399
   Vorilhon C, 2015, EUR J CLIN PHARMACOL, V71, P251, DOI 10.1007/s00228-014-1794-7
NR 28
TC 11
Z9 12
U1 1
U2 2
PU ELSEVIER MASSON
PI MILANO
PA VIA PALEOCAPA 7, 20121 MILANO, ITALY
SN 1875-2136
EI 1875-2128
J9 ARCH CARDIOVASC DIS
JI Arch. Cardiovasc. Dis.
PD MAY
PY 2016
VL 109
IS 5
BP 303
EP 310
DI 10.1016/j.acvd.2016.01.012
PG 8
WC Cardiac & Cardiovascular Systems
WE Science Citation Index Expanded (SCI-EXPANDED)
SC Cardiovascular System & Cardiology
GA DO5SM
UT WOS:000377843100002
PM 27107986
OA Bronze, Green Published
DA 2023-05-13
ER

PT J
AU Larochelle, MR
   Knight, AM
   Pantle, H
   Riedel, S
   Trost, JC
AF Larochelle, Marc R.
   Knight, Amy M.
   Pantle, Hardin
   Riedel, Stefan
   Trost, Jeffrey C.
TI Reducing Excess Cardiac Biomarker Testing at an Academic Medical Center
SO JOURNAL OF GENERAL INTERNAL MEDICINE
LA English
DT Article
DE wasteful diagnostic testing; acute coronary syndrome; cardiac biomarkers
ID INTERRUPTED TIME-SERIES; IMPROVE
AB Elimination of wasteful diagnostic testing will improve value for the United States health care system.
   Design and implement a multimodal intervention to improve evidence-based ordering of cardiac biomarkers for the diagnosis of acute coronary syndrome (ACS).
   Interrupted times series.
   A total of 60,494 adult inpatient admissions from January 2009 through July 2011 (pre-intervention) and 24,341 admissions from November 2011 through October 2012 (post-intervention) at an academic medical center in Baltimore, Maryland.
   Multimodal intervention introduced August through October 2011 that included dissemination of an institutional guideline and changes to the computerized provider order entry system.
   The primary outcome was percentage of patients with guideline-concordant ordering of cardiac biomarkers, defined as three or fewer troponin tests and zero CK-MB tests in patients without a diagnosis of ACS. Secondary outcomes included counts of tests ordered per patient, incidence of diagnosis of ACS, and estimated change in charges for cardiac biomarker tests in the post-intervention period.
   Twelve months following the intervention, we estimated that guideline-concordant ordering of cardiac biomarkers increased from 57.1 % to 95.5 %, an absolute increase of 38.4 % (95 % CI, 36.4 % to 40.4 %). We estimated that the intervention led to a 66 % reduction in the number of tests ordered, and a $1.25 million decrease in charges over the first year. At 12 months, there was an estimated absolute increase in incidence of primary diagnosis of ACS of 0.3 % (95 % CI, 0.0 % to 0.5 %) compared with the expected baseline rate.
   We implemented a multimodal intervention that significantly increased guideline-concordant ordering of cardiac biomarker testing, leading to substantial reductions in tests ordered without impacting diagnostic yield. A trial of this approach at other institutions and for other diagnostic tests is warranted and if successful, would represent a framework for eliminating wasteful diagnostic testing.
C1 [Larochelle, Marc R.; Knight, Amy M.; Trost, Jeffrey C.] Johns Hopkins Bayview Med Ctr, Dept Med, Baltimore, MD USA.
   [Larochelle, Marc R.] Harvard Univ, Dept Populat Med, Sch Med, Boston, MA 02215 USA.
   [Larochelle, Marc R.] Harvard Pilgrim Hlth Care Inst, Boston, MA USA.
   [Pantle, Hardin] Johns Hopkins Bayview Med Ctr, Dept Emergency Med, Baltimore, MD USA.
   [Riedel, Stefan] Johns Hopkins Bayview Med Ctr, Dept Pathol, Baltimore, MD USA.
C3 Johns Hopkins University; Johns Hopkins Medicine; Harvard University;
   Harvard Medical School; Harvard Pilgrim Health Care; Johns Hopkins
   University; Johns Hopkins Medicine; Johns Hopkins University; Johns
   Hopkins Medicine
RP Larochelle, MR (通讯作者)，Harvard Univ, Dept Populat Med, Sch Med, 133 Brookline Ave,6th Floor, Boston, MA 02215 USA.
EM Mrl282@mail.harvard.edu
RI Riedel, Stefan/ABF-4206-2021
FU American Board of Internal Medicine Foundation; HRSA [T32 HP10251, T32
   HP12706]; Ryoichi Sasakawa, Fellowship Fund; Harvard Pilgrim Health Care
   Institute
FX This work was supported by a Putting the Charter into Practice grant
   from the American Board of Internal Medicine Foundation. Dr.
   Larochelle's work was supported by HRSA (T32 HP10251, T32 HP12706), the
   Ryoichi Sasakawa, Fellowship Fund, and the Harvard Pilgrim Health Care
   Institute. The funding sources had no role in the design and conduct of
   the study; collection, management, analysis and interpretation of the
   data; or in the preparation, review, and approval of the manuscript.
CR Bhuiya FA, 2013, NCHS DATA BRIEF, V2010
   Black AD, 2011, PLOS MED, V8, DOI 10.1371/journal.pmed.1000387
   Blich M, 2008, AM J CARDIOL, V101, P1384, DOI 10.1016/j.amjcard.2008.01.011
   Calderon-Margalit R, 2005, INT J QUAL HEALTH C, V17, P243, DOI 10.1093/intqhc/mzi025
   Casey DE, 2013, JAMA INTERN MED, V173, P1581, DOI 10.1001/jamainternmed.2013.7672
   Delaune Jules, 2008, WASTE INEFFICIENCY U
   Green LW, 2005, HLTH PROGRAM PLANNIN
   Kelley R, 2009, CAN 700 BILLION WAST
   Kumwilaisak K, 2008, CRIT CARE MED, V36, P2993, DOI 10.1097/CCM.0b013e31818b3a9d
   Larochelle M, 2011, J GEN INTERN MED, V26, pS566
   Meng QH, 2006, AM J CLIN PATHOL, V126, P195, DOI 10.1309/GK9BFAB1Y5LNBWU1
   Morrow David A, 2007, Circulation, V115, pe356
   Murray R, 2009, HEALTH AFFAIR, V28, P1395, DOI 10.1377/hlthaff.28.5.1395
   Parker R, 2009, ACEP NEWS        SEP
   Solomon DH, 1998, JAMA-J AM MED ASSOC, V280, P2020, DOI 10.1001/jama.280.23.2020
   Volz KA, 2012, AM J EMERG MED, V30, P188, DOI 10.1016/j.ajem.2010.10.016
   Wagner AK, 2002, J CLIN PHARM THER, V27, P299, DOI 10.1046/j.1365-2710.2002.00430.x
   Wennberg John E., 2008, IMPROVING QUALITY CU
   Zhang F, 2009, J CLIN EPIDEMIOL, V62, P143, DOI 10.1016/j.jclinepi.2008.08.007
NR 19
TC 31
Z9 32
U1 0
U2 2
PU SPRINGER
PI NEW YORK
PA 233 SPRING ST, NEW YORK, NY 10013 USA
SN 0884-8734
EI 1525-1497
J9 J GEN INTERN MED
JI J. Gen. Intern. Med.
PD NOV
PY 2014
VL 29
IS 11
BP 1468
EP 1474
DI 10.1007/s11606-014-2919-5
PG 7
WC Health Care Sciences & Services; Medicine, General & Internal
WE Science Citation Index Expanded (SCI-EXPANDED)
SC Health Care Sciences & Services; General & Internal Medicine
GA AS1ZC
UT WOS:000344077900013
PM 24973056
OA Green Published
DA 2023-05-13
ER

PT J
AU Chen, S
   Swallow, E
   Li, NX
   Faust, E
   Kelley, C
   Xie, JP
   Wu, E
AF Chen, Stephanie
   Swallow, Elyse
   Li, Nanxin
   Faust, Elizabeth
   Kelley, Caroline
   Xie, Jipan
   Wu, Eric
TI Economic benefits associated with beta blocker persistence in the
   treatment of hypertension: a retrospective database analysis
SO CURRENT MEDICAL RESEARCH AND OPINION
LA English
DT Article
DE Adrenergic beta-antagonists; Costs and cost analysis; Hypertension;
[truncated: 3,637,911 more chars]
