# Supplementary material for: The research progress and research trends in acute coronary syndrome nursing: A review of visual analysis based on the Web of Science database
Source: Medicine (Baltimore). 2024 Feb 16;103(7):e35849. doi: 10.1097/MD.0000000000035849 (PMC10869036; doi:10.1097/MD.0000000000035849)
Supplement: Supplementary file 7 [file medi-103-e35849-s007.txt]

FN Clarivate Analytics Web of Science
VR 1.0
PT J
AU Chen, Y
   Feng, F
   Li, M
   Chang, XN
   Wei, BH
   Dong, CM
AF Chen, Yu
   Feng, Fang
   Li, Min
   Chang, Xueni
   Wei, Baohua
   Dong, Chenming
TI Development of a risk stratification-based model for prediction of acute
   kidney injury in critically ill patients
SO MEDICINE
LA English
DT Article
DE acute kidney injury; critically ill patients; predictive model
ID BIOMARKERS; SEPSIS; AKI; VALIDATION; MORTALITY; MARKER; SCORE
AB Acute kidney injury (AKI) is a complex syndrome with a variety of possible etiologies and symptoms. It is characterized by high mortality and poor recovery of renal function. The incidence and mortality rates of patients with AKI in intensive care units are extremely high. It is generally accepted that early identification and prompt treatment of AKI are essential to improve outcomes. This study aimed to develop a model based on risk stratification to identify and diagnose early stage AKI for improved prognosis in critically ill patients.
   This was a single-center, retrospective, observational study. Based on relevant literature, we selected 13 risk factors (age, sex, hypertension, diabetes, coronary heart disease, chronic kidney disease, total bilirubin, emergency surgery, mechanical ventilation, sepsis, heart failure, cancer, and hypoalbuminemia) for AKI assessment using the Kidney Disease Improving Global Outcomes (KDIGO) diagnostic criteria. Univariate and multivariate analyses were used to determine risk factors for eventual entry into the predictive model. The AKI predictive model was established using binary logistic regression, and the area under the receiver operating characteristic curve (AUROC or AUC) was used to evaluate the predictive ability of the model and to determine critical values.
   The AKI predictive model was established using binary logistic regression. The AUROC of the predictive model was 0.81, with a sensitivity of 69.8%, specificity of 83.4%, and positive likelihood ratio of 4.2.
   A predictive model for AKI in critically ill patients was established using 5 related risk factors: heart failure, chronic kidney disease, emergency surgery, sepsis, and total bilirubin; however, the predictive ability requires validation.
C1 [Chen, Yu; Feng, Fang; Li, Min; Chang, Xueni; Wei, Baohua; Dong, Chenming] Lanzhou Univ, Hosp 2, Surg Intens Care Unit 2, Lanzhou, Gansu, Peoples R China.
   [Chen, Yu] 82,Cuiyingmen, Lanzhou, Gansu, Peoples R China.
C3 Lanzhou University
RP Chen, Y (通讯作者)，82,Cuiyingmen, Lanzhou, Gansu, Peoples R China.
EM lzucy2014@163.com
RI min, Li/GQQ-2169-2022
OI Chen, Yu/0000-0003-1447-4410
CR Alge JL, 2015, CLIN J AM SOC NEPHRO, V10, P147, DOI 10.2215/CJN.12191213
   Angus DC, 2013, NEW ENGL J MED, V369, P2063, DOI [10.1056/NEJMra1208623, 10.1056/NEJMc1312359]
   Aqeel SHB, 2017, CLIN KIDNEY J, V10, P759, DOI 10.1093/ckj/sfx087
   Bouchard J, 2015, CLIN J AM SOC NEPHRO, V10, P1324, DOI 10.2215/CJN.04360514
   Chertow GM, 2005, J AM SOC NEPHROL, V16, P3365, DOI 10.1681/ASN.2004090740
   Damman K, 2013, JACC-HEART FAIL, V1, P417, DOI 10.1016/j.jchf.2013.05.007
   Di Grande A, 2009, EUR REV MED PHARMACO, V13, P197
   Fan PC, 2012, AM J MED SCI, V344, P83, DOI 10.1097/MAJ.0b013e3182373d36
   Fisher J, 2017, SHOCK, V48, P313, DOI 10.1097/SHK.0000000000000862
   Flechet M, 2017, INTENS CARE MED, V43, P764, DOI 10.1007/s00134-017-4678-3
   Hoste E, 2015, INTENS CARE MED, V41, P1411, DOI 10.1007/s00134-015-3934-7
   KamTao L. i. P., 2013, J NEPHROPATHOL, V2, P90, DOI DOI 10.12860/jnp.2013.15
   Kashani K, 2017, CLIN CHEM LAB MED, V55, P1074, DOI 10.1515/cclm-2016-0973
   Kashani K, 2013, CRIT CARE, V17, DOI 10.1186/cc12503
   Kellum JA, 2013, CRIT CARE, V17, DOI 10.1186/cc11454
   Malhotra R, 2017, NEPHROL DIAL TRANSPL, V32, P814, DOI 10.1093/ndt/gfx026
   National Clinical Guideline C, 2013, NAT I HLTH CLIN EXC
   Ostermann M, 2016, CRIT CARE, V20, DOI 10.1186/s13054-016-1478-z
   Parikh CR, 2005, J AM SOC NEPHROL, V16, P3046, DOI 10.1681/ASN.2005030236
   Schrezenmeier EV, 2017, ACTA PHYSIOL, V219, P554, DOI 10.1111/apha.12764
   Slankamenac K, 2009, ANN SURG, V250, P720, DOI 10.1097/SLA.0b013e3181bdd840
   Subramaniam RM, 2016, ANN INTERN MED, V164, P406, DOI 10.7326/M15-1456
   Xie YY, 2016, CRIT CARE, V20, DOI 10.1186/s13054-016-1455-6
   Ying Lei, 2016, J SO MED U, V6
NR 24
TC 10
Z9 11
U1 2
U2 5
PU LIPPINCOTT WILLIAMS & WILKINS
PI PHILADELPHIA
PA TWO COMMERCE SQ, 2001 MARKET ST, PHILADELPHIA, PA 19103 USA
SN 0025-7974
EI 1536-5964
J9 MEDICINE
JI Medicine (Baltimore)
PD AUG
PY 2019
VL 98
IS 33
AR e16867
DI 10.1097/MD.0000000000016867
PG 4
WC Medicine, General & Internal
WE Science Citation Index Expanded (SCI-EXPANDED)
SC General & Internal Medicine
GA IY4QR
UT WOS:000486378600075
PM 31415421
OA Green Published, gold
DA 2023-05-13
ER

PT J
AU Wang, JR
   Cui, ZB
   Liu, SH
   Gao, XL
   Gao, P
   Shi, Y
   Guo, SF
   Li, PP
AF Wang, Jinrong
   Cui, Zhaobo
   Liu, Shuhong
   Gao, Xiuling
   Gao, Pan
   Shi, Yi
   Guo, Shufen
   Li, Peipei
TI Early use of noninvasive techniques for clearing respiratory secretions
   during noninvasive positivepressure ventilation in patients with acute
   exacerbation of chronic obstructive pulmonary disease and hypercapnic
   encephalopathy
SO MEDICINE
LA English
DT Article
DE chronic obstructive pulmonary disease; hospital outcome; hypercapnic
   encephalopathy; noninvasive positive-pressure ventilation; respiratory
   secretions; sensorium level
ID INTRAPULMONARY PERCUSSIVE VENTILATION; CONVENTIONAL MECHANICAL
   VENTILATION; PRESSURE VENTILATION; DELIVERY; FAILURE; AIRWAY; COPD;
   ACIDOSIS; POSITION; VOLUME
AB Noninvasive positive-pressure ventilation (NPPV) might be superior to conventional mechanical ventilation (CMV) in patients with acute exacerbations of chronic obstructive pulmonary disease (AECOPDs). Inefficient clearance of respiratory secretions provokes NPPV failure in patients with hypercapnic encephalopathy (HE). This study compared CMV and NPPV combined with a noninvasive strategy for clearing secretions in HE and AECOPD patients.
   The present study is a prospective cohort study of AECOPD and HE patients enrolled between October 2013 and August 2015 in a critical care unit of a major university teaching hospital in China. A total of 74 patients received NPPV and 90 patients received CMV. Inclusion criteria included the following: physician-diagnosed AECOPD, spontaneous airway clearance of excessive secretions, arterial blood gas analysis requiring intensive care, moderate-tosevere dyspnea, and a Kelly-Matthay scale score of 3 to 5. Exclusion criteria included the following: preexisting psychiatric/neurological disorders unrelated to HE, upper gastrointestinal bleeding, upper airway obstruction, acute coronary syndromes, preadmission tracheostomy or endotracheal intubation, and urgent endotracheal intubation for cardiovascular, psychomotor agitation, or severe hemodynamic conditions.
   Intensive care unit participantsweremanaged by NPPV. Participants received standard treatment consisting of controlled oxygen therapy during NPPV-free periods; antibiotics, intravenous doxofylline, corticosteroids (e. g., salbutamol and ambroxol), and subcutaneous low-molecular-weight heparin; and therapy for comorbidities if necessary. Nasogastric tubes were inserted only in participants who developed gastric distension. No pharmacological sedation was administered. The primary and secondary outcome measures included comparative complication rates, durations of ventilation and hospitalization, number of invasive devices/ patient, and in-hospital and 1-year mortality rates.
   Arterial blood gases and sensorium levels improved significantly within 2 hours in the NPPV group with lower hospital mortality, fewer complications and invasive devices/ patient, and superior weaning off mechanical ventilation. Mechanical ventilation duration, hospital stay, or 1-year mortality was similar between groups.
   NPPV combined with a noninvasive strategy to clear secretions during the first 2 hours may offer advantages over CMV in treating AECOPD patients complicated by HE.
C1 [Wang, Jinrong; Shi, Yi] Southern Med Univ, Guangzhou, Guangdong, Peoples R China.
   [Wang, Jinrong; Cui, Zhaobo; Liu, Shuhong; Gao, Pan; Guo, Shufen] Harrison Int Peace Hosp, Dept Crit Care Med, Hengshui, Hebei, Peoples R China.
   [Gao, Xiuling; Li, Peipei] Harrison Int Peace Hosp, Dept Resp & Crit Care Med, Hengshui, Hebei, Peoples R China.
   [Shi, Yi] Nanjing Mil Command, Nanjing Gen Hosp, Dept Resp & Crit Care Med, Nanjing, Jiangsu, Peoples R China.
C3 Southern Medical University - China; Nanjing General Hospital
RP Shi, Y (通讯作者)，Southern Med Univ, Guangzhou, Guangdong, Peoples R China.; Cui, ZB (通讯作者)，Harrison Int Peace Hosp, Dept Crit Care Med, Hengshui, Hebei, Peoples R China.; Shi, Y (通讯作者)，Nanjing Mil Command, Nanjing Gen Hosp, Dept Resp & Crit Care Med, Nanjing, Jiangsu, Peoples R China.
EM zhaobocui2014@sina.com; iamwjr306@163.com
CR Adult Chronic Airway Disease Atomization Inhalation Treatment Expert Group, 2012, CHIN J RESP CRIT CAR, V11, P105
   Ambrosino N, 2008, EUR RESPIR J, V31, P874, DOI 10.1183/09031936.00143507
   [Anonymous], 2005, AM J RESP CRIT CARE, V171, P388, DOI 10.1164/rccm.200405-644ST
   Antonaglia V, 2006, CRIT CARE MED, V34, P2940, DOI 10.1097/01.CCM.0000248725.15189.7D
   Baskett TF, 2004, RESUSCITATION, V63, P3, DOI 10.1016/j.resuscitation.2004.07.004
   Baudouin S, 2002, THORAX, V57, P192
   Bellone A, 2002, INTENS CARE MED, V28, P581, DOI 10.1007/s00134-002-1210-0
   BOIDIN MP, 1985, BRIT J ANAESTH, V57, P306, DOI 10.1093/bja/57.3.306
   Branconnier Matthew P, 2005, Respir Care, V50, P1649
   Claudett KHB, 2013, BMC PULM MED, V13, DOI 10.1186/1471-2466-13-12
   BROCHARD L, 1990, NEW ENGL J MED, V323, P1523, DOI 10.1056/NEJM199011293232204
   Carlucci A, 2001, AM J RESP CRIT CARE, V163, P874, DOI 10.1164/ajrccm.163.4.2006027
   Chatmongkolchart S, 2002, CRIT CARE MED, V30, P2515, DOI 10.1097/00003246-200211000-00018
   Chen Wang, 2007, Zhongguo Wei Zhong Bing Ji Jiu Yi Xue, V19, P513
   Concato J, 2000, NEW ENGL J MED, V342, P1887, DOI 10.1056/NEJM200006223422507
   Conti G, 2002, INTENS CARE MED, V28, P1701, DOI 10.1007/s00134-002-1478-0
   Dai B, 2014, J AEROSOL MED PULM D, V27, P125, DOI 10.1089/jamp.2012.1024
   DELLINGER RP, 2013, INTENS CARE MED, V39, P165, DOI DOI 10.1007/s00134-012-2769-8
   Duenas-Pareja Y, 2002, ARCH BRONCONEUMOL, V38, P372, DOI 10.1016/S0300-2896(02)75242-3
   Esteban A, 2002, JAMA-J AM MED ASSOC, V287, P345, DOI 10.1001/jama.287.3.345
   Fang XC, 2011, CHEST, V139, P920, DOI 10.1378/chest.10-1393
   HALL GJL, 1971, BRIT J PREV SOC MED, V25, P109
   Heyland DK, 1999, AM J RESP CRIT CARE, V159, P1249, DOI 10.1164/ajrccm.159.4.9807050
   HOO GWS, 1994, CRIT CARE MED, V22, P1253, DOI 10.1097/00003246-199408000-00009
   KELLY BJ, 1993, CHEST, V104, P1818, DOI 10.1378/chest.104.6.1818
   Koga K, 2001, J CLIN ANESTH, V13, P6, DOI 10.1016/S0952-8180(00)00228-2
   Liu Qi, 2016, Zhonghua Wei Zhong Bing Ji Jiu Yi Xue, V28, P57, DOI 10.3760/cma.j.issn.2095-4352.2016.01.011
   Nava S, 2001, INTENS CARE MED, V27, P1627, DOI 10.1007/s001340101062
   Nava S, 2009, LANCET, V374, P250, DOI 10.1016/S0140-6736(09)60496-7
   Organized jointly by the American Thoracic Society the European Respiratory Society the European Society of Intensive Care Medicine and the Societe de Reanimation de Langue Francaise and approved by ATS Board of Directors December 2000, 2001, Am J Respir Crit Care Med, V163, P283
   OROZCOLEVI M, 1995, AM J RESP CRIT CARE, V152, P1387, DOI 10.1164/ajrccm.152.4.7551400
   Ozyilmaz E, 2014, BMC PULM MED, V14, DOI 10.1186/1471-2466-14-19
   Parkes SN, 1997, THORAX, V52, P171, DOI 10.1136/thx.52.2.171
   Pauwels RA, 2014, AM J RESP CRIT CARE, V163, P10
   Pierson DJ, 2009, RESP CARE, V54, P40
   Roberts K, 2003, RESUSCITATION, V58, P153, DOI 10.1016/S0300-9572(03)00150-3
   Scala R, 2005, CHEST, V128, P1657, DOI 10.1378/chest.128.3.1657
   Scala R, 2013, MINERVA ANESTESIOL, V79, P1291
   Scala R, 2007, INTENS CARE MED, V33, P2101, DOI 10.1007/s00134-007-0837-2
   Scala R, 2011, RESP MED, V105, P1109, DOI 10.1016/j.rmed.2011.02.004
   Scala R, 2010, CRIT CARE, V14, DOI 10.1186/cc8993
   STAUFFER JL, 1981, AM J MED, V70, P65, DOI 10.1016/0002-9343(81)90413-7
   Tobias JD, 2010, SAUDI J ANAESTH, V4, P86, DOI 10.4103/1658-354X.65128
   US Burden of Disease Collaborators/, 2013, JAMA-J AM MED ASSOC, V310, P591, DOI [10.1001/jama.2013.13805, DOI 10.1001/jama.2013.13805]
   Vargas F, 2005, CRIT CARE, V9, pR382, DOI 10.1186/cc3724
   Zhu GF, 2007, CHINESE MED J-PEKING, V120, P2204, DOI 10.1097/00029330-200712020-00009
NR 46
TC 12
Z9 14
U1 1
U2 18
PU LIPPINCOTT WILLIAMS & WILKINS
PI PHILADELPHIA
PA TWO COMMERCE SQ, 2001 MARKET ST, PHILADELPHIA, PA 19103 USA
SN 0025-7974
EI 1536-5964
J9 MEDICINE
JI Medicine (Baltimore)
PD MAR
PY 2017
VL 96
IS 12
AR e6371
DI 10.1097/MD.0000000000006371
PG 8
WC Medicine, General & Internal
WE Science Citation Index Expanded (SCI-EXPANDED)
SC General & Internal Medicine
GA EP8IT
UT WOS:000397619800027
PM 28328824
OA gold, Green Published
DA 2023-05-13
ER

PT J
AU El-Battrawy, I
   Behnes, M
   Ansari, U
   Hillenbrand, D
   Haghi, D
   Hoffmann, U
   Papavassiliu, T
   Elmas, E
   Fastner, C
   Becher, T
   Baumann, S
   Dosch, C
   Heggemann, F
   Kuschyk, J
   Borggrefe, M
   Akin, I
AF El-Battrawy, I.
   Behnes, M.
   Ansari, U.
   Hillenbrand, D.
   Haghi, D.
   Hoffmann, U.
   Papavassiliu, T.
   Elmas, E.
   Fastner, C.
   Becher, T.
   Baumann, S.
   Doesch, C.
   Heggemann, F.
   Kuschyk, J.
   Borggrefe, M.
   Akin, I.
TI Comparison and outcome analysis of patients with apical and non-apical
   takotsubo cardiomyopathy
SO QJM-AN INTERNATIONAL JOURNAL OF MEDICINE
LA English
DT Article
ID TAKO-TSUBO CARDIOMYOPATHY; ACUTE MYOCARDIAL-INFARCTION; BALLOONING
   SYNDROME; DIABETES-MELLITUS; STRESS CARDIOMYOPATHY; CLINICAL-FEATURES;
   PREVALENCE; FORM; VARIANT; ENTITY
AB Background: Takotsubo cardiomyopathy (TTC) is a relevant differential diagnosis in patients presenting with signs of an acute coronary syndrome. Although recent literature has highlighted some salient features of this disorder, there has been little information elucidating the differences in clinical features, electrocardiographic findings, echocardiographic data and TTC-related complications associated with the different variants of TTC.
   Methods and results: Our institutional database constituted a collective of 114 patients diagnosed with TTC between 2003 and 2015 and these patients were subsequently divided into two groups based on the presence (n = 82, 72%) or absence (n = 32, 28%) of the apical form of TTC. The protocol for our proposed study was approved by the Ethics Committee of the University Medical Centre in Mannheim. It was noticed that the patients presenting with the apical form of TTC belonged to an older age group as compared to those presenting with the non-apical form (61.1 +/- 8.9 years vs. 69.5 +/- 11.2; P < 0.01). The QTc interval prolongation at index-event was observed to be quantifiably greater in the 'apical variant' patients group (484.8 +/- 57ms vs. 464 +/- 34.1 ms; P=0.06). With respect to cardiovascular risk factors, patients with arterial hypertension did have a higher predilection to present with the apical form (63.4% vs. 43.7%; P = 0.06), however, the impact of smoking was less pronounced in this patient group (24.4% vs. 50%, P = 0.01). Furthermore, our study highlighted a significant impact on ejection fraction (EF), with a compromised left ventricular function (3669% vs. 42.469.7%, P < 0.01) and greater involvement of the right ventricle in the apical variant patients group (23% vs. 3%, P = 0.04). Patients with the apical form also showed a greater tendency to develop TTC-related complications such as cardiogenic shock and required longer monitoring and care in comparison.
   Conclusions: The apical and non-apical variants of TTC are manifestations of the same syndrome. They differ significantly, however, in their clinical presentation, related complications and prognosis.
C1 [El-Battrawy, I.; Behnes, M.; Ansari, U.; Hillenbrand, D.; Haghi, D.; Hoffmann, U.; Papavassiliu, T.; Elmas, E.; Fastner, C.; Becher, T.; Baumann, S.; Doesch, C.; Heggemann, F.; Kuschyk, J.; Borggrefe, M.; Akin, I.] Heidelberg Univ, Dept Med 1, Fac Med, Univ Med Ctr Mannheim UMM, Mannheim, Germany.
   [El-Battrawy, I.; Hoffmann, U.; Papavassiliu, T.; Doesch, C.; Borggrefe, M.; Akin, I.] DZHK German Ctr Cardiovasc Res, Partner Site, Mannheim, Germany.
C3 Ruprecht Karls University Heidelberg; German Centre for Cardiovascular
   Research
RP El-Battrawy, I (通讯作者)，Univ Med Ctr Mannheim, Dept Med 1, Theodor Kutzer Ufer 1-3, D-68167 Mannheim, Germany.
EM ibrahim.el-battrawy@umm.de
RI Ansari, Uzair/AAF-5065-2021; Akin, Ibrahim/AAF-1356-2020; Kuschyk,
   Jürgen/Q-2150-2015
OI Ansari, Uzair/0000-0003-4856-8570; El-Battrawy,
   Ibrahim/0000-0002-0139-1045
CR Akashi YJ, 2008, CIRCULATION, V118, P2754, DOI 10.1161/CIRCULATIONAHA.108.767012
   Bharathi KS, 2016, INDIAN J ANAESTH, V60, P202, DOI 10.4103/0019-5049.177872
   Brinjikji W, 2012, AM HEART J, V164, P215, DOI 10.1016/j.ahj.2012.04.010
   de Gregorio C, 2008, INT J CARDIOL, V130, pE78, DOI 10.1016/j.ijcard.2007.11.104
   Dote K, 1991, J Cardiol, V21, P203
   Elesber A, 2006, AM HEART J, V152, DOI 10.1016/j.ahj.2006.06.007
   Haghi D, 2006, HEART, V92, P392, DOI 10.1136/hrt.2005.061044
   Hahn JY, 2007, AM HEART J, V154, P1166, DOI 10.1016/j.ahj.2007.08.003
   Hurst RT, 2006, J AM COLL CARDIOL, V48, P579, DOI 10.1016/j.jacc.2006.06.015
   Ito K, 2001, ANN NUCL MED, V15, P351, DOI 10.1007/BF02988242
   Jabara R, 2009, J INVASIVE CARDIOL, V21, P216
   Kurisu S, 2011, CLIN CARDIOL, V34, P555, DOI 10.1002/clc.20934
   Kurisu S, 2010, CLIN CARDIOL, V33, P42, DOI [10.1002/clc.20700, 10.1002/clc.20726]
   Madhavan M, 2010, HERZ, V35, P240, DOI 10.1007/s00059-010-3339-x
   Madias JE, 2016, EUR HEART J-ACUTE CA, V5, P164, DOI 10.1177/2048872615570761
   Madias JE, 2016, INT J CARDIOL, V202, P910, DOI 10.1016/j.ijcard.2015.10.017
   Madias JE, 2015, AM J CARDIOL, V116, P1648, DOI 10.1016/j.amjcard.2015.09.012
   Madias JE, 2015, INT J CARDIOL, V184, P517, DOI 10.1016/j.ijcard.2015.02.108
   MORI H, 1993, CARDIOVASC RES, V27, P192, DOI 10.1093/cvr/27.2.192
   Movahed MR, 2007, CARDIOVASC REVASCULA, V8, P289, DOI 10.1016/j.carrev.2007.02.001
   Nef HM, 2008, J MOL CELL CARDIOL, V44, P395, DOI 10.1016/j.yjmcc.2007.10.015
   Patel HM, 2007, CLIN CARDIOL, V30, P14, DOI 10.1002/clc.21
   PIERPONT GL, 1984, AM J PHYSIOL, V246, pH824, DOI 10.1152/ajpheart.1984.246.6.H824
   Prasad A, 2008, AM HEART J, V155, P408, DOI 10.1016/j.ahj.2007.11.008
   Robles P, 2006, CIRCULATION, V113, pE686, DOI 10.1161/CIRCULATIONAHA.105.536490
   Sasaki O, 2006, CIRC J, V70, P1220, DOI 10.1253/circj.70.1220
   Schneider B, 2014, INT J CARDIOL, V176, P199, DOI 10.1016/j.ijcard.2014.07.002
   Shi YK, 2014, LANCET, V383, P1947, DOI 10.1016/S0140-6736(14)60886-2
   Templin C, 2015, NEW ENGL J MED, V373, P929, DOI 10.1056/NEJMoa1406761
   Tsuchihashi K, 2001, J AM COLL CARDIOL, V38, P11, DOI 10.1016/S0735-1097(01)01316-X
   Wittstein IS, 2005, NEW ENGL J MED, V352, P539, DOI 10.1056/NEJMoa043046
NR 31
TC 16
Z9 16
U1 0
U2 5
PU OXFORD UNIV PRESS
PI OXFORD
PA GREAT CLARENDON ST, OXFORD OX2 6DP, ENGLAND
SN 1460-2725
EI 1460-2393
J9 QJM-INT J MED
JI QJM-An Int. J. Med.
PD DEC
PY 2016
VL 109
IS 12
BP 797
EP 802
DI 10.1093/qjmed/hcw092
PG 6
WC Medicine, General & Internal
WE Science Citation Index Expanded (SCI-EXPANDED)
SC General & Internal Medicine
GA EJ4TO
UT WOS:000393210000007
PM 27341847
OA Bronze
DA 2023-05-13
ER

PT J
AU Wang, Q
   Chair, SY
   Wong, EML
AF Wang, Qun
   Chair, Sek Ying
   Wong, Eliza Mi-Ling
TI The effects of a lifestyle intervention program on physical outcomes,
   depression, and quality of life in adults with metabolic syndrome: A
   randomized clinical trial
SO INTERNATIONAL JOURNAL OF CARDIOLOGY
LA English
DT Article
DE Metabolic syndrome; Lifestyle intervention; Body weight; Depression
   Quality of life
ID ACUTE CORONARY SYNDROME; CARDIOVASCULAR RISK; WEIGHT-LOSS; HOSPITAL
   ANXIETY; KOREAN ADULTS; HEALTH; EXERCISE; METAANALYSIS; EDUCATION;
   FITNESS
AB Background/objectives: Lifestyle modification is recommended as the primary intervention for metabolic syndrome (MetS). The study was to examine the effects of a lifestyle intervention program (LIP) on physical outcomes, depression, and quality of life (QoL) in Chinese adults with MetS.
   Methods: A randomized control trial design was used. A three-month LIP guided by the Health Promotion Model was developed, including a lifestyle modification booklet, one session of discharge education, and six telephone follow-ups. Patients with MetS were recruited from the inpatient departments of a hospital and were randomized to receive either the LIP or usual care. The physical outcomes, depression (Depression subscale of Hospital Anxiety and Depression Scale), and QoL (Medical Outcome Study Short Form-12, SF-12) were measured at baseline, one-month (T1) and three-month (T2). The effects of the LIP were examined by the generalized estimating equation (GEE) model.
   Results: The study recruited 173 participants, with 86 in the intervention group and 87 in the control. Continuous improvements were observed in all the study outcomes in the intervention group. The GEE model revealed significant improvements in body weight (T1: p - 0.017, T2: p - 0.007), body mass index (T1: p - 0.015, T2: p = 0.009), depression (T1: p = 0.027, T2: p < 0.001), and physical aspects of QoL at T2 (p= 0.02).
   Conclusions: The current LIP was effective in losing body weight, improving depression and QoL ofMetS populations in three-month observation. Considering its low-cost and convenience, the LIP could be applied in clinical practice to improve patient outcomes. (C) 2016 Elsevier Ireland Ltd. All rights reserved.
C1 [Wang, Qun; Chair, Sek Ying; Wong, Eliza Mi-Ling] Chinese Univ Hong Kong, Nethersole Sch Nursing, Shatin, Hong Kong, Peoples R China.
C3 Chinese University of Hong Kong
RP Wang, Q (通讯作者)，Chinese Univ Hong Kong, Room 821,Esther Lee Bldg, Shatin, Hong Kong, Peoples R China.
EM qunwang@cuhk.edu.hk
RI Chair, Sek Ying/G-9965-2016; Wong, Eliza/AAH-6193-2020; Wong,
   Eliza/K-3014-2014; WANG, Qun/AAP-9908-2021
OI Chair, Sek Ying/0000-0003-2387-7035; Wong, Eliza/0000-0003-0698-9000;
   Wang, Qun/0000-0001-7594-8312
CR Aguilar M, 2015, JAMA-J AM MED ASSOC, V313, P1973, DOI 10.1001/jama.2015.4260
   Aizawa K, 2009, DIABETES RES CLIN PR, V83, P249, DOI 10.1016/j.diabres.2008.11.016
   American College of Cardiology, 2008, CATHETER CARDIOVASC, V71, pe1, DOI DOI 10.1002/CCD.21475
   BARCZAK P, 1988, BRIT J PSYCHIAT, V152, P698, DOI 10.1192/bjp.152.5.698
   Butnoriene J, 2014, PSYCHONEUROENDOCRINO, V40, P269, DOI 10.1016/j.psyneuen.2013.11.002
   Cao Q. K., 2013, PREV MED TRIB, V19, P9
   Carr DB, 2004, DIABETES, V53, P2087, DOI 10.2337/diabetes.53.8.2087
   Carroll S, 2007, APPL PHYSIOL NUTR ME, V32, P125, DOI [10.1139/H06-093, 10.1139/h06-093]
   Chair SY, 2012, EUR J PREV CARDIOL, V19, P1383, DOI 10.1177/1741826711425428
   Chaput JP, 2007, DEPRESS ANXIETY, V24, P518, DOI 10.1002/da.20264
   Christian JG, 2011, J AM DIET ASSOC, V111, P75, DOI 10.1016/j.jada.2010.10.006
   Clavijo LC, 2006, CARDIOVASC REVASCULA, V7, P7, DOI 10.1016/j.carrev.2005.10.007
   Cohen J., 1988, STAT POWER ANAL BEHA
   Curtis LH, 2007, DIABETES CARE, V30, P2553, DOI 10.2337/dc07-0460
   Dunbar JA, 2008, DIABETES CARE, V31, P2368, DOI 10.2337/dc08-0175
   Dunkley AJ, 2012, DIABETES OBES METAB, V14, P616, DOI 10.1111/j.1463-1326.2012.01571.x
   Farquhar J, 2005, CULT ANTHROPOL, V20, P303, DOI 10.1525/can.2005.20.3.303
   Ford ES, 2008, ANN EPIDEMIOL, V18, P165, DOI 10.1016/j.annepidem.2007.10.009
   Hauck WW, 1998, CONTROL CLIN TRIALS, V19, P249, DOI 10.1016/S0197-2456(97)00147-5
   Hoffman BM, 2007, HEALTH PSYCHOL, V26, P1, DOI 10.1037/0278-6133.26.1.1
   International Diabetes Federation, 2006, IDF CONS WORLDW DEF
   Irwin ML, 2003, JAMA-J AM MED ASSOC, V289, P323, DOI 10.1001/jama.289.3.323
   Kim CJ, 2011, J CARDIOVASC NURS, V26, P117, DOI 10.1097/JCN.0b013e3181ec02ae
   Kim CJ, 2010, J CARDIOVASC NURS, V25, P323, DOI 10.1097/JCN.0b013e3181c8a3e8
   Lakkireddy D, 2013, J AM COLL CARDIOL, V61, P1177, DOI 10.1016/j.jacc.2012.11.060
   Lam CLK, 2005, J CLIN EPIDEMIOL, V58, P815, DOI 10.1016/j.jclinepi.2004.12.008
   Lao X. Q., 2014, BMC PUBLIC HEALTH, V14, pe1
   Lee YJ, 2012, ANN NUTR METAB, V61, P275, DOI 10.1159/000341494
   Li CG, 2013, CURR OPIN RHEUMATOL, V25, P210, DOI 10.1097/BOR.0b013e32835d951e
   Lichtman JH, 2014, CIRCULATION, V129, P1350, DOI 10.1161/CIR.0000000000000019
   Mottillo S, 2010, J AM COLL CARDIOL, V56, P1113, DOI 10.1016/j.jacc.2010.05.034
   Mrazek P. J., 1994, DESIGNING CONDUCTING
   Mujica V, 2010, J AM SOC HYPERTENS, V4, P148, DOI 10.1016/j.jash.2010.02.008
   Munakata M, 2011, HYPERTENS RES, V34, P612, DOI 10.1038/hr.2010.272
   Nanri A, 2012, J OCCUP HEALTH, V54, P215, DOI 10.1539/joh.11-0238-OA
   O'Neill S, 2015, OBES REV, V16, P1, DOI 10.1111/obr.12229
   Oh EG, 2010, METABOLISM, V59, P1035, DOI 10.1016/j.metabol.2009.10.027
   Oh EG, 2008, METABOLISM, V57, P255, DOI 10.1016/j.metabol.2007.09.009
   Pan A, 2012, DIABETES CARE, V35, P1171, DOI 10.2337/dc11-2055
   Pattyn N, 2013, SPORTS MED, V43, P121, DOI 10.1007/s40279-012-0003-z
   Pazzagli C, 2013, PSYCHOL REP, V112, P33, DOI 10.2466/06.13.15.PR0.112.1.33-46
   Pender NJ, 1987, HLTH PROMOTION NURSI
   Rauch A, 2010, GASTROENTEROLOGY, V138, P1338, DOI 10.1053/j.gastro.2009.12.056
   Regitz-Zagrosek V, 2006, CLIN RES CARDIOL, V95, P136, DOI 10.1007/s00392-006-0351-5
   Ross KM, 2009, EAT BEHAV, V10, P84, DOI 10.1016/j.eatbeh.2008.12.002
   Rubenfire M, 2011, J CARDIOPULM REHABIL, V31, P282, DOI 10.1097/HCR.0b013e318220a7eb
   Schlotz W, 2007, QUAL LIFE RES, V16, P429, DOI 10.1007/s11136-006-9129-5
   Soares TS, 2014, ARQ BRAS CARDIOL, V102, P374
   Trief PM, 2014, OBESITY, V22, P2532, DOI 10.1002/oby.20916
   Tziallas D, 2012, EUR J CARDIOVASC NUR, V11, P297, DOI 10.1016/j.ejcnurse.2011.02.004
   Wang Q, 2014, METAB SYNDR RELAT D, V12, P390, DOI 10.1089/met.2014.0010
   Wang WR, 2009, J CLIN NURS, V18, P2436, DOI 10.1111/j.1365-2702.2009.02807.x
   Ware J., 1995, F 12 SCORE SF 12 PHY
   Ware JE, 2000, SPINE, V25, P3130, DOI 10.1097/00007632-200012150-00008
   World Health Organization (WHO), 2008, WAIST CIRC WAIST HIP, P8, DOI DOI 10.1038/EJCN.2009.139
   Xu QY, 2011, OBES RES CLIN PRACT, V5, pE267, DOI 10.1016/j.orcp.2011.04.007
   Yamaoka K, 2012, BMC MED, V10, DOI 10.1186/1741-7015-10-138
   Ye WF, 1993, CHIN BEHAV MED J, V2, P17
   Zhang SX, 2011, ASIA PAC J CLIN NUTR, V20, P77
NR 59
TC 32
Z9 32
U1 1
U2 23
PU ELSEVIER IRELAND LTD
PI CLARE
PA ELSEVIER HOUSE, BROOKVALE PLAZA, EAST PARK SHANNON, CO, CLARE, 00000,
   IRELAND
SN 0167-5273
EI 1874-1754
J9 INT J CARDIOL
JI Int. J. Cardiol.
PD MAR 1
PY 2017
VL 230
BP 461
EP 467
DI 10.1016/j.ijcard.2016.12.084
PG 7
WC Cardiac & Cardiovascular Systems
WE Science Citation Index Expanded (SCI-EXPANDED); Social Science Citation Index (SSCI)
SC Cardiovascular System & Cardiology
GA EQ2MQ
UT WOS:000397904000073
PM 28040281
DA 2023-05-13
ER

PT J
AU Saleh, A
   Hammoudeh, A
   Tabbalat, R
   Al-Haddad, I
   Al-Mousa, E
   Jarrah, M
   Izraiq, M
   Nammas, A
   Janabi, H
   Hazaymeh, L
   Shakhatreh, A
   Khadder, Y
AF Saleh, Akram
   Hammoudeh, Ayman
   Tabbalat, Ramzi
   Al-haddad, Imadd
   Al-Mousa, Eyass
   Jarrah, Mohammad
   Izraiq, Mahmoud
   Nammas, Assem
   Janabi, Husham
   Hazaymeh, Lewa
   Shakhatreh, Ali
   Khadder, Youssef
TI Incidence and prognosis of stent thrombosis following percutaneous
   coronary intervention in Middle Eastern patients: The First Jordanian
   Percutaneous Coronary Intervention Registry (JoPCR1)
SO ANNALS OF SAUDI MEDICINE
LA English
DT Article
ID DUAL ANTIPLATELET THERAPY; BARE-METAL STENTS; PREMATURE DISCONTINUATION;
   POOLED ANALYSIS; PREDICTORS; SIROLIMUS; OUTCOMES; CATHETERIZATION;
   IMPLANTATION; ASSOCIATION
AB BACKGROUND: The incidence, risk factors, and outcome of stent thrombosis (ST) after percutaneous coronary intervention (PCI) in Middle Eastern patients are largely unknown.
   OBJECTIVE: To determine the incidence, risk factors and outcome in our population.
   DESIGN: Retrospective study of a prospective multicenter registry of consecutive patients who underwent PCI between January 2013 and February 2014 (JoPCR1).
   SETTING: 12 tertiary care centers in Amman and Irbid, Jordan.
   PATIENTS AND METHODS: We collected clinical baseline and follow-up data.
   MAIN OUTCOME MEASURES: Incidence of stent thrombosis.
   RESULTS: The mean (standard deviation) age of patients (n=2426) was 59.0 (10.1) years and 20.6% were women. Stents (n=3038) were drug eluting (89.6%), bare metal (9.4%) or bioabsorbable (1.0%). After 1 year, 47 patients (1.97%) had ST, including 44 (94%) definite and 3 (6%) probable ST. Patients who had ST presented with sudden death (n=6; 12.2%) or with a nonfatal event (n=43; 87.8%). Nonfatal events included non-ST-segment elevation acute coronary syndrome (26; 53%), acute ST segment elevation myocardial infarction (n=15; 31%) or heart failure (n=2; 4.1%). ST was associated with significantly higher one-month (22.0% vs. 0.7%) and one-year (12.3% vs. 0.73%) mortality rates compared with patients who did not have ST (P<.001). ST patients were younger (mean age 52.9 years vs. 58.4 years), had heart failure (64% vs. 18%), left ventricular ejection fraction (LVEF) <45% (36% vs. 13%), ST-segment deviation (70% vs. 48%), and elevated cardiac biomarkers blood levels (62% vs. 40%). In the multivariate analysis, the only factor that was significantly associated with ST was the heart failure (OR = 3.5, 95% confidence interval: 1.8, 6.6; P<.0001).
   CONCLUSIONS: The incidence of ST was not different from that in other regions and was associated with an increased one-year mortality. Younger age, heart failure, low LVEF, ST-segment deviation, and elevated blood levels of cardiac biomarkers were predictors of ST.
   LIMITATIONS: Possible selection bias, recall bias, and missing or incomplete information. The majority of patients were lost to follow up after the 6th month. The registry may not fully represent PCI practice and outcome in all areas in the country or region.
C1 [Saleh, Akram; Hazaymeh, Lewa; Shakhatreh, Ali] Jordan Univ Hosp, Dept Cardiol, Amman, Jordan.
   [Hammoudeh, Ayman; Al-Mousa, Eyass] Istishari Hosp, Dept Cardiol, Amman, Jordan.
   [Tabbalat, Ramzi] Alkhalidi Hosp, Dept Cardiol, Amman, Jordan.
   [Al-haddad, Imadd] Jordan Hosp, Dept Cardiol, Amman, Jordan.
   [Jarrah, Mohammad] King Abdullah Univ Hosp, Dept Cardiol, Irbid, Jordan.
   [Izraiq, Mahmoud; Nammas, Assem] Ibn Alyaythem Hosp, Dept Cardiol, Amman, Jordan.
   [Janabi, Husham] Prince Hamzeh Hosp, Dept Cardiol, Amman, Jordan.
   [Khadder, Youssef] Univ Jordan, Jordan Univ Sci & Technol Family Med, Sch Med, Irbid, Jordan.
C3 University of Jordan; Jordan University of Science & Technology; King
   Abdullah University Hospital; Jordan University of Science & Technology;
   University of Jordan
RP Saleh, A (通讯作者)，Jordan Univ Hosp, Fac Med, Cardiol, Amman 1122, Jordan.
EM a.saleh@ju.edu.jo
RI saleh, akram/Q-1831-2019; Tabbalat, Ramzi/AAD-4033-2022
CR Aoki J, 2009, CIRCULATION, V119, P687, DOI 10.1161/CIRCULATIONAHA.108.804203
   Armstrong EJ, 2014, JACC-CARDIOVASC INTE, V7, P1105, DOI 10.1016/j.jcin.2014.05.017
   Armstrong EJ, 2012, JACC-CARDIOVASC INTE, V5, P131, DOI 10.1016/j.jcin.2011.10.013
   Boggon R, 2011, EUR HEART J, V32, P2376, DOI 10.1093/eurheartj/ehr340
   Cayla G, 2011, JAMA-J AM MED ASSOC, V306, P1765, DOI 10.1001/jama.2011.1529
   Chechi T, 2008, J AM COLL CARDIOL, V51, P2396, DOI 10.1016/j.jacc.2008.01.070
   Claessen BE, 2014, JACC-CARDIOVASC INTE, V7, P1081, DOI 10.1016/j.jcin.2014.05.016
   Clemmensen P, 2015, JACC-CARDIOVASC INTE, V8, P214, DOI 10.1016/j.jcin.2014.11.002
   Collet JP, 2012, NEW ENGL J MED, V367, P2100, DOI 10.1056/NEJMoa1209979
   Cook S, 2009, CIRCULATION, V119, P657, DOI 10.1161/CIRCULATIONAHA.108.842757
   Cutlip DE, 2001, CIRCULATION, V103, P1967
   Cutlip DE, 2007, CIRCULATION, V115, P2344, DOI 10.1161/CIRCULATIONAHA.106.685313
   D'Ascenzo F, 2013, INT J CARDIOL, V167, P575, DOI 10.1016/j.ijcard.2012.01.080
   de la Torre-Hernandez JM, 2008, J AM COLL CARDIOL, V51, P986, DOI 10.1016/j.jacc.2007.10.057
   De Luca G, 2012, ARCH INTERN MED, V172, P611, DOI 10.1001/archinternmed.2012.758
   Dehmer GJ, 2012, J AM COLL CARDIOL, V60, P2017, DOI 10.1016/j.jacc.2012.08.966
   Ferreira-Gonzalez I, 2012, J AM COLL CARDIOL, V60, P1333, DOI 10.1016/j.jacc.2012.04.057
   Ferreira-Gonzalez I, 2010, CIRCULATION, V122, P1017, DOI 10.1161/CIRCULATIONAHA.110.938290
   Grines CL, 2007, CIRCULATION, V115, P813, DOI 10.1161/CIRCULATIONAHA.106.180944
   Iakovou I, 2005, JAMA-J AM MED ASSOC, V293, P2126, DOI 10.1001/jama.293.17.2126
   JACQUES M, 2007, J AM COLL CARDIOL, V50, P501
   Jeremias A, 2004, CIRCULATION, V109, P1930, DOI 10.1161/01.CIR.0000127105.99982.21
   Kuchulakanti PK, 2006, CIRCULATION, V113, P1108, DOI 10.1161/CIRCULATIONAHA.105.600155
   Lagerqvist B, 2009, CIRC-CARDIOVASC INTE, V2, P401, DOI 10.1161/CIRCINTERVENTIONS.108.844985
   Moreno R, 2005, J AM COLL CARDIOL, V45, P954, DOI 10.1016/j.jacc.2004.11.065
   Ong ATL, 2005, J AM COLL CARDIOL, V45, P947, DOI 10.1016/j.jacc.2004.09.079
   Pfisterer M, 2006, J AM COLL CARDIOL, V48, P2584, DOI 10.1016/j.jacc.2006.10.026
   Rinaldi MJ, 2008, AM HEART J, V155, P654, DOI 10.1016/j.ahj.2007.11.028
   Schuhlen H, 2001, J AM COLL CARDIOL, V37, P2066, DOI 10.1016/S0735-1097(01)01285-2
   Silber S, 2014, EUR HEART J, V35, P1949, DOI 10.1093/eurheartj/ehu026
   Spaulding C, 2006, NEW ENGL J MED, V355, P1093, DOI 10.1056/NEJMoa062006
   Spertus JA, 2006, CIRCULATION, V113, P2803, DOI 10.1161/CIRCULATIONAHA.106.618066
   Valgimigli M, 2007, AM J CARDIOL, V99, P1072, DOI 10.1016/j.amjcard.2006.11.062
   van Werkum JW, 2009, J AM COLL CARDIOL, V53, P1399, DOI 10.1016/j.jacc.2008.12.055
NR 34
TC 7
Z9 8
U1 0
U2 0
PU K FAISAL SPEC HOSP RES CENTRE
PI RIYADH
PA PUBLICATIONS OFFICE PO BOX 3354, RIYADH 11211, SAUDI ARABIA
SN 0256-4947
EI 1319-9226
J9 ANN SAUDI MED
JI Ann. Saudi Med.
PD JAN-FEB
PY 2016
VL 36
IS 1
BP 17
EP 22
DI 10.5144/0256-4947.2016.17
PG 6
WC Medicine, General & Internal
WE Science Citation Index Expanded (SCI-EXPANDED)
SC General & Internal Medicine
GA DK8XW
UT WOS:000375214000003
PM 26922683
OA Green Published, Green Submitted, gold
DA 2023-05-13
ER

PT J
AU Maestas, C
   Lazkani, M
   Sultan, M
   Kolli, G
   Sheikh, M
   Cherukuri, M
AF Maestas, Camila
   Lazkani, Mohamad
   Sultan, Michael
   Kolli, Geetha
   Sheikh, Maheen
   Cherukuri, Madhavgopal
TI Severe takotsubo cardiomyopathy following orthotopic liver
   transplantation: A case series
SO CLINICS AND RESEARCH IN HEPATOLOGY AND GASTROENTEROLOGY
LA English
DT Article
DE Takotsubo cardiomyopathy; Cardiomyopathy; Orthotopic liver
   transplantation
ID FAILURE
AB Introduction: Acute decompensated heart failure is a known complication following orthotopic liver transplant. Among those, there are some cases of takostubo type cardiomyopathy (TC), commonly referred to as "broken heart syndrome''. While the exact mechanism of TC is unknown, it frequently proceeds a physical or emotional stressor. Here we present a series of seven cases of TC following orthotopic liver transplant.
   Methods: A retrospective chart review was conducted on 454 patients were identified as having post-operative cardiac dysfunction in the setting of orthotopic liver transplantation. Of those, seven were identified as having TC based on apical ballooning, acute heart failure without evidence of coronary artery disease. All seven underwent pre-operative cardiac evaluation per protocol. Extensive chart review was performed on the seven patients to identify pre and post-operative qualities.
   Results: At this single institution, TC affected 7/454 patients, reflecting an incidence of 1.5% over the eight year study period. Of the seven patients affected, one expired. Patients represented a mix of emergent and scheduled transplantation in the setting of end stage liver disease (ESLD). Patients had a mix of etiologies related to their ELSD including hepatitis C, alcoholic cirrhosis, and non-alcoholic steatohepatitis.
   Discussion: It is important to recognize TC as a potential complication following liver transplantation so as to detect cases earlier in the disease course and begin early goal-directed care. (C) 2018 Published by Elsevier Masson SAS.
C1 [Maestas, Camila] Banner Univ Med Ctr Phoenix, Dept Internal Med, Phoenix, AZ 85006 USA.
   [Lazkani, Mohamad; Sultan, Michael] Banner Univ Med Ctr Phoenix, Dept Cardiol, Phoenix, AZ 85006 USA.
   [Kolli, Geetha; Sheikh, Maheen] Banner Univ Med Ctr Phoenix, Dept Gastroenterol, Phoenix, AZ 85006 USA.
   [Cherukuri, Madhavgopal] Banner Univ Med Ctr Phoenix, Dept Cardiol, Intervent Cardiol, Phoenix, AZ 85006 USA.
RP Maestas, C (通讯作者)，Banner Univ Med Ctr, Dept Internal Med, 1111 E McDowell Rd,LL2, Phoenix, AZ 85006 USA.
EM Camila.Meestas@Bannerhealth.com; mohamadlazkani@gmail.com;
   Michaelsultan@gmail.com; Geetha.Kolli@bannerhealth.com;
   Maheen.S.Sheikh@gmail.com; Madhavgopal.Cherukuri@bannerhealth.com
CR DEE GW, 1995, CLIN TRANSPLANT, V9, P463
   Donovan RJ, 2017, DIGEST DIS SCI, V62, P26, DOI 10.1007/s10620-016-4371-3
   Dowsley TF, 2012, TRANSPLANTATION, V94, P646, DOI 10.1097/TP.0b013e31825f0f97
   Eimer MJ, 2008, AM J CARDIOL, V101, P242, DOI 10.1016/j.amjcard.2007.08.056
   Harika R, 2014, BRIT J ANAESTH, V112, P594, DOI 10.1093/bja/aeu029
   Hurst RT, 2010, JACC-CARDIOVASC IMAG, V3, P641, DOI 10.1016/j.jcmg.2010.01.009
   Lee HR, 2007, LIVER TRANSPLANT, V13, P1343, DOI 10.1002/lt.21169
   Lyon AR, 2016, EUR J HEART FAIL, V18, P8, DOI 10.1002/ejhf.424
   Saner F, 2009, LIVER INT
   Saner FH, 2010, LIVER INT, V30, P159, DOI 10.1111/j.1478-3231.2009.02062.x
   Schnell F, 2009, LIVER TRANSPLANT, V15, P1296, DOI 10.1002/lt.21822
   Sussman Martin, 2016, CARDIOVASCULAR J AFR, V27, P1
   Pires LJT, 2012, TRANSPL P, V44, P2497, DOI 10.1016/j.transproceed.2012.07.037
   Galvan NT, 2018, J TRANSPLANT, V2018, DOI 10.1155/2018/9739236
   Tiwari AK, 2008, J CARDIOTHOR VASC AN, V22, P442, DOI 10.1053/j.jvca.2007.11.015
   VanWagner LB, 2012, HEPATOLOGY, V56, P1741, DOI 10.1002/hep.25855
   Wong F, 1999, CLIN SCI, V97, P259, DOI 10.1042/CS19990026
NR 17
TC 2
Z9 3
U1 0
U2 0
PU ELSEVIER MASSON, CORPORATION OFFICE
PI PARIS
PA 65 CAMILLE DESMOULINS CS50083 ISSY-LES-MOULINEAUX, 92442 PARIS, FRANCE
SN 2210-7401
EI 2210-741X
J9 CLIN RES HEPATOL GAS
JI Clin. Res. Hepatol. Gastroenterol.
PD AUG
PY 2019
VL 43
IS 4
BP E48
EP E53
DI 10.1016/j.clinre.2018.11.009
PG 6
WC Gastroenterology & Hepatology
WE Science Citation Index Expanded (SCI-EXPANDED)
SC Gastroenterology & Hepatology
GA IK6RA
UT WOS:000476714800002
PM 30853493
DA 2023-05-13
ER

PT J
AU Wawruch, M
   Slezakova, V
   Murin, J
   Kuzelova, M
   Dukat, A
   Zabka, M
   Leitmann, T
   Tisonova, J
   Kallay, Z
AF Wawruch, M.
   Slezakova, V
   Murin, J.
   Kuzelova, M.
   Dukat, A.
   Zabka, M.
   Leitmann, T.
   Tisonova, J.
   Kallay, Z.
TI The use of antiplatelet medication in hospitalised elderly patients
SO BRATISLAVA MEDICAL JOURNAL-BRATISLAVSKE LEKARSKE LISTY
LA English
DT Article
DE myocardial infarction; cerebrovascular; stroke; transient ischemic
   attack; bleeding risk; thrombotic event
ID ACUTE CORONARY SYNDROMES; ACUTE MYOCARDIAL-INFARCTION; SECONDARY
   PREVENTION; ISCHEMIC-STROKE; THERAPY; RISK; HYPERTENSION; PRESCRIPTION;
   MULTICENTER; DISEASE
AB BACKGROUND: The use of antiplatelet agents is strongly recommended for the secondary prevention of ischemic events such as myocardial infarction, stroke/transient ischemic attack (TIA).
   OBJECTIVES: The aim of our study was to analyse the use of antiplatelet medication in patients after myocardial infarction, stroke/TIA, and patients with both conditions and to identify patient-related characteristics, which determine the use of such drugs in elderly patients.
   METHODS: Study sample (n = 372) was derived from 2,157 patients admitted to long-term care departments of three municipal hospitals. The study included patients aged >= 65 years after myocardial infarction, stroke/TIA or both.
   RESULTS: Antiplatelet medications were prescribed in 54.8 % and 68.5 % of patients at hospital admission and discharge, respectively. Hospitalisation led to a significant increase in the use of antiplatelet medication in patients after myocardial infarction and in those with the combination of both events. However, in patients after only stroke/TIA, we did not find any significant difference comparing the use of antiplatelet medication at the time of hospital admission and discharge, respectively.
   CONCLUSION: Our study revealed that physicians are more aware of the benefits of antiplatelet medication in elderly patients after myocardial infarction or those after both myocardial infarction and stroke/TIA in comparison with patients after only stroke/TIA (Tab. 3, Ref. 32). Text in PDF www.elis.sk.
C1 [Wawruch, M.; Slezakova, V; Murin, J.; Kuzelova, M.; Dukat, A.; Zabka, M.; Leitmann, T.; Tisonova, J.; Kallay, Z.] Comenius Univ, Inst Pharmacol & Clin Pharmacol, Fac Med, SK-81372 Bratislava, Slovakia.
C3 Comenius University Bratislava
RP Wawruch, M (通讯作者)，Comenius Univ, Inst Pharmacol & Clin Pharmacol, Fac Med, Spitalska 24, SK-81372 Bratislava, Slovakia.
EM martin.wawruch@gmail.com
FU  [VEGA 1/0886/14];  [VEGA 1/0939/14]
FX This study was supported by grants VEGA 1/0886/14 and VEGA 1/0939/14.
   The providers of these grants played no role in the design, methods,
   data collection, analysis and interpretation of the data, preparation of
   the paper or in the decision to submit the manuscript. We thank Dr. A.
   Argalasova, Dr. S. Cervenova and D. Klinovsky for their assistance with
   data collection.
CR Alexander KP, 2005, J AM COLL CARDIOL, V46, P1479, DOI 10.1016/j.jacc.2005.05.084
   Asberg S, 2010, STROKE, V41, P1338, DOI 10.1161/STROKEAHA.110.580209
   Baigent C, 2002, BMJ-BRIT MED J, V324, P71, DOI 10.1136/bmj.324.7329.71
   Barry PJ, 2007, AGE AGEING, V36, P632, DOI 10.1093/ageing/afm118
   Donadini MP, 2010, J THROMB THROMBOLYS, V29, P208, DOI 10.1007/s11239-009-0413-4
   Filippi A, 2003, STROKE, V34, P1010, DOI 10.1161/01.STR.0000062888.90293.AA
   Germano G, 2012, EUR HEART J, V33, P137
   Islam AM, 2010, J CARDIOVASC PHARM, V55, P585, DOI 10.1097/FJC.0b013e3181d9f81f
   Lee JH, 2010, AM HEART J, V159, P1012, DOI 10.1016/j.ahj.2010.03.009
   Legrain S, 2012, EUR GERIATR MED, V3, P219, DOI 10.1016/j.eurger.2012.04.001
   Longo DL, 2012, HARRISONS PRINCIPLES, P1
   Maggioni AP, 2013, CARDIOVASC DRUG THER, V27, P333, DOI 10.1007/s10557-013-6455-z
   Mohan KM, 2011, STROKE, V42, P1489, DOI 10.1161/STROKEAHA.110.602615
   Nichols M, 2013, EUR HEART J, V34, P3028, DOI 10.1093/eurheartj/eht356
   O'Mahony D, 2010, EUR GERIATR MED, V1, P45, DOI 10.1016/j.eurger.2010.01.007
   Paolucci Stefano, 2008, Neuropsychiatr Dis Treat, V4, P145
   Pereira M, 2014, EUR J PREV CARDIOL, V21, P1401, DOI 10.1177/2047487313494580
   Roe MT, 2006, AM HEART J, V151, P1205, DOI 10.1016/j.ahj.2005.08.006
   Rothwell PM, 2006, LANCET NEUROL, V5, P323, DOI 10.1016/S1474-4422(06)70408-2
   Smith SC, 2011, CIRCULATION, V124, P2458, DOI 10.1161/CIR.0b013e318235eb4d
   Stone GW, 2011, LANCET, V377, P2193, DOI 10.1016/S0140-6736(11)60764-2
   Thombs BD, 2006, J GEN INTERN MED, V21, P30, DOI 10.1111/j.1525-1497.2005.00269.x
   Vandvik O, 2012, CHEST, V141, pE637S, DOI 10.1378/chest.11-2306
   Vermeer NS, 2008, J CLIN PHARM THER, V33, P591, DOI 10.1111/j.1365-2710.2008.00950.x
   Volpato S, 2004, STROKE, V35, P913, DOI 10.1161/01.STR.0000121648.74433.b5
   Wawruch M, 2012, PHARMACOEPIDEM DR S, V21, P170, DOI 10.1002/pds.2169
   Wong CK, 2007, AM HEART J, V154, P313, DOI 10.1016/j.ahj.2007.04.031
   World Health Organization, 1992, ICD 10 CLASS MENT BE, P1, DOI DOI 10.1186/S12888-016-0753-5
   Yan AT, 2007, AM HEART J, V154, P1108, DOI 10.1016/j.ahj.2007.07.040
   Zain-El Abdin MH, 2013, BRATISL MED J, V114, P150, DOI 10.4149/BLL_2013_033
   Zhanatbekova AK, 2014, BRATISL MED J, V115, P280, DOI 10.4149/BLL_2014_058
NR 31
TC 3
Z9 3
U1 0
U2 2
PU COMENIUS UNIV
PI BRATISLAVA I
PA SCH MEDICINE, SPITALSKA 24, BRATISLAVA I, SK-813 72, SLOVAKIA
SN 0006-9248
EI 1336-0345
J9 BRATISL MED J
JI Bratisl. Med. J.
PY 2015
VL 116
IS 9
BP 533
EP 538
DI 10.4149/BLL_2015_102
PG 6
WC Medicine, General & Internal
WE Science Citation Index Expanded (SCI-EXPANDED)
SC General & Internal Medicine
GA CT4UC
UT WOS:000362801800004
PM 26435017
OA Bronze
DA 2023-05-13
ER

PT J
AU Elliott, P
   Cowie, MR
   Franke, J
   Ziegler, A
   Antoniades, C
   Bax, J
   Bucciarelli-Ducci, C
   Flachskampf, FA
   Hamm, C
   Jensen, MT
   Katus, H
   Maisel, A
   McDonagh, T
   Mittmann, C
   Muntendam, P
   Nagel, E
   Rosano, G
   Twerenbold, R
   Zannad, F
AF Elliott, Perry
   Cowie, Martin R.
   Franke, Jennifer
   Ziegler, Andre
   Antoniades, Charalambos
   Bax, Jeroen
   Bucciarelli-Ducci, Chiara
   Flachskampf, Frank A.
   Hamm, Christian
   Jensen, Magnus T.
   Katus, Hugo
   Maisel, Alan
   McDonagh, Theresa
   Mittmann, Clemens
   Muntendam, Pieter
   Nagel, Eike
   Rosano, Giuseppe
   Twerenbold, Raphael
   Zannad, Faiez
TI Development, validation, and implementation of biomarker testing in
   cardiovascular medicine state-of-the-art: proceedings of the European
   Society of Cardiology-Cardiovascular Round Table
SO CARDIOVASCULAR RESEARCH
LA English
DT Article
DE Biomarker; Heart failure; Myocardial infarction; Pathway; Troponin;
   Ejection fraction; Magnetic resonance
ID CARDIAC TROPONIN-T; ACUTE MYOCARDIAL-INFARCTION; ACUTE CORONARY
   SYNDROMES; BETA-THALASSEMIA MAJOR; MAGNETIC-RESONANCE; EARLY-DIAGNOSIS;
   RULE-OUT; SENSITIVITY; IRON; ALGORITHM
AB Many biomarkers that could be used to assess ejection fraction, heart failure, or myocardial infarction fail to translate into clinical practice because they lack essential performance characteristics or fail to meet regulatory standards for approval. Despite their potential, new technologies have added to the complexities of successful translation into clinical practice. Biomarker discovery and implementation require a standardized approach that includes: identification of a clinical need; identification of a valid surrogate biomarker, stepwise assay refinement, demonstration of superiority over current standard-of-care; development and understanding of a clinical pathway; and demonstration of real-world performance. Successful biomarkers should improve efficacy or safety of treatment, while being practical at a realistic cost. Everyone involved in cardiovascular healthcare, including researchers, clinicians, and industry partners, are important stakeholders in facilitating the development and implementation of biomarkers. This article provides suggestions for a development pathway for new biomarkers, discusses regulatory issues and challenges, and suggestions for accelerating the pathway to improve patient outcomes. Real-life examples of successful biomarkers-high-sensitivity cardiac troponin, T2* cardiovascular magnetic resonance imaging, and echocardiography are used to illustrate the value of a standardized development pathway in the translation of concepts into routine clinical practice.
C1 [Elliott, Perry] UCL, Cardiovasc Med, Gower St, London WC1E 6BT, England.
   [Cowie, Martin R.] Imperial Coll London, Natl Heart & Lung Inst, Cardiol Hlth Serv Res, Dovehouse St, London SW3 6LY, England.
   [Franke, Jennifer] Boehringer Ingelheim GmbH & Co KG, CardioMetab Resp Med, Therapeut Area, Binger Str 173, D-55216 Ingelheim, Germany.
   [Ziegler, Andre] Roche Diagnost Int Ltd, RPD Med & Sci Affairs, Global Clin Leader CVD, Bldg 05,10th Floor,Room 1-34,Forrenstr 2, CH-6343 Rotkreuz, Switzerland.
   [Antoniades, Charalambos] Univ Oxford, Cardiovasc Med, Headley Way, Oxford OX3 9DU, England.
   [Bax, Jeroen] Leiden Univ, Noninvas Imaging & Echocardiog Lab, Med Ctr, Albinusdreef 2, NL-2333 ZA Leiden, Netherlands.
   [Bucciarelli-Ducci, Chiara] Univ Hosp Bristol NHS Trust, Clin Res & Imaging Ctr CRIC Bristol, Cardiol Noninvas Imaging,Biomed Res Ctr, Bristol Heart Inst,Bristol Natl Inst Hlth Res NIH, Malborough St, Bristol BS2 8HW, Avon, England.
   [Bucciarelli-Ducci, Chiara] Univ Bristol, Malborough St, Bristol BS2 8HW, Avon, England.
   [Flachskampf, Frank A.] Uppsala Univ, Dept Med Sci, Cardiol Cardiac Imaging, Ingang 40,Plan 5, S-75185 Ingang, Sweden.
   [Flachskampf, Frank A.] Akad Sjukhuset, Clin Physiol & Cardiol, Ingang 40,Plan 5, S-75185 Uppsala, Sweden.
   [Hamm, Christian] Univ Giessen, Internal Med & Cardiol, Campus Kerckhoff,Klinikstr 33, D-35392 Giessen, Germany.
   [Jensen, Magnus T.] Copenhagen Univ Hosp, Dept Cardiol, Sankt Jakobs Gade 18,4 Tv, DK-2100 Hvidovre, Denmark.
   [Katus, Hugo] Heidelberg Univ, Dept Internal Med Cardiol 3, Cardiol Angiol Pneumol, Im Neuenheimer Feld 410, D-69120 Heidelberg, Germany.
   [Maisel, Alan] Univ Calif San Diego, Div Cardiol, 190 Mar Shores,35, Solana Beach, CA 92075 USA.
   [McDonagh, Theresa] Kings Coll Hosp London, Clin Lead Heart Failure, Denmark Hill, London SE5 9RS, England.
   [Mittmann, Clemens] BfArM, Dept Diabet & Cardiovasc Dis, Kurt Georg Kiesinger Allee 3, D-53175 Bonn, Germany.
   [Muntendam, Pieter] G3 Pharmaceut, POB 0024, Lexington, MA 02420 USA.
   [Nagel, Eike] Goethe Univ, Inst Expt & Translat Cardiovasc Imaging, Univ Hosp, DZHK German Ctr Cardiovasc Res,Ctr Cardiovasc Ima, Partner Site RheinMain,Haus 1,Theodor Stern Kai 7, D-60590 Frankfurt, Germany.
   [Rosano, Giuseppe] IRCCS San Raffaele, Dept Med Sci, Via Ardeatina 306-354, I-00179 Rome, Italy.
   [Rosano, Giuseppe] Univ London, St Georges Hosp, Cardiol, Blackshaw Rd, London SW17 0QT, England.
   [Twerenbold, Raphael] Univ Hosp Basel, Dept Cardiol, Petersgraben 4, CH-4031 Basel, Switzerland.
   [Zannad, Faiez] Univ Lorraine, FCRIN INI CRCT, CHRU Nancy, Inserm CIC 1433, 4 Rue Morvan, F-54500 Vandoeuvre Les Nancy, France.
C3 RLUK- Research Libraries UK; University of London; University College
   London; RLUK- Research Libraries UK; Imperial College London; Boehringer
   Ingelheim; Roche Holding; RLUK- Research Libraries UK; University of
   Oxford; Leiden University; Leiden University Medical Center (LUMC);
   Leiden University - Excl LUMC; RLUK- Research Libraries UK; University
   of Bristol; RLUK- Research Libraries UK; University of Bristol; Uppsala
   University; Uppsala University; Uppsala University Hospital; Justus
   Liebig University Giessen; University of Copenhagen; Ruprecht Karls
   University Heidelberg; University of California System; University of
   California San Diego; King's College Hospital NHS Foundation Trust;
   King's College Hospital; German Centre for Cardiovascular Research;
   Goethe University Frankfurt; Goethe University Frankfurt Hospital; IRCCS
   San Raffaele Pisana; Vita-Salute San Raffaele University; IRCCS Ospedale
   San Raffaele; St Georges University London; University of London; CHU de
   Nancy; Institut National de la Sante et de la Recherche Medicale
   (Inserm); Universite de Lorraine
RP Elliott, P (通讯作者)，St Bartholomews Hosp, London EC1A 7BE, England.
EM perry.elliott@ucl.ac.uk
RI Rosano, Giuseppe M. C./K-8718-2018; Cowie, Martin R/AAQ-2818-2020;
   Twerenbold, Raphael/H-3533-2018; Elliott, Perry/AAR-3430-2020
OI Rosano, Giuseppe M. C./0000-0003-4023-2263; Cowie, Martin
   R/0000-0001-7457-2552; Twerenbold, Raphael/0000-0003-3814-6542; Elliott,
   Perry/0000-0003-3383-3984; Antoniades, Charalambos/0000-0002-6983-5423;
   Bucciarelli-Ducci, Chiara/0000-0002-2515-0852
FU European Society of Cardiology
FX This work was solely funded by the European Society of Cardiology.
CR Ambavane A, 2017, PLOS ONE, V12, DOI 10.1371/journal.pone.0187662
   Anderson LJ, 2001, EUR HEART J, V22, P2171, DOI 10.1053/euhj.2001.2822
   Anderson LJ, 2004, BRIT J HAEMATOL, V127, P348, DOI 10.1111/j.1365-2141.2004.05202.x
   Antman EM, 1996, NEW ENGL J MED, V335, P1342, DOI 10.1056/NEJM199610313351802
   Attia ZI, 2019, LANCET, V394, P861, DOI 10.1016/S0140-6736(19)31721-0
   Bandstein N, 2014, J AM COLL CARDIOL, V63, P2569, DOI 10.1016/j.jacc.2014.03.017
   Bertrand ME, 2002, EUR HEART J, V23, P1809, DOI 10.1053/euhj.2002.3385
   Bhuva AN, 2019, CIRC-CARDIOVASC IMAG, V12, DOI 10.1161/CIRCIMAGING.119.009214
   Carpenter JP, 2011, CIRCULATION, V123, P1519, DOI 10.1161/CIRCULATIONAHA.110.007641
   Celutkiene J, 2018, EUR J HEART FAIL, V20, P1615, DOI 10.1002/ejhf.1330
   DEWINTER RJ, 1995, CIRCULATION, V92, P3401, DOI 10.1161/01.CIR.92.12.3401
   Dhingra R, 2017, TRENDS CARDIOVAS MED, V27, P123, DOI 10.1016/j.tcm.2016.07.005
   Eggers KM, 2016, EUR HEART J, V37, P2417, DOI 10.1093/eurheartj/ehw029
   European Medicines Agency, GLOSS BIOM
   European Medicines Agency, QUAL NOV METH MED DE
   European Union, NTR
   Giannitsis E, 2010, CLIN CHEM, V56, P254, DOI 10.1373/clinchem.2009.132654
   Hamm CW, 2012, G ITAL CARDIOL, V13, P171, DOI 10.1714/1038.11322
   Hamm CW, 1997, NEW ENGL J MED, V337, P1648, DOI 10.1056/NEJM199712043372302
   Hamm CW, 1999, NEW ENGL J MED, V340, P1623, DOI 10.1056/NEJM199905273402103
   HAMM CW, 1992, NEW ENGL J MED, V327, P146, DOI 10.1056/NEJM199207163270302
   He TG, 2014, QUANT IMAG MED SURG, V4, P407, DOI 10.3978/j.issn.2223-4292.2014.10.05
   Heeschen C, 1999, LANCET, V354, P1757, DOI 10.1016/S0140-6736(99)10285-X
   KATUS HA, 1989, J MOL CELL CARDIOL, V21, P1349, DOI 10.1016/0022-2828(89)90680-9
   Keeling P, 2020, EXPERT REV MOL DIAGN, V20, P593, DOI 10.1080/14737159.2020.1757436
   Keller T, 2009, NEW ENGL J MED, V361, P868, DOI 10.1056/NEJMoa0903515
   Kirk P, 2009, CIRCULATION, V120, P1961, DOI 10.1161/CIRCULATIONAHA.109.874487
   Milman T, 2018, MEDICINE, V97, DOI 10.1097/MD.0000000000011121
   Modell B, 2000, LANCET, V355, P2051, DOI 10.1016/S0140-6736(00)02357-6
   Modell B, 2008, J CARDIOVASC MAGN R, V10, DOI 10.1186/1532-429X-10-42
   Mueller C, 2016, ANN EMERG MED, V68, P76, DOI 10.1016/j.annemergmed.2015.11.013
   Newby LK, 2001, CIRCULATION, V103, P2891, DOI 10.1161/01.CIR.103.24.2891
   Oikonomou EK, 2019, EUR HEART J, V40, P3529, DOI 10.1093/eurheartj/ehz592
   Oikonomou EK, 2018, LANCET, V392, P929, DOI 10.1016/S0140-6736(18)31114-0
   Organisation for Economic Co-operation and Development (OECD), POL ISS DEV US BIOM
   Ottani F, 2000, AM HEART J, V140, P917, DOI 10.1067/mhj.2000.111107
   Patton N, 2010, INTERN MED J, V40, P419, DOI 10.1111/j.1445-5994.2009.01981.x
   Pennell DJ, 2006, BLOOD, V107, P3738, DOI 10.1182/blood-2005-07-2948
   Pennell DJ, 2013, CIRCULATION, V128, P281, DOI 10.1161/CIR.0b013e31829b2be6
   Ponikowski P, 2016, EUR HEART J, V37, P2129, DOI 10.1093/eurheartj/ehw128
   Reichlin T, 2015, CAN MED ASSOC J, V187, pE243, DOI 10.1503/cmaj.141349
   Reichlin T, 2012, ARCH INTERN MED, V172, P1211, DOI 10.1001/archinternmed.2012.3698
   Reichlin T, 2009, NEW ENGL J MED, V361, P858, DOI 10.1056/NEJMoa0900428
   Roffi M, 2016, EUR HEART J, V37, P267, DOI 10.1093/eurheartj/ehv320
   Stoyanov KM, 2020, EUR HEART J-ACUTE CA, V9, P39, DOI 10.1177/2048872619861911
   Tanner MA, 2007, CIRCULATION, V115, P1876, DOI 10.1161/CIRCULATIONAHA.106.648790
   Topol EJ, 2019, NAT MED, V25, P44, DOI 10.1038/s41591-018-0300-7
   Twerenbold R, 2019, J AM COLL CARDIOL, V74, P483, DOI 10.1016/j.jacc.2019.05.046
   Van Norman Gail A, 2016, JACC Basic Transl Sci, V1, P170, DOI 10.1016/j.jacbts.2016.03.002
   Wallentin L, 2014, CIRCULATION, V129, P293, DOI 10.1161/CIRCULATIONAHA.113.004420
   Wang J, 2017, J GERIATR CARDIOL, V14, P135, DOI 10.11909/j.issn.1671-5411.2017.02.008
   Westwood M, 2003, J MAGN RESON IMAGING, V18, P33, DOI 10.1002/jmri.10332
   World Health Organization International Programme on Chemical Safety, ENV HLTH CRIT, P155
NR 53
TC 4
Z9 4
U1 0
U2 4
PU OXFORD UNIV PRESS
PI OXFORD
PA GREAT CLARENDON ST, OXFORD OX2 6DP, ENGLAND
SN 0008-6363
EI 1755-3245
J9 CARDIOVASC RES
JI Cardiovasc. Res.
PD MAY 1
PY 2021
VL 117
IS 5
BP 1248
EP 1256
DI 10.1093/cvr/cvaa272
PG 9
WC Cardiac & Cardiovascular Systems
WE Science Citation Index Expanded (SCI-EXPANDED)
SC Cardiovascular System & Cardiology
GA SS1PU
UT WOS:000661514200011
PM 32960964
OA Green Published, Green Accepted, Bronze
DA 2023-05-13
ER

PT J
AU Turk-Adawi, K
   Sarrafzadegan, N
   Fadhil, I
   Taubert, K
   Sadeghi, M
   Wenger, NK
   Tan, NS
   Grace, SL
AF Turk-Adawi, Karam
   Sarrafzadegan, Nizal
   Fadhil, Ibtihal
   Taubert, Kathryn
   Sadeghi, Masoumeh
   Wenger, Nanette K.
   Tan, Nigel S.
   Grace, Sherry L.
TI Cardiovascular disease in the Eastern Mediterranean region: epidemiology
   and risk factor burden
SO NATURE REVIEWS CARDIOLOGY
LA English
DT Review
ID ACUTE MYOCARDIAL-INFARCTION; ACUTE CORONARY SYNDROMES; BASE-LINE
   CHARACTERISTICS; LOW-INCOME COUNTRIES; CARDIAC REHABILITATION;
   HEART-DISEASE; SAUDI-ARABIA; ARTERY-DISEASE; SCIENTIFIC STATEMENT;
   MANAGEMENT-PRACTICES
AB The Eastern Mediterranean region (EMR) comprises 22 countries or territories spanning from Morocco in the west to Pakistan in the east, and contains a population of almost 600 million people. Like many other developing regions, the burden of disease in the EMR has shifted in the past 30 years from primarily communicable diseases to noncommunicable diseases such as cardiovascular disease (CVD). Cardiovascular mortality in the EMR, mostly attributable to ischaemic heart disease, is expected to increase more dramatically in the next decade than in any other region except Africa. The most prominent CVD risk factors in this region include tobacco consumption, physical inactivity, depression, obesity, hypertension, and diabetes mellitus. Many individuals living in the EMR are unaware of their risk factor status, and even if treated, these risk factors are often poorly controlled. Furthermore, infrequent use of emergency medical services, delays in access to care, and lack of access to cardiac catheterization affects the timely diagnosis of CVD. Treatment of CVD is also suboptimal in this region, consisting primarily of thrombolysis, with insufficient provision of timely revascularization. In this Review, we summarize what is known about CVD burden, risk factors, and treatment strategies for individuals living in the EMR. This information will hopefully aid decision-makers when devising strategies on how to improve CVD prevention and management in this region.
C1 [Turk-Adawi, Karam] Qatar Univ, Dept Publ Hlth, Coll Hlth Sci, Al Jamea St, Doha, Qatar.
   [Sarrafzadegan, Nizal] Isfahan Univ Med Sci, Isfahan Cardiovasc Res Ctr, Cardiovasc Res Inst, Khorram Ave, Esfahan, Iran.
   [Sarrafzadegan, Nizal] Univ British Columbia, Fac Med, Sch Populat & Publ Hlth, 2206 East Mall, Vancouver, BC V6T 1Z3, Canada.
   [Fadhil, Ibtihal] World Hlth Org, Noncommunicable Dis, East Mediterranean Reg Off, Monazamet El Seha El Alamia St, Cairo, Egypt.
   [Taubert, Kathryn] Amer Heart Assoc, Int Sci & Hlth Strategies, Aeschengraben 14, CH-4051 Basel, Switzerland.
   [Sadeghi, Masoumeh] Isfahan Univ Med Sci, Cardiovasc Res Inst, Cardiac Rehabil Res Ctr, Khorram Ave, Esfahan, Iran.
   [Wenger, Nanette K.] Emory Univ, Sch Med, Div Cardiol, Dept Med, 49 Jesse Hill Jr Dr SE, Atlanta, GA 30303 USA.
   [Tan, Nigel S.; Grace, Sherry L.] Univ Hlth Network, 585 Univ Ave, Toronto, ON M5G 2N2, Canada.
   [Grace, Sherry L.] York Univ, Sch Kinesiol & Hlth Sci, Bethune 368,4700 Keele St, Toronto, ON M3J 1P3, Canada.
C3 Qatar University; Isfahan University Medical Science; University of
   British Columbia; Egyptian Knowledge Bank (EKB); World Health
   Organization Egypt; World Health Organization; Isfahan University
   Medical Science; Emory University; University of Toronto; University
   Health Network Toronto; York University - Canada
RP Sarrafzadegan, N (通讯作者)，Isfahan Univ Med Sci, Isfahan Cardiovasc Res Ctr, Cardiovasc Res Inst, Khorram Ave, Esfahan, Iran.
EM nsarrafzadegan@gmail.com
RI Sadeghi, Masoumeh/AAU-8493-2021; Grace, Sherry L/H-1388-2013;
   Mohammadifard, Noushin/M-2244-2018; Fadhil, Ibtihal/AAF-4123-2021
OI Sadeghi, Masoumeh/0000-0001-7179-5558; Grace, Sherry
   L/0000-0001-7063-3610; Mohammadifard, Noushin/0000-0003-1776-1060;
   Turk-Adawi, Karam/0000-0002-4162-7761
FU Toronto General & Toronto Western Hospital Foundation; Peter Munk
   Cardiac Centre, University Health Network
FX S. L. G. is supported in her work by the Toronto General & Toronto
   Western Hospital Foundation and the Peter Munk Cardiac Centre,
   University Health Network. The authors gratefully acknowledge the
   assistance of Ms Anfal Adawi (York University, Toronto, Canada) in
   collecting data. The findings and conclusions in this manuscript are
   those of the authors and do not necessarily represent the views of the
   American Heart Association.
CR AbdulGhaffar NUAMA, 1997, NEUROEPIDEMIOLOGY, V16, P40, DOI 10.1159/000109669
   Ahmed AA, 2013, DIABETES METAB SYND, V7, P133, DOI 10.1016/j.dsx.2013.06.012
   Al Habeeb W, 2009, ANN SAUDI MED, V29, P460, DOI 10.4103/0256-4947.57169
   Al Shammeri O, 2014, ANN SAUDI MED, V34, P488, DOI 10.5144/0256-4947.2014.488
   Al Sifri SN, 2014, PLOS ONE, V9, DOI 10.1371/journal.pone.0084350
   Al Suwaidi Jassim, 2013, Glob Cardiol Sci Pract, V2013, P2, DOI 10.5339/gcsp.2013.2
   Al-Jishi A A, 2000, Neurosciences (Riyadh), V5, P30
   Al-Nozha MM, 2004, SAUDI MED J, V25, P1165
   Al-Omran M, 2012, VASC HEALTH RISK MAN, V8, P349, DOI 10.2147/VHRM.S32783
   Al-Rajeh S, 1998, CEREBROVASC DIS, V8, P86, DOI 10.1159/000015823
   Al-Zakwani I, 2012, INT J CLIN PHARM-NET, V34, P445, DOI 10.1007/s11096-012-9627-1
   Al-Zakwani I, 2012, J THROMB THROMBOLYS, V33, P280, DOI 10.1007/s11239-012-0698-6
   Al-Zakwani I, 2011, ANGIOLOGY, V62, P447, DOI 10.1177/0003319710394163
   AlHabib KF, 2016, PLOS ONE, V11, DOI 10.1371/journal.pone.0147385
   AlHabib KF, 2011, J SAUDI HEART ASSOC, V23, P233, DOI 10.1016/j.jsha.2011.05.004
   AlHabib KF, 2012, ANN SAUDI MED, V32, P9, DOI 10.5144/0256-4947.2012.9
   Ali M, 2012, J PAK MED ASSOC, V62, P347
   Almahmeed W, 2012, THER CLIN RISK MANAG, V8, P65, DOI 10.2147/TCRM.S26414
   Alshaikh MK, 2016, J ENVIRON PUBLIC HEA, V2016, DOI 10.1155/2016/7479357
   Alsheikh-Ali AA, 2011, HEART ASIA, V3, P77, DOI 10.1136/ha.2010.003145
   Alwan A, 2013, E MEDITERR HEALTH J, V19, P757, DOI 10.26719/2013.19.9.757
   [Anonymous], EMPO REG HLTH OBS DA
   [Anonymous], STEPS COUNTRY REP WH
   [Anonymous], WORLD HLTH ORG INT S
   [Anonymous], NONC DIS COUNTRY PRO
   [Anonymous], UNRWA ANN REP 2015
   [Anonymous], 2014, UNIVERSAL J PUBLIC H
   [Anonymous], 2016, 29 MOST OB COUNTR WO
   [Anonymous], SAUDI HLTH INTERVIEW
   [Anonymous], RAIS TOT CHOL 5 0 MM
   [Anonymous], 2013, PROJ MORT CAUS DEATH
   [Anonymous], J OBES EAT DISORD
   [Anonymous], DIAB ATL MIDDL E N A
   [Anonymous], J CARDIOL CLIN RES
   Arafah M, 2014, INT J OFFENDER THER, V65, P919
   Awad A, 2014, BMC PUBLIC HEALTH, V14, DOI 10.1186/1471-2458-14-1131
   Baccouche H, 2016, INT J CARDIOL, V214, P531, DOI 10.1016/j.ijcard.2015.11.065
   Bailey CJ, 2011, INT J CLIN PRACT, V65, P314, DOI 10.1111/j.1742-1241.2010.02544.x
   Balady GJ, 2007, CIRCULATION, V115, P2675, DOI 10.1161/CIRCULATIONAHA.106.180945
   Barth J, 2004, PSYCHOSOM MED, V66, P802, DOI 10.1097/01.psy.0000146332.53619.b2
   Bhatt DL, 2004, JAMA-J AM MED ASSOC, V292, P2096, DOI 10.1001/jama.292.17.2096
   Bhatt DL, 2006, JAMA-J AM MED ASSOC, V295, P180, DOI 10.1001/jama.295.2.180
   Braunwald E, 2000, CIRCULATION, V102, P1193, DOI 10.1161/01.CIR.102.10.1193
   Canver Charles C, 2011, Asian Cardiovasc Thorac Ann, V19, P244, DOI 10.1177/0218492311408732
   Choudhry NK, 2014, AM HEART J, V167, P51, DOI 10.1016/j.ahj.2013.09.014
   Chow CK, 2013, JAMA-J AM MED ASSOC, V310, P959, DOI 10.1001/jama.2013.184182
   Curnier Daniel Y, 2005, J Cardiopulm Rehabil, V25, P80, DOI 10.1097/00008483-200503000-00006
   Darawad MW, 2016, INT EMERG NURS, V26, P20, DOI 10.1016/j.ienj.2015.09.003
   Eagle KA, 2008, EUR HEART J, V29, P609, DOI 10.1093/eurheartj/ehn069
   El Bcheraoui C, 2015, NUTR DIET SUPPL, V7, P41, DOI 10.2147/NDS.S77460
   Ferrari AJ, 2013, PLOS MED, V10, DOI 10.1371/journal.pmed.1001547
   Fu YL, 2000, CIRCULATION, V102, P1375, DOI 10.1161/01.CIR.102.12.1375
   Gibson CM, 2008, AM HEART J, V156, P1035, DOI 10.1016/j.ahj.2008.07.029
   Grace SL, 2003, WOMEN HEALTH ISS, V13, P214, DOI 10.1016/j.whi.2003.09.002
   Hajat C, 2012, GLOBALIZATION HEALTH, V8, DOI 10.1186/1744-8603-8-18
   Hamad A, 2001, J Stroke Cerebrovasc Dis, V10, P236, DOI 10.1053/jscd.2001.30382
   Ikeda N, 2014, B WORLD HEALTH ORGAN, V92, P10, DOI 10.2471/BLT.13.121954
   Jafar TH, 2008, HEART, V94, P408, DOI 10.1136/hrt.2007.120774
   Kalaf H, 2016, INT J HEALTH SCI-IJH, V10, P29, DOI 10.12816/0031214
   Kark JD, 2006, INT J EPIDEMIOL, V35, P448, DOI 10.1093/ije/dyl012
   Keeley EC, 2003, LANCET, V361, P13, DOI 10.1016/S0140-6736(03)12113-7
   Khalili D, 2014, PLOS ONE, V9, DOI 10.1371/journal.pone.0105804
   Khdour MR, 2013, J HUM HYPERTENS, V27, P623, DOI 10.1038/jhh.2013.26
   Kotseva K, 2013, EUR J PREV CARDIOL, V20, P817, DOI 10.1177/2047487312449591
   Lichtman JH, 2014, CIRCULATION, V129, P1350, DOI 10.1161/CIR.0000000000000019
   Lip GYH, 2014, EUROPACE, V16, P308, DOI 10.1093/europace/eut373
   Malekzadeh MM, 2013, J HYPERTENS, V31, P1364, DOI 10.1097/HJH.0b013e3283613053
   Mancia G, 2017, EUR HEART J, V38, P712, DOI 10.1093/eurheartj/ehw549
   Mandil A, 2013, INT J EPIDEMIOL, V42, P616, DOI 10.1093/ije/dyt026
   Maziak W, 2015, TOB CONTROL, V24, P3, DOI 10.1136/tobaccocontrol-2014-051903
   Memish ZA, 2014, PREV CHRONIC DIS, V11, DOI 10.5888/pcd11.140236
   Mendis S., 2011, GLOBAL ATLAS CARDIOV
   Micha R, 2015, BMJ OPEN, V5, DOI 10.1136/bmjopen-2015-008705
   Mond HG, 2011, PACE, V34, P1013, DOI 10.1111/j.1540-8159.2011.03150.x
   Moradi B, 2011, INT CARDIOVASC RES J, V5, P139, DOI 10.5812/icrj.4370
   Mukattash Tareq L, 2012, Int J Pharm Pract, V20, P367, DOI 10.1111/j.2042-7174.2012.00208.x
   Nalini M, 2014, J CARDIOPULM REHABIL, V34, P263, DOI 10.1097/HCR.0000000000000070
   Nguyen HL, 2010, CIRC-CARDIOVASC QUAL, V3, P82, DOI 10.1161/CIRCOUTCOMES.109.884361
   Nieminen MS, 2006, EUR HEART J, V27, P2725, DOI 10.1093/eurheartj/ehl193
   Nour-Eldein Hebatallah, 2013, J Family Med Prim Care, V2, P365, DOI 10.4103/2249-4863.123919
   Okasha A, 2012, WORLD PSYCHIATRY, V11, P52, DOI 10.1016/j.wpsyc.2012.01.008
   Panduranga P, 2010, ANGIOLOGY, V61, P744, DOI 10.1177/0003319710369794
   Poortaghi Sarieh, 2013, BMC Res Notes, V6, P287, DOI 10.1186/1756-0500-6-287
   Powles J, 2013, BMJ OPEN, V3, DOI 10.1136/bmjopen-2013-003733
   Rosengren A, 2004, LANCET, V364, P953, DOI 10.1016/S0140-6736(04)17019-0
   Sarrafzadegan N, 2008, ACTA CARDIOL, V63, P763, DOI 10.2143/AC.63.6.2033395
   Sepehri G, 2008, PHARMACOEPIDEM DR S, V17, P180, DOI 10.1002/pds.1521
   Shahin Y, 2015, DIABETES RES CLIN PR, V108, P1, DOI 10.1016/j.diabres.2015.01.035
   Shehab A, 2017, PLOS ONE, V12, DOI 10.1371/journal.pone.0175405
   Sibai AM, 2008, HEALTH POLICY PLANN, V23, P210, DOI 10.1093/heapol/czn005
   Sibai AM, 2008, INT J CARDIOL, V125, P422, DOI 10.1016/j.ijcard.2007.01.051
   Smith SC, 2011, CIRCULATION, V124, P2458, DOI 10.1161/CIR.0b013e318235eb4d
   Sulaiman K, 2015, EUR J HEART FAIL, V17, P374, DOI 10.1002/ejhf.245
   Suliman A, 2011, CARDIOVASC J AFR, V22, P191, DOI 10.5830/CVJA-2010-054
   Talaei M, 2013, ARCH IRAN MED, V16, P138, DOI 013163/AIM.004
   Tatari S, 2015, ESC HEART FAIL, V2, P178, DOI 10.1002/ehf2.12038
   Teo K, 2013, JAMA-J AM MED ASSOC, V309, P1613, DOI 10.1001/jama.2013.3519
   Traina MI, 2017, CURR ATHEROSCLER REP, V19, DOI 10.1007/s11883-017-0659-9
   Turk-Adawi K, 2014, NAT REV CARDIOL, V11, P586, DOI 10.1038/nrcardio.2014.98
   Turk-Adawi KI, 2015, BMC HEALTH SERV RES, V15, DOI 10.1186/s12913-015-1183-7
   United Nations Development Programme, 2015, HUMAN DEV REPORT 201
   Wang JY, 2015, CAN J CARDIOL, V31, P1455, DOI 10.1016/j.cjca.2015.04.007
   Weber M, 2011, AM HEART J, V162, P81, DOI [10.1016/j.ahj.2011.04.007, 10.1016/j.ahj.2011.07.029]
   WHO, 2014, GLOBAL STATUS REPORT ON VIOLENCE PREVENTION 2014, P1
   WHO, 2022, WORLD HLTH STAT 2021
   WHO, 2010, PACK ESS NONC PEN DI
   Wong WP, 2012, BMC HEALTH SERV RES, V12, DOI 10.1186/1472-6963-12-243
   World Bank, MIDDL E N AFR
   World Health Organization, 2008, The global burden of disease: 2004 update
   World Health Organization, 2016, GLOB HLTH OBS GHO DA
   World Health Organization, 2000, WHO STEPS INSTR COR
   Yamout R, 2014, PREV CHRONIC DIS, V11, DOI 10.5888/pcd11.140089
   Yusuf S, 2015, LANCET, V386, P399, DOI 10.1016/S0140-6736(15)60265-3
   Yusuf S, 2011, LANCET, V378, P1231, DOI 10.1016/S0140-6736(11)61215-4
   Yusufali A, 2015, GLOB HEART, V10, P266, DOI 10.1016/j.gheart.2015.04.008
   Zeidan RK, 2016, VASC HEALTH RISK MAN, V12, P75, DOI 10.2147/VHRM.S97252
NR 116
TC 65
Z9 68
U1 0
U2 28
PU NATURE PORTFOLIO
PI BERLIN
PA HEIDELBERGER PLATZ 3, BERLIN, 14197, GERMANY
SN 1759-5002
EI 1759-5010
J9 NAT REV CARDIOL
JI Nat. Rev. Cardiol.
PD FEB
PY 2018
VL 15
IS 2
BP 106
EP 119
DI 10.1038/nrcardio.2017.138
PG 14
WC Cardiac & Cardiovascular Systems
WE Science Citation Index Expanded (SCI-EXPANDED); Social Science Citation Index (SSCI)
SC Cardiovascular System & Cardiology
GA FS7IN
UT WOS:000419971200016
PM 28933782
OA Green Submitted
DA 2023-05-13
ER

PT J
AU Yao, H
   Ekou, A
   Hadeou, A
   N'Djessan, JJ
   Kouame, I
   N'Guetta, R
AF Yao, Hermann
   Ekou, Arnaud
   Hadeou, Aurore
   N'Djessan, Jean-Jacques
   Kouame, Isabelle
   N'Guetta, Roland
TI Medium and long-term follow-up after ST-segment elevation myocardial
   infarction in a sub-Saharan Africa population: a prospective cohort
   study
SO BMC CARDIOVASCULAR DISORDERS
LA English
DT Article
DE ST-segment elevation acute myocardial infarction; Mortality; Sub-Saharan
   Africa
ID ACUTE CORONARY SYNDROMES; TASK-FORCE; MANAGEMENT; MORTALITY;
   FIBRINOLYSIS; CLOPIDOGREL; REGISTRY; THERAPY; EVENTS
AB BackgroundMajor in-hospital mortality rate in patients with ST-segment Elevation Myocardial Infarction (STEMI) in Sub-Saharan Africa has been reported. Data on follow-up in these patients with STEMI are scarce. We aimed to assess medium and long-term prognosis in patients with STEMI admitted to Abidjan Heart Institute.MethodsProspective cohort study including 260 patients admitted for STEMI to Abidjan Heart Institute, from January 1, 2012 to December 31, 2015. We compared mortality and nonfatal cardiovascular complications in revascularized and non-revascularized groups. Survival curve was generated with the Kaplan-Meier method. Predictors of mortality after STEMI were determined by multivariable Cox regression.ResultsOf the 260 patients followed up on a median period of 39months [28-68months], 94 patients (36.1%) were revascularized and 166 (63.8%) were non-revascularized. Crude all-cause mortality was 10.4%. It was significantly higher in non-revascularized patients (p=0.04). There was no difference in the occurrence of nonfatal cardiovascular complications in the 2 groups. In multivariable Cox regression, age70years, female gender and heart failure were the predictive factors for death after adjustment.ConclusionsSTEMI remains an important cause of mortality in our practice. Healthcare policies should be developed to improve patient care and long-term outcomes.
C1 [Yao, Hermann; Ekou, Arnaud; Hadeou, Aurore; N'Djessan, Jean-Jacques; Kouame, Isabelle; N'Guetta, Roland] Abidjan Heart Inst, Intens Care Unit, 01 BPV 206 Abidjan, Abidjan, Cote Ivoire.
RP Yao, H (通讯作者)，Abidjan Heart Inst, Intens Care Unit, 01 BPV 206 Abidjan, Abidjan, Cote Ivoire.
EM hermannyao@gmail.com
OI Yao, Hermann/0000-0002-2834-0934
CR Armstrong PW, 2013, NEW ENGL J MED, V368, P1379, DOI 10.1056/NEJMoa1301092
   Bahiru E, 2018, CARDIOVASC J AFR, V29, P225, DOI 10.5830/CVJA-2018-017
   Belle L, 2017, ARCH CARDIOVASC DIS, V110, P366, DOI 10.1016/j.acvd.2017.05.001
   Bonnefoy E, 2009, EUR HEART J, V30, P1598, DOI 10.1093/eurheartj/ehp156
   Bucholz EM, 2014, CIRCULATION, V130, P757, DOI 10.1161/CIRCULATIONAHA.114.009480
   Cenko E, 2018, JAMA INTERN MED, V178, P632, DOI 10.1001/jamainternmed.2018.0514
   Danchin N, 2014, CIRCULATION, V129, P1629, DOI 10.1161/CIRCULATIONAHA.113.005874
   Fiogbe E, 2017, INT J MED REV, V4, P86, DOI [10.29252/ijmr-040306, DOI 10.29252/IJMR-040306]
   Hannan EL, 2010, AM J CARDIOL, V106, P143, DOI 10.1016/j.amjcard.2010.02.029
   Hertz JT, 2014, PLOS ONE, V9, DOI 10.1371/journal.pone.0096688
   Ho PM, 2006, ARCH INTERN MED, V166, P1842, DOI 10.1001/archinte.166.17.1842
   Ibanez B, 2018, KARDIOL POL, V76, P229, DOI 10.5603/KP.2018.0041
   Kakou-Guikahue M, 2016, ARCH CARDIOVASC DIS, V109, P376, DOI 10.1016/j.acvd.2015.12.005
   Mboup Mouhamed Cherif, 2014, Pan Afr Med J, V19, P126, DOI 10.11604/pamj.2014.19.126.3155
   N'Guetta R, 2018, Ann Cardiol Angeiol (Paris), V67, P244, DOI 10.1016/j.ancard.2018.04.004
   N'Guetta R, 2016, Ann Cardiol Angeiol (Paris), V65, P59, DOI 10.1016/j.ancard.2016.01.001
   O'Gara PT, 2013, J AM COLL CARDIOL, V61, P485, DOI [10.1016/j.jacc.2012.11.018, 10.1161/CIR.0b013e3182742c84]
   Peterson ED, 2010, HEART, V96, P1798, DOI 10.1136/hrt.2010.200261
   Pouche M, 2016, ARCH CARDIOVASC DIS, V109, P178, DOI 10.1016/j.acvd.2015.09.009
   Schamroth C, 2012, CARDIOVASC J AFR, V23, P365, DOI 10.5830/CVJA-2012-017
   Shavadia J, 2012, CARDIOVASC J AFR, V23, P318, DOI 10.5830/CVJA-2012-002
   Touze J E, 2007, Med Trop (Mars), V67, P541
   Townsend N, 2016, EUR HEART J, V37, P3232, DOI [10.1093/eurheartj/ehw334, 10.1093/eurheartj/ehy342]
   Wallentin L, 2009, NEW ENGL J MED, V361, P1045, DOI 10.1056/NEJMoa0904327
   Weber M, 2011, AM HEART J, V162, P81, DOI [10.1016/j.ahj.2011.04.007, 10.1016/j.ahj.2011.07.029]
   WHO, TOP 10 CAUS DEATH
   Wiviott SD, 2007, NEW ENGL J MED, V357, P2001, DOI 10.1056/NEJMoa0706482
   Yusuf S, 2014, NEW ENGL J MED, V371, P818, DOI 10.1056/NEJMoa1311890
NR 28
TC 9
Z9 10
U1 0
U2 0
PU BMC
PI LONDON
PA CAMPUS, 4 CRINAN ST, LONDON N1 9XW, ENGLAND
SN 1471-2261
J9 BMC CARDIOVASC DISOR
JI BMC Cardiovasc. Disord.
PD MAR 20
PY 2019
VL 19
AR 65
DI 10.1186/s12872-019-1043-1
PG 7
WC Cardiac & Cardiovascular Systems
WE Science Citation Index Expanded (SCI-EXPANDED)
SC Cardiovascular System & Cardiology
GA HQ2CG
UT WOS:000462206400001
PM 30894133
OA gold, Green Published
DA 2023-05-13
ER

PT J
AU Lahmann, AL
   Bongiovanni, D
   Berkefeld, A
   Kettern, M
   Martinez, L
   Okrojek, R
   Hoppmann, P
   Laugwitz, KL
   Mayr, P
   Cassese, S
   Byrne, R
   Kutner, S
   Xhepal, E
   Schunkert, H
   Kastrati, A
   Joner, M
AF Lahmann, Anna Lena
   Bongiovanni, Dario
   Berkefeld, Anna
   Kettern, Maximilian
   Martinez, Lucas
   Okrojek, Rainer
   Hoppmann, Petra
   Laugwitz, Karl-Ludwig
   Mayr, Patrick
   Cassese, Salvatore
   Byrne, Robert
   Kutner, Sebastian
   Xhepal, Erion
   Schunkert, Heribert
   Kastrati, Adnan
   Joner, Michael
TI Predicting factors for long-term survival in patients with
   out-of-hospital cardiac arrest - A propensity score-matched analysis
SO PLOS ONE
LA English
DT Article
ID CARDIOPULMONARY-RESUSCITATION; MYOCARDIAL-INFARCTION; COMATOSE
   SURVIVORS; OUTCOMES; CATHETERIZATION; CARE; ASSOCIATION; IMPACT; HEART;
   LIFE
AB Background
   Out-of-hospital cardiac arrest (OHCA) is one of the leading causes of death worldwide, with acute coronary syndromes accounting for most of the cases. While the benefit of early revascularization has been clearly demonstrated in patients with ST-segment-elevation myocardial infarction (STEMI), diagnostic pathways remain unclear in the absence of STEMI. We aimed to characterize OHCA patients presenting to 2 tertiary cardiology centers and identify predicting factors associated with survival.
   Methods
   We retrospectively analyzed 519 patients after OHCA from February 2003 to December 2017 at 2 centers in Munich, Germany. Patients undergoing immediate coronary angiography (CAG) were compared to those without. Multivariate regression analysis and inverse probability treatment weighting (IPTW) were performed to identify predictors for improved outcome in a matched population.
   Results
   Immediate CAG was performed in 385 (74.1%) patients after OHCA with presumed cardiac cause of arrest. As a result of multivariate analysis after propensity score matching, we found that immediate CAG, return of spontaneous circulation (ROSC) at admission, witnessed arrest and former smoking were associated with improved 30-days-survival [(OR, 0.46; 95% CI, 0.26-0.84), (OR, 0.21; 95% CI, 0.10-0.45), (OR, 0.50; 95% CI, 0.26-0.97), (OR, 0.43; 95% CI, 0.23-0.81)], and 1-year-survival [(OR, 0.39; 95% CI, 0.19-0.82), (OR, 0.29; 95% CI, 0.12-0.7), (OR, 0.43; 95% CI, 0.2-1.00), (OR, 0.3; 95% CI, 0.14-0.63)].
   Conclusions
   In our study, immediate CAG, ROSC at admission, witnessed arrest and former smoking were independent predictors of survival in cardiac arrest survivors. Improvement in prehospital management including bystander CPR and best practice post-resuscitation care with optimized triage of patients to an early invasive strategy may help ameliorate overall outcome of this critically-ill patient population.
C1 [Lahmann, Anna Lena; Kettern, Maximilian; Martinez, Lucas; Cassese, Salvatore; Byrne, Robert; Kutner, Sebastian; Xhepal, Erion; Schunkert, Heribert; Kastrati, Adnan; Joner, Michael] Tech Univ Munich, German Heart Ctr Munich, Dept Cardiol, Munich, Germany.
   [Bongiovanni, Dario; Berkefeld, Anna; Okrojek, Rainer; Hoppmann, Petra; Laugwitz, Karl-Ludwig] Tech Univ Munich, Dept Cardiol, Klinikum Rechts Isar, Munich, Germany.
   [Laugwitz, Karl-Ludwig; Schunkert, Heribert; Kastrati, Adnan; Joner, Michael] DZHK German Ctr Cardiovasc Res, Partner Site Munich Heart Alliance, Munich, Germany.
   [Mayr, Patrick] Tech Univ Munich, German Heart Ctr Munich, Dept Anesthesiol, Munich, Germany.
C3 German Heart Centre Munich; Technical University of Munich; Technical
   University of Munich; German Centre for Cardiovascular Research; Munich
   Heart Alliance; German Heart Centre Munich; Technical University of
   Munich
RP Lahmann, AL (通讯作者)，Tech Univ Munich, German Heart Ctr Munich, Dept Cardiol, Munich, Germany.
EM annalena@lahmann.at
RI Bongiovanni, Dario/AAB-9161-2021; Mayr, N. Patrick/C-7389-2017; Joner,
   Michael/AAR-1229-2021; Xhepa, Erion/GQA-5562-2022; Xhepa,
   Erion/N-4435-2016
OI Bongiovanni, Dario/0000-0002-4162-1482; Mayr, N.
   Patrick/0000-0002-3549-3007; Xhepa, Erion/0000-0002-0728-2819
CR ABRAMSON NS, 1988, CRIT CARE MED, V16, P1053, DOI 10.1097/00003246-198810000-00019
   Adrie C, 2006, EUR HEART J, V27, P2840, DOI 10.1093/eurheartj/ehl335
   Anyfantakis ZA, 2009, AM HEART J, V157, P312, DOI 10.1016/j.ahj.2008.09.016
   Atwood C, 2005, RESUSCITATION, V67, P75, DOI 10.1016/j.resuscitation.2005.03.021
   Berdowski J, 2010, RESUSCITATION, V81, P1479, DOI 10.1016/j.resuscitation.2010.08.006
   Bernard SA, 2002, NEW ENGL J MED, V346, P557, DOI 10.1056/NEJMoa003289
   Blom MT, 2014, CIRCULATION, V130, P1868, DOI 10.1161/CIRCULATIONAHA.114.010905
   Bunch TJ, 2003, NEW ENGL J MED, V348, P2626, DOI 10.1056/NEJMoa023053
   Camuglia AC, 2014, RESUSCITATION, V85, P1533, DOI 10.1016/j.resuscitation.2014.08.025
   Dumas F, 2010, CIRC-CARDIOVASC INTE, V3, P200, DOI 10.1161/CIRCINTERVENTIONS.109.913665
   Eisenberg MS, 2001, NEW ENGL J MED, V344, P1304, DOI 10.1056/NEJM200104263441707
   GRUBB NR, 1995, LANCET, V346, P417, DOI 10.1016/S0140-6736(95)92784-0
   Gupta T, 2014, AM J CARDIOL, V114, P169, DOI 10.1016/j.amjcard.2014.04.021
   Hollenbeck RD, 2014, RESUSCITATION, V85, P88, DOI 10.1016/j.resuscitation.2013.07.027
   Jacobs I, 2004, RESUSCITATION, V63, P233, DOI 10.1016/j.resuscitation.2004.09.008
   Kern KB, 2015, JACC-CARDIOVASC INTE, V8, P1031, DOI 10.1016/j.jcin.2015.02.021
   Kragholm K, 2017, NEW ENGL J MED, V376, P1737, DOI 10.1056/NEJMoa1601891
   Rittenberger JC, 2011, RESUSCITATION, V82, P1036, DOI 10.1016/j.resuscitation.2011.03.034
   Roberts Alexandra, 2014, Nat Rev Cardiol, V11, P374, DOI 10.1038/nrcardio.2014.73
   Roffi M, 2016, EUR HEART J, V37, P267, DOI 10.1093/eurheartj/ehv320
   Soholm H, 2015, CIRC-CARDIOVASC QUAL, V8, P268, DOI 10.1161/CIRCOUTCOMES.115.001767
   Steg PG, 2012, EUR HEART J, V33, P2569, DOI 10.1093/eurheartj/ehs215
   Stiell I, 2003, CIRCULATION, V108, P1939, DOI 10.1161/01.CIR.0000095028.95929.B0
   Stiell IG, 2004, NEW ENGL J MED, V351, P647, DOI 10.1056/NEJMoa040325
   Strote JA, 2012, AM J CARDIOL, V109, P451, DOI 10.1016/j.amjcard.2011.09.036
   Wibrandt I, 2015, BMC EMERG MED, V15, DOI 10.1186/s12873-015-0028-3
   Zanuttini D, 2012, AM J CARDIOL, V110, P1723, DOI 10.1016/j.amjcard.2012.08.006
NR 27
TC 5
Z9 5
U1 0
U2 4
PU PUBLIC LIBRARY SCIENCE
PI SAN FRANCISCO
PA 1160 BATTERY STREET, STE 100, SAN FRANCISCO, CA 94111 USA
SN 1932-6203
J9 PLOS ONE
JI PLoS One
PD JAN 15
PY 2020
VL 15
IS 1
AR e0218634
DI 10.1371/journal.pone.0218634
PG 13
WC Multidisciplinary Sciences
WE Science Citation Index Expanded (SCI-EXPANDED)
SC Science & Technology - Other Topics
GA LP5OV
UT WOS:000534368000001
PM 31940337
OA Green Published, Green Submitted, gold
DA 2023-05-13
ER

PT J
AU Pandor, A
   Pollard, D
   Chico, T
   Henderson, R
   Stevenson, M
AF Pandor, Abdullah
   Pollard, Daniel
   Chico, Tim
   Henderson, Robert
   Stevenson, Matt
TI Rivaroxaban for Preventing Atherothrombotic Events in People with Acute
   Coronary Syndrome and Elevated Cardiac Biomarkers: An Evidence Review
   Group Perspective of a NICE Single Technology Appraisal
SO PHARMACOECONOMICS
LA English
DT Review
ID LOWER CARDIOVASCULAR EVENTS; ACUTE MYOCARDIAL-INFARCTION; ANTI-XA
   THERAPY; ANTIPLATELET THERAPY; STANDARD THERAPY; DEFINITION; TRIAL
AB As part of its Single Technology Appraisal process, the National Institute for Health and Care Excellence (NICE) invited the company that manufactures rivaroxaban (Xarelto, Bayer) to submit evidence of the clinical and cost effectiveness of rivaroxaban for the prevention of adverse outcomes in patients after the acute management of acute coronary syndrome (ACS). The School of Health and Related Research Technology Appraisal Group at the University of Sheffield was commissioned to act as the independent Evidence Review Group (ERG). The ERG produced a critical review of the evidence for the clinical and cost effectiveness of the technology, based upon the company's submission to NICE. The evidence was derived mainly from a randomised, double-blind, phase III, placebo-controlled trial of rivaroxaban (either 2.5 or 5 mg twice daily) in patients with recent ACS [unstable angina, non-ST segment elevation myocardial infarction (NSTEMI) or ST segment elevation myocardial infarction (STEMI)]. In addition, all patients received antiplatelet therapy [aspirin alone or aspirin and a thienopyridine either as clopidogrel (approximately 99 %) or ticlopidine (approximately 1 %) according to national or local guidelines]. The higher dose of rivaroxaban (5 mg twice daily) did not form part of the marketing authorisation. A post hoc subgroup analysis of the licensed patients who had ACS with elevated cardiac biomarkers (that is, patients with STEMI and NSTEMI) without prior stroke or transient ischaemic stroke showed that compared with standard care, the addition of rivaroxaban (2.5 mg twice daily) to existing antiplatelet therapy reduced the composite endpoint of cardiovascular mortality, myocardial infarction or stroke, but increased the risk of major bleeding and intracranial haemorrhage. However, there were a number of limitations in the evidence base that warrant caution in its interpretation. In particular, the evidence may be confounded because of the post hoc subgroup analysis, modified intention-to-treat analyses, high dropout rates and missing vital status data. Results from the company's economic evaluation showed that the deterministic incremental cost-effectiveness ratio (ICER) for rivaroxaban in combination with aspirin plus clopidogrel or with aspirin alone compared with aspirin plus clopidogrel or aspirin alone was A 6203 pound per quality-adjusted life-year (QALY) gained. In contrast, the ERG's preferred base case estimate was A 5622 pound per QALY gained. The ICER did not rise above A 10,000 pound per QALY gained in any of the sensitivity analyses undertaken by the ERG, although the inflexibility of the company's economic model precluded the ERG from formally undertaking all desired exploratory analyses. As such, only a crude exploration of the impact of additional bleeding events could be undertaken. The NICE Appraisal Committee concluded that the ICERs presented were all within the range that could be considered cost effective and that the results of the ERG's exploratory sensitivity and scenario analyses suggested that the ICER was unlikely to increase to the extent that it would become unacceptable. The Appraisal Committee therefore concluded that rivaroxaban in combination with aspirin plus clopidogrel, or with aspirin alone, was a cost-effective use of National Health Service (NHS) resources for preventing atherothrombotic events in people with ACS and elevated cardiac biomarkers.
C1 [Pandor, Abdullah; Pollard, Daniel; Stevenson, Matt] Univ Sheffield, Sch Hlth & Related Res ScHARR, 30 Regent St, Sheffield S1 4DA, S Yorkshire, England.
   [Chico, Tim] Univ Sheffield, Dept Cardiovasc Sci, Sheffield S10 2RX, S Yorkshire, England.
   [Henderson, Robert] Univ Nottingham Hosp, Trent Cardiac Ctr, Nottingham NG5 1PB, England.
C3 N8 Research Partnership; RLUK- Research Libraries UK; White Rose
   University Consortium; University of Sheffield; N8 Research Partnership;
   RLUK- Research Libraries UK; White Rose University Consortium;
   University of Sheffield; RLUK- Research Libraries UK; University of
   Nottingham
RP Pandor, A (通讯作者)，Univ Sheffield, Sch Hlth & Related Res ScHARR, 30 Regent St, Sheffield S1 4DA, S Yorkshire, England.
EM a.pandor@sheffield.ac.uk
RI Pandor, Abdullah/E-4643-2010
OI Pandor, Abdullah/0000-0003-2552-5260; Pollard,
   Daniel/0000-0001-5630-0115; , Matt/0000-0002-3099-9877; Chico,
   Timothy/0000-0002-7458-5481
FU National Institute for Health Research (NIHR) Health Technology
   Assessment Programme [11/119/01]
FX This project was funded by the National Institute for Health Research
   (NIHR) Health Technology Assessment Programme (Project Number
   11/119/01). See the HTA programme website for further project
   information (http://www.hta.ac.uk). This summary of the ERG report was
   compiled after NICE issued the FAD and has not been externally peer
   reviewed by PharmacoEconomics. All authors have commented on the
   submitted manuscript and have given their approval for the final version
   to be published. The views and opinions expressed therein are those of
   the authors and do not necessarily reflect those of NICE or the
   Department of Health. Any errors are the responsibility of the authors.
CR Alexander JH, 2011, NEW ENGL J MED, V365, P699, DOI 10.1056/NEJMoa1105819
   Ara R, 2010, VALUE HEALTH, V13, P509, DOI 10.1111/j.1524-4733.2010.00700.x
   Bayer Pharma AG, 2013, RIV XAR SUMM PROD CH
   Brookes S T, 2001, Health Technol Assess, V5, P1
   Department of Health (DoH), 2013, NHS REF COSTS 2012 2
   Dumville JC, 2006, BMJ-BRIT MED J, V332, P969, DOI 10.1136/bmj.332.7547.969
   Eikelboom JW, 2006, CIRCULATION, V114, P774, DOI 10.1161/CIRCULATIONAHA.106.612812
   European Medicines Agency (EMA), 2014, ASS REP XAR PROC EME
   Food and Drug Administration (FDA), 2014, FDA BRIEF DOC CARD R
   FOX KA, 2006, BMJ-BRIT MED J, V333, P1091, DOI DOI 10.1136/BMJ.38985.646481.55
   Gavalova L, 2013, MYOCARDIAL ISCHAEMIA
   Gibson CM, 2011, AM HEART J, V161, P815, DOI 10.1016/j.ahj.2011.01.026
   Greenhalgh J, 2011, TICAGRELOR TREATMENT
   Hamm CW, 2011, EUR HEART J, V32, P2999, DOI 10.1093/eurheartj/ehr236
   Health and Social Care Information Centre, 2012, HOSP EP STAT ADM PAT
   Heeg B, 2007, PHARMACOECONOMICS, V25, P1063, DOI 10.2165/00019053-200725120-00007
   Joint Formulary Committee, 2014, BRIT NATL FORMULARY
   Krantz MJ, 2013, J AM COLL CARDIOL, V62, P777, DOI 10.1016/j.jacc.2013.05.024
   Mega JL, 2012, NEW ENGL J MED, V366, P9, DOI 10.1056/NEJMoa1112277
   National Institute for Health and Care Excellence (NICE), RIV PREV ADV OUTC AC
   National Institute for Health and Care Excellence (NICE), 2014, GUID PROC TECHN APPR
   National Institute for Health and Care Excellence (NICE), 2013, MYOC INF STEMI AC MA
   National Institute for Health and Care Excellence (NICE), 2015, RIV PREV ADV OUTC AC
   National Institute for Health and Care Excellence (NICE), 2014, PRAS PERC COR INT TR, V182
   National Institute for Health and Care Excellence (NICE), 2011, TIC TREATM AC COR SY
   National Institute for Health and Clinical Excellence (NICE), 2010, UNST ANG NSTEMI EARL
   Ndrepepa G, 2012, CIRCULATION, V125, P1424, DOI 10.1161/CIRCULATIONAHA.111.060871
   NHS Wales Informatics Service, 2013, PAT EP DAT WAL STAT
   NICE, 2013, SEC PREV PRIM SEC CA
   Norgard NB, 2013, POSTGRAD MED, V125, P91, DOI 10.3810/pgm.2013.07.2682
   Pandor A, 2014, RIVAROXABAN PREVENTI
   Smolina K, 2012, CIRC-CARDIOVASC QUAL, V5, P532, DOI 10.1161/CIRCOUTCOMES.111.964700
   Spencer FA, 2007, CIRCULATION, V116, P2793, DOI 10.1161/CIRCULATIONAHA.107.694273
   Steg PG, 2012, EUR HEART J, V33, P2569, DOI 10.1093/eurheartj/ehs215
   Sun X, 2012, BMJ-BRIT MED J, V344, DOI 10.1136/bmj.e1553
   Thygesen K, 2012, J AM COLL CARDIOL, V60, P1581, DOI 10.1016/j.jacc.2012.08.001
   Tricoci P, 2012, NEW ENGL J MED, V366, P20, DOI 10.1056/NEJMoa1109719
   US Food and Drug Administration, TIC NDA 22 433 BRIEF
   US Food and Drug Administration, 2009, M CARD REN DRUGS BRI
NR 39
TC 3
Z9 3
U1 0
U2 7
PU ADIS INT LTD
PI NORTHCOTE
PA 5 THE WAREHOUSE WAY, NORTHCOTE 0627, AUCKLAND, NEW ZEALAND
SN 1170-7690
EI 1179-2027
J9 PHARMACOECONOMICS
JI Pharmacoeconomics
PD MAY
PY 2016
VL 34
IS 5
BP 463
EP 477
DI 10.1007/s40273-015-0351-2
PG 15
WC Economics; Health Care Sciences & Services; Health Policy & Services;
   Pharmacology & Pharmacy
WE Science Citation Index Expanded (SCI-EXPANDED); Social Science Citation Index (SSCI)
SC Business & Economics; Health Care Sciences & Services; Pharmacology &
   Pharmacy
GA DJ4HO
UT WOS:000374166200005
PM 26689783
OA Green Accepted
DA 2023-05-13
ER

PT J
AU Bianco, HT
   Povoa, R
   Izar, MC
   Alves, CMR
   Barbosa, AHP
   Bombig, MTN
   Goncalves, I
   Luna, B
   Aguirre, AC
   Moraes, PID
   Almeida, D
   Moreira, FT
   Povoa, FF
   Stefanini, E
   Caixeta, AM
   Bacchin, AS
   Moises, VA
   Fonseca, FAH
AF Bianco, Henrique Tria
   Povoa, Rui
   Izar, Maria Cristina
   Rodrigues Alves, Claudia Maria
   Pereira Barbosa, Adriano Henrique
   Nogueira Bombig, Maria Teresa
   Goncalves Jr, Iran
   Luna Filho, Braulio
   Aguirre, Ana Caroline
   de Marqui Moraes, Pedro Ivo
   Almeida, Dirceu
   Moreira, Flavio Tocci
   Povoa, Fernando Focaccia
   Stefanini, Edson
   Caixeta, Adriano Mendes
   Bacchin, Amanda S.
   Moises, Valdir Ambrosio
   Fonseca, Francisco A. H.
TI Pharmaco-invasive Strategy in Myocardial Infarction: Descriptive
   Analysis, Presentation of Ischemic Symptoms and Mortality Predictors
SO ARQUIVOS BRASILEIROS DE CARDIOLOGIA
LA English
DT Article
DE ST Elevation Myocardial Infarction; Acute Coronay Syndrome; Percutaneous
   Coronary Intervention; methods; Thrombolytic; Therapy; methods; Angina
   Pectoris; Hospitalization; Mortality
ID ST-SEGMENT-ELEVATION; CORONARY-ARTERY-DISEASE; IN-HOSPITAL MORTALITY;
   SEX-DIFFERENCES; VENTRICULAR-ARRHYTHMIAS; CARDIOVASCULAR-DISEASE;
   GENDER-DIFFERENCES; HEART; RISK; WOMEN
AB Background: ST-segment elevation myocardial infarction (STEMI) is defined by symptoms accompanied by typical electrocardiogram changes. However, the characterization of ischemic symptoms is unclear, especially in subgroups such as women and the elderly. Objectives: To analyze the typification of ischemic symptoms, temporal metrics and observe the occurrence of in-hospital outcomes, in the analysis of predictive scores, in patients with STEMI, in a drug-invasive strategy. Methods: Study involving 2,290 patients. Types of predefined clinical presentations: typical pain, atypical pain, dyspnea, syncope). We measured the time between the onset of symptoms and demand for care and the interval between arrival at the medical unit and thrombolysis. Odds-ratios (OR; CI-95%) were estimated in a regression model. ROC curves were constructed for mortality predictors. The adopted significance level (alpha) was 5%. Results: Women had a high prevalence of atypical symptoms; longer time between the onset of symptoms and seeking care; delay between arrival at the ER and fibrinolysis. Hospital mortality was 5.6%. Risk prediction by Killip-Kimball classification: AUC: [0.77 (0.73-0.81)] in class >= II. Subgroups studied [OR (CI-95%)]: women [2.06 (1.42-2.99); p=0.01]; chronic renal failure [3.39 (2.13-5.42); p<0.001]; elderly [2.09 (1.37-3.19) p<0.001]; diabetics [1.55 (1.04-2.29); p=0.02]; obese 1.56 [(1.01-2.40); p=0.04], previous stroke [2.01 (1.02-3.96); p=0.04] correlated with higher mortality rates. Conclusion: Despite higher mortality rates in some subgroups, significant disparity persists in women, with delays in symptom recognition and prompt thrombolysis. We highlight the applicability of the Killip-Kimball score in prediction, regardless of the clinical presentation.
C1 [Bianco, Henrique Tria; Povoa, Rui; Nogueira Bombig, Maria Teresa; Goncalves Jr, Iran; Luna Filho, Braulio; Aguirre, Ana Caroline; de Marqui Moraes, Pedro Ivo; Almeida, Dirceu; Bacchin, Amanda S.] Univ Fed Sao Paulo, Cardiol, Sao Paulo, SP, Brazil.
   [Izar, Maria Cristina; Rodrigues Alves, Claudia Maria; Pereira Barbosa, Adriano Henrique; Moreira, Flavio Tocci; Povoa, Fernando Focaccia; Stefanini, Edson; Caixeta, Adriano Mendes; Moises, Valdir Ambrosio; Fonseca, Francisco A. H.] Univ Fed Sao Paulo, Medkina, Escola Paulista Med, Sao Paulo, SP, Brazil.
C3 Universidade Federal de Sao Paulo (UNIFESP); Universidade Federal de Sao
   Paulo (UNIFESP)
RP Bianco, HT (通讯作者)，Univ Fed Sao Paulo, Rua Loefgren 1350, BR-04040001 Sao Paulo, SP, Brazil.
EM henriquetria@uol.com.br
RI Bianco, Henrique Tria/L-3895-2014; Moises, Valdir A/C-2080-2012
OI Bianco, Henrique Tria/0000-0001-6746-8327; Izar,
   Maria/0000-0002-5738-2623; Nogueira Bombig, Maria
   Teresa/0000-0001-9603-6072
CR Amin AP, 2010, AM HEART J, V160, P1065, DOI 10.1016/j.ahj.2010.08.007
   Armstrong PW, 2013, NEW ENGL J MED, V368, P1379, DOI 10.1056/NEJMoa1301092
   Bugiardini R, 2011, EUR HEART J, V32, P1337, DOI 10.1093/eurheartj/ehr027
   Campbell DJ, 2011, HYPERTENSION, V57, P186, DOI 10.1161/HYPERTENSIONAHA.110.165043
   Cantor WJ, 2009, NEW ENGL J MED, V360, P2705, DOI 10.1056/NEJMoa0808276
   Cull CA, 2004, DIABETIC MED, V21, P1368, DOI 10.1111/j.1464-5491.2004.01328.x
   D'Onofrio G, 2015, CIRCULATION, V131, P1324, DOI 10.1161/CIRCULATIONAHA.114.012293
   de Boer SPM, 2014, INT J CARDIOL, V176, P456, DOI 10.1016/j.ijcard.2014.07.091
   Dhamoon MS, 2007, STROKE, V38, P1752, DOI 10.1161/STROKEAHA.106.480988
   Granger CB, 2003, ARCH INTERN MED, V163, P2345, DOI 10.1001/archinte.163.19.2345
   Henkel DM, 2006, AM HEART J, V151, P806, DOI 10.1016/j.ahj.2005.05.015
   Henriques JPS, 2003, CIRCULATION, V107, P2115, DOI 10.1161/01.CIR.0000065221.06430.ED
   Huxley R, 2006, BMJ-BRIT MED J, V332, P73, DOI 10.1136/bmj.38678.389583.7C
   Ibanez B, 2018, EUR HEART J, V39, P119, DOI 10.1093/eurheartj/ehx393
   Ix JH, 2003, J AM SOC NEPHROL, V14, P3233, DOI 10.1097/01.ASN.0000095642.25603.7A
   Jneid H, 2008, CIRCULATION, V118, P2803, DOI 10.1161/CIRCULATIONAHA.108.789800
   Juutilainen A, 2005, DIABETES CARE, V28, P2901, DOI 10.2337/diacare.28.12.2901
   KEREIAKES DJ, 1990, AM HEART J, V120, P773, DOI 10.1016/0002-8703(90)90192-Z
   Keteepe-Arachi T, 2017, EUR CARDIOL REV, V12, P10, DOI 10.15420/ecr.2016:32:1
   KILLIP T, 1967, AM J CARDIOL, V20, P457, DOI 10.1016/0002-9149(67)90023-9
   Kyto V, 2015, AM J CARDIOL, V115, P303, DOI 10.1016/j.amjcard.2014.11.001
   Lawesson SS, 2012, BMJ OPEN, V2, DOI 10.1136/bmjopen-2011-000726
   Mega JL, 2007, CIRCULATION, V115, P2822, DOI 10.1161/CIRCULATIONAHA.106.679548
   Miettinen H, 1998, DIABETES CARE, V21, P69, DOI 10.2337/diacare.21.1.69
   Milcent C, 2007, CIRCULATION, V115, P833, DOI 10.1161/CIRCULATIONAHA.106.664979
   Montecucco F, 2016, EUR HEART J, V37, P1268, DOI 10.1093/eurheartj/ehv592
   Morrow DA, 2000, CIRCULATION, V102, P2031, DOI 10.1161/01.CIR.102.17.2031
   Mosca L, 2011, J AM COLL CARDIOL, V57, P1404, DOI [10.1016/j.jacc.2011.02.005, 10.1161/CIR.0b013e31820faaf8]
   PASSAMANI E, 1985, NEW ENGL J MED, V312, P932
   Petronio Anna Sonia, 2002, Ital Heart J Suppl, V3, P71
   Piackova E, 2017, INT J CARDIOL, V244, P303, DOI 10.1016/j.ijcard.2017.05.068
   Rahimi K, 2006, EUR HEART J, V27, P1706, DOI 10.1093/eurheartj/ehl100
   Sheifer SE, 2000, AM HEART J, V139, P649, DOI 10.1016/S0002-8703(00)90043-7
   Ting HH, 2008, ARCH INTERN MED, V168, P959, DOI 10.1001/archinte.168.9.959
   Tonstad S, 2004, J INTERN MED, V255, P494, DOI 10.1111/j.1365-2796.2004.01315.x
   Turak O, 2016, EUR J INTERN MED, V33, P93, DOI 10.1016/j.ejim.2016.06.031
   Vernino S, 2003, STROKE, V34, P1828, DOI 10.1161/01.STR.0000080534.98416.A0
NR 37
TC 2
Z9 2
U1 0
U2 0
PU ARQUIVOS BRASILEIROS CARDIOLOGIA
PI RIO DE JANEIRO
PA AVENIDA MARECHAL CAMARA 160-330 CENTRO, RIO DE JANEIRO, RJ 20 020-907,
   BRAZIL
SN 0066-782X
EI 1678-4170
J9 ARQ BRAS CARDIOL
JI Arq. Bras. Cardiol.
PY 2022
VL 119
IS 5
BP 691
EP 702
DI 10.36660/abc.20211055
PG 12
WC Cardiac & Cardiovascular Systems
WE Science Citation Index Expanded (SCI-EXPANDED)
SC Cardiovascular System & Cardiology
GA 6P7TF
UT WOS:000891128600001
PM 36453760
OA Green Published, gold
DA 2023-05-13
ER

PT J
AU Liprandi, AS
   Liprandi, MIS
   Zaidel, EJ
   Aisenberg, GM
   Baranchuk, A
   Barbosa, ECD
   Sanchez, GB
   Alexander, B
   Zanetti, FTL
   Santi, RL
   Munera-Echeverri, AG
   Perel, P
   Piskorz, D
   Ruiz-Mori, CE
   Saucedo, J
   Valdez, O
   Juanatey, JRG
   Pineiro, DJ
   Pinto, FJ
   Quintana, FSW
AF Sosa Liprandi, Alvaro
   Sosa Liprandi, Maria Ines
   Jose Zaidel, Ezequiel
   Aisenberg, Gabriel M.
   Baranchuk, Adrian
   Duarte Barbosa, Eduardo Costa
   Borrayo Sanchez, Gabriela
   Alexander, Bryce
   Lanas Zanetti, Fernando Tomas
   Lopez Santi, Ricardo
   Girleza Munera-Echeverri, Ana
   Perel, Pablo
   Piskorz, Daniel
   Enrique Ruiz-Mori, Carlos
   Saucedo, Jorge
   Valdez, Osiris
   Gonzalez Juanatey, Jose Ramon
   Jose Pineiro, Daniel
   Pinto, Fausto J.
   Wyss Quintana, Fernando Stuardo
TI Influenza Vaccination for the Prevention of Cardiovascular Disease in
   the Americas: Consensus document of the Inter-American Society of
   Cardiology and the Word Heart Federation
SO GLOBAL HEART
LA English
DT Review
DE influenza; influenza vaccination; cardiovascular disease; myocardial
   infarction; consensus
ID COST-EFFECTIVENESS ANALYSIS; ACUTE MYOCARDIAL-INFARCTION; AGED
   GREATER-THAN-OR-EQUAL-TO-65 YEARS; RECENT RESPIRATORY-INFECTION; ACUTE
   CORONARY SYNDROMES; REPORTING SYSTEM VAERS; HEALTH-CARE WORKERS;
   SEASONAL INFLUENZA; UNITED-STATES; SECONDARY PREVENTION
AB Background: Cardiovascular mortality is decreasing but remains the leading cause of death worldwide. Respiratory infections such as influenza significantly contribute to morbidity and mortality in patients with cardiovascular disease. Despite of proven benefits, influenza vaccination is not fully implemented, especially in Latin America.
   Objective: The aim was to develop a regional consensus with recommendations regarding influenza vaccination and cardiovascular disease.
   Methods: A multidisciplinary team composed by experts in the management and prevention of cardiovascular disease from the Americas, convened by the Inter-American Society of Cardiology (IASC) and the World Heart Federation (WHF), participated in the process and the formulation of statements. The modified RAND/UCLA methodology was used. This document was supported by a grant from the WHF.
   Results: An extensive literature search was divided into seven questions, and a total of 23 conclusions and 29 recommendations were achieved. There was no disagreement among experts in the conclusions or recommendations.
   Conclusions: There is a strong correlation between influenza and cardiovascular events. Influenza vaccination is not only safe and a proven strategy to reduce cardiovascular events, but it is also cost saving. We found several barriers for its global implementation and potential strategies to overcome them.
C1 [Sosa Liprandi, Alvaro] Univ Buenos Aires, Sch Med, Buenos Aires, DF, Argentina.
   [Sosa Liprandi, Alvaro; Sosa Liprandi, Maria Ines; Jose Zaidel, Ezequiel] Sanatorio Guemes Hosp Privado, Cardiol Dept, Buenos Aires, DF, Argentina.
   [Sosa Liprandi, Alvaro; Wyss Quintana, Fernando Stuardo] InterAmer Soc Cardiol, Buenos Aires, DF, Argentina.
   [Jose Zaidel, Ezequiel] Univ Buenos Aires, Sch Med, Pharmacol Dept, Buenos Aires, DF, Argentina.
   [Aisenberg, Gabriel M.] Univ Texas Houston, John P & Kathrine G McGovern Sch Med, Houston, TX USA.
   [Baranchuk, Adrian; Alexander, Bryce] Queens Univ, Kingston Hlth Sci Ctr, Div Cardiol, Kingston, ON, Canada.
   [Duarte Barbosa, Eduardo Costa] Hosp Sao Francisco Santa Casa, Cardiol Dept, Porto Alegre, RS, Brazil.
   [Duarte Barbosa, Eduardo Costa] LatinAmer Soc Hypertens, Artery LatAm, Porto Alegre, RS, Brazil.
   [Borrayo Sanchez, Gabriela] Mexican Natl Assoc Cardiologists, Cardiol Dept, Mexican Social Secur Inst, Mexico City, DF, Mexico.
   [Lanas Zanetti, Fernando Tomas] Univ La Frontera, Cardiol Dept, CIGES, Temuco, Chile.
   [Lopez Santi, Ricardo] Hosp Italiano La Plata, Cardiol Dept, Buenos Aires, DF, Argentina.
   [Lopez Santi, Ricardo; Piskorz, Daniel] Argentine Federat Cardiol, Buenos Aires, DF, Argentina.
   [Girleza Munera-Echeverri, Ana] Hosp Gen Medellin Luz Castro Gutierrez ESE Medell, Cardiol Dept, Medellin, Colombia.
   [Perel, Pablo] London Sch Hyg & Trop Med, Dept Noncommunicable Dis Epidemiol, London, England.
   [Perel, Pablo; Jose Pineiro, Daniel; Pinto, Fausto J.] World Heart Federat, Geneva, Switzerland.
   [Piskorz, Daniel] British Hosp Rosario, Cardiol Dept, Santa Fe, Argentina.
   [Enrique Ruiz-Mori, Carlos] INEN, Cardiol Dept, Lima, Peru.
   [Saucedo, Jorge] Froedtert Hosp & Med Coll, Cardiol Dept, Milwaukee, WI USA.
   [Valdez, Osiris] Ctr Med Cent Romana, Cardiol Dept, La Romana, Dominican Rep.
   [Valdez, Osiris] Cent Amer Soc Hypertens, La Romana, Dominican Rep.
   [Gonzalez Juanatey, Jose Ramon] Univ Santiago de Compostela, Cardiol Dept, Spanish Soc Cardiol, Hosp Clin, Santiago De Compostela, Spain.
   [Jose Pineiro, Daniel] Univ Buenos Aires, Buenos Aires, DF, Argentina.
   [Pinto, Fausto J.] Hosp Santa Maria, Cardiol Dept, Porto, Portugal.
   [Pinto, Fausto J.] Univ Lisbon, Lisbon, Portugal.
   [Wyss Quintana, Fernando Stuardo] Cardiosolut Guatemala, Guatemala City, Guatemala.
C3 University of Buenos Aires; University of Buenos Aires; University of
   Texas System; University of Texas Health Science Center Houston; Queens
   University - Canada; Instituto Mexicano del Seguro Social; Universidad
   de La Frontera; University of London; London School of Hygiene &
   Tropical Medicine; Complexo Hospitalario Universitario de Santiago de
   Compostela; Universidade de Santiago de Compostela; University of Buenos
   Aires; Universidade de Lisboa; Hospital Santa Maria; Universidade de
   Lisboa
RP Liprandi, AS (通讯作者)，Univ Buenos Aires, Sch Med, Buenos Aires, DF, Argentina.; Liprandi, AS (通讯作者)，Sanatorio Guemes Hosp Privado, Cardiol Dept, Buenos Aires, DF, Argentina.; Liprandi, AS (通讯作者)，InterAmer Soc Cardiol, Buenos Aires, DF, Argentina.
EM asosaliprandi@fsg.edu.ar
RI PINTO, FAUSTO J/GQA-4584-2022; Piskorz, Daniel/AAJ-8751-2020; Pinto,
   Fausto/G-9363-2015
OI PINTO, FAUSTO J/0000-0002-8034-4529; Piskorz,
   Daniel/0000-0002-8615-5446; Pinto, Fausto/0000-0002-8034-4529; Costa
   Duarte Barbosa, Eduardo/0000-0002-4361-936X; Lopez Santi,
   Ricardo/0000-0002-1713-326X; Sosa Liprandi, Alvaro/0000-0002-2195-5020;
   Lanas, Fernando/0000-0003-3595-9759; Ruiz, Enrique/0000-0001-8395-8457;
   Baranchuk, Adrian/0000-0002-3042-6569
FU Sanofi Pasteur
FX This research was funded by an unrestricted grant to the Inter-American
   Society of Cardiology provided by Sanofi Pasteur to the World Heart
   Federation. Funder had no role in the drafting, evidence review,
   meetings, or publication process.
CR Aballea S, 2007, VACCINE, V25, P6900, DOI 10.1016/j.vaccine.2007.07.033
   Aballea S, 2007, VALUE HEALTH, V10, P98, DOI 10.1111/j.1524-4733.2006.00157.x
   ABINADER EG, 1993, ISRAEL J MED SCI, V29, P764
   Ainai A, 2017, VIRAL IMMUNOL, V30, P451, DOI 10.1089/vim.2017.0022
   Akin L, 2016, PLOS ONE, V11, DOI 10.1371/journal.pone.0157657
   Allsup S, 2004, VACCINE, V23, P639, DOI 10.1016/j.vaccine.2004.07.008
   [Anonymous], 2020, SEG VAC INFL EST RES
   [Anonymous], 2012, ADVERSE EFFECTS VACC
   [Anonymous], 2020, BBC NEWS 1120
   Aravena, 2001, REV CHIL INFECTOL, V18, DOI [10.4067/S0716-1018200 1000100003, DOI 10.4067/S0716-10182001000100003]
   Avnon LS, 2015, EUR J INTERN MED, V26, P596, DOI 10.1016/j.ejim.2015.08.017
   Baron G, 2001, CAN FAM PHYSICIAN, V47, P2261
   Begue, 2019, REV ARGENT SALUD PUB, V6
   Bernstein DI, 2008, J INFECT DIS, V197, P667, DOI 10.1086/527489
   Bertoldo G, 2019, PLOS ONE, V14, DOI 10.1371/journal.pone.0215978
   BHATT AS, 2021, EUR HEART J, P1
   Bin Seo Y, 2017, CLIN EXP VACCINE RES, V6, P38, DOI [10.7774/cevr.2017.6.1.38, 10.7774/cevr.2017.6.1.38.]
   Black D, 2017, VALUE HEALTH, V20, pPA934, DOI [10.1016/j.jval.2017.08.2951, DOI 10.1016/J.JVAL.2017.08.2951]
   Blommaert A, 2014, VACCINE, V32, P6075, DOI 10.1016/j.vaccine.2014.08.085
   Bovier PA, 2001, VACCINE, V19, P4760, DOI 10.1016/S0264-410X(01)00223-7
   Bridges Carolyn B, 2002, MMWR Recomm Rep, V51, P1
   Brydak L, 2012, CLIN DRUG INVEST, V32, P73, DOI 10.2165/11594030-000000000-00000
   Bui AL, 2011, NAT REV CARDIOL, V8, P30, DOI 10.1038/nrcardio.2010.165
   Bunce PE, 2011, CLIN INFECT DIS, V52, pE14, DOI 10.1093/cid/ciq125
   Burki T, 2019, LANCET DIGIT HEALTH, V1, pE258, DOI 10.1016/S2589-7500(19)30136-0
   Capri S, 2018, HUM VACC IMMUNOTHER, V14, P1331, DOI 10.1080/21645515.2018.1438792
   Cardenas G, 2014, INFLUENZA OTHER RESP, V8, P339, DOI 10.1111/irv.12241
   Carter C, 2019, PLOS ONE, V14, DOI 10.1371/journal.pone.0222178
   Centers for Disease Control and Prevention (CDC), 1999, MMWR Morb Mortal Wkly Rep, V48, P886
   Centers for Disease Control (CDC), 1988, MMWR Morb Mortal Wkly Rep, V37, P657
   Chan MPS, 2020, VACCINE, V38, P6236, DOI 10.1016/j.vaccine.2020.07.054
   Chang TY, 2016, HEART RHYTHM, V13, P1189, DOI 10.1016/j.hrthm.2016.01.026
   Chen Chen, 2019, Zhonghua Yufang Yixue Zazhi, V53, P993, DOI 10.3760/cma.j.issn.0253-9624.2019.10.008
   Chi RC, 2004, AM J MED SCI, V327, P113, DOI 10.1097/00000441-200403000-00001
   Chit A, 2015, VACCINE, V33, P734, DOI 10.1016/j.vaccine.2014.10.079
   Choi EJ, 2020, VACCINE, V38, P5002, DOI 10.1016/j.vaccine.2020.05.065
   Ciszewski A, 2008, EUR HEART J, V29, P1350, DOI 10.1093/eurheartj/ehm581
   Clar C, 2015, COCHRANE DB SYST REV, DOI 10.1002/14651858.CD005050.pub3
   Clayton TC, 2005, HEART, V91, P1601, DOI 10.1136/hrt.2004.046920
   Clayton TC, 2008, EUR HEART J, V29, P96, DOI 10.1093/eurheartj/ehm516
   Clements KM, 2011, VALUE HEALTH, V14, P800, DOI 10.1016/j.jval.2011.03.005
   Colrat F, 2021, VACCINE, V39, pA42, DOI 10.1016/j.vaccine.2020.12.036
   Conrad N, 2019, JAMA CARDIOL, V4, P1102, DOI 10.1001/jamacardio.2019.3593
   Corrales-Medina VF, 2010, LANCET INFECT DIS, V10, P83, DOI 10.1016/S1473-3099(09)70331-7
   Dabestani NM, 2019, PREV MED, V126, DOI 10.1016/j.ypmed.2019.05.022
   Della Cioppa G, 2011, VACCINE, V29, P8696, DOI 10.1016/j.vaccine.2011.08.111
   DiazGranados CA, 2014, NEW ENGL J MED, V371, P635, DOI 10.1056/NEJMoa1315727
   Durier C, 2013, AIDS, V27, P87, DOI 10.1097/QAD.0b013e328359f27a
   Duru G, 2014, VALUE HEALTH, V17, pA678, DOI 10.1016/j.jval.2014.08.2525
   Erlewyn-Lajeunesse M, 2009, BMJ-BRIT MED J, V339, DOI 10.1136/bmj.b3680
   Finelli L, 2011, J INFECT DIS, V203, P1701, DOI 10.1093/infdis/jir175
   Fisman DN, 2011, PLOS ONE, V6, DOI 10.1371/journal.pone.0027420
   Fitch K., 2001, RAND UCLA APPROPRIAT
   Frank RC, 2019, NEW ENGL J MED, V380, DOI 10.1056/NEJMc1901647
   Fries LF, 2013, NEW ENGL J MED, V369, P2564, DOI 10.1056/NEJMc1313186
   Frobert O, 2017, AM HEART J, V189, P94, DOI 10.1016/j.ahj.2017.04.003
   Garcia A, 2016, HUM VACC IMMUNOTHER, V12, P2269, DOI 10.1080/21645515.2016.1182275
   Garcia-Zamora S, 2020, MEDICINA-BUENOS AIRE, V80, P541
   Gopal S, 2005, HUM VACCINES, V1, P217, DOI 10.4161/hv.1.6.2225
   Greenhawt MJ, 2012, ANN ALLERG ASTHMA IM, V109, P426, DOI 10.1016/j.anai.2012.09.011
   Napolitano L. M., 2009, Morbidity and Mortality Weekly Report, V58, P749
   Grohskopf LA, 2020, MMWR RECOMM REP, V69, P1, DOI 10.15585/mmwr.rr6908a1
   Grohskopf LA, 2015, MMWR-MORBID MORTAL W, V64, P818, DOI [10.15585/mmwr.mm6430a3, 10.1111/ajt.13505]
   Grundy SM, 2019, J AM COLL CARDIOL, V73, P3168, DOI 10.1016/j.jacc.2018.11.002
   Guidry JPD, 2020, VACCINE, V38, P5498, DOI 10.1016/j.vaccine.2020.06.012
   Gurevitch VS, 2002, KARDIOLOGIYA, V42, P21
   Gurfinkel EP, 2002, CIRCULATION, V105, P2143, DOI 10.1161/01.CIR.0000016182.85461.F4
   Gutierrez JP, 2005, SALUD PUBLICA MEXICO, V47, P234, DOI 10.1590/S0036-36342005000300007
   Haber P, 2016, VACCINE, V34, P2507, DOI 10.1016/j.vaccine.2016.03.048
   Hayase Y, 1997, PSYCHIAT CLIN NEUROS, V51, P181, DOI 10.1111/j.1440-1819.1997.tb02580.x
   Hendriks J, 2018, VACCINE, V36, P3993, DOI 10.1016/j.vaccine.2018.05.099
   Hershey C O, 1997, Am J Med Qual, V12, P143, DOI 10.1177/106286069701200302
   Hesse EM, 2020, ANN INTERN MED, V173, P253, DOI 10.7326/M19-3176
   HILL AB, 1965, P ROY SOC MED, V58, P295, DOI 10.1177/003591576505800503
   Hill JA, 2019, INT J CARDIOL, V277, P1, DOI 10.1016/j.ijcard.2018.12.071
   Hoshi SL, 2007, VACCINE, V25, P6511, DOI 10.1016/j.vaccine.2007.05.067
   Jaiyeoba O, 2014, AM J INFECT CONTROL, V42, P69, DOI 10.1016/j.ajic.2013.06.020
   Jamotte A, 2017, HUM VACC IMMUNOTHER, V13, P877, DOI 10.1080/21645515.2016.1256928
   Jarvis JD, 2019, PLOS ONE, V14, DOI 10.1371/journal.pone.0220781
   Jiang MH, 2020, VACCINE, V38, P1057, DOI 10.1016/j.vaccine.2019.11.045
   Kamath A, 2020, CLIN DRUG INVEST, V40, P883, DOI 10.1007/s40261-020-00952-0
   Kao PF, 2017, ONCOTARGET, V8, P112697, DOI 10.18632/oncotarget.22352
   Kim YK, 2018, PHARMACOECONOMICS, V36, P1475, DOI 10.1007/s40273-018-0715-5
   Kuo AM, 2012, J CLIN PHARM THER, V37, P505, DOI 10.1111/j.1365-2710.2012.01341.x
   Kwok CS, 2015, INT J CLIN PRACT, V69, P928, DOI 10.1111/ijcp.12646
   Kwong JC, 2018, NEW ENGL J MED, V378, P345, DOI 10.1056/NEJMoa1702090
   Kytomaa S, 2019, JAMA CARDIOL, V4, P363, DOI 10.1001/jamacardio.2019.0549
   Larson HJ, 2016, EBIOMEDICINE, V12, P295, DOI 10.1016/j.ebiom.2016.08.042
   LeBras MH, 2017, CAN J HOSP PHARM, V70, P27
   Lee JKH, 2021, VACCINE, V39, pA24, DOI 10.1016/j.vaccine.2020.09.004
   Lee KR, 2017, NEUROEPIDEMIOLOGY, V48, P103, DOI 10.1159/000478017
   Li-Kim-Moy J, 2015, EUROSURVEILLANCE, V20, DOI 10.2807/1560-7917.ES2015.20.24.21159
   Lichenstein R, 2012, J INFECT DIS, V206, P821, DOI 10.1093/infdis/jis435
   Loeb M, 2019, AM HEART J, V212, P36, DOI 10.1016/j.ahj.2019.02.009
   Ludvigsson JF, 2020, ANN INTERN MED, V173, P597, DOI 10.7326/M20-0167
   MacIntyre CR, 2016, HEART, V102, P1953, DOI 10.1136/heartjnl-2016-309983
   Maciosek MV, 2006, AM J PREV MED, V31, P72, DOI 10.1016/j.amepre.2006.03.008
   Madjid M, 2004, TEX HEART I J, V31, P4
   Madjid M, 2007, EUR HEART J, V28, P1205, DOI 10.1093/eurheartj/ehm035
   Manzoli L, 2011, PLOS ONE, V6, DOI 10.1371/journal.pone.0024384
   Marra F, 2013, INFLUENZA OTHER RESP, V7, P584, DOI 10.1111/irv.12000
   Mart?nez Sahuquillo Amuedo ME., 2001, REHABILITACION, V35, P388
   Martins WD, 2011, ARQ BRAS CARDIOL, V96, P240
   MATTILA KJ, 1989, J INTERN MED, V225, P293, DOI 10.1111/j.1365-2796.1989.tb00084.x
   McCarthy Z, 2020, SCI REP-UK, V10, DOI 10.1038/s41598-020-70753-0
   McElhaney JE, 2013, LANCET INFECT DIS, V13, P485, DOI 10.1016/S1473-3099(13)70046-X
   McNeil MM, 2015, ALERGOL POL, V2, pT37, DOI 10.1016/j.jaci.2015.07.048
   Meier CR, 1998, LANCET, V351, P1467, DOI 10.1016/S0140-6736(97)11084-4
   Mennini FS, 2018, HUM VACC IMMUNOTHER, V14, P1867, DOI 10.1080/21645515.2018.1469368
   Mitkus RJ, 2014, RISK ANAL, V34, P735, DOI 10.1111/risa.12124
   Modin D, 2019, CIRCULATION, V139, P575, DOI 10.1161/CIRCULATIONAHA.118.036788
   Mogasale V, 2011, AUST NZ J PUBL HEAL, V35, P180, DOI 10.1111/j.1753-6405.2010.00639.x
   Mohseni H, 2017, EUR HEART J, V38, P326, DOI 10.1093/eurheartj/ehw411
   MORENS DM, 1979, CLIN PEDIATR, V18, P42, DOI 10.1177/000992287901800105
   Moro PL, 2020, VACCINE, V38, P5923, DOI 10.1016/j.vaccine.2020.07.007
   MULLOOLY JP, 1994, ANN INTERN MED, V121, P947, DOI 10.7326/0003-4819-121-12-199412150-00008
   Mutsch M, 2004, NEW ENGL J MED, V350, P896, DOI 10.1056/NEJMoa030595
   Nagy L, 2016, PHARMACOECONOMICS, V34, P939, DOI 10.1007/s40273-016-0430-z
   Newall AT, 2008, VACCINE, V26, P2142, DOI 10.1016/j.vaccine.2008.01.050
   Nichol KL, 2003, NEW ENGL J MED, V348, P1322, DOI 10.1056/NEJMoa025028
   Nichol KL, 2002, VACCINE, V20, pS21, DOI 10.1016/S0264-410X(02)00124-X
   NICHOL KL, 1995, NEW ENGL J MED, V333, P889, DOI 10.1056/NEJM199510053331401
   NICHOL KL, 1994, NEW ENGL J MED, V331, P778, DOI 10.1056/NEJM199409223311206
   Nichol KL, 2005, DRUG AGING, V22, P495, DOI 10.2165/00002512-200522060-00004
   Nichol KL, 2007, NEW ENGL J MED, V357, P1373, DOI 10.1056/NEJMoa070844
   Nowalk MP, 2004, J AM GERIATR SOC, V52, P25, DOI 10.1111/j.1532-5415.2004.52006.x
   Olasupo OO, 2018, VALUE HEALTH, V21, pS158, DOI 10.1016/j.jval.2018.04.1083
   PAHO, 2004, EPI NEWSL EXP PROGR, V26, P2
   Panhwar MS, 2019, JACC-HEART FAIL, V7, P112, DOI 10.1016/j.jchf.2018.10.011
   Patel MM, 2021, JAMA-J AM MED ASSOC, V325, P33, DOI 10.1001/jama.2020.23948
   Pearce DC, 2017, ENVIRON RES, V156, P688, DOI 10.1016/j.envres.2017.04.024
   Peasah SK, 2019, PLOS ONE, V14, DOI 10.1371/journal.pone.0213499
   Petras M, 2020, VACCINES-BASEL, V8, DOI 10.3390/vaccines8020150
   Phrommintikul A, 2011, EUR HEART J, V32, P1730, DOI 10.1093/eurheartj/ehr004
   Porras-Ramírez Alexandra, 2009, Rev. salud pública, V11, P689
   Pulido CM, 2020, INT J ENV RES PUB HE, V17, DOI 10.3390/ijerph17072430
   Raviotta JM, 2016, J AM GERIATR SOC, V64, P2126, DOI 10.1111/jgs.14323
   Reichert TA, 2004, AM J EPIDEMIOL, V160, P492, DOI 10.1093/aje/kwh227
   Remschmidt C, 2015, BMC MED, V13, DOI 10.1186/s12916-015-0295-6
   Rimmelzwaan GF, 2000, VACCINE, V19, P1180, DOI 10.1016/S0264-410X(00)00310-8
   Rodrigues BS, 2020, HEART, V106, P350, DOI 10.1136/heartjnl-2019-315193
   Ropero-Alvarez AM, 2016, HUM VACC IMMUNOTHER, V12, P2206, DOI 10.1080/21645515.2016.1157240
   Rouleau I, 2014, VACCINE, V32, P3480, DOI 10.1016/j.vaccine.2014.04.059
   Salmon DA, 2013, LANCET, V381, P1461, DOI 10.1016/S0140-6736(12)62189-8
   Sano K, 2018, EXPERT REV VACCINES, V17, P687, DOI 10.1080/14760584.2018.1507743
   Schmid P, 2017, PLOS ONE, V12, DOI 10.1371/journal.pone.0170550
   Schooling C. M., 2009, Hong Kong Medical Journal, V15, P44
   Schwarz TF, 2009, VACCINE, V27, P6284, DOI 10.1016/j.vaccine.2009.01.040
   Shahid Beheshti University of Medical Sciences, 2009, NCT00607178 SHAH BEH
   Shasha D, 2020, CLIN MICROBIOL INFEC, V26, P101, DOI 10.1016/j.cmi.2019.05.003
   Soema PC, 2015, EUR J PHARM BIOPHARM, V94, P251, DOI 10.1016/j.ejpb.2015.05.023
   Sosa Liprandi, 2016, REV ARGENT CARDIOL, V84, P582
   Liprandi AS, 2021, VACCINES-BASEL, V9, DOI 10.3390/vaccines9020123
   Spencer FA, 1998, J AM COLL CARDIOL, V31, P1226, DOI 10.1016/S0735-1097(98)00098-9
   SPODICK DH, 1984, AM J CARDIOL, V53, P481, DOI 10.1016/0002-9149(84)90016-X
   Sribhutorn A, 2018, J GERIATR CARDIOL, V15, P413, DOI 10.11909/j.issn.1671-5411.2018.06.008
   Srivanichakorn Weerachai, 2014, Journal of the Medical Association of Thailand, V97, P1281
   Steffens MS, 2019, BMC PUBLIC HEALTH, V19, DOI 10.1186/s12889-019-7659-3
   Stowe J, 2006, HUM VACCINES, V2, P110, DOI 10.4161/hv.2790
   Suh J, 2017, VACCINE, V35, P2811, DOI 10.1016/j.vaccine.2017.04.016
   Taylor DN, 2012, VACCINE, V30, P5761, DOI 10.1016/j.vaccine.2012.06.086
   Thorrington D, 2017, BMC MED, V15, DOI 10.1186/s12916-017-0932-3
   Treanor JJ, 2010, VACCINE, V28, P8268, DOI 10.1016/j.vaccine.2010.10.009
   Tregoning JS, 2018, HUM VACC IMMUNOTHER, V14, P550, DOI 10.1080/21645515.2017.1415684
   Trethewey SP, 2020, POSTGRAD MED J, V96, P4, DOI 10.1136/postgradmedj-2019-137201
   Turner DA, 2006, VACCINE, V24, P1035, DOI 10.1016/j.vaccine.2004.12.033
   Turner PJ, 2015, BMJ-BRIT MED J, V351, DOI 10.1136/bmj.h6291
   Udell JA, 2013, JAMA-J AM MED ASSOC, V310, P1711, DOI 10.1001/jama.2013.279206
   van Aalst R, 2021, VACCINE, V39, pA51, DOI 10.1016/j.vaccine.2020.05.080
   Van Bellinghen LA, 2014, PLOS ONE, V9, DOI 10.1371/journal.pone.0098437
   Van Buynder PG, 2013, VACCINE, V31, P6122, DOI 10.1016/j.vaccine.2013.07.059
   Nguyen VH, 2020, VACCINE, V38, P3682, DOI 10.1016/j.vaccine.2020.02.081
   van Riet E, 2012, VACCINE, V30, P5893, DOI 10.1016/j.vaccine.2012.04.109
   van Wissen Matthijs, 2007, Thromb J, V5, P16, DOI 10.1186/1477-9560-5-16
   Vardeny O, 2021, JAMA-J AM MED ASSOC, V325, P39, DOI 10.1001/jama.2020.23649
   Vardeny O, 2016, JACC-HEART FAIL, V4, P152, DOI 10.1016/j.jchf.2015.10.012
   Vesikari T, 2009, PEDIATR INFECT DIS J, V28, P563, DOI 10.1097/INF.0b013e31819d6394
   Vizzotti C, 2018, MEDICINA-BUENOS AIRE, V78, P76
   Walter ND, 2010, CLIN INFECT DIS, V50, P175, DOI 10.1086/649208
   Wang CS, 2002, VACCINE, V20, P2494, DOI 10.1016/S0264-410X(02)00181-0
   Warren-Gash C, 2018, EUR RESPIR J, V51, DOI 10.1183/13993003.01794-2017
   Warren-Gash C, 2009, LANCET INFECT DIS, V9, P601, DOI 10.1016/S1473-3099(09)70233-6
   Waszak PM, 2018, HEALTH POLICY TECHN, V7, P115, DOI 10.1016/j.hlpt.2018.03.002
   Wilkinson K, 2017, VACCINE, V35, P2775, DOI 10.1016/j.vaccine.2017.03.092
   Wu WC, 2014, AM HEART J, V168, P713, DOI 10.1016/j.ahj.2014.06.024
   Yang J, 2020, BMC MED, V18, DOI 10.1186/s12916-020-01545-6
   Yang Juan, 2019, Zhonghua Yufang Yixue Zazhi, V53, P1000, DOI 10.3760/cma.j.issn.0253-9624.2019.10.009
   Yang MC, 2017, HUM VACC IMMUNOTHER, V13, P81, DOI 10.1080/21645515.2016.1225636
   Yedlapati SH, 2021, J AM HEART ASSOC, V10, DOI 10.1161/JAHA.120.019636
   Yin MJ, 2018, EXPERT REV VACCINES, V17, P653, DOI 10.1080/14760584.2018.1495077
   You JHS, 2014, BMC INFECT DIS, V14, DOI 10.1186/s12879-014-0618-9
   Young B, 2018, J INFECT DIS, V217, P731, DOI 10.1093/infdis/jix632
   Yue M, 2019, VALUE HEALTH, V22, P1345, DOI 10.1016/j.jval.2019.07.001
   Zaidel EJ., 2014, REV CONAREC, V15, P101
   Zhu TN, 2009, THROMB HAEMOSTASIS, V102, P1259, DOI 10.1160/TH09-04-0222
   Zimmerman RK, 2003, AM J MED, V114, P31, DOI 10.1016/S0002-9343(02)01421-3
NR 196
TC 5
Z9 6
U1 5
U2 14
PU UBIQUITY PRESS LTD
PI LONDON
PA Unit 3.22, East London Works, 65-75 Whitechapel Road, LONDON, E1 1DU,
   ENGLAND
SN 2211-8160
EI 2211-8179
J9 GLOB HEART
JI Glob. Heart
PY 2021
VL 16
IS 1
AR 55
DI 10.5334/gh.1069
PG 24
WC Cardiac & Cardiovascular Systems
WE Science Citation Index Expanded (SCI-EXPANDED); Social Science Citation Index (SSCI)
SC Cardiovascular System & Cardiology
GA TZ2PS
UT WOS:000684318600001
PM 34381676
OA gold, Green Published
DA 2023-05-13
ER

PT J
AU Estarlich, M
   Tolsa, C
   Trapero, I
   Buigues, C
AF Estarlich, Marisa
   Tolsa, Carmen
   Trapero, Isabel
   Buigues, Cristina
TI Circadian Variations and Associated Factors in Patients with Ischaemic
   Heart Disease
SO INTERNATIONAL JOURNAL OF ENVIRONMENTAL RESEARCH AND PUBLIC HEALTH
LA English
DT Article
DE myocardial infarction; circadian rhythm; individual risk factors; AMI
   location; severity
ID ACUTE MYOCARDIAL-INFARCTION; ACUTE CORONARY SYNDROME; ST-SEGMENT
   ELEVATION; ATRIAL-FIBRILLATION; ANATOMIC LOCATION; MANAGEMENT; RISK;
   GUIDELINES; PATTERNS; RHYTHMS
AB Circadian rhythms have been identified in cardiovascular diseases, and cardiovascular risk factors can modify the circadian rhythm. The purpose of this study was to describe the onset of ischaemic heart disease symptomatology in relation to the date and time, the day of the week of presentation, the season, AMI location and severity and the level of influence of individual patient characteristics in a retrospective cross-sectional study involving 244 ischaemic heart disease patients from the intensive care unit of La Ribera Hospital (Spain). The onset of pain was more frequent in the morning, the season with the highest frequency of ischaemic events was winter, and the lowest incidence was during weekends. Regarding the severity of ischaemic heart disease, the circadian rhythm variables of weekdays vs. weekends and seasons did not show a significant association. The length of hospital stay was associated with the onset of pain in the afternoon. The onset of pain at night was associated with the subendocardial location of the infarction. In conclusion, living in a Mediterranean country, the Spanish population showed a circadian pattern of AMI, where the onset of pain has an influence on AMI location and on the length of hospital stay and is the same in patients with different individual risk factors.
C1 [Estarlich, Marisa; Tolsa, Carmen; Trapero, Isabel; Buigues, Cristina] Univ Valencia, Dept Nursing, Valencia 46010, Spain.
   [Estarlich, Marisa] Univ Jaume 1, FISABIO, Epidemiol & Environm Hlth Joint Res Unit, Ave Catalunya 21, Valencia 46020, Spain.
   [Estarlich, Marisa] Spanish Consortium Res Epidemiol & Publ Hlth CIBER, Madrid 28001, Spain.
   [Buigues, Cristina] Univ Valencia, Frailty & Cognit Impairment Grp FROG, Valencia 46010, Spain.
C3 University of Valencia; Universitat Jaume I; University of Valencia
RP Trapero, I (通讯作者)，Univ Valencia, Dept Nursing, Valencia 46010, Spain.
EM isabel.trapero@uv.es
RI Estarlich, Marisa/L-5942-2018
OI Estarlich, Marisa/0000-0001-9818-2663
CR Albackr HB, 2019, ANGIOLOGY, V70, P352, DOI 10.1177/0003319718797470
   Alemu Rahel, 2011, ISRN Cardiol, V2011, P174358, DOI 10.5402/2011/174358
   Araki M, 2021, J THROMB THROMBOLYS, V51, P379, DOI 10.1007/s11239-020-02220-6
   Aune E, 2011, BMC MED, V9, DOI 10.1186/1741-7015-9-97
   Bulluck H, 2017, INT J CARDIOL, V230, P149, DOI 10.1016/j.ijcard.2016.12.030
   Byrne C, 2021, RESUSCITATION, V169, P53, DOI 10.1016/j.resuscitation.2021.10.024
   Celik M, 2011, MED SCI MONITOR, V17, pCR210, DOI 10.12659/MSM.881717
   Chen S, 2019, EUR HEART J, V40, P1222, DOI 10.1093/eurheartj/ehz015
   Collet JP, 2021, EUR HEART J, V42, P1289, DOI 10.1093/eurheartj/ehaa575
   Crnko S, 2019, NAT REV CARDIOL, V16, P437, DOI 10.1038/s41569-019-0167-4
   Culic V, 2014, INT J CARDIOL, V174, P417, DOI 10.1016/j.ijcard.2014.04.043
   Daios S, 2021, MEDICINA-LITHUANIA, V57, DOI 10.3390/medicina57010041
   Fioranelli M, 2018, FRONT IMMUNOL, V9, DOI 10.3389/fimmu.2018.02031
   Francula-Zaninovic S, 2018, CURR CARDIOL REV, V14, P153, DOI 10.2174/1573403X14666180222102312
   Hernandez EG, 2004, REV ESP CARDIOL, V57, P12
   HJALMARSON A, 1989, CIRCULATION, V80, P267, DOI 10.1161/01.CIR.80.2.267
   Huang SZ, 2020, J ENZYM INHIB MED CH, V35, P1267, DOI 10.1080/14756366.2020.1772249
   Ibanez B, 2018, EUR HEART J, V39, P119, DOI 10.1093/eurheartj/ehx393
   Kanth R, 2013, CLIN MED RES, V11, P66, DOI 10.3121/cmr.2013.1120
   KILLIP T, 1967, AM J CARDIOL, V20, P457, DOI 10.1016/0002-9149(67)90023-9
   Kim HO, 2018, AM J CARDIOL, V121, P1279, DOI 10.1016/j.amjcard.2018.02.006
   Knuuti J, 2020, EUR HEART J, V41, P407, DOI 10.1093/eurheartj/ehz425
   Leung JM, 2020, CURR ENV HLTH REP, V7, P272, DOI 10.1007/s40572-020-00285-2
   Mahajan AM, 2019, INT J CARDIOL, V274, P16, DOI 10.1016/j.ijcard.2018.08.103
   Messa JBL, 2004, REV ESP CARDIOL, V57, P850
   Montalescot G, 2013, EUR HEART J, V34, P2949, DOI 10.1093/eurheartj/eht296
   Moruzzi P, 2004, AM J MED, V116, P24, DOI 10.1016/j.amjmed.2003.07.013
   Nagarajan V, 2017, AM HEART J, V189, P85, DOI 10.1016/j.ahj.2017.04.002
   Petersen JK, 2021, EUR HEART J, V42, P4553, DOI 10.1093/eurheartj/ehab575
   Protopapas A, 2019, EUR J CARDIOVASC NUR, V18, P562, DOI 10.1177/1474515119850680
   Roffi M, 2016, EUR HEART J, V37, P267, DOI 10.1093/eurheartj/ehv320
   Roth GA, 2018, JAMA CARDIOL, V3, P375, DOI 10.1001/jamacardio.2018.0385
   Rouzbahani M, 2021, J DIABETES METAB DIS, V20, P765, DOI 10.1007/s40200-021-00813-3
   Seifalian Amelia, 2019, J Lifestyle Med, V9, P1, DOI 10.15280/jlm.2019.9.1.1
   Selvi Y, 2011, CHRONOBIOL INT, V28, P371, DOI 10.3109/07420528.2011.559605
   Skrlec I, 2018, ACTA CLIN CROAT, V57, P480, DOI 10.20471/acc.2018.57.03.11
   Soriano JB, 2018, MED CLIN-BARCELONA, V151, P171, DOI 10.1016/j.medcli.2018.05.011
   Steg PG, 2012, EUR HEART J, V33, P2569, DOI 10.1093/eurheartj/ehs215
   Takeda N, 2016, HYPERTENS RES, V39, P383, DOI 10.1038/hr.2016.9
   Thosar SS, 2018, J CLIN INVEST, V128, P2157, DOI 10.1172/JCI80590
   Toluey M, 2019, J CARDIOVASC THORAC, V11, P209, DOI 10.15171/jcvtr.2019.35
   Tomer O, 2021, CLIN CARDIOL, V44, P748, DOI 10.1002/clc.23652
   Xin ML, 2022, MEDICINE, V101, DOI 10.1097/MD.0000000000029839
NR 43
TC 2
Z9 2
U1 1
U2 1
PU MDPI
PI BASEL
PA ST ALBAN-ANLAGE 66, CH-4052 BASEL, SWITZERLAND
EI 1660-4601
J9 INT J ENV RES PUB HE
JI Int. J. Environ. Res. Public Health
PD DEC
PY 2022
VL 19
IS 23
AR 15628
DI 10.3390/ijerph192315628
PG 11
WC Environmental Sciences; Public, Environmental & Occupational Health
WE Science Citation Index Expanded (SCI-EXPANDED); Social Science Citation Index (SSCI)
SC Environmental Sciences & Ecology; Public, Environmental & Occupational
   Health
GA 6X6NY
UT WOS:000896529500001
PM 36497700
OA gold, Green Published
DA 2023-05-13
ER

PT J
AU Sozmen, K
   Pekel, O
   Yilmaz, TS
   Sahan, C
   Ceylan, A
   Guler, E
   Korkmaz, E
   Unal, B
AF Sozmen, Kaan
   Pekel, Ozlem
   Yilmaz, Tuba Sevim
   Sahan, Ceyda
   Ceylan, Ali
   Guler, Ercan
   Korkmaz, Eren
   Unal, Belgin
TI Determinants of inpatient costs of angina pectoris, myocardial
   infarction, and heart failure in a university hospital setting in Turkey
SO ANATOLIAN JOURNAL OF CARDIOLOGY
LA English
DT Article
DE cost of illness; economic analysis; cardiovascular disease; hospital
   costs; bottom-up approach; generalized linear model
ID ACUTE CORONARY SYNDROMES; PRIMARY PREVENTION; RISK-FACTORS; DISEASE;
   PREVALENCE; POPULATION; SMOKING; ASPIRIN; BURDEN; UPDATE
AB Objective: This study aimed to determine the correlates of in-hospital costs for angina pectoris (AP), myocardial infarction (MI), and heart failure (HF) in a university hospital setting.
   Methods: This is a retrospective cost-of-illness study using data from the records of patients who were admitted with AP, MI, or HF to Dokuz Eylul University Hospital during 2008. Direct medical costs were calculated from the Social Security Institute perspective using a bottom-up approach. Socio-demographic and clinical information was abstracted from patient files. Costs were presented in Turkish lira (TL). A generalized linear model was used in the multivariate analysis.
   Results: We included 337 in-patients in total in the study. AP was present in 26.4% (n= 89), MI was present in 55.8% (n= 188), and HF was present in 17.8% (n= 60) of patients. MI was the most costly disease (2760 TL), followed by HF (2350 TL) and AP (1881 TL). The largest proportion of the total cost was formed by medical interventions (27.5%), followed by surgery (22.2%). Presence of DM, smoking, diagnosis of MI, HF, need for intensive care, and resulting in death were strong predictors of treatment costs.
   Conclusion: Both preadmission characteristics of patients (diabetes mellitus, smoking, use of anti-aggregant before admission) and in-patient characteristics (diagnosis, coronary artery bypass grafting, intensive care need, death) predicted the hospital cost of cardiovascular diseases (CVDs) independently. Our results may be used as input for health-economic models and economic evaluations to support the decision-making of reimbursement and the cost-effectiveness of public health interventions in healthcare.
C1 [Sozmen, Kaan; Pekel, Ozlem] Minist Hlth Turkey, Prov Publ Hlth Directorate, Izmir, Turkey.
   [Yilmaz, Tuba Sevim; Sahan, Ceyda; Ceylan, Ali; Guler, Ercan; Korkmaz, Eren; Unal, Belgin] Dokuz Eylul Univ, Fac Med, Dept Publ Hlth, Izmir, Turkey.
C3 Ministry of Health - Turkey; Dokuz Eylul University
RP Sozmen, K (通讯作者)，Halk Sagligi Mudurlugu, Izmir, Turkey.
EM drmelihkaan@hotmail.com
RI Unal, Belgin/E-7064-2017
OI Unal, Belgin/0000-0002-4354-8266
CR [Anonymous], 2007, INFRASTRUCTURE DEV S
   Aslan Belgin Unal, 2002, Anadolu Kardiyol Derg, V2, P284
   BARBASH GI, 1995, J AM COLL CARDIOL, V26, P1222, DOI 10.1016/0735-1097(95)00299-5
   Bramkamp M, 2007, CARDIOVASC DRUG THER, V21, P389, DOI 10.1007/s10557-007-6044-0
   Cakir B, 2012, VALUE HEALTH, V15, pA368, DOI 10.1016/j.jval.2012.08.977
   Canpolat U, 2012, ACTA CARDIOL, V67, P71, DOI 10.1080/AC.67.1.2146568
   Cook S, 2007, CLIN RES CARDIOL, V96, P375, DOI 10.1007/s00392-007-0513-0
   Degertekin M, 2012, TURK KARDIYOL DERN A, V40, P298, DOI 10.5543/tkda.2012.65031
   Dinc G, 2013, BMC PUBLIC HEALTH, V13, DOI 10.1186/1471-2458-13-896
   Ergin Ali, 2004, Anadolu Kardiyol Derg, V4, P32
   EU. EUROSTAT, 2011, POP SOC COND
   Fak AS, 2013, ANATOL J CARDIOL, V13, P26, DOI 10.5152/akd.2013.004
   Go AS, 2013, CIRCULATION, V127, pE6, DOI 10.1161/CIR.0b013e31828124ad
   Gottlieb SS, 2002, CIRCULATION, V105, P1348, DOI 10.1161/hc1102.105264
   Hasdai D, 1997, NEW ENGL J MED, V336, P755, DOI 10.1056/NEJM199703133361103
   Hayden M, 2002, ANN INTERN MED, V136, P161, DOI 10.7326/0003-4819-136-2-200201150-00016
   Jaworski R, 2012, POL ARCH MED WEWN, V122, P599, DOI 10.20452/pamw.1533
   Krumholz HM, 1998, AM HEART J, V135, P523, DOI 10.1016/S0002-8703(98)70331-X
   Lopez AD, 2006, LANCET, V367, P1747, DOI 10.1016/S0140-6736(06)68770-9
   MoH, 2012, HLTH STAT YB 2011
   MoH, 2013, GEN DIR PHARM PHARM
   Moleerergpoom Worachat, 2007, Journal of the Medical Association of Thailand, V90, P21
   Moran JL, 2007, J EVAL CLIN PRACT, V13, P381, DOI 10.1111/j.1365-2753.2006.00711.x
   Nieminen MS, 2006, EUR HEART J, V27, P2725, DOI 10.1093/eurheartj/ehl193
   OECD, 2011, HLTH GLANC 2011 OECD
   ONAT A, 1993, INT J CARDIOL, V39, P23, DOI 10.1016/0167-5273(93)90293-P
   Sanmuganathan PS, 2001, HEART, V85, P265, DOI 10.1136/heart.85.3.265
   Schreyogg Jonas, 2006, Health Care Manag Sci, V9, P269, DOI 10.1007/s10729-006-9094-0
   Soekhlal RR, 2013, NETH HEART J, V21, P230, DOI 10.1007/s12471-013-0386-y
   Straka RJ, 2009, CARDIOVASC DIABETOL, V8, DOI 10.1186/1475-2840-8-53
   Tan SS, 2012, INT J TECHNOL ASSESS, V28, P152, DOI 10.1017/S0266462312000062
   Tarride Jean-Eric, 2009, Can J Cardiol, V25, pe195
   Taylor MJ, 2007, CURR MED RES OPIN, V23, P495, DOI 10.1185/030079906X167462
   Tiemann O, 2008, HEALTH ECON, V17, pS33, DOI 10.1002/hec.1322
   TURKSTAT, 2012, TURK HLTH SURV 2010
   Unal B, 2013, ANATOL J CARDIOL, V13, P9, DOI 10.5152/akd.2013.002
   World Health Organization, 2011, GLOB STAT REP NONC D
NR 37
TC 12
Z9 12
U1 1
U2 6
PU AVES
PI SISLI
PA BUYUKDERE CAD 105-9, MECIDIYEKOY, SISLI, ISTANBUL 34394, TURKEY
SN 2149-2263
EI 2149-2271
J9 ANATOL J CARDIOL
JI Anat. J. Cardiol.
PD APR
PY 2015
VL 15
IS 4
BP 325
EP 333
DI 10.5152/akd.2014.5320
PG 9
WC Cardiac & Cardiovascular Systems
WE Science Citation Index Expanded (SCI-EXPANDED)
SC Cardiovascular System & Cardiology
GA CI9RD
UT WOS:000355106500011
PM 25413230
OA Green Published, Green Submitted, gold
DA 2023-05-13
ER

PT J
AU Quinn, T
   Johnsen, S
   Gale, CP
   Snooks, H
   McLean, S
   Woollard, M
   Weston, C
AF Quinn, Tom
   Johnsen, Sigurd
   Gale, Chris P.
   Snooks, Helen
   McLean, Scott
   Woollard, Malcolm
   Weston, Clive
CA MINAP Steering Grp
TI Effects of prehospital 12-lead ECG on processes of care and mortality in
   acute coronary syndrome: a linked cohort study from the Myocardial
   Ischaemia National Audit Project
SO HEART
LA English
DT Article
ID REPERFUSION THERAPY; OUTCOMES RESEARCH; DECISION-MAKING; INFARCTION;
   ELECTROCARDIOGRAPHY; MANAGEMENT; IMPLEMENTATION; INSTITUTE; COMMITTEE;
   REGISTRY
AB Objective To describe patterns of prehospital ECG (PHECG) use and determine its association with processes and outcomes of care in patients with ST-elevation myocardial infarction (STEMI) and non-STEMI.
   Methods Population-based linked cohort study of a national myocardial infarction registry.
   Results 288 990 patients were admitted to hospitals via emergency medical services (EMS) between 1 January 2005 and 31 December 2009. PHECG use increased overall (51% vs 64%, adjusted OR (aOR) 2.17, 95% CI 2.12 to 2.22), and in STEMI (64% vs 79%, aOR 2.34, 95% CI 2.25 to 2.44). Patients who received PHECG were younger (71 years vs 74 years, P<0.0001); and less likely to be female (33.1% vs 40.3%, OR 0.87, 95% CI 0.86 to 0.89), or to have comorbidities than those who did not. For STEMI, reperfusion was more frequent in those having PHECG (83.5% vs 74.4%, p<0.0001). PHECG was associated with more primary percutaneous coronary intervention patients achieving call-to-balloon time <90 min (27.9% vs 21.4%, aOR 1.38, 95% CI 1.24 to 1.54) and more patients who received fibrinolytic therapy achieving door-to-needle time <30 min (90.6% vs 83.7%, aOR 2.13, 95% CI 1.91 to 2.38). Patients with PHECG exhibited significantly lower 30-day mortality rates than those who did not (7.4% vs 8.2%, aOR 0.94, 95% CI 0.91 to 0.96).
   Conclusions Findings from this national MI registry demonstrate a survival advantage in STEMI and non-STEMI patients when PHECG was used.
C1 [Quinn, Tom; Johnsen, Sigurd; Woollard, Malcolm] Univ Surrey, Fac Hlth & Med Sci, Guildford GU2 7XH, Surrey, England.
   [Johnsen, Sigurd] Univ Surrey, Surrey Clin Res Ctr, Guildford GU2 7XH, Surrey, England.
   [Gale, Chris P.] Univ Leeds, Div Epidemiol & Biostat, Leeds, W Yorkshire, England.
   [Gale, Chris P.] York Teaching Hosp NHS Fdn Trust, Dept Cardiol, York, N Yorkshire, England.
   [Snooks, Helen; Weston, Clive] Swansea Univ, Coll Med, Swansea, W Glam, Wales.
   [McLean, Scott] NHS Fife, Kirkcaldy, Fife, Scotland.
C3 University of Surrey; University of Surrey; N8 Research Partnership;
   RLUK- Research Libraries UK; White Rose University Consortium;
   University of Leeds; Swansea University; University of Dundee
RP Quinn, T (通讯作者)，Univ Surrey, Fac Hlth & Med Sci, Guildford GU2 7XH, Surrey, England.
EM t.quinn@surrey.ac.uk
RI Snooks, Helen A/N-2165-2014
OI Snooks, Helen A/0000-0003-0173-8843; Weston, Clive/0000-0002-8995-8199;
   Quinn, Tom/0000-0002-5116-0034; Gale, Chris/0000-0003-4732-382X
FU British Heart Foundation [PG/11/54/28 996]; British Heart Foundation
   [PG/11/54/28996] Funding Source: researchfish; National Institute for
   Health Research [NIHR/CS/009/004] Funding Source: researchfish
FX British Heart Foundation project grant PG/11/54/28 996.
CR Brainard AH, 2005, AM J EMERG MED, V23, P351, DOI 10.1016/j.ajem.2005.02.004
   Brunetti ND, 2011, TELEMED E-HEALTH, V17, P727, DOI 10.1089/tmj.2011.0053
   Cattle BA, 2011, STAT MED, V30, P2736, DOI 10.1002/sim.4314
   Cudnik MT, 2009, CLIN CARDIOL, V32, P668, DOI 10.1002/clc.20673
   Curtis JP, 2006, J AM COLL CARDIOL, V47, P1544, DOI 10.1016/j.jacc.2005.10.077
   Daudelin DH, 2010, CIRC-CARDIOVASC QUAL, V3, P316, DOI 10.1161/CIRCOUTCOMES.109.895045
   Department of Health and British Cardiovascular Intervention Society, 2008, TREATM HEART ATT NAT
   Diercks DB, 2009, J AM COLL CARDIOL, V53, P161, DOI 10.1016/j.jacc.2008.09.030
   Ducas RA, 2012, CAN J CARDIOL, V28, P432, DOI 10.1016/j.cjca.2012.04.008
   Eagle KA, 2008, EUR HEART J, V29, P609, DOI 10.1093/eurheartj/ehn069
   Gale CP, 2012, HEART, V98, P1040, DOI 10.1136/heartjnl-2012-302469
   Garvey JL, 2006, J AM COLL CARDIOL, V47, P485, DOI 10.1016/j.jacc.2005.08.072
   Hemsey JKZ, 2012, J EMERG NURS, V38, P9, DOI 10.1016/j.jen.2011.09.001
   Herrett E, 2010, HEART, V96, P1264, DOI 10.1136/hrt.2009.192328
   McLean S, 2008, EMERG MED J, V25, P370, DOI 10.1136/emj.2007.052746
   Meisel ZF, 2010, ACAD EMERG MED, V17, P80, DOI 10.1111/j.1553-2712.2009.00618.x
   Morrison LJ, 2006, ACAD EMERG MED, V13, P84, DOI 10.1197/j.aem.2005.07.042
   O'Gara PT, 2013, J AM COLL CARDIOL, V61, P485, DOI [10.1016/j.jacc.2012.11.018, 10.1161/CIR.0b013e3182742c84]
   Patel M, 2012, J AM COLL CARDIOL, V60, P806, DOI 10.1016/j.jacc.2012.03.071
   Rokos IC, 2010, AM HEART J, V160, P995, DOI 10.1016/j.ahj.2010.08.011
   Rothrock S G, 2001, Prehosp Emerg Care, V5, P331, DOI 10.1080/10903120190939454
   Simms AD, 2013, HEART, V99, P35, DOI 10.1136/heartjnl-2012-302632
   Steg PG, 2012, EUR HEART J, V33, P2569, DOI 10.1093/eurheartj/ehs215
   Timmis A, 2013, HEART, V99, DOI 10.1136/heartjnl-2012-303287
   Ting HH, 2008, CIRCULATION, V118, P1066, DOI 10.1161/CIRCULATIONAHA.108.190402
   Weston CF, 2011, 10 MINAP U COLL LOND
   Widimsky P, 2010, EUR HEART J, V31, P943, DOI 10.1093/eurheartj/ehp492
NR 27
TC 77
Z9 81
U1 0
U2 7
PU BMJ PUBLISHING GROUP
PI LONDON
PA BRITISH MED ASSOC HOUSE, TAVISTOCK SQUARE, LONDON WC1H 9JR, ENGLAND
SN 1355-6037
EI 1468-201X
J9 HEART
JI Heart
PD JUN 15
PY 2014
VL 100
IS 12
BP 944
EP 950
DI 10.1136/heartjnl-2013-304599
PG 7
WC Cardiac & Cardiovascular Systems
WE Science Citation Index Expanded (SCI-EXPANDED)
SC Cardiovascular System & Cardiology
GA AI5GU
UT WOS:000336894400011
PM 24732676
OA Green Published, Green Submitted, hybrid, Green Accepted
DA 2023-05-13
ER

PT J
AU Schwaab, B
   Zeymer, U
   Jannowitz, C
   Pittrow, D
   Gitt, A
AF Schwaab, Bernhard
   Zeymer, Uwe
   Jannowitz, Christina
   Pittrow, David
   Gitt, Anselm
TI Improvement of low-density lipoprotein cholesterol target achievement
   rates through cardiac rehabilitation for patients after ST elevation
   myocardial infarction or non-ST elevation myocardial infarction in
   Germany: Results of the PATIENT CARE registry
SO EUROPEAN JOURNAL OF PREVENTIVE CARDIOLOGY
LA English
DT Article
DE Observational; rehabilitation; acute coronary syndrome; treatment;
   lipids; secondary prevention
ID CARDIOVASCULAR PREVENTION; SECONDARY PREVENTION; POSITION PAPER;
   RECOMMENDATIONS; MANAGEMENT; THERAPY
AB Aims The PATIENT CARE registry aimed to document clinical characteristics of patients during cardiac rehabilitation after myocardial infarction, including the current pharmacological treatment, risk factor modification and achievement of treatment targets for low-density lipoprotein cholesterol (LDL-C).
   Methods Multicentre, prospective non-interventional study at 20 cardiac rehabilitation in-patient centres across Germany.
   Results A total of 1408 patients post myocardial infarction were analysed. Patients' mean age was 6211 years and 27.0% were women. ST elevation myocardial infarction (n=657; 48.7%), and non-ST elevation myocardial infarction (n=617; 45.8%) were equally balanced causes for hospitalization, while previous coronary artery bypass grafting was reported in n=134 patients (9.9%). On average, cardiac rehabilitation began 19 +/- 10 days after the index event and lasted for 22 +/- 4 days. At discharge, 96.7% of patients received statins, 13.0% another lipid-lowering medication in addition to a statin, 98.5% antithrombotic drugs and 22.3% antidiabetic medication. The rate of patients with LDL-C on target according to the European Society of Cardiology/European Atherosclerosis Society dyslipidaemia guidelines 2011 (<70mg/dl (1.8mmol/l) or at least 50% reduction of baseline value) was increased from 21.4% at admission to cardiac rehabilitation to 41.9% at discharge after cardiac rehabilitation. Most patients (95.2%) completed the cardiac rehabilitation and 88% returned to their former work at full time.
   Conclusion During cardiac rehabilitation, the modifiable cardiovascular risk factors, in particular the LDL-C, were substantially improved in patients after myocardial infarction. The great majority were able to return to work. However, less than 50% reached the LDL-C guideline targets during short-term cardiac rehabilitation.
C1 [Schwaab, Bernhard] Curschmann Klin, Kardiol Rehabil, Timmendorfer Strand, Germany.
   [Zeymer, Uwe; Gitt, Anselm] Herzzentrum Ludwigshafen, Med Klin B, Ludwigshafen, Germany.
   [Zeymer, Uwe; Gitt, Anselm] Stiftung IHF Inst Herzinfarktforsch, Ludwigshafen, Germany.
   [Jannowitz, Christina] MSD SHARP & DOHME GmbH, Med Abt, Haar, Germany.
   [Pittrow, David] Tech Univ, Inst Klin Pharmakol, Dresden, Germany.
C3 Merck & Company; Merck & Company Germany; Technische Universitat Dresden
RP Schwaab, B (通讯作者)，Univ Lubeck, Akad Lehrkrankenhaus, Curschmann Klin, Rehabil Krankenhaus Kardiol Angiol & Diabetol, D-23669 Timmendorfer Strand, Germany.
EM prof.schwaab@drguth.de
RI Pittrow, David/AAY-5042-2021
FU MSD SHARP & DOHME GmbH, Haar, Germany
FX The author(s) disclosed receipt of the following financial support for
   the research, authorship, and/or publication of this article: PATIENT
   CARE was funded by MSD SHARP & DOHME GmbH, Haar, Germany.
CR Anderson L, 2016, COCHRANE DB SYST REV, DOI [10.1002/14651858.CD001800.pub3, 10.1016/j.jacc.2015.10.044]
   Bjarnason-Wehrens B, 2004, EUR J CARDIOV PREV R, V11, P352, DOI 10.1097/01.hjr.0000137692.36013.27
   Catapano AL, 2016, EUR HEART J, V37, P2999, DOI 10.1093/eurheartj/ehw272
   Collins R, 2016, LANCET, V388, P2532, DOI 10.1016/S0140-6736(16)31357-5
   Gitt AK, 2012, EUR J PREV CARDIOL, V19, P221, DOI 10.1177/1741826711400545
   Laufs U, 2016, CLIN RES CARDIOL, V105, P783, DOI 10.1007/s00392-016-0991-z
   Mennuni M, 2017, EUR HEART J SUPPL, V19, pD244, DOI 10.1093/eurheartj/sux011
   Perk Joep, 2012, Int J Behav Med, V19, P403, DOI [10.1016/j.atherosclerosis.2012.05.007, 10.1093/eurheartj/ehs092, 10.1007/s12529-012-9242-5]
   Piepoli MF, 2016, ATHEROSCLEROSIS, V252, P207, DOI [10.1177/2047487316653709, 10.1016/j.atherosclerosis.2016.05.037]
   Piepoli MF, 2010, EUR J CARDIOV PREV R, V17, P1, DOI 10.1097/HJR.0b013e3283313592
   Price KJ, 2016, EUR J PREV CARDIOL, V23, P1715, DOI 10.1177/2047487316657669
   Rauch B, 2016, EUR J PREV CARDIOL, V23, P1914, DOI 10.1177/2047487316671181
   Reibis R, 2014, CLIN CARDIOL, V37, P213, DOI 10.1002/clc.22241
   Salzwedel A, 2014, EUR J PREV CARDIOL, V21, P172, DOI 10.1177/2047487312469475
   Sinning D, 2017, EUR J PREV CARDIOL, V24, P71, DOI 10.1177/2047487317708349
   Thygesen K, 2012, J AM COLL CARDIOL, V60, P1581, DOI 10.1016/j.jacc.2012.08.001
   van Halewijn G, 2017, INT J CARDIOL, V232, P294, DOI 10.1016/j.ijcard.2016.12.125
   Voller H, 2009, CURR MED RES OPIN, V25, P879, DOI 10.1185/03007990902801360 
NR 18
TC 21
Z9 21
U1 0
U2 9
PU OXFORD UNIV PRESS
PI OXFORD
PA GREAT CLARENDON ST, OXFORD OX2 6DP, ENGLAND
SN 2047-4873
EI 2047-4881
J9 EUR J PREV CARDIOL
JI Eur. J. Prev. Cardiol.
PD FEB
PY 2019
VL 26
IS 3
BP 249
EP 258
DI 10.1177/2047487318817082
PG 10
WC Cardiac & Cardiovascular Systems
WE Science Citation Index Expanded (SCI-EXPANDED)
SC Cardiovascular System & Cardiology
GA HM6XN
UT WOS:000459621600005
PM 30509144
OA Bronze
DA 2023-05-13
ER

PT J
AU Graham, JH
   Sanchez, RJ
   Saseen, JJ
   Mallya, UG
   Panaccio, MP
   Evans, MA
AF Graham, Jove H.
   Sanchez, Robert J.
   Saseen, Joseph J.
   Mallya, Usha G.
   Panaccio, Mary P.
   Evans, Michael A.
TI Clinical and economic consequences of statin intolerance in the United
   States: Results from an integrated health system
SO JOURNAL OF CLINICAL LIPIDOLOGY
LA English
DT Article
DE Statin intolerance; Health care costs; LDL-C; High CV risk; Integrated
   health system
ID HIGH-RISK PATIENTS; CARDIOVASCULAR-DISEASE; TASK-FORCE; US ADULTS;
   FOLLOW-UP; THERAPY; DISCONTINUATION; PREVALENCE; MANAGEMENT; PREVENTION
AB BACKGROUND: Although statins are considered safe and effective, they have been associated with statin intolerance (SI) in clinical and observational studies.
   OBJECTIVE: The objective of this study was to describe the clinical and economic consequences of SI through comparison of an SI cohort of patients with matched controls.
   METHODS: This study used data extracted from an integrated health system's electronic health records from 2008 to 2014. Adults with SI were matched to controls using a propensity score. Patients were hierarchically classified into 6 mutually exclusive cardiovascular (CV)-risk categories: recent acute coronary syndrome (ACS; <= 12 months preindex), coronary heart disease, ischemic stroke, peripheral artery disease, diabetes, or primary prevention. The study endpoints, low-density lipoprotein cholesterol (LDL-C) goal attainment, medical costs, and time to first CV event were compared using conditional logistic regression, generalized linear, and Cox proportional hazards models, respectively.
   RESULTS: Patients with SI (n = 5190) were matched with controls (11 = 15,570). Patients with SI incurred higher medical costs and were less likely to reach LDL-C goals than controls. Patients with SI were at higher risk for revascularization procedures in all CV risk categories except ACS, and those in the diabetes risk category were at higher risk for any CV event. There was a lower risk of all-cause death among patients with SI.
   CONCLUSIONS: Patients with SI were less likely to reach LDL-C goals, incurred higher health care costs, and experienced a higher risk for nonfatal CV events than patients without SI. Alternative management strategies are needed to better treat high CV risk patients. (C) 2016 National Lipid Association. All rights reserved.
C1 [Graham, Jove H.; Evans, Michael A.] Geisinger Hlth Syst, 100 N Acad Ave,MC 44-00, Danville, PA 17822 USA.
   [Sanchez, Robert J.] Regeneron Pharmaceut Inc, 777 Old Saw Mill River Rd, Tarrytown, NY 10591 USA.
   [Saseen, Joseph J.] Univ Colorado, Anschutz Med Campus, Aurora, CO USA.
   [Mallya, Usha G.; Panaccio, Mary P.] Sanofi US, Bridgewater, NJ USA.
C3 Geisinger Health System; Regeneron; University of Colorado System;
   University of Colorado Anschutz Medical Campus; Sanofi-Aventis
RP Graham, JH (通讯作者)，Geisinger Hlth Syst, 100 N Acad Ave,MC 44-00, Danville, PA 17822 USA.
EM jhgraham1@geisinger.edu
RI Panaccio, Mary/HTT-4920-2023
FU National Association of Chain Drug Stores Foundation; Biogen, Inc;
   Intarcia Therapeutics, Inc; Sanofi US; Regeneron Pharmaceuticals, Inc.;
   Merck; Pfizer; Roche Diagnostics
FX Dr Graham has received research support from National Association of
   Chain Drug Stores Foundation; Biogen, Inc; Intarcia Therapeutics, Inc;
   Sanofi US; and Regeneron Pharmaceuticals, Inc. Dr Sanchez is employed by
   and has ownership interest in Regeneron Pharmaceuticals, Inc. Dr Saseen
   reports no conflicts. Drs Mallya and Panaccio are employed by and have
   ownership interest in Sanofi US. M.A. Dr Evans has received research
   support from Merck, Pfizer, and Roche Diagnostics.
CR Ahmad Z, 2014, AM J CARDIOL, V113, P1765, DOI 10.1016/j.amjcard.2014.02.033
   Anderson TJ, 2013, CAN J CARDIOL, V29, P151, DOI 10.1016/j.cjca.2012.11.032
   Backes JM, 2008, ANN PHARMACOTHER, V42, P341, DOI 10.1345/aph.1K604
   Baigent C, 2010, LANCET, V376, P1670, DOI 10.1016/S0140-6736(10)61350-5
   Banach M, 2015, ARCH MED SCI, V11, P1, DOI 10.5114/aoms.2015.49807
   Bitzur R, 2013, DIABETES CARE, V36, pS325, DOI 10.2337/dcS13-2038
   Bozovich M, 2000, PHARMACOTHERAPY, V20, P1375, DOI 10.1592/phco.20.17.1375.34895
   Bruckert E, 2005, CARDIOVASC DRUG THER, V19, P403, DOI 10.1007/s10557-005-5686-z
   Buettner C, 2008, J GEN INTERN MED, V23, P1182, DOI 10.1007/s11606-008-0636-7
   Cannon CP, 2015, NEW ENGL J MED, V372, P2387, DOI 10.1056/NEJMoa1410489
   Centers for Disease Control and Prevention, CLASS DIS FUNCT DIS
   Chi MD, 2014, AM J MANAG CARE, V20, pE105
   Cho KH, 2015, PLOS ONE, V10, DOI 10.1371/journal.pone.0141465
   Cohen JD, 2012, J CLIN LIPIDOL, V6, P208, DOI 10.1016/j.jacl.2012.03.003
   Daskalopoulou SS, 2008, EUR HEART J, V29, P2083, DOI 10.1093/eurheartj/ehn346
   El-Salem K, 2011, MUSCLE NERVE, V44, P877, DOI 10.1002/mus.22205
   Gamboa CM, 2014, AM J MED SCI, V348, P108, DOI 10.1097/MAJ.0000000000000292
   Gavish D, 2002, ISRAEL MED ASSOC J, V4, P694
   Grundy SM, 2002, CIRCULATION, V106, P3143, DOI 10.1161/circ.106.25.3143
   Guyton JR, 2014, J CLIN LIPIDOL, V8, pS72, DOI 10.1016/j.jacl.2014.03.002
   Hoeks SE, 2009, CIRC-CARDIOVASC QUAL, V2, P338, DOI 10.1161/CIRCOUTCOMES.109.868505
   Jacobson T, 2016, VALUE HEALTH, V19, pA52, DOI 10.1016/j.jval.2016.03.173
   Jacobson TA, 2015, J CLIN LIPIDOL, V9, P129, DOI 10.1016/j.jacl.2015.02.003
   Jacobson TA, 2014, J CLIN LIPIDOL, V8, pS1, DOI 10.1016/j.jacl.2014.03.003
   Juszczyk Monika A, 2005, Prev Cardiol, V8, P197, DOI 10.1111/j.0197-3118.2005.04404.x
   Kern DM, 2014, CURR MED RES OPIN, V30, P2443, DOI 10.1185/03007995.2014.971151
   Lin Iris, 2016, J Manag Care Spec Pharm, V22, P685, DOI 10.18553/jmcp.2016.22.6.685
   Mampuya WM, 2013, AM HEART J, V166, P597, DOI 10.1016/j.ahj.2013.06.004
   Mancini GBJ, 2016, CAN J CARDIOL, V32, pS35, DOI 10.1016/j.cjca.2016.01.003
   Mazzolini Timothy A, 2005, J Manag Care Pharm, V11, P763
   Mihaylova B, 2012, LANCET, V380, P581, DOI 10.1016/S0140-6736(12)60367-5
   Nichols GA, 2007, CLIN THER, V29, P1761, DOI 10.1016/j.clinthera.2007.08.022
   Parker BA, 2013, CIRCULATION, V127, P96, DOI 10.1161/CIRCULATIONAHA.112.136101
   Rasmussen JN, 2007, JAMA-J AM MED ASSOC, V297, P177, DOI 10.1001/jama.297.2.177
   Reiner Z, 2011, EUR HEART J, V32, P1769, DOI [10.1093/eurheartj/ehr158, 10.1016/j.atherosclerosis.2011.06.012]
   Rodriguez F, 2015, AM J CARDIOL, V115, P190, DOI 10.1016/j.amjcard.2014.10.021
   ROSENBAUM PR, 1989, J AM STAT ASSOC, V84, P1024, DOI 10.2307/2290079
   Rosenson RS, 2014, J CLIN LIPIDOL, V8, pS58, DOI 10.1016/j.jacl.2014.03.004
   Sandoval YHG, 2011, CURR PHARM DESIGN, V17, P3669, DOI 10.2174/138161211798220891
   Sharrett AR, 2001, CIRCULATION, V104, P1108, DOI 10.1161/hc3501.095214
   Shin DW, 2014, ANN FAM MED, V12, P534, DOI 10.1370/afm.1685
   Slinin Y, 2012, J AM SOC NEPHROL, V23, P1560, DOI 10.1681/ASN.2012010051
   Stone NJ, 2014, J AM COLL CARDIOL, V63, P2889, DOI 10.1016/j.jacc.2013.11.002
   Stroes ES, 2015, EUR HEART J, V36, P1012, DOI 10.1093/eurheartj/ehv043
   Subherwal S, 2012, CIRCULATION, V126, P1345, DOI 10.1161/CIRCULATIONAHA.112.108787
   Tattersall MC, 2013, PLOS ONE, V8, DOI 10.1371/journal.pone.0059309
   Taylor F, 2013, COCHRANE DB SYST REV, DOI 10.1002/14651858.CD004816.pub5
   Teramoto T, 2013, J ATHEROSCLER THROMB, V20, P603, DOI 10.5551/jat.15867
   Tziomalos K, 2008, CURR MED RES OPIN, V24, P3059, DOI 10.1185/03007990802469102 
   Wong ND, 2016, J CLIN LIPIDOL, V10, P1109, DOI 10.1016/j.jacl.2016.06.011
   Zhang HB, 2013, ANN INTERN MED, V158, P526, DOI 10.7326/0003-4819-158-7-201304020-00004
NR 51
TC 30
Z9 32
U1 0
U2 0
PU ELSEVIER SCIENCE INC
PI NEW YORK
PA STE 800, 230 PARK AVE, NEW YORK, NY 10169 USA
SN 1933-2874
EI 1876-4789
J9 J CLIN LIPIDOL
JI J. Clin. Lipidol.
PD FEB
PY 2017
VL 11
IS 1
BP 70
EP 79
DI 10.1016/j.jacl.2016.10.003
PG 10
WC Pharmacology & Pharmacy
WE Science Citation Index Expanded (SCI-EXPANDED)
SC Pharmacology & Pharmacy
GA ET2RU
UT WOS:000400122600009
PM 28391913
DA 2023-05-13
ER

PT J
AU Xu, HM
   Zou, J
   Ye, XL
   Han, JY
   Gao, L
   Luo, SB
   Wang, JL
   Huang, CY
   Yan, XF
   Dai, HB
AF Xu, Huimin
   Zou, Jie
   Ye, Xiaoli
   Han, Jiayun
   Gao, Lan
   Luo, Shunbin
   Wang, Jingling
   Huang, Chunyan
   Yan, Xiaofeng
   Dai, Haibin
TI Impacts of Clinical Pharmacist Intervention on the Secondary Prevention
   of Coronary Heart Disease: A Randomized Controlled Clinical Study
SO FRONTIERS IN PHARMACOLOGY
LA English
DT Article
DE coronary heart disease; coronary artery disease; pharmacist;
   cardiovascular events; outcome assessment
ID LONG-TERM ADHERENCE; MEDICATION ADHERENCE; CARDIOVASCULAR-DISEASE;
   CONTROLLED-TRIAL; THERAPY; RISK; CARE; MULTIDISCIPLINARY; MANAGEMENT;
   PROGRAM
AB Coronary heart disease (CHD) is one of the leading causes of morbidity and mortality worldwide, and more efforts should be made to reduce the risk of cardiovascular events. This study aimed to investigate the impact of clinical pharmacist intervention on the prognosis of acute coronary syndrome (ACS) in Chinese patients with CHD. Two hundred and forty patients who had ACS were recruited. Participants were randomly assigned to the intervention group (n = 120) or the control group (n = 120). The intervention group received a medication assessment and education by the clinical pharmacist at discharge and telephone follow-ups at 1 week and 1 and 3 months after discharge. The control group received usual care. The primary outcomes of this study were the proportion of patients who had major adverse cardiovascular events (MACEs), including mortality, nonfatal myocardial infarction (MI), stroke, and unplanned cardiac-related rehospitalizations within 6 and 12 months after hospital discharge. Secondary outcome was self-reported medication adherence to evidence-based medications for CHD (antiplatelets, statins, beta-blockers, and angiotensin-converting enzyme inhibitors or angiotensin receptor blockers). Of 240 enrolled patients, 238 (98.3%) completed 6-month follow-up, and 235 (97.9%) completed 12-month follow-up. There were no significant differences between intervention and control groups in the percentages of patients who incurred MACEs within the 6-month follow-up (3.3% vs 7.6%, respectively, P = 0.145) or 12-month follow-up (10.9% vs 12.1%, respectively, P = 0.783). Significant improvements were found in the prescribing rates of beta-blockers and all four classes of medications at discharge in the intervention group compared with the control group (P = 0.001 and P = 0.009, respectively). There was no significant difference between the intervention and control groups in the use of all four classes of medications at the 6-month follow-up (48.3% vs 45.8%, respectively, P = 0.691) and 12-month follow-up (47.9% vs 46.6%, respectively, P = 0.836). The use of beta-blockers was nonsignificantly higher in the intervention group than in the control group at the 6-month follow-up (74.2% vs. 64.4%, P = 0.103) and 12-month follow-up (74.8% vs 63.8%, P = 0.068). Clinical pharmacist intervention had no significant effects on reduction in cardiovascular events among patients with CHD. Further studies with larger sample sizes and longer time frames for both intervention and follow-up are needed to validate the role of the clinical pharmacist in the morbidity and mortality of CHD.
C1 [Xu, Huimin; Yan, Xiaofeng; Dai, Haibin] Zhejiang Univ, Sch Med, Affiliated Hosp 2, Dept Pharm, Hangzhou, Zhejiang, Peoples R China.
   [Zou, Jie] 117th Hosp PLA, Dept Pharm, Hangzhou, Zhejiang, Peoples R China.
   [Ye, Xiaoli] Hangzhou First Peoples Hosp, Dept Pharm, Hangzhou, Zhejiang, Peoples R China.
   [Han, Jiayun] Zhejiang Haining Peoples Hosp, Dept Pharm, Jiaxing, Peoples R China.
   [Gao, Lan] Ganzhou Dist Zhangye Peoples Hosp, Dept Pharm, Zhangye, Peoples R China.
   [Luo, Shunbin] Lishui City Peoples Hosp, Dept Pharm, Lishui, Peoples R China.
   [Wang, Jingling] Ningbo Yinzhou 2 Hosp, Dept Pharm, Ningbo, Zhejiang, Peoples R China.
   [Huang, Chunyan] Wenzhou Med Univ, Affiliated Hosp 3, Dept Pharm, Wenzhou, Peoples R China.
C3 Zhejiang University; Wenzhou Medical University
RP Dai, HB (通讯作者)，Zhejiang Univ, Sch Med, Affiliated Hosp 2, Dept Pharm, Hangzhou, Zhejiang, Peoples R China.
EM haibindai@zju.edu.cn
RI huang, chunyan/HNS-1814-2023
FU National Natural Science Foundation of China [81703479, 81773700];
   Health Bureau of Zhejiang Province [WKJ-ZJ-1719]; Special Research Fund
   of Jiangsu Chia-Tai Tianqing Pharmacy
FX This study was supported by research grants from the National Natural
   Science Foundation of China (81703479 and 81773700), the Health Bureau
   of Zhejiang Province (WKJ-ZJ-1719), and the Special Research Fund of
   Jiangsu Chia-Tai Tianqing Pharmacy. The funders had no role in the study
   design or conduct, data collection and analysis, decision to publish, or
   the preparation or approval of the manuscript.
CR Bagnall AJ, 2010, CIRC-CARDIOVASC QUAL, V3, P530, DOI 10.1161/CIRCOUTCOMES.109.919415
   Bailey TC, 2007, ARCH INTERN MED, V167, P586, DOI 10.1001/archinte.167.6.586
   Cai HW, 2013, BMC HEALTH SERV RES, V13, DOI 10.1186/1472-6963-13-461
   Calvert SB, 2012, AM HEART J, V163, P657, DOI 10.1016/j.ahj.2012.01.019
   Castaneda-Amado Z, 2017, MEDWAVE, V17, DOI 10.5867/medwave.2017.05.6989
   Chan Y. H., 2003, SMJ Singapore Medical Journal, V44, P172
   Chiang FT, 2014, J FORMOS MED ASSOC, V113, P794, DOI 10.1016/j.jfma.2013.08.001
   Chowdhury R, 2013, EUR HEART J, V34, P2940, DOI 10.1093/eurheartj/eht295
   Doggrell SA, 2019, RES SOC ADMIN PHARM, V15, P119, DOI 10.1016/j.sapharm.2018.04.003
   Du LJ, 2016, EUR J PREV CARDIOL, V23, P1077, DOI 10.1177/2047487315607041
   Faulkner MA, 2000, PHARMACOTHERAPY, V20, P410, DOI 10.1592/phco.20.5.410.35048
   Gehi AK, 2007, ARCH INTERN MED, V167, P1798, DOI 10.1001/archinte.167.16.1798
   Hamm CW, 2011, EUR HEART J, V32, P2999, DOI 10.1093/eurheartj/ehr236
   Ho PM, 2006, ARCH INTERN MED, V166, P1842, DOI 10.1001/archinte.166.17.1842
   Ho PM, 2014, JAMA INTERN MED, V174, P186, DOI 10.1001/jamainternmed.2013.12944
   Jaffray M, 2007, FAM PRACT, V24, P189, DOI 10.1093/fampra/cml075
   Jorstad HT, 2013, HEART, V99, P1421, DOI 10.1136/heartjnl-2013-303989
   Kyu HH, 2018, LANCET, V392, P1859, DOI [10.1016/S0140-6736(18)32335-3, 10.1016/s0140-6736(18)32335-3]
   Liu SW, 2019, JAMA CARDIOL, V4, P342, DOI 10.1001/jamacardio.2019.0295
   McCollam Patrick, 2005, J Invasive Cardiol, V17, P307
   Menzin J, 2008, CURR MED RES OPIN, V24, P461, DOI 10.1185/030079908X261096 
   Newby LK, 2006, CIRCULATION, V113, P203, DOI 10.1161/CIRCULATIONAHA.105.505636
   Nguyen T, 2018, FRONT PHARMACOL, V9, DOI 10.3389/fphar.2018.00656
   Omboni S, 2018, OPEN HEART, V5, DOI 10.1136/openhrt-2017-000687
   Sadik A, 2005, BRIT J CLIN PHARMACO, V60, P183, DOI 10.1111/j.1365-2125.2005.02387.x
   Santschi V, 2011, ARCH INTERN MED, V171, P1441, DOI 10.1001/archinternmed.2011.399
   Schwalm JD, 2015, AM HEART J, V170, P903, DOI 10.1016/j.ahj.2015.08.014
   Smith SC, 2011, CIRCULATION, V124, P2458, DOI 10.1161/CIR.0b013e318235eb4d
   Stewart S, 1999, LANCET, V354, P1077, DOI 10.1016/S0140-6736(99)03428-5
   Straka RJ, 2005, PHARMACOTHERAPY, V25, P360, DOI 10.1592/phco.25.3.360.61601
   Wood DA, 2008, LANCET, V371, P1999, DOI 10.1016/S0140-6736(08)60868-5
   Xu HM, 2014, CHIN J INTEGR MED, V20, P375, DOI 10.1007/s11655-013-1663-8
NR 32
TC 8
Z9 9
U1 1
U2 7
PU FRONTIERS MEDIA SA
PI LAUSANNE
PA AVENUE DU TRIBUNAL FEDERAL 34, LAUSANNE, CH-1015, SWITZERLAND
EI 1663-9812
J9 FRONT PHARMACOL
JI Front. Pharmacol.
PD OCT 8
PY 2019
VL 10
AR 1112
DI 10.3389/fphar.2019.01112
PG 8
WC Pharmacology & Pharmacy
WE Science Citation Index Expanded (SCI-EXPANDED)
SC Pharmacology & Pharmacy
GA JO3XY
UT WOS:000497515300001
PM 31649528
OA Green Published, gold
DA 2023-05-13
ER

PT J
AU Gulati, G
   Upshaw, J
   Wessler, BS
   Brazil, RJ
   Nelson, J
   van Klaveren, D
   Lundquist, CM
   Park, JG
   McGinnes, H
   Steyerberg, EW
   Van Calster, B
   Kent, DM
AF Gulati, Gaurav
   Upshaw, Jenica
   Wessler, Benjamin S.
   Brazil, Riley J.
   Nelson, Jason
   van Klaveren, David
   Lundquist, Christine M.
   Park, Jinny G.
   McGinnes, Hannah
   Steyerberg, Ewout W.
   Van Calster, Ben
   Kent, David M.
TI Generalizability of Cardiovascular Disease Clinical Prediction Models:
   158 Independent External Validations of 104 Unique Models
SO CIRCULATION-CARDIOVASCULAR QUALITY AND OUTCOMES
LA English
DT Article
DE cardiovascular; cardiovascular diseases; clinical decision; decision
   support techniques; models; risk; validation study
ID CORONARY-HEART-DISEASE; IMPLANTABLE CARDIOVERTER-DEFIBRILLATOR;
   IN-HOSPITAL MORTALITY; ELEVATION MYOCARDIAL-INFARCTION; INITIATE
   LIFESAVING TREATMENT; LIPID-LOWERING TREATMENT; SYNDROME RISK SCORE;
   PRIMARY PREVENTION; CHINESE POPULATION; ORGANIZED PROGRAM
AB Background: While clinical prediction models (CPMs) are used increasingly commonly to guide patient care, the performance and clinical utility of these CPMs in new patient cohorts is poorly understood. Methods: We performed 158 external validations of 104 unique CPMs across 3 domains of cardiovascular disease (primary prevention, acute coronary syndrome, and heart failure). Validations were performed in publicly available clinical trial cohorts and model performance was assessed using measures of discrimination, calibration, and net benefit. To explore potential reasons for poor model performance, CPM-clinical trial cohort pairs were stratified based on relatedness, a domain-specific set of characteristics to qualitatively grade the similarity of derivation and validation patient populations. We also examined the model-based C-statistic to assess whether changes in discrimination were because of differences in case-mix between the derivation and validation samples. The impact of model updating on model performance was also assessed. Results: Discrimination decreased significantly between model derivation (0.76 [interquartile range 0.73-0.78]) and validation (0.64 [interquartile range 0.60-0.67], P<0.001), but approximately half of this decrease was because of narrower case-mix in the validation samples. CPMs had better discrimination when tested in related compared with distantly related trial cohorts. Calibration slope was also significantly higher in related trial cohorts (0.77 [interquartile range, 0.59-0.90]) than distantly related cohorts (0.59 [interquartile range 0.43-0.73], P=0.001). When considering the full range of possible decision thresholds between half and twice the outcome incidence, 91% of models had a risk of harm (net benefit below default strategy) at some threshold; this risk could be reduced substantially via updating model intercept, calibration slope, or complete re-estimation. Conclusions: There are significant decreases in model performance when applying cardiovascular disease CPMs to new patient populations, resulting in substantial risk of harm. Model updating can mitigate these risks. Care should be taken when using CPMs to guide clinical decision-making.
C1 [Gulati, Gaurav; Upshaw, Jenica; Wessler, Benjamin S.; Brazil, Riley J.; Nelson, Jason; van Klaveren, David; Lundquist, Christine M.; Park, Jinny G.; McGinnes, Hannah; Kent, David M.] Tufts Med Ctr, Predict Analyt & Comparat Effectiveness PACE Ctr, Inst Clin Res & Hlth Policy Studies ICRHPS, Boston, MA 02111 USA.
   [Gulati, Gaurav; Upshaw, Jenica; Wessler, Benjamin S.] Tufts Med Ctr, Div Cardiol, Boston, MA 02111 USA.
   [van Klaveren, David; Steyerberg, Ewout W.; Van Calster, Ben] Leiden Univ, Dept Biomed Data Sci, Med Ctr, Leiden, Netherlands.
   [Van Calster, Ben] Katholieke Univ Leuven, Dept Dev & Regenerat, Leuven, Belgium.
   [Van Calster, Ben] Katholieke Univ Leuven, EPI Ctr, Leuven, Belgium.
C3 Tufts Medical Center; Tufts Medical Center; Leiden University; Leiden
   University Medical Center (LUMC); Leiden University - Excl LUMC; KU
   Leuven; KU Leuven
RP Kent, DM (通讯作者)，Tufts Med Ctr, 800 Washington St,Box 63, Boston, MA 02111 USA.
EM dkent1@tuftsmedicalcenter.org
RI Steyerberg, Ewout W/C-1509-2018; van Klaveren, David/ABF-3020-2021
OI Steyerberg, Ewout W/0000-0002-7787-0122; van Klaveren,
   David/0000-0002-2096-606X; Nelson, Jason/0000-0003-1113-9326; Wessler,
   Benjamin/0000-0002-8652-1426; Park, Jinny/0000-0001-8537-5749; Gulati,
   Gaurav/0000-0002-7701-0878
FU Patient-Centered Outcomes Research Institute (PCORI) Award
   [ME-1606-35555]
FX Research reported in this work was funded through a Patient-Centered
   Outcomes Research Institute (PCORI) Award (ME-1606-35555).
CR Abraham WT, 2008, J AM COLL CARDIOL, V52, P347, DOI 10.1016/j.jacc.2008.04.028
   Addala S, 2004, AM J CARDIOL, V93, P629, DOI 10.1016/j.amjcard.2003.11.036
   Alehagen U, 2005, INT J CARDIOL, V100, P17, DOI 10.1016/j.ijcard.2004.03.031
   Alla F, 2000, AM HEART J, V139, P895, DOI 10.1016/S0002-8703(00)90023-1
   Amin ST, 2013, J AM HEART ASSOC, V2, DOI 10.1161/JAHA.112.003269
   ANDERSON KM, 1991, AM HEART J, V121, P293, DOI 10.1016/0002-8703(91)90861-B
   [Anonymous], 1994, Circulation, V89, P1545
   Antman E, 2002, LANCET, V360, P1189, DOI 10.1016/S0140-6736(02)11278-5
   Antman EM, 2000, JAMA-J AM MED ASSOC, V284, P835, DOI 10.1001/jama.284.7.835
   Arima H, 2009, HYPERTENS RES, V32, P1119, DOI 10.1038/hr.2009.161
   Assmann G, 2007, EUR J CLIN INVEST, V37, P925, DOI 10.1111/j.1365-2362.2007.01888.x
   Balkau B, 2004, DIABETOLOGIA, V47, P2118, DOI 10.1007/s00125-004-1574-5
   Bardy GH, 2005, NEW ENGL J MED, V352, P225, DOI 10.1056/NEJMoa043399
   Berkman LF, 2003, JAMA-J AM MED ASSOC, V289, P3106
   Bilchick KC, 2012, J AM COLL CARDIOL, V60, P1647, DOI 10.1016/j.jacc.2012.07.028
   Borleffs CJW, 2010, EUR HEART J, V31, P712, DOI 10.1093/eurheartj/ehp497
   Bouvy ML, 2003, HEART, V89, P605, DOI 10.1136/heart.89.6.605
   Bouwmeester W, 2012, PLOS MED, V9, DOI 10.1371/journal.pmed.1001221
   Califf RM, 1997, AM HEART J, V133, P630, DOI 10.1016/S0002-8703(97)70164-9
   Cannon CP, 2001, NEW ENGL J MED, V344, P1879, DOI 10.1056/NEJM200106213442501
   Cederholm J, 2008, DIABETES CARE, V31, P2038, DOI 10.2337/dc08-0662
   Chien KL, 2012, INT J CARDIOL, V157, P263, DOI 10.1016/j.ijcard.2012.03.017
   Chien KL, 2010, STROKE, V41, P1858, DOI 10.1161/STROKEAHA.110.586222
   D'Agostino RB, 2008, CIRCULATION, V117, P743, DOI 10.1161/CIRCULATIONAHA.107.699579
   DAGOSTINO RB, 1994, STROKE, V25, P40, DOI 10.1161/01.STR.25.1.40
   de Boer SPM, 2011, AM HEART J, V161, P500, DOI 10.1016/j.ahj.2010.11.022
   Donnan PT, 2006, DIABETES CARE, V29, P1231, DOI 10.2337/dc05-1911
   Dorsch MF, 2001, HEART, V86, P150, DOI 10.1136/heart.86.2.150
   Eichhorn E, 2001, NEW ENGL J MED, V344, P1659
   Faeh D, 2013, EUR J EPIDEMIOL, V28, P551, DOI 10.1007/s10654-013-9827-6
   Felker GM, 2004, J CARD FAIL, V10, P460, DOI 10.1016/j.cardfail.2004.02.011
   Ferrario M, 2005, INT J EPIDEMIOL, V34, P413, DOI 10.1093/ije/dyh405
   Finlayson SG, 2021, NEW ENGL J MED, V385, P283, DOI 10.1056/NEJMc2104626
   Folsom AR, 2003, DIABETES CARE, V26, P2777, DOI 10.2337/diacare.26.10.2777
   Fonarow GC, 2005, JAMA-J AM MED ASSOC, V293, P572, DOI 10.1001/jama.293.5.572
   Furberg CD, 2002, JAMA-J AM MED ASSOC, V288, P2981
   Furberg CD, 2002, JAMA-J AM MED ASSOC, V288, P2998, DOI 10.1001/jama.288.23.2998
   Gerstein HC, 2008, NEW ENGL J MED, V358, P2545, DOI 10.1056/NEJMoa0802743
   Giraldez RR, 2009, AM HEART J, V157, P517, DOI 10.1016/j.ahj.2008.10.021
   Goff DC, 2014, J AM COLL CARDIOL, V63, P2935, DOI [10.1161/01.cir.0000437741.48606.98, 10.1016/j.jacc.2013.11.005]
   Goldenberg I, 2008, J AM COLL CARDIOL, V51, P288, DOI 10.1016/j.jacc.2007.08.058
   Huynh BC, 2008, J AM GERIATR SOC, V56, P1111, DOI 10.1111/j.1532-5415.2008.01756.x
   Jorgensen PG, 2014, J AM COLL CARDIOL, V64, P898, DOI 10.1016/j.jacc.2014.05.050
   Kang GD, 2012, ASIA PAC J CLIN NUTR, V21, P88
   Kerr KF, 2016, J CLIN ONCOL, V34, P2534, DOI 10.1200/JCO.2015.65.5654
   Kim HC, 2010, J AM COLL CARDIOL, V55, P2080, DOI 10.1016/j.jacc.2009.12.047
   Kinugasa Y, 2009, CIRC J, V73, P2276, DOI 10.1253/circj.CJ-09-0498
   Knuiman MW, 1997, J EPIDEMIOL COMMUN H, V51, P515, DOI 10.1136/jech.51.5.515
   Konstam MA, 2007, JAMA-J AM MED ASSOC, V297, P1319, DOI 10.1001/jama.297.12.1319
   Konstam MA, 2009, LANCET, V374, P1840, DOI 10.1016/S0140-6736(09)61913-9
   Kraaier K, 2014, EUROPACE, V16, P40, DOI 10.1093/europace/eut223
   Kramer DB, 2012, HEART RHYTHM, V9, P42, DOI 10.1016/j.hrthm.2011.08.031
   Krumholz HM, 1999, CIRCULATION, V99, P2986, DOI 10.1161/01.CIR.99.23.2986
   Liu J, 2004, JAMA-J AM MED ASSOC, V291, P2591, DOI 10.1001/jama.291.21.2591
   Mainous AG, 2007, AM J CARDIOL, V99, P1236, DOI 10.1016/j.amjcard.2006.12.035
   Martinez-Selles M, 2010, J CARDIOVASC MED, V11, P164, DOI 10.2459/JCM.0b013e328332ea96
   Morrow DA, 2001, LANCET, V358, P1571, DOI 10.1016/S0140-6736(01)06649-1
   Morrow DA, 2000, CIRCULATION, V102, P2031, DOI 10.1161/01.CIR.102.17.2031
   Moscucci M, 2001, CIRCULATION, V104, P263, DOI 10.1161/01.CIR.104.3.263
   Negassa A, 2007, AM HEART J, V154, P322, DOI 10.1016/j.ahj.2007.03.052
   Negassa A, 2009, AM J CARDIOL, V103, P937, DOI 10.1016/j.amjcard.2008.11.055
   Noda H, 2010, J ATHEROSCLER THROMB, V17, P452, DOI 10.5551/jat.3277
   O'Connor CM, 2008, AM HEART J, V156, P662, DOI 10.1016/j.ahj.2008.04.030
   O'Connor CM, 2009, JAMA-J AM MED ASSOC, V301, P1439, DOI 10.1001/jama.2009.454
   Olchanski N, 2017, MED DECIS MAKING, V37, P790, DOI 10.1177/0272989X17704855
   Parikh RB, 2019, SCIENCE, V363, P810, DOI 10.1126/science.aaw0029
   Perry G, 1997, NEW ENGL J MED, V336, P525
   Peterson PN, 2010, CIRC-CARDIOVASC QUAL, V3, P25, DOI 10.1161/CIRCOUTCOMES.109.854877
   Pitt B, 2014, NEW ENGL J MED, V370, P1383, DOI 10.1056/NEJMoa1313731
   Pocock SJ, 2013, EUR HEART J, V34, P1404, DOI 10.1093/eurheartj/ehs337
   Prieto-Merino D, 2013, J HUM HYPERTENS, V27, P492, DOI 10.1038/jhh.2013.3
   Qureshi MA, 2003, J AM COLL CARDIOL, V42, P1890, DOI 10.1016/j.jacc.2003.06.014
   Ridker PM, 2008, CIRCULATION, V118, P2243, DOI 10.1161/CIRCULATIONAHA.108.814251
   Rossouw JE, 2002, JAMA-J AM MED ASSOC, V288, P321, DOI 10.1001/jama.288.3.321
   SCHOENBERGER JA, 1980, JAMA-J AM MED ASSOC, V243, P661
   Scrutinio Domenico, 2012, Congest Heart Fail, V18, P308, DOI 10.1111/j.1751-7133.2012.00301.x
   Shah ND, 2018, JAMA-J AM MED ASSOC, V320, P27, DOI 10.1001/jama.2018.5602
   Singh M, 2002, J AM COLL CARDIOL, V40, P387, DOI 10.1016/S0735-1097(02)01980-0
   Siontis GCM, 2015, J CLIN EPIDEMIOL, V68, P25, DOI 10.1016/j.jclinepi.2014.09.007
   Stevens RJ, 2001, CLIN SCI, V101, P671, DOI 10.1042/CS20000335
   Steyerberg EW, 2004, STAT MED, V23, P2567, DOI 10.1002/sim.1844
   Stovring H, 2013, EUR J PREV CARDIOL, V20, P827, DOI 10.1177/2047487312445425
   Subramanian D, 2011, CIRC-HEART FAIL, V4, P456, DOI 10.1161/CIRCHEARTFAILURE.110.958496
   Teramoto T, 2008, CIRC J, V72, P1569, DOI 10.1253/circj.CJ-08-0191
   Huynh T, 2013, AM HEART J, V166, P58, DOI 10.1016/j.ahj.2013.03.023
   van Calster B, 2019, BMC MED, V17, DOI 10.1186/s12916-019-1466-7
   Van Calster B, 2015, MED DECIS MAKING, V35, P162, DOI 10.1177/0272989X14547233
   van Klaveren D, 2016, STAT MED, V35, P4136, DOI 10.1002/sim.6997
   van Rees JB, 2012, HEART, V98, P872, DOI 10.1136/heartjnl-2011-300632
   Velavan P, 2010, INT J CARDIOL, V138, P63, DOI 10.1016/j.ijcard.2008.08.004
   Venema E, 2021, J CLIN EPIDEMIOL, V138, P32, DOI 10.1016/j.jclinepi.2021.06.017
   Vickers AJ, 2006, MED DECIS MAKING, V26, P565, DOI 10.1177/0272989X06295361
   Wessler BS, 2021, CIRC-CARDIOVASC QUAL, V14, DOI 10.1161/CIRCOUTCOMES.121.007858
   Wessler Benjamin S, 2017, Diagn Progn Res, V1, P20, DOI 10.1186/s41512-017-0021-2
   Wessler BS, 2017, J AM HEART ASSOC, V6, DOI 10.1161/JAHA.117.006121
   Wessler BS, 2015, CIRC-CARDIOVASC QUAL, V8, P368, DOI 10.1161/CIRCOUTCOMES.115.001693
   Wilson PWF, 2008, CIRCULATION, V118, P124, DOI 10.1161/CIRCULATIONAHA.108.772962
   Wilson PWF, 1998, CIRCULATION, V97, P1837, DOI 10.1161/01.CIR.97.18.1837
   WOLF PA, 1991, STROKE, V22, P312, DOI 10.1161/01.STR.22.3.312
   Wong A, 2021, JAMA INTERN MED, V181, P1065, DOI 10.1001/jamainternmed.2021.2626
   Wu YF, 2006, CIRCULATION, V114, P2217, DOI 10.1161/CIRCULATIONAHA.105.607499
   Wynants L, 2020, BMJ-BRIT MED J, V369, DOI 10.1136/bmj.m1328
   Yang X, 2007, DIABETES CARE, V30, P65, DOI 10.2337/dc06-1273
   Yap YG, 2008, INT J CARDIOL, V126, P101, DOI 10.1016/j.ijcard.2007.03.122
   Yatsuya H, 2013, STROKE, V44, P1295, DOI 10.1161/STROKEAHA.111.677534
   YUSUF S, 1991, NEW ENGL J MED, V325, P293, DOI 10.1056/NEJM199108013250501
   Zhang XF, 2005, J CLIN EPIDEMIOL, V58, P951, DOI 10.1016/j.jclinepi.2005.01.013
NR 107
TC 11
Z9 11
U1 1
U2 1
PU LIPPINCOTT WILLIAMS & WILKINS
PI PHILADELPHIA
PA TWO COMMERCE SQ, 2001 MARKET ST, PHILADELPHIA, PA 19103 USA
SN 1941-7705
EI 1941-7713
J9 CIRC-CARDIOVASC QUAL
JI Circ.-Cardiovasc. Qual. Outcomes
PD APR
PY 2022
VL 15
IS 4
BP 248
EP 260
AR e008487
DI 10.1161/CIRCOUTCOMES.121.008487
PG 13
WC Cardiac & Cardiovascular Systems
WE Science Citation Index Expanded (SCI-EXPANDED)
SC Cardiovascular System & Cardiology
GA 0N1QM
UT WOS:000782620900006
PM 35354282
OA Green Published, hybrid
DA 2023-05-13
ER

PT J
AU Lee, J
   Dhillon, N
   Pope, J
AF Lee, June
   Dhillon, Nimrit
   Pope, Janet
TI All-cause hospitalizations in systemic lupus erythematosus from a large
   Canadian referral centre
SO RHEUMATOLOGY
LA English
DT Article
DE SLE; lupus; hospitalization; ICU; infection; flare; CAD (coronary artery
   disease); length of stay
ID INTENSIVE-CARE-UNIT; DISEASE; MORTALITY; MORBIDITY; PREDICTORS; COHORT;
   COSTS
AB Objective. To determine factors affecting morbidity and mortality in a contemporary cohort of hospitalized SLE patients and estimate the rate of SLE hospitalization.
   Methods. A retrospective chart review was done on all patients admitted to London Health Sciences Centre and St Joseph's Health Centre in London, Ontario, Canada, between January 2006 and June 2009.
   Results. There were a total of 96 SLE patients meeting inclusion criteria hospitalized during this period resulting in 154 hospitalizations. Average age at diagnosis was 33.3 years (s.d. 13.7) and 46.5 years (s.d. 14.1) at hospitalization; 91.7% of hospitalized patients were female. The most common reasons for hospitalization included disease flare (17.5%), infection (mostly bacterial) (16.2%) and adverse drug reaction (8.1%). Acute coronary syndrome (2.6%) and venous thromboembolic events (1.9%) were less common causes of hospitalization. Mean hospitalization length was 8.5 (s.d. 11.2) days. Intensive care unit (ICU) admission occurred in 22 cases (13.8%) and mortality was significantly higher (27.3% of ICU patients died; P < 0.001). ICU admissions were associated with longer hospitalization [18.6 (s.d. 17.8) days; P = 0.006]. The annual rate of hospitalizations for SLE was estimated as between 8.6% and 18.9% per year depending on the estimated size of the referral area and study year.
   Conclusion. In this contemporary cohort, SLE flare and infection remain the top reasons for hospitalization. Causes of admission and length of stay are consistent with previous studies conducted in North America. The proportion of ICU admissions was substantially higher in this population and was associated with increased mortality and length of hospitalization.
C1 [Lee, June; Dhillon, Nimrit; Pope, Janet] Univ Western Ontario, Schulich Sch Med & Dent, London, ON, Canada.
   [Pope, Janet] St Josephs Hlth Care, Dept Med, Div Rheumatol, London, ON N6A 4V2, Canada.
C3 Western University (University of Western Ontario); Western University
   (University of Western Ontario)
RP Pope, J (通讯作者)，St Josephs Hlth Care, 268 Grosvenor St, London, ON N6A 4V2, Canada.
EM janet.pope@sjhc.london.on.ca
RI Pope, Janet/G-3342-2011
OI Pope, Janet/0000-0003-1479-5302
FU Department of Medicine, UWO
FX Partial funding for this study was from a grant from the Program of
   Experimental Medicine (POEM), Department of Medicine, UWO.
CR Ager M, 2011, 16 C EUR ASS HOSP PH
   Alzeer AH, 2004, LUPUS, V13, P537, DOI 10.1191/0961203304lu1057oa
   Bernatsky S, 2007, RHEUMATOLOGY, V46, P1814, DOI 10.1093/rheumatology/kem233
   Cervera R, 2003, MEDICINE, V82, P299, DOI 10.1097/01.md.0000091181.93122.55
   CHARLSON ME, 1987, J CHRON DIS, V40, P373, DOI 10.1016/0021-9681(87)90171-8
   CLARKE AE, 1993, ARTHRITIS RHEUM-US, V36, P1548, DOI 10.1002/art.1780361109
   Edwards CJ, 2003, LUPUS, V12, P672, DOI 10.1191/0961203303lu452oa
   JONES E, 1994, J RHEUMATOL, V21, P728
   Krishnan E, 2006, J RHEUMATOL, V33, P1770
   Merkel PA, 2007, ANDREOLI CARPENTERS, P813
   PETRI M, 1992, J RHEUMATOL, V19, P1559
   Teh CL, 2008, INT J RHEUM DIS, V11, P24, DOI 10.1111/j.1756-185X.2008.00325.x
   Thorburn CM, 2003, ARTHRITIS RHEUM, V48, P2519, DOI 10.1002/art.11241
   Urowitz MB, 2008, J RHEUMATOL, V35, P2152, DOI 10.3899/jrheum.080214
   Ward MM, 1999, ARTHRITIS RHEUM, V42, P338, DOI 10.1002/1529-0131(199902)42:2<338::AID-ANR17>3.0.CO;2-U
   Whitelaw DA, 2005, CLIN RHEUMATOL, V24, P223, DOI 10.1007/s10067-004-1007-3
   Zhu TY, 2009, ARTHRIT RHEUM-ARTHR, V61, P1159, DOI 10.1002/art.24725
NR 17
TC 80
Z9 84
U1 0
U2 6
PU OXFORD UNIV PRESS
PI OXFORD
PA GREAT CLARENDON ST, OXFORD OX2 6DP, ENGLAND
SN 1462-0324
J9 RHEUMATOLOGY
JI RHEUMATOLOGY
PD MAY
PY 2013
VL 52
IS 5
BP 905
EP 909
DI 10.1093/rheumatology/kes391
PG 5
WC Rheumatology
WE Science Citation Index Expanded (SCI-EXPANDED)
SC Rheumatology
GA 133CG
UT WOS:000318114400023
PM 23307831
OA Bronze
DA 2023-05-13
ER

PT J
AU Gasior, M
   Pyka, L
   Gorol, J
   Hawranek, M
   Tajstra, M
   Slonka, G
   Kurek, A
   Krajewski, A
   Rozentryt, P
   Gierlotka, M
   Lekston, A
   Zembala, M
   Polonski, L
AF Gasior, Mariusz
   Pyka, Lukasz
   Gorol, Jaroslaw
   Hawranek, Michal
   Tajstra, Mateusz
   Slonka, Grzegorz
   Kurek, Anna
   Krajewski, Adam
   Rozentryt, Piotr
   Gierlotka, Marek
   Lekston, Andrzej
   Zembala, Marian
   Polonski, Lech
TI COnteMporary Modalities In Treatment of Heart Failure: a report from the
   COMMIT-HF registry
SO KARDIOLOGIA POLSKA
LA English
DT Article
DE heart failure; COMMIT-HF registry; study design; demographics;
   treatment; prognosis
ID UNITED-STATES; EPIDEMIOLOGY; RATIONALE; SURVIVAL; OUTCOMES; CANCER;
   DESIGN; IMPACT
AB Background and aim: Heart failure (HF) has become a global health problem and is a significant burden for health-care systems worldwide. It is reported as the reason for 1-4% of all hospital admissions in developed countries. The prognosis in HF remains unfavourable. Having at our disposal a large group of patients with systolic HF at a high-volume reference cardiovascular centre with the possibility to implement complete diagnostics and therapy we decided to analyse the clinical data, administered therapies, and prognosis in HF patients.
   Methods: The COMMIT-HF is a single-centre observational study that is underway in the Third Chair and Department of Cardiology of the Silesian Centre for Heart Diseases in Zabrze. The study population is a cohort of adult HF patients with left ventricular ejection fraction (LVEF) <= 35%. Patients with acute coronary syndromes are excluded from the analysis. Complete patient demographics: medical history, hospitalisation data (diagnostic and therapeutic), and in-hospital results are collected. Twelve-month follow-up is based on the information acquired from the national health-care provider.
   Results: As of 31 December 2013 a group of 1798 patients have been enrolled (mean age 60.9 +/- 12.8 years, 20.3% of subjects female, mean LVEF 26.06 +/- 6.09, ischaemic aetiology 64.5%, atrial fibrillation 33.2%, diabetes mellitus 41.2%, chronic kidney disease stage >= III 29%). A significant proportion of patients underwent invasive procedures (ICD/CRT-D implantation 61.1%, coronary angiography 56.2%, PCI 19.6%, CABG 5.1%, heart transplantation qualification 5.5%, IABP 2.5%). All-cause 12-month morality was 12.5%. HF-related rehospitalisation rate was 28.9%.
   Conclusions: The COMMIT-HF study will provide valuable information on the HF patient population. Initial analyses show that in this difficult patient population satisfactory long-term results can be achieved.
C1 [Gasior, Mariusz; Pyka, Lukasz; Gorol, Jaroslaw; Hawranek, Michal; Tajstra, Mateusz; Slonka, Grzegorz; Kurek, Anna; Krajewski, Adam; Rozentryt, Piotr; Gierlotka, Marek; Lekston, Andrzej; Polonski, Lech] Med Univ Silesia, SMDZ Zabrze, Dept Cardiol 3, Katowice, Poland.
   [Zembala, Marian] Med Univ Silesia, SMDZ Zabrze, Dept Cardiac Surg & Transplantol, Katowice, Poland.
C3 Medical University Silesia; Medical University Silesia
RP Pyka, L (通讯作者)，Med Univ Silesia, SMDZ Zabrze, Dept Cardiol 3, Ul M Curie Sklodowskiej 9, PL-41800 Zabrze, Poland.
EM wookash.p@gmail.com
RI Gierlotka, Marek/U-6969-2019; Hawranek, Michał/AAQ-7056-2020; Tajstra,
   Mateusz MT/R-6890-2016
OI Gierlotka, Marek/0000-0001-5639-2128; Hawranek,
   Michal/0000-0002-8061-9975; Rozentryt, Piotr/0000-0002-8979-2205
CR Adams KF, 2005, AM HEART J, V149, P209, DOI 10.1016/j.ahj.2004.08.005
   Ambrosy AP, 2014, J AM COLL CARDIOL, V63, P1123, DOI 10.1016/j.jacc.2013.11.053
   Bui AL, 2011, NAT REV CARDIOL, V8, P30, DOI 10.1038/nrcardio.2010.165
   Cleland JGF, 2000, EUR J HEART FAIL, V2, P123, DOI 10.1016/S1388-9842(00)00081-7
   Heidenreich PA, 2013, CIRC-HEART FAIL, V6, P606, DOI 10.1161/HHF.0b013e318291329a
   Jhund PS, 2009, CIRCULATION, V119, P515, DOI 10.1161/CIRCULATIONAHA.108.812172
   Jonsson A, 2010, EUR J HEART FAIL, V12, P25, DOI 10.1093/eurjhf/hfp175
   Mosterd A, 2007, HEART, V93, P1137, DOI 10.1136/hrt.2003.025270
   Ponikowski P, 2014, ESC HEART FAIL, V1, P4, DOI 10.1002/ehf2.12005
   Stewart S, 2001, EUR J HEART FAIL, V3, P315, DOI 10.1016/S1388-9842(00)00141-0
   Stewart S, 2010, CIRC-CARDIOVASC QUAL, V3, P573, DOI 10.1161/CIRCOUTCOMES.110.957571
   Tsutsui H, 2006, CIRC J, V70, P1617, DOI 10.1253/circj.70.1617
   Youn YJ, 2012, CIRC J, V76, P1151, DOI 10.1253/circj.CJ-11-1093
NR 13
TC 17
Z9 17
U1 0
U2 3
PU VIA MEDICA
PI GDANSK
PA UL SWIETOKRZYSKA 73, 80-180 GDANSK, POLAND
SN 0022-9032
EI 1897-4279
J9 KARDIOL POL
JI Kardiol. Pol.
PY 2016
VL 74
IS 6
BP 523
EP 528
DI 10.5603/KP.a2015.0224
PG 6
WC Cardiac & Cardiovascular Systems
WE Science Citation Index Expanded (SCI-EXPANDED)
SC Cardiovascular System & Cardiology
GA DQ7AX
UT WOS:000379360100002
PM 26596896
OA hybrid
DA 2023-05-13
ER

PT J
AU Ten Have, P
   Hilt, AD
   Paalvast, H
   Eindhoven, DC
   Schalij, MJ
   Beeres, SLMA
AF Ten Have, P.
   Hilt, A. D.
   Paalvast, H.
   Eindhoven, D. C.
   Schalij, M. J.
   Beeres, S. L. M. A.
TI Non-ST-elevation myocardial infarction in the Netherlands: room for
   improvement!
SO NETHERLANDS HEART JOURNAL
LA English
DT Article
DE Medication adherence; Myocardial infarction care; Non-ST-elevation
   myocardial infarction; National claims data
ID ACUTE CORONARY SYNDROMES; GUIDELINES; MANAGEMENT; ADHERENCE; BENEFIT
AB Aim To analyse non-ST-elevation myocardial infarction (NSTEMI) care in the Netherlands and to identify modifiable factors to improve NSTEMI healthcare. Methods This retrospective cohort study analysed hospital and pharmacy claims data of all NSTEMI patients in the Netherlands in 2015. The effect of percutaneous coronary intervention (PCI) during hospitalisation on 1-year mortality was investigated in the subcohort alive 4 days after NSTEMI. The effect of medical treatment on 1-year mortality was assessed in the subcohort alive 30 days after NSTEMI. The effect of age, gender and co-morbidities was evaluated. PCI during hospitalisation was defined as PCI within 72x202f;h after NSTEMI and optimal medical treatment was defined as the combined use of an aspirin species, P2Y(12) inhibitor, statin, beta-blocker and angiotensin converting enzyme inhibitor/angiotensin II receptor blocker, started within 30 days after NSTEMI. Results Data from 17,997 NSTEMI patients (age 69.6 (SDx202f;= 12.8) years, 64% male) were analysed. Of the patients alive 4 days after NSTEMI, 43% had a PCI during hospitalisation and 1-year mortality was 10%. In the subcohort alive 30 days after NSTEMI, 47% of patients were receiving optimal medical treatment at 30 days and 1-year mortality was 7%. PCI during hospitalisation (odds ratio (OR) 0.42; 95% confidence interval (CI) 0.37-0.48) and optimal medical treatment (OR 0.59; 95% CI 0.51-0.67) were associated with a lower 1-year mortality. Conclusion In Dutch NSTEMI patients, use of PCI during hospitalisation and prescription of optimal medical treatment are modest. As both are independently associated with a lower 1-year mortality, this study provides direction on how to improve the quality of NSTEMI healthcare in the Netherlands.
C1 [Ten Have, P.; Paalvast, H.] Zorginst Nederland, Diemen, Netherlands.
   [Hilt, A. D.; Eindhoven, D. C.; Schalij, M. J.; Beeres, S. L. M. A.] Leiden Univ, Dept Cardiol, Med Ctr, Leiden, Netherlands.
C3 Leiden University; Leiden University Medical Center (LUMC); Leiden
   University - Excl LUMC
RP Beeres, SLMA (通讯作者)，Leiden Univ, Dept Cardiol, Med Ctr, Leiden, Netherlands.
EM s.l.m.a.beeres@lumc.nl
CR Amsterdam EA, 2014, J AM COLL CARDIOL, V64, P2713, DOI [10.1016/j.jacc.2014.10.011, 10.1161/CIR.0000000000000134, 10.1016/j.jacc.2014.09.017]
   Amsterdam EA, 2014, CIRCULATION, V130, P2354, DOI 10.1161/CIR.0000000000000133
   Bavry AA, 2006, J AM COLL CARDIOL, V48, P1319, DOI 10.1016/j.jacc.2006.06.050
   Carvalho HC, 2016, REV PORT CARDIOL, V35, P655, DOI 10.1016/j.repc.2016.10.002
   Couture EL, 2018, CATHETER CARDIO INTE, V92, pE441, DOI 10.1002/ccd.27877
   Denlinger LeAnn N, 2018, Crit Pathw Cardiol, V17, P73, DOI 10.1097/HPC.0000000000000142
   Eindhoven DC, 2018, NETH HEART J, V26, P13, DOI 10.1007/s12471-017-1055-3
   Eindhoven DC, 2018, AM HEART J, V205, P70, DOI 10.1016/j.ahj.2018.07.015
   Eindhoven DC, 2018, EUR J PREV CARDIOL, V25, P181, DOI 10.1177/2047487317744363
   Engel J, 2017, CURR CARDIOL REV, V13, P3, DOI 10.2174/1573403X12666160504100025
   Gonzalez-Cambeiro MC, 2016, REV PORT CARDIOL, V35, P645, DOI 10.1016/j.repc.2016.07.003
   Hall M, 2018, EUR HEART J, V39, P3798, DOI 10.1093/eurheartj/ehy517
   Hall M, 2016, JAMA-J AM MED ASSOC, V316, P1073, DOI 10.1001/jama.2016.10766
   Hannan EL, 2008, JACC-CARDIOVASC INTE, V1, P211, DOI 10.1016/j.jcin.2008.01.008
   Hoedemaker NPG, 2019, NETH HEART J, V27, P191, DOI 10.1007/s12471-019-1229-2
   Hoedemaker NPG, 2018, EUR HEART J-CARD PHA, V4, P102, DOI 10.1093/ehjcvp/pvy005
   Nabel EG, 2012, NEW ENGL J MED, V366, P54, DOI 10.1056/NEJMra1112570
   Navarese EP, 2013, ANN INTERN MED, V158, P261, DOI 10.7326/0003-4819-158-4-201302190-00006
   Costa JR, 2018, REV PORT CARDIOL, V37, P63, DOI 10.1016/j.repc.2017.11.001
   Roffi M, 2015, REV ESP CARDIOL, V68, P1125, DOI 10.1016/j.rec.2015.10.009
   Roffi M, 2016, EUR HEART J, V37, P267, DOI 10.1093/eurheartj/ehv320
   Tamblyn R, 2014, ANN INTERN MED, V160, P441, DOI 10.7326/M13-1705
   Yeh RW, 2010, NEW ENGL J MED, V362, P2155, DOI 10.1056/NEJMoa0908610
NR 23
TC 0
Z9 0
U1 0
U2 1
PU BOHN STAFLEU VAN LOGHUM BV
PI HOUTEN
PA POSTBUS 246, 3990 GA HOUTEN, NETHERLANDS
SN 1568-5888
EI 1876-6250
J9 NETH HEART J
JI Neth. Heart J.
PD OCT
PY 2020
VL 28
IS 10
BP 537
EP 545
DI 10.1007/s12471-020-01433-x
EA JUN 2020
PG 9
WC Cardiac & Cardiovascular Systems
WE Science Citation Index Expanded (SCI-EXPANDED)
SC Cardiovascular System & Cardiology
GA NP0SQ
UT WOS:000537632400002
PM 32495295
OA Green Published, gold
DA 2023-05-13
ER

PT J
AU Suki, SZ
   Zuhdi, ASM
   Yahya, AA
   Zaharan, NL
AF Suki, Siti Z.
   Zuhdi, Ahmad S. M.
   Yahya, Abqariyah A.
   Zaharan, Nur L.
TI Intervention and in-hospital pharmacoterapies in octogenarian with acute
   coronary syndrome: a 10-year retrospective analysis of the Malaysian
   National Cardiovascular Database (NCVD) registry
SO BMC GERIATRICS
LA English
DT Article
DE Cardiovascular disease; Octogenarians; Mortality; Intervention;
   Pharmacotherapies; Pharmacoepidemiology
ID ELEVATION MYOCARDIAL-INFARCTION; HEART-DISEASE MORTALITY;
   ELDERLY-PATIENTS; GUIDELINES; OUTCOMES; RISK; CARE
AB Background Octogenarians and beyond have often been neglected in the populational study of disease despite being at the highest point of non-modifiable disease risk burden and the fastest-growing age group for the past decade. This study examined the characteristics and in-hospital management of octogenarian patients with acute coronary syndrome (ACS) in a multi-ethnic, middle-income country in South East Asia. Method This retrospective study utilised the Malaysian National Cardiovascular Disease- ACS (NCVD-ACS) registry. Consecutive patient data of those >= 80 years old admitted with ACS at 24 participating hospitals from 2008 to 2017 (n = 3162) were identified. Demographics, in-hospital intervention, and evidence-based pharmacotherapies over the 10-years were examined and compared across groups of interests using the Chi-square test. Multivariate logistic regression was used to calculate the adjusted odds ratio of receiving individual therapies according to patients' characteristics. Results Octogenarians made up 3.8% of patients with ACS in the NCVD-ACS registry (mean age = 84, SD +/- 3.6) from 2008 until 2017. The largest ethnic group was Chinese (44%). Most octogenarians (95%) have multiple cardiovascular risk factors, with hypertension (82%) being the main. Non-ST-elevation myocardial infarction (NSTEMI) predominated (38%, p < 0.001). Within the 10-year, there were positive increments in cardiovascular intervention and pharmacotherapies. Only 10% of octogenarians with ACS underwent percutaneous coronary intervention (PCI), the majority being STEMI patients (17.5%; p < 0.05). More than 80% were prescribed aspirin (91.3%) either alone or combined, dual antiplatelet therapy (DAPT) (83.3%), anticoagulants (89.7%) and statins (89.6%), while less being prescribed angiotensin-converting enzyme inhibitors/angiotensin receptor blockers (47.6%) and beta-blockers (43.0%). Men were more likely to receive PCI than women (adjusted Odds Ratio (aOR): 0.698; 95% CI: 0.490-0.993). NSTEMI (aOR = 0.402, 95% CI: 0.278-0.583) and unstable angina (UA) (aOR = 0.229, 95% CI: 0.143-0.366) were less likely to receive PCI but more likely given anticoagulants (NSTEMI, aOR = 1.543, 95% CI: 1.111-2.142; UA, aOR = 1.610, 95% CI: 1.120-2.314) than STEMI. The presence of cardiovascular risk factors and comorbidities influences management. Conclusion Octogenarians with ACS in this country were mainly treated with cardiovascular pharmacotherapies. As the number of octogenarians with ACS will continue to increase, the country needs to embrace the increasing use of PCI in this group of patients.
C1 [Suki, Siti Z.; Zaharan, Nur L.] Univ Malaya, Dept Pharmacol, Kuala Lumpur 50603, Malaysia.
   [Zuhdi, Ahmad S. M.] Univ Malaya, Dept Med, Cardiol Unit, Kuala Lumpur 50603, Malaysia.
   [Yahya, Abqariyah A.] Univ Malaya, Dept Social & Prevent Med, Kuala Lumpur 50603, Malaysia.
C3 Universiti Malaya; Universiti Malaya; Universiti Malaya
RP Zaharan, NL (通讯作者)，Univ Malaya, Dept Pharmacol, Kuala Lumpur 50603, Malaysia.
EM nurlisazaharan@um.edu.my
RI ., ABQARIYAH BINTI YAHYAAHMAD NOOR/HJH-0193-2022; ZUHDI, AHMAD SYADI
   MAHMOOD/AAP-4919-2021; Zaharan, Nur Lisa/F-8835-2012; Mahmood Zuhdi,
   Ahmad Syadi/HIR-1281-2022
OI ZUHDI, AHMAD SYADI MAHMOOD/0000-0002-5349-0301; Zaharan, Nur
   Lisa/0000-0002-8150-0642; 
CR Ahmad NA, 2017, BMC PUBLIC HEALTH, V17, DOI 10.1186/s12889-017-4793-7
   Ahmad WAW, 2013, INT J CARDIOL, V165, P161, DOI 10.1016/j.ijcard.2011.08.015
   Alexander KP, 2005, J AM COLL CARDIOL, V46, P1479, DOI 10.1016/j.jacc.2005.05.084
   [Anonymous], 2006, IN REP AC COR SYNDR
   [Anonymous], 2019, STAT CAUS DEATH MAL
   [Anonymous], 2021, ANN REP NCVD PCI REG
   [Anonymous], 2018, STAT CAUS DEATH MAL
   Arnett DK, 2019, CIRCULATION, V140, pE596, DOI [10.1161/CIR.0000000000000677, 10.1016/j.jacc.2019.03.010, 10.1161/CIR.0000000000000678, 10.1016/j.jacc.2019.03.009]
   Bainey KR, 2014, CIRC-CARDIOVASC QUAL, V7, P227, DOI 10.1161/CIRCOUTCOMES.113.000422
   Cherubini A, 2012, DRUG AGING, V29, P463, DOI 10.2165/11631750-000000000-00000
   Department of Statistics M, 2016, POPULATION PROJECTIO
   Einarson TR, 2018, CARDIOVASC DIABETOL, V17, DOI 10.1186/s12933-018-0728-6
   Feldman DN, 2006, AM J CARDIOL, V98, P1334, DOI 10.1016/j.amjcard.2006.06.026
   Franchini M, 2006, CRIT REV ONCOL HEMAT, V60, P144, DOI 10.1016/j.critrevonc.2006.06.004
   Grundy SM, 2019, J AM COLL CARDIOL, V73, pE285, DOI 10.1016/j.jacc.2018.11.003
   Hussein Z, 2015, ANN GLOB HEALTH, V81, P851, DOI 10.1016/j.aogh.2015.12.016
   Husted S, 2012, CIRC-CARDIOVASC QUAL, V5, P680, DOI 10.1161/CIRCOUTCOMES.111.964395
   Ibrahim WMSW AS, 2017, AGEING POPULATION DE
   Institute for Public Health Ministry of Health Malaysia, 2019, NAT HLTH MORB SURV 2
   Jernberg T, 2015, EUR HEART J, V36, P1163, DOI 10.1093/eurheartj/ehu505
   Kojima S, 2018, IJC HEART VASC, V20, P1, DOI 10.1016/j.ijcha.2018.06.003
   Lee CY, 2021, PLOS ONE, V16, DOI 10.1371/journal.pone.0246474
   Lee MMY, 2021, OPEN HEART, V8, DOI 10.1136/openhrt-2020-001453
   Li YH, 2019, ACTA CARDIOL SIN, V35, P1, DOI 10.6515/ACS.201901_35(1).20180716B
   Manghani Kishu, 2011, Perspect Clin Res, V2, P34, DOI 10.4103/2229-3485.76288
   Ministry of Health Malaysia, 2017, CLIN PRACTICE GUIDEL, P182
   Numasawa Y, 2019, J AM HEART ASSOC, V8, DOI 10.1161/JAHA.118.011017
   O'Gara PT, 2013, J AM COLL CARDIOL, V61, pE78, DOI [10.1016/j.jacc.2012.11.019, 10.1161/01.cir.0000440804.93914.d8, 10.1161/CIR.0b013e3182742cf6]
   Palmieri L, 2010, AM J PUBLIC HEALTH, V100, P684, DOI 10.2105/AJPH.2008.147173
   Pereira M, 2013, CIRC-CARDIOVASC QUAL, V6, P634, DOI 10.1161/CIRCOUTCOMES.113.000264
   Reinikainen J, 2015, INT J EPIDEMIOL, V44, P108, DOI 10.1093/ije/dyu235
   Roger VL, 2011, CIRCULATION, V123, pE18, DOI 10.1161/CIR.0b013e3182009701
   Safurah Jaafar KMN, 2012, MALAYSIA HLTH SYSTEM
   Shi S, 2008, EUR J CLIN PHARMACOL, V64, P183, DOI 10.1007/s00228-007-0422-1
   Tegn N, 2020, OPEN HEART, V7, DOI 10.1136/openhrt-2020-001256
   Teh JKL, 2014, PLOS ONE, V9, DOI 10.1371/journal.pone.0091328
   Tokarek T, 2018, CORONARY ARTERY DIS, V29, P573, DOI 10.1097/MCA.0000000000000649
   Venkatason P, 2018, EUR J CLIN PHARMACOL, V74, P953, DOI 10.1007/s00228-018-2451-3
   Venkatason P, 2016, ANN SAUDI MED, V36, P184, DOI 10.5144/0256-4947.2016.184
   von Elm E, 2014, INT J SURG, V12, P1495, DOI 10.1016/j.ijsu.2014.07.013
   Wan Ahmad W. A., 2017, ANN REPORT ACUTE COR
   Wan Ahmad WA, 2018, ANN REPORT NCVD PCI
   WHO, 2017, CARD DIS CVDS
   WPA2015, 2015, WORLD POPULATION AGE
   Zaini A, 2000, DIABETES RES CLIN PR, V50, pS23, DOI 10.1016/S0168-8227(00)00175-3
   Zuhdi ASM, 2016, SINGAP MED J, V57, P191, DOI 10.11622/smedj.2015145
NR 46
TC 0
Z9 0
U1 1
U2 1
PU BMC
PI LONDON
PA CAMPUS, 4 CRINAN ST, LONDON N1 9XW, ENGLAND
EI 1471-2318
J9 BMC GERIATR
JI BMC Geriatr.
PD JAN 4
PY 2022
VL 22
IS 1
AR 23
DI 10.1186/s12877-021-02724-7
PG 10
WC Geriatrics & Gerontology; Gerontology
WE Science Citation Index Expanded (SCI-EXPANDED); Social Science Citation Index (SSCI)
SC Geriatrics & Gerontology
GA YA8OY
UT WOS:000738587000001
PM 34983393
OA gold, Green Published
DA 2023-05-13
ER

PT J
AU Surial, B
   Burkhart, A
   Terliesner, N
   Morgenthaler, M
   Bachli, E
AF Surial, Bernard
   Burkhart, Andreas
   Terliesner, Nicolas
   Morgenthaler, Martina
   Bachli, Esther
TI Adherence to transfusion guidelines: are we prepared for the Smarter
   Medicine or Choosing Wisely (R) initiative?
SO SWISS MEDICAL WEEKLY
LA English
DT Article
DE transfusion; restrictive strategy; haemoglobin; co-morbidities; red
   blood cells; Switzerland
ID RESTRICTIVE TRANSFUSION; BLOOD-TRANSFUSION; CLINICAL-PRACTICE; CELL
   TRANSFUSION; CRITICALLY-ILL; STRATEGIES; ANEMIA
AB OBJECTIVE: To determine, whether a restrictive transfusion strategy is followed in our hospital and to identify differences in activities within departments and patient groups.
   METHOD: Over a period of 15 months, RBC transfusions were prospectively recorded including the haemoglobin level prior to transfusion and were grouped in the different departments of our hospital (internal medicine ward, department of surgery, emergency room, intensive care unit, gynaecology ward, medical outpatient clinic and oncology outpatient clinic). Indications and co-morbidities were assessed retrospectively by reviewing the patient's charts.
   RESULTS: There were 1,832 RBC products transfused in total. The overall mean level of haemoglobin before transfusion was 7.61 g/dl (+/- 1.1). These haemoglobin levels differed significantly between the departments (p < 0.001), with the lowest threshold in the internal medicine ward (7.30 g/dl +/- 1.0) compared to the surgery ward (7.73 g/dl +/- 1.0) and to the intensive care unit (7.82 g/dl +/- 0.9). In general, mean pre-transfusion haemoglobin levels did not differ significantly between patients with coronary artery disease (CAD) and patients without (7.64 g/dl +/- 1.0 vs 7.59 g/dl +/- 1.1, p = 0.48). In transfusions for patients with acute coronary syndrome a tendency to a higher transfusion threshold than in patients with stable CAD could be found (7.84 g/dl +/- 0.7 vs 7.58 g/dl +/- 1.0, p = 0.05). Patients with haematological disorders were transfused at a higher threshold when compared to patients without (7.77 g/dl vs 7.56 g/dl, p = 0.006).
   CONCLUSION: All wards in our analysis are following the current guidelines based on restrictive transfusion strategies. At the same time, we were able to detect significant differences between different departments and patient characteristics.
C1 [Surial, Bernard; Burkhart, Andreas; Terliesner, Nicolas; Morgenthaler, Martina; Bachli, Esther] Uster Hosp, Med Clin, CH-8610 Uster, Switzerland.
RP Bachli, E (通讯作者)，Uster Hosp, Dept Internal Med, Brunnenstr 42, CH-8610 Uster, Switzerland.
EM esther.baechli@spitaluster.ch
RI Surial, Bernard/AAF-6261-2019; Surial, Bernard/GRS-2281-2022
OI Surial, Bernard/0000-0002-1402-974X; 
CR Carson JL, 2013, AM HEART J, V165, P964, DOI 10.1016/j.ahj.2013.03.001
   Carson JL, 2012, ANN INTERN MED, V157, P49, DOI 10.7326/0003-4819-157-1-201206190-00429
   Carson JL, 2012, COCHRANE DB SYST REV, DOI 10.1002/14651858.CD002042.pub3
   Carson JL, 2011, NEW ENGL J MED, V365, P2453, DOI 10.1056/NEJMoa1012452
   Corwin HL, 2004, CRIT CARE MED, V32, P39, DOI 10.1097/01.CCM.0000104112.34142.79
   Hebert PC, 1999, NEW ENGL J MED, V340, P409, DOI 10.1056/NEJM199902113400601
   Hicks LK, 2013, BLOOD, V122, P3879, DOI 10.1182/blood-2013-07-518423
   Lacroix J, 2007, NEW ENGL J MED, V356, P1609, DOI 10.1056/NEJMoa066240
   Levey AS, 2009, ANN INTERN MED, V150, P604, DOI 10.7326/0003-4819-150-9-200905050-00006
   Levey AS, 1999, ANN INTERN MED, V130, P461, DOI 10.7326/0003-4819-130-6-199903160-00002
   Murphy MF, 2001, BRIT J HAEMATOL, V113, P24
   Retter A, 2013, BRIT J HAEMATOL, V160, P445, DOI 10.1111/bjh.12143
   Villanueva C, 2013, NEW ENGL J MED, V368, P11, DOI 10.1056/NEJMoa1211801
   Wu WC, 2001, NEW ENGL J MED, V345, P1230, DOI 10.1056/NEJMoa010615
NR 14
TC 8
Z9 8
U1 0
U2 4
PU E M H SWISS MEDICAL PUBLISHERS LTD
PI MUTTENZ
PA FARNSBURGERSTR 8, CH-4132 MUTTENZ, SWITZERLAND
SN 1424-7860
EI 1424-3997
J9 SWISS MED WKLY
JI Swiss Med. Wkly.
PD JAN 14
PY 2015
VL 145
AR w14084
DI 10.4414/smw.2015.14084
PG 8
WC Medicine, General & Internal
WE Science Citation Index Expanded (SCI-EXPANDED)
SC General & Internal Medicine
GA CB3YM
UT WOS:000349565400007
PM 25588021
OA gold
DA 2023-05-13
ER

PT J
AU Shah, AD
   Bailey, E
   Williams, T
   Denaxas, S
   Dobson, R
   Hemingway, H
AF Shah, Anoop D.
   Bailey, Emily
   Williams, Tim
   Denaxas, Spiros
   Dobson, Richard
   Hemingway, Harry
TI Natural language processing for disease phenotyping in UK primary care
   records for research: a pilot study in myocardial infarction and death
SO JOURNAL OF BIOMEDICAL SEMANTICS
LA English
DT Article; Proceedings Paper
CT UK Healthcare Text Analytics Conference (HealTAC)
CY APR 18-19, 2018
CL Manchester, ENGLAND
DE Free text; Myocardial infarction; Primary care; Chest pain; Natural
   language processing
ID TEXT
AB Background Free text in electronic health records (EHR) may contain additional phenotypic information beyond structured (coded) information. For major health events - heart attack and death - there is a lack of studies evaluating the extent to which free text in the primary care record might add information. Our objectives were to describe the contribution of free text in primary care to the recording of information about myocardial infarction (MI), including subtype, left ventricular function, laboratory results and symptoms; and recording of cause of death. We used the CALIBER EHR research platform which contains primary care data from the Clinical Practice Research Datalink (CPRD) linked to hospital admission data, the MINAP registry of acute coronary syndromes and the death registry. In CALIBER we randomly selected 2000 patients with MI and 1800 deaths. We implemented a rule-based natural language engine, the Freetext Matching Algorithm, on site at CPRD to analyse free text in the primary care record without raw data being released to researchers. We analysed text recorded within 90 days before or 90 days after the MI, and on or after the date of death. Results We extracted 10,927 diagnoses, 3658 test results, 3313 statements of negation, and 850 suspected diagnoses from the myocardial infarction patients. Inclusion of free text increased the recorded proportion of patients with chest pain in the week prior to MI from 19 to 27%, and differentiated between MI subtypes in a quarter more patients than structured data alone. Cause of death was incompletely recorded in primary care; in 36% the cause was in coded data and in 21% it was in free text. Only 47% of patients had exactly the same cause of death in primary care and the death registry, but this did not differ between coded and free text causes of death. Conclusions Among patients who suffer MI or die, unstructured free text in primary care records contains much information that is potentially useful for research such as symptoms, investigation results and specific diagnoses. Access to large scale unstructured data in electronic health records (millions of patients) might yield important insights.
C1 [Shah, Anoop D.; Denaxas, Spiros; Dobson, Richard; Hemingway, Harry] UCL, Hlth Data Res UK London, 222 Euston Rd, London NW1 2DA, England.
   [Shah, Anoop D.; Denaxas, Spiros; Dobson, Richard; Hemingway, Harry] UCL, Inst Hlth Informat, 222 Euston Rd, London NW1 2DA, England.
   [Shah, Anoop D.; Denaxas, Spiros; Dobson, Richard; Hemingway, Harry] UCL, Univ Coll London Hosp, Biomed Res Ctr, Natl Inst Hlth Res, 222 Euston Rd, London NW1 2DA, England.
   [Shah, Anoop D.; Bailey, Emily] Univ Coll London Hosp NHS Fdn Trust, 235 Euston Rd, London NW1 2BU, England.
   [Williams, Tim] Med & Healthcare Prod Regulatory Agcy, Clin Practice Res Datalink, 10 South Colonnade, London E14 4PU, England.
   [Dobson, Richard] Kings Coll London, Dept Biostat & Hlth Informat, De Crespigny Pk,Denmark Hill, London SE5 8AF, England.
C3 RLUK- Research Libraries UK; University of London; University College
   London; RLUK- Research Libraries UK; University of London; University
   College London; RLUK- Research Libraries UK; University of London;
   University College London; University College London Hospitals NHS
   Foundation Trust; RLUK- Research Libraries UK; University of London;
   University College London; University College London Hospitals NHS
   Foundation Trust; The Medicines & Healthcare Products Regulatory Agency;
   RLUK- Research Libraries UK; University of London; King's College London
RP Shah, AD (通讯作者)，UCL, Hlth Data Res UK London, 222 Euston Rd, London NW1 2DA, England.; Shah, AD (通讯作者)，UCL, Inst Hlth Informat, 222 Euston Rd, London NW1 2DA, England.
EM anoop@doctors.org.uk
RI Shah, Anoop Dinesh/D-4396-2014; Hemingway, Harry/C-1219-2009; dobson,
   richard/C-9269-2011
OI Shah, Anoop Dinesh/0000-0002-8907-5724; Hemingway,
   Harry/0000-0003-2279-0624; dobson, richard/0000-0003-4224-9245; Denaxas,
   Spiros/0000-0001-9612-7791
FU Wellcome Trust [086091/Z/08/Z, LOND1]; National Institute of Health
   Research (NIHR) [RP-PG-0407-10314]; Farr Institute of Health Informatics
   Research - Medical Research Council [K006584/1]; Wellcome Trust Clinical
   Research Training Fellowship [0938/30/Z/10/Z]; NIHR University College
   London Hospitals Biomedical Research Centre; THIS Institute; Health Data
   Research UK - UK Medical Research Council; Engineering and Physical
   Sciences Research Council; Economic and Social Research Council;
   Department of Health and Social Care (England); Chief Scientist Office
   of the Scottish Government Health and Social Care Directorates; Health
   and Social Care Research and Development Division (Welsh Government);
   Public Health Agency (Northern Ireland); British Heart Foundation;
   Innovative Medicines Initiative-2 Joint Undertaking [116074]; European
   Union; EFPIA; National Institute for Health Research University College
   London Hospitals Biomedical Research Centre; EPSRC [EP/N027280/1]
   Funding Source: UKRI; ESRC [ES/L007517/1] Funding Source: UKRI; MRC
   [1940103] Funding Source: UKRI
FX The CALIBER project was funded by the Wellcome Trust (086091/Z/08/Z) and
   the National Institute of Health Research (NIHR) (RP-PG-0407-10314).
   This study was supported by the Farr Institute of Health Informatics
   Research, funded by the Medical Research Council (K006584/1) in
   partnership with other funders. ADS was supported by a Wellcome Trust
   Clinical Research Training Fellowship (0938/30/Z/10/Z) and is currently
   supported by the NIHR University College London Hospitals Biomedical
   Research Centre and a post-doctoral fellowship from THIS Institute.
   Publication costs are funded by THIS Institute. HH is a National
   Institute for Health Research (NIHR) Senior Investigator. His work is
   supported by: 1. Health Data Research UK, which is funded by the UK
   Medical Research Council, Engineering and Physical Sciences Research
   Council, Economic and Social Research Council, Department of Health and
   Social Care (England), Chief Scientist Office of the Scottish Government
   Health and Social Care Directorates, Health and Social Care Research and
   Development Division (Welsh Government), Public Health Agency (Northern
   Ireland), British Heart Foundation and Wellcome Trust (grant no. LOND1).
   2. The BigData@ Heart Consortium, funded by the Innovative Medicines
   Initiative-2 Joint Undertaking under grant agreement No. 116074. This
   Joint Undertaking receives support from the European Union's Horizon
   2020 research and innovation programme and EFPIA; it is chaired by DE
   Grobbee and SD Anker, partnering with 20 academic and industry partners
   and ESC. 3. The National Institute for Health Research University
   College London Hospitals Biomedical Research Centre.
CR [Anonymous], NAT LANG PROC TOOLS
   [Anonymous], 2007, DES GUID TERM NHS CO
   Aronson A, 2011, MEDICINE
   Breiman L., 2001, Machine Learning, V45, P5, DOI 10.1023/A:1010933404324
   Chase HS, 2017, BMC MED INFORM DECIS, V17, DOI 10.1186/s12911-017-0418-4
   Denaxas Spiros C, 2012, Int J Epidemiol, V41, P1625, DOI 10.1093/ije/dys188
   Dowell A, 2017, BMJ OPEN, V7, DOI 10.1136/bmjopen-2017-017146
   Gorrell G, 2015, LECT NOTES COMPUT SC, V9088, P171, DOI 10.1007/978-3-319-18818-8_11
   HERRETT E, 2013, BMJ-BRIT MED J, V346, DOI DOI 10.1136/BMJ.F2350
   Herrett E, 2013, EUR HEART J-ACUTE CA, V2, P235, DOI 10.1177/2048872613487495
   Herrett E, 2010, BRIT J CLIN PHARMACO, V69, P4, DOI 10.1111/j.1365-2125.2009.03537.x
   Kalra D, 2011, PRIM CARE RESP J, V20, P4, DOI 10.4104/pcrj.2010.00078
   Koeling R., 2011, P 1 INT WORKSHOP MAN, P43, DOI [DOI 10.1145/2064747.2064757, 10.1145/2064747.2064757]
   Liao KP, 2015, BMJ-BRIT MED J, V350, DOI 10.1136/bmj.h1885
   Liu AQ, 2014, ADV NEUR IN, V27
   MacRae J, 2015, BMJ OPEN, V5, DOI 10.1136/bmjopen-2015-008160
   Pakhomov SSV, 2007, AM HEART J, V153, P666, DOI 10.1016/j.ahj.2006.12.022
   Perera G, 2016, BMJ OPEN, V6, DOI 10.1136/bmjopen-2015-008721
   Provost F, 2000, AAAI WORKSH
   R. Core Team R, 2015, LANG ENV STAT COMP
   Roland M, 2016, BMJ-BRIT MED J, V354, DOI 10.1136/bmj.i4060
   Savkov A, 2016, LANG RESOUR EVAL, V50, P523, DOI 10.1007/s10579-015-9330-7
   Savova GK, 2010, J AM MED INFORM ASSN, V17, P507, DOI 10.1136/jamia.2009.001560
   Shah AD, 2015, CALIBER HLTH RECORDS
   Shah AD, 2012, BMC MED INFORM DECIS, V12, DOI 10.1186/1472-6947-12-88
   Tate AR, 2011, BMJ OPEN, V1, DOI 10.1136/bmjopen-2010-000025
   Velupillai S, 2015, Yearb Med Inform, V10, P183, DOI 10.15265/IY-2015-009
   Vijayakrishnan R, 2014, J CARD FAIL, V20, P459, DOI 10.1016/j.cardfail.2014.03.008
   Wang ZR, 2012, PLOS ONE, V7, DOI 10.1371/journal.pone.0030412
   World Health Organization, 2016, WHO INT STAT CLASSIF
   Zeng Qing T, 2006, BMC Med Inform Decis Mak, V6, P30, DOI 10.1186/1472-6947-6-30
   Zheng Jiaping, 2014, AMIA Annu Symp Proc, V2014, P1286
NR 32
TC 6
Z9 7
U1 0
U2 0
PU BMC
PI LONDON
PA CAMPUS, 4 CRINAN ST, LONDON N1 9XW, ENGLAND
SN 2041-1480
J9 J BIOMED SEMANT
JI J. Biomed. Semant.
PD NOV 12
PY 2019
VL 10
SU 1
AR 20
DI 10.1186/s13326-019-0214-4
PG 10
WC Mathematical & Computational Biology
WE Science Citation Index Expanded (SCI-EXPANDED); Conference Proceedings Citation Index - Science (CPCI-S)
SC Mathematical & Computational Biology
GA JO7SC
UT WOS:000497774400001
PM 31711543
OA Green Published, gold
DA 2023-05-13
ER

PT J
AU Fonseca, C
   Araujo, I
   Marques, F
   Bras, D
   Bettencourt, P
AF Fonseca, Candida
   Araujo, Ines
   Marques, Filipa
   Bras, Daniel
   Bettencourt, Paulo
TI A closer look at acute heart failure: Putting Portuguese and European
   data into perspective
SO REVISTA PORTUGUESA DE CARDIOLOGIA
LA English
DT Review
DE Acute heart failure; Portugal; Registries; Acute phase; treatment; Heart
   failure; Cardiovascular disease; Epidemiology
ID EUROBSERVATIONAL RESEARCH-PROGRAM; ONE-YEAR MORTALITY; QUALITY-OF-CARE;
   ESC-HF PILOT; GUIDELINES; DIAGNOSIS; ASSOCIATION; MANAGEMENT;
   CARDIOLOGY; REGISTRY
AB Introduction and Objectives: Acute heart failure (AHF) is a heterogeneous clinical syndrome requiring urgent therapy. The prognosis is poor after the index hospitalization, with a high risk for rehospitalization and early death. The costs of managing AHF are thus increasing rapidly. A literature review was performed to gather and compare data on prevalence and treatment and to identify gaps in AHF management, based on European and Portuguese studies.
   Methods: A literature search from 1995 to 2014 was conducted in selected databases (BIOSIS Previews, EMBASE and Ovid MEDLINE).
   Results and Discussion: Seven Portuguese and nine European studies were analyzed. The mean age of AHF patients was >= 65 years and 30-50% were women. Coronary artery disease (42.3% vs. 61.9%) and hypertension (53.3% vs. 76.7%) were identified as primary etiologies in Europe and in Portugal. Similar proportions of heart failure with preserved ejection fraction were found in the Portuguese (19.9-44.7%) and European (32.8-39.1%) studies. Overall, all-cause mortality rates were comparable (six months: 9.3-25.5% vs. 13.5-27.4%; one year: 15.9-31% vs. 17.4-46.5%), as was in-hospital mortality (5.5-14% vs. 3.8-12%) in Portuguese and European studies, respectively. Length of stay was comparable. The studies were performed in very different hospital settings and data on treatment were scarce.
   Conclusions: Gaps were identified in treatment and clinical pathways of patients with AHF. Based on the results of this review, collection and investigation of data on the disease and treatment solutions, training in disease management, and improved organization of healthcare should be the subject of further investment. (C) 2016 Sociedade Portuguesa de Cardiologia. Published by Elsevier Espana, S.L.U. All rights reserved.
C1 [Fonseca, Candida; Araujo, Ines; Marques, Filipa] Univ Nova Lisboa, Fac Ciencias Med, NOVA Med Sch, Heart Failure Unit,Dept Internal Med,Ctr Hosp Lis, P-1200 Lisbon, Portugal.
   [Fonseca, Candida; Araujo, Ines; Marques, Filipa] Univ Nova Lisboa, Fac Ciencias Med, NOVA Med Sch, Day Hosp,Hosp Sao Francisco Xavier,Ctr Hosp Lisbo, P-1200 Lisbon, Portugal.
   [Bras, Daniel] Novartis Farma, Dept Med, Porto Salvo, Portugal.
   [Bettencourt, Paulo] Univ Porto, Fac Med, Ctr Hosp Sao Joao, Dept Internal Med, Oporto, Portugal.
C3 Universidade Nova de Lisboa; Universidade Nova de Lisboa; Sao Joao
   Hospital; Universidade do Porto
RP Fonseca, C (通讯作者)，Univ Nova Lisboa, Fac Ciencias Med, NOVA Med Sch, Heart Failure Unit,Dept Internal Med,Ctr Hosp Lis, P-1200 Lisbon, Portugal.; Fonseca, C (通讯作者)，Univ Nova Lisboa, Fac Ciencias Med, NOVA Med Sch, Day Hosp,Hosp Sao Francisco Xavier,Ctr Hosp Lisbo, P-1200 Lisbon, Portugal.
EM mcandidafonseca@gmail.com
RI Bettencourt, Paulo/A-4434-2018; Araújo, Inês/L-7350-2019; Brás,
   Daniel/AAQ-9816-2021; Bras, Daniel/AAQ-9821-2021
OI Bettencourt, Paulo/0000-0003-1638-3993; Brás,
   Daniel/0000-0002-0598-3013; Bras, Daniel/0000-0002-0598-3013
CR Bettencourt P, 2004, CIRCULATION, V110, P2168, DOI 10.1161/01.CIR.0000144310.04433.BE
   Bettencourt P, 2013, INT J CARDIOL, V168, P4985, DOI 10.1016/j.ijcard.2013.07.131
   Canesin MF, 2014, EU SOC CARD
   Ceia F, 2002, EUR J HEART FAIL, V4, P531, DOI 10.1016/S1388-9842(02)00034-X
   Cleland JGF, 2003, EUR HEART J, V24, P442, DOI 10.1016/S0195-668X(02)00823-0
   Cunha FM, 2013, BIOMED RES INT, V2013, P3502
   Dharmarajan K, 2013, BMJ-BRIT MED J, V347, DOI 10.1136/bmj.f6571
   Dickstein K, 2008, EUR HEART J, V29, P2388, DOI 10.1093/eurheartj/ehn309
   Follath F, 2011, INTENS CARE MED, V37, P619, DOI 10.1007/s00134-010-2113-0
   Fonseca Candida, 2007, Rev Port Cardiol, V26, P1111
   Harjola VP, 2010, EUR J HEART FAIL, V12, P239, DOI 10.1093/eurjhf/hfq002
   Heidenreich PA, 2013, CIRC-HEART FAIL, V6, P606, DOI 10.1161/HHF.0b013e318291329a
   Komajda M, 2003, EUR HEART J, V24, P464, DOI 10.1016/S0195-668X(02)00700-5
   Krumholz HM, 2009, CIRC-CARDIOVASC QUAL, V2, P407, DOI 10.1161/CIRCOUTCOMES.109.883256
   Levy D, 2002, NEW ENGL J MED, V347, P1397, DOI 10.1056/NEJMoa020265
   Logeart D, 2013, EUR J HEART FAIL, V15, P465, DOI 10.1093/eurjhf/hfs189
   Maggioni AP, 2013, EUR J HEART FAIL, V15, P1173, DOI 10.1093/eurjhf/hft134
   Maggioni AP, 2013, EUR J HEART FAIL, V15, P808, DOI 10.1093/eurjhf/hft050
   Maggioni AP, 2010, EUR J HEART FAIL, V12, P1076, DOI 10.1093/eurjhf/hfq154
   McMurray JJV, 2012, EUR HEART J, V33, P1787, DOI 10.1093/eurheartj/ehs104
   Nieminen MS, 2006, EUR HEART J, V27, P2725, DOI 10.1093/eurheartj/ehl193
   O'Connor CM, 2010, AM HEART J, V159, P841, DOI 10.1016/j.ahj.2010.02.023
   Oliva F, 2012, EUR J HEART FAIL, V14, P1208, DOI 10.1093/eurjhf/hfs117
   Pimenta J, 2010, INT J CARDIOL, V145, P209, DOI 10.1016/j.ijcard.2009.08.001
   Pinho-Gomes AC, 2013, REV PORT CARDIOL, V32, P567, DOI 10.1016/j.repc.2012.10.018
   Portugal. Direccao-Geral da Saude, 2014, PROG NAC DOENC CER C
   Rudiger A, 2005, EUR J HEART FAIL, V7, P662, DOI 10.1016/j.ejheart.2005.01.014
   Sarmento Pedro Moraes, 2006, Rev Port Cardiol, V25, P13
   Zannad F, 2006, EUR J HEART FAIL, V8, P697, DOI 10.1016/j.ejheart.2006.01.001
NR 29
TC 7
Z9 7
U1 0
U2 6
PU ELSEVIER DOYMA SL
PI BARCELONA
PA TRAVESERA DE GARCIA, 17-21, BARCELONA, 08021, SPAIN
SN 0870-2551
EI 0304-4750
J9 REV PORT CARDIOL
JI Rev. Port. Cardiol.
PD MAY
PY 2016
VL 35
IS 5
BP 291
EP 304
DI 10.1016/j.repc.2015.10.011
PG 14
WC Cardiac & Cardiovascular Systems
WE Science Citation Index Expanded (SCI-EXPANDED)
SC Cardiovascular System & Cardiology
GA DL1RQ
UT WOS:000375410100007
PM 27118096
OA Green Published, gold
DA 2023-05-13
ER

PT J
AU Ahmed, N
   Carrick, D
   Layland, J
   Oldroyd, KG
   Berry, C
AF Ahmed, Nadeem
   Carrick, David
   Layland, Jamie
   Oldroyd, Keith G.
   Berry, Colin
TI The Role of Cardiac Magnetic Resonance Imaging (MRI) in Acute Myocardial
   Infarction (AMI)
SO HEART LUNG AND CIRCULATION
LA English
DT Review
DE Magnetic resonance imaging (MRI); Acute myocardial infarction (AMI);
   Infarct size (IS); Myocardial oedema; Myocardial haemorrhage;
   Microvascular obstruction (MVO)
ID ACUTE CORONARY SYNDROME; EMISSION-COMPUTED-TOMOGRAPHY; LEFT-VENTRICULAR
   FUNCTION; DELAYED ENHANCEMENT; MICROVASCULAR OBSTRUCTION;
   PROGNOSTIC-SIGNIFICANCE; TRANSMURAL EXTENT; INTERSTUDY REPRODUCIBILITY;
   QUANTITATIVE ASSESSMENT; REPERFUSION HEMORRHAGE
AB Acute myocardial infarction (AMI) is a leading cause of mortality and morbidity in the world, despite the rate having significantly declined over the past decade. The aim of this review is to consider the emerging diagnostic and clinical utility of cardiac MRI in patients with recent AMI.
   Cardiac MRI has high reproducibility and accuracy, allowing detailed functional assessment and characterisation of myocardial tissue. In addition to traditional measures including infarct size (IS), transmural extent of necrosis and microvascular obstruction (MVO), other infarct characteristics can now be identified using innovative MRI techniques. These novel pathologies include myocardial oedema and myocardial haemorrhage which also have functional and prognostic implications for patients. In addition to its diagnostic utility in ordinary clinical practice, cardiac MRI has been increasingly used to provide information on surrogate outcome measures, such as left ventricular ejection fraction (LVEF) and volumes, in clinical trials. MRI is becoming more available in secondary care, however, the potential clinical utility and cost effectiveness of MRI in post-MI patients remains uncertain. Cardiac MRI is most likely to be useful in high risk patients with risk factors for heart failure (HF). This includes individuals with early signs of pump failure and risk factors for adverse remodelling, such as MVO. This review focuses on the role of cardiac MRI in the assessment of patients with AMI. (Heart, Lung and Circulation 2013;22:243-255) (C) 2012 Australian and New Zealand Society of Cardiac and Thoracic Surgeons (ANZSCTS) and the Cardiac Society of Australia and New Zealand (CSANZ). Published by Elsevier Inc. All rights reserved.
C1 [Ahmed, Nadeem; Carrick, David; Layland, Jamie; Berry, Colin] Univ Glasgow, Inst Cardiovasc & Med Sci, Glasgow G12 8QQ, Lanark, Scotland.
   [Carrick, David; Layland, Jamie; Oldroyd, Keith G.; Berry, Colin] Golden Jubilee Natl Hosp, Dept Cardiol, Glasgow G81 4DY, Lanark, Scotland.
C3 RLUK- Research Libraries UK; University of Glasgow; Golden Jubilee
   Hospital
RP Berry, C (通讯作者)，Univ Glasgow, Inst Cardiovasc & Med Sci, 126 Univ Pl, Glasgow G12 8TA, Lanark, Scotland.
EM colin.berry@glasgow.ac.uk
RI Oldroyd, Keith G/C-2281-2014; Berry, Colin/AAF-5268-2020
OI Oldroyd, Keith G/0000-0002-7842-3463; Berry, Colin/0000-0002-4547-8636
FU British Heart Foundation; Chief Scientist Office; Scottish Diabetes
   Research Network; Engineering and Physical Sciences Council; Medical
   Research Scotland; Scottish Funding Council; British Heart Foundation
   [PG/11/2/28474] Funding Source: researchfish; Chief Scientist Office
   [SCD/01] Funding Source: researchfish
FX Our research is supported by grants from the British Heart Foundation,
   Chief Scientist Office, Scottish Diabetes Research Network, the
   Engineering and Physical Sciences Council, Medical Research Scotland,
   and the Scottish Funding Council.
CR Abdel-Aty H, 2004, CIRCULATION, V109, P2411, DOI 10.1161/01.CIR.0000127428.10985.C6
   Abdel-Aty H, 2009, J AM COLL CARDIOL, V53, P1194, DOI 10.1016/j.jacc.2008.10.065
   Aletras AH, 2006, CIRCULATION, V113, P1865, DOI 10.1161/CIRCULATIONAHA.105.576025
   Araoz PA, 2005, J CARDIOVASC MAGN R, V7, P559, DOI 10.1081/JCMR-200060622
   ATKINSON DJ, 1990, RADIOLOGY, V174, P757, DOI 10.1148/radiology.174.3.2305058
   Basso C, 2010, CARDIOVASC PATHOL, V19, P22, DOI 10.1016/j.carpath.2009.06.010
   Bondarenko O, 2005, J CARDIOV MAGN RESON, V7, P481, DOI 10.1081/JCMR-200053623
   Carlsson M, 2009, JACC-CARDIOVASC IMAG, V2, P569, DOI 10.1016/j.jcmg.2008.11.018
   Chan KMJ, 2008, J CARDIOVASC MAGN R, V10, DOI 10.1186/1532-429X-10-61
   Chatzimavroudis GP, 2001, J CARDIOVASC MAGN R, V3, P11, DOI 10.1081/JCMR-100000142
   Choi KA, 2001, CIRCULATION, V104, P1101, DOI 10.1161/hc3501.096798
   Cury RC, 2008, CIRCULATION, V118, P837, DOI 10.1161/CIRCULATIONAHA.107.740597
   de Waha S, 2011, CURR CARDIOVASC IMAG, V4, P98, DOI 10.1007/s12410-011-9069-5
   DULCE MC, 1992, RADIOLOGY, V185, P235, DOI 10.1148/radiology.185.1.1523315
   EICHENBERGER AC, 1993, AM J ROENTGENOL, V160, P971, DOI 10.2214/ajr.160.5.8470612
   Eitel I, 2011, HEART, V97, P2038, DOI 10.1136/heartjnl-2011-300098
   Eitel I, 2010, J AM COLL CARDIOL, V55, P2470, DOI 10.1016/j.jacc.2010.01.049
   Fieno DS, 2000, J AM COLL CARDIOL, V36, P1985, DOI 10.1016/S0735-1097(00)00958-X
   Fox KAA, 2007, JAMA-J AM MED ASSOC, V297, P1892, DOI 10.1001/jama.297.17.1892
   Fox KAA, 2010, EUR HEART J, V31, P2755, DOI 10.1093/eurheartj/ehq326
   Friedrich MG, 2009, J AM COLL CARDIOL, V53, P1475, DOI 10.1016/j.jacc.2009.02.007
   Ganame J, 2009, EUR HEART J, V30, P1440, DOI 10.1093/eurheartj/ehp093
   Gerber BL, 2002, CIRCULATION, V106, P1083, DOI 10.1161/01.CIR.0000027818.15792.1E
   Gharib AM, 2007, J MAGN RESON IMAGING, V26, P921, DOI 10.1002/jmri.21056
   Grothues F, 2004, AM HEART J, V147, P218, DOI 10.1016/j.ahj.2003.10.005
   Gutberlet M, 2006, INVEST RADIOL, V41, P154, DOI 10.1097/01.rli.0000195840.50230.10
   Hamon M, 2010, J CARDIOVASC MAGN R, V12, DOI 10.1186/1532-429X-12-29
   Heinrichs U, 2009, MAGN RESON MED, V62, P822, DOI 10.1002/mrm.22054
   Hombach V, 2005, EUR HEART J, V26, P549, DOI 10.1093/eurheartj/ehi147
   Hombach V, 2008, CLIN RES CARDIOL, V97, P760, DOI 10.1007/s00392-008-0675-4
   Ibrahim T, 2005, J AM COLL CARDIOL, V45, P544, DOI 10.1016/j.jacc.2004.10.058
   Ibrahim T, 2007, J AM COLL CARDIOL, V49, P208, DOI 10.1016/j.jacc.2006.08.047
   Ingkanisorn WP, 2004, J AM COLL CARDIOL, V43, P2253, DOI 10.1016/j.jacc.2004.02.046
   Inoue Y, 2010, EUR RADIOL, V20, P1139, DOI 10.1007/s00330-009-1657-2
   Ito H, 1996, CIRCULATION, V93, P223, DOI 10.1161/01.CIR.93.2.223
   JUDD RM, 1995, CIRCULATION, V92, P1902, DOI 10.1161/01.CIR.92.7.1902
   KAROLLE BL, 1991, AM HEART J, V122, P655, DOI 10.1016/0002-8703(91)90508-F
   Kellman P, 2005, MAGN RESON MED, V53, P194, DOI 10.1002/mrm.20333
   Kim RJ, 1999, CIRCULATION, V100, P1992, DOI 10.1161/01.CIR.100.19.1992
   Kim RJ, 2000, NEW ENGL J MED, V343, P1445, DOI 10.1056/NEJM200011163432003
   KIM RJ, 2003, CARDIOVASCULAR MRI M, P209
   Kitagawa K, 2003, RADIOLOGY, V226, P138, DOI 10.1148/radiol.2261012108
   Klein C, 2002, CIRCULATION, V105, P162, DOI 10.1161/hc0202.102123
   Kwong RY, 2011, JACC-CARDIOVASC IMAG, V4, P157, DOI 10.1016/j.jcmg.2010.12.004
   Kwong RY, 2003, CIRCULATION, V107, P531, DOI 10.1161/01.CIR.0000047527.11221.29
   Lorenz CH, 2000, J CARDIOV MAGN RESON, V2, P97, DOI 10.3109/10976640009148678
   Lund GK, 2004, RADIOLOGY, V232, P49, DOI 10.1148/radiol.2321031127
   Mahrholdt H, 2003, J AM COLL CARDIOL, V42, P505, DOI 10.1016/S0735-1097(03)00714-9
   Mahrholdt H, 2007, HEART, V93, P122, DOI 10.1136/hrt.2005.071290
   Mather AN, 2011, HEART, V97, P453, DOI 10.1136/hrt.2010.202028
   Miller CD, 2010, ANN EMERG MED, V56, P209, DOI 10.1016/j.annemergmed.2010.04.009
   O'Regan DP, 2009, RADIOLOGY, V250, P916, DOI 10.1148/radiol.2503081154
   Ochiai K, 1999, J CARDIOV MAGN RESON, V1, P247, DOI 10.3109/10976649909088337
   Pamboucas Constandinos, 2005, Hellenic J Cardiol, V46, P108
   Payne AR, 2011, CIRC-CARDIOVASC IMAG, V4, P210, DOI 10.1161/CIRCIMAGING.110.960450
   Petrank YF, 1999, INT J CARDIAC IMAG, V15, P309, DOI 10.1023/A:1006132709895
   PFEFFER MA, 1990, CIRCULATION, V81, P1161, DOI 10.1161/01.CIR.81.4.1161
   Quinones MA, 1983, NEW ENGL J MED, V309, P331
   Raman SV, 2010, J AM COLL CARDIOL, V55, P2480, DOI 10.1016/j.jacc.2010.01.047
   REHR RB, 1985, RADIOLOGY, V156, P717, DOI 10.1148/radiology.156.3.4023232
   REIMER KA, 1977, CIRCULATION, V56, P786, DOI 10.1161/01.CIR.56.5.786
   Saeed M, 2001, CIRCULATION, V103, P871, DOI 10.1161/01.CIR.103.6.871
   Simonetti OP, 2001, RADIOLOGY, V218, P215, DOI 10.1148/radiology.218.1.r01ja50215
   Srichai MB, 2006, AM HEART J, V152, P75, DOI 10.1016/j.ahj.2005.08.021
   Stensaeth KH, 2010, INT J CARDIOVAS IMAG, P1
   Tarantini G, 2006, AM J CARDIOL, V98, P1033, DOI 10.1016/j.amjcard.2006.05.022
   Ugander M, 2012, JACC-CARDIOVASC IMAG, V5, P596, DOI 10.1016/j.jcmg.2012.01.016
   UNDERWOOD SR, 1986, BRIT HEART J, V56, P334
   Van Dijk P, 1984, J COMPUT ASSIST TOMO, V8, P588
   Verhaert D, 2011, JACC-CARDIOVASC IMAG, V4, P269, DOI 10.1016/j.jcmg.2010.09.023
   Wagner A, 2003, LANCET, V361, P374, DOI 10.1016/S0140-6736(03)12389-6
   Weinsaft JW, 2009, JACC-CARDIOVASC IMAG, V2, P969, DOI 10.1016/j.jcmg.2009.03.017
   WENDLAND MF, 1993, RADIOLOGY, V186, P535, DOI 10.1148/radiology.186.2.8421761
   Wong DTL, 2012, EUR RADIOL, V22, P1651, DOI 10.1007/s00330-012-2417-2
   Wright J, 2009, JACC-CARDIOVASC IMAG, V2, P825, DOI 10.1016/j.jcmg.2009.02.011
   Wu E, 2001, LANCET, V357, P21, DOI 10.1016/S0140-6736(00)03567-4
   Wu KC, 1998, J AM COLL CARDIOL, V32, P1756, DOI 10.1016/S0735-1097(98)00429-X
   Wu KC, 1998, CIRCULATION, V97, P765, DOI 10.1161/01.CIR.97.8.765
   Wu YW, 2007, INT J CARDIOVAS IMAG, V23, P757, DOI 10.1007/s10554-007-9215-y
   Yellow DM., 2007, NEW ENGL J MED, V357, P1121, DOI [10.1056/NEJMra071667, DOI 10.1056/NEJMRA071667]
   YU KK, 1993, INVEST RADIOL, V28, P1015, DOI 10.1097/00004424-199311000-00009
NR 81
TC 32
Z9 35
U1 0
U2 24
PU ELSEVIER SCIENCE INC
PI NEW YORK
PA STE 800, 230 PARK AVE, NEW YORK, NY 10169 USA
SN 1443-9506
EI 1444-2892
J9 HEART LUNG CIRC
JI Heart Lung Circ.
PD APR
PY 2013
VL 22
IS 4
BP 243
EP 255
DI 10.1016/j.hlc.2012.11.016
PG 13
WC Cardiac & Cardiovascular Systems
WE Science Citation Index Expanded (SCI-EXPANDED)
SC Cardiovascular System & Cardiology
GA 130AS
UT WOS:000317885700001
PM 23279917
DA 2023-05-13
ER

PT J
AU Wilkins, B
   Hullikunte, S
   Simmonds, M
   Sasse, A
   Larsen, P
   Harding, SA
AF Wilkins, Ben
   Hullikunte, Satish
   Simmonds, Mark
   Sasse, Alexander
   Larsen, Peter
   Harding, Scott A.
TI Improving the Prescribing Gap For Guideline Recommended Medications Post
   Myocardial Infarction
SO HEART LUNG AND CIRCULATION
LA English
DT Article
DE Acute myocardial infarction; Secondary prevention; Evidence-based
   medicine; Guideline adherence
ID ACUTE CORONARY SYNDROMES; EVIDENCE-BASED THERAPIES; ASSOCIATION
   TASK-FORCE; AMERICAN-COLLEGE; SECONDARY PREVENTION;
   PERFORMANCE-MEASURES; ST-ELEVATION; OUTCOMES; CARE; PREDICTORS
AB Background We assessed the effect of a pre-discharge medication checklist on discharge prescription rates of guideline recommended medications following myocardial infarction. In addition, we assessed what proportion of the residual prescribing gap following implementation of the checklist was due to the presence of contraindications.
   Methods We examined baseline prescription rates of guideline recommended medications in 100 patients discharged from our institution following acute myocardial infarction. We then introduced a pre-discharge checklist and reassessed discharge medications and reasons for non-prescription of guideline recommended medications in 447 patients with acute myocardial infarction.
   Results We demonstrated a significant gap in the prescription of guideline recommended secondary prevention medications at the time of discharge in our pre-intervention cohort. Introduction of a pre-discharge checklist resulted in a significant improvement in the prescription rates of all guideline recommended secondary prevention medications, with aspirin increasing from 90% to 97% (p = 0.004), Adenosine diphosphate (ADP) receptor antagonist from 84% to 96% (p = 0.0001), B-blocker from 79% to 87% (p = 0.03), statin from 88% to 96% (p = 0.002) and angiotensin converting enzyme (ACE) inhibitor from 58% to 70% (p = 0.03). The residual gap in prescribing was largely explained by the presence of contraindications or absence of an indication in the case of ACE-inhibitors. Once these were taken into account there was a residual gap of 0-4% which represents genuine non-adherence to the guidelines.
   Conclusions Introduction of a pre-discharge checklist led to significant improvement in prescription rates of all five guideline recommended secondary prevention medications. The residual gap in medication prescription following introduction of the checklist was largely due to the presence of contraindications rather than non-adherence.
C1 [Wilkins, Ben; Hullikunte, Satish; Simmonds, Mark; Sasse, Alexander; Harding, Scott A.] Wellington Hosp, Dept Cardiol, Wellington, New Zealand.
   [Sasse, Alexander; Larsen, Peter; Harding, Scott A.] Wellington Cardiovasc Res Grp, Wellington, New Zealand.
   [Larsen, Peter] Univ Otago, Wellington, New Zealand.
   [Harding, Scott A.] Victoria Univ Wellington, Wellington, New Zealand.
C3 University of Otago; Victoria University Wellington
RP Harding, SA (通讯作者)，Wellington Hosp, Dept Cardiol, Private Bag 7902, Wellington, New Zealand.
EM scott.harding@ccdhb.org.nz
OI Larsen, Peter/0000-0001-8706-9032
CR Amsterdam EA, 2014, J AM COLL CARDIOL, V64, P2713, DOI [10.1016/j.jacc.2014.10.011, 10.1161/CIR.0000000000000134, 10.1016/j.jacc.2014.09.017]
   Danchin N, 2009, INT J CARDIOL, V133, P32, DOI 10.1016/j.ijcard.2007.11.060
   Eagle KA, 2005, J AM COLL CARDIOL, V46, P1242, DOI 10.1016/j.jacc.2004.12.083
   Ellis C, 2015, INTERN MED J, V45, P497, DOI 10.1111/imj.12739
   Fox KAA, 2007, JAMA-J AM MED ASSOC, V297, P1892, DOI 10.1001/jama.297.17.1892
   Gibbons RJ, 2006, ARCH INTERN MED, V166, P1164, DOI 10.1001/archinte.166.11.1164
   Jackevicius CA, 2008, CIRCULATION, V117, P1028, DOI 10.1161/CIRCULATIONAHA.107.706820
   Krumholz HM, 2008, CIRCULATION, V118, P2596, DOI 10.1161/CIRCULATIONAHA.108.191099
   LaBresh KA, 2004, ARCH INTERN MED, V164, P203, DOI 10.1001/archinte.164.2.203
   Mehta RH, 2007, AM J MED, V120, P398, DOI 10.1016/j.amjmed.2006.12.018
   Mehta RH, 2006, ARCH INTERN MED, V166, P2027, DOI 10.1001/archinte.166.18.2027
   Mehta RH, 2002, JAMA-J AM MED ASSOC, V287, P1269, DOI 10.1001/jama.287.10.1269
   Mehta RH, 2004, J AM COLL CARDIOL, V43, P2166, DOI 10.1016/j.jacc.2003.08.067
   O'Gara PT, 2013, J AM COLL CARDIOL, V61, P485, DOI [10.1016/j.jacc.2012.11.018, 10.1161/CIR.0b013e3182742c84]
   Peterson ED, 2006, JAMA-J AM MED ASSOC, V295, P1912, DOI 10.1001/jama.295.16.1912
   Roffi M, 2016, EUR HEART J, V37, P267, DOI 10.1093/eurheartj/ehv320
   Sabouret Pierre, 2010, Arch Cardiovasc Dis, V103, P437, DOI 10.1016/j.acvd.2010.07.001
   Shore S, 2015, HEART, V101, P800, DOI 10.1136/heartjnl-2014-306754
   Steg PG, 2012, EUR HEART J, V33, P2569, DOI 10.1093/eurheartj/ehs215
   Thomassen O, 2014, ACTA ANAESTH SCAND, V58, P5, DOI 10.1111/aas.12207
   Thygesen K, 2012, GLOB HEART, V7, DOI 10.1016/j.gheart.2012.08.001
   Yan RT, 2006, AM HEART J, V152, P676, DOI 10.1016/j.ahj.2006.04.002
NR 22
TC 8
Z9 8
U1 0
U2 2
PU ELSEVIER SCIENCE INC
PI NEW YORK
PA STE 800, 230 PARK AVE, NEW YORK, NY 10169 USA
SN 1443-9506
EI 1444-2892
J9 HEART LUNG CIRC
JI Heart Lung Circ.
PD FEB
PY 2019
VL 28
IS 2
BP 257
EP 262
DI 10.1016/j.hlc.2017.10.025
PG 6
WC Cardiac & Cardiovascular Systems
WE Science Citation Index Expanded (SCI-EXPANDED)
SC Cardiovascular System & Cardiology
GA HH3ZU
UT WOS:000455660200018
PM 29523466
DA 2023-05-13
ER

PT J
AU Lee, JH
   Bae, MH
   Yang, DH
   Park, HS
   Cho, Y
   Jeong, MH
   Kim, YJ
   Kim, KS
   Hur, SH
   Seong, IW
   Cho, MC
   Kim, CJ
   Chae, SC
AF Lee, Jang Hoon
   Bae, Myung Hwan
   Yang, Dong Heon
   Park, Hun Sik
   Cho, Yongkeun
   Jeong, Myung Ho
   Kim, Young Jo
   Kim, Kee-Sik
   Hur, Seung Ho
   Seong, In Whan
   Cho, Myeong Chan
   Kim, Chong Jin
   Chae, Shung Chull
CA Korea Acute Myocardial Infarction
TI Contemporary Trends of Optimal Evidence-Based Medical Therapy at
   Discharge for Patients Surviving Acute Myocardial Infarction From the
   Korea Acute Myocardial Infarction Registry
SO CLINICAL CARDIOLOGY
LA English
DT Article
ID QUALITY-OF-CARE; ACUTE CORONARY SYNDROMES; ASSOCIATION TASK-FORCE;
   ST-SEGMENT ELEVATION; GUIDELINE ADHERENCE; AMERICAN-COLLEGE;
   ELDERLY-PATIENTS; MANAGEMENT; MORTALITY; IMPROVEMENT
AB BackgroundTemporal trends of evidence-based optimal medical therapy (OMT) at discharge after acute myocardial infarction (AMI) have not been investigated in recent years.
   HypothesisOMT should have been increased in AMI and gap between guidelines and practices in its use should have been narrowed.
   MethodsWe examined discharge medications of 17,578 post-MI patients who had no documented contraindications to antiplatelet agents, -blockers, angiotensin-converting enzyme inhibitors, or statins across a 6-year period (divided into subperiods of November 2005 to December 2006 [period 1], 2007 [period 2], 2008 [period 3], 2009 [period 4], 2010 [period 5], and January to June 2011 [period 6]) in the Korean AMI Registry. OMT was defined as use of all 4 indicated medications.
   ResultsMarked increases in OMT (48.6% to 63.2%) were seen irrespective of age and sex, mainly attributed to marked increases in the use of -blockers (70.3% to 83.7%) and statins (76.9% to 82.6%) from period 1 to period 6. The gap in use of OMT between men and women narrowed over time between the first and second 3 periods, but not between the young and the elderly. Advanced age (odds ratio [OR]: 0.88, P = 0.04) was independently associated with underuse of OMT. Adjusted ORs for OMT from period 1 to period 6 were as follows: 1, 1.14 (P = 0.024), 1.21 (P = 0.001), 1.40 (P < 0.001), 1.47 (P < 0.001), and 1.69 (P < 0.001), respectively.
   ConclusionsDespite gradual increase in OMT over time, the gap between guidelines and practices in use of OMT continues to exist.
C1 [Lee, Jang Hoon; Bae, Myung Hwan; Yang, Dong Heon; Park, Hun Sik; Cho, Yongkeun; Chae, Shung Chull] Kyungpook Natl Univ Hosp, Dept Internal Med, Daegu 700721, South Korea.
   [Jeong, Myung Ho] Chonnam Natl Univ Hosp, Dept Internal Med, Gwangju, South Korea.
   [Kim, Young Jo] Yeungnam Univ Hosp, Dept Internal Med, Daegu, South Korea.
   [Kim, Kee-Sik] Daegu Catholic Univ Hosp, Dept Internal Med, Daegu, South Korea.
   [Hur, Seung Ho] Keimyung Univ, Dept Internal Med, Dongsan Med Ctr, Daegu, South Korea.
   [Seong, In Whan] Chungnam Natl Univ Hosp, Dept Internal Med, Taejon, South Korea.
   [Cho, Myeong Chan] Chungbuk Natl Univ, Dept Internal Med, Coll Med, Cheongju, South Korea.
   [Kim, Chong Jin] Kyung Hee Univ, Dept Internal Med, East West Neo Med Ctr, Seoul, South Korea.
C3 Kyungpook National University; Kyungpook National University Hospital;
   Chonnam National University; Chonnam National University Hospital;
   Yeungnam University; Yeungnam University Hospital; Catholic University
   of Daegu; Keimyung University; Chungnam National University; Chungnam
   National University Hospital; Chungbuk National University; Kyung Hee
   University
RP Chae, SC (通讯作者)，Kyungpook Natl Univ Hosp, Dept Internal Med, 50 Samduk 2 Ga, Daegu 700721, South Korea.
EM scchae@knu.ac.kr
OI Seong, In-Whan/0000-0003-4628-0258; Jeong, Jin-Ok/0000-0003-0763-4754
CR Allison JJ, 2000, JAMA-J AM MED ASSOC, V284, P1256, DOI 10.1001/jama.284.10.1256
   Alpert JS, 2000, J AM COLL CARDIOL, V36, P959, DOI 10.1016/S0735-1097(00)00804-4
   Anderson JL, 2007, CIRCULATION, V116, pE148, DOI 10.1161/CIRCULATIONAHA.107.181940
   Antman EM, 2008, CIRCULATION, V117, P296, DOI 10.1161/CIRCULATIONAHA.107.188209
   Burwen DR, 2003, ARCH INTERN MED, V163, P1430, DOI 10.1001/archinte.163.12.1430
   Chen J, 1999, NEW ENGL J MED, V340, P286, DOI 10.1056/NEJM199901283400407
   Choudhry NK, 2011, NEW ENGL J MED, V365, P2088, DOI 10.1056/NEJMsa1107913
   Fornasini M, 2010, AM J MED, V123, P166, DOI 10.1016/j.amjmed.2009.06.031
   Goldberg RJ, 2007, ARCH INTERN MED, V167, P1766, DOI 10.1001/archinte.167.16.1766
   Granger CB, 2005, AM J MED, V118, P858, DOI 10.1016/j.amjmed.2005.01.070
   Health Insurance Review & Assessment Service, 2013, HIRA INTR FUNCT
   Health Insurance Review & Assessment Service, COMPR QUAL REP 2012
   Jackevicius CA, 2008, CIRCULATION, V117, P1028, DOI 10.1161/CIRCULATIONAHA.107.706820
   Kohro T, 2007, CIRC J, V71, P1835, DOI 10.1253/circj.71.1835
   Krumholz HM, 1996, ANN INTERN MED, V124, P292, DOI 10.7326/0003-4819-124-3-199602010-00002
   Krumholz HM, 1998, JAMA-J AM MED ASSOC, V280, P623, DOI 10.1001/jama.280.7.623
   Lee JH, 2010, AM HEART J, V159, P1012, DOI 10.1016/j.ahj.2010.03.009
   Lewis WR, 2008, ARCH INTERN MED, V168, P1813, DOI 10.1001/archinte.168.16.1813
   McLaughlin TJ, 1996, ARCH INTERN MED, V156, P799, DOI 10.1001/archinte.156.7.799
   Mehta RH, 2006, ARCH INTERN MED, V166, P2027, DOI 10.1001/archinte.166.18.2027
   Mehta RH, 2002, JAMA-J AM MED ASSOC, V287, P1269, DOI 10.1001/jama.287.10.1269
   Mukherjee D, 2004, CIRCULATION, V109, P745, DOI 10.1161/01.CIR.0000112577.69066.CB
   Rathore SS, 2003, AM J MED, V114, P307, DOI 10.1016/S0002-9343(02)01531-0
   Ray KK, 2006, EUR HEART J, V27, P2310, DOI 10.1093/eurheartj/ehl180
   Shepherd J, 2002, LANCET, V360, P1623, DOI 10.1016/S0140-6736(02)11600-X
   Simpson E, 2003, AM HEART J, V145, P438, DOI 10.1067/mhj.2003.143
   Somma KA, 2012, CIRC-CARDIOVASC QUAL, V5, P654, DOI 10.1161/CIRCOUTCOMES.111.963959
   Spencer FA, 2005, AM HEART J, V150, P838, DOI 10.1016/j.ahj.2004.11.005
   Yan AT, 2007, AM HEART J, V154, P1108, DOI 10.1016/j.ahj.2007.07.040
   Yan RT, 2006, AM HEART J, V151, P352, DOI 10.1016/j.ahj.2005.03.039
NR 30
TC 7
Z9 7
U1 0
U2 2
PU WILEY
PI HOBOKEN
PA 111 RIVER ST, HOBOKEN 07030-5774, NJ USA
SN 0160-9289
EI 1932-8737
J9 CLIN CARDIOL
JI Clin. Cardiol.
PD JUN
PY 2015
VL 38
IS 6
BP 350
EP 356
DI 10.1002/clc.22396
PG 7
WC Cardiac & Cardiovascular Systems
WE Science Citation Index Expanded (SCI-EXPANDED)
SC Cardiovascular System & Cardiology
GA CL1DT
UT WOS:000356683500004
PM 25962712
OA Green Published
DA 2023-05-13
ER

PT J
AU Morel, O
   Muller, C
   Jesel, L
   Moulin, B
   Hannedouche, T
AF Morel, Olivier
   Muller, Clotilde
   Jesel, Laurence
   Moulin, Bruno
   Hannedouche, Thierry
TI Impaired platelet P2Y12 inhibition by thienopyridines in chronic kidney
   disease: mechanisms, clinical relevance and pharmacological options
SO NEPHROLOGY DIALYSIS TRANSPLANTATION
LA English
DT Review
DE percutaneous coronary; platelet; stent; thienopyridines; thrombosis
ID PERCUTANEOUS CORONARY INTERVENTION; CHRONIC-RENAL-FAILURE;
   DIABETES-MELLITUS PATIENTS; ORAL ANTIPLATELET THERAPY; DRUG-ELUTING
   STENTS; NITRIC-OXIDE SYNTHESIS; GLYCOPROTEIN-IIB-IIIA;
   MYOCARDIAL-INFARCTION; HEMODIALYSIS-PATIENTS; ISCHEMIC EVENTS
AB Patients with chronic kidney disease (CKD) represent an increasing proportion of the population undergoing percutaneous coronary intervention (PCI) and up to 40% of the patients treated for acute coronary syndrome (ACS). Several studies and registries in the setting of ACS and elective PCI have reported a negative association between CKD and mortality, stent thrombosis, post-procedural ischaemic events and bleeding events. Pharmacological inhibition of the adenosine diphosphate receptor by thienopyridines or ticagrelor and disruption of the cyclooxygenase pathway by aspirin constitute the current standards of care to prevent thrombotic complications following stent-based PCI. In CKD patients, the avoidance of anti-platelet therapy may be driven by the lack of clinical trial data to support its efficacy, by errors or omissions, or by a reluctance to use this therapy in a population characterized by its enhanced bleeding risk. However, there is growing evidence to suggest that a severely decreased glomerular filtration rate per se, independent of the presence of diabetes mellitus, is an important determinant of high residual platelet reactivity under a clopidogrel maintenance dose. Recent reports have emphasized that the impact of impaired platelet inhibition by thienopyridines is of paramount importance in CKD patients, with an enhanced mortality rate in low-responder patients. Pharmacodynamic studies indicate the phosphodiesterase 3 inhibitor, cilostazol, the third generation thienopyridine prasugrel and the reversible P2Y12 antagonist ticagrelor to be potent strategies to overcome this biological resistance. In clinical practice, platelet function testing should be considered in CKD patients undergoing PCI, especially in those who experience thrombotic events despite dual therapy. Newer agents should be contemplated in patients who display higher residual platelet aggregability after standard treatment. Among these, the non-thienopyridine P2Y12 receptor antagonist ticagrelor, which does not require biotransformation, could be the drug of choice in CKD patients with ACS. In this population, ticagrelor has been found to reduce mortality and ischaemic events with an acceptable bleeding risk.
C1 [Morel, Olivier; Jesel, Laurence] Univ Strasbourg, Nouvel Hop Civil, Pole Act Medicochirurg Cardiovasc, Strasbourg, France.
   [Morel, Olivier; Jesel, Laurence] Univ Strasbourg, EA Transplantat & Stress Vasc, Strasbourg, France.
   [Muller, Clotilde; Moulin, Bruno; Hannedouche, Thierry] Univ Strasbourg, Nouvel Hop Civil, Pole NUDE, Strasbourg, France.
C3 CHU Strasbourg; UDICE-French Research Universities; Universites de
   Strasbourg Etablissements Associes; Universite de Strasbourg;
   UDICE-French Research Universities; Universites de Strasbourg
   Etablissements Associes; Universite de Strasbourg; CHU Strasbourg;
   UDICE-French Research Universities; Universites de Strasbourg
   Etablissements Associes; Universite de Strasbourg
RP Morel, O (通讯作者)，Univ Strasbourg, Nouvel Hop Civil, Pole Act Medicochirurg Cardiovasc, Strasbourg, France.
EM olivier.morel@chru-strasbourg.fr
OI MOULIN, Bruno/0000-0001-6772-7165
CR Aleil B, 2005, J THROMB HAEMOST, V3, P85, DOI 10.1111/j.1538-7836.2004.01063.x
   Alexopoulos D, 2011, J THROMB HAEMOST, V9, P2379, DOI 10.1111/j.1538-7836.2011.04531.x
   Alexopoulos D, 2012, AM J KIDNEY DIS, V60, P332, DOI 10.1053/j.ajkd.2012.05.001
   Alexopoulos D, 2012, J AM COLL CARDIOL, V60, P193, DOI 10.1016/j.jacc.2012.03.050
   Amabile N, 2005, J AM SOC NEPHROL, V16, P3381, DOI 10.1681/ASN.2005050535
   Ang L, 2008, J AM COLL CARDIOL, V52, P1052, DOI 10.1016/j.jacc.2008.05.054
   Angiolillo DJ, 2006, DIABETES, V55, P780, DOI 10.2337/diabetes.55.03.06.db05-1394
   Angiolillo DJ, 2010, J AM COLL CARDIOL, V55, P1139, DOI 10.1016/j.jacc.2009.10.043
   Angiolillo DJ, 2009, AM J CARDIOL, V103, p27A, DOI 10.1016/j.amjcard.2008.11.020
   Ballow A, 2005, PLATELETS, V16, P19, DOI 10.1080/09537100412331272569
   Best PJM, 2008, AM HEART J, V155, P687, DOI 10.1016/j.ahj.2007.10.046
   Best PJM, 2002, J AM COLL CARDIOL, V39, P1113, DOI 10.1016/S0735-1097(02)01745-X
   Bhatt DL, 2007, J AM COLL CARDIOL, V49, P1982, DOI 10.1016/j.jacc.2007.03.025
   Bonomini M, 2004, J THROMB HAEMOST, V2, P1275, DOI 10.1111/j.1538-7836.2004.00837.x
   Briguori C, 2010, INT J CARDIOL, V142, P92, DOI 10.1016/j.ijcard.2008.11.138
   Brophy DF, 2007, THROMB RES, V119, P723, DOI 10.1016/j.thromres.2006.02.013
   Brunini TMC, 2007, CARDIOVASC RES, V73, P359, DOI 10.1016/j.cardiores.2006.09.019
   Chang H, 2010, THROMB RES, V125, P159, DOI 10.1016/j.thromres.2009.11.006
   Cuisset T, 2010, THROMB RES, V126, pE400, DOI 10.1016/j.thromres.2010.08.009
   Dasgupta A, 2009, AM J CARDIOL, V103, P1359, DOI 10.1016/j.amjcard.2009.01.342
   Deray G, 1998, CLIN DRUG INVEST, V16, P319, DOI 10.2165/00044011-199816040-00006
   Diehl P, 2010, BASIC RES CARDIOL, V105, P379, DOI 10.1007/s00395-009-0073-8
   Dreisbach AW, 2009, CLIN PHARMACOL THER, V86, P553, DOI 10.1038/clpt.2009.163
   El Ghannudi S, 2011, ATHEROSCLEROSIS, V217, P465, DOI 10.1016/j.atherosclerosis.2011.03.039
   ESCOLAR G, 1993, AM J PATHOL, V143, P823
   Fox CS, 2005, DIABETES CARE, V28, P2436, DOI 10.2337/diacare.28.10.2436
   GAWAZ MP, 1994, J AM SOC NEPHROL, V5, P36
   Geisler T, 2008, J THROMB HAEMOST, V6, P54
   Geisler T, 2010, CLIN RES CARDIOL, V99, P743, DOI 10.1007/s00392-010-0179-x
   Grau AJ, 2004, STROKE, V35, P1147, DOI 10.1161/01.STR.0000124122.71702.64
   Gugliucci A, 2011, CLIN CHEM LAB MED, V49, P61, DOI 10.1515/CCLM.2011.004
   Gurbel PA, 2010, CIRCULATION, V121, P1188, DOI 10.1161/CIRCULATIONAHA.109.919456
   Hermann A, 2001, PLATELETS, V12, P74, DOI 10.1080/09537100020031207
   Htun P, 2011, J AM SOC NEPHROL, V22, P627, DOI 10.1681/ASN.2010020220
   Husted S, 2009, CARDIOVASC THER, V27, P259, DOI 10.1111/j.1755-5922.2009.00096.x
   James S, 2010, CIRCULATION, V122, P1056, DOI 10.1161/CIRCULATIONAHA.109.933796
   Jankowski J, 2001, KIDNEY INT, V59, P1134, DOI 10.1046/j.1523-1755.2001.0590031134.x
   Jankowski V, 2009, SEMIN DIALYSIS, V22, P396, DOI 10.1111/j.1525-139X.2009.00588.x
   Kaufman JS, 2000, J THROMB THROMBOLYS, V10, P127, DOI 10.1023/A:1018758308979
   Keltai M, 2007, EUR J CARDIOV PREV R, V14, P312, DOI 10.1097/01.hjr.0000220582.19516.a6
   Latif F, 2009, JACC-CARDIOVASC INTE, V2, P37, DOI 10.1016/j.jcin.2008.06.012
   Leblond F, 2001, J AM SOC NEPHROL, V12, P326, DOI 10.1681/ASN.V122326
   Linthorst Gabor E, 2002, Hematol J, V3, P38, DOI 10.1038/sj.thj.6200153
   Machecourt J, 2007, J AM COLL CARDIOL, V50, P501, DOI 10.1016/j.jacc.2007.04.051
   Montalescot G, 2010, CIRCULATION, V122, P1049, DOI 10.1161/CIRCULATIONAHA.110.974683
   Morel O, 2012, THROMB HAEMOSTASIS, V108, P338, DOI 10.1160/TH11-12-0876
   Morel O, 2011, J AM COLL CARDIOL, V57, P399, DOI 10.1016/j.jacc.2010.09.032
   Morel O, 2011, ARTERIOSCL THROM VAS, V31, P15, DOI 10.1161/ATVBAHA.109.200956
   Muller C, 2012, AM J KIDNEY DIS, V59, P777, DOI 10.1053/j.ajkd.2011.12.027
   NORIS M, 1993, KIDNEY INT, V44, P445, DOI 10.1038/ki.1993.264
   O'Donoghue M, 2008, EUR HEART J, V29, P984, DOI 10.1093/eurheartj/ehn112
   Park SH, 2009, AM J CARDIOL, V104, P1292, DOI 10.1016/j.amjcard.2009.06.049
   Price MJ, 2011, JAMA-J AM MED ASSOC, V305, P1097, DOI 10.1001/jama.2011.290
   Sadeghi HM, 2003, CIRCULATION, V108, P2769, DOI 10.1161/01.CIR.0000103623.63687.21
   Small DS, 2009, J CLIN PHARM THER, V34, P585, DOI 10.1111/j.1365-2710.2009.01068.x
   SOSLAU G, 1990, AM J HEMATOL, V35, P171, DOI 10.1002/ajh.2830350306
   Sreedhara R, 1996, AM J KIDNEY DIS, V27, P355, DOI 10.1016/S0272-6386(96)90358-3
   Thijs A, 2008, CLIN NEPHROL, V70, P325
   TOUCHETTE MA, 1991, DICP ANN PHARMAC, V25, P1214, DOI 10.1177/106002809102501111
   Trenk D, 2012, J AM COLL CARDIOL, V59, P2159, DOI 10.1016/j.jacc.2012.02.026
   Tsai TT, 2011, J AM COLL CARDIOL, V58, P1859, DOI 10.1016/j.jacc.2011.06.056
   Von Beckerath N, 2007, EUR HEART J, V28, P1814, DOI 10.1093/eurheartj/ehl489
   Wallentin L, 2009, NEW ENGL J MED, V361, P1045, DOI 10.1056/NEJMoa0904327
   Weber M, 2011, HEART, V97, P626, DOI 10.1136/hrt.2010.210419
   Wiviott SD, 2008, CIRCULATION, V118, P1626, DOI 10.1161/CIRCULATIONAHA.108.791061
   Wiviott SD, 2008, LANCET, V371, P1353, DOI 10.1016/S0140-6736(08)60422-5
   Wiviott SD, 2007, NEW ENGL J MED, V357, P2001, DOI 10.1056/NEJMoa0706482
   Woo JS, 2011, AM HEART J, V162, P1018, DOI 10.1016/j.ahj.2011.09.003
NR 68
TC 29
Z9 31
U1 0
U2 16
PU OXFORD UNIV PRESS
PI OXFORD
PA GREAT CLARENDON ST, OXFORD OX2 6DP, ENGLAND
SN 0931-0509
J9 NEPHROL DIAL TRANSPL
JI Nephrol. Dial. Transplant.
PD AUG
PY 2013
VL 28
IS 8
BP 1994
EP 2002
DI 10.1093/ndt/gft027
PG 9
WC Transplantation; Urology & Nephrology
WE Science Citation Index Expanded (SCI-EXPANDED)
SC Transplantation; Urology & Nephrology
GA 219FC
UT WOS:000324490500012
PM 23476040
OA Bronze
DA 2023-05-13
ER

PT J
AU Yang, ZY
   Xie, ZL
   Pei, XL
   Quan, XQ
   Feng, DG
AF Yang, Zhiyuan
   Xie, Zhouliang
   Pei, Xueliang
   Quan, Xiaoqiang
   Feng, Deguang
TI Effect of thrombelastography on timing of coronary artery bypass
   grafting
SO EXPERIMENTAL AND THERAPEUTIC MEDICINE
LA English
DT Article
DE thrombelastography; coronary artery bypass grafting; surgical timing
ID DUAL ANTIPLATELET THERAPY; PLATELET-FUNCTION TESTS; CLOPIDOGREL;
   REACTIVITY; DISEASE; MANAGEMENT; TICAGRELOR; UPDATE
AB The guiding value of thrombelastography (TEG) on the selection of surgical timing for patients scheduled for coronary artery bypass grafting (CABG) was investigated. A total of 90 subjects with acute coronary syndrome (ACS) treated between February 2014 and December 2016 in Henan Provincial People's Hospital were recruited. The patients received dual antiplatelet therapy (DAPT) and were scheduled for CABG. Subjects were randomly allocated into two groups, TEG group (n=45) and non TEG group (n=45). Patients in the TEG group withheld medications at 24 h prior to surgery and received TEG examination. Based on maximum amplitude of adenosine diphosphate (MA(ADP)), subjects were further grouped into three sub-groups with MA(ADP) <35 mm, 35-50 mm, and >50 mm, and accordingly received CABG within 1 day, 3-5 days and 5 days later, respectively. Subjects in the control group (non-TEG group) received CABG 5-7 days after medication withdrawal. Chest drainage volume within 24 h after surgery and red blood cell transfusion during perioperative period were compared. Other recorded parameters were incubation period, intensive care unit length of stay, hospital stay, incidence of 30-day adverse events and readmission rate. The average waiting time before CABG for patients of TEG group was shorter compared with the commonly recommended time. The red blood cell transfusions during perioperative period of subjects in TEG group and non-TEG group were significantly different (P=0.23). The median hospital stay of subjects in TEG group was shorter than that of non TEG group (P=0.037). The bleeding amount of patients in TEG group was 220.16 +/- 80.56 ml, which was significantly lower than that of non-TEG group (435.29 +/- 90.16). The difference was statistically significant (P=0.032). The results suggested that TEG assay-based evaluation of platelet function for patients scheduled for CABG reasonably guides surgeons appropriate surgical timing and reduces the amount of time patients wait to be treated.
C1 [Yang, Zhiyuan; Xie, Zhouliang; Pei, Xueliang; Quan, Xiaoqiang; Feng, Deguang] Henan Prov Peoples Hosp, Dept Cardiovasc Surg, 7 Weiwu Rd, Zhengzhou 450003, Henan, Peoples R China.
C3 Zhengzhou University
RP Xie, ZL (通讯作者)，Henan Prov Peoples Hosp, Dept Cardiovasc Surg, 7 Weiwu Rd, Zhengzhou 450003, Henan, Peoples R China.
EM xiezhouliang2016@163.com
OI Pei, Xueliang/0000-0002-6078-4885
CR Barbieri L, 2016, VASC PHARMACOL, V79, P11, DOI 10.1016/j.vph.2015.10.006
   Bochsen Louise, 2007, Thromb J, V5, P3, DOI 10.1186/1477-9560-5-3
   Bomb R, 2015, AM J CARDIOL, V116, P148, DOI 10.1016/j.amjcard.2015.03.050
   Cheng JWM, 2012, CLIN THER, V34, P1209, DOI 10.1016/j.clinthera.2012.04.005
   Dias JD, 2015, ARCH PATHOL LAB MED, V139, P665, DOI 10.5858/arpa.2014-0170-OA
   Fitchett D, 2009, CAN J CARDIOL, V25, P683, DOI 10.1016/S0828-282X(09)70527-6
   Hansson EC, 2017, EUR J CARDIO-THORAC, V51, P633, DOI 10.1093/ejcts/ezw373
   James K, 2010, LIVER TRANSPLANT, V16, P38, DOI 10.1002/lt.21933
   Janssen PWA, 2017, NETH HEART J, V25, P482, DOI 10.1007/s12471-017-1006-z
   Karon BS, 2014, CLIN CHEM, V60, P1524, DOI 10.1373/clinchem.2014.226332
   Levine GN, 2016, J THORAC CARDIOV SUR, V152, P1243, DOI 10.1016/j.jtcvs.2016.07.044
   Pilgrim T, 2014, HEART, V100, P1750, DOI 10.1136/heartjnl-2013-305399
   Ramakrishna H, 2017, J CARDIOTHOR VASC AN, V31, P1, DOI 10.1053/j.jvca.2016.10.009
   Roffi M, 2016, CURR CARDIOL REP, V18, DOI 10.1007/s11886-016-0722-0
   Tang XF, 2015, CHINESE MED J-PEKING, V128, P774, DOI 10.4103/0366-6999.152611
   Tantry US, 2013, J AM COLL CARDIOL, V62, P2261, DOI 10.1016/j.jacc.2013.07.101
   van Diepen S, 2017, J AM COLL CARDIOL, V69, P119, DOI 10.1016/j.jacc.2016.10.043
   Verma S, 2015, BMC SURG, V15, DOI 10.1186/s12893-015-0096-z
   Yanagawa B, 2015, J THORAC CARDIOV SUR, V150, P1548, DOI 10.1016/j.jtcvs.2015.08.066
   Yao Y, 2016, CHINESE MED J-PEKING, V129, P2269, DOI 10.4103/0366-6999.190664
NR 20
TC 6
Z9 6
U1 0
U2 0
PU SPANDIDOS PUBL LTD
PI ATHENS
PA POB 18179, ATHENS, 116 10, GREECE
SN 1792-0981
EI 1792-1015
J9 EXP THER MED
JI Exp. Ther. Med.
PD AUG
PY 2018
VL 16
IS 2
BP 579
EP 584
DI 10.3892/etm.2018.6202
PG 6
WC Medicine, Research & Experimental
WE Science Citation Index Expanded (SCI-EXPANDED)
SC Research & Experimental Medicine
GA GR1GO
UT WOS:000442280500015
PM 30116315
OA Green Submitted, gold, Green Published
DA 2023-05-13
ER

PT J
AU Li, X
   Sousa-Casasnovas, I
   Devesa, C
   Juarez, M
   Fernandez-Aviles, F
   Martinez-Selles, M
AF Li, Xin
   Sousa-Casasnovas, Iago
   Devesa, Carolina
   Juarez, Miriam
   Fernandez-Aviles, Francisco
   Martinez-Selles, Manuel
TI Predictors of in-hospital mortality among cardiogenic shock patients.
   Prognostic and therapeutic implications
SO INTERNATIONAL JOURNAL OF CARDIOLOGY
LA English
DT Article
DE Cardiogenic shock; INTERMACS; Prognosis; Management
ID ACUTE MYOCARDIAL-INFARCTION; CRITICALLY-ILL PATIENTS; VENTRICULAR ASSIST
   DEVICE; INTERMACS PROFILES; HEART-FAILURE; MANAGEMENT; OUTCOMES; TRENDS;
   RISK; HYPERGLYCEMIA
AB Background: Cardiogenic shock (CS) has a poor prognosis. The heterogeneity in the mortality through different subgroups suggests that some factors can be useful to perform risk stratification and guide management. We aimed to find predictors of in-hospital mortality in these patients.
   Methods: We analyzed all cases of cardiogenic shock due to medical conditions admitted in our intensive acute cardiovascular care unity from November 2010 till November 2015. Clinical, biochemical and hemodynamic variables were registered, as was the Interagency Registry for Mechanically Assisted Circulatory Support (INTERMACS) profile at 24 h of CS diagnosis. From a total of 281 patients, 28 died within the first 24 h and were not included in the analysis.
   Results: A total of 253 patients survived the first 24 h, mean age was 68.8 +/- 14.4 years, and 174 (68.8%) were men. Etiologies: acute coronary syndrome 146 (57.7%), acute heart failure 60 (23.7%), arrhythmias 35 (13.8%), and others 12 (4.8%). A total of 91 patients (36.0%) died during hospitalization. We found the following independent predictors of in-hospital mortality: age (odds ratio [OR] 1.032, 95% confidence interval [CI] 1.003-1.062), blood glucose (OR 1.004, 95% CI 1.001-1.008), heart rate (OR 1.014, 95% CI 1.001-1.028), and INTERMACS profile (OR 0.168, 95% CI 0.107-0.266).
   Conclusions: In patients with CS the INTERMACS profile at 24 h of diagnosis was associated with higher in-hospital mortality. This and other prognostic variables (age, blood glucose, and heart rate) may be useful for risk stratification and to select appropriate medical or invasive interventions. (C) 2016 Elsevier Ireland Ltd. All rights reserved.
C1 [Li, Xin; Sousa-Casasnovas, Iago; Devesa, Carolina; Juarez, Miriam; Fernandez-Aviles, Francisco; Martinez-Selles, Manuel] Hosp Gen Univ Gregorio Maranon, Dept Cardiol, Inst Invest Sanitaria Gregorio Maranon, Madrid, Spain.
   [Fernandez-Aviles, Francisco; Martinez-Selles, Manuel] Univ Complutense Madrid, Madrid, Spain.
   [Martinez-Selles, Manuel] Univ Europea Madrid, Madrid, Spain.
C3 General University Gregorio Maranon Hospital; Complutense University of
   Madrid; European University of Madrid
RP Martinez-Selles, M (通讯作者)，Hosp Gen Univ Gregorio Maranon, Dept Cardiol, Calle Doctor Esquerdo, Madrid 28007, Spain.
EM mmselles@secardiologia.es
OI Fernandez-Aviles, Francisco/0000-0001-5501-5275; Martinez-Selles,
   Manuel/0000-0003-0289-6229
CR Aissaoui N, 2012, EUR HEART J, V33, P2535, DOI 10.1093/eurheartj/ehs264
   Alba AC, 2009, J HEART LUNG TRANSPL, V28, P827, DOI 10.1016/j.healun.2009.04.033
   Barge-Caballero E, 2013, CIRC-HEART FAIL, V6, P763, DOI 10.1161/CIRCHEARTFAILURE.112.000237
   Boyle AJ, 2011, J HEART LUNG TRANSPL, V30, P402, DOI 10.1016/j.healun.2010.10.016
   Davies MG, 1997, BRIT J SURG, V84, P920, DOI 10.1002/bjs.1800840707
   De Luca L, 2015, EUR J HEART FAIL, V17, P1124, DOI 10.1002/ejhf.339
   Falciglia M, 2009, CRIT CARE MED, V37, P3001, DOI 10.1097/CCM.0b013e3181b083f7
   Goldberg RJ, 2009, CIRCULATION, V119, P1211, DOI 10.1161/CIRCULATIONAHA.108.814947
   Harjola VP, 2015, EUR J HEART FAIL, V17, P501, DOI 10.1002/ejhf.260
   Hochman JS, 1999, NEW ENGL J MED, V341, P625, DOI 10.1056/NEJM199908263410901
   Hochman JS, 2003, CIRCULATION, V107, P2998, DOI 10.1161/01.CIR.0000075927.67673.F2
   Jeger RV, 2008, ANN INTERN MED, V149, P618, DOI 10.7326/0003-4819-149-9-200811040-00005
   Katz JN, 2009, AM HEART J, V158, P680, DOI 10.1016/j.ahj.2009.08.005
   Kirklin JK, 2015, J HEART LUNG TRANSPL, V34, P1495, DOI 10.1016/j.healun.2015.10.003
   Kohsaka S, 2005, ARCH INTERN MED, V165, P1643, DOI 10.1001/archinte.165.14.1643
   Krinsley JS, 2003, MAYO CLIN PROC, V78, P1471, DOI 10.4065/78.12.1471
   Mebazaa A, 2015, EUR J HEART FAIL, V17, P544, DOI 10.1002/ejhf.289
   Mehta RH, 2007, AM J CARDIOL, V99, P793, DOI 10.1016/j.amjcard.2006.10.035
   Ponikowski P, 2016, EUR J HEART FAIL, V18, P891, DOI 10.1002/ejhf.592
   Reynolds HR, 2008, CIRCULATION, V117, P686, DOI 10.1161/CIRCULATIONAHA.106.613596
   Rose EA, 2001, NEW ENGL J MED, V345, P1435, DOI 10.1056/NEJMoa012175
   Rudiger A, 2015, EUR J HEART FAIL, V17, P466, DOI 10.1002/ejhf.265
   Sander O, 2005, CRIT CARE MED, V33, P81, DOI 10.1097/01.CCM.0000150028.64264.14
   Sleeper LA, 2010, AM HEART J, V160, P443, DOI 10.1016/j.ahj.2010.06.024
   Steg PG, 2012, EUR HEART J, V33, P2569, DOI 10.1093/eurheartj/ehs215
   Stevenson LW, 2009, J HEART LUNG TRANSPL, V28, P535, DOI 10.1016/j.healun.2009.02.015
   Thiele H, 2012, NEW ENGL J MED, V367, P1287, DOI 10.1056/NEJMoa1208410
   WERNOVSKY G, 1995, CIRCULATION, V92, P2226, DOI 10.1161/01.CIR.92.8.2226
   Windecker S, 2014, EUR HEART J, V35, P2541, DOI [10.5603/KP.2014.0224, 10.1093/eurheartj/ehu278, 10.1093/ejcts/ezu366]
   Yoshioka D, 2012, CIRC J, V76, P1631, DOI 10.1253/circj.CJ-11-1452
   Zeymer U, 2004, EUR HEART J, V25, P322, DOI 10.1016/j.ehj.2003.12.008
NR 31
TC 9
Z9 11
U1 0
U2 2
PU ELSEVIER IRELAND LTD
PI CLARE
PA ELSEVIER HOUSE, BROOKVALE PLAZA, EAST PARK SHANNON, CO, CLARE, 00000,
   IRELAND
SN 0167-5273
EI 1874-1754
J9 INT J CARDIOL
JI Int. J. Cardiol.
PD DEC 1
PY 2016
VL 224
BP 114
EP 118
DI 10.1016/j.ijcard.2016.09.019
PG 5
WC Cardiac & Cardiovascular Systems
WE Science Citation Index Expanded (SCI-EXPANDED)
SC Cardiovascular System & Cardiology
GA EF6WH
UT WOS:000390471300023
PM 27648979
DA 2023-05-13
ER

PT J
AU Greenwood, JP
   Herzog, BA
   Brown, JM
   Everett, CC
   Nixon, J
   Bijsterveld, P
   Maredia, N
   Motwani, M
   Dickinson, CJ
   Ball, SG
   Plein, S
AF Greenwood, John P.
   Herzog, Bernhard A.
   Brown, Julia M.
   Everett, Colin C.
   Nixon, Jane
   Bijsterveld, Petra
   Maredia, Neil
   Motwani, Manish
   Dickinson, Catherine J.
   Ball, Stephen G.
   Plein, Sven
TI Prognostic Value of Cardiovascular Magnetic Resonance and Single-Photon
   Emission Computed Tomography in Suspected Coronary Heart Disease:
   Long-Term Follow-up of a Prospective, Diagnostic Accuracy Cohort Study
SO ANNALS OF INTERNAL MEDICINE
LA English
DT Article
ID MYOCARDIAL-PERFUSION ASSESSMENT; ARTERY-DISEASE; MR-IMPACT;
   TC-99M-TETROFOSMIN SPECT; STRESS PERFUSION; NORMAL EXERCISE; CE-MARC;
   RISK; TRIAL; MULTICENTER
AB Background: There are no prospective, prognostic data comparing cardiovascular magnetic resonance (CMR) and single-photon emission computed tomography (SPECT) in the same population of patients with suspected coronary heart disease (CHD).
   Objective: To establish the ability of CMR and SPECT to predict major adverse cardiovascular events (MACEs).
   Design: Annual follow-up of the CE-MARC (Clinical Evaluation of MAgnetic Resonance imaging in Coronary heart disease) study for a minimum of 5 years for MACEs (cardiovascular death, acute coronary syndrome, unscheduled revascularization or hospital admission for cardiovascular cause). (Current Controlled Trials registration: ISRCTN77246133)
   Setting: Secondary and tertiary care cardiology services. Participants: 752 patients from the CE-MARC study who were being investigated for suspected CHD. Measurements: Prediction of time to MACE was assessed by using univariable (log-rank test) and multivariable (Cox proportional hazards regression) analysis.
   Results: 744 (99%) of the 752 recruited patients had complete follow-up. Of 628 who underwent CMR, SPECT, and the reference standard test of X-ray angiography, 104 (16.6%) had at least 1 MACE. Abnormal findings on CMR (hazard ratio, 2.77 [95% CI, 1.85 to 4.16]; P < 0.001) and SPECT (hazard ratio, 1.62 [CI, 1.11 to 2.38; P = 0.014) were both strong and independent predictors of MACE. Only CMR remained a significant predictor after adjustment for other cardiovascular risk factors, angiography result, or stratification for initial patient treatment.
   Limitation: Data are from a single-center observational study (albeit conducted in a high-volume institution for both CMR and SPECT).
   Conclusion: Five-year follow-up of the CE-MARC study indicates that compared with SPECT, CMR is a stronger predictor of risk for MACEs, independent of cardiovascular risk factors, angiography result, or initial patient treatment. This further supports the role of CMR as an alternative to SPECT for the diagnosis and management of patients with suspected CHD.
C1 [Greenwood, John P.; Motwani, Manish; Ball, Stephen G.; Plein, Sven] Univ Leeds, Multidisciplinary Cardiovasc Res Ctr, LIGHT Bldg,Clarendon Way, Leeds LS2 9JT, W Yorkshire, England.
   [Greenwood, John P.; Motwani, Manish; Ball, Stephen G.; Plein, Sven] Univ Leeds, Leeds Inst Cardiovasc & Metab Med, LIGHT Bldg,Clarendon Way, Leeds LS2 9JT, W Yorkshire, England.
   [Herzog, Bernhard A.] Heart Clin Lucerne, St Anna Str 32, CH-6006 Luzern, Switzerland.
   [Brown, Julia M.; Everett, Colin C.; Nixon, Jane] Univ Leeds, Clin Trials Res Unit, Leeds Inst Clin Trials Res, Clarendon Rd, Leeds LS2 9JT, W Yorkshire, England.
   [Bijsterveld, Petra; Dickinson, Catherine J.] Leeds Gen Infirm, Dept Cardiol, Old X39,Main Site,Great George St, Leeds LS1 3EX, W Yorkshire, England.
   [Maredia, Neil] James Cook Univ Hosp, Marton Rd, Middlesbrough TS4 3BW, Cleveland, England.
C3 N8 Research Partnership; RLUK- Research Libraries UK; White Rose
   University Consortium; University of Leeds; N8 Research Partnership;
   RLUK- Research Libraries UK; White Rose University Consortium;
   University of Leeds; N8 Research Partnership; RLUK- Research Libraries
   UK; White Rose University Consortium; University of Leeds; Leeds General
   Infirmary; N8 Research Partnership; RLUK- Research Libraries UK; White
   Rose University Consortium; University of Leeds; James Cook University
   Hospital
RP Greenwood, JP (通讯作者)，Univ Leeds, Multidisciplinary Cardiovasc Res Ctr, LIGHT Bldg,Clarendon Way, Leeds LS2 9JT, W Yorkshire, England.; Greenwood, JP (通讯作者)，Univ Leeds, Leeds Inst Cardiovasc & Metab Med, LIGHT Bldg,Clarendon Way, Leeds LS2 9JT, W Yorkshire, England.
EM j.greenwood@leeds.ac.uk
OI Bijsterveld, Petra/0000-0002-9257-5850; Plein, Sven/0000-0002-0997-4384;
   brown, julia/0000-0002-2719-7064
FU British Heart Foundation; British Heart Foundation [FS/10/62/28409]
   Funding Source: researchfish
FX British Heart Foundation.
CR Berman DS, 2003, J AM COLL CARDIOL, V41, P1125, DOI 10.1016/S0735-1097(03)00085-8
   Burnham KP, 2004, SOCIOL METHOD RES, V33, P261, DOI 10.1177/0049124104268644
   Cuocolo A, 2011, EUR J NUCL MED MOL I, V38, P1887, DOI 10.1007/s00259-011-1898-6
   D'Agostino RB, 2008, CIRCULATION, V117, P743, DOI 10.1161/CIRCULATIONAHA.107.699579
   Elhendy A, 2003, J NUCL CARDIOL, V10, P261, DOI 10.1016/S1071-3581(02)43219-9
   Fleischmann S, 2004, J NUCL MED, V45, P754
   Genders TSS, 2011, EUR HEART J, V32, P1316, DOI 10.1093/eurheartj/ehr014
   Germano G, 2007, J NUCL CARDIOL, V14, P25, DOI 10.1016/j.nuclcard.2006.12.317
   Gibbons RJ, 1999, CIRCULATION, V100, P2140, DOI 10.1161/01.CIR.100.21.2140
   Greenwood JP, 2014, CIRCULATION, V129, P1129, DOI 10.1161/CIRCULATIONAHA.112.000071
   Greenwood JP, 2012, LANCET, V379, P453, DOI 10.1016/S0140-6736(11)61335-4
   Greenwood JP, 2009, TRIALS, V10, DOI 10.1186/1745-6215-10-62
   Hachamovitch R, 1998, CIRCULATION, V97, P535
   Hachamovitch R, 1996, J AM COLL CARDIOL, V28, P34, DOI 10.1016/0735-1097(96)00095-2
   Hachamovitch R, 2011, EUR HEART J, V32, P1012, DOI 10.1093/eurheartj/ehq500
   Hansen CL, 2007, J NUCL CARDIOL, V14, P134, DOI 10.1016/j.nuclcard.2006.11.009
   HELLER GV, 1995, J AM COLL CARDIOL, V26, P1202, DOI 10.1016/0735-1097(95)00329-0
   Hesse B, 2005, EUR J NUCL MED MOL I, V32, P855, DOI 10.1007/s00259-005-1779-y
   Holly TA, 2010, J NUCL CARDIOL, V17, P941, DOI 10.1007/s12350-010-9246-y
   Hundley WG, 2002, CIRCULATION, V106, P2328, DOI 10.1161/01.CIR.0000036017.46437.02
   Iskander S, 1998, J AM COLL CARDIOL, V32, P57, DOI 10.1016/S0735-1097(98)00177-6
   Jaarsma C, 2012, J AM COLL CARDIOL, V59, P1719, DOI 10.1016/j.jacc.2011.12.040
   Jahnke C, 2007, CIRCULATION, V115, P1769, DOI 10.1161/CIRCULATIONAHA.106.652016
   Kim RJ, 2000, NEW ENGL J MED, V343, P1445, DOI 10.1056/NEJM200011163432003
   Kim WY, 2001, NEW ENGL J MED, V345, P1863, DOI 10.1056/NEJMoa010866
   Klem I, 2006, J AM COLL CARDIOL, V47, P1630, DOI 10.1016/j.jacc.2005.10.074
   Kwong RY, 2006, CIRCULATION, V113, P2733, DOI 10.1161/CIRCULATIONAHA.105.570648
   Lipinski MJ, 2013, J AM COLL CARDIOL, V62, P826, DOI 10.1016/j.jacc.2013.03.080
   Schwitter J, 2008, EUR HEART J, V29, P480, DOI 10.1093/eurheartj/ehm617
   Schwitter J, 2012, J CARDIOVASC MAGN R, V14, DOI 10.1186/1532-429X-14-61
   Schwitter J, 2013, EUR HEART J, V34, P775, DOI 10.1093/eurheartj/ehs022
   Shaw LJ, 2000, AM J CARDIOL, V86, P1, DOI 10.1016/S0002-9149(00)00819-5
   Shaw LJ, 2004, J NUCL CARDIOL, V11, P171, DOI 10.1016/j.nuclcard.2003.12.004
   Shaw LJ, 2003, J NUCL MED, V44, P134
   Steel K, 2009, CIRCULATION, V120, P1390, DOI 10.1161/CIRCULATIONAHA.108.812503
   Travin MI, 2004, J NUCL CARDIOL, V11, P253, DOI 10.1016/j.nuclcard.2004.02.005
   Wagner A, 2003, LANCET, V361, P374, DOI 10.1016/S0140-6736(03)12389-6
NR 37
TC 65
Z9 67
U1 0
U2 8
PU AMER COLL PHYSICIANS
PI PHILADELPHIA
PA INDEPENDENCE MALL WEST 6TH AND RACE ST, PHILADELPHIA, PA 19106-1572 USA
SN 0003-4819
EI 1539-3704
J9 ANN INTERN MED
JI Ann. Intern. Med.
PD JUL 5
PY 2016
VL 165
IS 1
BP 1
EP +
DI 10.7326/M15-1801
PG 11
WC Medicine, General & Internal
WE Science Citation Index Expanded (SCI-EXPANDED)
SC General & Internal Medicine
GA DQ5AD
UT WOS:000379215800002
PM 27158921
OA Green Accepted
DA 2023-05-13
ER

PT J
AU Puurunen, M
   Kiviniemi, T
   Nammas, W
   Schlitt, A
   Rubboli, A
   Nyman, K
   Karjalainen, P
   Kirchhof, P
   Lip, GYH
   Airaksinen, JKE
AF Puurunen, Marja
   Kiviniemi, Tuomas
   Nammas, Wail
   Schlitt, Axel
   Rubboli, Andrea
   Nyman, Kai
   Karjalainen, Pasi
   Kirchhof, Paulus
   Lip, Gregory Y. H.
   Airaksinen, Juhani K. E.
TI Impact of anaemia on clinical outcome in patients with atrial
   fibrillation undergoing percutaneous coronary intervention: insights
   from the AFCAS registry
SO BMJ OPEN
LA English
DT Article
ID ELEVATION MYOCARDIAL-INFARCTION; ORAL ANTICOAGULATION; ANTITHROMBOTIC
   THERAPY; PRIMARY ANGIOPLASTY; STENT IMPLANTATION; CONSENSUS DOCUMENT;
   MANAGEMENT; ASSOCIATION; MORTALITY; ADMISSION
AB Objectives: Anaemia has an adverse impact on the outcome in the general patient population undergoing percutaneous coronary intervention (PCI). The aim of this study was to analyse the impact of anaemia on the 12-month clinical outcome of patients with atrial fibrillation (AF) undergoing PCI and therefore requiring intense antithrombotic treatment. We hypothesised that anaemia might be associated with a worse outcome and more bleeding in these anticoagulated patients.
   Setting: Data were collected from 17 secondary care centres in Europe.
   Participants: Consecutive patients with AF undergoing PCI were enrolled in the prospective, multicenter AFCAS (Atrial Fibrillation undergoing Coronary Artery Stenting) registry. Altogether, 929 patients participated in the study. Preprocedural haemoglobin concentration was available for 861 (92.7%; 30% women). The only exclusion criteria were inability or unwillingness to give informed consent. Anaemia was defined as a haemoglobin concentration of <12 g/dL for women and <13 g/dL for men.
   Outcome measures: The primary endpoint was occurrence of major adverse cardiac and cerebrovascular events (MACCE) or bleeding events.
   Results: 258/861 (30%) patients had anaemia. Anaemic patients were older, more often had diabetes, higher CHA(2)DS(2)-VASc scores, prior history of heart failure, chronic renal impairment and acute coronary syndrome. Anaemic patients had more MACCE than non-anaemic (29.1% vs 19.4%, respectively, p=0.002), and minor bleeding events (7.0% vs 3.3%, respectively, p=0.028), with a trend towards more total bleeding events (25.2% vs 21.7%, respectively, p=0.059). No difference was observed in antithrombotic regimens at discharge. In multivariate analysis, anaemia was an independent predictor of all-cause mortality at 12-month follow-up (hazard ratio 1.62, 95% CI 1.05 to 2.51, p=0.029).
   Conclusions: Anaemia was a frequent finding in patients with AF referred for PCI. Anaemic patients had a higher all-cause mortality, more thrombotic events and minor bleeding events. Anaemia seems to be an identification of patients at risk for cardiovascular events and death.
C1 [Puurunen, Marja] Finnish Red Cross Blood Serv, Hemostasis Lab, Helsinki, Finland.
   [Kiviniemi, Tuomas; Nammas, Wail; Airaksinen, Juhani K. E.] Turku Univ Hosp, Ctr Heart, FIN-20520 Turku, Finland.
   [Kiviniemi, Tuomas; Nammas, Wail; Airaksinen, Juhani K. E.] Univ Turku, Turku, Finland.
   [Schlitt, Axel] Univ Halle Wittenberg, Fac Med, D-06108 Halle, Germany.
   [Rubboli, Andrea] Osped Maggiore Bologna, Lab Intervent Cardiol, Div Cardiol, Bologna, Italy.
   [Nyman, Kai] Cent Finland Cent Hosp, Dept Cardiol, Jyvaskyla, Finland.
   [Karjalainen, Pasi] Satakunta Cent Hosp, Ctr Heart, Pori, Finland.
   [Kirchhof, Paulus; Lip, Gregory Y. H.] Hosp Univ Munster, Dept Cardiovasc Med, Munster, Germany.
   [Kirchhof, Paulus] Univ Birmingham, City Hosp, Ctr Cardiovasc Sci, Birmingham, W Midlands, England.
C3 University of Turku; University of Turku; Martin Luther University Halle
   Wittenberg; AUSL di Bologna; Central Finland Central Hospital; Satakunta
   Central Hospital; University of Munster; RLUK- Research Libraries UK;
   University of Birmingham
RP Airaksinen, JKE (通讯作者)，Turku Univ Hosp, Ctr Heart, FIN-20520 Turku, Finland.
EM juhani.airaksinen@tyks.fi
RI Kirchhof, Paulus/AAT-7074-2021; Kiviniemi, Tuomas/A-1107-2016; Nammas,
   Wail/AAB-5055-2021; Airaksinen, Juhani/AAC-7857-2021; Karjalainen,
   Pasi/AAE-5260-2019
OI Kirchhof, Paulus/0000-0002-1881-0197; Kiviniemi,
   Tuomas/0000-0002-0908-3741; Nammas, Wail/0000-0003-3356-5211;
   Airaksinen, Juhani/0000-0002-0193-568X; Karjalainen,
   Pasi/0000-0003-2102-5381
FU Finnish Foundation for Cardiovascular Research, Helsinki, Finland
FX This study was supported by grants from the Finnish Foundation for
   Cardiovascular Research, Helsinki, Finland.
CR [Anonymous], 1968, WHO TECH REP SER, V405, P5
   Ayhan E, 2011, CORONARY ARTERY DIS, V22, P375, DOI 10.1097/MCA.0b013e3283472ac5
   Dundar C, 2012, CLIN RES CARDIOL, V101, P37, DOI 10.1007/s00392-011-0361-9
   Faxon DP, 2011, CIRC-CARDIOVASC INTE, V4, P522, DOI 10.1161/CIRCINTERVENTIONS.111.965186
   Foley RN, 1996, AM J KIDNEY DIS, V28, P53, DOI 10.1016/S0272-6386(96)90130-4
   Hosseini SK, 2014, J CARDIOVASC MED, V15, P331, DOI 10.2459/JCM.0b013e32835ec938
   Kim TH, 2012, CORONARY ARTERY DIS, V23, P391, DOI 10.1097/MCA.0b013e3283564869
   Kitai Y, 2013, INT J CARDIOL, V168, P5221, DOI 10.1016/j.ijcard.2013.08.029
   Kiviniemi T, 2013, AM J CARDIOL, V112, P493, DOI 10.1016/j.amjcard.2013.04.007
   Lee PC, 2004, J AM COLL CARDIOL, V44, P541, DOI 10.1016/j.jacc.2004.04.047
   Lip GYH, 2010, EUR HEART J, V31, P1311, DOI 10.1093/eurheartj/ehq117
   Maluenda G, 2009, AM J CARDIOL, V104, P1069, DOI 10.1016/j.amjcard.2009.06.006
   Manzano-Fernandez S, 2008, CHEST, V134, P559, DOI 10.1378/chest.08-0350
   McKechnie RS, 2004, CIRCULATION, V110, P271, DOI 10.1161/01.CIR.0000134964.01697.C7
   Mehran R, 2011, CIRCULATION, V123, P2736, DOI 10.1161/CIRCULATIONAHA.110.009449
   Nikolsky E, 2004, AM J CARDIOL, V94, P1023, DOI 10.1016/j.amjcard.2004.06.058
   Pilgrim T, 2012, CIRC-CARDIOVASC INTE, V5, P202, DOI 10.1161/CIRCINTERVENTIONS.111.965749
   Rubboli A, 2008, ANN MED, V40, P428, DOI 10.1080/07853890802089786
   Rubboli A, 2012, J INTERV CARDIOL, V25, P163, DOI 10.1111/j.1540-8183.2011.00683.x
   Rubboli A, 2009, J INTERV CARDIOL, V22, P390, DOI 10.1111/j.1540-8183.2009.00468.x
   Schlitt A, 2013, CATHETER CARDIO INTE, V82, pE864, DOI 10.1002/ccd.25064
   Toma C, 2012, AM J CARDIOL, V109, P1148, DOI 10.1016/j.amjcard.2011.11.049
NR 22
TC 13
Z9 14
U1 0
U2 3
PU BMJ PUBLISHING GROUP
PI LONDON
PA BRITISH MED ASSOC HOUSE, TAVISTOCK SQUARE, LONDON WC1H 9JR, ENGLAND
SN 2044-6055
J9 BMJ OPEN
JI BMJ Open
PY 2014
VL 4
IS 5
AR e004700
DI 10.1136/bmjopen-2013-004700
PG 7
WC Medicine, General & Internal
WE Science Citation Index Expanded (SCI-EXPANDED)
SC General & Internal Medicine
GA AI6IQ
UT WOS:000336976900068
PM 24823675
OA Green Published, gold
DA 2023-05-13
ER

PT J
AU O'Keefe, EL
   DiNicolantonio, JJ
   O'Keefe, JH
   Lavie, CJ
AF O'Keefe, Evan L.
   DiNicolantonio, James J.
   O'Keefe, James H.
   Lavie, Carl J.
TI Alcohol and CV Health: Jekyll and Hyde J-Curves
SO PROGRESS IN CARDIOVASCULAR DISEASES
LA English
DT Review
DE Alcohol; Cardiovascular disease; Heart failure; Atrial fibrillation
ID CORONARY-HEART-DISEASE; PERIPHERAL ARTERIAL-DISEASE; CARDIOVASCULAR
   RISK-FACTORS; ACUTE MYOCARDIAL-INFARCTION; RED WINE;
   ATRIAL-FIBRILLATION; METABOLIC SYNDROME; DRINKING PATTERN;
   ATHEROSCLEROSIS RISK; INSULIN SENSITIVITY
AB A routine of light or moderate alcohol consumption drink/day for women and 1 to 2 drinks/day for men) is associated with a lower risk for all-cause mortality, coronary artery disease (CAD), type 2 diabetes mellitus (T2D), heart failure (HF), and stroke. Conversely, heavy drinking, (>4 drinks/day) is associated with an increased risk for death and cardiovascular (CV) disease (CVD). Excessive alcohol intake trails behind only smoking and obesity among the 3 leading causes of premature deaths in the United States (US). Heavy alcohol use is a common cause of reversible hypertension (HTN), nonischemic dilated cardiomyopathy, atrial fibrillation (AF), and stroke (both ischemic and hemorrhagic). Among males aged 15 to 59 years, alcohol abuse is perhaps the leading cause of premature death. As such, the risk-to-benefit ratio of drinking is less favorable in younger individuals. A daily habit of light to moderate drinking is ideal for those who choose to consume alcohol regularly. Red wine in particular before or during the evening meal is linked with the best long-term CV outcomes. Most of the studies on alcohol and health are observational, and correlation does not prove causation. Health care professionals should not advise nondrinkers to begin drinking because of the paucity of randomized outcome data coupled with the potential for alcohol abuse even among seemingly low risk individuals. (C) 2018 Published by Elsevier Inc.
C1 [O'Keefe, Evan L.; Lavie, Carl J.] Univ Queensland, Sch Med, Ochsner Clin Sch, Dept Cardiovasc Dis,John Ochsner Heart & Vasc Ins, New Orleans, LA USA.
   [DiNicolantonio, James J.; O'Keefe, James H.] St Lukes Mid Amer Heart Inst, 4321 Washington St,Suite 2400, Kansas City, MO 64111 USA.
C3 Ochsner Health System; University of Queensland; Saint Luke's Mid
   America Heart Institute
RP O'Keefe, JH (通讯作者)，St Lukes Mid Amer Heart Inst, 4321 Washington St,Suite 2400, Kansas City, MO 64111 USA.
EM jokeefe@saint-lukes.org
CR Abramson JL, 2001, JAMA-J AM MED ASSOC, V285, P1971, DOI 10.1001/jama.285.15.1971
   Ajani UA, 2000, ARCH INTERN MED, V160, P1025, DOI 10.1001/archinte.160.7.1025
   Albert CM, 1999, CIRCULATION, V100, P944, DOI 10.1161/01.CIR.100.9.944
   Albert MA, 2003, CIRCULATION, V107, P443, DOI 10.1161/01.CIR.0000045669.16499.EC
   Alkerwi A, 2009, ATHEROSCLEROSIS, V204, P624, DOI 10.1016/j.atherosclerosis.2008.10.036
   Association AD, 2013, FOOD FITN ALC
   Association AH, 2012, ALC HEART DIS
   Athyros VG, 2007, ANGIOLOGY, V58, P689, DOI 10.1177/0003319707306146
   Bar KJ, 2007, DRUG ALCOHOL DEPEN, V89, P259, DOI 10.1016/j.drugalcdep.2007.01.010
   Bagnardi V, 2008, J EPIDEMIOL COMMUN H, V62, P615, DOI 10.1136/jech.2007.065607
   Baliunas DO, 2009, DIABETES CARE, V32, P2123, DOI 10.2337/dc09-0227
   Berger K, 1999, NEW ENGL J MED, V341, P1557, DOI 10.1056/NEJM199911183412101
   Buja A, 2010, EUR J CLIN NUTR, V64, P297, DOI 10.1038/ejcn.2009.136
   Camargo CA, 1997, CIRCULATION, V95, P577, DOI 10.1161/01.CIR.95.3.577
   Carter MD, 2010, AM J CARDIOL, V105, P1651, DOI 10.1016/j.amjcard.2010.01.339
   Chiva-Blanch G, 2013, CLIN NUTR, V32, P200, DOI 10.1016/j.clnu.2012.08.022
   Chiva-Blanch G, 2012, CIRC RES, V111, P1065, DOI [10.1161/circresaha.112.275636, 10.1161/CIRCRESAHA.112.275636]
   Costanzo S, 2010, J AM COLL CARDIOL, V55, P1339, DOI 10.1016/j.jacc.2010.01.006
   Davies MJ, 2002, JAMA-J AM MED ASSOC, V287, P2559, DOI 10.1001/jama.287.19.2559
   Di Castelnuovo A, 2006, ARCH INTERN MED, V166, P2437, DOI 10.1001/archinte.166.22.2437
   Di Castelnuovo A, 2010, INTERN EMERG MED, V5, P291, DOI 10.1007/s11739-010-0346-0
   Djousse L, 2004, OBES RES, V12, P1375, DOI 10.1038/oby.2004.174
   Djousse L, 2008, AM J CARDIOL, V102, P593, DOI 10.1016/j.amjcard.2008.04.031
   Djousse L, 2007, OBESITY, V15, P1758, DOI 10.1038/oby.2007.209
   Djousse L, 2007, CIRCULATION, V115, P34, DOI 10.1161/CIRCULATIONAHA.106.661868
   Dorn JM, 2003, J NUTR, V133, P2655, DOI 10.1093/jn/133.8.2655
   Ebrahim S, 2008, ATHEROSCLEROSIS, V196, P871, DOI 10.1016/j.atherosclerosis.2007.02.002
   Eigenbrodt ML, 2001, AM J EPIDEMIOL, V153, P1102, DOI 10.1093/aje/153.11.1102
   Engs R. C., 1995, ADDICT RES, V2, P227
   ETTINGER PO, 1978, AM HEART J, V95, P555, DOI 10.1016/0002-8703(78)90296-X
   Fuchs FD, 2001, HYPERTENSION, V37, P1242, DOI 10.1161/01.HYP.37.5.1242
   Furie KL, 2011, STROKE, V42, P227, DOI 10.1161/STR.0b013e3181f7d043
   George A, 2010, J CARDIOVASC MED, V11, P221, DOI 10.2459/JCM.0b013e328334b42d
   GILL JS, 1986, NEW ENGL J MED, V315, P1041, DOI 10.1056/NEJM198610233151701
   Greenfield JR, 2005, J CLIN ENDOCR METAB, V90, P661, DOI 10.1210/jc.2004-1511
   Greenfield JR, 2003, DIABETES CARE, V26, P2734, DOI 10.2337/diacare.26.10.2734
   Halanych JH, 2010, AM J EPIDEMIOL, V171, P532, DOI 10.1093/aje/kwp417
   Heidenreich PA, 2011, CIRCULATION, V123, P933, DOI 10.1161/CIR.0b013e31820a55f5
   Hillbom M, 1999, STROKE, V30, P2307, DOI 10.1161/01.STR.30.11.2307
   Huang J, 2017, J DIABETES INVEST, V8, P56, DOI 10.1111/jdi.12537
   Huang Z, 2008, ENDOCRINOLOGY, V149, P232, DOI 10.1210/en.2007-0632
   Husemoen LLN, 2010, PLOS ONE, V5, DOI 10.1371/journal.pone.0011735
   Hvidtfeldt UA, 2010, CIRCULATION, V121, P1589, DOI 10.1161/CIRCULATIONAHA.109.887513
   Ikehara S, 2013, PREV MED, V57, P505, DOI 10.1016/j.ypmed.2013.07.003
   Iso H, 2004, STROKE, V35, P1124, DOI 10.1161/01.STR.0000124459.33597.00
   Jackson CL, 2015, AM J PUBLIC HEALTH, V105, pS534, DOI 10.2105/AJPH.2015.302615
   Klatsky AL, 2001, AM J CARDIOL, V88, P703, DOI 10.1016/S0002-9149(01)01824-0
   Klatsky AL, 2010, J AM COLL CARDIOL, V55, P1336, DOI 10.1016/j.jacc.2009.10.057
   Kodama S, 2011, J AM COLL CARDIOL, V57, P427, DOI 10.1016/j.jacc.2010.08.641
   Koppes LLJ, 2005, DIABETES CARE, V28, P719, DOI 10.2337/diacare.28.3.719
   Krenz M, 2012, J MOL CELL CARDIOL, V52, P93, DOI 10.1016/j.yjmcc.2011.10.011
   Krnic M, 2011, ATHEROSCLEROSIS, V218, P530, DOI 10.1016/j.atherosclerosis.2011.07.004
   Laonigro I, 2009, EUR J HEART FAIL, V11, P453, DOI 10.1093/eurjhf/hfp037
   Larsson SC, 2018, CLIN NUTR, V37, P1247, DOI 10.1016/j.clnu.2017.05.007
   Larsson SC, 2016, BMC MED, V14, DOI 10.1186/s12916-016-0721-4
   Li HG, 2012, CIRC RES, V111, P959, DOI 10.1161/CIRCRESAHA.112.278705
   Liu C, 2010, BMC PUBLIC HEALTH, V10, DOI 10.1186/1471-2458-10-713
   Marfella R, 2006, DIABETIC MED, V23, P974, DOI 10.1111/j.1464-5491.2006.01886.x
   McClelland RL, 2008, AM J CLIN NUTR, V88, P1593, DOI 10.3945/ajcn.2008.26420
   Menezes AR, 2013, MAYO CLIN PROC, V88, P394, DOI 10.1016/j.mayocp.2013.01.022
   Mukamal KJ, 2007, J CLIN ENDOCR METAB, V92, P2559, DOI 10.1210/jc.2006-2422
   Mukamal KJ, 2010, J AM COLL CARDIOL, V55, P1328, DOI 10.1016/j.jacc.2009.10.056
   Mukamal KJ, 2006, AM HEART J, V151, P368, DOI 10.1016/j.ahj.2005.05.017
   Mukamal KJ, 2005, CIRCULATION, V112, P3839, DOI 10.1161/CIRCULATIONAHA.105.574749
   Mukamal KJ, 2005, CIRCULATION, V112, P1736, DOI 10.1161/CIRCULATIONAHA.105.547844
   Mukamal KJ, 2005, CIRCULATION, V112, P1406, DOI 10.1161/CIRCULATIONAHA.105.537704
   Mukamal KJ, 2001, JAMA-J AM MED ASSOC, V285, P1965, DOI 10.1001/jama.285.15.1965
   Mukamal KJ, 2018, MODERATE ALCOHOL CAR, VNCT03169530
   National Institutes of Health, 2010, RETH DRINK ALC YOUR, P1
   Nunez-Cordoba JM, 2009, REV ESP CARDIOL, V62, P633, DOI 10.1016/S0300-8932(09)71330-2
   O'Keefe JH, 2008, J AM COLL CARDIOL, V51, P249, DOI 10.1016/j.jacc.2007.10.016
   O'Keefe JH, 2007, J AM COLL CARDIOL, V50, P1009, DOI 10.1016/j.jacc.2007.04.089
   O'Keefe JH, 2014, MAYO CLIN PROC, V89, P382, DOI 10.1016/j.mayocp.2013.11.005
   O'Keefe JH, 2012, MAYO CLIN PROC, V87, P587, DOI 10.1016/j.mayocp.2012.04.005
   Organization WH, 2014, GLOB STAT REP ALC HL, V2014, P392
   Padilla H, 2010, PHYSICIAN SPORTSMED, V38, P84, DOI 10.3810/psm.2010.10.1812
   Park SY, 2014, INT J CANCER, V134, P1504, DOI 10.1002/ijc.28476
   Perissinotto E, 2010, NUTR METAB CARDIOVAS, V20, P647, DOI 10.1016/j.numecd.2009.05.014
   Poli A, 2013, NUTR METAB CARDIOVAS, V23, P487, DOI 10.1016/j.numecd.2013.02.007
   Puddey IB, 2006, CLIN EXP PHARMACOL P, V33, P847, DOI 10.1111/j.1440-1681.2006.04452.x
   Rehm J, 2009, LANCET, V373, P2223, DOI 10.1016/S0140-6736(09)60746-7
   Rizzuto D, 2012, BRIT MED J, V345, DOI 10.1136/bmj.e5568
   Ronksley PE, 2011, BMJ-BRIT MED J, V342, DOI 10.1136/bmj.d671
   Rossinen J, 1999, CLIN CARDIOL, V22, P591, DOI 10.1002/clc.4960220910
   Ruidavets JB, 2010, BMJ-BRIT MED J, V341, DOI 10.1136/bmj.c6077
   Saad L., 2012, MAJORITY US DRINK AL
   Sacco RL, 1999, JAMA-J AM MED ASSOC, V281, P53, DOI 10.1001/jama.281.1.53
   Samokhvalov AV, 2010, EUR J CARDIOV PREV R, V17, P706, DOI 10.1097/HJR.0b013e32833a1947
   Schooling CM, 2008, PLOS ONE, V3, DOI 10.1371/journal.pone.0002370
   Sidorenkov O, 2011, INT J EPIDEMIOL, V40, P1519, DOI 10.1093/ije/dyr145
   Sierksma A, 2004, DIABETES CARE, V27, P184, DOI 10.2337/diacare.27.1.184
   Silva ERDE, 2000, CIRCULATION, V102, P2347, DOI 10.1161/01.CIR.102.19.2347
   Stevenson RL, 1991, STRANGE CASE DR JEKY, P64
   Stranges S, 2004, HYPERTENSION, V44, P813, DOI 10.1161/01.HYP.0000146537.03103.f2
   Tanasescu M, 2001, J AM COLL CARDIOL, V38, P1836, DOI 10.1016/S0735-1097(01)01655-2
   Taylor B, 2009, ADDICTION, V104, P1981, DOI 10.1111/j.1360-0443.2009.02694.x
   Topiwala A, 2017, BMJ-BRIT MED J, V357, DOI 10.1136/bmj.j2353
   Trichopoulou A, 2009, BMJ-BRIT MED J, V338, DOI 10.1136/bmj.b2337
   Trust TD, 2012, MYDRINKAWARE ALC UN, V2013
   Vliegenthart R, 2002, AM J EPIDEMIOL, V155, P332, DOI 10.1093/aje/155.4.332
   Wakabayashi I, 2010, ANGIOLOGY, V61, P495, DOI 10.1177/0003319709358694
   Wilson S, 2017, PSYCHOL MED, V47, P2288, DOI 10.1017/S0033291717000721
   Xi B, 2017, J AM COLL CARDIOL, V70, P913, DOI 10.1016/j.jacc.2017.06.054
   Xie X, 2010, PLOS ONE, V5, DOI 10.1371/journal.pone.0015181
   Yusuf S, 2004, LANCET, V364, P937, DOI 10.1016/S0140-6736(04)17018-9
NR 105
TC 78
Z9 79
U1 1
U2 30
PU W B SAUNDERS CO-ELSEVIER INC
PI PHILADELPHIA
PA 1600 JOHN F KENNEDY BOULEVARD, STE 1800, PHILADELPHIA, PA 19103-2899 USA
SN 0033-0620
EI 1873-1740
J9 PROG CARDIOVASC DIS
JI Prog. Cardiovasc. Dis.
PD MAY-JUN
PY 2018
VL 61
IS 1
BP 68
EP 75
DI 10.1016/j.pcad.2018.02.001
PG 8
WC Cardiac & Cardiovascular Systems
WE Science Citation Index Expanded (SCI-EXPANDED); Social Science Citation Index (SSCI)
SC Cardiovascular System & Cardiology
GA GQ5ES
UT WOS:000441703300011
PM 29458056
DA 2023-05-13
ER

PT J
AU Schopka, S
   Philipp, A
   Hilker, M
   Muller, T
   Zimmermann, M
   Arlt, M
   Rupprecht, L
   Schmid, C
   Lunz, D
AF Schopka, Simon
   Philipp, Alois
   Hilker, Michael
   Mueller, Thomas
   Zimmermann, Markus
   Arlt, Matthias
   Rupprecht, Leopold
   Schmid, Christof
   Lunz, Dirk
TI Clinical course and long-term outcome following venoarterial
   extracorporeal life support-facilitated interhospital transfer of
   patients with circulatory failure
SO RESUSCITATION
LA English
DT Article
DE Extracorporeal circulation; Shock; Heart arrest; Cardiopulmonary
   resuscitation
ID MEMBRANE-OXYGENATION SUPPORT; REFRACTORY CARDIOGENIC-SHOCK; ADULT
   PATIENTS; TRANSPORT; QUALITY; ECMO
AB Background: Interhospital transfer of patients experiencing circulatory failure and shock has a significant risk of cardiovascular deterioration and death. Extracorporeal life support (ECLS) is a rescue tool for hemodynamic stabilization that makes patient transportation much safer.
   Methods: Demographic data, clinical course, and outcome data were reviewed for patients who underwent placement of a venoarterial ECLS in a remote hospital and were transported to our tertiary care facility.
   Results: 68 patients were transported to our center with ECLS. The majority of these patients (79%) underwent cardiopulmonary resuscitation during or immediately prior to ECLS initiation. The mean patient age was 52 years, and 53 patients were male. The most common underlying diagnosis was acute coronary syndrome (60%). Overall, 23 patients underwent consecutive cardiosurgical procedures, including coronary artery bypass grafting in 12, and left ventricular assist device and biventricular assist device implantation in 11. The median duration of ECLS was 5 days. None of the patients died during transportation. Twelve of the surgically treated patients survived, as well as 21 patients with non-surgical treatment, which resulted in an overall survival of 33 patients (48.5%).
   Conclusion: ECLS-facilitated patient transfer enables safe interhospital transfer of critically ill patients. In this study, a relevant percentage of patients were in need of a cardiosurgical intervention. The long-term survival rate of these patients supports the further use of this time-, cost-and personnel-demanding strategy. (C) 2015 Elsevier Ireland Ltd. All rights reserved.
C1 [Schopka, Simon; Philipp, Alois; Hilker, Michael; Rupprecht, Leopold; Schmid, Christof] Univ Med Ctr, Dept Cardiothorac Surg, Regensburg, Germany.
   [Mueller, Thomas] Univ Med Ctr, Dept Internal Med 2, Regensburg, Germany.
   [Lunz, Dirk] Univ Med Ctr, Dept Anaesthesiol, Regensburg, Germany.
   [Zimmermann, Markus] Univ Med Ctr, Emergency Unit, Regensburg, Germany.
   [Arlt, Matthias] Kerckhoff Klin, Dept Anaesthesiol, Bad Nauheim, Germany.
C3 University of Regensburg; University of Regensburg; University of
   Regensburg; University of Regensburg; Kerckhoff Clinic
RP Schopka, S (通讯作者)，Univ Med Ctr, Dept Cardiothorac Surg, Regensburg, Germany.
EM Simon.Schopka@klinik.uni-regensburg.de
RI Zimmermann, Markus/Y-3006-2019
CR Artl M, 2008, RESUSCITATION, V77, P345
   Aziz F, 2014, ANN VASC SURG, V28, P178, DOI 10.1016/j.avsg.2013.03.011
   Bennett J B, 1994, J Extra Corpor Technol, V26, P79
   Cardarelli MG, 2009, ASAIO J, V55, P581, DOI 10.1097/MAT.0b013e3181bad907
   Cheng A, 2013, ASAIO J, V59, P533, DOI 10.1097/MAT.0b013e31829f0e52
   Demertzis S, 2013, J THORAC CARDIOV SUR, V146, P1293, DOI 10.1016/j.jtcvs.2013.06.038
   Formica F, 2011, INT J CARDIOL, V147, P164, DOI 10.1016/j.ijcard.2010.09.062
   Hochman JS, 2000, J AM COLL CARDIOL, V36, P1063, DOI 10.1016/S0735-1097(00)00879-2
   Huang SC, 2006, ARTIF ORGANS, V30, P24, DOI 10.1111/j.1525-1594.2006.00176.x
   Javidfar J, 2011, ASAIO J, V57, P421, DOI 10.1097/MAT.0b013e3182238b55
   Lunz D, 2013, INTERACT CARDIOV TH, V17, P773, DOI 10.1093/icvts/ivt320
   Marasco SF, 2008, HEART LUNG CIRC, V17, pS41, DOI 10.1016/j.hlc.2008.08.009
   Mojoli F, 2013, MINERVA ANESTESIOL, V79, P1147
   Takayama H, 2013, J HEART LUNG TRANSPL, V32, P106, DOI 10.1016/j.healun.2012.10.005
   Wiegersma JS, 2011, CRIT CARE, V15, DOI 10.1186/cc10064
   Wong JK, 2012, ARTIF ORGANS, V36, P659, DOI 10.1111/j.1525-1594.2012.01496.x
NR 16
TC 13
Z9 13
U1 2
U2 7
PU ELSEVIER IRELAND LTD
PI CLARE
PA ELSEVIER HOUSE, BROOKVALE PLAZA, EAST PARK SHANNON, CO, CLARE, 00000,
   IRELAND
SN 0300-9572
EI 1873-1570
J9 RESUSCITATION
JI Resuscitation
PD AUG
PY 2015
VL 93
BP 53
EP 57
DI 10.1016/j.resuscitation.2015.05.021
PG 5
WC Critical Care Medicine; Emergency Medicine
WE Science Citation Index Expanded (SCI-EXPANDED)
SC General & Internal Medicine; Emergency Medicine
GA CS2JQ
UT WOS:000361897100027
PM 26051810
DA 2023-05-13
ER

PT J
AU Chen, CW
   Lin, YC
   Shih, CM
   Chen, WT
   Lin, FY
   Bi, WF
   Kao, YT
   Chiang, KH
   Chan, CS
   Hsu, CY
   Yang, TL
   Hsiao, CY
   Hsiao, BY
   Chien, LN
   Huang, CY
AF Chen, Chih-Wei
   Lin, Yi-Cheng
   Shih, Chun-Ming
   Chen, Wan-Ting
   Lin, Feng-Yen
   Bi, Wei-Fung
   Kao, Yung-Ta
   Chiang, Kuang-Hsing
   Chan, Chao-Shun
   Hsu, Chien-Yi
   Yang, Tsung-Lin
   Hsiao, Cheng-Yi
   Hsiao, Bu-Yuan
   Chien, Li-Nien
   Huang, Chun-Yao
TI Association of multiple preventive therapies postdischarge and long-term
   health outcomes after acute myocardial infarction
SO JOURNAL OF THE CHINESE MEDICAL ASSOCIATION
LA English
DT Article
DE Acute myocardial infarction; Guideline-directed medical therapy;
   Mortality
ID LEFT-VENTRICULAR DYSFUNCTION; ACUTE CORONARY SYNDROMES; CONVERTING
   ENZYME-INHIBITORS; ALL-CAUSE MORTALITY; HEART-FAILURE; RECEPTOR
   BLOCKERS; BETA-BLOCKADE; ADHERENCE; MORBIDITY; IMPACT
AB Background: Statins, beta-blockers, and angiotensin-converting enzyme inhibitors/angiotensin II receptor blockers have been advocated by guidelines as secondary prevention medications to improve the long-term outcomes of post-acute myocardial infarction (AMI) patients. However, adequate drug adherence has always been challenging, and different treatment regimens may lead to divergent outcomes that remain unclear under current myocardial infarction (MI) care standards. This study investigated the association between use of different preventive regimens post-AMI and patients' long-term outcomes.
   Methods: This cohort study used data files from the Taiwan National Health Insurance Research Database. A total of 77 520 people who were hospitalized with AMI between 2002 and 2015 were assessed. On the basis of medication possession ratio (MPR) to individual medications, eight treatment groups were examined in this study. Receiving therapy was defined as MPR 40%. We investigated the association between different treatment groups and all-cause mortality in 24 months.
   Results: Overall, 51 322 patients with ST-elevation MI and 26 198 with non-ST-elevation MI were included in the study. Patients received all three preventive medications show the lowest mortality in 24 months follow-up periods among all treatment groups. Patients who did not usage of any of these three preventive medications had the highest mortality in 24 months (adjusted hazard ratio, 1.78; 95% CI, 1.64-1.93). This mortality rate had the same pattern across the three cohort generations (2002-2005, 2006-2010, and 2011-2015).
   Conclusion: In this large population-based real-world study, usage of three preventive therapies post-MI was associated with the lowest rate of all-cause mortality.
C1 [Chen, Chih-Wei; Shih, Chun-Ming; Lin, Feng-Yen; Bi, Wei-Fung; Kao, Yung-Ta; Chiang, Kuang-Hsing; Chan, Chao-Shun; Hsu, Chien-Yi; Yang, Tsung-Lin; Hsiao, Cheng-Yi; Hsiao, Bu-Yuan; Huang, Chun-Yao] Taipei Med Univ Hosp, Dept Internal Med, Div Cardiol, Taipei, Taiwan.
   [Chen, Chih-Wei; Shih, Chun-Ming; Lin, Feng-Yen; Bi, Wei-Fung; Kao, Yung-Ta; Chiang, Kuang-Hsing; Chan, Chao-Shun; Hsu, Chien-Yi; Yang, Tsung-Lin; Hsiao, Cheng-Yi; Hsiao, Bu-Yuan; Huang, Chun-Yao] Taipei Med Univ Hosp, Cardiovasc Res Ctr, Taipei, Taiwan.
   [Chen, Chih-Wei; Shih, Chun-Ming; Lin, Feng-Yen; Bi, Wei-Fung; Kao, Yung-Ta; Chiang, Kuang-Hsing; Chan, Chao-Shun; Hsu, Chien-Yi; Yang, Tsung-Lin; Hsiao, Cheng-Yi; Hsiao, Bu-Yuan; Huang, Chun-Yao] Taipei Med Univ, Taipei Heart Inst, Taipei, Taiwan.
   [Lin, Yi-Cheng] Taipei Med Univ Hosp, Dept Pharm, Taipei, Taiwan.
   [Lin, Yi-Cheng] Taipei Med Univ, Coll Pharm, Sch Pharm, Taipei, Taiwan.
   [Shih, Chun-Ming; Lin, Feng-Yen; Chiang, Kuang-Hsing; Hsu, Chien-Yi; Yang, Tsung-Lin; Huang, Chun-Yao] Taipei Med Univ, Coll Med, Sch Med, Dept Internal Med,Div Cardiol, Taipei, Taiwan.
   [Chen, Wan-Ting; Chien, Li-Nien] Taipei Med Univ, Off Data Ctr, Taipei, Taiwan.
   [Chien, Li-Nien] Taipei Med Univ, Coll Management, Sch Hlth Care Adm, 250 Wu Xing St, Taipei 110, Taiwan.
C3 Taipei Medical University; Taipei Medical University Hospital; Taipei
   Medical University; Taipei Medical University Hospital; Taipei Medical
   University; Taipei Medical University; Taipei Medical University
   Hospital; Taipei Medical University; Taipei Medical University; Taipei
   Medical University; Taipei Medical University
RP Chien, LN (通讯作者)，Taipei Med Univ, Coll Management, Sch Hlth Care Adm, 250 Wu Xing St, Taipei 110, Taiwan.; Huang, CY (通讯作者)，Taipei Med Univ Hosp, Div Cardiol, 252 Wu Xing St, Taipei 110, Taiwan.; Huang, CY (通讯作者)，Taipei Med Univ Hosp, Cardiovasc Res Ctr, Dept Internal Med, 252 Wu Xing St, Taipei 110, Taiwan.
EM lnchien@tmu.edu.tw; cyhuang@h.tmu.edu.tw
RI chen, want/GRX-0662-2022
OI CHIANG, KUANG-HSING/0000-0003-0376-9862; Hsu,
   Chien-Yi/0000-0002-9493-7325
CR BALL SG, 1993, LANCET, V342, P821
   Bangalore S, 2016, MAYO CLIN PROC, V91, P51, DOI 10.1016/j.mayocp.2015.10.019
   Bansilal S, 2016, J AM COLL CARDIOL, V68, P789, DOI 10.1016/j.jacc.2016.06.005
   Bosco JLF, 2010, J CLIN EPIDEMIOL, V63, P64, DOI 10.1016/j.jclinepi.2009.03.001
   Bucholz EM, 2016, J AM COLL CARDIOL, V67, P2378, DOI 10.1016/j.jacc.2016.03.507
   Cheng J, 2014, JAMA INTERN MED, V174, P773, DOI 10.1001/jamainternmed.2014.348
   Chiang FT, 2014, J FORMOS MED ASSOC, V113, P794, DOI 10.1016/j.jfma.2013.08.001
   Dargie HJ, 2001, LANCET, V357, P1385, DOI 10.1016/s0140-6736(00)04560-8
   Dondo TB, 2017, J AM COLL CARDIOL, V69, P2710, DOI 10.1016/j.jacc.2017.03.578
   Hamood H, 2015, PHARMACOEPIDEM DR S, V24, P1093, DOI 10.1002/pds.3840
   HJALMARSON A, 1983, CIRCULATION, V67, P26
   Ibanez B, 2018, KARDIOL POL, V76, P229, DOI 10.5603/KP.2018.0041
   Johnson ES, 2002, AM J MANAG CARE, V8, pS249
   Kearney PM, 2008, LANCET, V371, P117, DOI 10.1016/S0140-6736(08)60104-X
   KOBER L, 1995, NEW ENGL J MED, V333, P1670, DOI 10.1056/NEJM199512213332503
   Korhonen MJ, 2017, J AM COLL CARDIOL, V70, P1543, DOI 10.1016/j.jacc.2017.07.783
   Nakatani D, 2013, AM J CARDIOL, V111, P457, DOI 10.1016/j.amjcard.2012.10.026
   Ozasa N, 2010, AM J CARDIOL, V106, P1225, DOI 10.1016/j.amjcard.2010.06.048
   PFEFFER MA, 1992, NEW ENGL J MED, V327, P669, DOI 10.1056/NEJM199209033271001
   Rasmussen JN, 2007, JAMA-J AM MED ASSOC, V297, P177, DOI 10.1001/jama.297.2.177
   Roffi M, 2016, EUR HEART J, V37, P267, DOI 10.1093/eurheartj/ehv320
   Skolnick AH, 2007, J AM COLL CARDIOL, V49, P1790, DOI 10.1016/j.jacc.2007.01.066
   Steg PG, 2004, CIRCULATION, V109, P494, DOI 10.1161/01.CIR.0000109691.16944.DA
   Steiner JF, 1997, J CLIN EPIDEMIOL, V50, P105, DOI 10.1016/S0895-4356(96)00268-5
   Szummer K, 2019, J AM COLL CARDIOL, V74, P1618, DOI 10.1016/j.jacc.2019.03.531
   Vrints CJM, 2008, EUR HEART J, V29, P1213, DOI 10.1093/eurheartj/ehn184
   YUSUF S, 1985, PROG CARDIOVASC DIS, V27, P335, DOI 10.1016/S0033-0620(85)80003-7
NR 27
TC 3
Z9 3
U1 0
U2 0
PU LIPPINCOTT WILLIAMS & WILKINS
PI PHILADELPHIA
PA TWO COMMERCE SQ, 2001 MARKET ST, PHILADELPHIA, PA 19103 USA
SN 1726-4901
EI 1728-7731
J9 J CHIN MED ASSOC
JI J. Chin. Med. Assoc.
PD DEC
PY 2021
VL 84
IS 12
BP 1084
EP 1091
DI 10.1097/JCMA.0000000000000621
PG 8
WC Medicine, General & Internal
WE Science Citation Index Expanded (SCI-EXPANDED)
SC General & Internal Medicine
GA ZB2BL
UT WOS:000756653800005
PM 34561408
OA hybrid
DA 2023-05-13
ER

PT J
AU Riehle, L
   Maier, B
   Behrens, S
   Bruch, L
   Schoeller, R
   Schuhlen, H
   Stockburger, M
   Theres, H
   Leistner, DM
   Landmesser, U
   Frohlich, GM
AF Riehle, Leonhard
   Maier, Birga
   Behrens, Steffen
   Bruch, Leonhard
   Schoeller, Ralph
   Schuehlen, Helmut
   Stockburger, Martin
   Theres, Heinz
   Leistner, David M.
   Landmesser, Ulf
   Froehlich, Georg M.
TI Changes in treatment for NSTEMI in women and the elderly over the past
   16 years in a large real-world population
SO INTERNATIONAL JOURNAL OF CARDIOLOGY
LA English
DT Article
DE Non-ST-elevation myocardial infarction (NSTEMI); Gender; Elderly;
   Myocardial infarction; Coronary artery disease; Percutaneous coronary
   intervention (PCI)
ID ACUTE CORONARY SYNDROMES; ELEVATION MYOCARDIAL-INFARCTION; SYMPTOM
   PRESENTATION; HOSPITAL MORTALITY; AGE; REVASCULARIZATION; STATINS;
   TRENDS; CARE; ASSOCIATION
AB Aims: This study investigates the changes in therapy for Non-ST-Elevation Myocardial Infarction (NSTEMI) over the past 16 years in a large German registry. In particular, the high-risk population of female and elderly patients was analyzed.
   Methods: In total, 19.383 patients presenting with NSTEMI were included in this study. Patients were stratified by age groups <75 years and >= 75 years and by sex. Four different time periods from 2000-2004, 2005-2008, 2009-2012 and 2013-2016 were compared. Influence on hospital mortality as the primary outcome measure was assessed by logistic regression analysis. Secondary outcome measures included percutaneous coronary intervention (PCI), the use of drug eluting stents (DES), radial access route and major adverse cardiovascular events (MACE), defined as all-cause mortality, stroke, re-infarction, percutaneous re-intervention, intervention-related bleeding, cardiopulmonary resuscitation and new onset of cardiogenic shock or need for mechanical ventilation.
   Results: Mortality decreased in all age groups between the initial time period and the most recent one (8.9% vs. 4.5%, p < 0.01), particularly in female patients >= 75 years (18.2% in 2000-2004 vs. 7.9% in 2013-2016, p < 0.01). Revascularization rates differed by gender (68.3% in women vs. 78.1% in men, p < 0.01) and by age (64.2% for >= 75 years vs. 80.9% for <75 years, p < 0.01). PCI rates in elderly female patients increased from 28.7% to 69.8% (p < 0.01) from the initial to the latest period.
   Conclusions: The present study demonstrates, that revascularization rates improved in all patient groups over the study period. However, females and elderly patients still remain less likely to be treated according to current guidelines. (C) 2020 Elsevier B.V. All rights reserved.
C1 [Riehle, Leonhard; Leistner, David M.; Landmesser, Ulf; Froehlich, Georg M.] Charite Univ Med Berlin, Berlin, Germany.
   [Riehle, Leonhard; Leistner, David M.; Landmesser, Ulf; Froehlich, Georg M.] Free Univ Berlin, Berlin, Germany.
   [Riehle, Leonhard; Leistner, David M.; Landmesser, Ulf; Froehlich, Georg M.] Humboldt Univ, Berlin, Germany.
   [Riehle, Leonhard; Leistner, David M.; Landmesser, Ulf; Froehlich, Georg M.] Berlin Inst Hlth, Dept Cardiol, Berlin, Germany.
   [Maier, Birga; Schoeller, Ralph] Berlin Brandenburger Herzinfarktregister, Berlin, Germany.
   [Behrens, Steffen] Vivantes Humboldt Klinikum, Dept Cardiol, Berlin, Germany.
   [Behrens, Steffen] Vivantes Klinikum Spandau, Berlin, Germany.
   [Bruch, Leonhard] Unfallkrankenhaus Berlin, Dept Cardiol, Berlin, Germany.
   [Schuehlen, Helmut] Vivantes Auguste Viktoria Klinikum, Dept Cardiol, Berlin, Germany.
   [Stockburger, Martin] Klin Nauen, Dept Cardiol, Nauen, Germany.
   [Theres, Heinz] Martin Luther Krankenhaus, Dept Cardiol, Berlin, Germany.
C3 Free University of Berlin; Humboldt University of Berlin; Charite
   Universitatsmedizin Berlin; Free University of Berlin; Humboldt
   University of Berlin; Berlin Institute of Health; Free University of
   Berlin; Humboldt University of Berlin; Charite Universitatsmedizin
   Berlin; Martin Luther University Halle Wittenberg
RP Riehle, L (通讯作者)，Charite Univ Med Berlin, Dept Cardiol, Campus Benjamin Franklin, Hindenburgdamm 30, D-12203 Berlin, Germany.
EM leonhard.riehle@charite.de
OI Leistner, David/0000-0002-4351-420X; Schuhlen,
   Helmut/0000-0001-8630-4264
FU Berlin Chamber of Physicians; Charite - Universitatsmedizin Berlin; DRK
   Kliniken Berlin; Gemeinschaftskrankenhaus Havelhohe; Havelland Kliniken
   GmbH; Hospital Group of the Statutory Accident Insurance as the
   resposible body of the Unfallkrankenhaus Berlin; Immanuel Herzzentrum
   Bernau; Innovation Fund at the Federal Joint Committee; Judisches
   Krankenhaus Berlin; Maria Heimsuchung Caritas-Klinik Pankow; Oberhavel
   Kliniken GmbH; Sana Kliniken Brandenburg GmbH;
   Sankt-Gertrauden-Krankenhaus GmbH; St. Josefs-Krankenhaus Potsdam;
   Technische Universitat Berlin; Vivantes Netzwerk fur Gesundheit GmbH
FX The B2HIR was financially supported by unrestricted grants from the
   following hospitals and organizations: Berlin Chamber of Physicians,
   Charite - Universitatsmedizin Berlin, DRK Kliniken Berlin,
   Gemeinschaftskrankenhaus Havelhohe, Havelland Kliniken GmbH, Hospital
   Group of the Statutory Accident Insurance as the resposible body of the
   Unfallkrankenhaus Berlin, Immanuel Herzzentrum Bernau, Innovation Fund
   at the Federal Joint Committee, Judisches Krankenhaus Berlin, Maria
   Heimsuchung Caritas-Klinik Pankow, Oberhavel Kliniken GmbH, Sana
   Kliniken Brandenburg GmbH, Sankt-Gertrauden-Krankenhaus GmbH, St.
   Josefs-Krankenhaus Potsdam, Technische Universitat Berlin, Vivantes
   Netzwerk fur Gesundheit GmbH.
CR Afilalo J, 2008, J AM COLL CARDIOL, V51, P37, DOI 10.1016/j.jacc.2007.06.063
   Alexander KP, 2007, CIRCULATION, V115, P2549, DOI 10.1161/CIRCULATIONAHA.107.182615
   Arenja N, 2013, AM J MED, V126, P515, DOI 10.1016/j.amjmed.2012.11.028
   Bassand JP, 2007, EUR HEART J, V28, P1598, DOI 10.1093/eurheartj/ehm161
   Bertrand ME, 2002, EUR HEART J, V23, P1809, DOI 10.1053/euhj.2002.3385
   Bhardwaj S, 2013, CLIN INTERV AGING, V8, P47, DOI 10.2147/CIA.S29686
   Borzecki AM, 2010, MED CARE, V48, P1117, DOI 10.1097/MLR.0b013e3181ef9d53
   Canto JG, 2007, ARCH INTERN MED, V167, P2405, DOI 10.1001/archinte.167.22.2405
   Canto JG, 2012, JAMA-J AM MED ASSOC, V307, P813, DOI 10.1001/jama.2012.199
   D'Agostino RB, 2008, CIRCULATION, V117, P743, DOI 10.1161/CIRCULATIONAHA.107.699579
   Dudas K, 2011, CIRCULATION, V123, P46, DOI 10.1161/CIRCULATIONAHA.110.964999
   Ebbinghaus J, 2012, INT J CARDIOL, V158, P78, DOI 10.1016/j.ijcard.2011.01.005
   Gale CP, 2012, EUR HEART J, V33, P630, DOI 10.1093/eurheartj/ehr381
   Hamm CW, 2011, EUR HEART J, V32, P2999, DOI 10.1093/eurheartj/ehr236
   Husted S, 2012, CIRC-CARDIOVASC QUAL, V5, P680, DOI 10.1161/CIRCOUTCOMES.111.964395
   Jacobson TA, 2006, DRUG SAFETY, V29, P421, DOI 10.2165/00002018-200629050-00005
   Khera S, 2015, J AM COLL CARDIOL, V66, P1961, DOI 10.1016/j.jacc.2015.08.865
   Kim KS, 2012, DIABETES METAB J, V36, P336
   Klenk J, 2007, EUR J PUBLIC HEALTH, V17, P587, DOI 10.1093/eurpub/ckm024
   Komocsi A, 2016, INT J CARDIOL, V214, P486, DOI 10.1016/j.ijcard.2016.04.012
   Lee PY, 2001, JAMA-J AM MED ASSOC, V286, P708, DOI 10.1001/jama.286.6.708
   Leistner DM, 2018, AM J CARDIOL, V122, P537, DOI 10.1016/j.amjcard.2018.04.055
   Lindholm D, 2014, EUR HEART J, V35, P2083, DOI 10.1093/eurheartj/ehu160
   Mach F, 2018, EUR HEART J, V39, P2526, DOI 10.1093/eurheartj/ehy182
   Mozaffarian D., 2015, HEART DIS STROKE STA, P7
   Park HW, 2013, INT J CARDIOL, V169, P254, DOI 10.1016/j.ijcard.2013.08.132
   Potts J, 2018, PLOS ONE, V13, DOI 10.1371/journal.pone.0203325
   Rajani R, 2011, BR J CARDIOL, V18, P73
   Roffi M, 2016, EUR HEART J, V37, P267, DOI 10.1093/eurheartj/ehv320
   Rosengren A, 2006, EUR HEART J, V27, P789, DOI 10.1093/eurheartj/ehi774
   Rosenthal GE, 2000, HEALTH SERV RES, V34, P1449
   Seto TB, 2000, ANN INTERN MED, V132, P955, DOI 10.7326/0003-4819-132-12-200006200-00005
   Shanmugam VB, 2015, J GERIATR CARDIOL, V12, P174, DOI 10.11909/j.issn.1671-5411.2015.02.012
   Smilowitz NR, 2017, CIRC-CARDIOVASC QUAL, V10, DOI 10.1161/CIRCOUTCOMES.116.003443
   Spoon DB, 2014, CIRCULATION, V129, P1286, DOI 10.1161/CIRCULATIONAHA.113.006518
   Statistisches Bundesamt, 2018, BEV DEM
   Steg P.G., 2015, JAMA, V297, P1999
   Tang EW, 2007, AM HEART J, V153, P29, DOI 10.1016/j.ahj.2006.10.004
   Tegn N, 2016, LANCET, V387, P1057, DOI 10.1016/S0140-6736(15)01166-6
   Thygesen K, 2007, EUR HEART J, V28, P2525
   Ting HH, 2010, ARCH INTERN MED, V170, P1834, DOI 10.1001/archinternmed.2010.385
   Wernich A., 1878, DTSCH MED WOCHENSCHR, V4, P97
   World Med Assoc, 2013, JAMA-J AM MED ASSOC, V310, P2191, DOI 10.1001/jama.2013.281053
NR 43
TC 5
Z9 5
U1 0
U2 0
PU ELSEVIER IRELAND LTD
PI CLARE
PA ELSEVIER HOUSE, BROOKVALE PLAZA, EAST PARK SHANNON, CO, CLARE, 00000,
   IRELAND
SN 0167-5273
EI 1874-1754
J9 INT J CARDIOL
JI Int. J. Cardiol.
PD OCT 1
PY 2020
VL 316
BP 7
EP 12
DI 10.1016/j.ijcard.2020.04.021
PG 6
WC Cardiac & Cardiovascular Systems
WE Science Citation Index Expanded (SCI-EXPANDED)
SC Cardiovascular System & Cardiology
GA OE5OA
UT WOS:000580578300002
PM 32507395
DA 2023-05-13
ER

PT J
AU Zhelev, Z
   Hyde, C
   Youngman, E
   Rogers, M
   Fleming, S
   Slade, T
   Coelho, H
   Jones-Hughes, T
   Nikolaou, V
AF Zhelev, Zhivko
   Hyde, Christopher
   Youngman, Emily
   Rogers, Morwenna
   Fleming, Simon
   Slade, Toby
   Coelho, Helen
   Jones-Hughes, Tracey
   Nikolaou, Vasilis
TI Diagnostic accuracy of single baseline measurement of Elecsys Troponin T
   high-sensitive assay for diagnosis of acute myocardial infarction in
   emergency department: systematic review and meta-analysis
SO BMJ-BRITISH MEDICAL JOURNAL
LA English
DT Article
ID CORONARY-ARTERY-DISEASE; EARLY RULE-OUT; CARDIAC TROPONIN; RELATIVE
   CHANGES; RAPID RULE; COPEPTIN; PERFORMANCE; ABSOLUTE; PROTEIN; UTILITY
AB Objective To obtain summary estimates of the accuracy of a single baseline measurement of the Elecsys Troponin T high-sensitive assay (Roche Diagnostics) for the diagnosis of acute myocardial infarction in patients presenting to the emergency department.
   Design Systematic review and meta-analysis of diagnostic test accuracy studies.
   Data sources Medline, Embase, and other relevant electronic databases were searched for papers published between January 2006 and December 2013.
   Study selection Studies were included if they evaluated the diagnostic accuracy of a single baseline measurement of Elecsys Troponin T high-sensitive assay for the diagnosis of acute myocardial infarction in patients presenting to the emergency department with suspected acute coronary syndrome.
   Study appraisal and data synthesis The first author screened all titles and abstracts identified through the searches and selected all potentially relevant papers. The screening of the full texts, the data extraction, and the methodological quality assessment, using the adapted QUADAS-2 tool, were conducted independently by two reviewers with disagreements being resolved through discussion or arbitration. If appropriate, meta-analysis was conducted using the hierarchical bivariate model.
   Results Twenty three studies reported the performance of the evaluated assay at presentation. The results for 14 ng/L and 3-5 ng/L cut-off values were pooled separately. At 14 ng/L (20 papers), the summary sensitivity was 89.5% (95% confidence interval 86.3% to 92.1%) and the summary specificity was 77.1% (68.7% to 83.7%). At 3-5 ng/L (six papers), the summary sensitivity was 97.4% (94.9% to 98.7%) and the summary specificity was 42.4% (31.2% to 54.5%). This means that if 21 of 100 consecutive patients have the target condition (21%, the median prevalence across the studies), 2 (95% confidence interval 2 to 3) of 21 patients with acute myocardial infarction will be missed (false negatives) if 14 ng/L is used as a cut-off value and 18 (13 to 25) of 79 patients without acute myocardial infarction will test positive (false positives). If the 3-5 ng/L cut-off value is used, < 1 (0 to 1) patient with acute myocardial infarction will be missed and 46 (36 to 54) patients without acute myocardial infarction will test positive.
   Conclusions The results indicate that a single baseline measurement of the Elecsys Troponin T high-sensitive assay could be used to rule out acute myocardial infarction if lower cut-off values such as 3 ng/L or 5 ng/L are used. However, this method should be part of a comprehensive triage strategy and may not be appropriate for patients who present less than three hours after symptom onset. Care must also be exercised because of the higher imprecision of the evaluated assay and the greater effect of lot-to-lot reagent variation at low troponin concentrations.
   Systematic review registration PROSPERO registration number CRD42013003926.
C1 [Zhelev, Zhivko; Hyde, Christopher; Youngman, Emily; Rogers, Morwenna; Coelho, Helen; Jones-Hughes, Tracey; Nikolaou, Vasilis] Univ Exeter, Sch Med, Inst Hlth Res, Exeter, Devon EX2 4SG, England.
   [Fleming, Simon] Royal Cornwall Hosp, Truro TQ1 3LQ, England.
   [Slade, Toby] Royal Cornwall Hosp, Emergency Dept, Truro TQ1 3LQ, England.
C3 RLUK- Research Libraries UK; University of Exeter; Royal Cornwall
   Hospital; Royal Cornwall Hospital
RP Zhelev, Z (通讯作者)，Univ Exeter, Sch Med, Inst Hlth Res, Exeter, Devon EX2 4SG, England.
EM Z.Zhelev@exeter.ac.uk
RI Hyde, Christopher/HTQ-3128-2023; Nikolaou, Vasilis/AAC-3174-2020
OI Nikolaou, Vasilis/0000-0002-2768-5340; Christopher,
   Hyde/0000-0002-7349-0616; Rogers, Morwenna/0000-0002-6039-238X; Zhelev,
   Zhivko/0000-0002-0106-2401
FU South West Academic Health Science Network (AHSN); National Institute
   for Health Research (NIHR) Collaboration for Leadership for Applied
   Health Research and Care for the South West Peninsula
FX This research was funded by the South West Academic Health Science
   Network (AHSN) and the National Institute for Health Research (NIHR)
   Collaboration for Leadership for Applied Health Research and Care for
   the South West Peninsula. The views expressed are those of the author(s)
   and not necessarily those of the NHS, the NIHR, or the Department of
   Health. The AHSN and the NIHR had no involvement in the study design; in
   the collection, analysis, and interpretation of data; in the writing of
   the report; or in the decision to submit the paper for publication.
CR Aldous S, 2012, EMERG MED J, V29, P805, DOI 10.1136/emermed-2011-200222
   Aldous SJ, 2012, CLIN CHEM LAB MED, V50, P727, DOI [10.1515/cclm.2011.830, 10.1515/CCLM.2011.830]
   Aldous SJ, 2012, CAN MED ASSOC J, V184, pE260, DOI 10.1503/cmaj.110773
   Aldous SJ, 2011, CLIN CHEM, V57, P1154, DOI 10.1373/clinchem.2010.161166
   Aldous SJ, 2011, ANN CLIN BIOCHEM, V48, P241, DOI 10.1258/acb.2010.010219
   Apple FS, 2012, CLIN CHEM, V58, P1599, DOI 10.1373/clinchem.2012.194985
   Apple FS, 2012, CLIN CHEM, V58, P54, DOI 10.1373/clinchem.2011.165795
   Armbruster David A, 2008, CLIN BIOCHEM REV, V29, P49
   Bahrmann P, 2013, J AM MED DIR ASSOC, V14, P409, DOI 10.1016/j.jamda.2012.12.005
   Bahrmann P, 2013, CLIN CHEM LAB MED, V51, P1307, DOI 10.1515/cclm-2012-0401
   Balmelli C, 2013, AM HEART J, V166, P30, DOI 10.1016/j.ahj.2013.03.014
   Biener Moritz, 2013, Int J Cardiol, V167, P1134, DOI 10.1016/j.ijcard.2012.09.122
   Body R, 2014, EMERG MED J, V31, P872, DOI 10.1136/emermed-2014-203832
   Body R, 2011, J AM COLL CARDIOL, V58, P1333, DOI 10.1016/j.jacc.2011.06.026
   Chenevier-Gobeaux C, 2013, AM J CARDIOL, V111, P1701, DOI 10.1016/j.amjcard.2013.02.024
   Christ M, 2010, AM J MED, V123, P1134, DOI 10.1016/j.amjmed.2010.07.015
   Cochrane Collaboration, DIAGN TEST ACC WORK
   Collinson PO, 2013, HEALTH TECHNOL ASSES, V17, P1, DOI 10.3310/hta17150
   Eggers KM, 2012, CLIN CHIM ACTA, V413, P1135, DOI 10.1016/j.cca.2012.03.011
   Freund Y, 2011, CRIT CARE, V15, DOI 10.1186/cc10270
   Giannitsis E, 2011, CLIN CHEM, V57, P1452, DOI 10.1373/clinchem.2010.161265
   Giannitsis E, 2010, CLIN CHEM, V56, P254, DOI 10.1373/clinchem.2009.132654
   Gimenez MR, 2013, INT J CARDIOL, V168, P3896, DOI 10.1016/j.ijcard.2013.06.049
   Goodacre S, 2005, HEART, V91, P229, DOI 10.1136/hrt.2003.027599
   Haaf P, 2012, CIRCULATION, V126, P31, DOI 10.1161/CIRCULATIONAHA.112.100867
   Hallermayer K, 2013, CLIN CHEM, V59, P572, DOI 10.1373/clinchem.2012.197103
   Hamm CW, 2011, EUR HEART J, V32, P2999, DOI 10.1093/eurheartj/ehr236
   Hammerer-Lercher A, 2013, J AM HEART ASSOC, V2, DOI 10.1161/JAHA.113.000204
   Harbord RM, 2009, STATA J, V9, P211, DOI 10.1177/1536867X0900900203
   Hoeller R, 2013, HEART, V99, P1567, DOI 10.1136/heartjnl-2013-303643
   Inoue K, 2011, CIRC J, V75, P2813, DOI 10.1253/circj.CJ-11-0598
   Invernizzi L, 2013, BIOCHIM CLIN, V37, P36
   Irfan A, 2013, AM J MED, V126, P781, DOI 10.1016/j.amjmed.2013.02.031
   Khan DA, 2011, KOREAN J LAB MED, V31, P172, DOI 10.3343/kjlm.2011.31.3.172
   Kurz K, 2011, CLIN RES CARDIOL, V100, P209, DOI 10.1007/s00392-010-0230-y
   Lotze U, 2011, VASC HEALTH RISK MAN, V7, P509, DOI 10.2147/VHRM.S21753
   Melki D, 2011, SCAND CARDIOVASC J, V45, P198, DOI 10.3109/14017431.2011.565792
   Meune C, 2013, INT J CARDIOL, V168, P3752, DOI 10.1016/j.ijcard.2013.06.011
   MIDAS, 2007, MIDAS STAT MOD MET I
   Mueller M, 2012, CLIN CHEM, V58, P209, DOI 10.1373/clinchem.2011.171827
   National Institute for Health and Care Excellence, 2014, MYOC INF AC EARL RUL
   Niska Richard, 2010, Natl Health Stat Report, P1
   Normann J, 2012, AM HEART J, V164, P698, DOI 10.1016/j.ahj.2012.08.003
   Olivieri F, 2012, MECH AGEING DEV, V133, P300, DOI 10.1016/j.mad.2012.03.005
   Pope JH, 2000, NEW ENGL J MED, V342, P1163, DOI 10.1056/NEJM200004203421603
   Potocki M, 2012, HEART, V98, P558, DOI 10.1136/heartjnl-2011-301269
   Reichlin T, 2012, ARCH INTERN MED, V172, P1211, DOI 10.1001/archinternmed.2012.3698
   Reichlin T, 2011, CIRCULATION, V124, P136, DOI 10.1161/CIRCULATIONAHA.111.023937
   Reichlin T, 2009, NEW ENGL J MED, V361, P858, DOI 10.1056/NEJMoa0900428
   Reiter M, 2012, EUR HEART J, V33, P988, DOI 10.1093/eurheartj/ehr376
   Reiter M, 2011, EUR HEART J, V32, P1379, DOI 10.1093/eurheartj/ehr033
   Reitsma JB, 2005, J CLIN EPIDEMIOL, V58, P982, DOI 10.1016/j.jclinepi.2005.02.022
   Roche Diagnostics, 2014, EL TROP T HIGH SENS
   Saenger AK, 2011, CLIN CHIM ACTA, V412, P748, DOI 10.1016/j.cca.2010.12.034
   Santalo M, 2013, AM J MED, V126, P709, DOI 10.1016/j.amjmed.2013.03.003
   Sebbane M, 2013, AM J EMERG MED, V31, P1302, DOI 10.1016/j.ajem.2013.04.033
   Takwoingi Y., 2013, MET TEST ACC STUD ST
   Thelin J, 2013, BMC CARDIOVASC DISOR, V13, DOI 10.1186/1471-2261-13-42
   Thygesen K, 2012, GLOB HEART, V7, DOI 10.1016/j.gheart.2012.08.001
   Westwood M, 2014, HIGH SENSITIVITY TRO
   Whiting PF, 2011, ANN INTERN MED, V155, P529, DOI 10.7326/0003-4819-155-8-201110180-00009
NR 61
TC 133
Z9 138
U1 0
U2 20
PU BMJ PUBLISHING GROUP
PI LONDON
PA BRITISH MED ASSOC HOUSE, TAVISTOCK SQUARE, LONDON WC1H 9JR, ENGLAND
SN 0959-535X
EI 1756-1833
J9 BMJ-BRIT MED J
JI BMJ-British Medical Journal
PD JAN 21
PY 2015
VL 350
AR h15
DI 10.1136/bmj.h15
PG 14
WC Medicine, General & Internal
WE Science Citation Index Expanded (SCI-EXPANDED)
SC General & Internal Medicine
GA AZ7ZG
UT WOS:000348433700005
PM 25646632
OA Green Published, hybrid
DA 2023-05-13
ER

PT J
AU Tur, BS
   Koseoglu, BF
   Gokkaya, NKO
   Aytur, YK
   Taskiran, OO
   Kabayel, DD
   Kesiktas, N
   Tikiz, C
   Ozdemir, H
   Alemdaroglu, E
   Kaya, BB
   Genc, A
   Sutbeyaz, ST
AF Tur, Birkan Sonel
   Koseoglu, Belma Fusun
   Gokkaya, Nilufer Kutay Ordu
   Aytur, Yesim Kurtais
   Taskiran, Ozden Ozyemisci
   Kabayel, Derya Demirbag
   Kesiktas, Nur
   Tikiz, Canan
   Ozdemir, Hande
   Alemdaroglu, Ebru
   Kaya, Basak Bilir
   Genc, Aysun
   Sutbeyaz, Serap Tomruk
TI COVID-19, cardiac involvement and cardiac rehabilitation: Insights from
   a rehabilitation perspective - State of the Art
SO TURKISH JOURNAL OF PHYSICAL MEDICINE AND REHABILITATION
LA English
DT Review
DE Cardiac disease; cardiac rehabilitation; cardiovascular; COVID-19;
   SARS-CoV-2
ID AMERICAN-HEART-ASSOCIATION; FIELD WALKING TESTS; SCIENTIFIC STATEMENT;
   DISQUALIFICATION RECOMMENDATIONS; CARDIOVASCULAR-DISEASE; EXERCISE;
   ELIGIBILITY; MYOCARDITIS; GUIDELINE; SYSTEM
AB Since the beginning of the pandemic, many novel coronavirus disease 2019 (COVID-19) patients have experienced multisystem involvement or become critically ill and treated in intensive care units, and even died. Among these systemic effects, cardiac involvement may have very important consequences for the patient's prognosis and later life. Patients with COVID-19 may develop cardiac complications such as heart failure, myocarditis, pericarditis, vasculitis, acute coronary syndrome, and cardiac arrhythmias or trigger an accompanying cardiac disease. The ratio of COVID-19 cardiac involvement ranges between 7 and 28% in hospitalized patients with worse outcomes, longer stay in the intensive care unit, and a higher risk of death. Furthermore, deconditioning due to immobility and muscle involvement can be seen in post-COVID-19 patients and significant physical, cognitive and psychosocial impairments may be observed in some cases. Considering that the definition of health is "a state of complete physical, mental and social well-being", individuals with heart involvement due to COVID-19 should be rehabilitated by evaluating all these aspects of the disease effect. In the light of the rehabilitation perspective and given the increasing number of patients with cardiac manifestations of COVID-19, in this review, we discuss the rehabilitation principles in this group of patients.
C1 [Tur, Birkan Sonel; Aytur, Yesim Kurtais; Genc, Aysun] Ankara Univ, Dept Phys Med & Rehabil, Fac Med, TR-06230 Ankara, Turkey.
   [Koseoglu, Belma Fusun] TOBB Univ Econ & Technol, Dept Phys Med & Rehabil, Sch Med, Ankara, Turkey.
   [Gokkaya, Nilufer Kutay Ordu; Alemdaroglu, Ebru] Univ Hlth Sci, Ankara City Hlth Training & Res Hosp, Dept Phys Med & Rehabil, Ankara, Turkey.
   [Taskiran, Ozden Ozyemisci] Koc Univ, Dept Phys Med & Rehabil, Sch Med, Istanbul, Turkey.
   [Kabayel, Derya Demirbag; Ozdemir, Hande] Trakya Univ, Dept Phys Med & Rehabil, Fac Med, Edirne, Turkey.
   [Kesiktas, Nur] Univ Hlth Sci, Istanbul Phys Med & Rehabil Training & Res Hosp, Istanbul, Turkey.
   [Tikiz, Canan] Manisa Celal Bayar Univ, Dept Phys Med & Rehabil, Fac Med, Manisa, Turkey.
   [Kaya, Basak Bilir] Turkish Minist Hlth, Erenkoy Phys Therapy & Rehabil Hosp, Istanbul, Turkey.
   [Sutbeyaz, Serap Tomruk] Univ Hlth Sci, Kayseri City Hlth Training & Res Hosp, Dept Phys Therapy & Rehabil, Kayseri, Turkey.
C3 Ankara University; TOBB Ekonomi ve Teknoloji University; University of
   Health Sciences Turkey; Koc University; Trakya University; Istanbul
   Physical Medicine & Rehabilitation Training & Research Hospital;
   University of Health Sciences Turkey; Celal Bayar University; Erenkoy
   Mental & Neurological Disorders Education & Research Hospital; Ministry
   of Health - Turkey; University of Health Sciences Turkey
RP Tur, BS (通讯作者)，Ankara Univ, Dept Phys Med & Rehabil, Fac Med, TR-06230 Ankara, Turkey.
EM sonelb@medicine.ankara.edu.tr
RI ozyemisci-taskiran, ozden/HKO-6360-2023
OI ozyemisci-taskiran, ozden/0000-0002-2052-6072; kesiktas,
   nur/0000-0002-3937-9973; SONEL TUR, BIRKAN/0000-0002-0798-4554; Tikiz,
   canan/0000-0002-0172-4874; Demirbag Kabayel, Derya/0000-0003-1974-8054;
   Alemdaroglu, Ebru/0000-0003-4042-277X; Ozdemir,
   Hande/0000-0002-1717-9604
CR Agostini F, 2021, J REHABIL MED, V53, DOI 10.2340/16501977-2776
   Ali AM, 2021, INT J ENDOCRINOL, V2021, DOI 10.1155/2021/5563960
   Alosaimi B, 2022, BMC SPORTS SCI MED R, V14, DOI 10.1186/s13102-022-00464-8
   Ambrosetti M, 2021, EUR J PREV CARDIOL, V28, P460, DOI 10.1177/2047487320913379
   Ambrosetti M, 2021, EUR J PREV CARDIOL, V28, P541, DOI 10.1093/eurjpc/zwaa080
   [Anonymous], 2021, Eur Heart J, V42, P548, DOI 10.1093/eurheartj/ehaa835
   [Anonymous], 2020, COVID 19 RAP GUID MA
   Aytur YK, 2021, TURK J PH MED REHAB, V67, P129, DOI 10.5606/tftrd.2021.8821
   Azevedo RB, 2021, J HUM HYPERTENS, V35, P4, DOI 10.1038/s41371-020-0387-4
   Bader F, 2021, HEART FAIL REV, V26, P1, DOI 10.1007/s10741-020-10008-2
   Baigent C, 2022, EUR HEART J, V43, P1033, DOI 10.1093/eurheartj/ehab696
   Barker-Davies RM, 2020, BRIT J SPORT MED, V54, P949, DOI 10.1136/bjsports-2020-102596
   Basu-Ray I., 2021, CARDIAC MANIFESTATIO
   BLACKIE SP, 1991, CHEST, V100, P136, DOI 10.1378/chest.100.1.136
   Blitshteyn S, 2021, IMMUNOL RES, V69, P205, DOI 10.1007/s12026-021-09185-5
   Breikaa RM, 2021, FRONT CARDIOVASC MED, V8, DOI 10.3389/fcvm.2021.681948
   Cajanding RJM, 2021, AACN ADV CRIT CARE, V32, P169, DOI 10.4037/aacnacc2021302
   Calabrese M, 2021, LIFE-BASEL, V11, DOI 10.3390/life11030259
   Casonatto J, 2016, EUR J PREV CARDIOL, V23, P1700, DOI 10.1177/2047487316664147
   Caswell Hal, 2001, pi
   Cerezo Gustavo H, 2021, Vertex, VXXXII, P5, DOI 10.53680/vertex.v32i153.99
   Charman SJ, 2021, ESC HEART FAIL, V8, P175, DOI 10.1002/ehf2.13061
   Clavario P, 2021, INT J CARDIOL, V340, P113, DOI 10.1016/j.ijcard.2021.07.033
   Corhealthontario, US
   Dalal HM, 2021, BMJ-BRIT MED J, V373, DOI 10.1136/bmj.n1270
   de Boer E, 2022, AM J RESP CRIT CARE, V205, P126, DOI 10.1164/rccm.202108-1903LE
   Demeco A, 2020, J INT MED RES, V48, DOI 10.1177/0300060520948382
   Dengel DR, 2021, INT J SPORTS MED, V42, P789, DOI 10.1055/a-1283-6256
   Diaz-Arocutipa C, 2021, J CARDIOVASC MED, V22, P693, DOI 10.2459/JCM.0000000000001202
   dos Santos LA, 2021, J INFECTION, V82, P399, DOI 10.1016/j.jinf.2021.01.020
   Egas D, 2021, IDCASES, V25, DOI 10.1016/j.idcr.2021.e01187
   Elliott N, 2020, BRIT J SPORT MED, V54, P1174, DOI 10.1136/bjsports-2020-102637
   Faghy MA, 2020, BRIT J ANAESTH, V125, P447, DOI 10.1016/j.bja.2020.06.006
   Figliozzi S, 2020, EUR J CLIN INVEST, V50, DOI 10.1111/eci.13362
   Fletcher GF, 2013, CIRCULATION, V128, P873, DOI 10.1161/CIR.0b013e31829b5b44
   Fu LH, 2021, CLIN CARDIOL, V44, P276, DOI 10.1002/clc.23540
   Gibbons CH, 2021, HEART RHYTHM, V18, P1361, DOI 10.1016/j.hrthm.2021.01.017
   Gluckman TJ, 2022, J AM COLL CARDIOL, V79, P1717, DOI 10.1016/j.jacc.2022.02.003
   Goodman BP, 2021, FRONT NEUROL, V12, DOI 10.3389/fneur.2021.624968
   Halle M, 2021, TRANSL SPORTS MED, V4, P310, DOI 10.1002/tsm2.247
   Hansen D, 2022, EUR J PREV CARDIOL, V29, P230, DOI 10.1093/eurjpc/zwab007
   Harrison SL, 2021, EUR HEART J-QUAL CAR, V7, P330, DOI 10.1093/ehjqcco/qcab029
   Holland AE, 2014, EUR RESPIR J, V44, P1428, DOI 10.1183/09031936.00150314
   Jewson J, 2020, AUST J GEN PRACT, V49
   Kato V, 2020, ACTA NEUROL BELG, V120, P1051, DOI 10.1007/s13760-020-01412-4
   Kelley GA, 2000, HYPERTENSION, V35, P838, DOI 10.1161/01.HYP.35.3.838
   Kennedy FM, 2020, OCCUP MED-OXFORD, V70, P467, DOI 10.1093/occmed/kqaa154
   Kozlik M, 2022, INT J ENV RES PUB HE, V19, DOI 10.3390/ijerph19031184
   Laddu R, 2021, PROG CARDIOVASC DIS, V64, P102, DOI 10.1016/j.pcad.2020.04.006
   Leite L Costa, 2022, Pulmonology, V28, P220, DOI 10.1016/j.pulmoe.2022.01.001
   Levett Jeremy Y, 2021, CJC Open, V3, P28, DOI 10.1016/j.cjco.2020.09.003
   Mantha S, 2020, ANESTH ANALG, V131, P398, DOI 10.1213/ANE.0000000000004986
   Maron BJ, 2015, J AM COLL CARDIOL, V66, P2362, DOI 10.1016/j.jacc.2015.09.035
   Mihalick VL, 2021, PROG CARDIOVASC DIS, V67, P35, DOI 10.1016/j.pcad.2021.04.005
   Mitten MJ, 2015, J AM COLL CARDIOL, V66, P2447, DOI 10.1016/j.jacc.2015.09.047
   MORGERA T, 1992, AM HEART J, V124, P455, DOI 10.1016/0002-8703(92)90613-Z
   Mostafavi A, 2021, J CARDIOVASC THORAC, V13, P203, DOI 10.34172/jcvtr.2021.36
   Mureddu GF, 2020, MONALDI ARCH CHEST D, V90, P353, DOI 10.4081/monaldi.2020.1439
   Mytinger M, 2020, J CARDIOVASC DEV DIS, V7, DOI 10.3390/jcdd7020015
   Nieman DC, 2020, J SPORT HEALTH SCI, V9, P293, DOI 10.1016/j.jshs.2020.05.001
   Pedersen BK, 2000, PHYSIOL REV, V80, P1055, DOI 10.1152/physrev.2000.80.3.1055
   Pelliccia A, 2019, EUR HEART J, V40, P19, DOI 10.1093/eurheartj/ehy730
   Phelan D, 2020, JACC-CARDIOVASC IMAG, V13, P2635, DOI 10.1016/j.jcmg.2020.10.005
   Pina A, 2021, CURR CARDIOL REP, V23, DOI 10.1007/s11886-021-01566-4
   Raiol RA., 2020, BRAZ J HEA REV, V3, P2804
   Ross R, 2016, CIRCULATION, V134, pE653, DOI 10.1161/CIR.0000000000000461
   Rumsfeld JS, 2013, CIRCULATION, V127, P2233, DOI 10.1161/CIR.0b013e3182949a2e
   saglik, US
   Salles-Rojas A, 2021, ANN AM THORAC SOC, V18, P1070, DOI 10.1513/AnnalsATS.202009-1088RL
   Sallis R, 2021, BRIT J SPORT MED, V55, P1099, DOI 10.1136/bjsports-2021-104080
   Salman D, 2021, BMJ-BRIT MED J, V372, DOI 10.1136/bmj.m4721
   Scherrenberg M, 2021, EUR J PREV CARDIOL, V28, P524, DOI 10.1177/2047487320939671
   Sen MK, 2020, TURK THORAC J, V21, P463, DOI 10.5152/TurkThoracJ.2020.20164
   Sheehy Lisa Mary, 2020, JMIR Public Health Surveill, V6, pe19462, DOI 10.2196/19462
   Shukla AK, 2021, HIGH BLOOD PRESS CAR, V28, P129, DOI 10.1007/s40292-021-00439-9
   Simpson RJ, 2020, BRAIN BEHAV IMMUN, V87, P6, DOI 10.1016/j.bbi.2020.04.041
   Simpson RJ, 2020, EXERC IMMUNOL REV, V26, P8
   Singh I, 2022, CHEST, V161, P54, DOI 10.1016/j.chest.2021.08.010
   Singh SJ, 2014, EUR RESPIR J, V44, P1447, DOI 10.1183/09031936.00150414
   Siripanthong B, 2020, HEART RHYTHM, V17, P1463, DOI 10.1016/j.hrthm.2020.05.001
   Stefanakis M, 2021, REV CARDIOVASC MED, V22, P1143, DOI 10.31083/j.rcm2204123
   Task Force for the management of COVID-19 of the European Society of Cardiology, 2022, Eur Heart J, V43, P1059, DOI 10.1093/eurheartj/ehab697
   Taylor JL, 2021, FRONT CARDIOVASC MED, V8, DOI 10.3389/fcvm.2021.734278
   Thygesen K, 2019, EUR HEART J, V40, P237, DOI [10.1016/j.jacc.2018.08.1038, 10.1093/eurheartj/ehy462, 10.1016/j.rec.2018.11.011]
   Toloui A, 2021, ARCH ACAD EMERG MED, V9, DOI 10.22037/aaem.v9i1.1071
   Tozato Cláudia, 2021, Rev. bras. ter. intensiva, V33, P167, DOI 10.5935/0103-507X.20210018
   van der Lee L, 2021, TASMAN MEDICAL J, V3, P1
   Venkatesan P, 2021, LANCET RESP MED, V9, P129, DOI 10.1016/S2213-2600(21)00031-X
   Visco V, 2022, J CLIN MED, V11, DOI 10.3390/jcm11030524
   Wang TNJ, 2020, AM J PHYS MED REHAB, V99, P769, DOI 10.1097/PHM.0000000000001505
   Yang Lu-Lu, 2020, Chronic Dis Transl Med, V6, P79, DOI 10.1016/j.cdtm.2020.05.002
   Zhao HM, 2020, CHINESE MED J-PEKING, V133, P1595, DOI 10.1097/CM9.0000000000000848
NR 92
TC 0
Z9 0
U1 8
U2 14
PU BAYCINAR MEDICAL PUBL-BAYCINAR TIBBI YAYINCILIK
PI ATASEHIR
PA ORNEK MH DR SUPHI EZGI SK SARAY APT NO 11 D 6, ATASEHIR, ISTANBUL 34704,
   TURKEY
EI 2587-1250
J9 TURK J PH MED REHAB
JI Turk. J. Phys. Med. Rehabil.
PY 2022
VL 68
IS 3
BP 317
EP 335
DI 10.5606/tftrd.2022.11435
PG 19
WC Rehabilitation
WE Science Citation Index Expanded (SCI-EXPANDED)
SC Rehabilitation
GA 4G4RZ
UT WOS:000849187100002
PM 36475104
OA Green Published
DA 2023-05-13
ER

PT J
AU Szarpak, L
   Mierzejewska, M
   Jurek, J
   Kochanowska, A
   Gasecka, A
   Truszewski, Z
   Pruc, M
   Blek, N
   Rafique, Z
   Filipiak, KJ
   Denegri, A
   Jaguszewski, MJ
AF Szarpak, Lukasz
   Mierzejewska, Malgorzata
   Jurek, Jonasz
   Kochanowska, Anna
   Gasecka, Aleksandra
   Truszewski, Zenon
   Pruc, Michal
   Blek, Natasza
   Rafique, Zubaid
   Filipiak, Krzysztof J.
   Denegri, Andrea
   Jaguszewski, Milosz J.
TI Effect of Coronary Artery Disease on COVID-19-Prognosis and Risk
   Assessment: A Systematic Review and Meta-Analysis
SO BIOLOGY-BASEL
LA English
DT Review
DE coronary artery disease; CAD; COVID-19; novel coronavirus; systematic
   review
ID HOSPITAL CARDIAC-ARREST; COVID-19; MORTALITY; OUTCOMES; IMPACT
AB Simple Summary As of October 2021, over 245 million people have been infected and nearly 5 million have died due to COVID-19. Atherosclerosis is a lipid-driven chronic inflammation of the arterial wall with coronary artery disease (CAD) that may lead to acute coronary syndrome (ACS), which remains the main cause of death in developed countries. We believe that due to CAD development factors affecting the vessel wall, the SARS-CoV-2 infection may precipitate further advancement of future thromboembolic events by a plaque erosion or rupture. Therefore, this metanalysis aims to unambiguously establish the role of the history of CAD in mortality and severity of COVID-19 disease. Coronary artery disease (CAD) is the leading cause of death worldwide. Patients with pre-existing CAD were shown to have a more severe course of COVID-19, but this association has not been clarified. We performed a meta-analysis to determine the association between CAD and COVID-19 outcomes. We searched Scopus, Medline (PubMed), Web of Science, Embase, and Cochrane databases up to 2 November 2021. There were 62 studies with a total population of 49,286 patients included in the meta-analysis. CAD occurrence in survivor vs. non-survivor groups varied and amounted to 9.2% vs. 22.9%, respectively (OR = 0.33; 95%CI: 0.29 to 0.39; I-2 = 70%; p < 0.001). CAD was also associated with increased severity of COVID-19 disease and was (10.8% vs. 5.6%, respectively, for severe vs. non-severe groups (OR = 2.28; 95%CI: 1.59 to 3.27; I-2 = 72%; p < 0.001). The role of history of CAD in mortality and severe condition in COVID-19 presents itself as prominent-although a risk of bias in retrospective trials needs to be assessed, in case of our meta-analysis the statistically significant results when it comes to higher mortality among patients with CAD compared to non-CAD patients, a more severe condition observed in patients with CAD, and a visibly more frequent admission to intensive care unit in patients with CAD, it seems that an incidence of cardiovascular events plays a role in COVID-19 prognosis.
C1 [Szarpak, Lukasz] Maria Sklodowska Curie Med Acad, Inst Outcomes Res, PL-03411 Warsaw, Poland.
   [Szarpak, Lukasz] Maria Sklodowska Curie Bialystok Oncol Ctr, Res Unit, PL-15026 Bialystok, Poland.
   [Mierzejewska, Malgorzata; Jurek, Jonasz; Kochanowska, Anna; Gasecka, Aleksandra] Med Univ Warsaw, Chair & Dept Cardiol 1, PL-02091 Warsaw, Poland.
   [Truszewski, Zenon] Med Univ Warsaw, Dept Emergency Med, PL-02005 Warsaw, Poland.
   [Pruc, Michal] Polish Soc Disaster Med, Res Unit, PL-05806 Warsaw, Poland.
   [Blek, Natasza; Filipiak, Krzysztof J.] Maria Sklodowska Curie Med Acad, Inst Clin Med, PL-04311 Warsaw, Poland.
   [Rafique, Zubaid] Baylor Coll Med, Henry JN Taub Dept Emergency Med, Houston, TX 77030 USA.
   [Denegri, Andrea] Univ Modena & Reggio Emilia, Dept Biomed Metab & Neural Sci, Div Cardiol, Policlin Modena, I-41121 Modena, Italy.
   [Jaguszewski, Milosz J.] Med Univ Gdansk, Dept Cardiol 1, PL-80294 Gdansk, Poland.
C3 Medical University of Warsaw; Medical University of Warsaw; Baylor
   College of Medicine; Universita di Modena e Reggio Emilia; Fahrenheit
   Universities; Medical University Gdansk
RP Szarpak, L (通讯作者)，Maria Sklodowska Curie Med Acad, Inst Outcomes Res, PL-03411 Warsaw, Poland.; Szarpak, L (通讯作者)，Maria Sklodowska Curie Bialystok Oncol Ctr, Res Unit, PL-15026 Bialystok, Poland.
EM lukasz.szarpak@uczelniamedyczna.com.pl; mmierzejewska97@gmail.com;
   jurekjonasz@gmail.com; s073863@student.wum.edu.pl; gaseckaa@gmail.com;
   ztruszewski@wum.edu.pl; m.pruc@ptmk.org; natasza.blek@gmail.com;
   zubaidrafique@gmail.com; krzysztof.filipiak@uczelniamedyczna.com.pl;
   denegriandrea@msn.com; jamilosz@gmail.com
RI Jaguszewski, Milosz/AAL-3169-2020; Pruc, Michal/HKF-2573-2023
OI Pruc, Michal/0000-0002-2140-9732; Jurek, Jonasz/0000-0001-9567-8663;
   Szarpak, Lukasz/0000-0002-0973-5455; Blek, Natasza/0000-0002-3213-7330;
   Mierzejewska, Malgorzata/0000-0002-2728-1872
CR Andrea C, 2020, HYPERTENSION, V76, pE10, DOI 10.1161/HYPERTENSIONAHA.120.15312
   Angeli F, 2021, EUR J INTERN MED, V89, P81, DOI 10.1016/j.ejim.2021.04.007
   [Anonymous], 2020, PEDIATR MED RODZ, V16, P9, DOI 10.15557/PiMR.2020.0003
   Banerjee A, 2020, LANCET, V395, P1715, DOI 10.1016/S0140-6736(20)30854-0
   Bielski K, 2021, CARDIOL J, V28, P816, DOI 10.5603/CJ.a2021.0168
   Borkowska MJ, 2021, J CLIN MED, V10, DOI 10.3390/jcm10061209
   Cen Y, 2020, CLIN MICROBIOL INFEC, V26, P1242, DOI 10.1016/j.cmi.2020.05.041
   Chen Y, 2021, J MED VIROL, V93, P2782, DOI 10.1002/jmv.26617
   Dabrowski M., 2020, DISASTER EMERG MED J, V5, P171, DOI 10.5603/DEMJ.a2020.0028
   Denegri A, 2021, INTERN EMERG MED, V16, P1451, DOI 10.1007/s11739-020-02578-8
   Dzieciatkowski T, 2020, CARDIOL J, V27, P175, DOI 10.5603/CJ.a2020.0055
   Fan H, 2020, INT J INFECT DIS, V96, P294, DOI 10.1016/j.ijid.2020.05.024
   Forsblom E, 2021, INFECT DIS-NOR, V53, P789, DOI 10.1080/23744235.2021.1936157
   Gasecka A, 2021, CARDIOL J, V28, P353, DOI 10.5603/CJ.a2021.0028
   Hessami A, 2021, AM J EMERG MED, V46, P382, DOI 10.1016/j.ajem.2020.10.022
   Hewitt J, 2020, LANCET PUBLIC HEALTH, V5, pE444, DOI 10.1016/S2468-2667(20)30146-8
   Higgins JPT, 2002, STAT MED, V21, P1539, DOI 10.1002/sim.1186
   Higgins JPT, 2019, COCHRANE HDB SYSTEMA
   Hosseini ES, 2020, VIROLOGY, V551, P1, DOI 10.1016/j.virol.2020.08.011
   Huff HV, 2020, CLIN INFECT DIS, V71, P2752, DOI 10.1093/cid/ciaa654
   Iaccarino G, 2020, HYPERTENSION, V76, P366, DOI 10.1161/HYPERTENSIONAHA.120.15324
   Inciardi RM, 2020, JAMA CARDIOL, V5, P819, DOI 10.1001/jamacardio.2020.1096
   Kirtipal N, 2020, INFECT GENET EVOL, V85, DOI 10.1016/j.meegid.2020.104502
   Knuuti J, 2020, EUR HEART J, V41, P407, DOI 10.1093/eurheartj/ehz425
   Krittanawong C, 2020, AM J CARDIOVASC DIS, V10, P479
   Kuno T, 2020, AM HEART J, V226, P24, DOI 10.1016/j.ahj.2020.05.005
   Libby P, 2005, CIRCULATION, V111, P3481, DOI 10.1161/CIRCULATIONAHA.105.537878
   Libby P, 2020, EUR HEART J, V41, P3038, DOI 10.1093/eurheartj/ehaa623
   McAlister FA, 2021, J AM HEART ASSOC, V10, DOI 10.1161/JAHA.121.022330
   McGuinness LA, 2021, RES SYNTH METHODS, V12, P55, DOI 10.1002/jrsm.1411
   Mousseaux E, 2021, DIAGN INTERV IMAG, V102, P717, DOI 10.1016/j.diii.2021.06.007
   Nagele MP, 2020, ATHEROSCLEROSIS, V314, P58, DOI 10.1016/j.atherosclerosis.2020.10.014
   Page MJ, 2021, J CLIN EPIDEMIOL, V134, P178, DOI 10.1016/j.jclinepi.2021.03.001
   Pei, 2020, CHARACTERISTICS DEAT, DOI 10.1101/2020.05.07.20092882
   Planek Maria Isabel Camara, 2021, Am Heart J Plus, V11, P100052, DOI 10.1016/j.ahjo.2021.100052
   Russo V, 2020, PHARMACOL RES, V159, DOI 10.1016/j.phrs.2020.104965
   Scoccia A, 2021, ATHEROSCLEROSIS, V328, P136, DOI 10.1016/j.atherosclerosis.2021.03.041
   Singh S, 2021, HYPERTENSION, V78, P165, DOI 10.1161/HYPERTENSIONAHA.121.17328
   Sterne JAC, 2016, BMJ-BRIT MED J, V355, DOI 10.1136/bmj.i4919
   Szarpak L, 2022, CARDIOL J, V29, P178, DOI 10.5603/CJ.a2021.0155
   Szarpak L, 2021, EUR HEART J-QUAL CAR, V7, P618, DOI 10.1093/ehjqcco/qcab067
   Szarpak L, 2021, CARDIOL J, V28, P503, DOI 10.5603/CJ.a2021.0043
   Vos T, 2016, LANCET, V388, P1545, DOI 10.1016/S0140-6736(16)31678-6
   Wang HD, 2016, LANCET, V388, P1459, DOI 10.1016/S0140-6736(16)31012-1
   Wichmann D, 2020, ANN INTERN MED, V173, P268, DOI 10.7326/M20-2003
   Zhou F, 2020, LANCET, V395, P1054, DOI 10.1016/S0140-6736(20)30566-3
NR 46
TC 9
Z9 9
U1 1
U2 2
PU MDPI
PI BASEL
PA ST ALBAN-ANLAGE 66, CH-4052 BASEL, SWITZERLAND
EI 2079-7737
J9 BIOLOGY-BASEL
JI Biology-Basel
PD FEB
PY 2022
VL 11
IS 2
AR 221
DI 10.3390/biology11020221
PG 11
WC Biology
WE Science Citation Index Expanded (SCI-EXPANDED)
SC Life Sciences & Biomedicine - Other Topics
GA ZJ3EM
UT WOS:000762191300001
PM 35205088
OA Green Published, gold
DA 2023-05-13
ER

PT J
AU Nappi, F
   Nappi, P
   Gambardella, I
   Singh, SSA
AF Nappi, Francesco
   Nappi, Pierluigi
   Gambardella, Ivancarmine
   Singh, Sanjeet Singh Avtaar
TI Thromboembolic Disease and Cardiac Thrombotic Complication in COVID-19:
   A Systematic Review
SO METABOLITES
LA English
DT Review
DE SARS-CoV-2 infection; COVID-19; coronary artery thrombosis; neutrophil
   extracellular traps (NETs)
ID ACUTE MYOCARDIAL-INFARCTION; VENOUS THROMBOEMBOLISM;
   HOSPITALIZED-PATIENTS; ACUTE INFECTION; MANAGEMENT; SARS-COV-2;
   INFLAMMATION; GUIDELINES; INSIGHTS; THERAPY
AB The coronavirus 2019 pandemic has affected many healthcare systems worldwide. While acute respiratory distress syndrome (ARDS) has been well-documented in COVID-19, there are several cardiovascular complications, such as myocardial infarction, ischaemic stroke, and pulmonary embolism, leading to disability and death. The link between COVID-19 and increasing thrombogenicity potentially occurs due to numerous different metabolic mechanisms, ranging from endothelial damage for direct virus infection, associated excessive formation of neutrophil extracellular traps (NETs), pathogenic activation of the renin-angiotensin-aldosterone system (RAAS), direct myocardial injury, and ischemia induced by respiratory failure, all of which have measurable biomarkers. A search was performed by interrogating three databases (MEDLINE; MEDLINE In-Process and Other Non-Indexed Citations, and EMBASE). Evidence from randomized controlled trials (RCT), prospective series, meta-analyses, and unmatched observational studies were evaluated for the processing of the algorithm and treatment of thromboembolic disease and cardiac thrombotic complications related to COVID-19 during SARS-CoV-2 infection. Studies out with the SARS-Cov-2 infection period and case reports were excluded. A total of 58 studies were included in this analysis. The role of the acute inflammatory response in the propagation of the systemic inflammatory sequelae of the disease plays a major part in determining thromboembolic disease and cardiac thrombotic complication in COVID-19. Some of the mechanisms of activation of these pathways, alongside the involved biomarkers noted in previous studies, are highlighted. Inflammatory response led to thromboembolic disease and cardiac thrombotic complications in COVID-19. NETs play a pivotal role in the pathogenesis of the inflammatory response. Despite moving into the endemic phase of the disease in most countries, thromboembolic complications in COVID-19 remain an entity that substantially impacts the health care system, with long-term effects that remain uncertain. Continuous monitoring and research are required.
C1 [Nappi, Francesco] Ctr Cardiol Nord, Dept Cardiac Surg, F-93200 St Denis, France.
   [Nappi, Pierluigi] Univ Messina, Dept Clin & Expt Med, I-98122 Messina, Italy.
   [Gambardella, Ivancarmine] Weill Cornell Med, Dept Cardiothorac Surg, New York Presbyterian Med Ctr, New York, NY 10065 USA.
   [Singh, Sanjeet Singh Avtaar] Aberdeen Royal Infirm, Dept Cardiothorac Surg, Aberdeen AB25 2ZN, Scotland.
C3 University of Messina; Cornell University; Weill Cornell Medicine; RLUK-
   Research Libraries UK; University of Aberdeen
RP Nappi, F (通讯作者)，Ctr Cardiol Nord, Dept Cardiac Surg, F-93200 St Denis, France.
EM francesconappi2@gmail.com
RI Nappi, Francesco/AAA-7598-2020
OI Avtaar Singh, Sanjeet Singh/0000-0003-4320-0734; Nappi,
   Francesco/0000-0002-9705-5360
CR Ackermann M, 2020, NEW ENGL J MED, V383, P120, DOI 10.1056/NEJMoa2015432
   Al-Aly Z, 2021, NATURE, V594, P259, DOI 10.1038/s41586-021-03553-9
   Al-Kuraishy HM, 2022, INT IMMUNOPHARMACOL, V104, DOI 10.1016/j.intimp.2021.108516
   Ali RA, 2019, NAT COMMUN, V10, DOI 10.1038/s41467-019-09801-x
   Almyroudis NG, 2013, FRONT IMMUNOL, V4, DOI 10.3389/fimmu.2013.00045
   Amgalan A, 2020, J THROMB HAEMOST, V18, P1514, DOI 10.1111/jth.14832
   Amsterdam EA, 2014, CIRCULATION, V130, P2354, DOI 10.1161/CIR.0000000000000133
   [Anonymous], 2011, PRESCRIBING INFORM B
   [Anonymous], 2011, PRODUCT MONOGRAPH BR
   Bajwa EK, 2008, CRIT CARE MED, V36, P2322, DOI 10.1097/CCM.0b013e318181040d
   Bangalore S, 2020, NEW ENGL J MED, V382, P2478, DOI 10.1056/NEJMc2009020
   Beigel JH, 2020, NEW ENGL J MED, V383, P1813, DOI 10.1056/NEJMoa2007764
   Bikdeli B, 2020, J AM COLL CARDIOL, V75, P2950, DOI 10.1016/j.jacc.2020.04.031
   Blasco A, 2021, JAMA CARDIOL, V6, P469, DOI 10.1001/jamacardio.2020.7308
   Blasco A, 2017, REV ESP CARDIOL, V70, P170, DOI 10.1016/j.rec.2016.09.006
   Bonow RO, 2020, JAMA CARDIOL, V5, P751, DOI 10.1001/jamacardio.2020.1105
   Bryce C, 2021, MODERN PATHOL, V34, P1456, DOI 10.1038/s41379-021-00793-y
   Cao B, 2020, NEW ENGL J MED, V382, P1787, DOI 10.1056/NEJMoa2001282
   Carsana L, 2020, LANCET INFECT DIS, V20, P1135, DOI 10.1016/S1473-3099(20)30434-5
   Chen NS, 2020, LANCET, V395, P507, DOI 10.1016/S0140-6736(20)30211-7
   Ciavarella A, 2020, THROMB RES, V191, P29, DOI 10.1016/j.thromres.2020.04.023
   Corrales-Medina VF, 2010, LANCET INFECT DIS, V10, P83, DOI 10.1016/S1473-3099(09)70331-7
   Cui SP, 2020, J THROMB HAEMOST, V18, P1421, DOI 10.1111/jth.14830
   DeFilippis EM, 2020, CIRCULATION, V141, P1833, DOI 10.1161/CIRCULATIONAHA.120.047260
   Delorey TM, 2021, NATURE, V595, P107, DOI 10.1038/s41586-021-03570-8
   Dhakal BP, 2020, HEART LUNG CIRC, V29, P973, DOI 10.1016/j.hlc.2020.05.101
   Driggin E, 2020, J AM COLL CARDIOL, V75, P2352, DOI 10.1016/j.jacc.2020.03.031
   Du WN, 2021, INT J CLIN PRACT, V75, DOI 10.1111/ijcp.14031
   Economopoulou P, 2015, CANCER MANAG RES, V7, P133, DOI 10.2147/CMAR.S77400
   Fuchs TA, 2007, J CELL BIOL, V176, P231, DOI 10.1083/jcb.200606027
   Gao Y, 2020, J MED VIROL, V92, P791, DOI 10.1002/jmv.25770
   Garma LD, 2022, SCI REP-UK, V12, DOI 10.1038/s41598-022-10516-1
   Guan W, 2020, NEW ENGL J MED, V382, P1708, DOI 10.1056/NEJMoa2002032
   Guo T, 2020, JAMA CARDIOL, V5, P811, DOI 10.1001/jamacardio.2020.1017
   Hampton T, 2021, JAMA-J AM MED ASSOC, V325, P425, DOI 10.1001/jama.2020.25699
   Han H, 2020, CLIN CHEM LAB MED, V58, P1116, DOI 10.1515/cclm-2020-0188
   Harvala H, 2022, TRANSFUSION, V62, P1347, DOI 10.1111/trf.16934
   Hoffmann M, 2020, MOL CELL, V78, P779, DOI 10.1016/j.molcel.2020.04.022
   Huang LX, 2022, LANCET RESP MED, V10, P863, DOI 10.1016/S2213-2600(22)00126-6
   Ibanez B, 2018, EUR HEART J, V39, P119, DOI 10.1093/eurheartj/ehx393
   Inciardi RM, 2020, JAMA CARDIOL, V5, P819, DOI 10.1001/jamacardio.2020.1096
   Itkonen MK, 2019, CLIN PHARMACOL THER, V105, P219, DOI 10.1002/cpt.1099
   Jaffe AS, 2020, EUR HEART J, V41, P2080, DOI 10.1093/eurheartj/ehaa447
   Kampouri E, 2020, BIOMED RES INT-UK, V2020, DOI 10.1155/2020/9126148
   Khazaal S, 2022, MOLECULES, V27, DOI 10.3390/molecules27092903
   Klok FA, 2020, THROMB RES, V191, P145, DOI [10.1016/j.thromres.2020.04.013, 10.1016/j.thromres.2020.04.041]
   Knight J.S., DIPYRIDAMOLE PREVENT
   Knight JS, 2022, SEMIN IMMUNOPATHOL, V44, P347, DOI 10.1007/s00281-022-00916-w
   Koleilat I, 2021, J VASC SURG-VENOUS L, V9, P36, DOI 10.1016/j.jvsv.2020.06.012
   Koupenova M, 2020, RES PRACT THROMB HAE, V4, P737, DOI 10.1002/rth2.12397
   Koupenova M, 2018, CIRC RES, V122, P337, DOI 10.1161/CIRCRESAHA.117.310795
   Kwong JC, 2018, NEW ENGL J MED, V378, P345, DOI 10.1056/NEJMoa1702090
   Lala A, 2020, J AM COLL CARDIOL, V76, P533, DOI [10.1016/j.jacc.2020.06.007, 10.1101/2020.04.20.20072702]
   Langseth MS, 2020, SCI REP-UK, V10, DOI 10.1038/s41598-020-61971-7
   Levi M, 2009, BRIT J HAEMATOL, V145, P24, DOI [10.1111/j.1365-2141.2009.07600.x, 10.1111/j.1365-2141.2008.07445.x]
   Levi M, 2020, LANCET HAEMATOL, V7, pE438, DOI 10.1016/S2352-3026(20)30145-9
   Li E, 2022, ANAESTHESIA, V77, P28, DOI 10.1111/anae.15563
   Lillicrap D, 2020, J THROMB HAEMOST, V18, P786, DOI 10.1111/jth.14781
   Lindner D, 2020, JAMA CARDIOL, V5, P1281, DOI 10.1001/jamacardio.2020.3551
   Lippi G, 2021, SEMIN THROMB HEMOST, V47, P456, DOI 10.1055/s-0041-1727283
   Lippi G, 2020, THROMB HAEMOSTASIS, V120, P876, DOI 10.1055/s-0040-1709650
   Lippi G, 2020, CLIN CHIM ACTA, V506, P145, DOI 10.1016/j.cca.2020.03.022
   Lippi G, 2020, PROG CARDIOVASC DIS, V63, P390, DOI 10.1016/j.pcad.2020.03.001
   Lippi G, 2010, BLOOD COAGUL FIBRIN, V21, P459, DOI 10.1097/MBC.0b013e328338dbe8
   Liu XY, 2020, ACTA PHARM SIN B, V10, P1205, DOI 10.1016/j.apsb.2020.04.008
   Llitjos JF, 2020, J THROMB HAEMOST, V18, P1743, DOI 10.1111/jth.14869
   Lodigiani C, 2020, THROMB RES, V191, P9, DOI 10.1016/j.thromres.2020.04.024
   Lymperaki Evgenia, 2022, Medicines (Basel), V9, DOI 10.3390/medicines9060036
   Madjid M, 2020, JAMA CARDIOL, V5, P831, DOI 10.1001/jamacardio.2020.1286
   Marietta M, 2020, BLOOD TRANSFUS-ITALY, V18, P167, DOI 10.2450/2020.0083-20
   Marsousi N, 2018, CLIN PHARMACOKINET, V57, P1347, DOI 10.1007/s40262-018-0637-6
   McFadyen JD, 2020, CIRC RES, V127, P571, DOI 10.1161/CIRCRESAHA.120.317447
   Mehta P, 2020, LANCET, V395, P1033, DOI 10.1016/S0140-6736(20)30628-0
   Middeldorp S, 2020, J THROMB HAEMOST, V18, P1995, DOI 10.1111/jth.14888
   Moll M, 2020, CHEST, V158, P2130, DOI 10.1016/j.chest.2020.07.031
   Moores LK, 2020, CHEST, V158, P1143, DOI 10.1016/j.chest.2020.05.559
   Mozzini C, 2017, INTERN EMERG MED, V12, P13, DOI 10.1007/s11739-016-1543-2
   Nappi F, 2022, J CLIN MED, V11, DOI 10.3390/jcm11092460
   Nappi F, 2022, BIOMEDICINES, V10, DOI 10.3390/biomedicines10030654
   Nappi F, 2022, BIOMEDICINES, V10, DOI 10.3390/biomedicines10030702
   Nappi F, 2022, BIOMEDICINES, V10, DOI 10.3390/biomedicines10020437
   Nappi F, 2022, ANN THORAC SURG, V113, P693, DOI 10.1016/j.athoracsur.2021.02.066
   Nappi F, 2021, BIOMEDICINES, V9, DOI 10.3390/biomedicines9080903
   Nappi F, 2021, METABOLITES, V11, DOI 10.3390/metabo11060341
   Nepogodiev D, 2021, ANAESTHESIA, V76, P748, DOI 10.1111/anae.15458
   Nepogodiev D, 2021, BRIT J SURG, V108, P1056, DOI 10.1093/bjs/znab101
   Nguyen JL, 2016, JAMA CARDIOL, V1, P274, DOI 10.1001/jamacardio.2016.0433
   Olsen NJ, 2013, SEMIN ARTHRITIS RHEU, V43, P264, DOI 10.1016/j.semarthrit.2013.01.001
   Oudit GY, 2009, EUR J CLIN INVEST, V39, P618, DOI 10.1111/j.1365-2362.2009.02153.x
   Page MJ, 2022, REV PANAM SALUD PUBL, V46, DOI [10.1016/j.rec.2021.07.010, 10.1016/j.ijsu.2021.105906, 10.1371/journal.pmed.1003583, 10.1136/bmj.n71, 10.26633/RPSP.2022.112, 10.1016/j.jclinepi.2021.03.001, 10.1186/s13643-021-01626-4]
   Perini P, 2020, LANCET, V395, P1546, DOI 10.1016/S0140-6736(20)31051-5
   Planquette B, 2021, THROMB RES, V197, P94, DOI 10.1016/j.thromres.2020.11.001
   Poe S, 2015, J INVEST MED, V63, P905, DOI 10.1097/JIM.0000000000000239
   Poletto F, 2022, VIRUSES-BASEL, V14, DOI 10.3390/v14040737
   Raynor A, 2022, CLIN CHIM ACTA, V529, P109, DOI 10.1016/j.cca.2022.02.011
   Rivara MB, 2012, PLOS ONE, V7, DOI 10.1371/journal.pone.0040515
   Roncon L, 2020, THROMB RES, V190, P102, DOI 10.1016/j.thromres.2020.04.021
   Salton F, 2022, J CLIN MED, V11, DOI 10.3390/jcm11112951
   Schaefer IM, 2020, MODERN PATHOL, V33, P2104, DOI 10.1038/s41379-020-0595-z
   Serrano M, 2022, INT J MOL SCI, V23, DOI 10.3390/ijms23094946
   Shah A, 2020, CRIT CARE, V24, DOI 10.1186/s13054-020-03260-3
   Shi SB, 2020, JAMA CARDIOL, V5, P802, DOI 10.1001/jamacardio.2020.0950
   Simoes JFF, 2021, ANAESTHESIA, V76, P1454, DOI 10.1111/anae.15560
   Simonovich VA, 2021, NEW ENGL J MED, V384, P619, DOI 10.1056/NEJMoa2031304
   Smeeth L, 2004, NEW ENGL J MED, V351, P2611, DOI 10.1056/NEJMoa041747
   Sofia R, 2022, EUR J INTERN MED, V100, P21, DOI 10.1016/j.ejim.2022.04.009
   Spyropoulos AC, 2020, J THROMB HAEMOST, V18, P1859, DOI 10.1111/jth.14929
   Stoneham SM, 2020, CLIN MED, V20, pE76, DOI 10.7861/clinmed.2020-0228
   Szekely Y, 2020, CIRCULATION, V142, P342, DOI 10.1161/CIRCULATIONAHA.120.047971
   Tang N, 2020, J THROMB HAEMOST, V18, P1094, DOI 10.1111/jth.14817
   Tang N, 2020, J THROMB HAEMOST, V18, P844, DOI 10.1111/jth.14768
   Teschke R, 2022, INT J MOL SCI, V23, DOI 10.3390/ijms23094828
   Thachil J, 2020, J THROMB HAEMOST, V18, P2058, DOI 10.1111/jth.14866
   Thachil J, 2020, J THROMB HAEMOST, V18, P2408, DOI 10.1111/jth.14956
   Thierry AR, 2020, J CLIN MED, V9, DOI 10.3390/jcm9092942
   Thygesen K, 2019, EUR HEART J, V40, P237, DOI [10.1016/j.jacc.2018.08.1038, 10.1093/eurheartj/ehy462, 10.1016/j.rec.2018.11.011]
   Totzeck M, 2017, J AM HEART ASSOC, V6, DOI 10.1161/JAHA.117.006278
   Trimalle A, 2020, THROMB RES, V193, P166, DOI 10.1016/j.thromres.2020.07.033
   Valente Serafina, 2020, Eur Heart J, V41, P2047, DOI 10.1093/eurheartj/ehaa457
   van Doremalen N, 2020, NEW ENGL J MED, V382, P1564, DOI [10.1056/NEJMc2004973, 10.1101/2020.03.09.20033217]
   Varga Z, 2020, LANCET, V395, P1417, DOI 10.1016/S0140-6736(20)30937-5
   Varikasuvu SR, 2021, SCI REP-UK, V11, DOI 10.1038/s41598-021-01462-5
   Vergaro G, 2022, ESC HEART FAIL, V9, P2084, DOI 10.1002/ehf2.13883
   Walls AC, 2020, CELL, V181, P281, DOI [10.1016/j.cell.2020.11.032, 10.1016/j.cell.2020.02.058]
   Wan YS, 2020, J VIROL, V94, DOI 10.1128/JVI.00127-20
   Wang DW, 2020, JAMA-J AM MED ASSOC, V323, P1061, DOI 10.1001/jama.2020.1585
   Welt FGP, 2020, J AM COLL CARDIOL, V75, P2372, DOI 10.1016/j.jacc.2020.03.021
   Wichmann D, 2020, ANN INTERN MED, V173, P268, DOI 10.7326/M20-2003
   Wu CM, 2020, JAMA INTERN MED, V180, P934, DOI 10.1001/jamainternmed.2020.0994
   Wu ZY, 2020, JAMA-J AM MED ASSOC, V323, P1239, DOI 10.1001/jama.2020.2648
   Xie Y, 2022, NAT MED, V28, P583, DOI 10.1038/s41591-022-01689-3
   Yang CZ, 2020, JAMA CARDIOL, V5, P743, DOI 10.1001/jamacardio.2020.0934
   Yang XB, 2020, J THROMB HAEMOST, V18, P1469, DOI 10.1111/jth.14848
   Yang XB, 2020, LANCET RESP MED, V8, P475, DOI 10.1016/S2213-2600(20)30079-5
   Youssry I, 2022, HEMATOL REP, V14, P95, DOI 10.3390/hematolrep14020014
   Zeng J, 2020, INTENS CARE MED, V46, P1111, DOI 10.1007/s00134-020-05993-9
   Zhang C, 2020, LANCET GASTROENTEROL, V5, P428, DOI 10.1016/S2468-1253(20)30057-1
   Zhang HB, 2020, INTENS CARE MED, V46, P586, DOI 10.1007/s00134-020-05985-9
   Zhang L, 2020, CIRCULATION, V142, P114, DOI 10.1161/CIRCULATIONAHA.120.046702
   Zhang Y, 2020, NEW ENGL J MED, V382, DOI 10.1056/NEJMc2007575
   Zhou F, 2020, LANCET, V395, P1054, DOI 10.1016/S0140-6736(20)30566-3
   Zhou P, 2020, NATURE, V588, pE6, DOI [10.1038/s41586-020-2951-z, 10.1038/s41586-020-2012-7]
   Zhu ZC, 2021, IMMUN INFLAMM DIS, V9, P1071, DOI 10.1002/iid3.471
   Zhu ZL, 2015, CIRCULATION, V132, P1104, DOI 10.1161/CIRCULATIONAHA.115.016371
   Zimmermann FM, 2015, AM HEART J, V170, P619, DOI 10.1016/j.ahj.2015.06.024
   Zou X, 2020, FRONT MED-PRC, V14, P185, DOI 10.1007/s11684-020-0754-0
   Zuo Y, 2020, SCI TRANSL MED, V12, DOI 10.1126/scitranslmed.abd3876
   Zuo Y, 2021, J THROMB THROMBOLYS, V51, P446, DOI [10.1007/s11239-020-02324-z, 10.1101/2020.04.30.20086736, 10.1101/2020.04.09.20059626]
   Zuo Y, 2020, JCI INSIGHT, V5, DOI 10.1172/jci.insight.138999
NR 149
TC 2
Z9 2
U1 4
U2 4
PU MDPI
PI BASEL
PA ST ALBAN-ANLAGE 66, CH-4052 BASEL, SWITZERLAND
EI 2218-1989
J9 METABOLITES
JI Metabolites
PD OCT
PY 2022
VL 12
IS 10
AR 889
DI 10.3390/metabo12100889
PG 31
WC Biochemistry & Molecular Biology
WE Science Citation Index Expanded (SCI-EXPANDED)
SC Biochemistry & Molecular Biology
GA 5S2FC
UT WOS:000875011600001
PM 36295791
OA Green Published, gold
DA 2023-05-13
ER

PT J
AU Kessler, T
   Wiebe, J
   Graf, T
   Schunkert, H
   Kastrati, A
   Sager, HB
AF Kessler, Thorsten
   Wiebe, Jens
   Graf, Tobias
   Schunkert, Heribert
   Kastrati, Adnan
   Sager, Hendrik B.
TI SARS-CoV-2 Infection in Asymptomatic Patients Hospitalized for Cardiac
   Emergencies: Implications for Patient Management
SO FRONTIERS IN CARDIOVASCULAR MEDICINE
LA English
DT Article
DE cardiac emergencies; SARS-CoV-2; COVID-19; personal protective equipment
   (PPE); screening
ID ACUTE CORONARY SYNDROMES
AB Background: The coronavirus disease (COVID-19) pandemic imposed diverse challenges on the health care system. Morbidity and mortality of non-COVID-19 emergencies might also have changed because hospitals may not be able to provide optimal care due to restructured resources and uncertainties how to deal with potentially infected patients. It has been recommended to stratify treatment of cardiovascular emergencies according to cardiovascular risk. However, data on the prevalence of asymptomatic SARS-CoV-2 infection in patients presenting with cardiac emergencies remain scarce.
   Methods: We retrospectively analyzed patients' data from a tertiary cardiology department between April 15 and May 31, 2020. All patients were screened on admission for COVID-19 symptoms using a questionnaire and body temperature measurements. All hospitalized patients were routinely screened using nasopharyngeal swab testing.
   Results: In total, we counted 710 urgent and emergency admissions. Nasopharyngeal swab tests were available in 689 (97%) patients, 409 and 280 of which presented as urgent and emergency admissions, respectively. Among 280 emergency admissions, none tested positive for SARS-CoV-2.
   Conclusion: In cardiac emergency patients which were screened negative for COVID-19 symptoms, the prevalence of SARS-CoV-2 infection in regions with a modest overall prevalence is low. This finding might be helpful to better determine timing of emergency procedures and reasonable usage of protective equipment during the COVID-19 crisis and the future.
C1 [Kessler, Thorsten; Wiebe, Jens; Schunkert, Heribert; Kastrati, Adnan; Sager, Hendrik B.] Tech Univ Munich, Deutsch Zentrum Herz Kreislauf Forsch DZHK eV, Deutsch Herzzentrum Munchen, Munich Heart Alliance,Klin Herz & Kreislauferkran, Partner Site, Munich, Germany.
   [Graf, Tobias] Univ Klinikum Schleswig Holstein, Deutsch Zentrum Herz Kreislauf Forsch DZHK eV, Med Klin 2, Partner Site Hamburg Kiel Lubeck, Lubeck, Germany.
C3 German Centre for Cardiovascular Research; German Heart Centre Munich;
   Munich Heart Alliance; Technical University of Munich; German Centre for
   Cardiovascular Research; University of Hamburg; University Medical
   Center Hamburg-Eppendorf; University of Kiel; Schleswig Holstein
   University Hospital
RP Sager, HB (通讯作者)，Tech Univ Munich, Deutsch Zentrum Herz Kreislauf Forsch DZHK eV, Deutsch Herzzentrum Munchen, Munich Heart Alliance,Klin Herz & Kreislauferkran, Partner Site, Munich, Germany.
EM hendrik.sager@tum.de
RI Kessler, Thorsten/AAI-7292-2021; Sager, Hendrik B./AAP-5869-2021;
   Kessler, Thorsten/O-7426-2015
OI Kessler, Thorsten/0000-0003-3326-1621; Sager, Hendrik
   B./0000-0002-0197-6553; 
CR Chieffo A, 2020, EUROINTERVENTION, V16, P233, DOI 10.4244/EIJY20M05_01
   De Filippo O, 2020, NEW ENGL J MED, V383, P88, DOI 10.1056/NEJMc2009166
   De Rosa S, 2020, EUR HEART J, V41, P2083, DOI 10.1093/eurheartj/ehaa409
   Gibani MM, 2020, LANCET MICROBE, V1, pE300, DOI 10.1016/S2666-5247(20)30121-X
   Gudbjartsson DF, 2020, NEW ENGL J MED, V382, P2302, DOI 10.1056/NEJMoa2006100
   Guglielmi G, 2020, NATURE, V585, P496, DOI 10.1038/d41586-020-02661-2
   Kessler T, 2020, CARDIOVASC RES, V116, P1800, DOI 10.1093/cvr/cvaa192
   Piccolo R, 2020, CIRCULATION, V141, P2035, DOI 10.1161/CIRCULATIONAHA.120.047457
   Rosenbaum L, 2020, NEW ENGL J MED, V382, P1873, DOI 10.1056/NEJMp2005492
   Sutton D, 2020, NEW ENGL J MED, V382, P2163, DOI 10.1056/NEJMc2009316
   The European Society for Cardiology, 2020, ESC GUID DIAGN MAN C
   Wang WL, 2020, JAMA-J AM MED ASSOC, V323, P1843, DOI 10.1001/jama.2020.3786
   Wang XW, 2020, JAMA-J AM MED ASSOC, V324, P703, DOI 10.1001/jama.2020.12897
   Welt FGP, 2020, J AM COLL CARDIOL, V75, P2372, DOI 10.1016/j.jacc.2020.03.021
NR 14
TC 1
Z9 1
U1 0
U2 2
PU FRONTIERS MEDIA SA
PI LAUSANNE
PA AVENUE DU TRIBUNAL FEDERAL 34, LAUSANNE, CH-1015, SWITZERLAND
SN 2297-055X
J9 FRONT CARDIOVASC MED
JI Front. Cardiovasc. Med.
PD DEC 18
PY 2020
VL 7
AR 599299
DI 10.3389/fcvm.2020.599299
PG 4
WC Cardiac & Cardiovascular Systems
WE Science Citation Index Expanded (SCI-EXPANDED)
SC Cardiovascular System & Cardiology
GA PM7KJ
UT WOS:000603972800001
PM 33425999
OA gold, Green Published
DA 2023-05-13
ER

PT J
AU de Miguel-Diez, J
   Jimenez-Garcia, R
   de Miguel-Yanes, JM
   Hernandez-Barrera, V
   Carabantes-Alarcon, D
   Zamorano-Leon, JJ
   Noriega, C
   Lopez-de-Andres, A
AF de Miguel-Diez, Javier
   Jimenez-Garcia, Rodrigo
   de Miguel-Yanes, Jose M.
   Hernandez-Barrera, Valentin
   Carabantes-Alarcon, David
   Zamorano-Leon, Jose J.
   Noriega, Concepcion
   Lopez-de-Andres, Ana
TI Impact of the COVID-19 Pandemic on the Use and Outcomes of Cardiac
   Procedures in COPD Patients
SO JOURNAL OF CLINICAL MEDICINE
LA English
DT Article
DE COPD; COVID-19; cardiac procedures; hospitalization
ID ACUTE CORONARY SYNDROME; UNITED-STATES; INTERVENTIONS; SERVICE; TRENDS;
   CARE
AB (1) Background: The aim of this study was to assess the effects of the COVID-19 pandemic on the use and outcomes of cardiac procedures among people with chronic obstructive pulmonary disease (COPD) in Spain. (2) Methods: We used national hospital discharge data to select patients admitted to hospital with a diagnosis of COPD from 1 January 2019 to 31 December 2020. (3) Results: The number of COPD patients hospitalized in 2019 who underwent a cardiac procedure was 4483, 16.2% higher than in 2020 (n = 3757). The length of hospital stay was significantly lower in 2020 than in 2019 (9.37 vs. 10.13 days; p = 0.004), and crude in-hospital mortality (IHM) was significantly higher (5.32% vs. 4.33%; p = 0.035). Multivariable logistic regression models to assess the differences in IHM from 2019 to 2020 showed Odds Ratio (OR) values over 1, suggesting a higher risk of dying in 2020 compared to in 2019. However, the ORs were only statistically significant for "any cardiac procedure" (1.18, 95% CI 1.03-1.47). The Charlson comorbidity index increased IHM for each of the procedures analyzed. The probability of IHM was higher for women and older patients who underwent coronary artery bypass graft or open valve replacement procedures. Suffering a COVID-19 infection was associated with significantly higher mortality after cardiac procedures. (4) Conclusions: The COVID-19 pandemic limited the access to healthcare for patients with COPD.
C1 [de Miguel-Diez, Javier] Univ Complutense Madrid, Hosp Gen Univ Gregorio Maranon, Inst Invest Sanitaria Gregorio Maranon IiSGM, Resp Care Dept, Madrid 28007, Spain.
   [Jimenez-Garcia, Rodrigo; Carabantes-Alarcon, David; Zamorano-Leon, Jose J.; Lopez-de-Andres, Ana] Univ Complutense Madrid, Fac Med, Dept Publ Hlth & Maternal & Child Hlth, IdISSC, Madrid 28040, Spain.
   [de Miguel-Yanes, Jose M.] Univ Complutense Madrid, Hosp Gen Univ Gregorio Maranon, Inst Invest Sanitaria Gregorio Maranon IiSGM, Internal Med Dept, Madrid 28007, Spain.
   [Hernandez-Barrera, Valentin] Univ Rey Juan Carlos, Hlth Sci Fac, Prevent Med & Publ Hlth Teaching & Res Unit, Alcorcon 28922, Spain.
   [Noriega, Concepcion] Univ Alcala, Fac Med & Hlth Sci, Dept Nursery & Physiotherapy, Alcala De Henares 28871, Spain.
C3 Complutense University of Madrid; General University Gregorio Maranon
   Hospital; Complutense University of Madrid; Complutense University of
   Madrid; General University Gregorio Maranon Hospital; Universidad Rey
   Juan Carlos; Universidad de Alcala
RP Jimenez-Garcia, R (通讯作者)，Univ Complutense Madrid, Fac Med, Dept Publ Hlth & Maternal & Child Hlth, IdISSC, Madrid 28040, Spain.
EM javier.miguel@salud.madrid.org; rodrijim@ucm.es;
   josemaria.demiguel@salud.madrid.org; valentin.hernandez@urjc.es;
   dcaraban@ucm.es; josejzam@ucna.es; concha.noriega@uah.es;
   anailo04@ucm.es
RI ; Lopez-de-Andres, Ana/D-4498-2019; Carabantes Alarcon,
   David/H-6429-2011
OI Hernandez-Barrera, Valentin/0000-0001-5790-1959; de Miguel-Yanes, Jose
   M./0000-0003-2802-033X; Noriega, Concha/0000-0003-3436-0007;
   Lopez-de-Andres, Ana/0000-0001-5551-5181; de Miguel-Diez,
   Javier/0000-0003-4543-573X; Carabantes Alarcon,
   David/0000-0001-9897-4847
FU Convenio V-PRICIT de la Comunidad de Madrid y la Universidad Complutense
   deMadrid ("Programa de Excelencia para el Profesorado Universitario")
   [INV.AY.20.2021.1E126]; Universidad Complutense deMadrid; Grupo de
   Investigacion en Epidemiologia de las Enfer-medades Cronicas de Alta
   Prevalencia en Espana [970970]
FX This study is a part of the research funded by Convenio V-PRICIT de la
   Comunidad de Madrid y la Universidad Complutense deMadrid ("Programa de
   Excelencia para el Profesorado Universitario" INV.AY.20.2021.1E126) and
   by Universidad Complutense deMadrid. Grupo de Investigacion en
   Epidemiologia de las Enfer-medades Cronicas de Alta Prevalencia en
   Espana (970970).
CR Alqahtani JS, 2020, PLOS ONE, V15, DOI 10.1371/journal.pone.0233147
   Andreen N, 2022, INFECT DIS-NOR, V54, P508, DOI 10.1080/23744235.2022.2050422
   Rodriguez-Caulo EA, 2021, CIR CARDIOVASC, V28, P67, DOI 10.1016/j.circv.2021.01.003
   Benson RA, 2021, ANN SURG, V273, P630, DOI 10.1097/SLA.0000000000004722
   Braiteh N, 2020, AM HEART J, V226, P147, DOI 10.1016/j.ahj.2020.05.009
   Czeisler ME, 2020, MMWR-MORBID MORTAL W, V69, P1250, DOI 10.15585/mmwr.mm6936a4
   Day E, 2022, J ROY SOC MED, V115, P341, DOI 10.1177/01410768221077357
   De Filippo O, 2020, NEW ENGL J MED, V383, P88, DOI 10.1056/NEJMc2009166
   Dessie ZG, 2021, BMC INFECT DIS, V21, DOI 10.1186/s12879-021-06536-3
   Di Martino M, 2020, CIR ESPAN, V98, P525, DOI 10.1016/j.ciresp.2020.04.029
   Dixon LK, 2021, INT J CARDIOL, V343, DOI 10.1016/j.ijcard.2021.09.011
   Gopal Kirun, 2022, J Chest Surg, V55, P61, DOI 10.5090/jcs.21.125
   Gupta AK, 2022, ANZ J SURG, V92, P1007, DOI 10.1111/ans.17667
   Hartnett KP, 2020, MMWR-MORBID MORTAL W, V69, P699, DOI 10.15585/mmwr.mm6923e1
   Hosmer DW, 2013, WILEY SER PROBAB ST, P89
   Keskin G, 2021, HEART SURG FORUM, V24, pE22, DOI 10.1532/hsf.3385
   Kwok CS, 2020, CIRC-CARDIOVASC INTE, V13, DOI 10.1161/CIRCINTERVENTIONS.120.009654
   Kwok CS, 2020, HEART, V106, P1805, DOI 10.1136/heartjnl-2020-317650
   Leclercq F, 2016, AM J CARDIOL, V118, P99, DOI 10.1016/j.amjcard.2016.04.019
   Malik JA, 2022, SAUDI J BIOL SCI, V29, P3586, DOI 10.1016/j.sjbs.2022.02.006
   Ministerio de Sanidad, CONS BIEN SOC SPAN R
   Moreno R, 2021, CATHETER CARDIO INTE, V97, P927, DOI 10.1002/ccd.29433
   Morishita T, 2022, J ATHEROSCLER THROMB, V29, P597, DOI 10.5551/jat.62746
   Perek B, 2021, J THORAC DIS, V13, P906, DOI 10.21037/jtd-20-3025
   Phua Jason, 2020, Lancet Respir Med, V8, P506, DOI 10.1016/S2213-2600(20)30161-2
   Piccolo R, 2020, CIRCULATION, V141, P2035, DOI 10.1161/CIRCULATIONAHA.120.047457
   Pouwels BDC, 2021, BMJ OPEN, V11, DOI 10.1136/bmjopen-2020-046883
   Quan HD, 2005, MED CARE, V43, P1130, DOI 10.1097/01.mlr.0000182534.19832.83
   Rabbani G, 2021, EXPERT REV RESP MED, V15, P705, DOI 10.1080/17476348.2021.1866547
   Rodriguez-Leor O, 2020, REV ESP CARDIOL, V73, P994, DOI [10.1016/j.recesp.2020.07.033, 10.1016/j.rec.2020.08.002]
   Tam DY, 2021, CAN J CARDIOL, V37, P1547, DOI 10.1016/j.cjca.2021.05.008
   Tereshchenko LG, 2021, medRxiv, DOI [10.1101/2021.12.27.21268448, DOI 10.1101/2021.12.27.21268448]
   Vlastos D, 2021, BMC CARDIOVASC DISOR, V21, DOI 10.1186/s12872-021-02253-6
   Watanabe S, 2022, J ATHEROSCLER THROMB, V29, P1571, DOI 10.5551/jat.63194
   Williams MC, 2021, OPEN HEART, V8, DOI 10.1136/openhrt-2021-001681
   Zhong S, 2022, J AM GERIATR SOC, V70, P1620, DOI 10.1111/jgs.17805
NR 36
TC 0
Z9 0
U1 1
U2 1
PU MDPI
PI BASEL
PA ST ALBAN-ANLAGE 66, CH-4052 BASEL, SWITZERLAND
EI 2077-0383
J9 J CLIN MED
JI J. Clin. Med.
PD JUL
PY 2022
VL 11
IS 13
AR 3924
DI 10.3390/jcm11133924
PG 12
WC Medicine, General & Internal
WE Science Citation Index Expanded (SCI-EXPANDED)
SC General & Internal Medicine
GA 2V6CL
UT WOS:000823931600001
PM 35807209
OA gold, Green Published
DA 2023-05-13
ER

PT J
AU Eastwood, JA
   Johnson, BD
   Rutledge, T
   Bittner, V
   Whittaker, KS
   Krantz, DS
   Cornell, CE
   Eteiba, W
   Handberg, E
   Vido, D
   Merz, CNB
AF Eastwood, Jo-Ann
   Johnson, B. Delia
   Rutledge, Thomas
   Bittner, Vera
   Whittaker, Kerry S.
   Krantz, David S.
   Cornell, Carol E.
   Eteiba, Wafia
   Handberg, Eileen
   Vido, Diane
   Merz, C. Noel Bairey
TI Anginal Symptoms, Coronary Artery Disease, and Adverse Outcomes in Black
   and White Women: The NHLBI-Sponsored Women's Ischemia Syndrome
   Evaluation (WISE) Study
SO JOURNAL OF WOMENS HEALTH
LA English
DT Article
ID ACUTE MYOCARDIAL-INFARCTION; CHEST-PAIN; HEART-DISEASE; HOSPITAL
   MORTALITY; PSYCHOSOCIAL FACTORS; ETHNIC DISPARITIES; GENDER-DIFFERENCES;
   RACIAL-DIFFERENCES; RISK-FACTORS; HEALTH-CARE
AB Background: Black women are less likely to be evaluated and treated for anginal symptoms, despite a higher premature cardiac mortality rate compared to white women. Our objective was to compare angina symptoms in black versus white women regarding (1) angina symptoms characterization; (2) relationship with obstructive coronary artery disease (CAD); and (3) relationship with subsequent mortality. Methods: A cohort of 466 women (69 black and 397 white) undergoing coronary angiography for suspected ischemia and without prior history of CAD completed symptom checklists. Four symptom clusters (CHEST, UPPER, STOMACH, and TYPICAL TRIGGERS) were derived by factor analysis. All angiograms were analyzed by core lab. Mortality data over 10 years were obtained from National Death Index. Results: (1) Black women had lower mean CHEST cluster scores (0.60 +/- 0.30vs. 0.73 +/- 30, p=0.002), but higher STOMACH scores (0.41 +/- 0.25vs. 0.30 +/- 0.25, p=0.011) than white women. (2) Prevalence and severity of CAD did not differ in black and white women and was not predicted by symptom cluster scores. (3) All-cause mortality rates were 24.9% in blacks versus 14.5% in whites, p=0.007; and cardiovascular mortality 22.5% vs.8.8%, p=0.001. Symptom clusters were not predictive of adverse events in white women. However, black women with a low TYPICAL score had significantly higher mortality compared to those with a high TYPICAL score (43% vs. 10%, p=0.006). Conclusions: Among women undergoing coronary angiography, black women report fewer chest-related and more stomach-related symptoms, regardless of presence or severity of CAD, and these racial symptom presentation differences are linked with the more adverse prognosis observed in the black women. Atypical symptom presentation may be a barrier to appropriate and timely diagnosis and treatment and contribute to poorer outcomes for black women.
C1 [Eastwood, Jo-Ann] Univ Calif Los Angeles, Sch Nursing, Los Angeles, CA 90095 USA.
   [Eastwood, Jo-Ann; Merz, C. Noel Bairey] Cedars Sinai Heart Inst, Barbra Streisand Womens Heart Ctr, Los Angeles, CA USA.
   [Johnson, B. Delia; Eteiba, Wafia] Univ Pittsburgh, Grad Sch Publ Hlth, Pittsburgh, PA USA.
   [Rutledge, Thomas] US Dept Vet Affairs VA San Diego Healthcare Syst, San Diego, CA USA.
   [Rutledge, Thomas] Univ Calif San Diego, Dept Psychiat, San Diego, CA 92103 USA.
   [Bittner, Vera] Univ Alabama Birmingham, Dept Med, Birmingham, AL 35294 USA.
   [Whittaker, Kerry S.; Krantz, David S.] Uniformed Serv Univ Hlth Sci, Bethesda, MD 20814 USA.
   [Cornell, Carol E.] Univ Arkansas Med Sci, Dept Hlth Behav & Hlth Educ, Little Rock, AR 72205 USA.
   [Handberg, Eileen] Univ Florida, Div Cardiovasc Med, Gainesville, FL USA.
   [Vido, Diane] Allegheny Gen Hosp, Pittsburgh, PA 15212 USA.
C3 University of California System; University of California Los Angeles;
   Cedars Sinai Medical Center; Pennsylvania Commonwealth System of Higher
   Education (PCSHE); University of Pittsburgh; US Department of Veterans
   Affairs; Veterans Health Administration (VHA); VA San Diego Healthcare
   System; University of California System; University of California San
   Diego; University of Alabama System; University of Alabama Birmingham;
   Uniformed Services University of the Health Sciences - USA; University
   of Arkansas System; University of Arkansas Medical Sciences; State
   University System of Florida; University of Florida; Allegheny General
   Hospital
RP Eastwood, JA (通讯作者)，Univ Calif Los Angeles, Sch Nursing, Factor Bldg,Room 4-254,Box 956918,700 Tiverton Av, Los Angeles, CA 90095 USA.
EM jeastwoo@sonnet.ucla.edu
RI Krantz, David S./L-5364-2015
OI Krantz, David S./0000-0002-1671-1355
FU National Heart, Lung, and Blood Institutes [N01-HV-68161, N01-HV-68162,
   N01-HV-68163, N01-HV-68164]; National Institute on Aging [U0164829,
   U01HL649141, U01HL649241, T32HL69751, 1R03AG032631]; General Clinical
   Research Center (GCRC) from the National Center for Research Resources
   [MO1-RR00425]; Gustavus and Louis Pfeiffer Research Foundation,
   Danville, New Jersey; The Women's Guild of Cedars-Sinai Medical Center,
   Los Angeles, California; The Ladies Hospital Aid Society of Western
   Pennsylvania, Pittsburgh, Pennsylvania; QMED, Inc., Laurence Harbor, New
   Jersey; Edythe L. Broad Women's Heart Research Fellowship, Cedars-Sinai
   Medical Center; University of California Los Angeles School of Nursing;
   Barbra Streisand Women's Cardiovascular Research and Education Program,
   Cedars-Sinai Medical Center
FX This work was supported by contracts from the National Heart, Lung, and
   Blood Institutes, Nos. N01-HV-68161, N01-HV-68162, N01-HV-68163, and
   N01-HV-68164; grants U0164829, U01HL649141, U01HL649241, T32HL69751, and
   1R03AG032631 from the National Institute on Aging; General Clinical
   Research Center (GCRC) grant MO1-RR00425 from the National Center for
   Research Resources; and grants from the Gustavus and Louis Pfeiffer
   Research Foundation, Danville, New Jersey; The Women's Guild of
   Cedars-Sinai Medical Center, Los Angeles, California; The Ladies
   Hospital Aid Society of Western Pennsylvania, Pittsburgh, Pennsylvania;
   and QMED, Inc., Laurence Harbor, New Jersey, as well as the Edythe L.
   Broad Women's Heart Research Fellowship, Cedars-Sinai Medical Center;
   the University of California Los Angeles School of Nursing; and the
   Barbra Streisand Women's Cardiovascular Research and Education Program,
   Cedars-Sinai Medical Center.
CR Barnhart J, 2006, ETHNIC DIS, V16, P659
   Brezinka V, 1996, SOC SCI MED, V42, P1351, DOI 10.1016/0277-9536(95)00284-7
   Canto AJ, 2012, AM HEART J, V163, P572, DOI 10.1016/j.ahj.2012.01.020
   Canto JG, 2007, ARCH INTERN MED, V167, P2405, DOI 10.1001/archinte.167.22.2405
   Canto JG, 2012, AM J CARDIOL, V110, P1256, DOI 10.1016/j.amjcard.2012.06.025
   Canto JG, 2012, JAMA-J AM MED ASSOC, V307, P813, DOI 10.1001/jama.2012.199
   Canto JG, 2011, JAMA-J AM MED ASSOC, V306, P2120, DOI 10.1001/jama.2011.1654
   Chin MH, 2007, MED CARE RES REV, V64, p7S, DOI 10.1177/1077558707305413
   DeVon HA, 2002, HEART LUNG, V31, P235, DOI 10.1067/mhl.2002.126105
   DIAMOND GA, 1979, NEW ENGL J MED, V300, P1350, DOI 10.1056/NEJM197906143002402
   Ferris A, 2005, CIRCULATION, V111, P1321, DOI 10.1161/01.CIR.0000157745.46344.A1
   FIEBACH NH, 1990, JAMA-J AM MED ASSOC, V263, P1092, DOI 10.1001/jama.263.8.1092
   Ford ES, 2007, J AM COLL CARDIOL, V50, P2128, DOI 10.1016/j.jacc.2007.05.056
   Gopalakrishnan P, 2009, POSTGRAD MED, V121, P60, DOI 10.3810/pgm.2009.03.1977
   Hendricks A S, 1999, WMJ, V98, P30
   HLATKY MA, 1989, AM J CARDIOL, V64, P651, DOI 10.1016/0002-9149(89)90496-7
   Hravnak M, 2007, AM J PUBLIC HEALTH, V97, P1701, DOI 10.2105/AJPH.2005.084103
   Johnson BD, 2006, EUR HEART J, V27, P1408, DOI 10.1093/eurheartj/ehl040
   Klingler D, 2002, AM HEART J, V144, P51, DOI 10.1067/mhj.2002.122169
   Lo MY, 2013, AM J CARDIOL, V111, P781, DOI 10.1016/j.amjcard.2012.11.043
   Maynard C, 1997, J NATL MED ASSOC, V89, P665
   McSweeney JC, 2010, AM J CRIT CARE, V19, P63, DOI 10.4037/ajcc2010372
   Merz CNB, 1999, J AM COLL CARDIOL, V33, P1453
   Mosca L, 2010, CIRC-CARDIOVASC QUAL, V3, P120, DOI 10.1161/CIRCOUTCOMES.109.915538
   Nelson A, 2002, J NATL MED ASSOC, V94, P666
   Olson MB, 2003, EUR HEART J, V24, P1506, DOI 10.1016/S0195-668X(03)00279-3
   Roger VL, 2011, CIRCULATION, V123, pE18, DOI 10.1161/CIR.0b013e3182009701
   ROSENGREN A, 1991, AM J CARDIOL, V68, P1171, DOI 10.1016/0002-9149(91)90189-R
   SCHWARZ G, 1978, ANN STAT, V6, P461, DOI 10.1214/aos/1176344136
   Sharaf BL, 2001, AM J CARDIOL, V87, P937, DOI 10.1016/S0002-9149(01)01424-2
   Strike PC, 2004, PROG CARDIOVASC DIS, V46, P337, DOI 10.1016/j.pcad.2003.09.001
   Summers RL, 1999, AM J MED SCI, V318, P142, DOI 10.1097/00000441-199909000-00008
   Vaccarino V, 2005, NEW ENGL J MED, V353, P671, DOI 10.1056/NEJMsa032214
NR 33
TC 33
Z9 33
U1 0
U2 4
PU MARY ANN LIEBERT, INC
PI NEW ROCHELLE
PA 140 HUGUENOT STREET, 3RD FL, NEW ROCHELLE, NY 10801 USA
SN 1540-9996
EI 1931-843X
J9 J WOMENS HEALTH
JI J. Womens Health
PD SEP 1
PY 2013
VL 22
IS 9
BP 724
EP 732
DI 10.1089/jwh.2012.4031
PG 9
WC Public, Environmental & Occupational Health; Medicine, General &
   Internal; Obstetrics & Gynecology; Women's Studies
WE Science Citation Index Expanded (SCI-EXPANDED); Social Science Citation Index (SSCI)
SC Public, Environmental & Occupational Health; General & Internal
   Medicine; Obstetrics & Gynecology; Women's Studies
GA 211UA
UT WOS:000323935400003
OA Green Published
DA 2023-05-13
ER

PT J
AU Staudacher, DL
   Biever, PM
   Benk, C
   Ahrens, I
   Bode, C
   Wengenmayer, T
AF Staudacher, Dawid L.
   Biever, Paul M.
   Benk, Christoph
   Ahrens, Ingo
   Bode, Christoph
   Wengenmayer, Tobias
TI Dual Antiplatelet Therapy (DAPT) versus No Antiplatelet Therapy and
   Incidence of Major Bleeding in Patients on Venoarterial Extracorporeal
   Membrane Oxygenation
SO PLOS ONE
LA English
DT Article
ID 2010 INTERNATIONAL CONSENSUS; CARDIOVASCULAR CARE SCIENCE; ACUTE
   CORONARY SYNDROMES; LIFE-SUPPORT; CARDIOPULMONARY-RESUSCITATION;
   TREATMENT RECOMMENDATIONS; PLATELET DYSFUNCTION; ADULT PATIENTS;
   ANTICOAGULATION; COMPLICATIONS
AB Aims
   Bleeding is a frequent complication in patients on venoarterial extracorporeal membrane oxygenation (VA-ECMO). An indication for dual antiplatelet therapy due to coronary stent implantation is present in a considerable number of these patients. The objective of this retrospective study was to evaluate if dual antiplatelet therapy ( DAPT) significantly increases the high intrinsic bleeding risk in patients on VA-ECMO.
   Methods and Results
   A total of 93 patients were treated with VA-ECMO between October 2010 and October 2013. Average time on VA-ECMO was 58.9 +/- 1.7 hours. Dual antiplatelet therapy was given to 51.6% of all patients. Any bleeding was recorded in 60.2% of all patients. There was no difference in bleeding incidence in patients on DAPT when compared to those without any antiplatelet therapy including any bleeding (66.7% vs. 57.1%, p = 0.35), BARC3 bleeding (43.8% vs. 33.3%, p = 0.31) or pulmonary bleeding (16.7% vs. 19.0%, p = 0.77). This holds true after adjustment for confounders. Rate of transfusion of red blood cells were similar in patients with or without DAPT (35.4% vs. 28.6%, p = 0.488).
   Conclusions
   Bleeding on VA-ECMO is frequent. This registry recorded no statistical difference in bleeding in patients on dual antiplatelet therapy when compared to no antiplatelet therapy. When indicated, DAPT should not be withheld from VA ECMO patients.
C1 [Staudacher, Dawid L.; Biever, Paul M.; Ahrens, Ingo; Bode, Christoph; Wengenmayer, Tobias] Univ Freiburg, Ctr Heart, Dept Cardiol & Angiol 1, Freiburg, Germany.
   [Benk, Christoph] Univ Freiburg, Ctr Heart, Dept Cardiovasc Surg, Freiburg, Germany.
C3 University of Freiburg; University of Hamburg; University Medical Center
   Hamburg-Eppendorf; University of Freiburg; University of Hamburg;
   University Medical Center Hamburg-Eppendorf
RP Staudacher, DL (通讯作者)，Univ Freiburg, Ctr Heart, Dept Cardiol & Angiol 1, Freiburg, Germany.
EM dawid.staudacher@universitaets-herzzenrum.de
RI Staudacher, Dawid L./AAF-5263-2021; Wengenmayer, Tobias/ABD-7064-2020
OI Staudacher, Dawid L./0000-0002-9423-9682; Wengenmayer,
   Tobias/0000-0002-3659-0407
FU German Research Foundation (DFG); University of Freiburg
FX The article processing charge was funded by the German Research
   Foundation (DFG) and the University of Freiburg in the funding programme
   Open Access Publishing.; The article processing charge was funded by the
   German Research Foundation (DFG) and the University of Freiburg in the
   funding programme Open Access Publishing.
CR Abrams D, 2014, J AM COLL CARDIOL, V63, P2769, DOI 10.1016/j.jacc.2014.03.046
   Ang AL, 2009, VOX SANG, V96, P34, DOI 10.1111/j.1423-0410.2008.01110.x
   Annich GM, 2015, J THROMB HAEMOST, V13, pS336, DOI 10.1111/jth.12963
   Aubron C, 2013, CRIT CARE, V17, DOI 10.1186/cc12681
   Bein T, 2011, ASAIO J, V57, P164, DOI 10.1097/MAT.0b013e318213f9e0
   Bossaert L, 2010, RESUSCITATION, V81, pE175, DOI 10.1016/j.resuscitation.2010.09.001
   Brown DJA, 2012, NEW ENGL J MED, V367, P1930, DOI [10.1056/NEJMra1114208, 10.1056/NEJMc1215158]
   Cheng R, 2014, ANN THORAC SURG, V97, P610, DOI 10.1016/j.athoracsur.2013.09.008
   Cheung PY, 2000, CRIT CARE MED, V28, P2584, DOI 10.1097/00003246-200007000-00067
   Hansen ML, 2010, ARCH INTERN MED, V170, P1433, DOI 10.1001/archinternmed.2010.271
   Heilmann C, 2012, INTENS CARE MED, V38, P62, DOI 10.1007/s00134-011-2370-6
   Hou G, 2015, MINERVA CARDIOANGIOL
   Kalbhenn J, 2015, PERFUSION-UK, V30, P675, DOI 10.1177/0267659115579714
   Kane DA, 2010, CIRCULATION, V122, pS241, DOI 10.1161/CIRCULATIONAHA.109.928390
   Lequier, 2014, ELSO ANTICOAGULATION
   Mehran R, 2011, CIRCULATION, V123, P2736, DOI 10.1161/CIRCULATIONAHA.110.009449
   Morrison LJ, 2010, CIRCULATION, V122, P8345, DOI 10.1161/CIRCULATIONAHA.110.971051
   Raja SG, 2006, J CARDIAC SURG, V21, P35, DOI 10.1111/j.1540-8191.2006.00164.x
   Rubboli A, 2014, J INVASIVE CARDIOL, V26, P563
   Sousa-Uva M, 2014, EUR HEART J, V35, P1510, DOI 10.1093/eurheartj/ehu158
   Staudacher DL, 2015, SCIENTIFICA, V2015, P1, DOI 10.1155/2015/435878
   Staudacher DL, 2015, PLOS ONE, V10, DOI 10.1371/journal.pone.0140101
   Steinlechner B, 2009, ANN THORAC SURG, V87, P131, DOI 10.1016/j.athoracsur.2008.10.027
   StephanWindecker, 2015, Rev Esp Cardiol (Engl Ed), V68, P144, DOI 10.1016/j.rec.2014.12.006
   Werho DK, 2015, PEDIATR CRIT CARE ME, V16, P276, DOI 10.1097/PCC.0000000000000345
   Wiviott SD, 2007, NEW ENGL J MED, V357, P2001, DOI 10.1056/NEJMoa0706482
NR 26
TC 15
Z9 15
U1 1
U2 4
PU PUBLIC LIBRARY SCIENCE
PI SAN FRANCISCO
PA 1160 BATTERY STREET, STE 100, SAN FRANCISCO, CA 94111 USA
SN 1932-6203
J9 PLOS ONE
JI PLoS One
PD JUL 28
PY 2016
VL 11
IS 7
AR e0159973
DI 10.1371/journal.pone.0159973
PG 9
WC Multidisciplinary Sciences
WE Science Citation Index Expanded (SCI-EXPANDED)
SC Science & Technology - Other Topics
GA DT5IL
UT WOS:000381516100080
PM 27467697
OA Green Published, Green Submitted, gold
DA 2023-05-13
ER

PT J
AU George, J
   Mathur, R
   Shah, AD
   Pujades-Rodriguez, M
   Denaxas, S
   Smeeth, L
   Timmis, A
   Hemingway, H
AF George, Julie
   Mathur, Rohini
   Shah, Anoop Dinesh
   Pujades-Rodriguez, Mar
   Denaxas, Spiros
   Smeeth, Liam
   Timmis, Adam
   Hemingway, Harry
TI Ethnicity and the first diagnosis of a wide range of cardiovascular
   diseases: Associations in a linked electronic health record cohort of 1
   million patients
SO PLOS ONE
LA English
DT Article
ID PERIPHERAL ARTERIAL-DISEASE; CORONARY-HEART-DISEASE; SOUTH ASIANS;
   SCOTTISH HEALTH; ATHEROSCLEROSIS RISK; LIFETIME RISKS; FOLLOW-UP;
   STROKE; FAILURE; LINKAGE
AB Background
   While the association of ethnic group with individual cardiovascular diseases has been studied, little is known about ethnic differences in the initial lifetime presentation of clinical cardiovascular disease in contemporary populations.
   Methods and results
   We studied 1,068,318 people, aged >= 30 years and free from diagnosed CVD at baseline (90.9% White, 3.6% South Asian and 2.9% Black), using English linked electronic health records covering primary care, hospital admissions, acute coronary syndrome registry and mortality registry (CALIBER platform). During 5.7 years median follow-up between 1997-2010, 95,224 people experienced an incident cardiovascular diagnosis. 69.9% (67.2%-72.4%) of initial presentation in South Asian < 60 yrs were coronary heart disease presentations compared to 47.8% (47.3%-48.3%) in White and 40.1% (36.3%-43.9%) in Black patients. Compared to White patients, Black patients had significantly lower age-sex adjusted hazard ratios (HRs) for initial lifetime presentation of all the coronary disease diagnoses (stable angina HR 0.80 (95% CI 0.68-0.93); unstable angina-0.75 (0.59-0.97); myocardial infarction 0.49 (0.40-0.62)) while South Asian patients had significantly higher HRs (stable angina-1.67 (1.52-1.84); unstable angina 1.82 (1.56-2.13); myocardial infarction-1.67 (1.49-1.87). We found no ethnic differences in initial presentation with heart failure (Black 0.97 (0.79-1.20); S Asian 1.04(0.87-1.26)). Compared to White patients, Black patients were more likely to present with ischaemic stroke (1.24 (0.97-1.58)) and intracerebral haemorrhage (1.44 (0.97-2.12)). Presentation with peripheral arterial disease was less likely for Black (0.63 (0.50-0.80)) and South Asian patients (0.70 ( 0.57-0.86)) compared with White patients.
   Discussion
   While we found the anticipated substantial predominance of coronary heart disease presentations in South Asian and predominance of stroke presentations in Black patients, we found no ethnic differences in presentation with heart failure. We consider the public health and research implications of our findings.
C1 [George, Julie; Shah, Anoop Dinesh; Pujades-Rodriguez, Mar; Denaxas, Spiros; Hemingway, Harry] UCL, Farr Inst Hlth Informat Res, Biomed Res Ctr, London, England.
   [George, Julie; Shah, Anoop Dinesh; Pujades-Rodriguez, Mar; Denaxas, Spiros; Hemingway, Harry] UCL, Natl Inst Hlth Res, Biomed Res Ctr, London, England.
   [Mathur, Rohini; Smeeth, Liam] London Sch Hyg & Trop Med, Noncommunicable Dis Epidemiol, Elect Hlth Records Grp, London, England.
   [Pujades-Rodriguez, Mar] Univ Leeds, Leeds Inst Biomed & Clin Sci, Leeds, W Yorkshire, England.
   [Timmis, Adam] Barts Heart Ctr, NIHR Cardiovasc Biomed Res Unit, London, England.
C3 RLUK- Research Libraries UK; University of London; University College
   London; RLUK- Research Libraries UK; University of London; University
   College London; University of London; London School of Hygiene &
   Tropical Medicine; N8 Research Partnership; RLUK- Research Libraries UK;
   White Rose University Consortium; University of Leeds
RP George, J (通讯作者)，UCL, Farr Inst Hlth Informat Res, Biomed Res Ctr, London, England.; George, J (通讯作者)，UCL, Natl Inst Hlth Res, Biomed Res Ctr, London, England.
EM j.george@ucl.ac.uk
RI Pujades-Rodriguez, Mar/T-1129-2018; Woodward, Mark/D-8492-2015; Mathur,
   Rohini/C-7788-2013; Shah, Anoop Dinesh/D-4396-2014; Hemingway,
   Harry/C-1219-2009; Smeeth, Liam/X-5862-2018
OI Pujades-Rodriguez, Mar/0000-0002-1375-1028; Mathur,
   Rohini/0000-0002-3817-8790; Shah, Anoop Dinesh/0000-0002-8907-5724;
   Hemingway, Harry/0000-0003-2279-0624; Smeeth, Liam/0000-0002-9168-6022;
   Denaxas, Spiros/0000-0001-9612-7791
FU National Institute for Health Research [RP-PG-040710314]; Wellcome Trust
   [WT/086091/Z/08/Z]; Medical Research Council [MR/K006584/1]; Arthritis
   Research UK; British Heart Foundation; Cancer Research UK; Chief
   Scientist Office; Economic and Social Research Council; Engineering and
   Physical Sciences Research Council; National Institute for Health
   Research; National Institute for Social Care and Health Research (NIHR);
   Wellcome Trust; Sir Henry Wellcome Postdoctoral Fellowship from the
   Wellcome Trust [WT/201375/Z/16/Z]; Wellcome Trust Clinical Research
   Training Fellowship [WT/0938/30/Z/10/Z]; Wellcome Trust Senior Research
   Fellowship in Clinical Science [WT/098504/Z/12/Z]; NIHR; Medical
   Research Council [MR/K006584/1] Funding Source: researchfish; National
   Institute for Health Research [RP-PG-0407-10314] Funding Source:
   researchfish
FX This study was supported by the National Institute for Health Research
   (RP-PG-040710314) and the Wellcome Trust (WT/086091/Z/08/Z). The study
   was carried out as part of the CArdiovascular disease research using
   LInked Bespoke studies and Electronic health Records (CALIBER)
   programme. HH was supported by an award (grant MR/K006584/1) to
   establish the Farr Institute of Health Informatics Research London at
   UCLPartners, from the Medical Research Council, Arthritis Research UK,
   British Heart Foundation, Cancer Research UK, Chief Scientist Office,
   Economic and Social Research Council, Engineering and Physical Sciences
   Research Council, National Institute for Health Research, National
   Institute for Social Care and Health Research (NIHR), and Wellcome
   Trust. HH is a NIHR Senior Investigator (NF-SI-0616-10066.). RM was
   supported by a Sir Henry Wellcome Postdoctoral Fellowship from the
   Wellcome Trust (WT/201375/Z/16/Z). ADS was supported by a Wellcome Trust
   Clinical Research Training Fellowship (WT/0938/30/Z/10/Z). LS was
   supported by a Wellcome Trust Senior Research Fellowship in Clinical
   Science (WT/098504/Z/12/Z). This article presents independent research
   funded in part by the NIHR. The views expressed are those of the authors
   and not necessarily those of the NHS, the NIHR or the Department of
   Health. The funders had no role in study design, data collection and
   analysis, decision to publish, or preparation of the manuscript.
CR Ahmad FS, 2016, JACC-HEART FAIL, V4, P911, DOI 10.1016/j.jchf.2016.08.001
   Bahrarni H, 2008, ARCH INTERN MED, V168, P2138, DOI 10.1001/archinte.168.19.2138
   Bansal N, 2013, BMJ OPEN, V3, DOI 10.1136/bmjopen-2013-003415
   Bates DW, 2014, HEALTH AFFAIR, V33, P1123, DOI 10.1377/hlthaff.2014.0041
   Becares L, 2013, HEALTH PLACE, V22, P48, DOI 10.1016/j.healthplace.2013.03.005
   Bell S, 2017, BMJ-BRIT MED J, V356, DOI 10.1136/bmj.j909
   Bennett PC, 2009, QJM-INT J MED, V102, P3, DOI 10.1093/qjmed/hcn140
   Bhopal RS, 2012, EUR J PREV CARDIOL, V19, P1503, DOI 10.1177/1741826711423217
   Bhopal RS, 2012, HEART, V98, P468, DOI 10.1136/heartjnl-2011-301191
   Bhopal RS, 2012, EUR J PREV CARDIOL, V19, P1250, DOI 10.1177/1741826711425775
   Bhopal RS, 2002, BRIT MED J, V325, P903
   Burns EM, 2012, J PUBLIC HEALTH-UK, V34, P138, DOI 10.1093/pubmed/fdr054
   Daskalopoulou M, 2016, PLOS ONE, V11, DOI 10.1371/journal.pone.0153838
   Denaxas SC, 2012, INT J EPIDEMIOL, V41, P1625, DOI 10.1093/ije/dys188
   Feinstein M, 2012, CIRCULATION, V126, P50, DOI 10.1161/CIRCULATIONAHA.111.057232
   Fischbacher CM, 2014, INT J EPIDEMIOL, V43, P129, DOI 10.1093/ije/dyt237
   Fowkes FGR, 2013, LANCET, V382, P1329, DOI 10.1016/S0140-6736(13)61249-0
   Galea S, 2007, AM J EPIDEMIOL, V166, P534, DOI 10.1093/aje/kwm102
   Gallagher AM, 2011, PHARMACOEPIDEM DR S, pS1
   General Practitioners Committee British Medical Association, 2003, INV GEN PRACT NEW GE
   George J, 2015, CIRCULATION, V132, P1320, DOI 10.1161/CIRCULATIONAHA.114.013797
   Gill PS, 2011, PLOS ONE, V6, DOI 10.1371/journal.pone.0026710
   Go AS, 2013, CIRCULATION, V127, pE6, DOI 10.1161/CIR.0b013e31828124ad
   Hamaad A, 2006, INT J CARDIOL, V107, P235, DOI 10.1016/j.ijcard.2005.03.020
   Herrett E, 2013, BMJ-BRIT MED J, V346, DOI 10.1136/bmj.f2350
   Herrett E, 2010, BRIT J CLIN PHARMACO, V69, P4, DOI 10.1111/j.1365-2125.2009.03537.x
   Hippisley-Cox J, 2008, BMJ-BRIT MED J, V336, P1475, DOI 10.1136/bmj.39609.449676.25
   Hull SA, 2011, BRIT J GEN PRACT, V61, DOI 10.3399/bjgp11X572544
   Ix JH, 2008, J AM COLL CARDIOL, V51, P2347, DOI 10.1016/j.jacc.2008.03.022
   Kovesdy CP, 2015, CIRCULATION, V132, P1538, DOI 10.1161/CIRCULATIONAHA.114.015124
   Lewis JD, 2005, PHARMACOEPIDEM DR S, V14, P443, DOI 10.1002/pds.1115
   Lloyd-Jones D, 2009, CIRCULATION, V119, P480, DOI 10.1161/CIRCULATIONAHA.108.191259
   Loehr LR, 2008, AM J CARDIOL, V101, P1016, DOI 10.1016/j.amjcard.2007.11.061
   Mathur R, 2014, J PUBLIC HEALTH-UK, V36, P684, DOI 10.1093/pubmed/fdt116
   McLennan D, 2011, ENGLISH INDICES DEPR, DOI http://dx.doi.org/http://www.communities.gov.uk/publications/corporate/statistics/indices2010technicalreport
   National Institute for Health and Clinical Excellence, 2014, CARD DIS RISK ASS RE
   Newton JN, 2015, LANCET, V386, P2257, DOI 10.1016/S0140-6736(15)00195-6
   Noble M, ENGLISH INDICES DEPR
   Office for National Statistics, 2016, DEATHS REG ENGL WAL
   Pujades-Rodriguez M, 2015, INT J EPIDEMIOL, V44, P129, DOI 10.1093/ije/dyu218
   Pujades-Rodriguez M, 2014, PLOS ONE, V9, DOI 10.1371/journal.pone.0104671
   Rapsomaniki E, 2014, LANCET, V383, P1899, DOI 10.1016/S0140-6736(14)60685-1
   Robson J, 2015, BMJ OPEN, V5, DOI 10.1136/bmjopen-2015-007578
   Rosamond WD, 1999, STROKE, V30, P736, DOI 10.1161/01.STR.30.4.736
   Safford MM, 2012, JAMA-J AM MED ASSOC, V308, P1768, DOI 10.1001/jama.2012.14306
   Scarborough P., 2010, ETHNIC DIFFERENCES C
   Sebastianski M, 2014, HEART, V100, P100, DOI 10.1136/heartjnl-2013-303605
   Shah AS, 2010, HEART, V96, P27, DOI 10.1136/hrt.2009.170183
   Shah AD, 2015, LANCET DIABETES ENDO, V3, P105, DOI 10.1016/S2213-8587(14)70219-0
   Smith G., 2000, CRIT PUBLIC HEALTH, V10, P375, DOI DOI 10.1080/09581590010005331
   Sundquist K, 2004, J EPIDEMIOL COMMUN H, V58, P71, DOI 10.1136/jech.58.1.71
   Tillin T, 2014, HEART, V100, P60, DOI 10.1136/heartjnl-2013-304474
   Tillin T, 2013, J AM COLL CARDIOL, V61, P1777, DOI 10.1016/j.jacc.2012.12.046
   Tsai CF, 2013, NEUROLOGY, V81, P264, DOI 10.1212/WNL.0b013e31829bfde3
   Vascular Programme (Department of Health), 2008, PUTT PREV 1 VASC CHE
   Wang YZ, 2013, STROKE, V44, P3298, DOI 10.1161/STROKEAHA.113.002604
   Wilkins JT, 2012, JAMA-J AM MED ASSOC, V308, P1795, DOI 10.1001/jama.2012.14312
   Zaman MJS, 2011, J PUBLIC HEALTH-UK, V33, P430, DOI 10.1093/pubmed/fdq093
   Zaman MJS, 2013, HEART, V99, P729, DOI 10.1136/heartjnl-2012-302925
NR 59
TC 36
Z9 39
U1 0
U2 2
PU PUBLIC LIBRARY SCIENCE
PI SAN FRANCISCO
PA 1160 BATTERY STREET, STE 100, SAN FRANCISCO, CA 94111 USA
SN 1932-6203
J9 PLOS ONE
JI PLoS One
PD JUN 9
PY 2017
VL 12
IS 6
AR e0178945
DI 10.1371/journal.pone.0178945
PG 17
WC Multidisciplinary Sciences
WE Science Citation Index Expanded (SCI-EXPANDED)
SC Science & Technology - Other Topics
GA EX1NV
UT WOS:000402992000016
PM 28598987
OA Green Accepted, Green Published, Green Submitted, gold
DA 2023-05-13
ER

PT J
AU Cheung, YK
   Chakraborty, B
   Davidson, KW
AF Cheung, Ying Kuen
   Chakraborty, Bibhas
   Davidson, Karina W.
TI Sequential multiple assignment randomized trial (SMART) with adaptive
   randomization for quality improvement in depression treatment program
SO BIOMETRICS
LA English
DT Article
DE Behavioral intervention; Dynamic treatment regimen; Implementation
   research; Play-the-winner; Problem-solving therapy; Q-learning
ID DESIGN; CALIBRATION; TIMES
AB Implementation study is an important tool for deploying state-of-the-art treatments from clinical efficacy studies into a treatment program, with the dual goals of learning about effectiveness of the treatments and improving the quality of care for patients enrolled into the program. In this article, we deal with the design of a treatment program of dynamic treatment regimens (DTRs) for patients with depression post-acute coronary syndrome. We introduce a novel adaptive randomization scheme for a sequential multiple assignment randomized trial of DTRs. Our approach adapts the randomization probabilities to favor treatment sequences having comparatively superior Q-functions used in Q-learning. The proposed approach addresses three main concerns of an implementation study: it allows incorporation of historical data or opinions, it includes randomization for learning purposes, and it aims to improve care via adaptation throughout the program. We demonstrate how to apply our method to design a depression treatment program using data from a previous study. By simulation, we illustrate that the inputs from historical data are important for the program performance measured by the expected outcomes of the enrollees, but also show that the adaptive randomization scheme is able to compensate poorly specified historical inputs by improving patient outcomes within a reasonable horizon. The simulation results also confirm that the proposed design allows efficient learning of the treatments by alleviating the curse of dimensionality.
C1 [Cheung, Ying Kuen; Chakraborty, Bibhas] Columbia Univ, Mailman Sch Publ Hlth, Dept Biostatist, New York, NY 10032 USA.
   [Chakraborty, Bibhas] Duke NUS Grad Med Sch, Ctr Quantitat Med, Singapore 169856, Singapore.
   [Davidson, Karina W.] Columbia Univ, Med Ctr, Ctr Behav Cardiovasc Hlth, New York, NY 10032 USA.
C3 Columbia University; National University of Singapore; Columbia
   University
RP Cheung, YK (通讯作者)，Columbia Univ, Mailman Sch Publ Hlth, Dept Biostatist, 722 W 168th St, New York, NY 10032 USA.
EM yc632@columbia.edu
RI Davidson, Karina/AAG-2388-2019; Davidson, Karina/GWC-0996-2022
OI Davidson, Karina/0000-0002-9162-477X; Davidson,
   Karina/0000-0002-9162-477X
FU NIH [R01 NS072127]
FX We thank the editors and reviewers for their comments that led to an
   improved article. This work was supported by NIH grant R01 NS072127.
CR Barker AD, 2009, CLIN PHARMACOL THER, V86, P97, DOI 10.1038/clpt.2009.68
   Chakraborty B, 2013, BIOMETRICS, V69, P714, DOI 10.1111/biom.12052
   Cheung K, 2014, AM J PUBLIC HEALTH, V104, pE23, DOI 10.2105/AJPH.2013.301579
   Cheung YK, 2008, BIOMETRICS, V64, P940, DOI 10.1111/j.1541-0420.2007.00929.x
   Cheung YK, 2006, STAT MED, V25, P55, DOI 10.1002/sim.2247
   Cohen J., 1988, STAT POWER ANAL BEHA
   Davidson Karina W, 2013, JAMA Intern Med, V173, P997, DOI 10.1001/jamainternmed.2013.915
   Lavori Philip W, 2004, Clin Trials, V1, P9, DOI 10.1191/1740774S04cn002oa
   Lee J, 2015, J AM STAT ASSOC, V110, P711, DOI 10.1080/01621459.2014.926815
   Lee SM, 2011, STAT MED, V30, P2081, DOI 10.1002/sim.4139
   Lee SM, 2009, CLIN TRIALS, V6, P227, DOI 10.1177/1740774509105076
   Moodie EEM, 2014, STAT BIOSCI, V6, P223, DOI 10.1007/s12561-013-9103-z
   Murphy SA, 2005, J MACH LEARN RES, V6, P1073
   Murphy SA, 2005, STAT MED, V24, P1455, DOI 10.1002/sim.2022
   Murphy SA, 2003, J R STAT SOC B, V65, P331, DOI 10.1111/1467-9868.00389
   Robins JM., 1997, LATENT VARIABLE MODE, P69
   RUBIN DB, 1974, J EDUC PSYCHOL, V66, P688, DOI 10.1037/h0037350
   Rush AJ, 2004, CONTROL CLIN TRIALS, V25, P119, DOI 10.1016/S0197-2456(03)00112-0
   Schneider LS, 2001, AM J GERIAT PSYCHIAT, V9, P346, DOI 10.1176/appi.ajgp.9.4.346
   Thall PF, 2007, STAT MED, V26, P4687, DOI 10.1002/sim.2894
   Thall PF, 2007, EUR J CANCER, V43, P859, DOI 10.1016/j.ejca.2007.01.006
   Thall PF, 2000, STAT MED, V19, P1011, DOI 10.1002/(SICI)1097-0258(20000430)19:8<1011::AID-SIM414>3.0.CO;2-M
   Thombs BD, 2008, JAMA-J AM MED ASSOC, V300, P2161, DOI 10.1001/jama.2008.667
   Watkins C. J. C. H., 1989, THESIS
NR 24
TC 30
Z9 30
U1 0
U2 8
PU WILEY
PI HOBOKEN
PA 111 RIVER ST, HOBOKEN 07030-5774, NJ USA
SN 0006-341X
EI 1541-0420
J9 BIOMETRICS
JI Biometrics
PD JUN
PY 2015
VL 71
IS 2
BP 450
EP 459
DI 10.1111/biom.12258
PG 10
WC Biology; Mathematical & Computational Biology; Statistics & Probability
WE Science Citation Index Expanded (SCI-EXPANDED)
SC Life Sciences & Biomedicine - Other Topics; Mathematical & Computational
   Biology; Mathematics
GA CL2XC
UT WOS:000356810000021
PM 25354029
OA Green Accepted
DA 2023-05-13
ER

PT J
AU Kwok, ESH
   Clapham, G
   Calder-Sprackman, S
AF Kwok, Edmund S. H.
   Clapham, Glenda
   Calder-Sprackman, Samantha
TI The Impact of COVID-19 Pandemic on Emergency Department Visits at a
   Canadian Academic Tertiary Care Center
SO WESTERN JOURNAL OF EMERGENCY MEDICINE
LA English
DT Article
AB Introduction: Public health response to the coronavirus 2019 (COVID-19) pandemic has emphasized social distancing and stay-at-home policies. Reports of decreased emergency department (ED) visits in non-epicenters of the outbreak have raised concerns that patients with non-COVID-19 emergencies are delaying or avoiding seeking care. We evaluated the impact of the pandemic on ED visits at an academic tertiary care center.
   Methods: We conducted an observational health records review between January 1-April 22, 2020, comparing characteristics of all ED visits between pre- and post-pandemic declaration by the World Health Organization. Measures included triage acuity, presenting complaints, final diagnoses, disposition, and mortality. We further examined three time-sensitive final diagnoses: stroke; sepsis; and acute coronary syndrome (ACS).
   Results: In this analysis, we included 44,497 ED visits. Average daily ED visits declined from 458.1 to 289.0 patients/day (-36.9%). For the highest acuity triaged patients there was a drop of 1.1 patients/day (-24.9%). Daily ED visits related to respiratory complaints increased post-pandemic (+14.1%) while ED visits for many other complaints decreased, with the greatest decline in musculoskeletal (-52.5%) and trauma (-53.6%). On average there was a drop of 1.0 patient/day diagnosed with stroke (-17.6%); a drop of 1.6 patients/day diagnosed with ACS (-49.9%); and no change in patients diagnosed with sepsis (pre = 2.8 patients/day; post = 2.9 patients/day).
   Conclusion: Significant decline in ED visits was observed immediately following formal declaration of the COVID-19 pandemic, with potential for delayed/missed presentations of time-sensitive emergencies. Future research is needed to better examine long-term clinical outcomes of the decline in ED visits during pandemics.
C1 [Kwok, Edmund S. H.; Clapham, Glenda; Calder-Sprackman, Samantha] Univ Ottawa, Dept Emergency Med, Ottawa, ON, Canada.
   [Kwok, Edmund S. H.; Calder-Sprackman, Samantha] Ottawa Hosp, Res Inst, Ottawa, ON, Canada.
C3 University of Ottawa; University of Ottawa; Ottawa Hospital Research
   Institute
RP Kwok, ESH (通讯作者)，Ottawa Hosp, Dept Emergency Med, 1053 Carling Ave,Room EM-206,Box 227, Ottawa, ON K1Y 4E9, Canada.
EM ekwok@toh.ca
CR Bai Y, 2020, JAMA-J AM MED ASSOC, V323, P1406, DOI [10.1001/jama.2020.2565, 10.1056/NEJMoa2001316]
   Bullard MJ, 2017, CAN J EMERG MED, V19, pS18, DOI 10.1017/cem.2017.365
   CDC, 2020, NOV COR 2019 NCOV TR
   Deerberg-Wittram J, 2020, NEJM CATALYST INNOVA, DOI [10.1056/ CAT.20.0146., DOI 10.1056/CAT.20.0146, 10.1056/CAT.20.0146]
   Elliott JK., 2020, GLOBAL NEWS CANADA
   Groenewoudt M, 2014, EUR J EMERG MED, V21, P330, DOI 10.1097/MEJ.0000000000000091
   Krumholz HW, 2020, NEW YORK TIMES
   Mitra G., 2020, CBC NEWS
   Siegler JE, 2020, J STROKE CEREBROVASC, V29, DOI 10.1016/j.jstrokecerebrovasdis.2020.104953
   Solomon MD, 2020, NEW ENGL J MED, V383, P691, DOI 10.1056/NEJMc2015630
   StatsCan, 2020, PROV DEATH COUNTS EX
   Wang HE, 2017, CRIT CARE MED, V45, P1443, DOI 10.1097/CCM.0000000000002538
   WHO, 2020, Q A COR
   Wong LE, 2020, NEJM CATAL INNOV CAR, DOI 10.1056/ CAT.20.0193
   World Health Organization, NAM COR DIS COVID 20
   World Health Organization, 2020, GLOB HLTH EST 2020 D
NR 16
TC 4
Z9 4
U1 0
U2 1
PU WESTJEM
PI ORANGE
PA C/O SHAHRAM LOTFIPOUR, MD, MPH, 333 CITY BLVD W STE 640, RT 128-01,
   ORANGE, CA 92868 USA
SN 1936-900X
EI 1936-9018
[truncated: 3,572,469 more chars]
