# Supplementary material for: The research progress and research trends in acute coronary syndrome nursing: A review of visual analysis based on the Web of Science database
Source: Medicine (Baltimore). 2024 Feb 16;103(7):e35849. doi: 10.1097/MD.0000000000035849 (PMC10869036; doi:10.1097/MD.0000000000035849)
Supplement: Supplementary file 8 [file medi-103-e35849-s008.txt]

FN Clarivate Analytics Web of Science
VR 1.0
PT J
AU Erbel, C
   Akhavanpoor, M
   Okuyucu, D
   Wangler, S
   Dietz, A
   Zhao, L
   Stellos, K
   Little, KM
   Lasitschka, F
   Doesch, A
   Hakimi, M
   Dengler, TJ
   Giese, T
   Blessing, E
   Katus, HA
   Gleissner, CA
AF Erbel, Christian
   Akhavanpoor, Mohammadreza
   Okuyucu, Deniz
   Wangler, Susanne
   Dietz, Alex
   Zhao, Li
   Stellos, Konstantinos
   Little, Kristina M.
   Lasitschka, Felix
   Doesch, Andreas
   Hakimi, Maani
   Dengler, Thomas J.
   Giese, Thomas
   Blessing, Erwin
   Katus, Hugo A.
   Gleissner, Christian A.
TI IL-17A Influences Essential Functions of the Monocyte/Macrophage Lineage
   and Is Involved in Advanced Murine and Human Atherosclerosis
SO JOURNAL OF IMMUNOLOGY
LA English
DT Article
ID E-DEFICIENT MICE; ACUTE CORONARY SYNDROME; APOLIPOPROTEIN-E; HUMAN
   MACROPHAGES; FAMILY CYTOKINES; PLAQUES; DIFFERENTIATION;
   INTERLEUKIN-17A; EXPRESSION; CELLS
AB Atherosclerosis is a chronic inflammatory disease. Lesion progression is primarily mediated by cells of the monocyte/macrophage lineage. IL-17A is a proinflammatory cytokine, which modulates immune cell trafficking and is involved inflammation in (auto) immune and infectious diseases. But the role of IL-17A still remains controversial. In the current study, we investigated effects of IL-17A on advanced murine and human atherosclerosis, the common disease phenotype in clinical care. The 26-wk-old apolipoprotein E-deficient mice were fed a standard chow diet and treated either with IL-17A mAb (n = 15) or irrelevant Ig (n = 10) for 16 wk. Furthermore, essential mechanisms of IL-17A in atherogenesis were studied in vitro. Inhibition of IL-17A markedly prevented atherosclerotic lesion progression (p = 0.001) by reducing inflammatory burden and cellular infiltration (p = 0.01) and improved lesion stability (p = 0.01). In vitro experiments showed that IL-17A plays a role in chemoattractance, monocyte adhesion, and sensitization of APCs toward pathogen-derived TLR4 ligands. Also, IL-17A induced a unique transcriptome pattern in monocyte-derived macrophages distinct from known macrophage types. Stimulation of human carotid plaque tissue ex vivo with IL-17A induced a proinflammatory milieu and upregulation of molecules expressed by the IL-17A-induced macrophage subtype. In this study, we show that functional blockade of IL-17A prevents atherosclerotic lesion progression and induces plaque stabilization in advanced lesions in apolipoprotein E-deficient mice. The underlying mechanisms involve reduced inflammation and distinct effects of IL-17A on monocyte/macrophage lineage. In addition, translational experiments underline the relevance for the human system.
C1 [Erbel, Christian; Akhavanpoor, Mohammadreza; Okuyucu, Deniz; Wangler, Susanne; Dietz, Alex; Zhao, Li; Doesch, Andreas; Blessing, Erwin; Katus, Hugo A.; Gleissner, Christian A.] Heidelberg Univ, Dept Cardiol, D-69120 Heidelberg, Germany.
   [Stellos, Konstantinos] Goethe Univ Frankfurt, Inst Cardiovasc Regenerat, D-60590 Frankfurt, Germany.
   [Little, Kristina M.] Illumina Inc, San Diego, CA 92122 USA.
   [Lasitschka, Felix] Heidelberg Univ, Inst Pathol, D-69120 Heidelberg, Germany.
   [Hakimi, Maani] Heidelberg Univ, Dept Vasc Surg, D-69120 Heidelberg, Germany.
   [Hakimi, Maani] Heidelberg Univ, Dept Endovasc Surg, D-69120 Heidelberg, Germany.
   [Dengler, Thomas J.] SLK Hosp Heilbronn, Dept Cardiol, D-74177 Bad Friedrichshall, Germany.
   [Giese, Thomas] Heidelberg Univ, Dept Immunol, D-69120 Heidelberg, Germany.
   [Katus, Hugo A.] German Ctr Cardiovasc Res, D-69120 Heidelberg, Germany.
C3 Ruprecht Karls University Heidelberg; Goethe University Frankfurt;
   Illumina; Ruprecht Karls University Heidelberg; Ruprecht Karls
   University Heidelberg; Ruprecht Karls University Heidelberg; Ruprecht
   Karls University Heidelberg; German Centre for Cardiovascular Research
RP Erbel, C (通讯作者)，Univ Heidelberg Hosp, Med Hosp 3, Dept Cardiol Angiol & Pneumol, INF 410, D-69120 Heidelberg, Germany.
EM Christian.Erbel@med.uni-heidelberg.de
RI Stellos, Konstantinos/ABH-1523-2021; Stellos, Konstantinos/AAF-2711-2020
OI Stellos, Konstantinos/0000-0002-0194-0825
FU German Research Foundation [ER 682/2-1, DFG SFB938/TP Z2]; German Heart
   Foundation/German Foundation of Heart Research; German Academic Exchange
   Service Heidelberg; Goethe University Frankfurt; German Centre for
   Cardiovascular Research; German Ministry of Education and Research
FX This work was supported by the German Research Foundation (ER 682/2-1 to
   C.E. and DFG SFB938/TP Z2 to F.L.), the German Heart Foundation/German
   Foundation of Heart Research (to C.E.), the German Academic Exchange
   Service Heidelberg (to L.Z.), the Goethe University Frankfurt (to K.S.),
   the German Centre for Cardiovascular Research (to H.A.K.), and the
   German Ministry of Education and Research (to H.A.K.).
CR Bouhlel MA, 2007, CELL METAB, V6, P137, DOI 10.1016/j.cmet.2007.06.010
   Butcher MJ, 2012, CIRC RES, V110, P675, DOI 10.1161/CIRCRESAHA.111.261784
   Celik S, 2007, THROMB HAEMOSTASIS, V98, P798, DOI 10.1160/TH07-02-0096
   Chen SA, 2010, J IMMUNOL, V185, P5619, DOI 10.4049/jimmunol.1001879
   Cheng X, 2008, CLIN IMMUNOL, V127, P89, DOI 10.1016/j.clim.2008.01.009
   Danzaki K, 2012, ARTERIOSCL THROM VAS, V32, P273, DOI 10.1161/ATVBAHA.111.229997
   de Boer OJ, 2010, J PATHOL, V220, P499, DOI 10.1002/path.2667
   Eid RE, 2009, CIRCULATION, V119, P1424, DOI 10.1161/CIRCULATIONAHA.108.827618
   Erbel C, 2011, BASIC RES CARDIOL, V106, P125, DOI 10.1007/s00395-010-0135-y
   Erbel C, 2009, J IMMUNOL, V183, P8167, DOI 10.4049/jimmunol.0901126
   Galkina E, 2009, ANNU REV IMMUNOL, V27, P165, DOI 10.1146/annurev.immunol.021908.132620
   Gautier EL, 2009, ARTERIOSCL THROM VAS, V29, P1412, DOI 10.1161/ATVBAHA.108.180505
   Gistera A, 2013, SCI TRANSL MED, V5, DOI 10.1126/scitranslmed.3006133
   Gleissner CA, 2010, J IMMUNOL, V184, P4810, DOI 10.4049/jimmunol.0901368
   Gleissner CA, 2010, CIRC RES, V106, P203, DOI 10.1161/CIRCRESAHA.109.199505
   Gordon S, 2007, EUR J IMMUNOL, V37, pS9, DOI 10.1002/eji.200737638
   Gregersen I, 2013, PLOS ONE, V8, DOI 10.1371/journal.pone.0072769
   Jain N, 2005, BMC BIOINFORMATICS, V6, DOI 10.1186/1471-2105-6-187
   Jain N, 2003, BIOINFORMATICS, V19, P1945, DOI 10.1093/bioinformatics/btg264
   Kadowaki N, 2001, J EXP MED, V194, P863, DOI 10.1084/jem.194.6.863
   Llodra J, 2004, P NATL ACAD SCI USA, V101, P11779, DOI 10.1073/pnas.0403259101
   Madhur MS, 2011, ARTERIOSCL THROM VAS, V31, P1565, DOI 10.1161/ATVBAHA.111.227629
   Martinez FO, 2006, J IMMUNOL, V177, P7303, DOI 10.4049/jimmunol.177.10.7303
   Methe H, 2005, CIRCULATION, V111, P2654, DOI 10.1161/CIRCULATIONAHA.104.498865
   Michelsen KS, 2004, P NATL ACAD SCI USA, V101, P10679, DOI 10.1073/pnas.0403249101
   Moore KJ, 2011, CELL, V145, P341, DOI 10.1016/j.cell.2011.04.005
   Niessner A, 2007, CIRCULATION, V116, P2043, DOI 10.1161/CIRCULATIONAHA.107.697789
   Okamoto Y, 2012, ARTHRITIS RHEUM-US, V64, P3726, DOI 10.1002/art.34643
   Pollinger B, 2011, J IMMUNOL, V186, P2602, DOI 10.4049/jimmunol.1003370
   Potteaux S, 2011, J CLIN INVEST, V121, P2025, DOI 10.1172/JCI43802
   Robbins CS, 2013, NAT MED, V19, P1166, DOI 10.1038/nm.3258
   Shimada M, 2002, J IMMUNOL, V168, P861, DOI 10.4049/jimmunol.168.2.861
   Simon T, 2013, EUR HEART J, V34, P570, DOI 10.1093/eurheartj/ehs263
   Smith E, 2010, CIRCULATION, V121, P1746, DOI 10.1161/CIRCULATIONAHA.109.924886
   Subramanian A, 2005, P NATL ACAD SCI USA, V102, P15545, DOI 10.1073/pnas.0506580102
   Taleb S, 2009, J EXP MED, V206, P2067, DOI 10.1084/jem.20090545
   Waldo SW, 2008, AM J PATHOL, V172, P1112, DOI 10.2353/ajpath.2008.070513
   Weaver CT, 2007, ANNU REV IMMUNOL, V25, P821, DOI 10.1146/annurev.immunol.25.022106.141557
   Williams KJ, 2008, NAT CLIN PRACT CARD, V5, P91, DOI 10.1038/ncpcardio1086
   Xu XH, 2001, CIRCULATION, V104, P3103, DOI 10.1161/hc5001.100631
   Yang YH, 2009, J EXP MED, V206, P1549, DOI 10.1084/jem.20082584
   Zizzo G, 2013, J IMMUNOL, V190, P5237, DOI 10.4049/jimmunol.1203017
NR 42
TC 105
Z9 112
U1 0
U2 8
PU AMER ASSOC IMMUNOLOGISTS
PI BETHESDA
PA 9650 ROCKVILLE PIKE, BETHESDA, MD 20814 USA
SN 0022-1767
EI 1550-6606
J9 J IMMUNOL
JI J. Immunol.
PD NOV 1
PY 2014
VL 193
IS 9
BP 4344
EP 4355
DI 10.4049/jimmunol.1400181
PG 12
WC Immunology
WE Science Citation Index Expanded (SCI-EXPANDED)
SC Immunology
GA AS1ZS
UT WOS:000344079500010
PM 25261478
OA Green Published
DA 2023-05-13
ER

PT J
AU Turk-Adawi, K
   Supervia, M
   Lopez-Jimenez, F
   Adawi, A
   Sadeghi, M
   Grace, SL
AF Turk-Adawi, Karam
   Supervia, Marta
   Lopez-Jimenez, Francisco
   Adawi, Anfal
   Sadeghi, Masoumeh
   Grace, Sherry L.
TI Women-Only Cardiac Rehabilitation Delivery Around the World
SO HEART LUNG AND CIRCULATION
LA English
DT Article
DE Cardiac rehabilitation; Women; Women only cardiac rehabilitation
ID ACUTE CORONARY SYNDROMES; SEX-DIFFERENCES; SECONDARY PREVENTION;
   GENDER-DIFFERENCES; PROGRAM MODEL; MANAGEMENT; DISEASE; AVAILABILITY;
   BARRIERS; EXPERIENCES
AB Background Women utilise cardiac rehabilitation (CR) significantly less than men. Gender-tailored CR improves adherence and mental health outcomes when compared to traditional programs. This study ascertained the availability of women-only (W-O) CR classes globally.
   Methods In this cross-sectional study, an online survey was administered to CR programs globally, assessing delivery of W-O classes, among other program characteristics. Univariate tests were performed to compare provision of W-O CR by program characteristics.
   Results Data were collected in 93/111 countries with CR (83.8% country response rate); 1,082 surveys (32.1% program response rate) were initiated. Globally, 38 (40.9%; range 1.2-100% of programs/country) countries and 110 (11.8%) programs offered W-O CR. Women-Only CR was offered in 55 (7.4%) programs in high-income countries, versus 55 (16.4%) programs in lowand middle-income countries (p<0.001); it was offered most commonly in the Eastern Mediterranean region (n=5, 55.6%; p=0.22). Programs that offered W-O CR were more often located in an academic or tertiary facility, served more patients/year, offered more components, treated more patients/session, offered alternative forms of exercise, had more staff (including cardiologists, dietitians, and administrative assistants, but not mental health care professionals), and perceived space and human resources to be less of a barrier to delivery than programs not offering W-O CR (all p<0.05).
   Conclusion Women-Only CR was not commonly offered. Only larger, well-resourced programs seem to have the capacity to offer it, so expanding delivery may require exploiting low-cost, less human resource-intensive approaches such as online peer support.
C1 [Turk-Adawi, Karam] Qatar Univ, Coll Hlth Sci, QU Hlth, Al Jamiaa St, Doha, Qatar.
   [Supervia, Marta] Gregorio Maranon Gen Univ Hosp, Gregorio Maranon Hlth Res Inst, Madrid, Spain.
   [Supervia, Marta; Lopez-Jimenez, Francisco] Mayo Clin, Rochester, MN USA.
   [Adawi, Anfal; Grace, Sherry L.] York Univ, Bethune 368,4700 Keele St, Toronto, ON M3J 1P3, Canada.
   [Sadeghi, Masoumeh] Isfahan Univ Med Sci, Cardiac Rehabil Res Ctr, Cardiovasc Res Inst, Esfahan, Iran.
   [Grace, Sherry L.] Univ Toronto, KITE Univ Hlth Network, Toronto, ON, Canada.
C3 Qatar University; General University Gregorio Maranon Hospital; Mayo
   Clinic; York University - Canada; Isfahan University Medical Science;
   University of Toronto; University Health Network Toronto; Toronto
   Rehabilitation Institute
RP Grace, SL (通讯作者)，York Univ, Bethune 368,4700 Keele St, Toronto, ON M3J 1P3, Canada.
EM sgrace@yorku.ca
RI Sadeghi, Masoumeh/AAU-8493-2021
OI Sadeghi, Masoumeh/0000-0001-7179-5558; Turk-Adawi,
   Karam/0000-0002-4162-7761
FU York University's Faculty of Health
FX This project was supported by a research grant from York University's
   Faculty of Health.
CR AACVPR, 2013, GUID CARD REH SEC PR
   Akhter N, 2009, AM HEART J, V157, P141, DOI 10.1016/j.ahj.2008.08.012
   Andraos C, 2015, EUR J PREV CARDIOL, V22, P1513, DOI 10.1177/2047487314559275
   [Anonymous], 2007, J CARDIOPULM REHABIL, DOI DOI 10.1097/01.HCR.0000291377.52385.9D
   Barth J, 2004, PSYCHOSOM MED, V66, P802, DOI 10.1097/01.psy.0000146332.53619.b2
   Beckie TM, 2013, J CARDIOPULM REHABIL, V33, P16, DOI 10.1097/HCR.0b013e3182763192
   Beckie TM, 2010, J WOMENS HEALTH, V19, P1977, DOI 10.1089/jwh.2010.1937
   Colbert JD, 2015, EUR J PREV CARDIOL, V22, P979, DOI 10.1177/2047487314545279
   Colella TJF, 2015, EUR J PREV CARDIOL, V22, P423, DOI 10.1177/2047487314520783
   de Melo Ghisi GL, 2018, J CARDIOPULM REHABIL, V39, P1
   Grace SL, 2016, HEART, V102, P1449, DOI 10.1136/heartjnl-2015-309209
   Grace SL, 2016, MAYO CLIN PROC, V91, P140, DOI 10.1016/j.mayocp.2015.10.021
   Grace SL, 2014, CAN J CARDIOL, V30, P945, DOI 10.1016/j.cjca.2014.04.003
   Grace SL, 2010, MATURITAS, V67, P203, DOI 10.1016/j.maturitas.2010.07.001
   Grace SL, 2009, J WOMENS HEALTH, V18, P209, DOI 10.1089/jwh.2007.0753
   Heran BS, 2011, COCHRANE DB SYST REV, DOI [10.1002/14651858.CD001800.pub3, 10.1002/14651858.CD001800.pub2]
   IBM Corp, IBM SPSS STAT WIND V
   Kabboul NN, 2018, J CLIN MED, V7, DOI 10.3390/jcm7120514
   Khan E, 2018, MED J AUSTRALIA, V209, P118, DOI 10.5694/mja17.01109
   Leurent G, 2014, ARCH CARDIOVASC DIS, V107, P291, DOI 10.1016/j.acvd.2014.04.005
   Marcuccio E, 2003, WOMEN HEALTH ISS, V13, P23, DOI 10.1016/S1049-3867(02)00193-7
   Midence L, 2016, CAN J CARDIOL, V32, P956, DOI 10.1016/j.cjca.2015.10.007
   Moghei M, 2019, INT J CARDIOL, V276, P278, DOI 10.1016/j.ijcard.2018.10.089
   Moore S M, 1996, J Cardiopulm Rehabil, V16, P163, DOI 10.1097/00008483-199605000-00003
   Mosca L, 2011, J AM COLL CARDIOL, V57, P1404, DOI [10.1016/j.jacc.2011.02.005, 10.1161/CIR.0b013e31820faaf8]
   Oosenbrug E, 2016, CAN J CARDIOL, V32, P1316, DOI 10.1016/j.cjca.2016.01.036
   Piepoli MF, 2014, EUR J PREV CARDIOL, V21, P664, DOI 10.1177/2047487312449597
   Price Jennifer, 2005, Can J Cardiovasc Nurs, V15, P32
   Ragupathi L, 2017, GLOB HEART, V12, P323, DOI 10.1016/j.gheart.2016.09.004
   Resurreccion DM, 2017, J WOMENS HEALTH, V26, P849, DOI 10.1089/jwh.2016.6249
   Roe YL, 2013, INTERN MED J, V43, P317, DOI 10.1111/imj.12050
   Rolfe DE, 2010, J CARDIOVASC NURS, V25, P332, DOI 10.1097/JCN.0b013e3181c83f6b
   Samayoa L, 2014, CAN J CARDIOL, V30, P793, DOI 10.1016/j.cjca.2013.11.007
   Scott LB, 2013, JAMA INTERN MED, V173, P244, DOI 10.1001/2013.jamainternmed.1042
   Shanmugasegaram S, 2012, MATURITAS, V73, P305, DOI 10.1016/j.maturitas.2012.09.005
   Supervia M, 2019, ECLINICALMEDICINE, V13, P46, DOI 10.1016/j.eclinm.2019.06.006
   Supervia M, 2017, MAYO CLIN PROC, V92, P565, DOI 10.1016/j.mayocp.2017.01.002
   Thomas RJ, 2007, J AM COLL CARDIOL, V50, P1400, DOI 10.1016/j.jacc.2007.04.033
   Turk-Adawi K, 2019, ECLINICALMEDICINE, V13, P31, DOI 10.1016/j.eclinm.2019.06.007
   Turk-Adawi K, 2019, INT J CARDIOL, V285, P147, DOI 10.1016/j.ijcard.2019.02.065
   Turk-Adawi K, 2014, NAT REV CARDIOL, V11, P586, DOI 10.1038/nrcardio.2014.98
   Wheeler JRC, 2003, MED CARE, V41, P706
   Woodruffe S, 2015, HEART LUNG CIRC, V24, P430, DOI 10.1016/j.hlc.2014.12.008
   World Health Organization, COUNTR
NR 44
TC 9
Z9 9
U1 0
U2 2
PU ELSEVIER SCIENCE INC
PI NEW YORK
PA STE 800, 230 PARK AVE, NEW YORK, NY 10169 USA
SN 1443-9506
EI 1444-2892
J9 HEART LUNG CIRC
JI Heart Lung Circ.
PD JAN
PY 2021
VL 30
IS 1
SI SI
BP 135
EP 143
DI 10.1016/j.hlc.2020.01.015
PG 9
WC Cardiac & Cardiovascular Systems
WE Science Citation Index Expanded (SCI-EXPANDED)
SC Cardiovascular System & Cardiology
GA QC3YC
UT WOS:000614769000025
PM 32151548
OA Bronze, Green Submitted
DA 2023-05-13
ER

PT J
AU Sundstrom, J
   Hedberg, J
   Thuresson, M
   Aarskog, P
   Johannesen, KM
   Oldgren, J
AF Sundstroem, Johan
   Hedberg, Jakob
   Thuresson, Marcus
   Aarskog, Pernilla
   Johannesen, Kasper Munk
   Oldgren, Jonas
TI Low-Dose Aspirin Discontinuation and Risk of Cardiovascular Events A
   Swedish Nationwide, Population-Based Cohort Study
SO CIRCULATION
LA English
DT Article
DE aspirin; cohort studies; primary prevention; secondary prevention
ID ACUTE CORONARY SYNDROMES; COLLABORATIVE METAANALYSIS; SECONDARY
   PREVENTION; RANDOMIZED-TRIALS; VASCULAR-DISEASE; CLINICAL-TRIAL;
   PRIMARY-CARE; THERAPY; ADHERENCE; WITHDRAWAL
AB BACKGROUND: There are increasing concerns about risks associated with aspirin discontinuation in the absence of major surgery or bleeding. We investigated whether long-term low-dose aspirin discontinuation and treatment gaps increase the risk of cardiovascular events.
   METHODS: We performed a cohort study of 601 527 users of low-dose aspirin for primary or secondary prevention in the Swedish prescription register between 2005 and 2009 who were >40 years of age, were free from previous cancer, and had >= 80% adherence during the first observed year of treatment. Cardiovascular events were identified with the Swedish inpatient and cause-of-death registers. The first 3 months after a major bleeding or surgical procedure were excluded from the time at risk.
   RESULTS: During a median of 3.0 years of follow-up, 62 690 cardiovascular events occurred. Patients who discontinued aspirin had a higher rate of cardiovascular events than those who continued (multivariable-adjusted hazard ratio, 1.37; 95% confidence interval, 1.34-1.41), corresponding to an additional cardiovascular event observed per year in 1 of every 74 patients who discontinue aspirin. The risk increased shortly after discontinuation and did not appear to diminish over time.
   CONCLUSIONS: In long-term users, discontinuation of low-dose aspirin in the absence of major surgery or bleeding was associated with a >30% increased risk of cardiovascular events. Adherence to low-dose aspirin treatment in the absence of major surgery or bleeding is likely an important treatment goal.
C1 [Sundstroem, Johan; Oldgren, Jonas] Uppsala Univ, Dept Med Sci, Uppsala, Sweden.
   [Sundstroem, Johan; Oldgren, Jonas] Uppsala Univ, Uppsala Clin Res Ctr, Uppsala, Sweden.
   [Hedberg, Jakob] Uppsala Univ, Dept Surg Sci, Uppsala, Sweden.
   [Thuresson, Marcus] Statisticon AB, Uppsala, Sweden.
   [Aarskog, Pernilla] AstraZeneca Nord Balt, Sodertalje, Sweden.
   [Johannesen, Kasper Munk] Linkoping Univ, Linkoping, Sweden.
C3 Uppsala University; Uppsala University; Uppsala University; Statisticon
   AB; AstraZeneca; Linkoping University
RP Sundstrom, J (通讯作者)，Akad Sjukhuset Ing 40,5 Tr, S-75185 Uppsala, Sweden.
EM Sundstrom@medsci.uu.se
RI Sundstrom, Johan/R-2139-2019; Sundström, Johan/A-6286-2009; Sundström,
   Johan/IAP-6197-2023
OI Sundstrom, Johan/0000-0003-2247-8454; Sundström,
   Johan/0000-0003-2247-8454; Hedberg, Jakob/0000-0003-1308-4592;
   Thuresson, Marcus/0000-0001-5431-9365
FU AstraZeneca
FX This study was partly funded by AstraZeneca by funds to Statisticon for
   the statistical analyses.
CR [Anonymous], 2008, MED RES METHODOL, V8, P70, DOI [10.1186/1471-2288-8-70, DOI 10.1186/1471-2288-8-70]
   Baigent C, 2002, BMJ-BRIT MED J, V324, P71, DOI 10.1136/bmj.324.7329.71
   Burger W, 2005, J INTERN MED, V257, P399, DOI 10.1111/j.1365-2796.2005.01477.x
   Collet JP, 2004, CIRCULATION, V110, P2361, DOI 10.1161/01.CIR.0000145171.89690.B4
   Collins R, 2009, LANCET, V373, P1849, DOI 10.1016/S0140-6736(09)60503-1
   Devereaux PJ, 2014, NEW ENGL J MED, V370, P1494, DOI 10.1056/NEJMoa1401105
   Doutremepuich Christian, 2010, Cardiovascular & Hematological Disorders - Drug Targets, V10, P103
   Eagle KA, 2004, AM J MED, V117, P73, DOI 10.1016/j.amjmed.2003.12.041
   Rodriguez LAG, 2011, BMJ-BRIT MED J, V343, DOI 10.1136/bmj.d4094
   Rodriguez LAG, 2011, NEUROLOGY, V76, P740, DOI 10.1212/WNL.0b013e31820d62b5
   Graham I, 2007, EUR HEART J, V28, P2375, DOI 10.1093/eurheartj/ehm316
   Herlitz J, 2010, AM J CARDIOVASC DRUG, V10, P125, DOI 10.2165/11318440-000000000-00000
   Ikeda Y, 2014, JAMA-J AM MED ASSOC, V312, P2510, DOI 10.1001/jama.2014.15690
   Kulkarni SP, 2006, AM HEART J, V151, P185, DOI 10.1016/j.ahj.2005.02.038
   Ludvigsson JF, 2011, BMC PUBLIC HEALTH, V11, DOI 10.1186/1471-2458-11-450
   Maulaz AB, 2005, ARCH NEUROL-CHICAGO, V62, P1217, DOI 10.1001/archneur.62.8.1217
   MCDONALD JWD, 1983, PROSTA LEUKOTR MED, V12, P245, DOI 10.1016/0262-1746(83)90002-1
   Mostaza JM, 2009, EUR J CARDIOV PREV R, V16, P34, DOI 10.1097/HJR.0b013e32831a47f3
   Oscarsson A, 2010, BRIT J ANAESTH, V104, P305, DOI 10.1093/bja/aeq003
   Osterberg L, 2005, NEW ENGL J MED, V353, P487, DOI 10.1056/NEJMra050100
   Seshasai SRK, 2012, ARCH INTERN MED, V172, P209, DOI 10.1001/archinternmed.2011.628
   Smith SC, 2006, CIRCULATION, V113, P2363, DOI 10.1161/CIRCULATIONAHA.106.174516
   Sud A, 2005, ANN PHARMACOTHER, V39, P1792, DOI 10.1345/aph.1G249
   Sung JJY, 2010, ANN INTERN MED, V152, P1, DOI 10.7326/0003-4819-152-1-201001050-00179
   VIAL JH, 1991, ADV PROSTAG THROMB L, V21, P157
NR 25
TC 78
Z9 82
U1 1
U2 10
PU LIPPINCOTT WILLIAMS & WILKINS
PI PHILADELPHIA
PA TWO COMMERCE SQ, 2001 MARKET ST, PHILADELPHIA, PA 19103 USA
SN 0009-7322
EI 1524-4539
J9 CIRCULATION
JI Circulation
PD SEP 26
PY 2017
VL 136
IS 13
BP 1183
EP +
DI 10.1161/CIRCULATIONAHA.117.028321
PG 16
WC Cardiac & Cardiovascular Systems; Peripheral Vascular Disease
WE Science Citation Index Expanded (SCI-EXPANDED)
SC Cardiovascular System & Cardiology
GA FH9WO
UT WOS:000411567600004
PM 28947478
OA Green Submitted, Bronze
DA 2023-05-13
ER

PT J
AU Goodnough, LT
   Shieh, L
   Hadhazy, E
   Cheng, N
   Khari, P
   Maggio, P
AF Goodnough, Lawrence T.
   Shieh, Lisa
   Hadhazy, Eric
   Cheng, Nathalie
   Khari, Paul
   Maggio, Paul
TI Improved blood utilization using real-time clinical decision support
SO TRANSFUSION
LA English
DT Article
ID PRACTICE GUIDELINE; CELL TRANSFUSION; CARDIAC-SURGERY;
   THORACIC-SURGEONS; SURGICAL-PATIENTS; ADULT TRAUMA; STRATEGIES;
   MANAGEMENT; CONSERVATION; ANEMIA
AB Background We analyzed blood utilization at Stanford Hospital and Clinics after implementing real-time clinical decision support (CDS) and best practice alerts (BPAs) into physician order entry (POE) for blood transfusions. Study Design and Methods A clinical effectiveness (CE) team developed consensus with a suggested transfusion threshold of a hemoglobin (Hb) level of 7 g/dL, or 8 g/dL for patients with acute coronary syndromes. The CDS was implemented in July 2010 and consisted of an interruptive BPA at POE, a link to relevant literature, and an "acknowledgment reason" for the blood order. Results The percentage of blood ordered for patients whose most recent Hb level exceeded 8 g/dL ranged at baseline from 57% to 66%; from the education intervention by the CE team August 2009 to July 2010, the percentage decreased to a range of 52% to 56% (p = 0.01); and after implementation of CDS and BPA, by end of December 2010 the percentage of patients transfused outside the guidelines decreased to 35% (p = 0.02) and has subsequently remained below 30%. For the most recent interval, only 27% (767 of 2890) of transfusions occurred in patients outside guidelines. Comparing 2009 to 2012, despite an increase in annual case mix index from 1.952 to 2.026, total red blood cell (RBC) transfusions decreased by 7186 units, or 24%. The estimated net savings for RBC units (at $225/unit) in purchase costs for 2012 compared to 2009 was $1,616,750. Conclusion Real-time CDS has significantly improved blood utilization. This system of concurrent review can be used by health care institutions, quality departments, and transfusion services to reduce blood transfusions.
C1 [Goodnough, Lawrence T.] Stanford Univ, Dept Pathol, Stanford, CA 94305 USA.
   [Goodnough, Lawrence T.] Stanford Univ, Dept Med, Stanford, CA 94305 USA.
   [Shieh, Lisa] Stanford Univ, Dept Gen Med, Stanford, CA 94305 USA.
   [Maggio, Paul] Stanford Univ, Dept Surg, Stanford, CA 94305 USA.
   [Hadhazy, Eric; Cheng, Nathalie; Khari, Paul] Stanford Hosp & Clin, Stanford, CA USA.
C3 Stanford University; Stanford University; Stanford University; Stanford
   University; Stanford University
RP Goodnough, LT (通讯作者)，Stanford Univ, Med Ctr, 300 Pasteur Dr,Room H-1402,5626, Stanford, CA 94305 USA.
EM ltgoodno@stanford.edu
CR Adams ES, 2011, PEDIATRICS, V127, pE1112, DOI 10.1542/peds.2010-3252
   Agency for Healthcare Research and Quality Healthcare Cost and Utilization Project, 2012, AHRQ HCUP 2009 REP
   Amer Soc Anesthesiologists Task Fo, 2006, ANESTHESIOLOGY, V105, P198
   [Anonymous], NAT BLOOD COLL UT SU
   AUDET AM, 1992, ANN INTERN MED, V116, P403, DOI 10.7326/0003-4819-116-5-403
   Bennett-Guerrero E, 2010, JAMA-J AM MED ASSOC, V304, P1568, DOI 10.1001/jama.2010.1406
   Benson K, 2012, STANDARDS BLOOD BANK, V28
   BERNSTEIN MJ, 1988, JAMA-J AM MED ASSOC, V260, P2700
   Carless PA, 2010, COCHRANE DB SYST REV, DOI 10.1002/14651858.CD002042.pub2
   Carson JL, 2013, JAMA-J AM MED ASSOC, V309, P83, DOI 10.1001/jama.2012.50429
   Carson JL, 2012, ANN INTERN MED, V157, P49, DOI 10.7326/0003-4819-157-1-201206190-00429
   Carson JL, 2011, NEW ENGL J MED, V365, P2453, DOI 10.1056/NEJMoa1012452
   Carson JL, 2002, TRANSFUS MED REV, V16, P187, DOI 10.1053/tmrv.2002.33461
   Crosby E, 1997, CAN MED ASSOC J, V156, pS1
   Despotis GJ, 1997, CLIN CHEM, V43, P1684
   Ferraris VA, 2007, ANN THORAC SURG, V83, P27, DOI 10.1016/j.athoracsur.2007.02.099
   Ferraris VA, 2011, ANN THORAC SURG, V91, P944, DOI 10.1016/j.athoracsur.2010.11.078
   Glance LG, 2011, ANESTHESIOLOGY, V114, P283, DOI 10.1097/ALN.0b013e3182054d06
   Goodnough LT, 2011, BRIT J ANAESTH, V106, P13, DOI 10.1093/bja/aeq361
   Goodnough LT, 2007, ARCH PATHOL LAB MED, V131, P695
   Goodnough LT, 2013, LANCET, V381, P1845, DOI 10.1016/S0140-6736(13)60650-9
   Goodnough LT, 2013, ANESTH ANALG, V116, P15, DOI 10.1213/ANE.0b013e318273f4ae
   Goodnough Lawrence Tim, 2012, Ann Thorac Surg, V94, P709, DOI 10.1016/j.athoracsur.2012.04.016
   Goodnough LT, 2012, ANESTHESIOLOGY, V116, P1367, DOI 10.1097/ALN.0b013e318254d1a3
   Goodnough LT, 2011, BLOOD, V117, P6091, DOI 10.1182/blood-2010-11-316075
   Goodnough LT, 1999, NEW ENGL J MED, V340, P525, DOI 10.1056/NEJM199902183400706
   Goodnough LT, 2005, ANESTH ANALG, V101, P1858, DOI 10.1213/01.ANE.0000184124.29397.EB
   Goodnough LT, 1996, ARCH PATHOL LAB MED, V120, P802
   GOODNOUGH LT, 1991, JAMA-J AM MED ASSOC, V265, P86, DOI 10.1001/jama.265.1.86
   Hajjar LA, 2010, JAMA-J AM MED ASSOC, V304, P1559, DOI 10.1001/jama.2010.1446
   Haspel RL, 2012, TRANSFUSION, V52, P227, DOI 10.1111/j.1537-2995.2011.03191.x
   Hebert PC, 1999, NEW ENGL J MED, V340, P409, DOI 10.1056/NEJM199902113400601
   Hessel EA, 2010, ANESTH ANALG, V111, P1555, DOI 10.1213/ANE.0b013e3181fbb386
   Innes G, 1998, J Emerg Med, V16, P129
   Kim DU, 2002, INT J HEMATOL, V76, P258, DOI 10.1007/BF03165126
   Marques MB, 2012, TRANSFUSION, V52, P1857, DOI 10.1111/j.1537-2995.2011.03453.x
   Mathias JS, 2013, JAMA-J AM MED ASSOC, V309, P1897, DOI 10.1001/jama.2013.3588
   McCullough J, 2010, TRANSFUSION, V50, P2542, DOI 10.1111/j.1537-2995.2010.02787.x
   Morton J, 2010, AM J MED QUAL, V25, P289, DOI 10.1177/1062860610366159
   Murphy MF, 2012, TRANSFUSION, V52, P2502, DOI 10.1111/j.1537-2995.2011.03509.x
   Napolitano LM, 2009, J TRAUMA, V67, P1439, DOI 10.1097/TA.0b013e3181ba7074
   Napolitano LM, 2009, CRIT CARE MED, V37, P3124, DOI 10.1097/CCM.0b013e3181b39f1b
   Ness PM, 2011, TRANSFUSION, V51, P666, DOI 10.1111/j.1537-2995.2011.03121.x
   Novis DA, 2002, ARCH PATHOL LAB MED, V126, P150
   Pattakos G, 2012, ARCH INTERN MED, V172, P1154, DOI 10.1001/archinternmed.2012.2449
   Perkins HA, 2010, TRANSFUSION, V50, P2080, DOI 10.1111/j.1537-2995.2010.02851.x
   Salisbury AC, 2011, ARCH INTERN MED, V171, P1646, DOI 10.1001/archinternmed.2011.361
   Shander A, 2011, TRANSFUS MED REV, V25, P232, DOI 10.1016/j.tmrv.2011.02.001
   Shander A, 2010, TRANSFUSION, V50, P753, DOI 10.1111/j.1537-2995.2009.02518.x
   Shander AS, 2010, JAMA-J AM MED ASSOC, V304, P1610, DOI 10.1001/jama.2010.1483
   Simon TL, 1998, ARCH PATHOL LAB MED, V122, P130
   STEHLING L, 1994, TRANSFUSION, V34, P438, DOI 10.1046/j.1537-2995.1994.34594249058.x
   Stehling LC, 1996, ANESTHESIOLOGY, V84, P732
   The Joint Commission, 2011, COMPR ACCR MAN HOSP
   The Joint Commission, 2011, IMPL GUID JOINT COMM
   Vamvakas EC, 2011, TRANSFUS MED REV, V25, P81, DOI 10.1016/j.tmrv.2010.11.010
   Vamvakas EC, 2010, TRANSFUS MED REV, V24, P77, DOI 10.1016/j.tmrv.2009.11.001
   Vamvakas EC, 2009, BLOOD, V113, P3406, DOI 10.1182/blood-2008-10-167643
   WELCH HG, 1992, ANN INTERN MED, V116, P393, DOI 10.7326/0003-4819-116-5-393
   Yazer MH, 2012, TRANSFUSION, V52, P1640, DOI 10.1111/j.1537-2995.2011.03451.x
NR 60
TC 102
Z9 102
U1 0
U2 7
PU WILEY
PI HOBOKEN
PA 111 RIVER ST, HOBOKEN 07030-5774, NJ USA
SN 0041-1132
EI 1537-2995
J9 TRANSFUSION
JI Transfusion
PD MAY
PY 2014
VL 54
IS 5
BP 1358
EP 1365
DI 10.1111/trf.12445
PG 8
WC Hematology
WE Science Citation Index Expanded (SCI-EXPANDED)
SC Hematology
GA AG7YM
UT WOS:000335634700024
PM 24117533
DA 2023-05-13
ER

PT J
AU Edes, IF
   Nemeth, BT
   Hartyanszky, I
   Szilveszter, B
   Kulyassa, P
   Fazekas, L
   Polos, M
   Nemeth, E
   Becker, D
   Merkely, B
AF Edes, Istvan Ferenc
   Nemeth, Balazs Tamas
   Hartyanszky, Istvan
   Szilveszter, Balint
   Kulyassa, Peter
   Fazekas, Levente
   Polos, Miklos
   Nemeth, Endre
   Becker, David
   Merkely, Bela
TI Predictors of mortality following extracorporeal membrane oxygenation
   support in an unselected, critically ill patient population
SO POSTEPY W KARDIOLOGII INTERWENCYJNEJ
LA English
DT Article
DE survival; mechanical circulatory support; pVA-ECMO
ID REFRACTORY CARDIOGENIC-SHOCK; LIMB ISCHEMIA;
   CARDIOPULMONARY-RESUSCITATION; COMPLICATIONS; FAILURE; ECMO
AB Introduction: Mechanical circulatory support (MCS) has been established as a means of augmenting circulation in patients with critically decreased systolic function due to a variety of underlying clinical reasons. Different methods of MCS may be used, with the venous-arterial extracorporeal membrane oxygenation system (VA-ECMO) being one of the most utilized devices in everyday care.
   Aim: To determine independent predictors influencing mortality outcomes following VA-ECMO therapy in a large, unselected, adult, critically ill patient population in cardiogenic shock (CS).
   Material and methods: Data on 235 consecutive, real-world VA-ECMO treatments were assessed. Analysis was conducted for all subjects requiring MCS with the VA-ECMO as the first instalment, regardless of underlying cause or eventual upgrade. All potential clinical factors influencing mortality were examined and evaluated.
   Results: Overall mortality was similar to 66% at median 28 days follow-up and significantly depended upon pH < 7.3 (HR = 3.56; p < 0.001), and age >= 65 years (HR = 1.96; p = 0.001). Acute coronary syndrome (ACS) as an indication for VA-ECMO displayed a nearly significant value (HR = 1.44; p = 0.07). Heart transplant (hTX) primary graft failure as an indication for the VA-ECMO displayed a clearly favorable outcome (HR = 0.51, p = 0.025); all data based on multivariate Cox regression analysis.
   Conclusions: Mortality in patients requiring VA-ECMO remains high. We conclude that only decreased pH values and advanced age clearly influence mortality in this MCS scenario. ACS also bodes unfavorably, whereas hTX as an indication clearly shows better survival.
C1 [Edes, Istvan Ferenc; Nemeth, Balazs Tamas; Hartyanszky, Istvan; Szilveszter, Balint; Kulyassa, Peter; Fazekas, Levente; Polos, Miklos; Becker, David; Merkely, Bela] Semmelweis Univ, Heart & Vasc Ctr, Budapest, Hungary.
   [Nemeth, Endre] Semmelweis Univ, Dept Anesthesiol & Intens Therapy, Budapest, Hungary.
C3 Semmelweis University; Semmelweis University
RP Edes, IF (通讯作者)，Semmelweis Univ, Heart & Vasc Ctr, Budapest, Hungary.
EM edes789@gmail.com
RI Nemeth, Endre/O-3210-2017
OI Nemeth, Endre/0000-0001-6033-4297
CR Abrams D, 2014, J AM COLL CARDIOL, V63, P2769, DOI 10.1016/j.jacc.2014.03.046
   Allen Steve, 2011, J Intensive Care Med, V26, P13, DOI 10.1177/0885066610384061
   Cavarocchi NC, 2015, PERFUSION-UK, V30, P148, DOI 10.1177/0267659114534288
   D'Arrigo S, 2017, RESUSCITATION, V121, P62, DOI 10.1016/j.resuscitation.2017.10.005
   de Chambrun MP, 2019, CURR OPIN CRIT CARE, V25, P397, DOI 10.1097/MCC.0000000000000627
   Debaty G, 2017, RESUSCITATION, V112, P1, DOI 10.1016/j.resuscitation.2016.12.011
   Fuernau G, 2015, INT J CARDIOL, V191, P159, DOI 10.1016/j.ijcard.2015.04.242
   Fux T, 2019, ARTIF ORGANS, V43, P132, DOI 10.1111/aor.13331
   Gu Kaiyun, 2016, Med Sci Monit, V22, P717
   Harjola VP, 2015, EUR J HEART FAIL, V17, P501, DOI 10.1002/ejhf.260
   Juo YY, 2017, ARTIF ORGANS, V41, pE263, DOI 10.1111/aor.12942
   Kanji HD, 2010, THORAC CARDIOV SURG, V58, P459, DOI 10.1055/s-0030-1250005
   Khorsandi M, 2016, J CARDIOTHORAC SURG, V11, DOI 10.1186/s13019-016-0430-2
   Lafc G, 2014, HEART LUNG CIRC, V23, P10, DOI 10.1016/j.hlc.2013.08.009
   Lamb KM, 2017, CRIT CARE CLIN, V33, P813, DOI 10.1016/j.ccc.2017.06.004
   Lamb KM, 2017, J VASC SURG, V65, P1074, DOI 10.1016/j.jvs.2016.10.059
   Lima EB, 2015, ARQ BRAS CARDIOL, V105, P285, DOI 10.5935/abc.20150082
   Marasco SF, 2016, ARTIF ORGANS, V40, P100, DOI 10.1111/aor.12496
   Marasco SF, 2010, ANN THORAC SURG, V90, P1541, DOI 10.1016/j.athoracsur.2010.05.066
   Miana LA, 2015, REV BRAS CIR CARDIOV, V30, P409, DOI 10.5935/1678-9741.20150053
   Mosier JM, 2015, CRIT CARE, V19, DOI 10.1186/s13054-015-1155-7
   Negi SI, 2016, J INVASIVE CARDIOL, V28, P52
   Pavasini R, 2017, CRIT CARE MED, V45, pE1173, DOI 10.1097/CCM.0000000000002692
   Rao P, 2018, CIRC-HEART FAIL, V11, DOI 10.1161/CIRCHEARTFAILURE.118.004905
   Schmidt M, 2015, EUR HEART J, V36, P2246, DOI 10.1093/eurheartj/ehv194
   Schwarz B, 2016, MED KLIN-INTENSIVMED, V111, P715, DOI 10.1007/s00063-015-0118-8
   Stevenson LW, 2009, J HEART LUNG TRANSPL, V28, P535, DOI 10.1016/j.healun.2009.02.015
   Toda K, 2018, J ARTIF ORGANS, V21, P39, DOI 10.1007/s10047-017-0984-3
NR 28
TC 2
Z9 2
U1 0
U2 1
PU TERMEDIA PUBLISHING HOUSE LTD
PI POZNAN
PA KLEEBERGA ST 2, POZNAN, 61-615, POLAND
SN 1734-9338
EI 1897-4295
J9 POSTEP KARDIOL INTER
JI Postep. Kardiol. Interwencyjnej
PY 2021
VL 17
IS 3
BP 290
EP 297
DI 10.5114/aic.2021.109149
PG 8
WC Cardiac & Cardiovascular Systems
WE Science Citation Index Expanded (SCI-EXPANDED)
SC Cardiovascular System & Cardiology
GA WS1JB
UT WOS:000714943600006
PM 34819965
OA Green Published, gold
DA 2023-05-13
ER

PT J
AU Michopoulos, V
   Maples-Keller, J
   Roger, EI
   Beaudoin, FL
   Sumner, JA
   Rothbaum, BO
   Hudak, L
   Gillespie, CF
   Kronish, IM
   McLean, SA
   Ressler, KJ
AF Michopoulos, Vasiliki
   Maples-Keller, Jessica
   Roger, Elizabeth I.
   Beaudoin, Francesca L.
   Sumner, Jennifer A.
   Rothbaum, Barbara O.
   Hudak, Lauren
   Gillespie, Charles F.
   Kronish, Ian M.
   McLean, Samuel A.
   Ressler, Kerry J.
TI Nausea in the peri-traumatic period is associated with prospective risk
   for PTSD symptom development
SO NEUROPSYCHOPHARMACOLOGY
LA English
DT Article
ID POSTTRAUMATIC-STRESS-DISORDER; SEROTONIN REUPTAKE INHIBITORS;
   SELF-REPORT MEASURE; PRIMARY-CARE; SOMATIC SYMPTOMS; ONDANSETRON;
   VALIDATION; RECEPTORS; INVENTORY; EXPOSURE
AB While nausea often develops following exposure to trauma, little is known regarding the relationship between peri-traumatic nausea and prospective risk for developing posttraumatic stress disorder (PTSD). We examined the association between peri-traumatic nausea and PTSD symptom development in three independent cohorts. Participants were recruited from (1) the Emergency Departments (ED) at Grady Memorial Hospital (GMH) in Atlanta, GA, (2) from multiple other ED sites in the TRYUMPH Research Network, and (3) from the ED during evaluation for suspected acute coronary syndrome in the REACH cohort. Administration of IV ondansetron, the most predominant antiemetic used at GMH, was used as a surrogate marker for nausea in the initial GMH cohort; nausea was then directly assessed in the internal validation at GMH, and within the replication TRYUMPH Research Network and REACH cohorts. In the GMH cohort (N = 363), ondansetron administration was associated with increased 1- and 3-month posttrauma PTSD symptoms in adjusted models (all p's < 0.05). In the GMH internal validation, nausea significantly predicted 1 month (p = 0.009; n = 68) and 3 month (p = 0.029; n = 54) PTSD symptoms. In the TRYUMPH cohort (N = 1846), patient reported nausea in the ED was significantly associated with increased PTSD symptoms (p = 0.009) in adjusted models. In the REACH cohort (N = 758), peri-traumatic nausea was associated with PTSD symptom severity at the 1-month follow-up in adjusted models (p's = 0.008). The current prospective data from three independent cohorts suggest that peri-traumatic nausea is a prospective predictor of PTSD symptom development. Further studies are needed to determine the mechanistic role of nausea as an intermediate phenotype of PTSD risk.
C1 [Michopoulos, Vasiliki; Maples-Keller, Jessica; Roger, Elizabeth I.; Rothbaum, Barbara O.; Gillespie, Charles F.; Ressler, Kerry J.] Emory Univ, Sch Med, Dept Psychiat & Behav Sci, Atlanta, GA 30322 USA.
   [Michopoulos, Vasiliki] Yerkes Natl Primate Res Ctr, Atlanta, GA USA.
   [Roger, Elizabeth I.] Naval Med Ctr, San Diego, CA USA.
   [Beaudoin, Francesca L.] Brown Univ, Alpert Med Sch, Dept Emergency Med, Providence, RI 02912 USA.
   [Sumner, Jennifer A.; Kronish, Ian M.] Columbia Univ, Med Ctr, Ctr Behav Cardiovasc Hlth, New York, NY USA.
   [Hudak, Lauren] Emory Univ, Sch Med, Dept Emergency Med, Atlanta, GA 30322 USA.
   [McLean, Samuel A.] Univ N Carolina, Dept Anesthesiol, Chapel Hill, NC 27515 USA.
   [McLean, Samuel A.] Univ N Carolina, Dept Emergency Med, Chapel Hill, NC 27515 USA.
   [Ressler, Kerry J.] Harvard Med Sch, Mclean Hosp, Belmont, MA USA.
C3 Emory University; United States Department of Defense; United States
   Navy; Naval Medical Center San Diego; Brown University; Columbia
   University; Emory University; University of North Carolina; University
   of North Carolina Chapel Hill; University of North Carolina; University
   of North Carolina Chapel Hill; Harvard University; McLean Hospital
RP Michopoulos, V (通讯作者)，Emory Univ, Sch Med, Dept Psychiat & Behav Sci, Atlanta, GA 30322 USA.; Michopoulos, V (通讯作者)，Yerkes Natl Primate Res Ctr, Atlanta, GA USA.
EM vmichop@emory.edu
RI Gillespie, Charles F/G-8481-2012; McLean, Samuel/GPT-1213-2022; Ressler,
   Kerry J/N-8741-2018; Michopoulos, Vasiliki/C-7342-2014
OI Gillespie, Charles F/0000-0001-5476-5920; McLean,
   Samuel/0000-0001-9482-3582; Ressler, Kerry J/0000-0002-5158-1103;
   Michopoulos, Vasiliki/0000-0003-2531-923X; Sumner,
   Jennifer/0000-0002-0217-7171
FU National Institute for Health [R01 MH094757]; National Institute of
   Arthritis and Musculoskeletal and Skin Diseases [R01 AR060852, R01
   AR056328]; National Institute of Child Health and Human Development [K12
   HD085850]; National Heart, Lung, and Blood Institute [R01 HL123368, R01
   HL117832, K01 HL130650]; Brain and Behavior Research Foundation
FX This work was supported by the National Institute for Health (R01
   MH094757, K.J.R.), the National Institute of Arthritis and
   Musculoskeletal and Skin Diseases (R01 AR060852 and R01 AR056328,
   S.A.M.), the National Institute of Child Health and Human Development
   (K12 HD085850, V.M.), the National Heart, Lung, and Blood Institute (R01
   HL123368, I.M.K.; R01 HL117832; K01 HL130650, J.A.S.) and the Brain and
   Behavior Research Foundation.
CR [Anonymous], 2000, DIAGN STAT MAN MENT
   Bailey BN, 2005, J DEV BEHAV PEDIATR, V26, P341, DOI 10.1097/00004703-200510000-00001
   BECK AT, 1961, ARCH GEN PSYCHIAT, V4, P561, DOI 10.1001/archpsyc.1961.01710120031004
   Bernstein DP, 1997, J AM ACAD CHILD PSY, V36, P340, DOI 10.1097/00004583-199703000-00012
   Blevins CA, 2014, J TRAUMA STRESS, V27, P388, DOI 10.1002/jts.21933
   Browning M, 2007, J PSYCHOPHARMACOL, V21, P684, DOI 10.1177/0269881106074062
   Brunet A, 2001, AM J PSYCHIAT, V158, P1480, DOI 10.1176/appi.ajp.158.9.1480
   Bryant RA, 2000, PSYCHOL ASSESSMENT, V12, P61, DOI 10.1037/1040-3590.12.1.61
   Carletto S, 2016, FRONT PSYCHOL, V7, P526, DOI [10.3389/ fpsyg.2016.00526, DOI 10.3389/FPSYG.2016.00526]
   Carter ME, 2015, J NEUROSCI, V35, P4582, DOI 10.1523/JNEUROSCI.3729-14.2015
   Chaouloff F, 1999, NEUROPSYCHOPHARMACOL, V21, pS28, DOI 10.1038/sj.npp.1395332
   CHARLSON M, 1994, J CLIN EPIDEMIOL, V47, P1245, DOI 10.1016/0895-4356(94)90129-5
   Creamer M, 2003, BEHAV RES THER, V41, P1489, DOI 10.1016/j.brat.2003.07.010
   Drews T, 2015, EUR J ANAESTH, V32, P147, DOI 10.1097/EJA.0000000000000107
   Eagle KA, 2004, JAMA-J AM MED ASSOC, V291, P2727, DOI 10.1001/jama.291.22.2727
   Escalona R, 2004, PSYCHOSOMATICS, V45, P291, DOI 10.1176/appi.psy.45.4.291
   Fergusson D, 2005, BMJ-BRIT MED J, V330, P396, DOI 10.1136/bmj.330.7488.396
   FISHER LA, 1983, NATURE, V305, P534, DOI 10.1038/305534a0
   Foa EB, 1997, PSYCHOL ASSESSMENT, V9, P445, DOI 10.1037/1040-3590.9.4.445
   FOA EB, 1993, J TRAUMA STRESS, V6, P459, DOI 10.1007/BF00974317
   Garcia-Leal C, 2010, J PSYCHOPHARMACOL, V24, P683, DOI 10.1177/0269881108101782
   Gillespie CF, 2009, GEN HOSP PSYCHIAT, V31, P505, DOI 10.1016/j.genhosppsych.2009.05.003
   Gillock KL, 2005, GEN HOSP PSYCHIAT, V27, P392, DOI 10.1016/j.genhosppsych.2005.06.004
   Halpern CT, 2013, MATERN CHILD HLTH J, V17, P1951, DOI 10.1007/s10995-013-1221-1
   Holbrook TL, 2010, NEW ENGL J MED, V362, P110, DOI 10.1056/NEJMoa0903326
   Jakab RL, 2000, J COMP NEUROL, V417, P337, DOI 10.1002/(SICI)1096-9861(20000214)417:3<337::AID-CNE7>3.0.CO;2-O
   KESSLER RC, 1995, ARCH GEN PSYCHIAT, V52, P1048, DOI 10.1001/archpsyc.1995.03950240066012
   Kleim B, 2007, PSYCHOL MED, V37, P1457, DOI 10.1017/S0033291707001006
   Koenen KC, 2017, PSYCHOL MED, V47, P209, DOI [10.1017/S0033291716002294, 10.1017/s0033291716002294]
   Linnstaedt SD, 2016, BMJ OPEN, V6, DOI 10.1136/bmjopen-2016-012222
   Lowe B, 2011, J CLIN PSYCHIAT, V72, P304, DOI 10.4088/JCP.09m05290blu
   McManis PG, 1997, CNS DRUGS, V8, P394, DOI 10.2165/00023210-199708050-00005
   Meli L, 2018, J BEHAV MED, V41, P357, DOI 10.1007/s10865-017-9904-5
   MILNE RJ, 1991, DRUGS, V41, P574, DOI 10.2165/00003495-199141040-00006
   MORROW GR, 1995, CANCER, V76, P343, DOI 10.1002/1097-0142(19950801)76:3<343::AID-CNCR2820760302>3.0.CO;2-V
   Park SM, 2012, REV NEUROSCIENCE, V23, P555, DOI 10.1515/revneuro-2012-0052
   Roitman P, 2013, J TRAUMA STRESS, V26, P727, DOI 10.1002/jts.21862
   Rothbaum BO, 2014, J CLIN PSYCHIAT, V75, P1380, DOI 10.4088/JCP.13m08715
   Sink KS, 2013, LEARN MEMORY, V20, P730, DOI 10.1101/lm.032482.113
   Stein MB, 2004, GEN HOSP PSYCHIAT, V26, P178, DOI 10.1016/j.genhosppsych.2003.11.003
   Stockhorst U, 2007, WORLD J GASTROENTERO, V13, P3430, DOI 10.3748/wjg.v13.i25.3430
   Sumner JA, 2017, BIOL PSYCHIAT, V82, P875, DOI 10.1016/j.biopsych.2017.06.020
   Sweatt J. D., 2010, RODENT BEHAV LEARNIN, P76
   Ulirsch JC, 2014, EUR J PAIN, V18, P559, DOI 10.1002/j.1532-2149.2013.00395.x
   VERBALIS JG, 1986, BEHAV NEUROSCI, V100, P466, DOI 10.1037/0735-7044.100.4.466
NR 45
TC 6
Z9 6
U1 0
U2 2
PU NATURE PUBLISHING GROUP
PI LONDON
PA MACMILLAN BUILDING, 4 CRINAN ST, LONDON N1 9XW, ENGLAND
SN 0893-133X
EI 1740-634X
J9 NEUROPSYCHOPHARMACOL
JI Neuropsychopharmacology
PD MAR
PY 2019
VL 44
IS 4
BP 668
EP 673
DI 10.1038/s41386-018-0276-5
PG 6
WC Neurosciences; Pharmacology & Pharmacy; Psychiatry
WE Science Citation Index Expanded (SCI-EXPANDED); Social Science Citation Index (SSCI)
SC Neurosciences & Neurology; Pharmacology & Pharmacy; Psychiatry
GA HL0LO
UT WOS:000458386200003
PM 30464257
OA Green Published, Bronze
DA 2023-05-13
ER

PT J
AU Costello, RB
   Elin, RJ
   Rosanoff, A
   Wallace, TC
   Guerrero-Romero, F
   Hruby, A
   Lutsey, PL
   Nielsen, FH
   Rodriguez-Moran, M
   Song, YQ
   Van Horn, LV
AF Costello, Rebecca B.
   Elin, Ronald J.
   Rosanoff, Andrea
   Wallace, Taylor C.
   Guerrero-Romero, Fernando
   Hruby, Adela
   Lutsey, Pamela L.
   Nielsen, Forrest H.
   Rodriguez-Moran, Martha
   Song, Yiqing
   Van Horn, Linda V.
TI Perspective: The Case for an Evidence-Based Reference Interval for Serum
   Magnesium: The Time Has Come
SO ADVANCES IN NUTRITION
LA English
DT Article
DE serum magnesium; plasma magnesium; magnesium deficiency; reference
   interval; chronic disease
ID BONE-MINERAL DENSITY; IMPROVES INSULIN SENSITIVITY; ACUTE
   MYOCARDIAL-INFARCTION; CORONARY-HEART-DISEASE; HIGH BLOOD-PRESSURE; ORAL
   MAGNESIUM; DIETARY MAGNESIUM; DOUBLE-BLIND; ATHEROSCLEROSIS-RISK;
   SUPPLEMENTATION IMPROVES
AB The 2015 Dietary Guidelines Advisory Committee indicated that magnesium was a shortfall nutrient that was underconsumed relative to the Estimated Average Requirement (EAR) for many Americans. Approximately 50% of Americans consume less than the EAR for magnesium, and some age groups consume substantially less. A growing body of literature from animal, epidemiologic, and clinical studies has demonstrated a varied pathologic role for magnesium deficiency that includes electrolyte, neurologic, musculoskeletal, and inflammatory disorders; osteoporosis; hypertension; cardiovascular diseases; metabolic syndrome; and diabetes. Studies have also demonstrated that magnesium deficiency is associated with several chronic diseases and that a reduced risk of these diseases is observed with higher magnesium intake or supplementation. Subclinical magnesium deficiency can exist despite the presentation of a normal status as defined within the current serum magnesium reference interval of 0.75-0.95 mmol/L. This reference interval was derived from data from NHANES I (1974), which was based on the distribution of serum magnesium in a normal population rather than clinical outcomes. What is needed is an evidenced-based serum magnesium reference interval that reflects optimal health and the current food environment and population. We present herein data from an array of scientific studies to support the perspective that subclinical deficiencies in magnesium exist, that they contribute to several chronic diseases, and that adopting a revised serum magnesium reference interval would improve clinical care and public health.
C1 [Costello, Rebecca B.; Rosanoff, Andrea] Ctr Magnesium Educ & Res, Pahoa, HI 96778 USA.
   [Elin, Ronald J.] Univ Louisville, Dept Pathol & Lab Med, Louisville, KY USA.
   [Wallace, Taylor C.] George Mason Univ, Dept Nutr & Food Studies, Fairfax, VA USA.
   [Guerrero-Romero, Fernando; Rodriguez-Moran, Martha] Mexican Social Secur Inst, Biomed Res Unit, Durango, Mexico.
   [Hruby, Adela] Tufts Univ, Jean Mayer USDA Human Nutr Res Ctr, Nutr Epidemiol Program, Boston, MA USA.
   [Lutsey, Pamela L.] Univ Minnesota, Sch Publ Hlth, Div Epidemiol & Community Hlth, Minneapolis, MN USA.
   [Nielsen, Forrest H.] Grand Forks Human Nutr Res Ctr, Grand Forks, ND USA.
   [Song, Yiqing] Indiana Univ, Richard M Fairbanks Sch Publ Hlth, Indianapolis, IN USA.
   [Van Horn, Linda V.] Northwetsren Univ, Dept Prevent Med, Div Nutr, Chicago, IL USA.
C3 University of Louisville; George Mason University; Instituto Mexicano
   del Seguro Social; Tufts University; United States Department of
   Agriculture (USDA); University of Minnesota System; University of
   Minnesota Twin Cities; Indiana University System; Indiana
   University-Purdue University Indianapolis
RP Costello, RB (通讯作者)，Ctr Magnesium Educ & Res, Pahoa, HI 96778 USA.
EM rbcostello@earthlink.net
RI Rosanoff, Andrea/L-6869-2019
OI Wallace, Taylor/0000-0002-9403-2745; Guerrero-Romero,
   Fernando/0000-0001-9636-9870; Costello, Rebecca/0000-0003-0246-0273;
   Lutsey, Pamela/0000-0002-1572-1340
FU Albion Minerals; Consumer Healthcare Products Association; Council for
   Responsible Nutrition; National Osteoporosis Foundation; Pharmavite;
   Siemens
FX The perspectives gathered in this article stem in part from the workshop
   "Addressing an Evidence-Based Reference Interval for Total Serum
   Magnesium Concentration" held in April 2015 at Lowell, Massachusetts.
   The workshop was organized by the Center for Magnesium Education and
   Research and the American Society for Nutrition and was supported by
   contributions received from Albion Minerals, Consumer Healthcare
   Products Association, the Council for Responsible Nutrition, National
   Osteoporosis Foundation, Pharmavite, Siemens, and Dr. Forrest Nielsen
   (personal donation).
CR ABRAHAM GE, 1990, J REPROD MED, V35, P503
   Agostoni C, 2015, EFSA J, V13, DOI 10.2903/j.efsa.2015.4186
   Akarolo-Anthony SN, 2014, STROKE, V45, P2881, DOI 10.1161/STROKEAHA.114.005917
   Akizawa Y, 2008, J EPIDEMIOL, V18, P151, DOI 10.2188/jea.JE2007381
   ALTURA BM, 1987, CAN J PHYSIOL PHARM, V65, P729, DOI 10.1139/y87-120
   ANGUS RM, 1988, BONE MINER, V4, P265
   Anke M, 2006, ADV MAGNESIUM RES NE, P175
   Arnaud MJ, 2008, BRIT J NUTR, V99, pS24, DOI 10.1017/S000711450800682X
   Aydin H, 2010, BIOL TRACE ELEM RES, V133, P136, DOI 10.1007/s12011-009-8416-8
   Ayuk J, 2014, ANN CLIN BIOCHEM, V51, P179, DOI 10.1177/0004563213517628
   Baker WL, 2009, ANN PHARMACOTHER, V43, P569, DOI 10.1345/aph.1L640
   Barbagallo M, 2010, MAGNESIUM RES, V23, P131, DOI 10.1684/mrh.2010.0214
   Barragan-Rodriguez L, 2008, MAGNESIUM RES, V21, P218
   BASHIR Y, 1993, AM J CARDIOL, V72, P1156, DOI 10.1016/0002-9149(93)90986-M
   BERNSTEIN MJ, 1985, JAMA-J AM MED ASSOC, V253, P2080
   Bomb R, 2016, J INVEST MED, V64, P686, DOI 10.1136/jim-2015-000035.485
   Borghi L, 1999, KIDNEY INT, V55, P2397, DOI 10.1046/j.1523-1755.1999.00483.x
   Borrello G, 1996, CURR THER RES CLIN E, V57, P767, DOI 10.1016/S0011-393X(96)80082-8
   CAPPUCCIO FP, 1985, BRIT MED J, V291, P235, DOI 10.1136/bmj.291.6490.235
   Carlsson L, 2010, GERONTOLOGY, V56, P259, DOI 10.1159/000251722
   Carpenter TO, 2006, J CLIN ENDOCR METAB, V91, P4866, DOI 10.1210/jc.2006-1391
   Chacko SA, 2011, AM J CLIN NUTR, V93, P463, DOI 10.3945/ajcn.110.002949
   Chacko SA, 2010, DIABETES CARE, V33, P304, DOI 10.2337/dc09-1402
   Chang X, 2015, PLOS ONE, V10, DOI 10.1371/journal.pone.0123499
   Chiuve SE, 2013, J AM HEART ASSOC, V2, DOI 10.1161/JAHA.113.000114
   Chiuve SE, 2011, AM J CLIN NUTR, V93, P253, DOI 10.3945/ajcn.110.002253
   Cohen L, 1990, Magnes Res, V3, P271
   COHEN L, 1984, Magnesium, V3, P159
   College of American Pathologists, 2015, PART SUMM SET C C CL, P44
   Cosaro E, 2014, NUTR METAB CARDIOVAS, V24, P1213, DOI 10.1016/j.numecd.2014.05.010
   Coudray C, 2003, J NUTR, V133, P1
   De la Cruz-Gongora V, 2012, SALUD PUBLICA MEXICO, V54, P135, DOI 10.1590/S0036-36342012000200009
   de Valk HW, 1998, DIABETIC MED, V15, P503, DOI 10.1002/(SICI)1096-9136(199806)15:6<503::AID-DIA596>3.3.CO;2-D
   Morales-Ruan MD, 2012, SALUD PUBLICA MEXICO, V54, P125, DOI 10.1590/S0036-36342012000200008
   Del Gobbo LC, 2013, AM J CLIN NUTR, V98, P160, DOI 10.3945/ajcn.112.053132
   DICKINSON HO, 2006, COCHRANE DB SYST REV, DOI DOI 10.1002/14651858.CD004640.PUB2
   Dimai HP, 1998, J CLIN ENDOCR METAB, V83, P2742, DOI 10.1210/jc.83.8.2742
   Dong JY, 2011, DIABETES CARE, V34, P2116, DOI 10.2337/dc11-0518
   Doyle L, 1999, EUR J CLIN NUTR, V53, P255, DOI 10.1038/sj.ejcn.1600714
   DYCKNER T, 1983, BMJ-BRIT MED J, V286, P1847, DOI 10.1136/bmj.286.6381.1847
   EIBL NL, 1995, DIABETES CARE, V18, P188, DOI 10.2337/diacare.18.2.188
   Elin R J, 1991, Magnes Trace Elem, V10, P60
   Elin RJ, 2010, MAGNESIUM RES, V23, pS194, DOI 10.1684/mrh.2010.0213
   ERIKSSON J, 1995, ANN NUTR METAB, V39, P217, DOI 10.1159/000177865
   FERRARA LA, 1992, CARDIOLOGY, V81, P25, DOI 10.1159/000175772
   Ford ES, 2007, OBESITY, V15, P1139, DOI 10.1038/oby.2007.628
   Ford ES, 1999, INT J EPIDEMIOL, V28, P645, DOI 10.1093/ije/28.4.645
   Fu ZY, 2012, J MED FOOD, V15, P535, DOI 10.1089/jmf.2011.2007
   GARTSIDE PS, 1995, J AM COLL NUTR, V14, P71
   Ghasemi A, 2010, SCAND J CLIN LAB INV, V70, P415, DOI 10.3109/00365513.2010.504280
   Ghasemi A, 2010, BIOL TRACE ELEM RES, V136, P18, DOI 10.1007/s12011-009-8522-7
   Guerrero-Romero F, 2008, EUR J CLIN INVEST, V38, P389, DOI 10.1111/j.1365-2362.2008.01957.x
   Guerrero-Romero F, 2015, DIABETES METAB, V41, P202, DOI 10.1016/j.diabet.2015.03.010
   Guerrero-Romero F, 2004, DIABETES METAB, V30, P253, DOI 10.1016/S1262-3636(07)70116-7
   Guerrero-Romero F, 2002, ACTA DIABETOL, V39, P209, DOI 10.1007/s005920200036
   Guerrero-Romero F, 2009, J HUM HYPERTENS, V23, P245, DOI 10.1038/jhh.2008.129
   Guerrero-Romero F, 2002, INT J OBESITY, V26, P469, DOI 10.1038/sj.ijo.0801954
   Guerrero-Romero F, 2013, EUR J INTERN MED, V24, P639, DOI 10.1016/j.ejim.2013.02.014
   Guerrero-Romero F, 2011, EUR J CLIN INVEST, V41, P405, DOI 10.1111/j.1365-2362.2010.02422.x
   Gur A, 2002, J BONE MINER METAB, V20, P39, DOI 10.1007/s774-002-8445-y
   Haliloglu B, 2010, ARCH GYNECOL OBSTET, V281, P663, DOI 10.1007/s00404-009-1297-4
   Hayhoe RPG, 2015, AM J CLIN NUTR, V102, P376, DOI 10.3945/ajcn.114.102723
   He Ka, 2006, J Cardiometab Syndr, V1, P351, DOI 10.1111/j.1559-4564.2006.05702.x
   Held K, 2002, PHARMACOPSYCHIATRY, V35, P135, DOI 10.1055/s-2002-33195
   HENDERSON DG, 1986, BRIT MED J, V293, P664, DOI 10.1136/bmj.293.6548.664
   Hunt CD, 2006, AM J CLIN NUTR, V84, P843, DOI 10.1093/ajcn/84.4.843
   Ilich JZ, 2003, EUR J CLIN NUTR, V57, P554, DOI 10.1038/sj.ejcn.1601577
   Ismail Y, 2010, CLIN CHEM LAB MED, V48, P323, DOI 10.1515/CCLM.2010.077
   Itoh K, 1997, BRIT J NUTR, V78, P737, DOI 10.1079/BJN19970191
   Jagarinec N, 1998, CLIN CHEM LAB MED, V36, P327, DOI 10.1515/CCLM.1998.055
   Jahnen-Dechent W, 2012, CLIN KIDNEY J, V5, P3, DOI 10.1093/ndtplus/sfr163
   Jee SH, 2002, AM J HYPERTENS, V15, P691, DOI 10.1016/S0895-7061(02)02964-3
   JOHNSON M A, 1987, Journal of Clinical and Experimental Gerontology, V9, P89
   Joosten MM, 2013, AM J CLIN NUTR, V97, P1299, DOI 10.3945/ajcn.112.054114
   Jose B, 2012, INDIAN PEDIATR, V49, P109, DOI 10.1007/s13312-012-0024-6
   Kao WHL, 1999, ARCH INTERN MED, V159, P2151, DOI 10.1001/archinte.159.18.2151
   Kass L, 2012, EUR J CLIN NUTR, V66, P411, DOI 10.1038/ejcn.2012.4
   Kestelooty H, 2011, AM J EPIDEMIOL, V174, P44, DOI 10.1093/aje/kwr049
   Khan AM, 2013, CIRCULATION, V127, P33, DOI 10.1161/CIRCULATIONAHA.111.082511
   Khan AM, 2010, AM HEART J, V160, P715, DOI 10.1016/j.ahj.2010.06.036
   Kieboom BCT, 2016, J AM HEART ASSOC, V5, DOI 10.1161/JAHA.115.002707
   LAKSHMANAN F L, 1984, American Journal of Clinical Nutrition, V40, P1380, DOI 10.1093/ajcn/40.6.1380
   Lameris AL, 2012, CLIN SCI, V123, P1, DOI 10.1042/CS20120045
   Lee S, 2009, NUTR METAB CARDIOVAS, V19, P781, DOI 10.1016/j.numecd.2009.01.002
   Leone N, 2006, EPIDEMIOLOGY, V17, P308, DOI 10.1097/01.ede.0000209454.41466.b7
   Liao FZ, 1998, AM HEART J, V136, P480, DOI 10.1016/S0002-8703(98)70224-8
   Lichodziejewska B, 1997, AM J CARDIOL, V79, P768, DOI 10.1016/S0002-9149(96)00865-X
   Lima de Souza E Silva Maria de Lourdes, 2014, J Clin Med Res, V6, P456, DOI 10.14740/jocmr1580w
   Lima MDL, 1998, DIABETES CARE, V21, P682, DOI 10.2337/diacare.21.5.682
   Liu SZ, 2009, BIOL TRACE ELEM RES, V131, P205, DOI 10.1007/s12011-009-8363-4
   LOWENSTEIN FW, 1986, J AM COLL NUTR, V5, P399
   Lukaski HC, 2002, J NUTR, V132, P930, DOI 10.1093/jn/132.5.930
   Lundberg GD, MEDSCAPE EDITORIAL M
   Lutsey PL, 2014, AM J CLIN NUTR, V100, P756, DOI 10.3945/ajcn.114.085167
   Maier JAM, 2012, CLIN SCI, V122, P397, DOI 10.1042/CS20110506
   Malpuech-Brugere C, 2000, BBA-MOL BASIS DIS, V1501, P91, DOI 10.1016/S0925-4439(00)00018-1
   Marniemi J, 1998, INT J EPIDEMIOL, V27, P799, DOI 10.1093/ije/27.5.799
   Mejia-Rodriguez F, 2013, SALUD PUBLICA MEXICO, V55, P275
   Misialek JR, 2013, CIRC J, V77, P323, DOI 10.1253/circj.CJ-12-0886
   Mooren FC, 2011, DIABETES OBES METAB, V13, P281, DOI 10.1111/j.1463-1326.2010.01332.x
   Moshfegh AJ, 2009, WHAT WE EAT AM NHANE
   MOTOYAMA T, 1989, HYPERTENSION, V13, P227, DOI 10.1161/01.HYP.13.3.227
   Mutlu M, 2007, J INT MED RES, V35, P692, DOI 10.1177/147323000703500514
   Navarrete-Cortes A, 2014, MAGNESIUM RES, V27, P48, DOI 10.1684/mrh.2014.0361
   Nielsen FH, 2004, EUR J CLIN NUTR, V58, P703, DOI 10.1038/sj.ejcn.1601867
   Nielsen FH, 2003, NUTRITION, V19, P617, DOI 10.1016/S0899-9007(02)01111-5
   Nielsen FH, 2007, J AM COLL NUTR, V26, P121, DOI 10.1080/07315724.2007.10719593
   Nielsen FH, 2007, MAGNESIUM RES, V20, P19
   Nielsen FH, 2011, BRIT J NUTR, V106, P1872, DOI 10.1017/S0007114511002352
   Nielsen FH, 2010, MAGNESIUM RES, V23, P158, DOI 10.1684/mrh.2010.0220
   Nielsen FH, 2010, NUTR REV, V68, P333, DOI 10.1111/j.1753-4887.2010.00293.x
   Odabasi E, 2008, ANN ACAD MED SINGAP, V37, P564
   Ohira T, 2009, AM J EPIDEMIOL, V169, P1437, DOI 10.1093/aje/kwp071
   Okyay E, 2013, MATURITAS, V76, P320, DOI 10.1016/j.maturitas.2013.07.015
   OLHABERRY J, 1987, MAGNESIUM-B, V9, P181
   Orchard TS, 2014, AM J CLIN NUTR, V99, P926, DOI 10.3945/ajcn.113.067488
   Palacios C, 2013, AM J CLIN NUTR, V97, P1014, DOI 10.3945/ajcn.112.039867
   Panhwar AH, 2014, CLIN LAB, V60, P463, DOI 10.7754/Clin.Lab.2013.130122
   PAOLISSO G, 1992, AM J CLIN NUTR, V55, P1161, DOI 10.1093/ajcn/55.6.1161
   PAOLISSO G, 1994, J CLIN ENDOCR METAB, V78, P1510, DOI 10.1210/jc.78.6.1510
   Peacock JM, 2010, AM HEART J, V160, P464, DOI 10.1016/j.ahj.2010.06.012
   Peacock JM, 1999, ANN EPIDEMIOL, V9, P159, DOI 10.1016/S1047-2797(98)00040-4
   Plum-Wirell Marianne, 1994, Magnesium Research, V7, P277
   Qu XH, 2013, PLOS ONE, V8, DOI 10.1371/journal.pone.0057720
   Randell EW, 2008, ATHEROSCLEROSIS, V196, P413, DOI 10.1016/j.atherosclerosis.2006.11.024
   Rasic-Milutinovic Z, 2012, J WATER HEALTH, V10, P161, DOI 10.2166/wh.2012.028
   Reffelmann T, 2011, ATHEROSCLEROSIS, V219, P280, DOI 10.1016/j.atherosclerosis.2011.05.038
   REGINSTER JY, 1989, MAGNESIUM, V8, P106
   RESNICK LM, 1986, J HYPERTENS, V4, pS182
   Resnick LM, 2000, AM J HYPERTENS, V13, P956, DOI 10.1016/S0895-7061(00)01221-8
   Rodriguez-Hernandez H, 2010, MAGNESIUM RES, V23, P90, DOI 10.1684/mrh.2010.0204
   Rodriguez-Moran M, 2003, DIABETES CARE, V26, P1147, DOI 10.2337/diacare.26.4.1147
   Rodriguez-Moran M, 2014, ARCH MED RES, V45, P388, DOI 10.1016/j.arcmed.2014.05.003
   Rodriguez-Moran M, 2011, MAGNESIUM RES, V24, P156, DOI 10.1684/mrh.2011.0299
   Rodriguez-Moran M, 2011, DIABETES-METAB RES, V27, P590, DOI 10.1002/dmrr.1206
   Romani AMP, 2013, METAL IONS LIFE SCI, V12, P69, DOI 10.1007/978-94-007-5561-1_4
   Rosanoff A, 2013, MAGNESIUM RES, V26, P93, DOI 10.1684/mrh.2013.0343
   Rosanoff A, 2010, MAGNESIUM RES, V23, P27, DOI 10.1684/mrh.2010.0198
   Rotter I, 2015, MAGNESIUM RES, V28, P99, DOI 10.1684/mrh.2015.0391
   Rude RK, 2006, OSTEOPOROSIS INT, V17, P1022, DOI 10.1007/s00198-006-0104-3
   Rude R.K., 2010, ENCY DIETARY SUPPLEM, P527, DOI [DOI 10.1002/ADSC.201700636, DOI 10.1684/MRH.2016.0407]
   Rude RK, 2004, J NUTR BIOCHEM, V15, P710, DOI 10.1016/j.jnutbio.2004.08.001
   Rude RK, 2006, MODERN NUTR HLTH DIS, VM, P223
   Rude RK, 2009, J AM COLL NUTR, V28, P131, DOI 10.1080/07315724.2009.10719764
   Ryder KM, 2005, J AM GERIATR SOC, V53, P1875, DOI 10.1111/j.1532-5415.2005.53561.x
   Sacks FM, 1998, HYPERTENSION, V31, P131, DOI 10.1161/01.HYP.31.1.131
   Seelig MS, 1998, CAN J CARDIOL, V14, P745
   Sharifi F, 2012, GYNECOL ENDOCRINOL, V28, P7, DOI 10.3109/09513590.2011.579663
   Sharma Aradhana, 2007, J Indian Med Assoc, V105, P20
   Shechter M, 2012, MAGNESIUM RES, V25, P28, DOI 10.1684/mrh.2012.0305
   SHIBUTANI Y, 1990, ACTA PAEDIATR SCAND, V79, P316, DOI 10.1111/j.1651-2227.1990.tb11463.x
   Shlezinger M, 2016, INT J CARDIOL, V220, P544, DOI 10.1016/j.ijcard.2016.06.241
   Simental-Mendia LE, 2014, ARCH MED RES, V45, P325, DOI 10.1016/j.arcmed.2014.04.006
   Simental-Mendia LE, 2012, MAGNESIUM RES, V25, P140, DOI 10.1684/mrh.2012.0322
   Solati Mehrdad, 2014, Med J Islam Repub Iran, V28, P67
   Song Y, 2006, DIABETIC MED, V23, P1050, DOI 10.1111/j.1464-5491.2006.01852.x
   Song YQ, 2005, AM J CARDIOL, V96, P1135, DOI 10.1016/j.amjcard.2005.06.045
   Stendig-Lindberg Gustawa, 1993, Magnesium Research, V6, P155
   Sur G., 2006, ADV MAGNESIUM RES NE, P55
   Syedmoradi L, 2011, ANN HUM BIOL, V38, P150, DOI 10.3109/03014460.2010.500472
   Tin A, 2015, KIDNEY INT, V87, P820, DOI 10.1038/ki.2014.331
   Touyz RM, 2008, AM J PHYSIOL-HEART C, V294, pH1103, DOI 10.1152/ajpheart.00903.2007
   Tucker KL, 1999, AM J CLIN NUTR, V69, P727
   Tucker KL, 2001, EUR J NUTR, V40, P231, DOI 10.1007/s394-001-8350-8
   US Department of Health and Human Services, SCI REP 2015 DIET GU
   Volpe S. L., 2012, Present knowledge in nutrition, P459
   vonEhrlich B, 1997, MAGNESIUM-B, V19, P29
   Wary C, 1999, BRIT J CLIN PHARMACO, V48, P655
   Weglicki WB, 1996, CARDIOVASC RES, V31, P677, DOI 10.1016/0008-6363(95)00196-4
   WHITE JR, 1993, ANN PHARMACOTHER, V27, P775, DOI 10.1177/106002809302700619
   WIDMAN L, 1993, AM J HYPERTENS, V6, P41, DOI 10.1093/ajh/6.1.41
   WIRELL MM, 1993, MAGNESIUM-B, V15, P50
   Witkowski M, 2011, MAGNESIUM RES, V24, P163, DOI 10.1684/mrh.2011.0292
   WITTEMAN JCM, 1994, AM J CLIN NUTR, V60, P129, DOI 10.1093/ajcn/60.1.129
   Worwag M, 1999, MAGNESIUM RES, V12, P181
   Yamamoto Monica E., 1995, Annals of Epidemiology, V5, P96, DOI 10.1016/1047-2797(94)00054-W
   Yamori Y, 2015, HYPERTENS RES, V38, P219, DOI 10.1038/hr.2014.158
   YANO K, 1985, AM J CLIN NUTR, V42, P877, DOI 10.1093/ajcn/42.5.877
   Yogi A, 2011, CIRC J, V75, P237, DOI 10.1253/circj.CJ-10-1021
   Yu YH, 2012, NUTR RES, V32, P71, DOI 10.1016/j.nutres.2011.12.004
   Zhan YQ, 2014, BIOL TRACE ELEM RES, V159, P39, DOI 10.1007/s12011-014-9967-x
   Zhang X, 2016, CIRCULATION S1, V133, pAP146
   Zhang X, 2016, HYPERTENSION, V68, P324, DOI 10.1161/HYPERTENSIONAHA.116.07664
   Zhang X, 2016, J NUTR, V146, P595, DOI 10.3945/jn.115.223453
   Zheng JM, 2014, BIOL TRACE ELEM RES, V159, P8, DOI 10.1007/s12011-014-9961-3
NR 185
TC 105
Z9 114
U1 1
U2 12
PU OXFORD UNIV PRESS
PI OXFORD
PA GREAT CLARENDON ST, OXFORD OX2 6DP, ENGLAND
SN 2161-8313
EI 2156-5376
J9 ADV NUTR
JI Adv. Nutr.
PD NOV
PY 2016
VL 7
IS 6
BP 977
EP 993
DI 10.3945/an.116.012765
PG 17
WC Nutrition & Dietetics
WE Science Citation Index Expanded (SCI-EXPANDED); Social Science Citation Index (SSCI)
SC Nutrition & Dietetics
GA EI1ZE
UT WOS:000392284700001
PM 28140318
OA Bronze, Green Published
DA 2023-05-13
ER

PT J
AU Cohen, A
   Stellbrink, C
   Le Heuzey, JY
   Faber, T
   Aliot, E
   Banik, N
   Kropff, S
   Omran, H
AF Cohen, Ariel
   Stellbrink, Christoph
   Le Heuzey, Jean-Yves
   Faber, Thomas
   Aliot, Etienne
   Banik, Norbert
   Kropff, Stefan
   Omran, Heyder
CA SAFE-AF Investigators
TI SAfety of Fondaparinux in transoesophageal echocardiography-guided
   Electric cardioversion of Atrial Fibrillation (SAFE-AF) study: A pilot
   study
SO ARCHIVES OF CARDIOVASCULAR DISEASES
LA English
DT Article
DE Anticoagulant; Atrial fibrillation; Cardioversion; Thrombosis
ID UNFRACTIONATED HEPARIN; ANTITHROMBOTIC THERAPY; ANTICOAGULATION;
   PREVENTION; EFFICACY; TRIAL; RISK
AB Background. - Current guidelines recommend unfractionated heparin (UFH) or low-molecular-weight heparin plus an oral anticoagulant for the prevention of thromboembolism in patients undergoing electric cardioversion of atrial fibrillation (AF). Selective factor Xa inhibitors, such as fondaparinux, which has a favourable benefit-risk profile in the prevention and treatment of venous thromboembolisrn and the management of acute coronary syndromes, have not been systematically evaluated in this setting.
   Aim. - To evaluate the efficacy and safety of fondaparinux versus standard treatment in patients undergoing echocardiographically-guided cardioversion of AF.
   Methods. - In this multicentre, randomized, open-label, controlled, two-parallel-group, phase II pilot study, patients with AF undergoing electric cardioversion following transoesophageal echocardiography (TEE) were randomized to fondaparinux or standard therapy (UFH plus vitamin K antagonist [VKA]). Patients showing an atrial thrombus in the first TEE (clot-positive) were randomized to treatment with fondaparinux or standard care for 4 weeks before cardioversion.
   Results. - The primary endpoint (combined rate of cerebral neurological events, systemic thromboembolism, all-cause death and major bleeding events) occurred in 3 of 174 (1.7%) patients on fondaparinux and 2 of 170 (1.2%) patients on UFH + VKA. The rate of thrombus disappearance among clot-positive patients was higher in the fondaparinux arm (11 of 14; 78.6%) than in the UFH + VKA arm (7 of 14; 50.0%). Incidences of adverse events were similar (45.4% with fondaparinux and 46.5% with UFH + VI<A).
   Conclusion. - In this pilot study in patients with TEE-guided cardioversion, the use of fondaparinux appeared to be well tolerated, with similar efficacy to UFH + VKA. Furthermore, a trend to greater thrombus resolution was observed. (C) 2015 Published by Elsevier Masson SAS.
C1 [Cohen, Ariel] Univ Paris 06, St Antoine Univ & Med Sch, CHU St Antoine, Dept Cardiol, F-75571 Paris 12, France.
   [Stellbrink, Christoph] Hosp Bielefeld Ctr, Dept Cardiol & Internal Intens Care, Bielefeld, Germany.
   [Le Heuzey, Jean-Yves] Univ Paris 05, Georges Pompidou European Hosp, Arrhythmia Dept, Paris, France.
   [Faber, Thomas] Univ Freiburg, Ctr Heart, Cardiol & Angiol 1, D-79106 Freiburg, Germany.
   [Aliot, Etienne] Inst Heart & Vessels Louis Mathieu, Dept Cardiol, Vandoeuvre Les Nancy, France.
   [Banik, Norbert] Winicker Norimed GmbH, Nurnberg, Germany.
   [Kropff, Stefan] GlaxoSmithKline, Munich, Germany.
   [Omran, Heyder] St Marien Hosp Bonn Venusberg, Dept Internal Med, Bonn, Germany.
C3 UDICE-French Research Universities; Sorbonne Universite; Assistance
   Publique Hopitaux Paris (APHP); Hopital Universitaire Saint-Antoine -
   APHP; UDICE-French Research Universities; Universite Paris Cite;
   Assistance Publique Hopitaux Paris (APHP); Hopital Universitaire
   Europeen Georges-Pompidou - APHP; University of Freiburg; University of
   Hamburg; University Medical Center Hamburg-Eppendorf; GlaxoSmithKline;
   St. Marien Hospital
RP Cohen, A (通讯作者)，Univ Paris 06, St Antoine Univ & Med Sch, CHU St Antoine, Dept Cardiol, 184 Rue Faubourg St Antoine, F-75571 Paris 12, France.
EM ariel.cohen@sat.aphp.fr; heyder.omran@marien-hospital-bonn.de
RI Stellbrink, Christoph/AAX-7701-2021
OI GALINIER, Michel/0000-0003-1735-3390; Isnard,
   Richard/0000-0002-3439-8104
FU GlaxoSmithKline
FX The SAFE-AF study was sponsored by the GlaxoSmithKline group of
   companies. The authors received no compensation related to the
   development of the manuscript and were solely responsible for all study
   analyses, the interpretation of the data, the drafting and editing of
   the manuscript and its final contents. We thank the patients who
   participated in the study and all investigators who contributed to the
   study. Karin Fielder, MD (Winicker-Norimed GmbH, Nuremberg) drafted the
   final manuscript, and Sophie Rushton-Smith, PhD (Medlink Healthcare
   Communications) provided editorial assistance and was funded by the
   authors.
CR ARNOLD AZ, 1992, J AM COLL CARDIOL, V19, P851, DOI 10.1016/0735-1097(92)90530-Z
   Bassand JP, 2007, EUR HEART J, V28, P1598, DOI 10.1093/eurheartj/ehm161
   BJERKELUND CJ, 1969, AM J CARDIOL, V23, P208, DOI 10.1016/0002-9149(69)90068-X
   Camm AJ, 2012, EUR HEART J, V33
   Camm AJ, 2010, EUROPACE, V12, P1360, DOI [10.1093/europace/euq350, 10.1093/eurheartj/ehq278]
   Fuster V, 2011, J AM COLL CARDIOL, V57, pE101, DOI 10.1016/j.jacc.2010.09.013
   Geerts WH, 2008, CHEST, V133, p381S, DOI 10.1378/chest.08-0656
   HWANG JJ, 1993, AM J CARDIOL, V72, P677
   Kearon C, 2008, CHEST, V133, p454S, DOI 10.1378/chest.08-0658
   Klein AL, 2001, NEW ENGL J MED, V344, P1411, DOI 10.1056/NEJM200105103441901
   Klein AL, 2006, EUR HEART J, V27, P2858, DOI 10.1093/eurheartj/ehl353
   KRAHN AD, 1995, AM J MED, V98, P476, DOI 10.1016/S0002-9343(99)80348-9
   Mehran R, 2011, CIRCULATION, V123, P2736, DOI 10.1161/CIRCULATIONAHA.110.009449
   RAO AK, 1988, J AM COLL CARDIOL, V11, P1
   Seidl K, 2002, J AM COLL CARDIOL, V39, P1436, DOI 10.1016/S0735-1097(02)01785-0
   Silverman DI, 1998, CIRCULATION, V98, P479, DOI 10.1161/01.CIR.98.5.479
   Stellbrink C, 2004, CIRCULATION, V109, P997, DOI 10.1161/01.CIR.0000120509.64740.DC
   Tebbe U, 2008, CLIN RES CARDIOL, V97, P389, DOI 10.1007/s00392-008-0644-y
   Warkentin TE, 2011, CHEST, V140, P366, DOI 10.1378/chest.10-1599
   WEINBERG DM, 1989, AM J CARDIOL, V63, P745, DOI 10.1016/0002-9149(89)90264-6
NR 20
TC 5
Z9 5
U1 0
U2 1
PU ELSEVIER MASSON, CORP OFF
PI PARIS
PA 65 CAMILLE DESMOULINS CS50083 ISSY-LES-MOULINEAUX, 92442 PARIS, FRANCE
SN 1875-2136
EI 1875-2128
J9 ARCH CARDIOVASC DIS
JI Arch. Cardiovasc. Dis.
PD FEB
PY 2015
VL 108
IS 2
BP 122
EP 131
DI 10.1016/j.acvd.2014.09.009
PG 10
WC Cardiac & Cardiovascular Systems
WE Science Citation Index Expanded (SCI-EXPANDED)
SC Cardiovascular System & Cardiology
GA CD8EV
UT WOS:000351328900006
PM 25684570
OA Bronze
DA 2023-05-13
ER

PT J
AU Bayliss, EA
   Bronsert, MR
   Reifler, LM
   Ellis, JL
   Steiner, JF
   McQuillen, DB
   Fairclough, DL
AF Bayliss, Elizabeth A.
   Bronsert, Michael R.
   Reifler, Liza M.
   Ellis, Jennifer L.
   Steiner, John F.
   McQuillen, Deanna B.
   Fairclough, Diane L.
TI Statin Prescribing Patterns in a Cohort of Cancer Patients with Poor
   Prognosis
SO JOURNAL OF PALLIATIVE MEDICINE
LA English
DT Article
ID ACUTE CORONARY SYNDROMES; PALLIATIVE CARE; LIFE; THERAPY; RISK; END
AB Background: There are no evidence-based recommendations for statin continuation or discontinuation near the end of life. However, some expert opinion recommends continuing statins prescribed for secondary versus primary prevention of cardiovascular disease.
   Objectives: Our aim was to explore statin prescribing patterns in a longitudinal cohort of individuals with life-limiting illness, and to evaluate differences in these patterns based on secondary versus primary prevention of cardiovascular disease.
   Design and setting: This study was a retrospective cohort analysis of 539 persons in an integrated, not-for-profit health maintenance organization (HMO) setting who were receiving statins at diagnosis of a cancer with 0% to 25% predicted 5-year survival. Of the cohort patients, 343 were taking statins for secondary prevention and 196 for primary prevention of cardiovascular disease. Measurements included number and timing of statin refills between diagnosis and date of death, disenrollment, or the end of the observation period.
   Results: Four hundred and ninety-six cohort members died within the observation period. Fifty-eight percent of the secondary prevention and 62% of the primary prevention group had at least one statin refill after diagnosis. There were no significant differences between groups for number of days between diagnosis and last refill, or between last refill and death. Two deaths were attributable to cardiovascular causes in each group.
   Conclusions: Our retrospective cohort analysis of persons with incident poor-prognosis cancer describes diminished, but persistent statin refills after diagnosis. Neither timing of statin discontinuation nor cardiovascular mortality differed by prescribing indication. There may be an opportunity to reevaluate medication burden in persons taking statins for primary prevention, and it is unclear whether continuing statins prescribed for secondary prevention affects cardiovascular outcomes.
C1 [Bayliss, Elizabeth A.; Reifler, Liza M.; Ellis, Jennifer L.; Steiner, John F.; McQuillen, Deanna B.] Kaiser Permanente Colorado, Inst Hlth Res, Denver, CO USA.
   [Bayliss, Elizabeth A.] Univ Colorado, Sch Med, Dept Family Med, Aurora, CO USA.
   [Bronsert, Michael R.; Fairclough, Diane L.] Univ Colorado, Sch Med, Colorado Hlth Outcomes Program, Aurora, CO USA.
   [Steiner, John F.] Univ Colorado, Sch Med, Dept Internal Med, Aurora, CO USA.
C3 Kaiser Permanente; University of Colorado System; University of Colorado
   Anschutz Medical Campus; University of Colorado System; University of
   Colorado Anschutz Medical Campus; University of Colorado System;
   University of Colorado Anschutz Medical Campus
RP Bayliss, EA (通讯作者)，Univ Colorado, Sch Med, Kaiser Permanente Inst Hlth Res, Dept Family Med, 10065 E Harvard Ave,Suite 300, Denver, CO 80231 USA.
EM elizabeth.bayliss@kp.org
FU Agency for Healthcare Research and Quality MCC Research Network grant
   [R21HS019520]; AHRQ Multiple Chronic Conditions Research Network
FX This project was funded through the Agency for Healthcare Research and
   Quality MCC Research Network grant number R21HS019520. The AHRQ Multiple
   Chronic Conditions Research Network, made up of AHRQ funded researchers
   and a Technical Assistance Center, has been brought together to generate
   new knowledge about patients with multiple chronic conditions (MCC). The
   content is solely the responsibility of the authors and does not
   necessarily represent the official views of the Agency for Healthcare
   Research and Quality.
CR Abernethy AP, 2010, J PALLIAT MED, V13, P1407, DOI 10.1089/jpm.2010.0261
   Currow DC, 2007, J AM GERIATR SOC, V55, P590, DOI 10.1111/j.1532-5415.2007.01124.x
   Currow DC, 2006, ARCH INTERN MED, V166, P2404, DOI 10.1001/archinte.166.21.2404-a
   Holmes HM, 2006, ARCH INTERN MED, V166, P605, DOI 10.1001/archinte.166.6.605
   LaRosa JC, 1999, JAMA-J AM MED ASSOC, V282, P2340, DOI 10.1001/jama.282.24.2340
   Maddison AR, 2011, PROG PALLIAT CARE, V19, P15, DOI 10.1179/174329111X576698
   Phillips LS, 2001, ANN INTERN MED, V135, P825, DOI 10.7326/0003-4819-135-9-200111060-00012
   Riechelmann RP, 2009, SUPPORT CARE CANCER, V17, P745, DOI 10.1007/s00520-008-0541-y
   Schmittdiel JA, 2008, J GEN INTERN MED, V23, P588, DOI 10.1007/s11606-008-0554-8
   Schwartz GG, 2001, JAMA-J AM MED ASSOC, V285, P1711, DOI 10.1001/jama.285.13.1711
   Silveira MJ, 2008, J PALLIAT MED, V11, P685, DOI 10.1089/jpm.2007.0215
   Spencer FA, 2004, ARCH INTERN MED, V164, P2162, DOI 10.1001/archinte.164.19.2162
   Spencer FA, 2004, ANN INTERN MED, V140, P857, DOI 10.7326/0003-4819-140-11-200406010-00006
   Stevenson J, 2004, BMJ-BRIT MED J, V329, P909, DOI 10.1136/bmj.329.7471.909
   Tanvetyanon T, 2006, J PALLIAT CARE, V22, P281, DOI 10.1177/082585970602200405
   Vollrath Annette M, 2005, J Palliat Med, V8, P876, DOI 10.1089/jpm.2005.8.876
NR 16
TC 30
Z9 31
U1 0
U2 2
PU MARY ANN LIEBERT INC
PI NEW ROCHELLE
PA 140 HUGUENOT STREET, 3RD FL, NEW ROCHELLE, NY 10801 USA
SN 1096-6218
J9 J PALLIAT MED
JI J. Palliat. Med.
PD APR
PY 2013
VL 16
IS 4
BP 412
EP 418
DI 10.1089/jpm.2012.0158
PG 7
WC Health Care Sciences & Services
WE Science Citation Index Expanded (SCI-EXPANDED)
SC Health Care Sciences & Services
GA 116BJ
UT WOS:000316857000018
PM 23305190
OA Green Published
DA 2023-05-13
ER

PT J
AU Libby, P
   Everett, BM
AF Libby, Peter
   Everett, Brendan M.
TI Novel Antiatherosclerotic Therapies
SO ARTERIOSCLEROSIS THROMBOSIS AND VASCULAR BIOLOGY
LA English
DT Article
DE atherosclerosis; colchicine; cytokines; interleukin-1; lipids;
   methotrexate; thrombosis
ID ACUTE CORONARY SYNDROME; CLONAL HEMATOPOIESIS; CARDIOVASCULAR OUTCOMES;
   INTERLEUKIN-6 RECEPTOR; MYOCARDIAL-INFARCTION; VASCULAR INFLAMMATION;
   NLRP3 INFLAMMASOME; PHOSPHOLIPASE A(2); KINASE INHIBITION; HEART-DISEASE
AB Many measures can control lipid risk factors for atherosclerosis. Yet, even with excellent control of dyslipidemia, other sources of risk remain. Hence, we must look beyond lipids to address residual risk. Lifestyle measures should form the foundation of cardiovascular risk control. Many pharmacological interventions targeting oxidation have proven disappointing. A large program tested inhibition of a LpPLA(2) (lipoprotein-associated phospholipase A(2)), culminating in 2 large-scale clinical trials that did not meet their primary end points. A variety of antioxidants have not shown benefit in clinical trials. Numerous laboratory and clinical studies have inculpated inflammatory pathways in the pathogenesis of atherosclerotic events. The p38 MAPK (mitogen-activated protein kinase) inhibitor losmapimod and an inhibitor of a leukocyte adhesion molecule, P-selectin, did not alter adverse events in trials. Low-dose methotrexate, despite the promising observational studies, did not lower biomarkers of inflammation or alter cardiovascular outcomes in the CIRT (cardiovascular inflammation reduction trial). Four large-scale investigations underway will determine colchicine's ability to reduce recurrent events in secondary prevention. The CANTOS (Canakinumab Anti-inflammatory Thrombosis Outcomes Study) showed that an antibody that neutralizes IL (interleukin)-1 beta can reduce recurrent cardiovascular events in secondary prevention. The success of CANTOS points to the pathway that leads from the NLRP3 (NOD-like receptor family, pyrin domain-containing protein 3) inflammasome through IL-1 beta to IL-6 as an attractive target for further study and clinical development beyond lipid therapies to address the unacceptable burden of risk that remains despite our best current care in secondary prevention.
C1 [Libby, Peter; Everett, Brendan M.] Harvard Med Sch, Brigham & Womens Hosp, Dept Med, Div Cardiovasc Med, 77 Ave Louis Pasteur, Boston, MA 02115 USA.
   [Everett, Brendan M.] Harvard Med Sch, Brigham & Womens Hosp, Dept Med, Prevent Med, Boston, MA 02115 USA.
C3 Harvard University; Brigham & Women's Hospital; Harvard Medical School;
   Harvard University; Brigham & Women's Hospital; Harvard Medical School
RP Libby, P (通讯作者)，Harvard Med Sch, Brigham & Womens Hosp, Dept Med, Div Cardiovasc Med, 77 Ave Louis Pasteur, Boston, MA 02115 USA.
EM plibby@bwh.harvard.edu
RI Libby, Peter/AAY-6404-2021
OI Libby, Peter/0000-0002-1502-502X
FU National Heart, Lung, and Blood Institute [R01HL080472]; American Heart
   Association [18CSA34080399]; RRM Charitable Fund
FX Dr Libby was funded by the National Heart, Lung, and Blood Institute
   (R01HL080472), the American Heart Association (18CSA34080399), and the
   RRM Charitable Fund.
CR Baldrighi M, 2017, ATHEROSCLEROSIS, V267, P127, DOI 10.1016/j.atherosclerosis.2017.10.027
   Barter PJ, 2004, CIRC RES, V95, P764, DOI 10.1161/01.RES.0000146094.59640.13
   Bhatt DL, 2019, NEW ENGL J MED, V380, P11, DOI 10.1056/NEJMoa1812792
   Bjelakovic G, 2013, JAMA-J AM MED ASSOC, V310, P1178, DOI 10.1001/jama.2013.277028
   Bjelakovic G, 2013, PLOS ONE, V8, DOI 10.1371/journal.pone.0074558
   Brown PM, 2016, NAT REV RHEUMATOL, V12, P731, DOI 10.1038/nrrheum.2016.175
   Chan ESL, 2013, BULL HOSP JT DIS, V71, pS5
   Chyu Kuang-Yuh, 2017, Ther Adv Vaccines, V5, P39, DOI 10.1177/2051013617693753
   Coll RC, 2015, NAT MED, V21, P248, DOI 10.1038/nm.3806
   Costantino S, 2018, EUR HEART J, V39, P4150, DOI 10.1093/eurheartj/ehx568
   Dorsheimer L, 2019, JAMA CARDIOL, V4, P25, DOI 10.1001/jamacardio.2018.3965
   El Sayed H, 2016, J VASC SURG, V63, P133, DOI 10.1016/j.jvs.2015.08.069
   Elkhawad M, 2012, JACC-CARDIOVASC IMAG, V5, P911, DOI 10.1016/j.jcmg.2012.02.016
   Ference BA, 2017, EUR HEART J, V38, P2459, DOI 10.1093/eurheartj/ehx144
   Fisk M, 2014, AM J CARDIOVASC DRUG, V14, P155, DOI 10.1007/s40256-014-0063-6
   Fredman G, 2017, AM J PATHOL, V187, P1211, DOI 10.1016/j.ajpath.2017.01.018
   Freigang S, 2013, NAT IMMUNOL, V14, P1045, DOI 10.1038/ni.2704
   Fuster JJ, 2017, SCIENCE, V355, P842, DOI 10.1126/science.aag1381
   Gallone G, 2018, J AM COLL CARDIOL, V72, P2886, DOI 10.1016/j.jacc.2018.09.052
   Garlanda C, 2013, IMMUNITY, V39, P1003, DOI 10.1016/j.immuni.2013.11.010
   Gibson CJ, 2018, CLIN CANCER RES, V24, P4633, DOI 10.1158/1078-0432.CCR-17-3044
   Gistera A, 2017, J INTERN MED, V281, P383, DOI 10.1111/joim.12589
   Goldstein JL, 2015, CELL, V161, P161, DOI 10.1016/j.cell.2015.01.036
   Gregg EW, 2012, JAMA-J AM MED ASSOC, V308, P2489, DOI 10.1001/jama.2012.67929
   Hansson GK, 2017, CIRCULATION, V136, P1875, DOI 10.1161/CIRCULATIONAHA.117.030484
   Hong DS, 2015, INVEST NEW DRUG, V33, P621, DOI 10.1007/s10637-015-0226-6
   Hopstock LA, 2017, BMJ OPEN, V7, DOI 10.1136/bmjopen-2016-015001
   Imazio M, 2013, NEW ENGL J MED, V369, P1522, DOI 10.1056/NEJMoa1208536
   Jaiswal S, 2017, NEW ENGL J MED, V377, P111, DOI 10.1056/NEJMoa1701719
   Jaiswal S, 2014, NEW ENGL J MED, V371, P2488, DOI 10.1056/NEJMoa1408617
   Jones SA, 2011, J CLIN INVEST, V121, P3375, DOI 10.1172/JCI57158
   Larsen LE, 2019, ARTERIOSCL THROM VAS, V39, P349, DOI 10.1161/ATVBAHA.118.312028
   Latz E, 2013, NAT REV IMMUNOL, V13, P397, DOI 10.1038/nri3452
   Leung YY, 2015, SEMIN ARTHRITIS RHEU, V45, P341, DOI 10.1016/j.semarthrit.2015.06.013
   Libby P, 1999, CIRCULATION, V100, P1148, DOI 10.1161/01.CIR.100.11.1148
   LIBBY P, 1989, TRANSPLANT P, V21, P3677
   Libby P, 2017, J AM COLL CARDIOL, V70, P2278, DOI 10.1016/j.jacc.2017.09.028
   Libby P, 2012, ARTERIOSCL THROM VAS, V32, P2045, DOI 10.1161/ATVBAHA.108.179705
   Libby P, 2009, J AM COLL CARDIOL, V54, P2129, DOI 10.1016/j.jacc.2009.09.009
   Mangan MSJ, 2018, NAT REV DRUG DISCOV, V17, P588, DOI [10.1038/nrd.2018.97, 10.1038/nrd.2018.149]
   Manson JE, 2019, NEW ENGL J MED, V380, P33, DOI [10.1056/nejmoa1809944, 10.1056/NEJMoa1809944]
   Martinez GJ, 2015, J AM HEART ASSOC, V4, DOI 10.1161/JAHA.115.002128
   Martinod K, 2014, BLOOD, V123, P2768, DOI 10.1182/blood-2013-10-463646
   Morieri ML, 2017, MEDIAT INFLAMM, V2017, DOI 10.1155/2017/1396398
   Newby LK, 2014, LANCET, V384, P1187, DOI 10.1016/S0140-6736(14)60417-7
   Nidorf SM, 2013, J AM COLL CARDIOL, V61, P404, DOI 10.1016/j.jacc.2012.10.027
   Nus M, 2016, EXPERT REV CLIN IMMU, V12, P1217, DOI 10.1080/1744666X.2016.1195686
   O'Donoghue ML, 2016, JAMA-J AM MED ASSOC, V315, P1591, DOI 10.1001/jama.2016.3609
   O'Donoghue ML, 2015, AM HEART J, V169, P622, DOI 10.1016/j.ahj.2015.02.012
   O'Donoghue ML, 2014, JAMA-J AM MED ASSOC, V312, P1006, DOI 10.1001/jama.2014.11061
   Pascal B, 1958, PASCALS PENSEES
   Pradhan AD, 2018, AM HEART J, V206, P80, DOI 10.1016/j.ahj.2018.09.011
   Raggi P, 2018, ATHEROSCLEROSIS, V276, P98, DOI 10.1016/j.atherosclerosis.2018.07.014
   Ridker PM, 2017, NEW ENGL J MED, V377, P1119, DOI 10.1056/NEJMoa1707914
   Ridker PM, 2018, J AM COLL CARDIOL, V72, P3320, DOI 10.1016/j.jacc.2018.06.082
   Ridker PM, 2018, EUR HEART J, V39, P3499, DOI 10.1093/eurheartj/ehy310
   Ridker PM, 2018, LANCET, V391, P319, DOI 10.1016/S0140-6736(17)32814-3
   Ridker PM, 2011, AM HEART J, V162, P597, DOI 10.1016/j.ahj.2011.06.012
   Ridker PM, 2009, J THROMB HAEMOST, V7, P332, DOI 10.1111/j.1538-7836.2009.03404.x
   Rose-John S, 2012, INT J BIOL SCI, V8, P1237, DOI 10.7150/ijbs.4989
   Sarwar N, 2012, LANCET, V379, P1205, DOI 10.1016/S0140-6736(11)61931-4
   Savchenko AS, 2014, J THROMB HAEMOST, V12, P860, DOI 10.1111/jth.12571
   Schreiner PJ, 2016, J AM HEART ASSOC, V5, DOI 10.1161/JAHA.116.003384
   Schuett H, 2012, ARTERIOSCL THROM VAS, V32, P281, DOI 10.1161/ATVBAHA.111.229435
   Sheedy FJ, 2013, NAT IMMUNOL, V14, P1030, DOI 10.1038/ni.2711
   Stahli BE, 2016, J AM HEART ASSOC, V5, DOI 10.1161/JAHA.116.004255
   Steinberg D, 2009, J LIPID RES, V50, pS376, DOI 10.1194/jlr.R800087-JLR200
   Swerdlow DI, 2012, LANCET, V379, P1214, DOI 10.1016/S0140-6736(12)60110-X
   Tabas I, 2013, SCIENCE, V339, P166, DOI 10.1126/science.1230720
   Tardif JC, 2008, LANCET, V371, P1761, DOI 10.1016/S0140-6736(08)60763-1
   Tardif JC, 2013, J AM COLL CARDIOL, V61, P2048, DOI 10.1016/j.jacc.2013.03.003
   Thomas S, 2015, PLOS ONE, V10, DOI 10.1371/journal.pone.0130078
   THORNBERRY NA, 1992, NATURE, V356, P768, DOI 10.1038/356768a0
   Tsiantoulas D, 2014, CIRC RES, V114, P1743, DOI 10.1161/CIRCRESAHA.113.301145
   Tsimikas S, 2015, LANCET, V386, P1472, DOI 10.1016/S0140-6736(15)61252-1
   Vaidya K, 2018, JACC-CARDIOVASC IMAG, V11, P305, DOI 10.1016/j.jcmg.2017.08.013
   White HD, 2014, NEW ENGL J MED, V370, P1702, DOI 10.1056/NEJMoa1315878
   Wilensky RL, 2008, NAT MED, V14, P1059, DOI 10.1038/nm.1870
   Wilensky RL, 2009, CURR OPIN LIPIDOL, V20, P415, DOI 10.1097/MOL.0b013e3283307c16
   Wolach O, 2018, SCI TRANSL MED, V10, DOI 10.1126/scitranslmed.aan8292
   Wolf D, 2017, CARD VASC BIOL, P29, DOI 10.1007/978-3-319-66224-4_3
NR 81
TC 76
Z9 78
U1 1
U2 9
PU LIPPINCOTT WILLIAMS & WILKINS
PI PHILADELPHIA
PA TWO COMMERCE SQ, 2001 MARKET ST, PHILADELPHIA, PA 19103 USA
SN 1079-5642
EI 1524-4636
J9 ARTERIOSCL THROM VAS
JI Arterioscler. Thromb. Vasc. Biol.
PD APR
PY 2019
VL 39
IS 4
BP 538
EP 545
DI 10.1161/ATVBAHA.118.310958
PG 8
WC Hematology; Peripheral Vascular Disease
WE Science Citation Index Expanded (SCI-EXPANDED)
SC Hematology; Cardiovascular System & Cardiology
GA IN7OP
UT WOS:000478872000007
PM 30816799
OA Green Accepted
DA 2023-05-13
ER

PT J
AU Lindholm, D
   Sarno, G
   Erlinge, D
   Svennblad, B
   Hasvold, LP
   Janzon, M
   Jernberg, T
   James, SK
AF Lindholm, Daniel
   Sarno, Giovanna
   Erlinge, David
   Svennblad, Bodil
   Hasvold, Lars Pal
   Janzon, Magnus
   Jernberg, Tomas
   James, Stefan K.
TI Combined association of key risk factors on ischaemic outcomes and
   bleeding in patients with myocardial infarction
SO HEART
LA English
DT Article
DE risk factors; acute coronary syndromes
ID DUAL ANTIPLATELET THERAPY; TICAGRELOR; CLOPIDOGREL; VALIDATION; DISEASE;
   EVENTS
AB Objective In patients with myocardial infarction (MI), risk factors for bleeding and ischaemic events tend to overlap, but the combined effects of these factors have scarcely been studied in contemporary real-world settings. We aimed to assess the combined associations of established risk factors using nationwide registries. Methods Using the Swedish Web-system for Enhancement and Development of Evidence-based care in Heart disease Evaluated According to Recommended Therapies registry, patients with invasively managed MI in 2006-2014 were included. Six factors were assessed in relation to cardiovascular death (CVD)/MI/stroke, and major bleeding: age >= 65, chronic kidney disease, diabetes, multivessel disease, prior bleeding and prior MI. Results We studied 100 879 patients, of whom 20 831 (20.6%) experienced CVD/MI/stroke and 5939 (5.9%) major bleeding, during 3.6 years median follow-up. In adjusted Cox models, all factors were associated with CVD/MI/stroke, and all but prior MI were associated with major bleeding. The majority (53.5%) had >= 2 risk factors. With each added risk factor, there was a marked but gradual increase in incidence of the CVD/MI/stroke. This was seen also for major bleeding, but to a lesser extent, largely driven by prior bleeding as the strongest risk factor. Conclusions The majority of patients with MI had two or more established risk factors. Increasing number of risk factors was associated with higher rate of ischaemic events. When excluding patients with prior major bleeding, bleeding incidence rate increased only minimally with increasing number of risk factors. The high ischaemic risk in those with multiple risk factors highlights an unmet need for additional preventive measures.
C1 [Lindholm, Daniel] AstraZeneca R&D, Gothenburg, Sweden.
   [Sarno, Giovanna] Uppsala Univ, Dept Med Sci, Cardiol, Uppsala, Sweden.
   [Erlinge, David] Lund Univ, Dept Cardiol, Lund, Sweden.
   [Svennblad, Bodil; James, Stefan K.] Uppsala Univ, Uppsala Clin Res Ctr, Uppsala, Sweden.
   [Hasvold, Lars Pal] AstraZeneca, Dept Med, Sodertalje, Sweden.
   [Janzon, Magnus] Linkoping Univ, Dept Med & Hlth Sci, Dept Cardiol, Linkoping, Sweden.
   [Jernberg, Tomas] Karolinska Inst, Danderyd Univ Hosp, Dept Clin Sci, Stockholm, Sweden.
C3 AstraZeneca; Uppsala University; Lund University; Uppsala University;
   AstraZeneca; Linkoping University; Danderyds Hospital; Karolinska
   Institutet
RP James, SK (通讯作者)，Uppsala Univ, Cardiol, Dept Med Sci, Uppsala Clin Res Ctr, SE-75185 Uppsala, Sweden.
EM stefan.james@ucr.uu.se
RI James, Stefan K/J-4554-2014
OI Lindholm, Daniel/0000-0003-3526-0614; Jernberg,
   Tomas/0000-0003-1695-379X
FU AstraZeneca
FX This study was supported by AstraZeneca.
CR Ahlqvist E, 2018, LANCET DIABETES ENDO, V6, P361, DOI 10.1016/S2213-8587(18)30051-2
   Anand SS, 2008, EUR HEART J, V29, P932, DOI 10.1093/eurheartj/ehn018
   Bansilal S, 2018, J AM COLL CARDIOL, V71, P489, DOI 10.1016/j.jacc.2017.11.050
   Bonaca MP, 2015, NEW ENGL J MED, V372, P1791, DOI 10.1056/NEJMoa1500857
   Costa F, 2017, LANCET, V389, P1025, DOI 10.1016/S0140-6736(17)30397-5
   Eikelboom JW, 2017, NEW ENGL J MED, V377, P1319, DOI 10.1056/NEJMoa1709118
   Friberg L, 2016, THROMB HAEMOSTASIS, V116, P1131, DOI 10.1160/TH16-05-0400
   Gansevoort RT, 2013, LANCET, V382, P339, DOI 10.1016/S0140-6736(13)60595-4
   Jernberg T, 2010, HEART, V96, P1617, DOI 10.1136/hrt.2010.198804
   Lindholm D, 2017, J AM HEART ASSOC, V6, DOI 10.1161/JAHA.117.005580
   Lindholm D, 2017, CLIN CHEM, V63, P573, DOI 10.1373/clinchem.2016.261271
   Ludvigsson JF, 2011, BMC PUBLIC HEALTH, V11, DOI 10.1186/1471-2458-11-450
   Mauri L, 2014, NEW ENGL J MED, V371, P2155, DOI 10.1056/NEJMoa1409312
   Smolina K, 2012, CIRC-CARDIOVASC QUAL, V5, P532, DOI 10.1161/CIRCOUTCOMES.111.964700
   Valgimigli M, 2018, EUR HEART J, V39, P213, DOI 10.1093/eurheartj/ehx419
   Wallentin L, 2009, NEW ENGL J MED, V361, P1045, DOI 10.1056/NEJMoa0904327
   Wiviott SD, 2007, NEW ENGL J MED, V357, P2001, DOI 10.1056/NEJMoa0706482
   Yeh RW, 2016, JAMA-J AM MED ASSOC, V315, P1735, DOI 10.1001/jama.2016.3775
   Yusuf S, 2004, LANCET, V364, P937, DOI 10.1016/S0140-6736(04)17018-9
NR 19
TC 15
Z9 15
U1 0
U2 0
PU BMJ PUBLISHING GROUP
PI LONDON
PA BRITISH MED ASSOC HOUSE, TAVISTOCK SQUARE, LONDON WC1H 9JR, ENGLAND
SN 1355-6037
EI 1468-201X
J9 HEART
JI Heart
PD AUG
PY 2019
VL 105
IS 15
BP 1175
EP 1181
DI 10.1136/heartjnl-2018-314590
PG 7
WC Cardiac & Cardiovascular Systems
WE Science Citation Index Expanded (SCI-EXPANDED)
SC Cardiovascular System & Cardiology
GA IM3MA
UT WOS:000477896100010
PM 31055499
OA hybrid, Green Published
DA 2023-05-13
ER

PT J
AU Brainard, BM
   Buriko, Y
   Good, J
   Ralph, AG
   Rozanski, EA
AF Brainard, Benjamin M.
   Buriko, Yekaterina
   Good, Jennifer
   Ralph, Alan G.
   Rozanski, Elizabeth A.
TI Consensus on the Rational Use of Antithrombotics in Veterinary Critical
   Care (CURATIVE): Domain 5-Discontinuation of anticoagulant therapy in
   small animals
SO JOURNAL OF VETERINARY EMERGENCY AND CRITICAL CARE
LA English
DT Article
DE aspirin; clopidogrel; CURATIVE; heparin; rivaroxaban
ID MOLECULAR-WEIGHT HEPARIN; DEEP-VEIN THROMBOSIS; LOW-DOSE ASPIRIN; BLOOD
   PLATELET-AGGREGATION; ACUTE CORONARY SYNDROMES; CRANIAL VENA-CAVA;
   PULMONARY THROMBOEMBOLISM; UNFRACTIONATED HEPARIN; PREOPERATIVE ASPIRIN;
   ANTIPLATELET THERAPY
AB Objectives To systematically evaluate the evidence supporting the timing and mechanisms of permanent or temporary discontinuation of antiplatelet or anticoagulant medications in small animals Design Standardized, systematic evaluation of the literature, categorization of relevant articles according to level of evidence and quality (poor, fair, or good), and development of consensus on conclusions via a Delphi-style survey for application of the concepts to clinical practice. Settings Academic and referral veterinary medical centers. Results Databases searched included Medline via PubMed and CAB abstracts. Two specific courses of inquiry were pursued, one focused on appropriate approaches to use for small animal patients receiving antiplatelet or anticoagulant drugs and requiring temporary discontinuation of this therapy for the purposes of invasive procedures (eg, surgery), and the other aimed at decision-making for the complete discontinuation of anticoagulant medications. In addition, the most appropriate methodology for discontinuation of heparins was addressed. Conclusions To better define specific patient groups, a risk stratification characterization was developed. It is recommended to continue anticoagulant therapy through invasive procedures in patients at high risk for thrombosis that are receiving anticoagulant therapy, while consideration for discontinuation in patients with low to moderate risk of thrombosis is reasonable. In patients with thrombosis in whom the underlying cause for thrombosis has resolved, indefinite treatment with anticoagulant medication is not recommended. If the underlying cause is unknown or untreatable, anticoagulant medication should be continued indefinitely. Unfractionated heparin therapy should be slowly tapered rather than discontinued abruptly.
C1 [Brainard, Benjamin M.; Good, Jennifer] Univ Georgia, Coll Vet Med, Dept Small Anim Med & Surg, Athens, GA USA.
   [Buriko, Yekaterina] Univ Penn, Sch Vet Med, Dept Clin Studies, Philadelphia, PA 19104 USA.
   [Ralph, Alan G.] MedVet New Orleans, New Orleans, LA USA.
   [Rozanski, Elizabeth A.] Tufts Cummings Sch Vet Med, Dept Clin Sci, North Grafton, MA USA.
C3 University System of Georgia; University of Georgia; University of
   Pennsylvania
RP Brainard, BM (通讯作者)，Univ Georgia, Coll Vet Med, 2200 Coll Stn Rd, Athens, GA 30602 USA.
EM Brainard@uga.edu
FU Veterinary Emergency and Critical Care Society
FX Veterinary Emergency and Critical Care Society
CR Agarwal A, 2013, CARDIOL RES, V4, P207, DOI 10.4021/cr294w
   Ageno W, 2015, THROMB RES, V135, P666, DOI 10.1016/j.thromres.2015.02.001
   Akhavan-Sigari Reza, 2014, Surg Neurol Int, V5, pS376, DOI 10.4103/2152-7806.139675
   Akl EA, 2011, COCHRANE DB SYST REV, DOI 10.1002/14651858.CD009447
   Al-Lawati AAM, 2013, THORAC CARDIOV SURG, V61, P726, DOI 10.1055/s-0032-1328927
   Alghamdi AA, 2007, J CARDIAC SURG, V22, P247, DOI 10.1111/j.1540-8191.2007.00402.x
   Anderson K, 2014, AM J SURG, V208, P926, DOI 10.1016/j.amjsurg.2014.08.001
   Antolovic D, 2012, LANGENBECK ARCH SURG, V397, P297, DOI 10.1007/s00423-011-0867-7
   Arai S, 2014, CAN VET J, V55, P1066
   Arai Shiori, 2011, J Vet Cardiol, V13, P91, DOI 10.1016/j.jvc.2010.12.002
   Badreldin A, 2010, INTERACT CARDIOV TH, V10, P48, DOI 10.1510/icvts.2009.211805
   Becker RC, 1999, J AM COLL CARDIOL, V34, P1020, DOI 10.1016/S0735-1097(99)00322-8
   Bergmann HML, 2005, AM J VET RES, V66, P1356, DOI 10.2460/ajvr.2005.66.1356
   Bijsterveld NR, 2003, J AM COLL CARDIOL, V42, P2083, DOI 10.1016/j.jacc.2003.05.014
   Bijsterveld NR, 2002, J AM COLL CARDIOL, V39, P811, DOI 10.1016/S0735-1097(01)01825-3
   Bliss SP, 2002, J AM ANIM HOSP ASSOC, V38, P431, DOI 10.5326/0380431
   Boothe HW, 2010, JAVMA-J AM VET MED A, V236, P657, DOI 10.2460/javma.236.6.657
   Brainard BM, 2010, AM J VET RES, V71, P822, DOI 10.2460/ajvr.71.7.822
   Burger W, 2005, J INTERN MED, V257, P399, DOI 10.1111/j.1365-2796.2005.01477.x
   Cao C, 2014, J THORAC CARDIOV SUR, V148, P3092, DOI 10.1016/j.jtcvs.2014.04.054
   Cathcart CJ, 2012, J VET EMERG CRIT CAR, V22, P99, DOI 10.1111/j.1476-4431.2011.00681.x
   Chernoguz A, 2011, ARCH SURG-CHICAGO, V146, P334, DOI 10.1001/archsurg.2011.23
   Chow B, 2014, J SMALL ANIM PRACT, V55, P278, DOI 10.1111/jsap.12184
   Chu EW, 2016, AM J SURG, V211, P1019, DOI 10.1016/j.amjsurg.2015.05.036
   Cosmi B, 2010, EUR J VASC ENDOVASC, V39, P356, DOI 10.1016/j.ejvs.2009.11.022
   Cunningham SM, 2009, JAVMA-J AM VET MED A, V235, P1467, DOI 10.2460/javma.235.12.1467
   Davidson BL, 2006, J VET INTERN MED, V20, P1037, DOI 10.1892/0891-6640(2006)20[1037:PTIAHC]2.0.CO;2
   Deja MA, 2012, J THORAC CARDIOV SUR, V144, P204, DOI 10.1016/j.jtcvs.2012.04.004
   DePaula KM, 2013, JAVMA-J AM VET MED A, V243, P394, DOI 10.2460/javma.243.3.394
   DITANO G, 1995, BRIT HEART J, V74, P131
   Douketis JD, 2012, CHEST, V141, pE326S, DOI 10.1378/chest.11-2298
   Firanescu CE, 2009, EUR J CARDIO-THORAC, V36, P856, DOI 10.1016/j.ejcts.2009.05.032
   Gandhi S, 2013, ALIMENT PHARM THER, V37, P947, DOI 10.1111/apt.12292
   Girotra C, 2014, INT J ORAL MAX SURG, V43, P99, DOI 10.1016/j.ijom.2013.08.014
   Gondor G, 2017, HAMOSTASEOLOGIE, V37, P302, DOI 10.5482/HAMO-17-01-0005
   Goldhammer JE, 2017, J CARDIOTHOR VASC AN, V31, P1618, DOI 10.1053/j.jvca.2017.05.011
   Goodman SG, 2000, J AM COLL CARDIOL, V36, P1507, DOI 10.1016/S0735-1097(00)00915-3
   GREENE CE, 1985, AM J VET RES, V46, P1820
   Grisneaux E, 1999, J AM VET MED ASSOC, V215, P1105
   Gulpinar K, 2013, J KOREAN SURG SOC, V85, P185, DOI 10.4174/jkss.2013.85.4.185
   Haines JM, 2019, J VET PHARMACOL THER, V42, P160, DOI 10.1111/jvp.12725
   Hansen JB, 2000, THROMB RES, V100, P413, DOI 10.1016/S0049-3848(00)00351-0
   Hansson EC, 2016, EUR HEART J, V37, P189, DOI 10.1093/eurheartj/ehv381
   Harker LA, 2000, BLOOD, V95, P2514
   HEILMANN E, 1993, BRIT J HAEMATOL, V85, P729, DOI 10.1111/j.1365-2141.1993.tb03216.x
   Hijazi EM, 2012, CARDIOL RES, V3, P209, DOI 10.4021/cr226e
   Hogan DF, 2015, J VET CARDIOL, V17, pS306, DOI 10.1016/j.jvc.2015.10.004
   Hogan DF, 2004, JAVMA-J AM VET MED A, V225, P1406, DOI 10.2460/javma.2004.225.1406
   Jacob AK, 2014, J ARTHROPLASTY, V29, P325, DOI 10.1016/j.arth.2013.06.008
   JACOBS RM, 1986, CYTOMETRY, V7, P64, DOI 10.1002/cyto.990070109
   Joo MS, 2014, J INVEST MED, V62, P808, DOI 10.2310/JIM.0000000000000070
   Joseph B, 2015, AM J SURG, V209, P689, DOI 10.1016/j.amjsurg.2014.04.014
   Kearon C, 2014, BLOOD, V123, P1794, DOI 10.1182/blood-2013-12-512681
   Kearon C, 2012, CHEST, V141, pE419S, DOI 10.1378/chest.11-2301
   Kearon C, 2011, J THROMB THROMBOLYS, V31, P295, DOI 10.1007/s11239-011-0573-x
   Kim JH, 2012, J VET MED SCI, V74, P657, DOI 10.1292/jvms.11-0432
   Kumar V, 2018, CLIN NEPHROL, V89, P67, DOI 10.5414/CN109274
   Lanevschi A, 1996, AM J VET RES, V57, P1137
   Lazio BE, 1999, NEUROSURGERY, V45, P838, DOI 10.1097/00006123-199910000-00022
   Lee AT, 2017, ANESTH ANALG, V125, P514, DOI 10.1213/ANE.0000000000002053
   Lee J, 2017, PLOS ONE, V12, DOI 10.1371/journal.pone.0180466
   Lemke KA, 2002, J AM VET MED ASSOC, V220, P1818, DOI 10.2460/javma.2002.220.1818
   Lillis T, 2011, AM J CARDIOL, V108, P964, DOI 10.1016/j.amjcard.2011.05.029
   Marcucci M, 2013, J CLIN EPIDEMIOL, V66, P415, DOI 10.1016/j.jclinepi.2012.08.007
   Mays EM, 2018, J VET EMERG CRIT CAR, V28, P518, DOI 10.1111/vec.12778
   MILLIS DL, 1992, CORNELL VET, V82, P465
   Monteiro-Steagall BP, 2013, J VET INTERN MED, V27, P1011, DOI 10.1111/jvim.12127
   Ms RM, 2012, J CARDIOTHOR VASC AN, V26, P245, DOI 10.1053/j.jvca.2011.09.024
   Mulz Jennifer M, 2010, J Vet Cardiol, V12, P217, DOI 10.1016/j.jvc.2010.09.001
   Nagasayi S, 2017, AGE AGEING, V46, P870, DOI 10.1093/ageing/afx073
   Ngwenyama TR, 2014, J VET EMERG CRIT CAR, V24, P731, DOI 10.1111/vec.12235
   Nouraei Seyed Mahmood, 2015, Med Arch, V69, P381, DOI 10.5455/medarh.2015.69.381-383
   Ong WL, 2015, J ENDOUROL, V29, P1321, DOI 10.1089/end.2015.0115
   Oscarsson A, 2010, BRIT J ANAESTH, V104, P305, DOI 10.1093/bja/aeq003
   Ozkececi ZT, 2016, CLIN EXP PHARMACOL P, V43, P690, DOI 10.1111/1440-1681.12582
   Palmer KG, 1998, J AM VET MED ASSOC, V213, P220
   Piovella F, 2002, HAEMATOLOGICA, V87, P515
   Pouchelon JL, 1997, J SMALL ANIM PRACT, V38, P306, DOI 10.1111/j.1748-5827.1997.tb03472.x
   Prandoni P, 2002, ANN INTERN MED, V137, P955, DOI 10.7326/0003-4819-137-12-200212170-00008
   Ramsey CC, 1996, J AM VET MED ASSOC, V209, P780
   RAO GHR, 1981, PROSTAGLANDINS, V22, P761, DOI 10.1016/0090-6980(81)90215-X
   Rodger MA, 2008, CAN MED ASSOC J, V179, P417, DOI 10.1503/cmaj.080493
   Rogers CL, 2008, J VET INTERN MED, V22, P282, DOI 10.1111/j.1939-1676.2008.0048.x
   Samie AA, 2013, CLIN ENDOSC, V46, P395, DOI 10.5946/ce.2013.46.4.395
   Siemens HJG, 1999, J CLIN ANESTH, V11, P622, DOI 10.1016/S0952-8180(99)00119-1
   Singh A, 2010, CAN VET J, V51, P847
   Smith SA, 2003, J VET INTERN MED, V17, P73, DOI 10.1892/0891-6640(2003)017<0073:ATICAC>2.3.CO;2
   Sobel KE, 2009, J VET EMERG CRIT CAR, V19, P120, DOI 10.1111/j.1476-4431.2008.00347.x
   Spyropoulos AC, 2006, J THROMB HAEMOST, V4, P1246, DOI 10.1111/j.1538-7836.2006.01908.x
   Teshima T, 2008, J VET MED SCI, V70, P487, DOI 10.1292/jvms.70.487
   THEROUX P, 1992, NEW ENGL J MED, V327, P141, DOI 10.1056/NEJM199207163270301
   Toepfer NJ, 2013, UROLOGY, V82, P773, DOI 10.1016/j.urology.2013.05.019
   Tosetto A, 2012, J THROMB HAEMOST, V10, P1019, DOI 10.1111/j.1538-7836.2012.04735.x
   Wild JB, 2014, ANN VASC SURG, V28, P554, DOI 10.1016/j.avsg.2013.03.013
   Xiao ZH, 1998, CIRCULATION, V97, P251, DOI 10.1161/01.CIR.97.3.251
   Yang VK, 2016, J VET EMERG CRIT CAR, V26, P729, DOI 10.1111/vec.12466
   Zisman E, 2010, EUR J ANAESTH, V27, P617, DOI 10.1097/EJA.0b013e328335b354
NR 97
TC 8
Z9 8
U1 2
U2 10
PU WILEY
PI HOBOKEN
PA 111 RIVER ST, HOBOKEN 07030-5774, NJ USA
SN 1479-3261
EI 1476-4431
J9 J VET EMERG CRIT CAR
JI J. Vet. Emerg. Crit. Care
PD JAN-FEB
PY 2019
VL 29
IS 1
SI SI
BP 88
EP 97
DI 10.1111/vec.12796
PG 10
WC Veterinary Sciences
WE Science Citation Index Expanded (SCI-EXPANDED)
SC Veterinary Sciences
GA HI2CQ
UT WOS:000456252700008
PM 30654425
DA 2023-05-13
ER

PT J
AU Agoritsas, T
   Merglen, A
   Shah, ND
   O'Donnell, M
   Guyatt, GH
AF Agoritsas, Thomas
   Merglen, Arnaud
   Shah, Nilay D.
   O'Donnell, Martin
   Guyatt, Gordon H.
TI Adjusted Analyses in Studies Addressing Therapy and Harm Users' Guides
   to the Medical Literature
SO JAMA-JOURNAL OF THE AMERICAN MEDICAL ASSOCIATION
LA English
DT Review
ID PROPENSITY-SCORE METHODS; INSTRUMENTAL VARIABLE ANALYSES; ACUTE CORONARY
   SYNDROMES; TREATMENT-SELECTION BIAS; LOGISTIC-REGRESSION; OBSERVATIONAL
   DATA; RANDOMIZED-TRIALS; OUTCOMES RESEARCH; RISK ADJUSTMENT; CARE
AB Observational studies almost always have bias because prognostic factors are unequally distributed between patients exposed or not exposed to an intervention. The standard approach to dealing with this problem is adjusted or stratified analysis. Its principle is to use measurement of risk factors to create prognostically homogeneous groups and to combine effect estimates across groups.
   The purpose of this Users' Guide is to introduce readers to fundamental concepts underlying adjustment as a way of dealing with prognostic imbalance and to the basic principles and relative trustworthiness of various adjustment strategies. One alternative to the standard approach is propensity analysis, in which groups are matched according to the likelihood of membership in exposed or unexposed groups. Propensity methods can deal with multiple prognostic factors, even if there are relatively few patients having outcome events. However, propensity methods do not address other limitations of traditional adjustment: investigators may not have measured all relevant prognostic factors ( or not accurately), and unknown factors may bias the results.
   A second approach, instrumental variable analysis, relies on identifying a variable associated with the likelihood of receiving the intervention but not associated with any prognostic factor or with the outcome ( other than through the intervention); this could mimic randomization. However, as with assumptions of other adjustment approaches, it is never certain if an instrumental variable analysis eliminates bias.
   Although all these approaches can reduce the risk of bias in observational studies, none replace the balance of both known and unknown prognostic factors offered by randomization.
C1 [Agoritsas, Thomas] Univ Hosp Geneva, Div Clin Epidemiol, Geneva, Switzerland.
   [Agoritsas, Thomas] Univ Hosp Geneva, Div Gen Internal Med, Geneva, Switzerland.
   [Agoritsas, Thomas; Merglen, Arnaud; Guyatt, Gordon H.] McMaster Univ, Dept Clin Epidemiol & Biostat, Fac Hlth Sci, Hamilton, ON, Canada.
   [Merglen, Arnaud] Univ Geneva, Univ Hosp Geneva, Div Gen Pediat, Geneva, Switzerland.
   [Merglen, Arnaud] Univ Geneva, Fac Med, Geneva, Switzerland.
   [Merglen, Arnaud] Univ Toronto, Hosp Sick Children, Dept Pediat, Div Pediat Med,PORT, Toronto, ON, Canada.
   [Shah, Nilay D.] Mayo Clin, Div Hlth Care Policy & Res, Rochester, MN USA.
   [O'Donnell, Martin] NUI Galway, HRB Clin Res Facil, Galway, Ireland.
C3 University of Geneva; University of Geneva; McMaster University;
   University of Geneva; University of Geneva; University of Toronto;
   Hospital for Sick Children (SickKids); Mayo Clinic; Health Research
   Board - Ireland; Ollscoil na Gaillimhe-University of Galway
RP Agoritsas, T (通讯作者)，Univ Hosp Geneva, Dept Internal Med Rehabil & Geriatr DMIRG, Div Clin Epidemiol, Rue Gabrielle Perret Gentil 4, CH-1211 Geneva 14, Switzerland.; Agoritsas, T (通讯作者)，Univ Hosp Geneva, Dept Internal Med Rehabil & Geriatr DMIRG, Div Gen Internal Med, Rue Gabrielle Perret Gentil 4, CH-1211 Geneva 14, Switzerland.
EM thomas.agoritsas@gmail.com
RI O'Donnell, Martin/ABE-7459-2020; Agoritsas, Thomas/F-4321-2014
OI O'Donnell, Martin/0000-0002-7347-7761; Agoritsas,
   Thomas/0000-0002-6182-9969
FU Swiss National Science Foundation [P3SMP3-155290/1]
FX Dr Agoritsas was financially supported by the Fellowship for Prospective
   Researchers grant P3SMP3-155290/1 from the Swiss National Science
   Foundation.
CR Ali MS, 2015, J CLIN EPIDEMIOL, V68, P122, DOI 10.1016/j.jclinepi.2014.08.011
   Austin PC, 2007, J THORAC CARDIOV SUR, V134, P1128, DOI 10.1016/j.jtcvs.2007.07.021
   Austin PC, 2017, STAT METHODS MED RES, V26, P1654, DOI 10.1177/0962280215584401
   Austin PC, 2015, J CLIN EPIDEMIOL, V68, P627, DOI 10.1016/j.jclinepi.2014.12.014
   Austin PC, 2011, MULTIVAR BEHAV RES, V46, P119, DOI 10.1080/00273171.2011.540480
   Austin PC, 2011, PHARM STAT, V10, P150, DOI 10.1002/pst.433
   Austin PC, 2010, STAT MED, V29, P2137, DOI 10.1002/sim.3854
   Biondi-Zoccai G, 2011, CONTEMP CLIN TRIALS, V32, P731, DOI 10.1016/j.cct.2011.05.006
   Bjelakovic G, 2012, COCHRANE DB SYST REV, DOI [10.1002/14651858.CD007176.pub2, 10.1590/1516-3180.20151332T1]
   Bjelakovic G, 2013, JAMA-J AM MED ASSOC, V310, P1178, DOI 10.1001/jama.2013.277028
   Blais L, 2000, ARCH INTERN MED, V160, P2363, DOI 10.1001/archinte.160.15.2363
   Brignardello-Petersen R, 2015, USERS GUIDES MED LIT
   Brookhart MA, 2010, PHARMACOEPIDEM DR S, V19, P537, DOI 10.1002/pds.1908
   Brookhart M Alan, 2007, Int J Biostat, V3, P14
   Cepeda MS, 2003, AM J EPIDEMIOL, V158, P280, DOI 10.1093/aje/kwg115
   Chen Y, 2011, J CLIN EPIDEMIOL, V64, P687, DOI 10.1016/j.jclinepi.2010.09.006
   Concato J, 2010, AM J MED, V123, pE16, DOI 10.1016/j.amjmed.2010.10.004
   Courvoisier DS, 2011, J CLIN EPIDEMIOL, V64, P993, DOI 10.1016/j.jclinepi.2010.11.012
   Crown WH, 2014, APPL HEALTH ECON HEA, V12, P7, DOI 10.1007/s40258-013-0075-4
   Crown WH, 2011, VALUE HEALTH, V14, P1078, DOI 10.1016/j.jval.2011.06.009
   D'Agostino RB, 2007, JAMA-J AM MED ASSOC, V297, P314, DOI 10.1001/jama.297.3.314
   Dahabreh IJ, 2014, JAMA-J AM MED ASSOC, V312, P129, DOI 10.1001/jama.2014.4364
   Dahabreh IJ, 2012, EUR HEART J, V33, P1893, DOI 10.1093/eurheartj/ehs114
   Dale KM, 2006, JAMA-J AM MED ASSOC, V295, P74, DOI 10.1001/jama.295.1.74
   Davies NM, 2013, EPIDEMIOLOGY, V24, P363, DOI 10.1097/EDE.0b013e31828abafb
   Del Fiol G, 2014, JAMA INTERN MED, V174, P710, DOI 10.1001/jamainternmed.2014.368
   DeMaria AN, 2009, J AM COLL CARDIOL, V53, P973, DOI 10.1016/j.jacc.2009.02.010
   Devereaux PJ, 2008, LANCET, V371, P1839, DOI 10.1016/S0140-6736(08)60601-7
   Ebrahim S, 2015, USERS GUIDES MED LIT
   Fang G, 2012, AM J EPIDEMIOL, V175, P1142, DOI 10.1093/aje/kwr448
   Fang G, 2012, AM J EPIDEMIOL, V175, P60, DOI 10.1093/aje/kwr283
   FINUCANE FF, 1993, ARCH INTERN MED, V153, P73, DOI 10.1001/archinte.153.1.73
   Garabedian LF, 2014, ANN INTERN MED, V161, P131, DOI 10.7326/M13-1887
   Guyatt GH, 2006, CLIN EPIDEMIOLOGY DO
   Guyatt GH, 2008, BRIT MED J, V336, P924, DOI 10.1136/bmj.39489.470347.AD
   Hemkens LG, 2016, BMJ-BRIT MED J, V352, DOI 10.1136/bmj.i493
   Hochman M, 2010, JAMA-J AM MED ASSOC, V303, P951, DOI 10.1001/jama.2010.240
   Ioannidis JPA, 2001, JAMA-J AM MED ASSOC, V286, P821, DOI 10.1001/jama.286.7.821
   Kennedy CC, 2008, J GEN INTERN MED, V23, P337, DOI 10.1007/s11606-007-0391-1
   Kern LM, 2013, ANN INTERN MED, V159, P73, DOI [10.7326/0003-4819-158-2-201301150-00001, 10.7326/0003-4819-159-1-201307020-00018]
   Kleinbaum DG, 2012, STAT BIOL HEALTH, P1, DOI 10.1007/978-1-4419-6646-9
   Kurth T, 2006, AM J EPIDEMIOL, V163, P262, DOI 10.1093/aje/kwj047
   Kuss O, 2013, J CLIN EPIDEMIOL, V66, P1302, DOI 10.1016/j.jclinepi.2013.06.001
   Lalani T, 2010, CIRCULATION, V121, P1005, DOI 10.1161/CIRCULATIONAHA.109.864488
   Lee CC, 2012, PLOS ONE, V7, DOI 10.1371/journal.pone.0050163
   LEVINE M, 1994, JAMA-J AM MED ASSOC, V271, P1615, DOI 10.1001/jama.271.20.1615
   Luo Zhehui, 2010, Med Care Res Rev, V67, P528, DOI 10.1177/1077558710361486
   Martens EP, 2008, INT J EPIDEMIOL, V37, P1142, DOI 10.1093/ije/dyn079
   Martens EP, 2006, EPIDEMIOLOGY, V17, P260, DOI 10.1097/01.ede.0000215160.88317.cb
   Mehta SR, 2005, JAMA-J AM MED ASSOC, V293, P2908, DOI 10.1001/jama.293.23.2908
   Newhouse JP, 1998, ANNU REV PUBL HEALTH, V19, P17, DOI 10.1146/annurev.publhealth.19.1.17
   Pirracchio R, 2011, BMC MED RES METHODOL, V11, DOI 10.1186/1471-2288-11-132
   Rassen JA, 2011, AM J EPIDEMIOL, V173, P1404, DOI 10.1093/aje/kwr001
   Rathore SS, 2005, JAMA-J AM MED ASSOC, V293, P1383, DOI 10.1001/jama.293.11.1383
   ROSENBAUM PR, 1984, J AM STAT ASSOC, V79, P516, DOI 10.2307/2288398
   Saquib N, 2013, BMJ-BRIT MED J, V347, DOI 10.1136/bmj.f4313
   Schneeweiss S, 2009, EPIDEMIOLOGY, V20, P512, DOI 10.1097/EDE.0b013e3181a663cc
   Shah BR, 2005, J CLIN EPIDEMIOL, V58, P550, DOI 10.1016/j.jclinepi.2004.10.016
   Stanner SA, 2004, PUBLIC HEALTH NUTR, V7, P407, DOI 10.1079/PHN2003543
   Stukel TA, 2005, JAMA-J AM MED ASSOC, V293, P1329, DOI 10.1001/jama.293.11.1329
   Stukel TA, 2007, JAMA-J AM MED ASSOC, V297, P278, DOI 10.1001/jama.297.3.278
   Sullivan P, 2011, JAMA-J AM MED ASSOC, V305, P400, DOI 10.1001/jama.2011.12
   Swanson SA, 2015, AM J EPIDEMIOL, V181, P191, DOI 10.1093/aje/kwu284
   Swanson SA, 2014, STAT SCI, V29, P371, DOI 10.1214/14-STS491
   Swanson SA, 2013, EPIDEMIOLOGY, V24, P370, DOI 10.1097/EDE.0b013e31828d0590
   Tan HJ, 2012, JAMA-J AM MED ASSOC, V307, P1629, DOI 10.1001/jama.2012.475
   Walsh M, 2015, USERS GUIDES MED LIT
   Wassertheil-Smoller S, 2003, JAMA-J AM MED ASSOC, V289, P2673, DOI 10.1001/jama.289.20.2673
   Willcox JK, 2004, CRIT REV FOOD SCI, V44, P275, DOI 10.1080/10408690490468489
   Zhang ZH, 2014, J CLIN EPIDEMIOL, V67, P932, DOI 10.1016/j.jclinepi.2014.02.018
NR 70
TC 94
Z9 98
U1 2
U2 14
PU AMER MEDICAL ASSOC
PI CHICAGO
PA 330 N WABASH AVE, STE 39300, CHICAGO, IL 60611-5885 USA
SN 0098-7484
EI 1538-3598
J9 JAMA-J AM MED ASSOC
JI JAMA-J. Am. Med. Assoc.
PD FEB 21
PY 2017
VL 317
IS 7
BP 748
EP 759
DI 10.1001/jama.2016.20029
PG 12
WC Medicine, General & Internal
WE Science Citation Index Expanded (SCI-EXPANDED)
SC General & Internal Medicine
GA EL8WR
UT WOS:000394901600022
PM 28241362
DA 2023-05-13
ER

PT J
AU Long, B
   Koyfman, A
AF Long, Brit
   Koyfman, Alex
TI The emergency medicine approach to transplant complications
SO AMERICAN JOURNAL OF EMERGENCY MEDICINE
LA English
DT Review
ID ORTHOTOPIC LIVER-TRANSPLANTATION; SOLID-ORGAN TRANSPLANTATION;
   BILIARY-TRACT COMPLICATIONS; SINGLE-LUNG TRANSPLANTATION; PULMONARY
   VEIN-THROMBOSIS; CARDIAC ALLOGRAFT VASCULOPATHY; PRIMARY SCLEROSING
   CHOLANGITIS; DONOR-DERIVED INFECTIONS; CORONARY-ARTERY-DISEASE;
   HEART-TRANSPLANTATION
AB Introduction: Organ transplantation provides improved quality of life and longevity in patients with end-organ disease. These patients have significant physiological and anatomical modifications, and with new immunosuppressive agents, many of these patients will present to the emergency department with complications.
   Objective: The objective was to provide emergency physicians with a review of transplant complications, including infection, rejection, medication adverse effects, and specific complications related to the transplant.
   Discussion: Transplant patients present significant challenges due to a large spectrum of complications that may arise. Infection is the most common complication and can be separated into different periods. The first month after transplant is associated with nosocomial and surgical infections, 1 month to 6 months after transplant with opportunistic infection, and greater than 6 months acquired infection. Rejection occurs in the hyperacute, acute, and chronic phases, with symptoms dependent on the specific organ. Medication adverse effects due to immunosuppressive agents are common and include renal dysfunction, anemia, metabolic syndrome, and gastrointestinal effects. Renal transplant dysfunction includes vascular complications, hematoma, obstruction, and lymphocele. Liver transplant complications include vascular defects, biliary tract malfunctions, and fluid collections. Heart transplant complications manifest with vasculopathy and dysrhythmia. Lung transplant complications include airway dysfunction, phrenic nerve dysfunction, and pleural fluid collections. All transplant patients in the emergency department require close communication with the transplant physician and emergency provider.
   Conclusions: Transplant patients can present significant challenges to the emergency provider. Knowledge of these complications may improve patient care. All cases require contact with the transplant physician. Published by Elsevier Inc.
C1 [Long, Brit] San Antonio Mil Med Ctr, Dept Emergency Med, 3841 Roger Brooke Dr, Ft Sam Houston, TX 78234 USA.
   [Koyfman, Alex] Univ Texas Southwestern Med Ctr Dallas, Dept Emergency Med, 5323 Harry Hines Blvd, Dallas, TX 75390 USA.
C3 San Antonio Military Medical Center; University of Texas System;
   University of Texas Southwestern Medical Center Dallas
RP Long, B (通讯作者)，3841 Roger Brooke Dr, Ft Sam Houston, TX 78234 USA.
EM brit.long@yahoo.com; akoyfman8@gmail.com
CR Abecassis M, 2012, AM J TRANSPLANT, V12, P2608, DOI 10.1111/j.1600-6143.2012.04245.x
   Ades PA, 2013, JACC-HEART FAIL, V1, P540, DOI 10.1016/j.jchf.2013.09.002
   Ahmari SAL, 2006, J HEART LUNG TRANSPL, V25, P53, DOI 10.1016/j.healun.2005.07.017
   Anaya-Ayala JE, 2015, J VASC INTERV RADIOL, V26, P878, DOI 10.1016/j.jvir.2015.02.017
   [Anonymous], 2012, 2012 ANN REP US ORG
   Arora S, 2007, TRANSPLANTATION, V83, P1308, DOI 10.1097/01.tp.0000263338.39555.21
   Backhus LM, 2005, J HEART LUNG TRANSPL, V24, P2086, DOI 10.1016/j.healun.2005.06.013
   Baldwin W. M, 2015, CURR OPIN ORGAN TRAN
   Banerjee SK, 2011, EUR RESPIR REV, V20, P59, DOI 10.1183/09059180.00009610
   Banzo I, 1998, NUCL MED COMMUN, V19, P229, DOI 10.1097/00006231-199803000-00006
   Bartlett S T, 1998, Clin Transpl, P177
   Bechstein WO, 2000, TRANSPL INT, V13, P313, DOI 10.1111/j.1432-2277.2000.tb01004.x
   Berke DK, 1973, CIRCULATION, V48
   Berney T, 2000, TRANSPL INT, V13, P35, DOI 10.1007/s001470050005
   Boix F, 2015, TRANSPL P, V47, P2380, DOI 10.1016/j.transproceed.2015.09.007
   Boraschi P, 2004, ABDOM IMAGING, V29, P189, DOI 10.1007/s00261-003-0109-8
   Bosma RJ, 1996, J UROLOGY, V156, P1099, DOI 10.1016/S0022-5347(01)65715-X
   Brown Patricia D., 2002, Curr Infect Dis Rep, V4, P525, DOI 10.1007/s11908-002-0040-0
   Buell JF, 2005, TRANSPLANTATION, V80, pS254, DOI 10.1097/01.tp.0000186382.81130.ba
   BURKE MN, 1995, CIRCULATION, V91, P72, DOI 10.1161/01.CIR.91.1.72
   Calzolari V, 1999, AM J CARDIOL, V84, P756, DOI 10.1016/S0002-9149(99)00431-2
   CANNOM DS, 1975, AM J CARDIOL, V36, P859, DOI 10.1016/0002-9149(75)90074-0
   Cecka J M, 1989, Clin Transpl, P425
   Chen F, 2011, ANN THORAC SURG, V92, pE105, DOI 10.1016/j.athoracsur.2011.05.049
   Chong PP, 2013, INFECT DIS CLIN N AM, V27, P253, DOI 10.1016/j.idc.2013.02.001
   Clarkson MR, 2005, TRANSPLANTATION, V80, P555, DOI 10.1097/01.tp.0000168432.60022.99
   Clive DM, 2000, J AM SOC NEPHROL, V11, P974, DOI 10.1681/ASN.V115974
   COLLINS LA, 1994, J INFECT DIS, V170, P644, DOI 10.1093/infdis/170.3.644
   CRESWELL LL, 1993, ANN THORAC SURG, V56, P539, DOI 10.1016/0003-4975(93)90894-N
   De Wauwer CV, 2007, EUR J CARDIO-THORAC, V31, P703, DOI 10.1016/j.ejcts.2007.01.025
   DEJONGE N, 1992, J HEART LUNG TRANSPL, V11, P797
   Denton MD, 1999, LANCET, V353, P1083, DOI 10.1016/S0140-6736(98)07493-5
   DODD GD, 1994, RADIOLOGY, V192, P657, DOI 10.1148/radiology.192.3.8058930
   Ebeling Peter R, 2007, Curr Osteoporos Rep, V5, P29, DOI 10.1007/BF02938620
   FAHLENKAMP D, 1993, J UROLOGY, V150, P316, DOI 10.1016/S0022-5347(17)35470-8
   Fang JC, 1998, AM HEART J, V135, P980, DOI 10.1016/S0002-8703(98)70062-6
   Ferdinande P, 2004, J HEART LUNG TRANSPL, V23, P105, DOI 10.1016/S1053-2498(03)00068-8
   Fishman JA, 1998, ANTIMICROB AGENTS CH, V42, P1309, DOI 10.1128/AAC.42.6.1309
   Fishman JA, 1998, ANTIMICROB AGENTS CH, V42, P995, DOI 10.1128/AAC.42.5.995
   Fishman JA, 1998, NEW ENGL J MED, V338, P1741, DOI 10.1056/NEJM199806113382407
   Fishman JA, 2007, NEW ENGL J MED, V357, P2601, DOI 10.1056/NEJMra064928
   Fishman JA, 2012, CLIN INFECT DIS, V55, P720, DOI 10.1093/cid/cis519
   GALLAY P, 1992, J HEART LUNG TRANSPL, V11, P442
   Gallego-Page JC, 2004, J HEART LUNG TRANSPL, V23, P674, DOI 10.1016/j.healun.2003.07.011
   GAO SZ, 1989, AM J CARDIOL, V64, P1093, DOI 10.1016/0002-9149(89)90858-8
   GAO SZ, 1990, CIRCULATION, V82, P269
   GAO SZ, 1988, J AM COLL CARDIOL, V12, P334, DOI 10.1016/0735-1097(88)90402-0
   George MJ, 1997, AM J MED, V103, P106, DOI 10.1016/S0002-9343(97)80021-6
   Goggins WC, 2003, TRANSPLANTATION, V76, P798, DOI 10.1097/01.TP.0000081042.67285.91
   Goldstein LS, 1998, J HEART LUNG TRANSPL, V17, P185
   Gonwa T, 2003, TRANSPLANTATION, V75, P2048, DOI 10.1097/01.TP.0000069831.76067.22
   Gonzalez-Fernandez C, 2009, CLIN TRANSPLANT, V23, P975, DOI 10.1111/j.1399-0012.2009.01078.x
   Gottlieb RH, 1999, CLIN IMAG, V23, P35, DOI 10.1016/S0899-7071(98)00037-0
   Gotway MB, 2001, RADIOLOGY, V221, P207, DOI 10.1148/radiol.2211010380
   GOY JJ, 1989, BRIT HEART J, V61, P368
   Graziadei IW, 1999, HEPATOLOGY, V29, P1050, DOI 10.1002/hep.510290427
   Green M, 2013, AM J TRANSPLANT, V13, P3, DOI 10.1111/ajt.12093
   Green M, 2015, TRANSPLANTATION, V99, P282, DOI 10.1097/TP.0000000000000584
   Gritsch HA, 2001, HDB TRANSPLANTATION, P146
   HADLEY S, 1995, INFECT DIS CLIN N AM, V9, P1045
   Halloran PF, 2004, NEW ENGL J MED, V351, P2715, DOI 10.1056/NEJMra033540
   Hamandi B, 2014, CLIN INFECT DIS, V59, P1074, DOI 10.1093/cid/ciu522
   Hasegawa T, 2000, ANN THORAC SURG, V69, P1020, DOI 10.1016/S0003-4975(99)01556-8
   Heaf JG, 2003, TRANSPLANTATION, V75, P315, DOI 10.1097/01.TP.0000043926.74349.6D
   HEINZ G, 1992, PACE, V15, P731, DOI 10.1111/j.1540-8159.1992.tb06838.x
   Hertz MI, 2009, J HEART LUNG TRANSPL, V28, P989, DOI 10.1016/j.healun.2009.08.005
   Issa NC, 2009, CLIN INFECT DIS, V48, P772, DOI 10.1086/597089
   JACQUET L, 1990, J AM COLL CARDIOL, V16, P832, DOI 10.1016/S0735-1097(10)80330-4
   Johnson RWG, 2002, CURR OPIN NEPHROL HY, V11, P603, DOI 10.1097/00041552-200211000-00006
   Jorgensen JE, 2011, GASTROINTEST ENDOSC, V73, P955, DOI 10.1016/j.gie.2010.12.014
   Judson MA, 1997, CHEST, V111, P1128, DOI 10.1378/chest.111.4.1128
   Judson MA, 1996, CHEST, V109, P1190, DOI 10.1378/chest.109.5.1190
   Kalil AC, 2015, CLIN INFECT DIS, V60, P216, DOI 10.1093/cid/ciu789
   Kanazawa A, 2003, ANN NUCL MED, V17, P507, DOI 10.1007/BF03006444
   KAPLAN SB, 1990, RADIOLOGY, V174, P1031, DOI 10.1148/radiology.174.3.174-3-1031
   Kasiske BL, 2000, SEMIN NEPHROL, V20, P176
   Kitchens WH, 2006, TRANSPLANTATION, V81, P811, DOI 10.1097/01.tp.0000202844.33794.0e
   KITTREDGE RD, 1978, RADIOLOGY, V127, P165, DOI 10.1148/127.1.165
   Knight CS, 2010, CARDIOVASC PATHOL, V19, P117, DOI 10.1016/j.carpath.2008.10.006
   KOPECKY KK, 1991, RADIOLOGY, V179, P523, DOI 10.1148/radiology.179.2.2014304
   Krok KL, 2010, CLIN LIVER DIS, V14, P359, DOI 10.1016/j.cld.2010.03.008
   LEIBOWITZ DW, 1994, J AM COLL CARDIOL, V24, P671, DOI 10.1016/0735-1097(94)90013-2
   Levy GA, 2001, LIVER TRANSPLANT, V7, pS53, DOI 10.1053/jlts.2001.28512
   Lin CM, 2015, CURR OPIN ORGAN TRAN
   Ling SC, 2009, PEDIATR TRANSPLANT, V13, P206, DOI 10.1111/j.1399-3046.2008.00993.x
   LITTLE RE, 1989, CIRCULATION, V80, P140
   Lumsden AB, 2010, J ENDOVASC THER, V17, P612, DOI 10.1583/10-3208R.1
   Lund LH, 2014, J HEART LUNG TRANSPL, V33, P996, DOI 10.1016/j.healun.2014.08.003
   Maalouf NM, 2005, J CLIN ENDOCR METAB, V90, P2456, DOI 10.1210/jc.2004-1978
   MACDONALD P, 1991, J HEART LUNG TRANSPL, V10, P731
   Machuzak M, 2015, THORAC SURG CLIN, V25, P55, DOI 10.1016/j.thorsurg.2014.09.008
   Mariani JA, 2010, J HEART LUNG TRANSPL, V29, P704, DOI 10.1016/j.healun.2010.01.009
   Martinez-Dolz L, 2008, J HEART LUNG TRANSPL, V27, P760, DOI 10.1016/j.healun.2008.04.010
   Martinu T, 2011, CLIN CHEST MED, V32, P295, DOI 10.1016/j.ccm.2011.02.008
   Martinu Tereza, 2009, Proc Am Thorac Soc, V6, P54, DOI 10.1513/pats.200808-080GO
   Maziak DE, 1996, ANN THORAC SURG, V61, P170, DOI 10.1016/0003-4975(95)00823-3
   McIlroy DR, 2006, J CARDIOTHOR VASC AN, V20, P712, DOI 10.1053/j.jvca.2005.12.003
   Melton IC, 1999, PACE, V22, P1510, DOI 10.1111/j.1540-8159.1999.tb00356.x
   Mignat C, 1997, DRUG SAFETY, V16, P267, DOI 10.2165/00002018-199716040-00004
   Miyaji K, 2004, J AM SOC ECHOCARDIOG, V17, P998, DOI 10.1016/j.echo.2004.04.014
   Morelli J, 2001, GASTROINTEST ENDOSC, V54, P471, DOI 10.1067/mge.2001.117762
   Moreno P, 2008, EUR J CARDIO-THORAC, V34, P1198, DOI 10.1016/j.ejcts.2008.08.006
   Morris MI, 2010, INFECT DIS CLIN N AM, V24, P497, DOI 10.1016/j.idc.2010.02.002
   Munoz P, 2001, CLIN INFECT DIS, V33, pS53, DOI 10.1086/320905
   Nghiem HV, 1996, RADIOGRAPHICS, V16, P825, DOI 10.1148/radiographics.16.4.8835974
   NPR, TRANSPL PION REC MED
   OCONNOR TP, 1995, ARCH SURG-CHICAGO, V130, P312
   ORONS PD, 1995, RADIOL CLIN N AM, V33, P541
   Pappas P, 2001, J ENDOUROL, V15, P719, DOI 10.1089/08927790152596316
   Pascher A, 2006, J HEPATO-BILIARY-PAN, V13, P487, DOI 10.1007/s00534-005-1083-z
   Pasha SF, 2007, GASTROINTEST ENDOSC, V66, P44, DOI 10.1016/j.gie.2007.02.017
   Patel NH, 2001, RADIOLOGY, V219, P663, DOI 10.1148/radiology.219.3.r01jn30663
   PAVRI BB, 1995, J AM COLL CARDIOL, V25, P1673, DOI 10.1016/0735-1097(95)00047-8
   Pelletier SJ, 2000, CLIN TRANSPLANT, V14, P401, DOI 10.1034/j.1399-0012.2000.14040802.x
   PENN I, 1993, J HEART LUNG TRANSPL, V12, pS328
   Penn I, 2000, DRUG SAFETY, V23, P101, DOI 10.2165/00002018-200023020-00002
   Pfau PR, 2000, GASTROINTEST ENDOSC, V52, P55, DOI 10.1067/mge.2000.106687
   Pham PTT, 2005, CHRONIC KIDNEY DIS D, V2nd, P641
   Pickham D, 2014, J ELECTROCARDIOL, V47, P135, DOI 10.1016/j.jelectrocard.2013.09.006
   Pollack A, 2013, JACC-CARDIOVASC IMAG, V6, P613, DOI 10.1016/j.jcmg.2013.03.001
   Potthoff A, 2013, HEPAT MON, V13, DOI 10.5812/hepatmon.6003
   Ramji A, 2002, LIVER TRANSPLANT, V8, P945, DOI 10.1053/jlts.2002.34969
   Ratner LE, 1999, NEPHROL DIAL TRANSPL, V14, P2090, DOI 10.1093/ndt/14.9.2090
   Rengel M, 1998, KIDNEY INT, V54, pS99, DOI 10.1038/sj.ki.4490573
   Rerknimitr R, 2002, GASTROINTEST ENDOSC, V55, P224, DOI 10.1067/mge.2002.120813
   ROMHILT DW, 1982, CIRCULATION, V66, P219
   Rubin Sharon, 1996, Journal of Heart and Lung Transplantation, V15, pS60
   Sano Yoshifumi, 2007, Kyobu Geka, V60, P993
   Santacruz Jose Fernando, 2009, Proc Am Thorac Soc, V6, P79, DOI 10.1513/pats.200808-094GO
   Savitsky EA, 2000, ACAD EMERG MED, V7, P898, DOI 10.1111/j.1553-2712.2000.tb02068.x
   Sawyer RG, 1999, CLIN TRANSPLANT, V13, P260, DOI 10.1034/j.1399-0012.1999.130307.x
   SCHEINMAN RI, 1995, SCIENCE, V270, P283, DOI 10.1126/science.270.5234.283
   SCHLEIMER RP, 1984, J IMMUNOL, V132, P266
   Schulman LL, 2001, J AM SOC ECHOCARDIOG, V14, P806, DOI 10.1067/mje.2001.111855
   SCOTT CD, 1992, AM J CARDIOL, V70, P1061, DOI 10.1016/0002-9149(92)90361-2
   Seifeldin R, 1995, CLIN THER, V17, P1043, DOI 10.1016/0149-2918(95)80084-0
   Sekido H, 1999, J Hepatobiliary Pancreat Surg, V6, P373, DOI 10.1007/s005340050133
   SHAH AS, 1995, J CARDIAC SURG, V10, P169
   Sharma S, 2008, LIVER TRANSPLANT, V14, P759, DOI 10.1002/lt.21509
   SHENG R, 1993, AM J ROENTGENOL, V161, P297, DOI 10.2214/ajr.161.2.8333366
   SHENG R, 1994, RADIOLOGY, V192, P413, DOI 10.1148/radiology.192.2.8029406
   SHERMAN S, 1993, ANN SURG, V218, P167, DOI 10.1097/00000658-199308000-00008
   Shitrit D, 2005, CHEST, V128, P3545, DOI 10.1378/chest.128.5.3545
   Sia IG, 1998, SURG CLIN N AM, V78, P95, DOI 10.1016/S0039-6109(05)70637-X
   Slagt IKB, 2012, TRANSPLANTATION, V94, P1179, DOI 10.1097/TP.0b013e3182643544
   SOIN AS, 1995, TRANSPLANTATION, V59, P1119, DOI 10.1097/00007890-199504270-00008
   SOLER R, 1992, NEPHROL DIAL TRANSPL, V7, P871
   Spier BJ, 2008, LIVER TRANSPLANT, V14, P1461, DOI 10.1002/lt.21511
   Squires RW, 2002, MAYO CLIN PROC, V77, P1295, DOI 10.4065/77.12.1295
   Stafford-Johnson DB, 1998, RADIOLOGY, V207, P153, DOI 10.1148/radiology.207.1.9530311
   STARK RP, 1991, NEW ENGL J MED, V324, P1791, DOI 10.1056/NEJM199106203242507
   Szczech LA, 1999, TRANSPL P, V31, p9S, DOI 10.1016/S0041-1345(99)00094-9
   Tanphaichitr NT, 2000, ADV RENAL REPLACE TH, V7, P131, DOI 10.1053/rr.2000.5270
   Thethy S, 2004, CLIN TRANSPLANT, V18, P647, DOI 10.1111/j.1399-0012.2004.00254.x
   Thuluvath PJ, 2005, ENDOSCOPY, V37, P857, DOI 10.1055/s-2005-870192
   Thuluvath PJ, 2003, LIVER INT, V23, P156, DOI 10.1034/j.1600-0676.2003.00823.x
   Tokalak I, 2004, TRANSPL P, V36, P184, DOI 10.1016/j.transproceed.2003.11.035
   Tsai VW, 2009, CIRC-HEART FAIL, V2, P197, DOI 10.1161/CIRCHEARTFAILURE.108.814525
   Turtay MG, 2012, EUR REV MED PHARMACO, V16, P3
   Tuzcu EM, 1995, J HEART LUNG TRANSPL, V14, pS202
   Uhlmann EJ, 2009, J HEART LUNG TRANSPL, V28, P209, DOI 10.1016/j.healun.2008.11.909
   vandenBerg AP, 1996, CLIN TRANSPLANT, V10, P224
   Venkat KK, 2004, ANN EMERG MED, V44, P330, DOI 10.1016/j.annemergmed.2004.05.019
   Verdonk RC, 2006, SCAND J GASTROENTERO, V41, P89, DOI 10.1080/00365520600664375
   Verdonk RC, 2006, LIVER TRANSPLANT, V12, P726, DOI 10.1002/lt.20714
   Vincenti F, 2003, J AM SOC NEPHROL, V14, P1940, DOI 10.1097/01.ASN.0000076844.59963.CF
   Volpin R, 2002, LIVER TRANSPLANT, V8, P527, DOI 10.1053/jlts.2002.33456
   Waurick PE, 1999, J HEART LUNG TRANSPL, V18, P1243, DOI 10.1016/S1053-2498(99)00091-1
   Wilck M, 2005, CURR OPIN ORGAN TRAN, V10, P301, DOI 10.1097/01.mot.0000183245.66967.b3
   Wilson RF, 2000, CIRCULATION, V101, P2727, DOI 10.1161/01.CIR.101.23.2727
   Yeung AC, 1995, J HEART LUNG TRANSPL, V14, pS215
   Yusen RD, 2015, J HEART LUNG TRANSPL, V34, P1264, DOI 10.1016/j.healun.2015.08.014
   Zhang R, 2003, AM J MED SCI, V325, P202, DOI 10.1097/00000441-200304000-00006
   Zoepf T, 2006, LIVER TRANSPLANT, V12, P88, DOI 10.1002/lt.20548
NR 174
TC 5
Z9 5
U1 0
U2 3
PU W B SAUNDERS CO-ELSEVIER INC
PI PHILADELPHIA
PA 1600 JOHN F KENNEDY BOULEVARD, STE 1800, PHILADELPHIA, PA 19103-2899 USA
SN 0735-6757
EI 1532-8171
J9 AM J EMERG MED
JI Am. J. Emerg. Med.
PD NOV
PY 2016
VL 34
IS 11
BP 2200
EP 2208
DI 10.1016/j.ajem.2016.08.049
PG 9
WC Emergency Medicine
WE Science Citation Index Expanded (SCI-EXPANDED)
SC Emergency Medicine
GA EE3SD
UT WOS:000389517200028
PM 27645810
DA 2023-05-13
ER

PT J
AU Johnston, N
   Bodegard, J
   Jerstrom, S
   Akesson, J
   Brorsson, H
   Alfredsson, J
   Albertsson, PA
   Karlsson, JE
   Varenhorst, C
AF Johnston, Nina
   Bodegard, Johan
   Jerstrom, Susanna
   Akesson, Johanna
   Brorsson, Hilja
   Alfredsson, Joakim
   Albertsson, Per A.
   Karlsson, Jan-Erik
   Varenhorst, Christoph
TI Effects of interactive patient smartphone support app on drug adherence
   and lifestyle changes in myocardial infarction patients: A randomized
   study
SO AMERICAN HEART JOURNAL
LA English
DT Article
ID ACUTE CORONARY SYNDROMES; MEDICATION ADHERENCE; INTERVENTION;
   PREDICTORS; THERAPY; PHARMACOTHERAPY; INFORMATION; CLOPIDOGREL;
   MORTALITY; DEATH
AB Background Patients with myocardial infarction (MI) seldom reach recommended targets for secondary prevention. This study evaluated a smartphone application ("app") aimed at improving treatment adherence and cardiovascular lifestyle in MI patients.
   Design Multicenter, randomized trial.
   Methods A total of 174 ticagrelor-treated MI patients were randomized to either an interactive patient support tool (active group) or a simplified tool (control group) in addition to usual post-MI care. Primary end point was a composite nonadherence score measuring patient-registered ticagrelor adherence, defined as a combination of adherence failure events (2 missed doses registered in 7-day cycles) and treatment gaps (4 consecutive missed doses). Secondary end points included change in cardiovascular risk factors, quality of life (European Quality of Life-5 Dimensions), and patient device satisfaction (System Usability Scale).
   Results Patient mean age was 58 years, 81% were men, and 21% were current smokers. At 6 months, greater patient registered drug adherence was achieved in the active vs the control group (nonadherence score: 16.6 vs 22.8 [P = .025]). Numerically, the active group was associated with higher degree of smoking cessation, increased physical activity, and change in quality of life; however, this did not reach statistical significance. Patient satisfaction was significantly higher in the active vs the control group (system usability score: 87.3 vs 78.1 [P = .001]).
   Conclusions In MI patients, use of an interactive patient support tool improved patient self-reported drug adherence and may be associated with a trend toward improved cardiovascular lifestyle changes and quality of life. Use of a disease-specific interactive patient support tool may be an appreciated, simple, and promising complement to standard secondary prevention.
C1 [Johnston, Nina; Varenhorst, Christoph] Uppsala Univ, Uppsala Clin Res Ctr, Dag Hammarskjolds Vag 50A, S-75237 Uppsala, Sweden.
   [Johnston, Nina] Uppsala Univ, Dept Med Sci, Cardiol, Uppsala, Sweden.
   [Bodegard, Johan; Jerstrom, Susanna; Akesson, Johanna] AstraZeneca Nord Balt, Sodertalje, Sweden.
   [Brorsson, Hilja] Statisticon AB, Uppsala, Sweden.
   [Alfredsson, Joakim] Linkoping Univ, Dept Cardiol, Fac Hlth Sci, Linkoping, Sweden.
   [Alfredsson, Joakim] Linkoping Univ, Dept Med & Hlth Sci, Fac Hlth Sci, Linkoping, Sweden.
   [Albertsson, Per A.] Sahlgrens Univ Hosp, Dept Cardiol, Gothenburg, Sweden.
   [Karlsson, Jan-Erik] Linkoping Univ, Fac Hlth Sci, Dept Med & Hlth Sci, Dept Internal Med,Cty Council Jonkoping, Linkoping, Sweden.
C3 Uppsala University; Uppsala University; AstraZeneca; Statisticon AB;
   Linkoping University; Linkoping University; Sahlgrenska University
   Hospital; Linkoping University
RP Varenhorst, C (通讯作者)，Uppsala Univ, Uppsala Clin Res Ctr, Dag Hammarskjolds Vag 50A, S-75237 Uppsala, Sweden.
EM christoph.varenhorst@ucr.uu.se
RI Bodegard, Johan/B-8398-2017
OI Bodegard, Johan/0000-0001-5423-3967; Karlsson,
   Jan-Erik/0000-0003-2632-4065
FU AstraZeneca; Amgen; Sanofi-Aventis; Novartis; Merck Sharp Dome;
   Bristol-Meyers Squibb; Eli-Lilly; Medicines Company; Bristol Myers
   Squibb; Pfizer; CSL Behring; Bristol Myers
FX N.J. reports lecture fees from AstraZeneca, Amgen, and Sanofi-Aventis.
   J.B., S.J., and J.A. are all full-time employees at AstraZeneca. H.B. is
   a full-time employee at Statisticon AB, an independent statistical
   consultancy company of which AstraZeneca is a client. J.A. reports
   lecture fees from AstraZeneca, Novartis, Merck Sharp & Dome, and
   Sanofi-Aventis; consulting fees from Bristol-Meyers Squibb,
   Sanofi-Aventis, and Eli-Lilly; and research grant from AstraZeneca.
   P.A.A. reports institutional research grants from AstraZeneca. J.E.K.
   reports lecture fees from AstraZeneca. C.V. reports institutional
   research grants from AstraZeneca and The Medicines Company; reports
   lecture fees and advisory board from AstraZeneca and The Medicines
   Company; reports lecture fees from Bristol Myers Squibb, Pfizer, and CSL
   Behring; and is on Clinical Endpoint Committees for Pfizer, Bristol
   Myers Squibb, Philips, and AstraZeneca.
CR Ali RC, 2009, J AM GERIATR SOC, V57, P1990, DOI 10.1111/j.1532-5415.2009.02483.x
   [Anonymous], 2013, STAT GLOB MOB CONS
   Bauer LK, 2012, AM J CARDIOL, V109, P1266, DOI 10.1016/j.amjcard.2011.12.017
   Boggon R, 2011, EUR HEART J, V32, P2376, DOI 10.1093/eurheartj/ehr340
   Borsci S, 2009, COGN PROCESS, V10, P193, DOI 10.1007/s10339-009-0268-9
   Brooke J., 1996, USABILITY EVALUATION, V189, P4
   DiMatteo MR, 2004, MED CARE, V42, P200, DOI 10.1097/01.mlr.0000114908.90348.f9
   Ho PM, 2014, JAMA INTERN MED, V174, P186, DOI 10.1001/jamainternmed.2013.12944
   HORWITZ RI, 1990, LANCET, V336, P542, DOI 10.1016/0140-6736(90)92095-Y
   Kassab Y, 2013, INT J CLIN PHARM-NET, V35, P275, DOI 10.1007/s11096-012-9735-y
   LaPointe NMA, 2013, AM HEART J, V166, P871, DOI 10.1016/j.ahj.2013.08.010
   Mehran R, 2013, LANCET, V382, P1714, DOI 10.1016/S0140-6736(13)61720-1
   Melloni C, 2009, AM J CARDIOL, V104, P175, DOI 10.1016/j.amjcard.2009.03.013
   Morrison VL, 2015, VALUE HEALTH, V18, P206, DOI 10.1016/j.jval.2014.12.013
   Mukherjee D, 2004, CIRCULATION, V109, P745, DOI 10.1161/01.CIR.0000112577.69066.CB
   Perk J, 2015, EUROINTERVENTION, V10, DOI 10.4244/EIJV10I11A223
   Quilici J, 2013, INT J CARDIOL, V168, P568, DOI 10.1016/j.ijcard.2013.01.252
   Rasmussen JN, 2007, JAMA-J AM MED ASSOC, V297, P177, DOI 10.1001/jama.297.2.177
   Rieckmann N, 2006, J AM COLL CARDIOL, V48, P2218, DOI 10.1016/j.jacc.2006.07.063
   Rinfret S, 2013, HEART, V99, P562, DOI 10.1136/heartjnl-2012-303004
   Sabate Eduardo, 2003, ADHERENCE LONG TERM
   Scott JT, 2003, PATIENT EDUC COUNS, V50, P167
   Simpson SH, 2006, BMJ-BRIT MED J, V333, P15, DOI 10.1136/bmj.38875.675486.55
   Sjolander M, 2013, BMJ OPEN, V3, DOI 10.1136/bmjopen-2013-003551
   Sridharan S, 2014, BMC NEPHROL, V15, DOI 10.1186/1471-2369-15-134
   Tillberg M, 2014, SWEDEHEART ANN REPOR
   Towfighi A, 2011, AM J CARDIOL, V108, P1102, DOI 10.1016/j.amjcard.2011.05.046
   Turk-Adawi K, 2014, HEART, V100, P1737, DOI 10.1136/heartjnl-2014-306335
   van Werkum JW, 2009, J AM COLL CARDIOL, V53, P1399, DOI 10.1016/j.jacc.2008.12.055
   Varnfield M, 2014, HEART, V100, P1770, DOI 10.1136/heartjnl-2014-305783
   Wallentin L, 2009, NEW ENGL J MED, V361, P1045, DOI 10.1056/NEJMoa0904327
NR 31
TC 87
Z9 89
U1 2
U2 19
PU MOSBY-ELSEVIER
PI NEW YORK
PA 360 PARK AVENUE SOUTH, NEW YORK, NY 10010-1710 USA
SN 0002-8703
EI 1097-5330
J9 AM HEART J
JI Am. Heart J.
PD AUG
PY 2016
VL 178
BP 85
EP 94
DI 10.1016/j.ahj.2016.05.005
PG 10
WC Cardiac & Cardiovascular Systems
WE Science Citation Index Expanded (SCI-EXPANDED)
SC Cardiovascular System & Cardiology
GA DT6JK
UT WOS:000381590300010
PM 27502855
OA Green Published, hybrid
DA 2023-05-13
ER

PT J
AU Cai, TQ
   Wickham, LA
   Sitko, G
   Michener, MS
   Raubertas, R
   Handt, L
   Chintala, M
   Seiffert, D
   Forrest, M
AF Cai, Tian-Quan
   Wickham, L. Alexandra
   Sitko, Gary
   Michener, Maria Strainer
   Raubertas, Richard
   Handt, Larry
   Chintala, Madhu
   Seiffert, Dietmar
   Forrest, Michael
TI Platelet transfusion reverses bleeding evoked by triple anti-platelet
   therapy including vorapaxar, a novel platelet thrombin receptor
   antagonist
SO EUROPEAN JOURNAL OF PHARMACOLOGY
LA English
DT Article
DE Aspirin; Blood platelets; Clopidogrel; Hemorrhage; Vorapaxar
ID GLYCOPROTEIN IIB/IIIA INHIBITORS; ACUTE CORONARY SYNDROMES; CYNOMOLGUS
   MONKEYS; CLOPIDOGREL; ASPIRIN; COMBINATION; REACTIVITY; DRUGS; TIME;
   HEMOSTASIS
AB Vorapaxar is a novel protease-activated receptor-1 (PAR-1) antagonist recently approved for the reduction of thrombotic cardiovascular events in patients with a history of myocardial infarction or with peripheral arterial disease. Patients who received vorapaxar in addition to standard of care antiplatelet therapy had an increased incidence of major bleeding events compared with placebo. To assess whether platelet transfusion can restore hemostasis in primates on triple antiplatelet therapy, template bleeding Limes were assessed concurrently in the buccal mucosa, finger pad, and clistolateral tail of anesthetized cynomolgus macaques to evaluate bleeding with vorapaxar as either monotherapy or in combination with aspirin or aspirin and clopidogrel. Aspirin (5 mg/kg, IV) or vorapaxar (1 mg/kg, PO) alone had no significant effect on bleeding Limes in the three vascular beds examined. A modest (<2-fold) increase in bleeding Lime was achieved in the three beds with the dual combination of aspirin and vorapaxar. Major increases in bleeding time were achieved in the three beds with the triple combination of aspirin (5 mg/kg, IV), vorapaxar (1 mg/kg, PO), and clopidogrel (1 mg/kg, PO). Transfusion of fresh human platelet rich plasma, but not platelet poor plasma, reversed the increase in bleeding time in the triple therapy group. Transfusion of human platelets may be a viable approach in situations requiring a rapid reversal of platelet function in individuals treated with triple anti-platelet therapy that includes vorapaxar. (C) 2015 Elsevier B.V. All rights reserved,
C1 [Cai, Tian-Quan; Wickham, L. Alexandra; Forrest, Michael] In Vivo Pharmacol, Kenilworth, NJ USA.
   [Chintala, Madhu; Seiffert, Dietmar] Merck Res Labs, Cardiometab Dis, Kenilworth, NJ 07033 USA.
C3 Merck & Company
RP Cai, TQ (通讯作者)，Merck Res Labs, In Vivo Pharmacol, K15-MW312,2000 Galloping Hill Rd, Kenilworth, NJ 07033 USA.
EM tianquan_cai@merck.com
FU Merck & Co., Inc,, Kenilworth, NJ
FX The authors wish to thank our colleagues Alan Meehan and Jennifer
   Rotonda of Merck & Co., Inc. for writing and editorial assistance. This
   study was funded by Merck & Co., Inc,, Kenilworth, NJ.
CR Angiolillo DJ, 2010, EUR HEART J, V31, P17, DOI 10.1093/eurheartj/ehp504
   Baker NC, 2014, CIRCULATION, V130, P1287, DOI 10.1161/CIRCULATIONAHA.114.011471
   Boersma E, 2002, LANCET, V359, P189, DOI 10.1016/S0140-6736(02)07442-1
   Bosch-Marce M, 2014, TRANSFUSION, V54, P569, DOI 10.1111/trf.12318
   Chi X, 2014, TRANSFUSION, V54, P74, DOI 10.1111/trf.12242
   Chintala M, 2008, ARTERIOSCL THROM VAS, V28, pE138
   Chintala M, 2010, ARTERIOSCL THROM VAS, V30, P2143, DOI 10.1161/ATVBAHA.110.203414
   Cook JJ, 1997, J PHARMACOL EXP THER, V281, P677
   CUNNINGHAM MR, 1995, FASEB J, V9, pA837
   Eikelboom JW, 2012, CHEST S, V141, pe89S
   Foster CJ, 2001, J CLIN INVEST, V107, P1591, DOI 10.1172/JCI12242
   Godier A, 2015, NEW ENGL J MED, V372, P196, DOI 10.1056/NEJMc1409373
   Goto S, 2014, CLIN CARDIOL, V37, P178, DOI 10.1002/clc.22233
   GRESELE P, 1987, J CLIN INVEST, V80, P1435, DOI 10.1172/JCI113223
   Hongo RH, 2002, J AM COLL CARDIOL, V40, P231, DOI 10.1016/S0735-1097(02)01954-X
   Latour-Perez J, 2001, ANN PHARMACOTHER, V35, P472
   Li C, 2012, J THROMB HAEMOST, V10, P521, DOI 10.1111/j.1538-7836.2012.04641.x
   LIND SE, 1991, BLOOD, V77, P2547
   Lu SJ, 2011, CELL RES, V21, P530, DOI 10.1038/cr.2011.8
   Magallon J, 2011, CIRCULATION, V123, P319, DOI 10.1161/CIRCULATIONAHA.110.951970
   Morrow D. A., 2012, NEW ENGL J MED, V10, P521
   Pruller F, 2011, J THROMB HAEMOST, V9, P1670, DOI 10.1111/j.1538-7836.2011.04392.x
   SCHAFER AI, 1995, J CLIN PHARMACOL, V35, P209, DOI 10.1002/j.1552-4604.1995.tb04050.x
   Schumacher WA, 2007, J PHARMACOL EXP THER, V322, P369, DOI 10.1124/jpet.106.119156
   Statkevich P, 2012, EUR J CLIN PHARMACOL, V68, P1501, DOI 10.1007/s00228-012-1269-7
   Stenberg PE, 1998, BLOOD, V91, P1599, DOI 10.1182/blood.V91.5.1599.1599_1599_1608
   Suzuki K, 1997, EUR J PHARMACOL, V336, P169, DOI 10.1016/S0014-2999(97)01241-7
   Taylor G, 2013, J TRAUMA ACUTE CARE, V74, P1367, DOI 10.1097/TA.0b013e31828cca61
   Tricoci P, 2012, NEW ENGL J MED, V366, P20, DOI 10.1056/NEJMoa1109719
   Vilahur G, 2007, J THROMB HAEMOST, V5, P82, DOI 10.1111/j.1538-7836.2006.02245.x
   Yende S, 2001, CRIT CARE MED, V29, P2271, DOI 10.1097/00003246-200112000-00006
NR 31
TC 15
Z9 15
U1 0
U2 15
PU ELSEVIER SCIENCE BV
PI AMSTERDAM
PA PO BOX 211, 1000 AE AMSTERDAM, NETHERLANDS
SN 0014-2999
EI 1879-0712
J9 EUR J PHARMACOL
JI Eur. J. Pharmacol.
PD JUL 5
PY 2015
VL 758
BP 107
EP 114
DI 10.1016/j.ejphar.2015.03.073
PG 8
WC Pharmacology & Pharmacy
WE Science Citation Index Expanded (SCI-EXPANDED)
SC Pharmacology & Pharmacy
GA CH1NB
UT WOS:000353787300014
PM 25857224
DA 2023-05-13
ER

PT J
AU Goodacre, S
   Thokala, P
AF Goodacre, Steve
   Thokala, Praveen
TI The economics of cardiac biomarker testing in suspected myocardial
   infarction
SO CLINICAL BIOCHEMISTRY
LA English
DT Article
DE Cardiac biomarkers; Cost-effectiveness; Myocardial infarction
ID ACUTE CORONARY SYNDROMES; COST-EFFECTIVENESS; DIAGNOSTIC STRATEGIES;
   RANDOMIZED ASSESSMENT; PANEL ASSAY; MARKERS; POINT
AB Suspected myocardial infarction (MI) is a common reason for emergency hospital attendance and admission. Cardiac biomarker measurement is an essential element of diagnostic assessment of suspected MI. Although the cost of a routinely available biomarker may be small, the large patient population and consequences in terms of hospital admission and investigation mean that the economic impact of cardiac biomarker testing is substantial.
   Economic evaluation involves comparing the estimated costs and effectiveness (outcomes) of two or more interventions or care alternatives. This process creates some difficulties with respect to cardiac biomarkers. Estimating the effectiveness of cardiac biomarkers involves identifying how they help to improve health and how we can measure this improvement. Comparison to an appropriate alternative is also problematic. New biomarkers may be promoted on the basis of reducing hospital admission or length of stay, but hospital admission for low risk patients may incur significant costs while providing very little benefit, making it an inappropriate comparator. Finally, economic evaluation may conclude that a more sensitive biomarker strategy is more effective but, by detecting and treating more cases, is also more expensive. In these circumstances it is unclear whether we should use the more effective or the cheaper option.
   This article provides an introduction to health economics and addresses the specific issues relevant to cardiac biomarkers. It describes the key concepts relevant to economic evaluation of cardiac biomarkers in suspected MI and highlights key areas of uncertainty and controversy. (C) 2014 The Canadian Society of Clinical Chemists. Published by Elsevier Inc. All rights reserved.
C1 [Goodacre, Steve; Thokala, Praveen] Univ Sheffield, Sch Hlth & Related Res ScHARR, Regent Court, Sheffield S1 4DA, S Yorkshire, England.
C3 N8 Research Partnership; RLUK- Research Libraries UK; White Rose
   University Consortium; University of Sheffield
RP Goodacre, S (通讯作者)，Univ Sheffield, Sch Hlth & Related Res ScHARR, Regent Court, Regent St, Sheffield S1 4DA, S Yorkshire, England.
EM s.goodacre@sheffield.ac.uk; p.thokala@sheffield.ac.uk
OI Goodacre, Steve/0000-0003-0803-8444; Thokala,
   Praveen/0000-0003-4122-2366
FU National Institute for Health Research [09/22/21] Funding Source:
   researchfish
CR Alzuhairi KSM, 2011, SCAND J CLIN LAB INV, V71, P117, DOI 10.3109/00365513.2010.542486
   Birkhahn RH, 2011, AM J EMERG MED, V29, P304, DOI 10.1016/j.ajem.2009.12.007
   Bradburn M, 2012, EMERG MED J, V29, P233, DOI 10.1136/emj.2010.108522
   Caragher TE, 2000, ARCH PATHOL LAB MED, V124, P1434
   Choi YF, 2004, HONG KONG J EMERG ME, V11, P85
   Collinson PO, 2013, HLTH TECHNOL ASSESS, V17
   Dijksman LM, 2009, INT J CARDIOL, V131, P204, DOI 10.1016/j.ijcard.2007.10.019
   Fitzgerald P, 2011, ACAD EMERG MED, V18, P487, DOI 10.1111/j.1553-2712.2011.01068.x
   Goodacre S, 2005, HEART, V91, P229, DOI 10.1136/hrt.2003.027599
   Goodacre S, 2013, HEALTH TECHNOL ASSES, V17, P1, DOI 10.3310/hta17010
   Goodacre S, 2003, EMERG MED J, V20, P429, DOI 10.1136/emj.20.5.429
   Health and Social Care Information Centre, 2012, HOSP EP STAT ADM PAT
   Kunz R, 1998, BRIT MED J, V317, P1185, DOI 10.1136/bmj.317.7167.1185
   Lipinski, 2014, AM COLL CARD ANN M W
   Mills NL, 2011, JAMA-J AM MED ASSOC, V305, P1210, DOI 10.1001/jama.2011.338
   National Institute for Health and Clinical Excellence, 2008, GUID METH TECHN APPR
   Polanczyk CA, 2006, INT J CARDIOL, V107, P180, DOI 10.1016/j.ijcard.2005.03.005
   Ryan RJ, 2009, ANN EMERG MED, V53, P321, DOI 10.1016/j.annemergmed.2008.06.464
   SACKS H, 1982, AM J MED, V72, P233, DOI 10.1016/0002-9343(82)90815-4
   Thokala P, 2012, HEART, V98, P1498, DOI 10.1136/heartjnl-2012-302188
   Thygesen K, 2007, CIRCULATION, V116, P2634, DOI [10.1161/CIRCULATIONAHA.107.187397, 10.1016/j.jacc.2007.09.011]
NR 21
TC 7
Z9 7
U1 0
U2 2
PU PERGAMON-ELSEVIER SCIENCE LTD
PI OXFORD
PA THE BOULEVARD, LANGFORD LANE, KIDLINGTON, OXFORD OX5 1GB, ENGLAND
SN 0009-9120
EI 1873-2933
J9 CLIN BIOCHEM
JI Clin. Biochem.
PD MAR
PY 2015
VL 48
IS 4-5
BP 213
EP 217
DI 10.1016/j.clinbiochem.2014.08.012
PG 5
WC Medical Laboratory Technology
WE Science Citation Index Expanded (SCI-EXPANDED)
SC Medical Laboratory Technology
GA CD3YE
UT WOS:000351018900004
PM 25173750
DA 2023-05-13
ER

PT J
AU Ferreira, JP
   Rossignol, P
   Dewan, P
   Lamiral, Z
   White, WB
   Pitt, B
   McMurray, JJV
   Zannad, F
AF Ferreira, Joao Pedro
   Rossignol, Patrick
   Dewan, Pooja
   Lamiral, Zohra
   White, William B.
   Pitt, Bertram
   McMurray, John J. V.
   Zannad, Faiez
TI Income level and inequality as complement to geographical differences in
   cardiovascular trials
SO AMERICAN HEART JOURNAL
LA English
DT Article
ID HEART-FAILURE; MIDDLE-INCOME; UNITED-STATES; MORTALITY; EPLERENONE;
   DISEASE; AFFORDABILITY; AVAILABILITY; DISPARITY; COUNTRIES
AB Background Analyses of country or regional differences in cardiovascular (CV) trials are based on geographical subgroup analyses. However, apart from map location and related racial, ethnic, and genetic variations, identified differences may also depend on social structure and provision and access to health care, for which country income and income inequality are indicators. The aim of the study was to examine the association between country per capita income and income inequality and prognosis in patients with heart failure or an acute coronary syndrome in 3 international trials (EMPHASIS-HF, EPHESUS, and EXAMINE).
   Methods Countries were classified into high income or low-middle income (LMICs) and into low, middle, or high inequality using the Gini index. The main outcome measures were all-cause and CV death.
   Results Patients from LMICs and countries with higher inequality were younger, were less often white, had fewer comorbid conditions, and were less often treated with guideline-recommended therapies, including devices. These patients had higher adjusted mortality rates (+15% to +70%) compared with patients from high-income countries and countries with less inequality. Patients from countries with the combination of greater inequality and low-middle income had particularly high mortality rates (+80% to +190%) compared with those that did not have both characteristics. Living in a country that is poor and has inequality had more impact on death rates than any comorbidity. These findings were reproduced in 3 trials.
   Conclusions Patients from LMICs and countries with greater inequality had the highest mortality rates. The prognostic impact of income and inequality is substantial and should be considered when looking into subgroup differences in CV trials.
C1 [Ferreira, Joao Pedro; Rossignol, Patrick; Lamiral, Zohra; Zannad, Faiez] Univ Lorraine, INSERM, Ctr Invest Clin Plurithemat 1433, CHRU Nancy,FCRIN INICRCT,U1116, Nancy, France.
   [Ferreira, Joao Pedro] Univ Porto, Dept Physiol & Cardiothorac Surg, Cardiovasc Res & Dev Unit, Fac Med, Porto, Portugal.
   [Dewan, Pooja; McMurray, John J. V.] Univ Glasgow, Inst Cardiovasc & Med Sci, British Heart Fdn Glasgow, Cardiovasc Res Ctr, Glasgow, Lanark, Scotland.
   [White, William B.] Univ Connecticut, Calhoun Cardiol Ctr, Farmington, CT USA.
   [White, William B.; Pitt, Bertram] Univ Michigan, Sch Med, Ann Arbor, MI USA.
C3 CHU de Nancy; Institut National de la Sante et de la Recherche Medicale
   (Inserm); Universite de Lorraine; Universidade do Porto; RLUK- Research
   Libraries UK; University of Glasgow; University of Connecticut;
   University of Michigan System; University of Michigan
RP Zannad, F (通讯作者)，CHRU Nancy, Hop Brabois, Inst Lorrain Coeur & Vaisseaux Louis Mathieu, Ctr Invest Clin Plurithemat 1433, 4 Rue Morvan, F-54500 Vandoeuvre Les Nancy, France.
EM f.zannad@chru-nancy.fr
RI Dewan, Pooja/AAC-7130-2021; Ferreira, João Pedro/AAB-2489-2022;
   Ferreira, Joao/HNP-5121-2023
OI Ferreira, João Pedro/0000-0002-2304-6138; mcmurray,
   john/0000-0002-6317-3975
FU Pfizer (EPHESUS); Pfizer (EMPHASIS-HF); Takeda (EXAMINE); French
   National Research Agency (ANR) as part of the second "Investissements
   d'Avenir" program FIGHT-HF [ANR-15-RHU-0004]; French PIA project
   "Lorraine Universite d'Excellence" [ANR-15-IDEX-04-LUE]; Contrat de Plan
   Etat-Lorraine; FEDER Lorraine
FX The trials were sponsored by Pfizer (EPHESUS; EMPHASIS-HF) and Takeda
   (EXAMINE). J. P. F., P. R., and F. Z. are supported by a public grant
   overseen by the French National Research Agency (ANR) as part of the
   second "Investissements d'Avenir" program FIGHT-HF (reference:
   ANR-15-RHU-0004), by the French PIA project "Lorraine Universite
   d'Excellence", reference ANR-15-IDEX-04-LUE, and by Contrat de Plan
   Etat-Lorraine and FEDER Lorraine.
CR Araujo C, 2016, INT J CARDIOL, V224, P279, DOI 10.1016/j.ijcard.2016.09.059
   Blakely TA, 2000, J EPIDEMIOL COMMUN H, V54, P318, DOI 10.1136/jech.54.4.318
   Bradley EH, 2017, QJM-INT J MED, V110, P61, DOI 10.1093/qjmed/hcw187
   Carrieri V, 2018, HEALTH ECON, V27, P1981, DOI 10.1002/hec.3814
   Chetty R, 2016, JAMA-J AM MED ASSOC, V315, P1750, DOI 10.1001/jama.2016.4226
   Collier TJ, 2013, EUR HEART J, V34, P2823, DOI 10.1093/eurheartj/eht247
   Dewan P, 2019, JACC-HEART FAIL, V7, P336, DOI 10.1016/j.jchf.2018.11.005
   Dokainish H, 2017, LANCET GLOB HEALTH, V5, pE665, DOI [10.1016/S2214-109X(17)30196-1, 10.1016/s2214-109x(17)30196-1]
   Ferreira JP, 2015, EUR J HEART FAIL, V17, P893, DOI 10.1002/ejhf.326
   Fuster V, 2016, J AM COLL CARDIOL, V68, P2379, DOI 10.1016/j.jacc.2016.10.004
   Heneghan C, 2017, TRIALS, V18, DOI 10.1186/s13063-017-1870-2
   Khatib R, 2016, LANCET, V387, P61, DOI 10.1016/S0140-6736(15)00469-9
   Kim D, 2008, SOC SCI MED, V66, P1719, DOI 10.1016/j.socscimed.2007.12.030
   Kondo N, 2009, BMJ-BRIT MED J, V339, DOI 10.1136/bmj.b4471
   Kristensen SL, 2015, CIRCULATION, V131, P43, DOI 10.1161/CIRCULATIONAHA.114.012284
   Kristensen SL, 2016, EUR HEART J, V37, P3167, DOI 10.1093/eurheartj/ehw226
   Lawrence J, 2012, J AM COLL CARDIOL, V60, P1117, DOI 10.1016/j.jacc.2012.04.051
   McMurray JJV, 2014, NEW ENGL J MED, V371, P993, DOI 10.1056/NEJMoa1409077
   Miller V, 2016, LANCET GLOB HEALTH, V4, pE695, DOI 10.1016/S2214-109X(16)30186-3
   Naghavi M, 2015, LANCET, V385, P117, DOI 10.1016/S0140-6736(14)61682-2
   PAPPAS G, 1993, NEW ENGL J MED, V329, P103, DOI 10.1056/NEJM199307083290207
   Peters DH, 2008, ANN NY ACAD SCI, V1136, P161, DOI 10.1196/annals.1425.011
   Pitt B, 2003, NEW ENGL J MED, V348, P1309, DOI 10.1056/NEJMoa030207
   Pocock S, 2013, EUR HEART J, V34, P1846, DOI 10.1093/eurheartj/eht071
   Rossignol P, 2011, J AM COLL CARDIOL, V58, P1958, DOI 10.1016/j.jacc.2011.04.049
   Stolker JM, 2014, CIRCULATION, V130, P1254, DOI 10.1161/CIRCULATIONAHA.113.006588
   Tromp J, 2019, EUR J HEART FAIL, V21, P1187, DOI 10.1002/ejhf.1585
   White WB, 2013, NEW ENGL J MED, V369, P1327, DOI 10.1056/NEJMoa1305889
   Wirtz VJ, 2016, CIRCULATION, V133, P2076, DOI 10.1161/CIRCULATIONAHA.115.008722
   Yusuf S, 2016, NEW ENGL J MED, V375, P2263, DOI 10.1056/NEJMra1510065
   Zannad F, 2018, NEW ENGL J MED, V379, P1332, DOI 10.1056/NEJMoa1808848
   Zannad F, 2016, EUR HEART J, V37, P3175, DOI 10.1093/eurheartj/ehw326
   Zannad F, 2011, NEW ENGL J MED, V364, P11, DOI 10.1056/NEJMoa1009492
NR 33
TC 15
Z9 15
U1 0
U2 7
PU MOSBY-ELSEVIER
PI NEW YORK
PA 360 PARK AVENUE SOUTH, NEW YORK, NY 10010-1710 USA
SN 0002-8703
EI 1097-6744
J9 AM HEART J
JI Am. Heart J.
PD DEC
PY 2019
VL 218
BP 66
EP 74
DI 10.1016/j.ahj.2019.08.019
PG 9
WC Cardiac & Cardiovascular Systems
WE Science Citation Index Expanded (SCI-EXPANDED); Social Science Citation Index (SSCI)
SC Cardiovascular System & Cardiology
GA JS8JI
UT WOS:000500547800008
PM 31707330
OA Green Published, Bronze
DA 2023-05-13
ER

PT J
AU Aiello, S
   Loomba, RS
AF Aiello, Salvatore
   Loomba, Rohit S.
TI Factors Associated with the Need for, and the Impact of, Extracorporeal
   Membrane Oxygenation in Children with Congenital Heart Disease during
   Admissions for Cardiac Surgery
SO CHILDREN-BASEL
LA English
DT Article
DE pediatrics; children; extracorporeal membrane oxygenation; congenital
   heart disease; risk factors; mortality; life support
ID INTENSIVE-CARE-UNIT; LENGTH-OF-STAY; LIFE-SUPPORT; OUTCOMES; REPAIR;
   SURVIVAL; CATHETERIZATION; EXPERIENCE; MORTALITY; FAILURE
AB Introduction: This study aimed to determine factors associated with the need for extracorporeal membrane oxygenation (ECMO) in children with congenital heart disease (CHD) during admission for cardiac surgery (CS). A secondary aim was to determine how ECMO impacted length, cost, and mortality of the admission. Methods: Data from the Kids' Inpatient Database (KIDS) were utilized. Admissions with CHD under 18 years of age with cardiac surgery were included. Need for ECMO in these admissions was then identified. Univariate analysis was conducted to compare characteristics between admissions with and without ECMO. Regression analyses were conducted to determine what factors were independently associated with ECMO and whether ECMO independently impacted admission characteristics. Results: A total of 46,176 admissions with CHD and CS were included in the final analysis. Of these, 798 (1.7%) required ECMO. Median age of ECMO admissions was 0.5 years. The following were associated with ECMO: decreased age, heart failure, acute kidney injury, arrhythmia, double outlet right ventricle, atrioventricular septal defect, transposition, Ebstein anomaly, hypoplastic left heart syndrome, common arterial trunk, tetralogy of Fallot, coronary anomaly, valvuloplasty, repair of total anomalous pulmonary venous connection, arterial switch, RV to PA conduit placement, and heart transplant (p < 0.01). ECMO independently increased length of stay by 17.8 days, cost of stay by approximately $415,917, and inpatient mortality 22-fold. Conclusion: Only a small proportion of CHD patients undergoing CS require ECMO, although these patients require increased resource utilization and have high mortality. Specific cardiac lesions, cardiac surgeries, and comorbidities are associated with increased need for ECMO.
C1 [Aiello, Salvatore] Chicago Med Sch, Dept Pediat, 3333 North Green Bay Rd, N Chicago, IL 60064 USA.
   [Loomba, Rohit S.] Cincinnati Childrens Hosp, Div Pediat Cardiol, 3333 Burnet Ave, Cincinnati, OH 45229 USA.
C3 Chicago Medical School; Cincinnati Children's Hospital Medical Center
RP Aiello, S (通讯作者)，Chicago Med Sch, Dept Pediat, 3333 North Green Bay Rd, N Chicago, IL 60064 USA.
EM salvatore.aiello@my.rfums.org; loomba.rohit@gmail.com
RI Loomba, Rohit S./W-2240-2019
OI Loomba, Rohit S./0000-0002-9116-2835; Aiello,
   Salvatore/0000-0002-2324-8768
CR Abraham BP, 2016, CATHETER CARDIO INTE, V88, P592, DOI 10.1002/ccd.26526
   Baffes T G, 1970, Ann Thorac Surg, V10, P354
   Baslaim Ghassan, 2006, Ann Thorac Cardiovasc Surg, V12, P21
   Boscamp NS, 2017, PEDIATR CARDIOL, V38, P332, DOI 10.1007/s00246-016-1518-0
   Botha P, 2016, J THORAC CARDIOV SUR, V152, P912, DOI 10.1016/j.jtcvs.2016.03.075
   Brown KL, 2003, CRIT CARE MED, V31, P28, DOI 10.1097/00003246-200301000-00004
   Cashen K, 2016, PROG PEDIATR CARDIOL, V43, P105, DOI 10.1016/j.ppedcard.2016.05.003
   Ettema RGA, 2010, CIRCULATION, V122, P682, DOI 10.1161/CIRCULATIONAHA.109.926808
   Faraoni D, 2016, PEDIATR CARDIOL, V37, P37, DOI 10.1007/s00246-015-1235-0
   Freeman CL, 2014, CRIT CARE MED, V42, P512, DOI 10.1097/01.ccm.0000435674.83682.96
   Fudulu DP, 2015, OPEN HEART, V2, DOI 10.1136/openhrt-2015-000277
   Gilboa SM, 2010, CIRCULATION, V122, P2254, DOI 10.1161/CIRCULATIONAHA.110.947002
   Gomez D, 2017, ARTIF ORGANS, V41, P66, DOI 10.1111/aor.12810
   Gupta P, 2015, MINERVA ANESTESIOL, V81, P619
   Gupta P, 2012, ANN THORAC SURG, V93, P1584, DOI 10.1016/j.athoracsur.2012.01.008
   Hoffman JIE, 2002, J AM COLL CARDIOL, V39, P1890, DOI 10.1016/S0735-1097(02)01886-7
   Jacobs JP, 2015, CURR OPIN CARDIOL, V30, P100, DOI 10.1097/HCO.0000000000000133
   Johnson EA, 2016, PEDIATR CARDIOL, V37, P593, DOI 10.1007/s00246-015-1319-x
   Langley SM, 1998, EUR J CARDIO-THORAC, V13, P520, DOI 10.1016/S1010-7940(98)00055-4
   Marelli AJ, 2014, CIRCULATION, V130, P749, DOI 10.1161/CIRCULATIONAHA.113.008396
   Mori M, 2016, J THORAC CARDIOV SUR, V152, P720, DOI 10.1016/j.jtcvs.2016.04.040
   Paden ML, 2014, SEMIN PERINATOL, V38, P65, DOI 10.1053/j.semperi.2013.11.002
   Pagowska-Klimek I, 2011, EUR J CARDIO-THORAC, V40, P179, DOI 10.1016/j.ejcts.2010.11.038
   Pasquali SK, 2014, ANN THORAC SURG, V98, P1660, DOI 10.1016/j.athoracsur.2014.06.032
   Platzmann AM, 2015, INT J CARDIOL, V187, P144, DOI 10.1016/j.ijcard.2015.03.304
   Prodhan P, 2015, PERFUSION-UK, V30, P660, DOI 10.1177/0267659115578945
   Ring WS, 2001, ANN THORAC SURG, V72, P2101
   Schmidt M, 2015, EUR HEART J, V36, P2246, DOI 10.1093/eurheartj/ehv194
   von Bahr V, 2017, PEDIATR CRIT CARE ME, V18, P272, DOI 10.1097/PCC.0000000000001069
NR 30
TC 6
Z9 6
U1 0
U2 1
PU MDPI
PI BASEL
PA ST ALBAN-ANLAGE 66, CH-4052 BASEL, SWITZERLAND
EI 2227-9067
J9 CHILDREN-BASEL
JI Children-Basel
PD NOV
PY 2017
VL 4
IS 11
AR 101
DI 10.3390/children4110101
PG 9
WC Pediatrics
WE Science Citation Index Expanded (SCI-EXPANDED)
SC Pediatrics
GA FO2JT
UT WOS:000416603800009
PM 29165381
OA Green Published, gold, Green Submitted
DA 2023-05-13
ER

PT J
AU Amonoo, HL
   Brown, LA
   Scheu, CF
   Millstein, RA
   Pirl, WF
   Vitagliano, HL
   Antin, JH
   Huffman, JC
AF Amonoo, Hermioni L.
   Brown, Lydia A.
   Scheu, Carlyn F.
   Millstein, Rachel A.
   Pirl, William F.
   Vitagliano, Halyna L.
   Antin, Joseph H.
   Huffman, Jeff C.
TI Positive psychological experiences in allogeneic hematopoietic stem cell
   transplantation
SO PSYCHO-ONCOLOGY
LA English
DT Article
DE cancer; hematologic malignancy; hematopoietic stem cell transplant;
   positive affective states; positive constructs; positive emotional
   states; positive psychological interventions; positive psychological
   well-being; positive psychology; psychosocial oncology
ID ACUTE CORONARY SYNDROME; QUALITY-OF-LIFE; SURVIVAL; SYMPTOMS; DISTRESS;
   OPTIMISM; BURDEN; CARE
AB Objective Positive psychological constructs (e.g., optimism and hope) have been associated with superior health outcomes in the recovery from hematopoietic stem cell transplantation (HSCT) in prior work. However, such studies have not examined a broad range of positive psychological constructs, their sources or evolution over time, or their connections with key health behaviors. We used semistructured qualitative interviews in 25 HSCT patients to explore the nature and sources of positive psychological experiences during the first 100 days after transplantation. Methods Participants completed interviews during their HSCT hospitalization and approximately 100 days after transplantation. Transcribed interviews were organized and analyzed using NVivo 12 software by two coders (kappa = 0.92). Interviews focused on the breadth of positive psychological experiences, their sources and evolution during the 100 days, and participants' perceived impact of positive constructs on health behaviors. Results Several positive psychological constructs especially gratitude, determination, and optimism were frequently expressed. Family support and deliberate participation in pleasant and meaningful activities were the two primary sources of positive psychological experiences after HSCT. At baseline, participants consistently reported gratitude for their donors while follow-up was consistently characterized by hope for cure and return to baseline level of functioning. Additionally, participants related bidirectional relationships between positive psychological well-being experiences and completion of health behaviors over time. Conclusions As one of the first qualitative studies characterizing the breadth, sources, and evolution of positive psychological experiences in HSCT patients, these findings add to the literature aimed at understanding psychological well-being in this complex and growing patient population.
C1 [Amonoo, Hermioni L.; Pirl, William F.; Vitagliano, Halyna L.] Dana Farber Canc Inst, Dept Psychosocial Oncol & Palliat Care, Boston, MA 02115 USA.
   [Amonoo, Hermioni L.; Millstein, Rachel A.; Pirl, William F.; Vitagliano, Halyna L.; Antin, Joseph H.; Huffman, Jeff C.] Harvard Med Sch, Boston, MA 02115 USA.
   [Amonoo, Hermioni L.] Brigham & Womens Hosp, Dept Psychiat, 60 Fenwood Rd,4th Floor, Boston, MA 02115 USA.
   [Brown, Lydia A.] Univ Melbourne, Melbourne Sch Psychol Sci, Melbourne, Vic, Australia.
   [Scheu, Carlyn F.; Millstein, Rachel A.; Huffman, Jeff C.] Massachusetts Gen Hosp, Dept Psychiat, Boston, MA 02114 USA.
   [Antin, Joseph H.] Dana Farber Canc Inst, Div Hematol Malignancy, Stem Cell Bone Marrow Transplantat Program, Boston, MA 02115 USA.
C3 Harvard University; Dana-Farber Cancer Institute; Harvard University;
   Harvard Medical School; Harvard University; Brigham & Women's Hospital;
   University of Melbourne; Harvard University; Massachusetts General
   Hospital; Harvard University; Dana-Farber Cancer Institute
RP Amonoo, HL (通讯作者)，Brigham & Womens Hosp, Dept Psychiat, 60 Fenwood Rd,4th Floor, Boston, MA 02115 USA.
EM hermioni_lokko@dfci.harvard.edu
OI Amonoo, Hermioni L./0000-0001-9136-9644; Pirl,
   William/0000-0001-5226-9886; Brown, Lydia/0000-0002-6490-9040
FU NHLBI NIH HHS [K23 HL135277] Funding Source: Medline; NIDDK NIH HHS
   [R21DK109313] Funding Source: Medline
CR Aizer AA, 2013, J CLIN ONCOL, V31, P3869, DOI 10.1200/JCO.2013.49.6489
   Amonoo Hermioni L, 2019, Biol Blood Marrow Transplant, V25, pe5, DOI 10.1016/j.bbmt.2018.09.030
   Anderson KO, 2007, BONE MARROW TRANSPL, V39, P759, DOI 10.1038/sj.bmt.1705664
   Applebaum AJ, 2016, BONE MARROW TRANSPL, V51, P1416, DOI 10.1038/bmt.2016.164
   Berry LL, 2017, J ONCOL PRACT, V13, P35, DOI 10.1200/JOP.2016.017913
   Bevans MF, 2008, SUPPORT CARE CANCER, V16, P1243, DOI 10.1007/s00520-008-0420-6
   Bhatia S, 2011, EXPERT REV HEMATOL, V4, P437, DOI [10.1586/EHM.11.39, 10.1586/ehm.11.39]
   Callahan CM, 2002, MED CARE, V40, P771, DOI 10.1097/00005650-200209000-00007
   Chaudhary RK, 2017, FUTURE ONCOL, V13, P2297, DOI 10.2217/fon-2017-0274
   Costanzo ES, 2013, BRAIN BEHAV IMMUN, V30, pS68, DOI 10.1016/j.bbi.2012.07.005
   Ehrlich KB, 2016, BONE MARROW TRANSPL, V51, P1594, DOI 10.1038/bmt.2016.191
   El-Jawahri A, 2018, BIOL BLOOD MARROW TR, V24, P2285, DOI 10.1016/j.bbmt.2018.07.020
   El-Jawahri A, 2017, J CLIN ONCOL, V35, P3714, DOI 10.1200/JCO.2017.73.2800
   El-Jawahri AR, 2016, CANCER-AM CANCER SOC, V122, P806, DOI 10.1002/cncr.29818
   Elo S, 2008, J ADV NURS, V62, P107, DOI 10.1111/j.1365-2648.2007.04569.x
   Fredrickson BL, 2001, AM PSYCHOL, V56, P218, DOI 10.1037/0003-066X.56.3.218
   Hobbs GS, 2015, CANCER-AM CANCER SOC, V121, P1079, DOI 10.1002/cncr.29064
   Huffman JC, 2016, J HAPPINESS STUD, V17, P1985, DOI 10.1007/s10902-015-9681-1
   Huffman JC, 2016, J HEALTH PSYCHOL, V21, P1026, DOI 10.1177/1359105314544135
   Huffman JC, 2016, CIRC-CARDIOVASC QUAL, V9, P55, DOI 10.1161/CIRCOUTCOMES.115.002184
   Huffman JC, 2015, PSYCHOL HEALTH MED, V20, P541, DOI 10.1080/13548506.2014.989531
   Jim HSL, 2014, BIOL BLOOD MARROW TR, V20, P1465, DOI 10.1016/j.bbmt.2014.04.010
   Kenzik K, 2015, SUPPORT CARE CANCER, V23, P797, DOI 10.1007/s00520-014-2420-z
   Knight JM, 2014, PLOS ONE, V9, DOI 10.1371/journal.pone.0099778
   Kuba K, 2017, BONE MARROW TRANSPL, V52, P1651, DOI 10.1038/bmt.2017.190
   Kubzansky LD, 2018, J AM COLL CARDIOL, V72, P1382, DOI 10.1016/j.jacc.2018.07.042
   Lee SJ, 2003, BIOL BLOOD MARROW TR, V9, P389, DOI 10.1016/S1083-8791(03)00103-4
   Mosher CE, 2009, PSYCHO-ONCOLOGY, V18, P113, DOI 10.1002/pon.1399
   Niederwieser D, 2016, BONE MARROW TRANSPL, V51, P778, DOI 10.1038/bmt.2016.18
   Norkin Maxim, 2017, F1000Res, V6, P870, DOI 10.12688/f1000research.11233.1
   Omrani Ali S, 2017, Hematol Oncol Stem Cell Ther, V10, P228, DOI 10.1016/j.hemonc.2017.05.018
   Pinninti NR, 2003, EUR PSYCHIAT, V18, P361, DOI 10.1016/j.eurpsy.2003.03.004
   Thieme M, 2017, JPN J CLIN ONCOL, V47, P849, DOI 10.1093/jjco/hyx079
   Tong A, 2007, INT J QUAL HEALTH C, V19, P349, DOI 10.1093/intqhc/mzm042
   Vaismoradi M, 2013, NURS HEALTH SCI, V15, P398, DOI 10.1111/nhs.12048
   Wang ZY, 2016, PSYCHOL HEALTH MED, V21, P571, DOI 10.1080/13548506.2015.1127396
NR 36
TC 9
Z9 9
U1 0
U2 7
PU WILEY
PI HOBOKEN
PA 111 RIVER ST, HOBOKEN 07030-5774, NJ USA
SN 1057-9249
EI 1099-1611
J9 PSYCHO-ONCOLOGY
JI Psycho-Oncol.
PD AUG
PY 2019
VL 28
IS 8
BP 1633
EP 1639
DI 10.1002/pon.5128
PG 7
WC Oncology; Psychology; Psychology, Multidisciplinary; Social Sciences,
   Biomedical
WE Science Citation Index Expanded (SCI-EXPANDED); Social Science Citation Index (SSCI)
SC Oncology; Psychology; Biomedical Social Sciences
GA IM6KH
UT WOS:000478101300005
PM 31128072
OA Green Published
DA 2023-05-13
ER

PT J
AU Salinas, GLA
   Sanmartin, M
   Izco, MP
   Rincon, LM
   Martin-Acuna, A
   Pueyo, PP
   Martin, DD
   del Castillo, AM
   Recio-Mayoral, A
   Martin-Asenjo, R
   Garcia-Guerrero, A
   Caravaca-Perez, P
   Lopez, AC
   Jimenez-Mena, M
   Zamorano, JL
AF Alonso Salinas, Gonzalo Luis
   Sanmartin, Marcelo
   Pascual Izco, Marina
   Rincon, Luis M.
   Martin-Acuna, Alba
   Pastor Pueyo, Pablo
   del Val Martin, David
   Marco del Castillo, Alvaro
   Recio-Mayoral, Alejandro
   Martin-Asenjo, Roberto
   Garcia-Guerrero, Alberto
   Caravaca-Perez, Pedro
   Camino Lopez, Asuncion
   Jimenez-Mena, Manuel
   Luis Zamorano, Jose
TI The Role of Frailty in Acute Coronary Syndromes in the Elderly
SO GERONTOLOGY
LA English
DT Article
DE Frailty; Cardiovascular disease; Cardiology; Ageing; Prognosis
ID ELEVATION MYOCARDIAL-INFARCTION; HEART-ASSOCIATION COUNCIL; HEALTH-CARE
   PROFESSIONALS; SHORT-TERM OUTCOMES; SCIENTIFIC STATEMENT;
   GERIATRIC-CARDIOLOGY; CLINICAL CARDIOLOGY; RISK STRATIFICATION; OLDER
   PATIENTS; IMPACT
AB Background: Myocardial infarction (MI) patients are increasingly older, and common risk scores include chronological age, but do not consider chronic comorbidity or biological age. Frailty status reflects these variables and may be independently correlated with prognosis in this setting. Objective: This study investigated the impact of frailty on the prognosis of elderly patients admitted due to MI. Methods: This prospective and observational study included patients >= 75 years admitted to three tertiary hospitals in Spain due to MI. Frailty assessment was performed at admission using the Survey of Health, Ageing and Retirement in Europe Frailty Index (SHARE-FI) tool. The primary endpoint was the composite of death or non-fatal reinfarction during a follow-up of 1 year. Overall mortality, reinfarction, the composite of death, reinfarction and stroke, major bleeding, and readmission rates were also explored. Results: A total of 285 patients were enrolled. Frail patients (109, 38.2%) were older, with a higher score in the Charlson Comorbidity Index and with a higher risk score addressed in the GRACE and CRUSADE indexes. On multivariate analysis including GRACE, CRUSADE, maximum creatinine level, culprit lesion revascularization, complete revascularization, and dual antiplatelet therapy at discharge, frailty was an independent predictor of the composite of death and reinfarction (2.81, 95% CI 1.16-6.78) and overall mortality (3.07, 95% CI 1.35-6.98). Conclusion: Frailty is an independent prognostic marker of the composite of mortality and reinfarction and of overall mortality in patients aged >= 75 years admitted due to MI. (C) 2018 S. Karger AG, Basel
C1 [Alonso Salinas, Gonzalo Luis; Sanmartin, Marcelo; Rincon, Luis M.; Luis Zamorano, Jose] Hosp Ramon & Cajal, CIBERCV, Madrid, Spain.
   [Alonso Salinas, Gonzalo Luis; Sanmartin, Marcelo; Pascual Izco, Marina; Rincon, Luis M.; Martin-Acuna, Alba; Pastor Pueyo, Pablo; del Val Martin, David; Marco del Castillo, Alvaro; Camino Lopez, Asuncion; Jimenez-Mena, Manuel; Luis Zamorano, Jose] Hosp Ramon & Cajal, Cardiol, Ctra Colmenar Viejo Km 9,100, ES-28034 Madrid, Spain.
   [Recio-Mayoral, Alejandro; Garcia-Guerrero, Alberto; Caravaca-Perez, Pedro] Hosp Virgen Macarena, Cardiol, Seville, Spain.
   [Martin-Asenjo, Roberto] Hosp 12 Octubre, Cardiol, Madrid, Spain.
C3 CIBER - Centro de Investigacion Biomedica en Red; CIBERCV; Hospital
   Universitario Ramon y Cajal; Hospital Universitario Ramon y Cajal;
   Hospital Universitario Virgen Macarena; Hospital Universitario 12 de
   Octubre
RP Sanmartin, M (通讯作者)，Hosp Ramon & Cajal, Cardiol, Ctra Colmenar Viejo Km 9,100, ES-28034 Madrid, Spain.
EM msanfer@me.com
RI Rincón, Luis Miguel/D-8198-2017; Salinas, Gonzalo L Alonso/G-2171-2018;
   Sanmartín-Fernández, Marcelo/AAB-6489-2022; Martin-Asenjo,
   Roberto/D-6447-2017; Recio-Mayoral, Alejandro/L-7249-2017
OI Rincón, Luis Miguel/0000-0003-1819-5742; Salinas, Gonzalo L
   Alonso/0000-0001-5914-8526; Sanmartín-Fernández,
   Marcelo/0000-0001-5469-4579; Martin-Asenjo, Roberto/0000-0001-6776-6922;
   Recio-Mayoral, Alejandro/0000-0002-3646-0661; Caravaca Perez,
   Pedro/0000-0001-9362-8371
FU Ministry of Economy and Competitiveness (Government of Spain) by the FIS
   (Fondo de Investigacion en Salud) [PI13/01973]
FX This work was supported by the Ministry of Economy and Competitiveness
   (Government of Spain) by the FIS (Fondo de Investigacion en Salud)
   project number PI13/01973. The sponsor contributed to the financing of
   diagnostic tests as well as to the hiring of personnel for data
   collection. The sponsor did not influence the design, methods, subject
   recruitment, data collections, analysis, or preparation of this article.
CR Alegre O, 2016, CLIN CARDIOL, V39, P373, DOI 10.1002/clc.22550
   Alexander KP, 2007, CIRCULATION, V115, P2549, DOI 10.1161/CIRCULATIONAHA.107.182615
   Alexander KP, 2007, CIRCULATION, V115, P2570, DOI 10.1161/CIRCULATIONAHA.107.182616
   Salinas GLA, 2017, CLIN CARDIOL, V40, P925, DOI 10.1002/clc.22749
   Salinas GLA, 2016, INT J CARDIOL, V222, P590, DOI 10.1016/j.ijcard.2016.07.268
   Salinas GLA, 2016, EUR HEART J-ACUTE CA, V5, P434, DOI 10.1177/2048872616644909
   Ariza-Sole A, 2013, CLIN CARDIOL, V36, P565, DOI 10.1002/clc.22182
   CHARLSON ME, 1987, J CHRON DIS, V40, P373, DOI 10.1016/0021-9681(87)90171-8
   Degano IR, 2013, REV ESP CARDIOL, V66, P472, DOI [10.1016/j.rec.2013.01.018, 10.1016/j.recesp.2013.01.019]
   Ekerstad N, 2014, EUR J PREV CARDIOL, V21, P1216, DOI 10.1177/2047487313490257
   Ekerstad N, 2011, CIRCULATION, V124, P2397, DOI 10.1161/CIRCULATIONAHA.111.025452
   Fried LP, 2001, J GERONTOL A-BIOL, V56, pM146, DOI 10.1093/gerona/56.3.M146
   Graham MM, 2013, CAN J CARDIOL, V29, P1610, DOI 10.1016/j.cjca.2013.08.016
   Kang L, 2015, J GERIATR CARDIOL, V12, P662, DOI 10.11909/j.issn.1671-5411.2015.06.010
   KATZ S, 1970, GERONTOLOGIST, V10, P20, DOI 10.1093/geront/10.1_Part_1.20
   Klein LW, 2012, J AM COLL CARDIOL, V59, P1760, DOI 10.1016/j.jacc.2012.01.042
   Libungan B, 2014, INT J CARDIOL, V176, P946, DOI 10.1016/j.ijcard.2014.08.109
   Lisiak M, 2016, CLIN INTERV AGING, V11, P553, DOI 10.2147/CIA.S99842
   Ma WF, 2018, HEART LUNG CIRC, V27, P611, DOI 10.1016/j.hlc.2017.06.725
   Mehta SR, 2009, NEW ENGL J MED, V360, P2165, DOI 10.1056/NEJMoa0807986
   Romero-Ortuno R, 2010, BMC GERIATR, V10, DOI 10.1186/1471-2318-10-57
   Sanchis J, 2014, AM HEART J, V168, P784, DOI 10.1016/j.ahj.2014.07.022
   Subherwal S, 2009, CIRCULATION, V119, P1873, DOI 10.1161/CIRCULATIONAHA.108.828541
   Sujino Y, 2015, J CARDIOL, V66, P263, DOI 10.1016/j.jjcc.2014.12.001
   Tegn N, 2016, LANCET, V387, P1057, DOI 10.1016/S0140-6736(15)01166-6
   Thygesen K, 2007, CIRCULATION, V116, P2634, DOI [10.1161/CIRCULATIONAHA.107.187397, 10.1016/j.jacc.2007.09.011]
   White HD, 2016, EUR HEART J-ACUTE CA, V5, P231, DOI 10.1177/2048872615581502
NR 27
TC 23
Z9 25
U1 1
U2 12
PU KARGER
PI BASEL
PA ALLSCHWILERSTRASSE 10, CH-4009 BASEL, SWITZERLAND
SN 0304-324X
EI 1423-0003
J9 GERONTOLOGY
JI Gerontology
PY 2018
VL 64
IS 5
BP 422
EP 429
DI 10.1159/000488390
PG 8
WC Geriatrics & Gerontology
WE Science Citation Index Expanded (SCI-EXPANDED)
SC Geriatrics & Gerontology
GA GR4ST
UT WOS:000442608300003
PM 29860244
DA 2023-05-13
ER

PT J
AU Lodigiani, C
   Iapichino, G
   Carenzo, L
   Cecconi, M
   Ferrazzi, P
   Sebastian, T
   Kucher, N
   Studt, JD
   Sacco, C
   Alexia, B
   Sandri, MT
   Barco, S
AF Lodigiani, Corrado
   Iapichino, Giacomo
   Carenzo, Luca
   Cecconi, Maurizio
   Ferrazzi, Paola
   Sebastian, Tim
   Kucher, Nils
   Studt, Jan-Dirk
   Sacco, Clara
   Alexia, Bertuzzi
   Sandri, Maria Teresa
   Barco, Stefano
CA Humanitas COVID-19 Task Force
TI Venous and arterial thromboembolic complications in COVID-19 patients
   admitted to an academic hospital in Milan, Italy
SO THROMBOSIS RESEARCH
LA English
DT Article
DE COVID-19; SARS-CoV2; Venous thromboembolism; Cardiovascular
   complications; Disseminated intravascular coagulation; Mortality
ID SOCIETY
AB Background: Few data are available on the rate and characteristics of thromboembolic complications in hospitalized patients with COVID-19.
   Methods: We studied consecutive symptomatic patients with laboratory-proven COVID-19 admitted to a university hospital in Milan, Italy (13.02.2020-10.04.2020). The primary outcome was any thromboembolic complication, including venous thromboembolism (VTE), ischemic stroke, and acute coronary syndrome (ACS)/myocardial infarction (MI). Secondary outcome was overt disseminated intravascular coagulation (DIC).
   Results: We included 388 patients (median age 66 years, 68% men, 16% requiring intensive care [ICU]). Thromboprophylaxis was used in 100% of ICU patients and 75% of those on the general ward. Thromboembolic events occurred in 28 (7.7% of closed cases; 95%CI 5.4%-11.0%), corresponding to a cumulative rate of 21% (27.6% ICU, 6.6% general ward). Half of the thromboembolic events were diagnosed within 24 h of hospital admission. Forty-four patients underwent VTE imaging tests and VTE was confirmed in 16 (36%). Computed tomography pulmonary angiography (CTPA) was performed in 30 patients, corresponding to 7.7% of total, and pulmonary embolism was confirmed in 10 (33% of CTPA). The rate of ischemic stroke and ACS/MI was 2.5% and 1.1%, respectively. Overt DIC was present in 8 (2.2%) patients.
   Conclusions: The high number of arterial and, in particular, venous thromboembolic events diagnosed within 24 h of admission and the high rate of positive VTE imaging tests among the few COVID-19 patients tested suggest that there is an urgent need to improve specific VTE diagnostic strategies and investigate the efficacy and safety of thromboprophylaxis in ambulatory COVID-19 patients.
C1 [Lodigiani, Corrado; Ferrazzi, Paola; Sacco, Clara] Humanitas Clin & Res Hosp, Ctr Thrombosis & Hemorrhag Dis, Milan, Italy.
   [Lodigiani, Corrado; Cecconi, Maurizio] Humanitas Univ, Dept Med Sci, Milan, Italy.
   [Iapichino, Giacomo; Carenzo, Luca; Cecconi, Maurizio] Humanitas Clin & Res Ctr, Dept Anaestesia & Intens Care, Milan, Italy.
   [Sebastian, Tim; Kucher, Nils; Barco, Stefano] Univ Hosp Zurich, Clin Angiol, Zurich, Switzerland.
   [Studt, Jan-Dirk] Univ Hosp Zurich, Div Med Oncol & Hematol, Zurich, Switzerland.
   [Alexia, Bertuzzi] Humanitas Clin & Res Hosp, Dept Oncol, Rozzano, Italy.
   [Sandri, Maria Teresa] Humanitas Clin & Res Hosp, Div Lab Med, Milan, Italy.
   [Barco, Stefano] Johannes Gutenberg Univ Mainz, Univ Med Ctr, Ctr Thrombosis & Hemostasis, Mainz, Germany.
C3 Humanitas University; University of Zurich; University Zurich Hospital;
   University of Zurich; University Zurich Hospital; IRCCS Humanitas
   Research Hospital; Johannes Gutenberg University of Mainz
RP Lodigiani, C (通讯作者)，Humanitas Univ, Humanitas Clin & Res Ctr, Dept Med Sci, Ctr Thrombosis & Hemorrhag Dis, Milan, Italy.
EM corrado.lodigiani@humanitas.it
RI Bertuzzi, Alexia Francesca/AAL-4686-2020; Barco, Stefano/V-4901-2017;
   Ferrazzi, Paola/GZL-2266-2022; Iapichino, Giacomo/HKN-3071-2023;
   Cecconi, Maurizio/A-6241-2012; Cecconi, Maurizio/HDN-8785-2022
OI Bertuzzi, Alexia Francesca/0000-0002-8933-9929; Barco,
   Stefano/0000-0002-2618-347X; Ferrazzi, Paola/0000-0002-5812-8168;
   Iapichino, Giacomo/0000-0002-7972-1569; Cecconi,
   Maurizio/0000-0002-4376-6538; Cecconi, Maurizio/0000-0002-4376-6538;
   Carenzo, Luca/0000-0002-4646-2660; lodigiani,
   corrado/0000-0002-9152-9385; Sebastian, Tim/0000-0003-0446-2862
FU German Federal Ministry of Education and Research [BMBF 01EO1003,
   01EO1503]
FX The work of Stefano Barco was supported by the German Federal Ministry
   of Education and Research (BMBF 01EO1003 and 01EO1503).
CR [Anonymous], 2020, JAMA-J AM MED ASSOC, DOI DOI 10.1001/JAMA.2020.7869
   Chen NS., 2020, LANCET, V395, P507, DOI [DOI 10.1016/S0140-6736(20)30211-7, 10.1016/S0140-6736(20)30211-7]
   Clerkin KJ, 2020, CIRCULATION, V141, P1648, DOI 10.1161/CIRCULATIONAHA.120.046941
   Connors JM, J THROMB HAEMOST
   Cui SP, 2020, J THROMB HAEMOST, V18, P1421, DOI 10.1111/jth.14830
   Han H, 2020, CLIN CHEM LAB MED, V58, P1116, DOI 10.1515/cclm-2020-0188
   Helms J, 2020, INTENS CARE MED, V46, P1089, DOI 10.1007/s00134-020-06062-x
   Huang C, 2020, BIOSENS BIOELECTRON, V395, P497, DOI [DOI 10.1016/J.BIOS.2020.112752, DOI 10.1056/NEJMoa2002032]
   Kaplan D, 2015, CHEST, V148, P1224, DOI 10.1378/chest.15-0287
   Klok FA, 2020, THROMB RES, V191, P145, DOI [10.1016/j.thromres.2020.04.013, 10.1016/j.thromres.2020.04.041]
   Lang JS, 2011, PLOS ONE, V6, DOI 10.1371/journal.pone.0023710
   MycroftWest C, 2019 CORONAVIRUS SAR, DOI [10.1101/2020.02.29.97109, DOI 10.1101/2020.02.29.97109]
   Ruan QR, 2020, INTENS CARE MED, V46, P846, DOI 10.1007/s00134-020-05991-x
   Samama MM, 1999, NEW ENGL J MED, V341, P793, DOI 10.1056/NEJM199909093411103
   Schunemann HJ, 2018, BLOOD ADV, V2, P3198, DOI 10.1182/bloodadvances.2018022954
   Thachil J, 2020, J THROMB HAEMOST, V18, P1020, DOI 10.1111/jth.14821
   Toh CH, 2007, J THROMB HAEMOST, V5, P604, DOI 10.1111/j.1538-7836.2007.02313.x
   Varga S., 2020, ENDOTHELIAL CELL INF
   Zhang CL, 2019, MEDICINE, V98, DOI 10.1097/MD.0000000000015833
   Zhou F, 2020, LANCET, V395, P1054, DOI 10.1016/S0140-6736(20)30566-3
NR 20
TC 1280
Z9 1321
U1 3
U2 52
PU PERGAMON-ELSEVIER SCIENCE LTD
PI OXFORD
PA THE BOULEVARD, LANGFORD LANE, KIDLINGTON, OXFORD OX5 1GB, ENGLAND
SN 0049-3848
EI 1879-2472
J9 THROMB RES
JI Thromb. Res.
PD JUL
PY 2020
VL 191
BP 9
EP 14
DI 10.1016/j.thromres.2020.04.024
PG 6
WC Hematology; Peripheral Vascular Disease
WE Science Citation Index Expanded (SCI-EXPANDED)
SC Hematology; Cardiovascular System & Cardiology
GA OG7JD
UT WOS:000582054800002
PM 32353746
OA Green Published
DA 2023-05-13
ER

PT J
AU Chong, PY
   Iqbal, J
   Yeong, J
   Aw, TC
   Chan, KS
   Chui, PL
AF Chong, Pek Yoon
   Iqbal, Jabed
   Yeong, Joe
   Aw, Tar Choon
   Chan, Kian Sing
   Chui, Paul
TI Immune Response in Myocardial Injury: In Situ Hybridization and
   Immunohistochemistry Techniques for SARS-CoV-2 Detection in COVID-19
   Autopsies
SO FRONTIERS IN MOLECULAR BIOSCIENCES
LA English
DT Article
DE PCR; COVID-19; autopsy; multiplex; serology
ID CORONAVIRUS; PROTEINS; TMPRSS2; CELLS; ENTRY; SPIKE; ACE2
AB Coronavirus disease-19 (COVID-19) is caused by the newly discovered coronavirus, severe acute respiratory syndrome coronavirus 2 (SARS-CoV-2). While the lung remains the primary target site of COVID-19 injury, damage to myocardium, and other organs also contribute to the morbidity and mortality of this disease. There is also increasing demand to visualize viral components within tissue specimens. Here we discuss the cardiac autopsy findings of 12 intensive care unit (ICU) naive and PCR-positive COVID-19 cases using a combination of histological, Immunohistochemical/immunofluorescent and molecular techniques. We performed SARS-CoV-2 qRT-PCR on fresh tissue from all cases; RNA-ISH and IHC for SARS-CoV-2 were performed on selected cases using FFPE tissue from heart. Eight of these patients also had positive post-mortem serology for SARS-CoV-2. Histopathologic changes in the coronary vessels and inflammation of the myocardium as well as in the endocardium were documented which support the reports of a cardiac component to the viral infection. As in the pulmonary reports, widespread platelet and fibrin thrombi were also identified in the cardiac tissue. In keeping with vaccine-induced activation of virus-specific CD4(+) and CD8(+) T cells, and release of cytokines such as interferon-gamma (IFN gamma), we observed similar immune cellular distribution and cytokines in these patients. Immunohistochemical and immunofluorescent localisation for the viral Spike (S-protein) protein and the nucleocapsid protein (NP) were performed; presence of these aggregates may possibly contribute to cardiac ischemia and even remodelling.
EM jabed.iqbal@singhealth.com.sg
CR Abel EJ, 2014, HUM PATHOL, V45, P1092, DOI 10.1016/j.humpath.2014.01.008
   Babapoor-Farrokhran S, 2020, LIFE SCI, V253, DOI 10.1016/j.lfs.2020.117723
   Barton LM, 2020, AM J CLIN PATHOL, V153, P725, DOI [10.1093/ajcp/aqaa062, 10.1093/AJCP/AQAA062]
   Bearse M, 2021, MODERN PATHOL, V34, P1345, DOI 10.1038/s41379-021-00790-1
   Boehmer TK, 2021, MMWR-MORBID MORTAL W, V70, P1228, DOI 10.15585/mmwr.mm7035e5
   Cheung EW, 2020, JAMA-J AM MED ASSOC, V324, P294, DOI 10.1001/jama.2020.10374
   Chong PY, 2004, ARCH PATHOL LAB MED, V128, P195
   Corman VM, 2020, EUROSURVEILLANCE, V25, P23, DOI 10.2807/1560-7917.ES.2020.25.3.2000045
   Craver R, 2020, FETAL PEDIATR PATHOL, V39, P263, DOI 10.1080/15513815.2020.1761491
   Delpino MV, 2020, FRONT CELL INFECT MI, V10, DOI 10.3389/fcimb.2020.00340
   Diao B, 2020, FRONT IMMUNOL, V11, DOI 10.3389/fimmu.2020.00827
   Esbona K, 2016, BREAST CANCER RES, V18, DOI 10.1186/s13058-016-0695-3
   Feng ZP, 2016, J IMMUNOL, V196, P3943, DOI 10.4049/jimmunol.1502635
   Garnelo M, 2017, GUT, V66, P342, DOI 10.1136/gutjnl-2015-310814
   George PM, 2020, LANCET RESP MED, V8, P807, DOI 10.1016/S2213-2600(20)30225-3
   Grifoni A, 2020, CELL, V181, P1489, DOI 10.1016/j.cell.2020.05.015
   Hoffmann M, 2020, CELL, V181, P271, DOI 10.1016/j.cell.2020.02.052
   Hu BY, 2021, J MED VIROL, V93, P250, DOI 10.1002/jmv.26232
   Huang C, 2020, LANCET, V395, P496, DOI [10.1016/S0140-6736(20)30252-X, 10.1016/S0140-6736(20)30183-5]
   Huang HI, 2020, J INFECT DIS, V222, P456, DOI 10.1093/infdis/jiaa174
   Lam JH, 2019, FRONT IMMUNOL, V10, DOI 10.3389/fimmu.2019.02093
   Lau CS, 2020, J APPL LAB MED, V5, P1313, DOI 10.1093/jalm/jfaa134
   Le Bert N, 2020, NATURE, V584, P457, DOI 10.1038/s41586-020-2550-z
   Liao MF, 2020, NAT MED, V26, P842, DOI 10.1038/s41591-020-0901-9
   Lim JCT, 2018, PATHOLOGY, V50, P333, DOI 10.1016/j.pathol.2017.11.087
   Lovisa S, 2015, NAT MED, V21, P998, DOI 10.1038/nm.3902
   Mlecnik B, 2016, SCI TRANSL MED, V8, DOI 10.1126/scitranslmed.aad6352
   Nghiem PT, 2016, NEW ENGL J MED, V374, P2542, DOI 10.1056/NEJMoa1603702
   Ni L, 2020, IMMUNITY, V52, P971, DOI 10.1016/j.immuni.2020.04.023
   Patil M, 2021, J CELL PHYSIOL, V236, P3366, DOI 10.1002/jcp.30109
   Peiris JSM, 2003, LANCET, V361, P1319, DOI 10.1016/S0140-6736(03)13077-2
   Perlman S, 2005, NAT REV IMMUNOL, V5, P917, DOI 10.1038/nri1732
   Qin C, 2020, CLIN INFECT DIS, V71, P762, DOI 10.1093/cid/ciaa248
   Robinson EL, 2020, J MOL CELL CARDIOL, V147, P88, DOI 10.1016/j.yjmcc.2020.08.009
   Sahin U, 2020, NATURE, V586, P594, DOI 10.1038/s41586-020-2814-7
   Shirazi Samira, 2021, Future Cardiol, V17, P113, DOI 10.2217/fca-2020-0082
   Siripanthong B, 2020, HEART RHYTHM, V17, P1463, DOI 10.1016/j.hrthm.2020.05.001
   Stack EC, 2014, METHODS, V70, P46, DOI 10.1016/j.ymeth.2014.08.016
   Tan MK, 2020, IMMUNOLOGY, V160, P261, DOI 10.1111/imm.13223
   Thevarajan I, 2020, NAT MED, V26, P453, DOI 10.1038/s41591-020-0819-2
   Thieme C.J., 2020, CELL REP MED, V1, DOI 10.1101/2020.05.13.20100636
   Varga Z, 2020, LANCET, V395, P1417, DOI 10.1016/S0140-6736(20)30937-5
   Wang CF, 2020, EBIOMEDICINE, V57, DOI 10.1016/j.ebiom.2020.102833
   Weiskopf D, 2020, SCI IMMUNOL, V5, DOI 10.1126/sciimmunol.abd2071
   Wen W, 2020, CELL DISCOV, V6, DOI 10.1038/s41421-020-0168-9
   WHO, 2020, EM DIS NOV COR 2 19
   Wick G, 2004, ANNU REV IMMUNOL, V22, P361, DOI 10.1146/annurev.immunol.22.012703.104644
   Wick G, 2010, TRENDS IMMUNOL, V31, P110, DOI 10.1016/j.it.2009.12.001
   Wong CK, 2004, CLIN EXP IMMUNOL, V136, P95, DOI 10.1111/j.1365-2249.2004.02415.x
   Wu CM, 2020, JAMA INTERN MED, V180, P934, DOI 10.1001/jamainternmed.2020.0994
   Xu XT, 2020, SCI CHINA LIFE SCI, V63, P457, DOI 10.1007/s11427-020-1637-5
   Xu Z, 2020, LANCET RESP MED, V8, P420, DOI 10.1016/S2213-2600(20)30076-X
   Yajima T, 2009, CIRCULATION, V119, P2615, DOI 10.1161/CIRCULATIONAHA.108.766022
   Yang N, 2021, J GLOB HEALTH, V11, DOI 10.7189/jogh.11.05006
   Yao X H, 2020, Zhonghua Bing Li Xue Za Zhi, V49, P411, DOI 10.3760/cma.j.cn112151-20200312-00193
   Yeong J, 2019, J IMMUNOTHER CANCER, V7, DOI 10.1186/s40425-019-0499-y
   Yeong J, 2017, BREAST CANCER RES TR, V163, P21, DOI 10.1007/s10549-017-4161-4
   Zheng MJ, 2020, CELL MOL IMMUNOL, V17, P533, DOI 10.1038/s41423-020-0402-2
   Zheng WP, 1997, CELL, V89, P587, DOI 10.1016/S0092-8674(00)80240-8
   Zhu N, 2020, NEW ENGL J MED, V382, P727, DOI 10.1056/NEJMoa2001017
NR 60
TC 2
Z9 2
U1 4
U2 5
PU FRONTIERS MEDIA SA
PI LAUSANNE
PA AVENUE DU TRIBUNAL FEDERAL 34, LAUSANNE, CH-1015, SWITZERLAND
EI 2296-889X
J9 FRONT MOL BIOSCI
JI Front. Mol. Biosci.
PD OCT 26
PY 2021
VL 8
AR 658932
DI 10.3389/fmolb.2021.658932
PG 13
WC Biochemistry & Molecular Biology
WE Science Citation Index Expanded (SCI-EXPANDED)
SC Biochemistry & Molecular Biology
GA 2A9QS
UT WOS:000809831500001
PM 34765640
OA Green Published, gold
DA 2023-05-13
ER

PT J
AU Pines, JM
   Zocchi, MS
   Black, BS
   Celedon, P
   Carlson, JN
   Moghtaderi, A
   Venkat, A
AF Pines, Jesse M.
   Zocchi, Mark S.
   Black, Bernard S.
   Celedon, Pablo
   Carlson, Jestin N.
   Moghtaderi, Ali
   Venkat, Arvind
CA US Acute Care Solutions Res Grp
TI The effect of the COVID-19 pandemic on emergency department visits for
   serious cardiovascular conditions
SO AMERICAN JOURNAL OF EMERGENCY MEDICINE
LA English
DT Article
DE Cardiology; COVID-19; Pandemic; Emergency; Emergency department
ID ACUTE CORONARY SYNDROME; MYOCARDIAL-INFARCTION; PHYSICIANS
AB Objective: We examine how emergency department (ED) visits for serious cardiovascular conditions evolved in the coronavirus (COVID-19) pandemic over January-October 2020, compared to 2019, in a large sample of U.S. EDs. Methods: We compared 2020 ED visits before and during the COVID-19 pandemic, relative to 2019 visits in 108 EDs in 18 states in 115,716 adult ED visits with diagnoses for five serious cardiovascular conditions: ST-segment elevation myocardial infarction (STEMI), non-ST-segment elevation myocardial infarction (NSTEMI), ischemic stroke (IS), hemorrhagic stroke (HS), and heart failure (HF). We calculated weekly ratios of ED visits in 2020 to visits in 2019 in the pre-pandemic (Jan 1-March 10), early-pandemic (March 11-April 21), and later pandemic (April 22-October 31) periods. Results: ED visit ratios show that NSTEMI, IS, and HF visits dropped to lows of 56%, 64%, and 61% of 2019 levels, respectively, in the early-pandemic and gradually returned to 2019 levels over the next several months. HS visits also dropped early pandemic period to 60% of 2019 levels, but quickly rebounded. We find mixed evidence on whether STEMI visits fell, relative to pre-pandemic rates. Total adult ED visits nadired at 57% of 2019 volume during the early-pandemic period and have only party recovered since, to approximately 84% of 2019 by the end of October 2020. Conclusion: We confirm prior studies that ED visits for serious cardiovascular conditions declined early in the COVID-19 pandemic for NSTEMI, IS, HS, and HF, but not for STEMI. Delays or non-receipt in ED care may have led to worse outcomes. (c) 2021 Elsevier Inc. All rights reserved.
C1 [Pines, Jesse M.; Celedon, Pablo; Carlson, Jestin N.; Venkat, Arvind] US Acute Care Solut, Canton, OH USA.
   [Pines, Jesse M.; Venkat, Arvind] Allegheny Hlth Network, Dept Emergency Med, Pittsburgh, PA USA.
   [Zocchi, Mark S.] Brandeis Univ, Heller Sch Social Policy & Management, Waltham, MA USA.
   [Black, Bernard S.] Northwestern Univ, Pritzker Sch Law, Evanston, IL USA.
   [Black, Bernard S.] Northwestern Univ, Kellogg Sch Management, Evanston, IL USA.
   [Carlson, Jestin N.] St Vincent Hosp, Dept Emergency Med, Erie, PA USA.
   [Moghtaderi, Ali] George Washington Univ, Sch Publ Hlth, Milken Inst, Washington, DC USA.
C3 Brandeis University; Northwestern University; Northwestern University;
   George Washington University
RP Pines, JM (通讯作者)，US Acute Care Solut, Clin Innovat, 2424 N Potomac St, Arlington, VA USA.
EM pinesj@usacs.com
CR Allabban A, 2017, EMERG MED J, V34, P653, DOI 10.1136/emermed-2016-206104
   [Anonymous], MEDICARE TELEMEDICIN
   Canto JG, 2012, JAMA-J AM MED ASSOC, V307, P813, DOI 10.1001/jama.2012.199
   Carlson JN, 2018, ANN EMERG MED, V71, P157, DOI 10.1016/j.annemergmed.2017.06.023
   De Filippo O, 2020, NEW ENGL J MED, V383, P88, DOI 10.1056/NEJMc2009166
   De Rosa S, 2020, EUR HEART J, V41, P2083, DOI 10.1093/eurheartj/ehaa409
   Garcia S, 2020, J AM COLL CARDIOL, V75, P2871, DOI 10.1016/j.jacc.2020.04.011
   Gluckman TJ, 2020, JAMA CARDIOL, V5, P1419, DOI 10.1001/jamacardio.2020.3629
   Gottlieb M., 2020, AM J EMERG MED
   Hartnett KP, 2020, MMWR-MORBID MORTAL W, V69, P699, DOI 10.15585/mmwr.mm6923e1
   Hermann LK, 2010, AM J CARDIOL, V105, P1561, DOI 10.1016/j.amjcard.2010.01.014
   Ingram DD, 2013, VITAL HLTH STAT, V2, P2014
   Jeffery MM, 2020, JAMA INTERN MED, V180, P1328, DOI 10.1001/jamainternmed.2020.3288
   Kansagra AP, 2020, NEW ENGL J MED, V383, P400, DOI 10.1056/NEJMc2014816
   Lange SJ, 2020, MMWR-MORBID MORTAL W, V69, P795, DOI 10.15585/mmwr.mm6925e2
   Menees DS, 2013, NEW ENGL J MED, V369, P901, DOI 10.1056/NEJMoa1208200
   Metzler B, 2020, EUR HEART J, V41, P1852, DOI 10.1093/eurheartj/ehaa314
   Pines JM, 2021, J SUBST ABUSE TREAT, V129, DOI 10.1016/j.jsat.2021.108391
   Pines JM, 2021, AM J EMERG MED, V41, P201, DOI 10.1016/j.ajem.2020.11.037
   Pines JM, 2020, ANN EMERG MED, V76, P459, DOI 10.1016/j.annemergmed.2020.06.034
   Salzano A, 2020, EUR J HEART FAIL, V22, P1048, DOI 10.1002/ejhf.1911
   Sax DR, 2018, HEALTH AFFAIR, V37, P1997, DOI 10.1377/hlthaff.2018.05079
   Sokolski M, 2021, AM J MED, V134, P482, DOI 10.1016/j.amjmed.2020.08.043
   Solomon MD, 2020, NEW ENGL J MED, V383, P691, DOI 10.1056/NEJMc2015630
   Tersalvi G, 2020, FRONT CARDIOVASC MED, V7, DOI 10.3389/fcvm.2020.612818
   Wong LE, 2020, NEJM CATAL INNOV CAR, DOI 10.1056/ CAT.20.0193
NR 26
TC 25
Z9 25
U1 2
U2 2
PU W B SAUNDERS CO-ELSEVIER INC
PI PHILADELPHIA
PA 1600 JOHN F KENNEDY BOULEVARD, STE 1800, PHILADELPHIA, PA 19103-2899 USA
SN 0735-6757
EI 1532-8171
J9 AM J EMERG MED
JI Am. J. Emerg. Med.
PD SEP
PY 2021
VL 47
BP 42
EP 51
DI 10.1016/j.ajem.2021.03.004
EA MAR 2021
PG 10
WC Emergency Medicine
WE Science Citation Index Expanded (SCI-EXPANDED)
SC Emergency Medicine
GA UB8SC
UT WOS:000686108000008
PM 33770713
OA Green Published
DA 2023-05-13
ER

PT J
AU Cocoros, NM
   Haynes, K
   Her, Q
   Cosgrove, A
   Dee, E
   Lin, ND
   Tu, CM
   Ding, YL
   Nguyen, M
   Toh, S
AF Cocoros, Noelle M.
   Haynes, Kevin
   Her, Qoua
   Cosgrove, Austin
   Dee, Elizabeth
   Lin, Nancy D.
   Tu, Chi-Ming
   Ding, Yulan
   Nguyen, Michael
   Toh, Sengwee
TI Identification of potential drug name confusion errors in the Sentinel
   System
SO PHARMACOEPIDEMIOLOGY AND DRUG SAFETY
LA English
DT Article
DE claims data; medication errors; pharmacoepidemiology; Sentinel System
ID FOOD
AB Purpose In July 2015, the US Food and Drug Administration (FDA) published a drug safety communication regarding errors in prescribing and dispensing of the antidepressant Brintellix (vortioxetine) and the antiplatelet Brilinta (ticagrelor) that arose due to proprietary drug name confusion. Brintellix is indicated for major depressive disorder; Brilinta is indicated to reduce cardiovascular death, myocardial infarction, and stroke in patients with acute coronary syndrome or history of myocardial infarction. Brintellix was renamed to Trintellix in May 2016. Using Brilinta and Brintellix as a proof-of-concept feasibility use case, we assessed whether drug name confusion errors between the pair could be identified in electronic health care data via the combination of a claims-based algorithm and limited manual claims data review. Methods Using data from the Sentinel System, we defined potential errors as Brintellix users without an on- or off-label indication for Brintellix, without a dispensing for a drug with the same indications as Brintellix, and with an on- or off-label indication for Brilinta between -365 and +30 days after index Brintellix dispensing; the reverse was done for Brilinta. We manually reviewed claims profiles of potential cases. Results We identified 27 (0.1%) potential errors among 21 208 Brintellix users; 16 appeared to be likely errors based on claims profile review. Fifty-one (0.3%) of the 16 779 Brilinta users were identified as potential errors, and four appeared to be likely errors. Conclusions A claims-based algorithm combined with manual review of claims profiles could identify potential drug name confusion errors, and narrow down likely errors that warrant further investigation.
C1 [Cocoros, Noelle M.; Her, Qoua; Cosgrove, Austin; Dee, Elizabeth; Toh, Sengwee] Harvard Med Sch, Dept Populat Med, 401 Pk Dr,Suite 401, Boston, MA 02215 USA.
   [Cocoros, Noelle M.; Her, Qoua; Cosgrove, Austin; Dee, Elizabeth; Toh, Sengwee] Harvard Pilgr Hlth Care Inst, 401 Pk Dr,Suite 401, Boston, MA 02215 USA.
   [Haynes, Kevin] HealthCore Govt & Acad Res, Wilmington, DE USA.
   [Lin, Nancy D.] OptumInsight Life Sci Inc, Boston, MA USA.
   [Tu, Chi-Ming; Ding, Yulan; Nguyen, Michael] US FDA, Silver Spring, MD USA.
C3 Harvard University; Harvard Medical School; Optum; US Food & Drug
   Administration (FDA)
RP Cocoros, NM (通讯作者)，Harvard Med Sch, Dept Populat Med, 401 Pk Dr,Suite 401, Boston, MA 02215 USA.; Cocoros, NM (通讯作者)，Harvard Pilgr Hlth Care Inst, 401 Pk Dr,Suite 401, Boston, MA 02215 USA.
EM noelle_cocoros@harvardpilgrim.org
RI Toh, Sengwee/D-7567-2017
OI Toh, Sengwee/0000-0002-5160-0810; Haynes, Kevin/0000-0002-7087-9159;
   Cocoros, Noelle/0000-0001-7090-2761
FU FDA HHS [HHSF223200910006I] Funding Source: Medline
CR Basco WT, 2010, ACAD PEDIATR, V10, P233, DOI 10.1016/j.acap.2010.04.024
   Cina JL, 2006, JT COMM J QUAL PATIE, V32, P73, DOI 10.1016/S1553-7250(06)32010-7
   Cohen M. R., 2007, MED ERRORS
   [Department of Veterans Affairs U VA], 2013, TIC BRIL NAT DRUG MO
   [Department of Veterans Affairs U VA], 2014, VORT BRINT NAT DRUG
   FDA Drug Safety Communication, 2016, FDA DRUG SAF COMM FD
   Flynn Elizabeth Allan, 2003, J Am Pharm Assoc (Wash), V43, P191
   Galanter WL, 2014, PLOS ONE, V9, DOI 10.1371/journal.pone.0101977
   Lambert BL, 2016, BMJ QUAL SAF, V25, P213, DOI 10.1136/bmjqs-2015-004929
   Larmene-Beld KHM, 2018, EUR J CLIN PHARMACOL, V74, P985, DOI 10.1007/s00228-018-2471-z
   McGraw D, 2012, PHARMACOEPIDEM DR S, V21, P18, DOI 10.1002/pds.2319
   Mojtabai R, 2011, HEALTH AFFAIR, V30, P1434, DOI 10.1377/hlthaff.2010.1024
   Ni YZ, 2018, J AM MED INFORM ASSN, V25, P555, DOI 10.1093/jamia/ocx156
   Platt R, 2012, PHARMACOEPIDEM DR S, V21, P1, DOI 10.1002/pds.2343
   Rash-Foanio C, 2017, AM J HEALTH-SYST PH, V74, P521, DOI 10.2146/ajhp150690
   Robb MA, 2012, PHARMACOEPIDEM DR S, V21, P9, DOI 10.1002/pds.2311
   Stasiak P, 2014, CAN J EMERG MED, V16, P193, DOI 10.2310/8000.2013.130975
   Tully MP, 2009, PHARM WORLD SCI, V31, P682, DOI 10.1007/s11096-009-9332-x
   U.S. Food and Drug Administration, 2015, FDA DRUG SAF COMM FD
   US FDA, 2018, UND UN APPR DRUGS LA
   Wong J, 2018, PHARMACOEPIDEM DR S, V27, P1101, DOI 10.1002/pds.4436
   Zacher JM, 2018, AM J HEALTH-SYST PH, V75, P1460, DOI 10.2146/ajhp170703
NR 22
TC 0
Z9 0
U1 0
U2 0
PU WILEY
PI HOBOKEN
PA 111 RIVER ST, HOBOKEN 07030-5774, NJ USA
SN 1053-8569
EI 1099-1557
J9 PHARMACOEPIDEM DR S
JI Pharmacoepidemiol. Drug Saf.
PD OCT
PY 2019
VL 28
IS 10
BP 1405
EP 1410
DI 10.1002/pds.4891
PG 6
WC Public, Environmental & Occupational Health; Pharmacology & Pharmacy
WE Science Citation Index Expanded (SCI-EXPANDED)
SC Public, Environmental & Occupational Health; Pharmacology & Pharmacy
GA JF5SZ
UT WOS:000491450000015
PM 31483085
DA 2023-05-13
ER

PT J
AU Yilmaz, A
   Ozkul, A
   Shin, DS
   Im, SB
   Yoon, SM
   Kim, BT
AF Yilmaz, Ali
   Ozkul, Ayca
   Shin, Dong Seong
   Im, Soo-Bin
   Yoon, Seok-Mann
   Kim, Bum-Tae
TI Morphological Assessment of Cadaveric Radial, Brachial and Subclavian
   Arteries : A Neurointerventional Approach
SO JOURNAL OF KOREAN NEUROSURGICAL SOCIETY
LA English
DT Article
DE Transradial; Neuroendovascular approach; Radial artery anatomy
ID ACUTE CORONARY SYNDROMES; RANDOMIZED-TRIALS; FEMORAL ACCESS;
   INTERVENTION; METAANALYSIS; ANGIOGRAPHY; REGISTRY; EVENTS; IMPACT
AB Objective : The transradial catheterization (TRC) is becoming widespread, primarily for neurointerventions. Therefore, the evaluation of radial artery puncture in clinical practice and a better understanding of the anatomy are important to improve the safety of neuroendovascular surgery.
   Methods : Ten formalin-fixed adult Korean cadavers were dissected to expose radial artery (RA), brachial artery (BrA) and subclvian artery (ScA), bilaterally. Vessel lengths and diameters were meaured using a caliper and distance between the specific point of vessels and the anatomical landmarks including the radial styloid process, the medial epicondyle of the humerus, the sternoclavicular joint, and the vertebral artery orifice were also measured.
   Results : The average length between the radial (RAPS) and the BrA puncture sites (BrAPS) and between the vertebral artery orifice (VAO) and the BrA bifurcation (BrAB) did not differ between sides (p>0.05). The average length between the radial styloid process (RSP) and the RAPS was 13.41+/-2.19 mm, and the RSP was 26.85+/-2.47 mm from the median nerve (MN). The mean length between the medial epicondyle (ME) and the BrAPS as 44.23+/-5.47 mm, whereas the distance between the ME and the MN was 42.23+/-4.77 mm. The average VAO-ScA angle was 70.94+/-6.12 degrees, and the length between the ScA junction (SCJ) and the VAO was 60.30+/-8.48 mm.
   Conclusion : This study provides basic anatomical information about the radial artery and the brachial route and can help improving new techniques, selection of size and shape of catheters for TRC. This can help neurointerventionists who adopt a transradial neuroendovascular approach and offers comprehensive and safe care to their patients.
C1 [Yilmaz, Ali] Adnan Menderes Univ, Fac Med, Dept Neurosurg, Aydin, Turkey.
   [Ozkul, Ayca] Adnan Menderes Univ, Fac Med, Dept Neurol, Aydin, Turkey.
   [Shin, Dong Seong; Im, Soo-Bin; Kim, Bum-Tae] Soonchunhyang Univ, Bucheon Hosp, Dept Neurosurg, Bucheon, South Korea.
   [Yoon, Seok-Mann] Soonchunhyang Univ, Chonan Hosp, Dept Neurosurg, Cheonan, South Korea.
C3 Adnan Menderes University; Adnan Menderes University; Soonchunhyang
   University; Soonchunhyang University
RP Kim, BT (通讯作者)，Soonchunhyang Univ, Bucheon Hosp, Dept Neurosurg, 170 Jomaru Ro, Seoul 14584, South Korea.
EM bumtkim@gmail.com
RI Ozkul, Ayca/ABC-8841-2021; Bin Im, Soo/AAU-1311-2020
OI Yoon, Seok-Mann/0000-0002-0048-6309
FU Soonchunhyang University Research Fund
FX This work was supported by Soonchunhyang University Research Fund.
CR Agostoni P, 2004, J AM COLL CARDIOL, V44, P349, DOI 10.1016/j.jacc.2004.04.034
   Bertrand OF, 2012, AM HEART J, V163, P632, DOI 10.1016/j.ahj.2012.01.015
   Chakravarthi KK, 2013, ANN MED HEALTH SCI R, V3, pS1, DOI 10.4103/2141-9248.121206
   Chakravarthi KK, 2014, J CLIN DIAGN RES, V8, pAC17, DOI 10.7860/JCDR/2014/10418.5308
   Chodor P, 2009, CARDIOL J, V16, P332
   Cooper CJ, 1999, AM HEART J, V138, P430, DOI 10.1016/S0002-8703(99)70143-2
   Franchi Elena, 2009, Curr Cardiol Rep, V11, P391
   Hamon M, 2011, EUROINTERVENTION, V7, P91, DOI 10.4244/EIJV7I1A16
   Jolly SS, 2011, LANCET, V377, P1409, DOI 10.1016/S0140-6736(11)60404-2
   Jolly SS, 2009, AM HEART J, V157, P132, DOI 10.1016/j.ahj.2008.08.023
   Rao SV, 2008, JACC-CARDIOVASC INTE, V1, P379, DOI 10.1016/j.jcin.2008.05.007
   Rodriguez-Niedenfuhr M, 2003, EUR J ANAT S1, V7, P21
   Romagnoli E, 2012, J AM COLL CARDIOL, V60, P2481, DOI 10.1016/j.jacc.2012.06.017
   UGLIETTA JP, 1989, CARDIOVASC INTER RAD, V12, P145, DOI 10.1007/BF02577379
   Valgimigli M, 2012, JACC-CARDIOVASC INTE, V5, P23, DOI 10.1016/j.jcin.2011.08.018
   Valsecchi O, 2006, CATHETER CARDIO INTE, V67, P870, DOI 10.1002/ccd.20732
   Yang HJ, 2008, J KOREAN MED SCI, V23, P884, DOI 10.3346/jkms.2008.23.5.884
   Zhan D, 2010, THESCIENTIFICWORLDJO, V10, P1999, DOI 10.1100/tsw.2010.187
NR 18
TC 4
Z9 4
U1 0
U2 2
PU KOREAN NEUROSURGICAL SOC
PI SEOUL
PA #402 POSCO # OFFICE BUILDING 151 SUNHWA-DONG, JUNG-GU, SEOUL, 100-130,
   SOUTH KOREA
SN 2005-3711
EI 1598-7876
J9 J KOREAN NEUROSURG S
JI J. Korean. Neurosurg. Soc.
PD DEC
PY 2015
VL 58
IS 6
BP 499
EP 503
DI 10.3340/jkns.2015.58.6.499
PG 5
WC Clinical Neurology; Surgery
WE Science Citation Index Expanded (SCI-EXPANDED)
SC Neurosciences & Neurology; Surgery
GA DB4TE
UT WOS:000368505400001
PM 26819682
OA Green Submitted, gold, Green Published
DA 2023-05-13
ER

PT J
AU Lewandowski, B
   Myszka, A
   Migut, M
   Czenczek-Lewandowska, E
   Brodowski, R
AF Lewandowski, Bogumil
   Myszka, Aleksander
   Migut, Malgorzata
   Czenczek-Lewandowska, Ewelina
   Brodowski, Robert
TI Analysing the effectiveness of topical bleeding care following tooth
   extraction in patients receiving dual antiplatelet therapy-retrospective
   observational study
SO BMC ORAL HEALTH
LA English
DT Article
DE Antiplatelet therapy; Antiplatelet drugs; Tooth extraction; Topical
   haemostatic agents; TachoSil; Single antiplatelet therapy (SAPT); Dual
   antiplatelet therapy (DAPT)
ID ORAL SURGICAL-PROCEDURES; DENTAL EXTRACTIONS; ASPIRIN; MANAGEMENT;
   ANTICOAGULANTS; CLOPIDOGREL; SURGERY; COMPLICATIONS; EFFICACY; SAFETY
AB Background: Patients using antiplatelet drugs following infarctions, acute coronary syndrome or stroke pose a significant clinical problem if it is necessary to perform surgery, including dental surgery, since they are at risk of prolonged or secondary post-extraction bleeding. Discontinuation of this therapy is associated with a high risk of serious thromboembolic complications. The purpose of this study was to assess the effectiveness of TachoSil fibrin-collagen patches in stopping and preventing of secondary post-extraction bleeding in patients undergoing chronic antiplatelet therapy.
   Methods: The study was conducted through retrospective examination of the medical records of 153 patients using chronic antiplatelet therapy and those qualified for tooth extraction. The largest group comprised 74 patients using aspirin and clopidogrel as dual platelet antiaggregation therapy; in this group 75 tooth extractions were carried out. In all of the patients TachoSil fibrin-collagen patches and stiches were applied to the wounds resulting from tooth removal.
   Results: Following tooth extraction, primary bleeding was stopped in all the patients and their wounds closed via coagulation within 20-30 min. In eight cases, accounting for 4.9% of the patients, secondary bleeding occurred and was successfully stopped only by applying a pressure dressing soaked in tranexamic acid. Secondary bleeding occurred in three patients on the second day and in five patients on the third day following tooth removal.
   Conclusion: Topical application of TachoSil patches following tooth removal in patients using single or dual antiplatelet therapy effectively stopped bleeding and prevented secondary bleeding after tooth extraction.
C1 [Lewandowski, Bogumil; Myszka, Aleksander; Migut, Malgorzata; Czenczek-Lewandowska, Ewelina] Univ Rzeszow, Coll Med, Rzeszow, Poland.
   [Lewandowski, Bogumil; Migut, Malgorzata; Brodowski, Robert] Fryderyk Chopin Clin State Hosp, Dept Maxillofacial Surg, Rzeszow, Poland.
C3 University of Rzeszow
RP Lewandowski, B (通讯作者)，Univ Rzeszow, Coll Med, Rzeszow, Poland.; Lewandowski, B (通讯作者)，Fryderyk Chopin Clin State Hosp, Dept Maxillofacial Surg, Rzeszow, Poland.
EM boglewandowski@wp.pl
RI Myszka, Aleksander/HZH-6617-2023
OI Myszka, Aleksander/0000-0002-2931-7920; Brodowski,
   Robert/0000-0002-1475-698X; Lewandowski, Bogumil/0000-0002-8045-5093;
   Migut, Malgorzata/0000-0002-6561-0518
FU University of Rzeszow
FX This work was financial supported by the University of Rzeszow. Funding
   body did not have any role in the design of the study, collection,
   analysis and interpretation of the data or in the writing of the
   manuscript.
CR Abayon M, 2016, QUINTESSENCE INT, V47, P687, DOI 10.3290/j.qi.a36325
   Babaji P, 2018, CONTEMP CLIN DENT, V9, P41, DOI 10.4103/ccd.ccd_702_17
   Bacci C, 2011, CLIN ORAL IMPLAN RES, V22, P151, DOI 10.1111/j.1600-0501.2010.01963.x
   Bajkin BV, 2012, J AM DENT ASSOC, V143, P771, DOI 10.14219/jada.archive.2012.0266
   Cannon PD, 2003, AUST DENT J, V48, P115, DOI 10.1111/j.1834-7819.2003.tb00019.x
   Columbo JA, 2018, ANN SURG, V267, P1, DOI 10.1097/SLA.0000000000002279
   Darvish-Kazem S, 2013, CHEST, V144, P1848, DOI 10.1378/chest.13-0459
   Dezsi CA, 2017, EUR J GEN PRACT, V23, P197, DOI 10.1080/13814788.2017.1350645
   Doganay O, 2018, J AM DENT ASSOC, V149, P132, DOI 10.1016/j.adaj.2017.09.052
   Ghantous AE, 2016, ORAL MAXIL SURG CLIN, V28, P497, DOI 10.1016/j.coms.2016.06.003
   Girotra C, 2014, INT J ORAL MAX SURG, V43, P99, DOI 10.1016/j.ijom.2013.08.014
   Grobe A, 2015, BIOMED RES INT, V2015, DOI 10.1155/2015/823651
   Gupta G, 2018, CUREUS, V10, DOI 10.7759/cureus.2398
   Johnston Steven, 2015, Dent Update, V42, P840
   Lee JK, 2018, J KOR ASSOC ORAL MAX, V44, P143, DOI 10.5125/jkaoms.2018.44.4.143
   Levine GN, 2016, J AM COLL CARDIOL, V68, P1082, DOI 10.1016/j.jacc.2016.03.513
   Lillis T, 2011, AM J CARDIOL, V108, P964, DOI 10.1016/j.amjcard.2011.05.029
   Lu SY, 2016, INT J ORAL MAX SURG, V45, P1293, DOI 10.1016/j.ijom.2016.02.010
   Mauprivez C, 2016, OR SURG OR MED OR PA, V122, pE146, DOI 10.1016/j.oooo.2016.06.003
   Borges JMDM, 2018, THER CLIN RISK MANAG, V14, P1887, DOI 10.2147/TCRM.S172591
   Napenas JJ, 2013, OR SURG OR MED OR PA, V115, P491, DOI 10.1016/j.oooo.2012.11.001
   Ockerman A, 2019, CLIN ORAL INVEST, V23, P1695, DOI 10.1007/s00784-018-2576-x
   Omar HR, 2015, J AM DENT ASSOC, V146, P303, DOI 10.1016/j.adaj.2015.01.002
   Oscarsson A, 2010, BRIT J ANAESTH, V104, P305, DOI 10.1093/bja/aeq003
   Owattanapanich D, 2019, J DENT SCI, V14, P21, DOI 10.1016/j.jds.2018.10.001
   Papanikolaou J., 2017, INTERV CARDIOL, DOI [10.4172/Interventional-Cardiology.1000569, DOI 10.4172/INTERVENTIONAL-CARDIOLOGY.1000569]
   Patel N, 2014, BRIT DENT J, V217, DOI 10.1038/sj.bdj.2014.1055
   Pippi R, 2020, CLIN ORAL INVEST, V24, P515, DOI 10.1007/s00784-019-03080-y
   Pruszczyk P, 2016, KARDIOL POL, V74, P87, DOI 10.5603/KP.2016.0014
   Schreuder WH, 2015, J AM DENT ASSOC, V146, P851, DOI 10.1016/j.adaj.2015.04.024
   Undas A, 2018, J PHYSIOL PHARMACOL, V69, DOI 10.26402/jpp.2018.4.02
   Varghese K George, 2015, Indian J Dent Res, V26, P252, DOI 10.4103/0970-9290.162893
   Woakowska-Kaplon B, 2018, FOLIA CARDIOL, V13, P442, DOI [10.5603/FC.2018.0112, DOI 10.5603/FC.2018.0112]
   Zhao BJ, 2015, OR SURG OR MED OR PA, V119, P522, DOI 10.1016/j.oooo.2015.01.004
NR 34
TC 3
Z9 3
U1 0
U2 9
PU BMC
PI LONDON
PA CAMPUS, 4 CRINAN ST, LONDON N1 9XW, ENGLAND
SN 1472-6831
J9 BMC ORAL HEALTH
JI BMC Oral Health
PD JAN 15
PY 2021
VL 21
IS 1
AR 31
DI 10.1186/s12903-021-01391-9
PG 7
WC Dentistry, Oral Surgery & Medicine
WE Science Citation Index Expanded (SCI-EXPANDED)
SC Dentistry, Oral Surgery & Medicine
GA PS6SD
UT WOS:000608055400001
PM 33451310
OA Green Submitted, gold, Green Published
DA 2023-05-13
ER

PT J
AU Liao, CC
   Tai, YH
   Yeh, CC
   Hsu, YH
   Chen, TL
   Cherng, YG
AF Liao, Chien-Chang
   Tai, Ying-Hsuan
   Yeh, Chun-Chieh
   Hsu, Yung-Ho
   Chen, Ta-Liang
   Cherng, Yih-Giun
TI Effect of influenza vaccination on the outcomes of hospitalization for
   kidney disease in a geriatric population: A propensity-score matched
   study
SO PLOS ONE
LA English
DT Article
ID OBSTRUCTIVE PULMONARY-DISEASE; ACUTE CORONARY SYNDROME;
   ELDERLY-PATIENTS; REDUCES HOSPITALIZATION; CARDIOVASCULAR EVENTS;
   DIALYSIS PATIENTS; MORTALITY; RISK; INFECTION; PNEUMONIA
AB Background and aims
   The effects of influenza vaccination (IV) on the outcomes of patients with kidney disease (KD) are not completely understood. We aimed to evaluate and compare the outcomes during admission of KD between elderly patients who did or did not receive an IV within the previous 12 months.
   Methods
   We used health insurance research data in Taiwan and conducted a population-based cohort study that included 22,590 older people aged >= 65 years who were hospitalized for KD in 2008-2013. We performed propensity score matching (case-control ratio 1:1) to select 4386 eligible IV recipients and 4386 nonrecipient controls for comparison. The adjusted odds ratios (ORs) with 95% confidence intervals (Cis) of IV associated with complications and mortality during KD admission were calculated using multivariable logistic regression analyses.
   Results
   During hospitalization for KD, IV was significantly associated with lower risks of 30-day inhospital mortality (OR 0.56, 95% CI 0.39-0.82), septicemia (OR 0.77, 95% CI 0.68-0.87), and intensive care (OR 0.85, 95% CI 0.75-0.96). Additionally, IV recipients had a shorter length of hospital stay and lower medical expenditure than nonrecipients. Subgroup analyses further showed that the association of IV with reduced adverse events was confined to patients aged >= 75 years.
   Conclusions
   Previous IV was associated with reduced risks of complications and mortality and in elderly patients hospitalized for KD. We raised the possibility and suggested the need to promote IV for this susceptible population of patients with KD.
C1 [Liao, Chien-Chang] Taipei Med Univ Hosp, Dept Anesthesiol, Taipei, Taiwan.
   [Liao, Chien-Chang; Chen, Ta-Liang] Taipei Med Univ Hosp, Anesthesiol & Hlth Policy Res Ctr, Taipei, Taiwan.
   [Liao, Chien-Chang; Tai, Ying-Hsuan; Chen, Ta-Liang; Cherng, Yih-Giun] Taipei Med Univ, Sch Med, Dept Anesthesiol, Coll Med, Taipei, Taiwan.
   [Liao, Chien-Chang] Taipei Med Univ, Wan Fang Hosp, Res Ctr Big Data & Meta Anal, Taipei, Taiwan.
   [Liao, Chien-Chang] China Med Univ, Sch Chinese Med, Coll Chinese Med, Taichung, Taiwan.
   [Tai, Ying-Hsuan; Cherng, Yih-Giun] Taipei Med Univ, Shuang Ho Hosp, Dept Anesthesiol, New Taipei, Taiwan.
   [Yeh, Chun-Chieh] China Med Univ Hosp, China Med Univ, Dept Surg, Taichung, Taiwan.
   [Yeh, Chun-Chieh] Univ Illinois, Dept Surg, Chicago, IL USA.
   [Hsu, Yung-Ho] Taipei Med Univ, Shuan Ho Hosp, Dept Nephrol, New Taipei, Taiwan.
   [Chen, Ta-Liang] Taipei Med Univ, Wan Fang Hosp, Dept Anesthesiol, Taipei, Taiwan.
C3 Taipei Medical University; Taipei Medical University Hospital; Taipei
   Medical University; Taipei Medical University Hospital; Taipei Medical
   University; Taipei Medical University; Taipei Municipal WanFang
   Hospital; China Medical University Taiwan; Taipei Medical University;
   Shuang Ho Hospital; China Medical University Taiwan; China Medical
   University Hospital - Taiwan; University of Illinois System; University
   of Illinois Chicago; University of Illinois Chicago Hospital; Taipei
   Medical University; Shuang Ho Hospital; Taipei Medical University;
   Taipei Municipal WanFang Hospital
RP Cherng, YG (通讯作者)，Taipei Med Univ, Sch Med, Dept Anesthesiol, Coll Med, Taipei, Taiwan.; Cherng, YG (通讯作者)，Taipei Med Univ, Shuang Ho Hosp, Dept Anesthesiol, New Taipei, Taiwan.
EM stainless@s.tmu.edu.tw
RI tai, yh/GRR-4574-2022
CR [Anonymous], 2013, KIDNEY INT S, V3, pOF14, DOI DOI 10.1038/kisup.2012.73
   Berry BB, 2001, VACCINE, V19, P3493, DOI 10.1016/S0264-410X(01)00068-8
   Bikbov B, 2020, LANCET, V395, P709, DOI 10.1016/S0140-6736(20)30045-3
   Bond TC, 2012, AM J KIDNEY DIS, V60, P959, DOI 10.1053/j.ajkd.2012.04.018
   Bosaeed M, 2018, HUM VACC IMMUNOTHER, V14, P1311, DOI 10.1080/21645515.2018.1445446
   Campbell KL, 2008, CLIN NUTR, V27, P537, DOI 10.1016/j.clnu.2008.05.002
   Castrucci MR, 2018, HUM VACC IMMUNOTHER, V14, P637, DOI 10.1080/21645515.2017.1338547
   Chen CI, 2016, MEDICINE, V95, P1, DOI 10.1097/MD.0000000000002588
   Cody JD, 2016, COCHRANE DB SYST REV, DOI 10.1002/14651858.CD003266.pub3
   Fang YA, 2016, ACTA CARDIOL SIN, V32, P290, DOI 10.6515/ACS20150424L
   Go AS, 2004, NEW ENGL J MED, V351, P1296, DOI 10.1056/NEJMoa041031
   Goodwin K, 2006, VACCINE, V24, P1159, DOI 10.1016/j.vaccine.2005.08.105
   Hassan HIC, 2016, KIDNEY INT, V90, P897, DOI 10.1016/j.kint.2016.07.013
   Herzog NS, 2003, AM J MED, V115, P454, DOI 10.1016/S0002-9343(03)00440-6
   Hounkpatin HO, 2020, CLIN KIDNEY J, V13, P245, DOI 10.1093/ckj/sfz113
   Huang HH, 2019, J MICROBIOL IMMUNOL, V52, P22, DOI 10.1016/j.jmii.2017.08.014
   Kim DK, 2018, ANN INTERN MED, V168, P210, DOI 10.7326/M17-3439
   Kosmadakis G, 2018, SEMIN DIALYSIS, V31, P507, DOI 10.1111/sdi.12709
   Kumar D, 2011, AM J TRANSPLANT, V11, P2020, DOI 10.1111/j.1600-6143.2011.03753.x
   Kurts C, 2013, NAT REV IMMUNOL, V13, P738, DOI 10.1038/nri3523
   Lam F, 2019, ATHEROSCLEROSIS, V282, P85, DOI 10.1016/j.atherosclerosis.2019.01.008
   Liu WC, 2018, J INFECT DIS, V217, P816, DOI 10.1093/infdis/jix616
   Lorenzo MMG, 2013, CHEST, V143, P502, DOI 10.1378/chest.12-1711
   MacIntyre CR, 2018, BMC INFECT DIS, V18, DOI 10.1186/s12879-018-3548-0
   Nichol KL, 2003, NEW ENGL J MED, V348, P1322, DOI 10.1056/NEJMoa025028
   Nichol KL, 1998, ARCH INTERN MED, V158, P1769, DOI 10.1001/archinte.158.16.1769
   Nichol KL, 2007, NEW ENGL J MED, V357, P1373, DOI 10.1056/NEJMoa070844
   Noh JY, 2016, HUM VACC IMMUNOTHER, V12, P2902, DOI 10.1080/21645515.2016.1191717
   O'Hare AM, 2007, J AM SOC NEPHROL, V18, P2758, DOI 10.1681/ASN.2007040422
   Roth GA, 2018, LANCET, V392, P1736, DOI [10.1016/s0140-6736(18)32279-7, 10.1016/s0140-6736(18)32203-7, 10.1016/S0140-6736(18)32279-7]
   Sung LC, 2014, VACCINE, V32, P3843, DOI 10.1016/j.vaccine.2014.04.064
   Talbot HK, 2017, INFECT DIS CLIN N AM, V31, P757, DOI 10.1016/j.idc.2017.07.005
   Taylor DM, 2018, NEPHROL DIAL TRANSPL, V33, P1545, DOI 10.1093/ndt/gfx293
   Thompson WW, 2004, JAMA-J AM MED ASSOC, V292, P1333, DOI 10.1001/jama.292.11.1333
   Troeger CE, 2019, LANCET RESP MED, V7, P69, DOI [10.1016/S2213-2600(18)30496-X, 10.1016/s2213-2600(18)30496-x]
   Voordouw ACG, 2004, JAMA-J AM MED ASSOC, V292, P2089, DOI 10.1001/jama.292.17.2089
   Wakasugi M, 2012, THER APHER DIAL, V16, P226, DOI 10.1111/j.1744-9987.2012.01062.x
   Walker TA, 2020, J INFECT DIS, V221, P183, DOI 10.1093/infdis/jiz570
   Wang IK, 2016, NEPHROL DIAL TRANSPL, V31, P269, DOI 10.1093/ndt/gfv360
   Wang IK, 2013, PLOS ONE, V8, DOI 10.1371/journal.pone.0058317
NR 40
TC 0
Z9 0
U1 1
U2 2
PU PUBLIC LIBRARY SCIENCE
PI SAN FRANCISCO
PA 1160 BATTERY STREET, STE 100, SAN FRANCISCO, CA 94111 USA
SN 1932-6203
J9 PLOS ONE
JI PLoS One
PD JAN 25
PY 2022
VL 17
IS 1
AR e0262420
DI 10.1371/journal.pone.0262420
PG 11
WC Multidisciplinary Sciences
WE Science Citation Index Expanded (SCI-EXPANDED)
SC Science & Technology - Other Topics
GA 1B8ZK
UT WOS:000792720400026
PM 35077480
OA Green Published, gold
DA 2023-05-13
ER

PT J
AU Liblik, K
   Hu, RCY
   Mensour, EA
   Foldes-Busque, G
   Sedlak, T
   Udell, JA
   Mulvagh, SL
   Johri, AM
AF Liblik, Kiera
   Hu, Ricky
   Mensour, Emma A.
   Foldes-Busque, Guillaume
   Sedlak, Tara
   Udell, Jacob A.
   Mulvagh, Sharon L.
   Johri, Amer M.
TI Female Risk factors for post-Infarction Depression and Anxiety (FRIDA):
   Trial Design
SO CARDIOLOGY
LA English
DT Article; Early Access
ID MYOCARDIAL-INFARCTION; GENDER-DIFFERENCES; HOSPITAL ANXIETY;
   SEX-DIFFERENCES; MORTALITY; PREDICTORS; EVENTS; ASSOCIATION; DISEASE;
   COMPLICATIONS
AB Introduction:Female patients are at elevated risk for adverse mental health outcomes following hospital admission for ischemic heart disease. These psychosocial characteristics are correlated with unacceptably higher rates of cardiovascular (CV) morbidity and mortality. Guidelines to address mental health following acute coronary syndrome (ACS) can only be developed with the aid of studies elucidating which subgroups of female patients are at highest risk. Methods/Design:The Female Risk factors for post-Infarction Depression and Anxiety (FRIDA) Study is a prospective multi-center questionnaire-based study of female participants admitted to hospital with ACS. Data is collected within 72 hours of admission as well as at three and six months. At baseline, participants complete a sociodemographic questionnaire, social support survey, and Hospital Depression and Anxiety Scale (HADS). Follow-up will consist of a demographic questionnaire, HADS, changes to health status, and quality of life indicators. Statistical analysis will include descriptive and inferential methods to observe baseline distributions and significance between groups. Discussion/Conclusion:Our primary outcome is to determine if specific CV and sociodemographic factors correlate with increased depression and anxiety scores (HADS-D > 7; HADS-A > 7) at baseline. Our secondary aim is to determine if increased HADS scores at baseline and follow-up correlate with three and six-month health and quality of life outcomes. A total of 2,000 patients will be enrolled across seven study sites. The aim of the FRIDA Study is to understand which groups of female patients have the highest rates of depression and anxiety following ACS to better inform care.
C1 [Liblik, Kiera; Hu, Ricky; Mensour, Emma A.] Queens Univ, Sch Med, Kingston, ON, Canada.
   [Foldes-Busque, Guillaume] Univ Laval, Fac Social Sci, Sch Psychol, Quebec City, PQ, Canada.
   [Sedlak, Tara] Univ British Columbia, Dept Med, Div Cardiol, Vancouver, BC, Canada.
   [Udell, Jacob A.] Womens Coll Res Inst, Dept Med, Div Cardiol, Toronto, ON, Canada.
   [Mulvagh, Sharon L.] Dalhousie Univ, Dept Med, Div Cardiol, Halifax, NS, Canada.
   [Johri, Amer M.] Queens Univ, Dept Med, Cardiovasc Imaging Network, Kingston, ON, Canada.
   [Johri, Amer M.] Queens Univ, Dept Med, Div Cardiol, Cardiovasc Imaging Network Queens, 76 Stuart St,FAPC3, Kingston, ON K7L 2V7, Canada.
C3 Queens University - Canada; Laval University; University of British
   Columbia; University of Toronto; Womens College Hospital; Dalhousie
   University; Queens University - Canada; Queens University - Canada
RP Johri, AM (通讯作者)，Queens Univ, Dept Med, Div Cardiol, Cardiovasc Imaging Network Queens, 76 Stuart St,FAPC3, Kingston, ON K7L 2V7, Canada.
EM amerschedule@gmail.com
OI Liblik, Kiera/0000-0003-1385-9298; Udell, Jacob/0000-0001-7402-9584
FU Heart and Stroke Foundation of Canada
FX The research is funded by the Heart and Stroke Foundation of Canada,
   2022/2023 Grant-in-Aid.
CR AbuRuz ME, 2017, J CARDIOVASC NURS, V32, P538, DOI 10.1097/JCN.0000000000000375
   Akhtar Muhammad Saleem, 2004, J Coll Physicians Surg Pak, V14, P615
   Appelman Y, 2015, ATHEROSCLEROSIS, V241, P211, DOI 10.1016/j.atherosclerosis.2015.01.027
   Berkman LF, 2000, AM HEART J, V139, P1
   Bjerkeset O, 2005, J PSYCHOSOM RES, V58, P153, DOI 10.1016/j.jpsychores.2004.07.011
   Braunwald E, 2002, CIRCULATION, V106, P1893, DOI 10.1161/01.CIR.0000037106.76139.53
   Carney RM, 2012, PSYCHOSOM MED, V74, P33, DOI 10.1097/PSY.0b013e3182405ac4
   Celano CM, 2015, AM HEART J, V170, P1105, DOI 10.1016/j.ahj.2015.09.013
   Clarke SP, 2000, RES NURS HEALTH, V23, P290, DOI 10.1002/1098-240X(200008)23:4<290::AID-NUR5>3.3.CO;2-S
   COCHRAN WG, 1977, SAMPLING TECHNIQUES
   Eifert GH, 2000, BEHAV RES THER, V38, P1039, DOI 10.1016/S0005-7967(99)00132-1
   Frasure-Smith N, 1999, PSYCHOSOM MED, V61, P26, DOI 10.1097/00006842-199901000-00006
   FRASURESMITH N, 1995, CIRCULATION, V91, P999, DOI 10.1161/01.CIR.91.4.999
   Freedman SA, 2002, J TRAUMA STRESS, V15, P407, DOI 10.1023/A:1020189425935
   Harris PA, 2009, J BIOMED INFORM, V42, P377, DOI 10.1016/j.jbi.2008.08.010
   Held C, 2021, TRENDS CARDIOVASC ME
   Hicks KA, 2018, J AM COLL CARDIOL, V71, P1021, DOI 10.1016/j.jacc.2017.12.048
   Kala P, 2016, PLOS ONE, V11, DOI 10.1371/journal.pone.0152367
   Ketterer MW, 2004, J PSYCHOSOM RES, V56, P119, DOI 10.1016/S0022-3999(03)00501-4
   Kim YS, 2008, EXPERT SYST APPL, V34, P1227, DOI 10.1016/j.eswa.2006.12.017
   Kuhl EA, 2009, AM J CARDIOL, V103, P1629, DOI 10.1016/j.amjcard.2009.02.014
   Lane D, 2001, PSYCHOSOM MED, V63, P221, DOI 10.1097/00006842-200103000-00005
   Liblik K, 2021, TRENDS CARDIOVASC ME
   Liblik K, 2022, GEN HOSP PSYCHIAT, V78, P138, DOI 10.1016/j.genhosppsych.2022.05.005
   Martin CR, 2003, PSYCHIAT RES, V120, P85, DOI 10.1016/S0165-1781(03)00162-8
   Mayou RA, 2000, PSYCHOSOM MED, V62, P212, DOI 10.1097/00006842-200003000-00011
   McLean CP, 2011, J PSYCHIATR RES, V45, P1027, DOI 10.1016/j.jpsychires.2011.03.006
   Meyer T, 2015, EUR J PREV CARDIOL, V22, P75, DOI 10.1177/2047487313505244
   Morgan J, 2003, ACAD INFORM MANAGEME, V6, P71
   Moser DK, 2007, PSYCHOSOM MED, V69, P10, DOI 10.1097/01.psy.0000245868.43447.d8
   Moser DK, 2003, PSYCHOSOM MED, V65, P511, DOI 10.1097/01.PSY.0000041543.74028.10
   Muller-Nordhorn J, 2004, HEART, V90, P523, DOI 10.1136/hrt.2003.013995
   Murphy B, 2020, FRONT PSYCHOL, V10, DOI 10.3389/fpsyg.2019.03010
   Mykletun A, 2009, BRIT J PSYCHIAT, V195, P118, DOI 10.1192/bjp.bp.108.054866
   Norlund F, 2018, EUR J PREV CARDIOL, V25, P910, DOI 10.1177/2047487318770510
   Parashar S, 2009, CIRC-CARDIOVASC QUAL, V2, P33, DOI 10.1161/CIRCOUTCOMES.108.818500
   Peduzzi P, 1996, J CLIN EPIDEMIOL, V49, P1373, DOI 10.1016/S0895-4356(96)00236-3
   Russak A.J., 2019, J AM COLL CARDIOL, V74
   SHERBOURNE CD, 1991, SOC SCI MED, V32, P705, DOI 10.1016/0277-9536(91)90150-B
   Smolderen KG, 2017, CIRCULATION, V135, P1681, DOI 10.1161/CIRCULATIONAHA.116.025140
   Smolderen KG, 2009, CIRC-CARDIOVASC QUAL, V2, P328, DOI 10.1161/CIRCOUTCOMES.109.868588
   Strik JJMH, 2001, PSYCHOSOMATICS, V42, P423, DOI 10.1176/appi.psy.42.5.423
   Thygesen K, 2018, CIRCULATION, V138, pE618, DOI 10.1161/CIR.0000000000000617
   Vaglio Joseph Jr, 2004, Health Qual Life Outcomes, V2, P24, DOI 10.1186/1477-7525-2-24
   Vollmer S, 2020, BMJ-BRIT MED J, V368, DOI 10.1136/bmj.l6927
   World Health Organization, 2020, TOP 10 CAUS DEATH
   Yusuf S, 2004, LANCET, V364, P937, DOI 10.1016/S0140-6736(04)17018-9
   ZIGMOND AS, 1983, ACTA PSYCHIAT SCAND, V67, P361, DOI 10.1111/j.1600-0447.1983.tb09716.x
NR 48
TC 0
Z9 0
U1 2
U2 2
PU KARGER
PI BASEL
PA ALLSCHWILERSTRASSE 10, CH-4009 BASEL, SWITZERLAND
SN 0008-6312
EI 1421-9751
J9 CARDIOLOGY
JI Cardiology
DI 10.1159/000528386
EA DEC 2022
PG 14
WC Cardiac & Cardiovascular Systems
WE Science Citation Index Expanded (SCI-EXPANDED)
SC Cardiovascular System & Cardiology
GA 7G0JS
UT WOS:000902222900001
PM 36716710
DA 2023-05-13
ER

PT J
AU Hsu, CY
   Lin, YS
   Su, YJ
   Lin, HF
   Lin, MS
   Syu, YJ
   Cheng, TT
   Yu, SF
   Chen, JF
   Chen, TH
AF Hsu, Chung-Yuan
   Lin, Yu-Sheng
   Su, Yu-Jih
   Lin, Hsing-Fen
   Lin, Ming-Shyan
   Syu, Ya-Jhu
   Cheng, Tien-Tsai
   Yu, Shan-Fu
   Chen, Jia-Feng
   Chen, Tien-Hsing
TI Effect of long-term hydroxychloroquine on vascular events in patients
   with systemic lupus erythematosus: a database prospective cohort study
SO RHEUMATOLOGY
LA English
DT Article
DE systemic lupus erythematosus; hydroxychloroquine; vascular event
ID AUTOIMMUNE RHEUMATIC-DISEASES; DEEP-VEIN THROMBOSIS; 3 ETHNIC-GROUPS;
   CARDIOVASCULAR-DISEASE; RISK-FACTORS; MYOCARDIAL-INFARCTION; MULTIETHNIC
   COHORT; HEALTH-INSURANCE; CARE UTILIZATION; TAIWAN
AB Objectives. The incidence of thromboembolism in patients with SLE is higher than that in the general population. HCQ, widely used to treat lupus, may have vascular protective effects. The aim of this study was to determine whether long-term HCQ exposure is associated with decreased thromboembolism risk in SLE.
   Methods. We designed a prospective cohort study within an SLE population based on the National Health Insurance Research Database in Taiwan. We divided participants into HCQ and control groups according to HCQ prescription during the first year. These groups were defined by medication possession ratio (MPR) >= 80% and MPR = 0%, respectively. Patients with an MPR between 0 and 80% were excluded. The primary outcome was a composite vascular event, including acute coronary syndrome, ischaemic stroke, pulmonary embolism, deep vein thrombosis and peripheral arterial disease 1 year after inclusion. We excluded patients from the cohort if they had outcomes within the first year.
   Results. A total of 8397 patients were eligible for analysis. After propensity-score matching, we included 1946 patients in each group. During a mean follow-up of 7.4 years, the number of events was 139 in the HCQ group (7.1%) and 149 in the control group (7.7%). The risk of vascular events in the HCQ group was similar to that in the control group (hazard ratio = 0.91; 95% CI: 0.72, 1.15). Further subgroup analyses confirmed no statistically significant differences between the groups.
   Conclusion. Long-term HCQ appears to have no vascular protective effect in patients with SLE.
C1 [Hsu, Chung-Yuan; Su, Yu-Jih; Cheng, Tien-Tsai; Yu, Shan-Fu; Chen, Jia-Feng] Kaohsiung Chang Gung Mem Hosp, Dept Internal Med, Div Rheumatol Allergy & Immunol, Kaohsiung, Taiwan.
   [Hsu, Chung-Yuan; Su, Yu-Jih; Cheng, Tien-Tsai; Yu, Shan-Fu; Chen, Jia-Feng] Chang Gung Univ, Coll Med, Kaohsiung, Taiwan.
   [Lin, Yu-Sheng] Chang Gung Mem Hosp, Div Cardiol, Chiayi, Taiwan.
   [Lin, Yu-Sheng] Chang Gung Univ, Coll Med, Sch Tradit Chinese Med, Guishan Dist, Taoyuan County, Taiwan.
   [Lin, Ming-Shyan] Chang Gung Mem Hosp, Yunlin, Taiwan.
   [Chen, Tien-Hsing] Chang Gung Univ, Coll Med, Chang Gung Mem Hosp, Div Cardiol,Dept Internal Med, 222 Maijin Rd, Keelung 20401, Taiwan.
C3 Chang Gung Memorial Hospital; Chang Gung University; Chang Gung Memorial
   Hospital; Chang Gung University; Chang Gung Memorial Hospital; Chang
   Gung Memorial Hospital; Chang Gung University
RP Chen, TH (通讯作者)，Chang Gung Univ, Coll Med, Chang Gung Mem Hosp, Div Cardiol,Dept Internal Med, 222 Maijin Rd, Keelung 20401, Taiwan.
EM skyheart0826@gmail.com
RI Su, Yu-Jih/AGJ-4763-2022
OI Su, Yu-Jih/0000-0002-7274-3458; Lin, Ming-shyan/0000-0001-9348-8153
FU Chang Gung Memorial Hospital [CMRPG8F0341]
FX This work was supported by Chang Gung Memorial Hospital (grant number
   CMRPG8F0341).
CR Andrei Maria-Cristina, 2014, Maedica (Bucur), V9, P94
   Austin PC, 2010, AM J EPIDEMIOL, V172, P1092, DOI 10.1093/aje/kwq224
   Bessant R, 2006, ARTHRIT RHEUM-ARTHR, V55, P892, DOI 10.1002/art.22343
   Brighton TA, 2012, NEW ENGL J MED, V367, P1979, DOI 10.1056/NEJMoa1210384
   Broder A, 2013, J RHEUMATOL, V40, P30, DOI 10.3899/jrheum.120157
   Bruce IN, 2005, BEST PRACT RES CL RH, V19, P823, DOI 10.1016/j.berh.2005.05.001
   Cairoli E, 2012, LUPUS, V21, P1178, DOI 10.1177/0961203312450084
   Cervera R, 2003, MEDICINE, V82, P299, DOI 10.1097/01.md.0000091181.93122.55
   Cheng SH, 1997, JAMA-J AM MED ASSOC, V278, P89, DOI 10.1001/jama.278.2.89
   Cheng TM, 2003, HEALTH AFFAIR, V22, P61, DOI 10.1377/hlthaff.22.3.61
   Chiu CC, 2012, INTERNAL MED, V51, P17, DOI 10.2169/internalmedicine.51.6154
   Chuang YW, 2015, MEDICINE, V94, DOI 10.1097/MD.0000000000002121
   Chung WS, 2014, J THROMB HAEMOST, V12, P452, DOI 10.1111/jth.12518
   Cramer JA, 2008, VALUE HEALTH, V11, P44, DOI 10.1111/j.1524-4733.2007.00213.x
   Dhillon PK, 2013, SEMIN THROMB HEMOST, V39, P434, DOI 10.1055/s-0033-1334484
   Feldman CH, 2015, ARTHRIT CARE RES, V67, P1712, DOI 10.1002/acr.22636
   Fessler BJ, 2005, ARTHRITIS RHEUM, V52, P1473, DOI 10.1002/art.21039
   Hartman O, 2017, EUR HEART J-CARD PHA, V3, P92, DOI 10.1093/ehjcvp/pvw035
   Helliwell PS, 2003, RHEUMATOLOGY, V42, P1197, DOI 10.1093/rheumatology/keg354
   Ho KT, 2005, RHEUMATOLOGY, V44, P1303, DOI 10.1093/rheumatology/kei014
   Hochberg MC, 1997, ARTHRITIS RHEUM, V40, P1725, DOI 10.1002/art.1780400928
   Hsu CY, 2017, RHEUMATOLOGY, V56, P620, DOI 10.1093/rheumatology/kew457
   Huang L, 2016, EUR J MED RES, V21, DOI 10.1186/s40001-016-0207-z
   Jung HJ, 2010, ARTHRITIS RHEUM-US, V62, P863, DOI 10.1002/art.27289
   Kaiser R, 2009, ANN RHEUM DIS, V68, P238, DOI 10.1136/ard.2008.093013
   Kuo CF, 2015, JAMA INTERN MED, V175, P1518, DOI 10.1001/jamainternmed.2015.3528
   Lewis MJ, 2017, RHEUMATOLOGY, V56, P67, DOI 10.1093/rheumatology/kew399
   Lin CY, 2014, INT J CARDIOL, V176, P847, DOI 10.1016/j.ijcard.2014.08.006
   Melles RB, 2015, OPHTHALMOLOGY, V122, P110, DOI 10.1016/j.ophtha.2014.07.018
   Mi YH, 2016, MEDICINE, V95, DOI 10.1097/MD.0000000000004495
   Mok CC, 2005, ARTHRITIS RHEUM-US, V52, P2774, DOI 10.1002/art.21224
   Mok CC, 2007, MEDICINE, V86, P203, DOI 10.1097/md.0b013e318123f888
   NHI Administration, 2016, 2016 2017 HDB TAIW N
   Rossoni C, 2011, REV BRAS REUMATOL, V51, P383
   Ruiz-Irastorza G, 2006, LUPUS, V15, P577, DOI 10.1177/0961203306071872
   Ruiz-Irastorza G, 2010, ANN RHEUM DIS, V69, P20, DOI 10.1136/ard.2008.101766
   Sarabi ZS, 2005, ARTHRIT RHEUM-ARTHR, V53, P609, DOI 10.1002/art.21314
   See LC, 2013, SEMIN ARTHRITIS RHEU, V43, P381, DOI 10.1016/j.semarthrit.2013.06.001
   Shaharir SS, 2016, PLOS ONE, V11, DOI 10.1371/journal.pone.0166270
   Sharma TS, 2016, J AM HEART ASSOC, V5, DOI 10.1161/JAHA.115.002867
   Silvestri E, 2016, SEMIN THROMB HEMOST, V42, P650, DOI 10.1055/s-0036-1579642
   Soubrier M, 2013, JOINT BONE SPINE, V80, P244, DOI 10.1016/j.jbspin.2012.08.014
   Suissa S, 2008, AM J EPIDEMIOL, V167, P492, DOI 10.1093/aje/kwm324
   Tam LS, HYDROXYCHLPROQUINE H
   Tektonidou MG, 2016, ARTHRITIS RHEUMATOL, V68, P2680, DOI 10.1002/art.39758
   Vinet E, 2009, ARTHRITIS RHEUM, V61, P5
   Vinet E, 2009, ARTHRIT RHEUM-ARTHR, V61, P1614, DOI 10.1002/art.24895
   Yang L, 2012, J EUR ACAD DERMATOL, V26, P95, DOI 10.1111/j.1468-3083.2011.04211.x
   Yu KH, 2013, ARTHRIT CARE RES, V65, P244, DOI 10.1002/acr.21820
NR 49
TC 19
Z9 19
U1 0
U2 2
PU OXFORD UNIV PRESS
PI OXFORD
PA GREAT CLARENDON ST, OXFORD OX2 6DP, ENGLAND
SN 1462-0324
EI 1462-0332
J9 RHEUMATOLOGY
JI RHEUMATOLOGY
PD DEC
PY 2017
VL 56
IS 12
BP 2212
EP 2221
DI 10.1093/rheumatology/kex357
PG 10
WC Rheumatology
WE Science Citation Index Expanded (SCI-EXPANDED)
SC Rheumatology
GA FO2RQ
UT WOS:000416628500030
PM 29029334
OA Bronze
DA 2023-05-13
ER

PT J
AU Love, SA
   McKinney, ZJ
   Sandoval, Y
   Smith, SW
   Kohler, R
   Murakami, MM
   Apple, FS
AF Love, Sara A.
   McKinney, Zeke J.
   Sandoval, Yader
   Smith, Stephen W.
   Kohler, Rebecca
   Murakami, MaryAnn M.
   Apple, Fred S.
TI Electronic Medical Record-Based Performance Improvement Project to
   Document and Reduce Excessive Cardiac Troponin Testing
SO CLINICAL CHEMISTRY
LA English
DT Article
ID ASSOCIATION TASK-FORCE; AMERICAN-COLLEGE; GUIDELINES; ELEVATION
AB BACKGROUND: We assessed the utilization rationale behind provider ordering of cardiac troponin I (cTnI) testing for the diagnosis of myocardial infarction after implementation of a hospital-wide serial order protocol.
   METHODS: During 2 months in 2013, any request for additional cTnI testing within 30 days of the initial serial cTnI order prompted an electronic health record best practice alert (BPA), which included clinical decision support that could be bypassed by giving a clinical indication. cTnI orders were not limited (timing, number), and upon BPA, trigger data was collected for clinical indications and actions, patient stay (duration, location), International Classification of Diseases, Revision 9 diagnosis, cTnI orders, and timing of cTnI measurements.
   RESULTS: The BPA was triggered 1477 times by 423 providers who cared for 702 patients. There were a mean of 3.6 cTnI results per patient, 2.1 BPAs per patient, and 1.2 visits per patient. Providers (42% of whom were residents) acknowledged and overrode the BPA 97% of the time. In response to the BPA, 65% of providers selected a prepared rationale: 64% acute coronary syndrome/ST-elevation myocardial infarction/non-ST-elevation myocardial infarction; 30% demand ischemia; and 6% non-ACS myocardial necrosis. Of the remaining 35% of providers, 71% listed no rationale for their additional cTnI orders. Of patients with a BPA, 93% had non-ACS-related primary International Classification of Diseases, Revision 9 diagnosis, and 58% of the time, patients' cTnI results never increased during their stay. In 53% of cases, BPAs were generated by a request for an additional cTnI series when <2 results were available.
   CONCLUSIONS: Providers largely ignored the BPA that warned of potential overutilization of cTnI testing independent of diagnosis, including ACS. (C) 2014 American Association for Clinical Chemistry
C1 [Love, Sara A.; Murakami, MaryAnn M.; Apple, Fred S.] Hennepin Cty Med Ctr, Dept Lab Med & Pathol, Minneapolis, MN 55415 USA.
   [McKinney, Zeke J.; Kohler, Rebecca] Hennepin Cty Med Ctr, Dept Clin Informat, Minneapolis, MN 55415 USA.
   [Sandoval, Yader] Hennepin Cty Med Ctr, Dept Med, Div Cardiol, Minneapolis, MN 55415 USA.
   [Smith, Stephen W.] Hennepin Cty Med Ctr, Dept Emergency Med, Minneapolis, MN 55415 USA.
   [McKinney, Zeke J.] Univ Minnesota, Dept Occupat & Environm Med, Minneapolis, MN USA.
   [Smith, Stephen W.] Univ Minnesota, Dept Emergency Med, Minneapolis, MN USA.
   [Apple, Fred S.] Univ Minnesota, Dept Lab Med & Pathol, Minneapolis, MN USA.
C3 Hennepin County Medical Center; Hennepin County Medical Center; Hennepin
   County Medical Center; Hennepin County Medical Center; University of
   Minnesota System; University of Minnesota Twin Cities; University of
   Minnesota System; University of Minnesota Twin Cities; University of
   Minnesota System; University of Minnesota Twin Cities
RP Apple, FS (通讯作者)，Hennepin Cty Med Ctr, Clin Labs, 812 701 Pk Ave, Minneapolis, MN 55415 USA.
EM apple004@umn.edu
RI Smith, Stephen W/AAY-5334-2020
FU numerous manufacturers of cardiac troponin assays through the
   Minneapolis Medical Research Foundation of Hennepin County Medical
   Center
FX F.S. Apple, nonsalaried research funding from numerous manufacturers of
   cardiac troponin assays through the Minneapolis Medical Research
   Foundation of Hennepin County Medical Center.
CR Agewall S, 2011, EUR HEART J, V32, P404, DOI 10.1093/eurheartj/ehq456
   Anderson J, 2011, CIRCULATION, V123, pe426
   Anderson JL, 2014, J AM COLL CARDIOL, V63, P2304, DOI 10.1016/j.jacc.2014.03.016
   Apple FS, 2012, CLIN CHEM, V58, P1574, DOI 10.1373/clinchem.2012.192716
   Apple FS, 2012, CLIN CHEM, V58, P54, DOI 10.1373/clinchem.2011.165795
   Cullen L, 2013, INT J CARDIOL, V168, P2602, DOI 10.1016/j.ijcard.2013.03.044
   Cullen L, 2013, J AM COLL CARDIOL, V62, P1242, DOI 10.1016/j.jacc.2013.02.078
   Fraga OR, 2015, CLIN CHEM, V61, P436, DOI 10.1373/clinchem.2014.232694
   Institute of Medicine (US) Roundtable on Evidence-Based Medicine, 2010, HEALTHC IMP LOW COST
   Koerbin G, 2012, CLIN CHEM LAB MED, V50, P871, DOI 10.1515/cclm-2011-0540
   Korley FK, 2013, J AM COLL CARDIOL, V61, P1753, DOI 10.1016/j.jacc.2012.09.069
   Larochelle MR, 2014, J GEN INTERN MED, V29, P1468, DOI 10.1007/s11606-014-2919-5
   Newby LK, 2012, J AM COLL CARDIOL, V60, P2427, DOI 10.1016/j.jacc.2012.08.969
   Scorgie R, 2014, INTERN MED J, V44, P1100, DOI 10.1111/imj.12543
   Storrow AB, 2013, ANN EMERG MED, V62, P580, DOI 10.1016/j.annemergmed.2013.03.021
   Thygesen K, 2012, J AM COLL CARDIOL, V60, P1581, DOI 10.1016/j.jacc.2012.08.001
   Thygesen K, 2012, EUR HEART J, V33, P2252, DOI 10.1093/eurheartj/ehs154
   Twerenbold R, 2012, EUR HEART J, V33, P579, DOI 10.1093/eurheartj/ehr492
   Wu AHB, 2013, J AM COLL CARDIOL, V62, P1250, DOI 10.1016/j.jacc.2013.02.075
NR 19
TC 12
Z9 12
U1 0
U2 6
PU OXFORD UNIV PRESS INC
PI CARY
PA JOURNALS DEPT, 2001 EVANS RD, CARY, NC 27513 USA
SN 0009-9147
EI 1530-8561
J9 CLIN CHEM
JI Clin. Chem.
PD MAR
PY 2015
VL 61
IS 3
BP 498
EP 504
DI 10.1373/clinchem.2014.234310
PG 7
WC Medical Laboratory Technology
WE Science Citation Index Expanded (SCI-EXPANDED)
SC Medical Laboratory Technology
GA CE9JX
UT WOS:000352161300011
PM 25538265
OA Bronze
DA 2023-05-13
ER

PT J
AU Tsai, CT
   Lu, YW
   Chou, RH
   Tsai, YL
   Kuo, MR
   Guo, JY
   Lu, CT
   Kuo, CS
   Huang, PH
AF Tsai, Chuan-Tsai
   Lu, Ya-Wen
   Chou, Ruey-Hsing
   Tsai, Yi-Lin
   Kuo, Ming-Ren
   Guo, Jiun-Yu
   Lu, Chi-Ting
   Kuo, Chin-Sung
   Huang, Po-Hsun
TI Associations of antithrombotic agent use with clinical outcomes in
   critically ill patients with troponin I elevation in the absence of
   acute coronary syndrome
SO PLOS ONE
LA English
DT Article
ID MYOCARDIAL-INFARCTION; ATRIAL-FIBRILLATION; ORAL ANTICOAGULANTS; SAFETY;
   METAANALYSIS; MORTALITY; EFFICACY; SEPSIS; DEATH
AB Introduction
   To evaluate efficacy of antithrombotic agents in critically ill patients with elevated troponin I level during intensive care unit (ICU) admission.
   Methods and results
   It was a retrospective observational study which was conducted in a tertiary teaching hospital in Taipei, Taiwan. All patients hospitalized in ICU for > 3 days and with available serum troponin I data from December 2015 to July 2017 were included. Patients with definite diagnosis of acute myocardial infarction (AMI) were excluded. We divided patients with troponin I elevation into three groups; no prescription, chronic prescription and new prescription of antithrombotic agents during ICU admission. We defined new prescription when patients were on antithrombotic agents, including antiplatelet agents, direct oral anticoagulants, and warfarin after troponin I was found to be elevated at ICU admission and chronic prescription, if antithrombotic agents were on medication list more than 30 days before ICU admission. Primary outcomes were 30-day and one-year all-cause mortality. Of 597 subjects who met inclusion criteria, 407 (68%) patients had elevated troponin I (> 0.1 ng/mL) on ICU admission. These patients had increased 30-day [hazard ratio (HR), 1.679; 95% confidence interval (CI), 1.132-2.491; p = 0.009] and one-year (HR, 1.568; 95% CI, 1.180-2.083; p = 0.002) all-cause mortality compared with those without elevated troponin I. In patients with elevated troponin I, there was no significant difference of 30-day all-cause mortality among three groups (p = 0.051) whereas patients on chronic prescription showed significant survival benefit in one-year all-cause mortality when compared to those without or with new prescription (p = 0.008).
   Conclusions
   In critically ill patients, elevated troponin I in the absence of AMI was associated with poor prognosis. Newly prescribed antithrombotic agents in ICU didn't reveal the difference in short and long-term prognosis while chronic antithrombotic agent use was associated with better one-year survival rate, suggesting that these drugs play a protective role in this highrisk population.
C1 [Tsai, Chuan-Tsai; Lu, Ya-Wen; Chou, Ruey-Hsing; Tsai, Yi-Lin; Kuo, Ming-Ren; Huang, Po-Hsun] Taipei Vet Gen Hosp, Dept Med, Div Cardiol, Taipei, Taiwan.
   [Tsai, Chuan-Tsai; Lu, Ya-Wen; Chou, Ruey-Hsing; Tsai, Yi-Lin; Kuo, Ming-Ren; Guo, Jiun-Yu; Lu, Chi-Ting; Kuo, Chin-Sung; Huang, Po-Hsun] Natl Yang Ming Univ, Cardiovasc Res Ctr, Taipei, Taiwan.
   [Chou, Ruey-Hsing; Huang, Po-Hsun] Taipei Vet Gen Hosp, Dept Crit Care Med, Taipei, Taiwan.
   [Chou, Ruey-Hsing; Kuo, Chin-Sung; Huang, Po-Hsun] Natl Yang Ming Univ, Inst Clin Med, Taipei, Taiwan.
   [Kuo, Chin-Sung] Taipei Vet Gen Hosp, Dept Med, Div Endocrinol & Metab, Taipei, Taiwan.
C3 Taipei Veterans General Hospital; National Yang Ming Chiao Tung
   University; Taipei Veterans General Hospital; National Yang Ming Chiao
   Tung University; Taipei Veterans General Hospital
RP Huang, PH (通讯作者)，Taipei Vet Gen Hosp, Dept Med, Div Cardiol, Taipei, Taiwan.; Huang, PH (通讯作者)，Natl Yang Ming Univ, Cardiovasc Res Ctr, Taipei, Taiwan.; Huang, PH (通讯作者)，Taipei Vet Gen Hosp, Dept Crit Care Med, Taipei, Taiwan.; Huang, PH (通讯作者)，Natl Yang Ming Univ, Inst Clin Med, Taipei, Taiwan.
EM huangbsvgh@gmail.com
RI Kuo, Chin-Sung/HSF-5153-2023
OI Kuo, Chin-Sung/0000-0001-7943-2647; Guo, Jiun Yu/0000-0002-7529-7799
FU Ministry of Science and Technology of Taiwan [MOST
   106-2314-B-350-001-MY3]; Taiwan Ministry of Science and Technology
   Academic Excellence Program [MOST 108-2633-B-009-001]; Ministry of
   Health and Welfare [MOHW106-TDU-B-211-113001]; Taipei Veterans General
   Hospital [V105C-207, V106C-045, V108C-195]
FX This study was supported, in part, by research grants from the Ministry
   of Science and Technology of Taiwan (MOST 106-2314-B-350-001-MY3); the
   Novel Bioengineering and Technological Approaches to Solve Two Major
   Health Problems in Taiwan program, sponsored by the Taiwan Ministry of
   Science and Technology Academic Excellence Program (MOST
   108-2633-B-009-001); the Ministry of Health and Welfare
   (MOHW106-TDU-B-211-113001); and Taipei Veterans General Hospital
   (V105C-207, V106C-045, V108C-195). These funding agencies had no
   influence on the study design, data collection or analysis, decision to
   publish, or preparation of the manuscript.
CR Abdalla Mohammed, 2019, J Clin Med Res, V11, P127, DOI 10.14740/jocmr3713
   Arbel R, 2019, HEART, V105, P1487, DOI 10.1136/heartjnl-2018-314476
   Bai Y, 2018, AGE AGEING, V47, P9, DOI 10.1093/ageing/afx103
   Baigent C, 2002, BMJ-BRIT MED J, V324, P71, DOI 10.1136/bmj.324.7329.71
   Bhatti N, 1998, CHEST, V114, P1137, DOI 10.1378/chest.114.4.1137
   Brivet FG, 2006, CRIT CARE, V10, DOI 10.1186/cc3990
   Cook D J, 2001, Crit Care, V5, P368, DOI 10.1186/cc1071
   Davidson AC, 2016, THORAX, V71, P1, DOI 10.1136/thoraxjnl-2015-208209
   Gaziano JM, 2018, LANCET, V392, P1036, DOI 10.1016/S0140-6736(18)31924-X
   Gurbel PA, 2010, CIRCULATION, V121, P569, DOI 10.1161/CIRCULATIONAHA.109.853085
   Higuchi S, 2019, HEART VESSELS, V34, P1140, DOI 10.1007/s00380-019-01350-z
   Krag M, 2015, INTENS CARE MED, V41, P833, DOI 10.1007/s00134-015-3725-1
   LEFER AM, 1970, AM J PHYSIOL, V218, P1423, DOI 10.1152/ajplegacy.1970.218.5.1423
   Lim W, 2006, ARCH INTERN MED, V166, P2446, DOI 10.1001/archinte.166.22.2446
   Lopes JA, 2013, CLIN KIDNEY J, V6, P8, DOI 10.1093/ckj/sfs160
   Ruiz-Nodar JM, 2020, BRIT J CLIN PHARMACO, V86, P1052, DOI 10.1111/bcp.14213
   Murphy SA, 2007, EUR HEART J, V28, P2077, DOI 10.1093/eurheartj/ehm224
   Nagele P, 2013, AM HEART J, V166, P325, DOI 10.1016/j.ahj.2013.04.018
   Rattanawong P, 2018, J INTERV CARD ELECTR, V51, P91, DOI 10.1007/s10840-017-0308-9
   Roe MT, 2000, CIRCULATION, V102, P1101, DOI 10.1161/01.CIR.102.10.1101
   Ruff CT, 2014, LANCET, V383, P955, DOI 10.1016/S0140-6736(13)62343-0
   Singer M, 2016, JAMA-J AM MED ASSOC, V315, P801, DOI 10.1001/jama.2016.0287
   Smilowitz NR, 2016, AM J CARDIOL, V117, P1065, DOI 10.1016/j.amjcard.2015.12.050
   Thygesen K, 2018, CIRCULATION, V138, pE618, DOI 10.1161/CIR.0000000000000617
   Thygesen K, 2012, EUR HEART J, V33, P2551, DOI 10.1093/eurheartj/ehs184
   Vallabhajosyula S, 2017, J AM HEART ASSOC, V6, DOI 10.1161/JAHA.117.005930
   Vincent JL, 1998, CRIT CARE MED, V26, P1793, DOI 10.1097/00003246-199811000-00016
   White HD, 2011, J AM COLL CARDIOL, V57, P2406, DOI 10.1016/j.jacc.2011.01.029
   Yusuf S, 2001, NEW ENGL J MED, V345, P494
   Zimmerman JE, 2006, CRIT CARE MED, V34, P1297, DOI 10.1097/01.CCM.0000215112.84523.F0
NR 30
TC 0
Z9 0
U1 0
U2 1
PU PUBLIC LIBRARY SCIENCE
PI SAN FRANCISCO
PA 1160 BATTERY STREET, STE 100, SAN FRANCISCO, CA 94111 USA
SN 1932-6203
J9 PLOS ONE
JI PLoS One
PD MAY 21
PY 2020
VL 15
IS 5
AR e0233178
DI 10.1371/journal.pone.0233178
PG 14
WC Multidisciplinary Sciences
WE Science Citation Index Expanded (SCI-EXPANDED)
SC Science & Technology - Other Topics
GA LU1JI
UT WOS:000537517800047
PM 32437395
OA Green Published, gold
DA 2023-05-13
ER

PT J
AU Syed, S
   Gatien, M
   Perry, JJ
   Chaudry, H
   Kim, SM
   Kwong, K
   Mukarram, M
   Thiruganasambandamoorthy, V
AF Syed, Shahbaz
   Gatien, Mathieu
   Perry, Jeffrey J.
   Chaudry, Hina
   Kim, Soo-Min
   Kwong, Kenneth
   Mukarram, Muhammad
   Thiruganasambandamoorthy, Venkatesh
TI Prospective validation of a clinical decision rule to identify patients
   presenting to the emergency department with chest pain who can safely be
   removed from cardiac monitoring
SO CANADIAN MEDICAL ASSOCIATION JOURNAL
LA English
DT Article
ID ACUTE CORONARY SYNDROME; LOW-RISK PATIENTS; MYOCARDIAL-INFARCTION;
   ADVERSE EVENTS; ASSOCIATION; MANAGEMENT
AB BACKGROUND: Most patients with chest pain in the emergency department are assigned to cardiac monitoring for several hours, blocking access for patients in greater need. We sought to validate a previously derived decision rule for safe removal of patients from cardiac monitoring after initial evaluation in the emergency department.
   METHODS: We prospectively enrolled adults (age >= 18 yr) who presented with chest pain and were assigned to cardiac monitoring at 2 academic emergency departments over 18 months. We collected standardized baseline characteristics, findings from clinical evaluations and predictors for the Ottawa Chest Pain Cardiac Monitoring Rule: whether the patient is currently free of chest pain, and whether the electrocardiogram is normal or shows only nonspecific changes. The outcome was an arrhythmia requiring intervention in the emergency department or within 8 hours of presentation to the emergency department. We calculated diagnostic characteristics for the clinical prediction rule.
   RESULTS: We included 796 patients (mean age 63.8 yr, 55.8% male, 8.9% admitted to hospital). Fifteen patients (1.9%) had an arrhythmia, and the rule performed with the following characteristics: sensitivity 100% (95% confidence interval [CI] 78.2%-100%) and specificity 36.4% (95% CI 33.0%-39.6%). Application of the Ottawa Chest Pain Cardiac Monitoring Rule would have allowed 284 out of 796 patients (35.7%) to be safely removed from cardiac monitoring.
   INTERPRETATION: We successfully validated the decision rule for safe removal of a large subset of patients with chest pain from cardiac monitoring after initial evaluation in the emergency department. Implementation of this simple yet highly sensitive rule will allow for improved use of health care resources.
C1 [Syed, Shahbaz; Gatien, Mathieu; Perry, Jeffrey J.; Thiruganasambandamoorthy, Venkatesh] Univ Ottawa, Dept Emergency Med, Ottawa, ON, Canada.
   [Perry, Jeffrey J.; Thiruganasambandamoorthy, Venkatesh] Univ Ottawa, Dept Epidemiol & Community Med, Ottawa, ON, Canada.
   [Perry, Jeffrey J.; Chaudry, Hina; Kim, Soo-Min; Kwong, Kenneth; Mukarram, Muhammad; Thiruganasambandamoorthy, Venkatesh] Ottawa Hosp, Res Inst, Ottawa, ON, Canada.
C3 University of Ottawa; University of Ottawa; University of Ottawa; Ottawa
   Hospital Research Institute
RP Thiruganasambandamoorthy, V (通讯作者)，Univ Ottawa, Dept Emergency Med, Ottawa, ON, Canada.; Thiruganasambandamoorthy, V (通讯作者)，Univ Ottawa, Dept Epidemiol & Community Med, Ottawa, ON, Canada.; Thiruganasambandamoorthy, V (通讯作者)，Ottawa Hosp, Res Inst, Ottawa, ON, Canada.
EM vthirug@ohri.ca
FU Ontario Innovation Fund
FX Ontario Innovation Fund.
CR Altman DG, 2000, STAT MED, V19, P453, DOI 10.1002/(SICI)1097-0258(20000229)19:4<453::AID-SIM350>3.3.CO;2-X
   Amsterdam EA, 2014, CIRCULATION, V130, P2354, DOI 10.1161/CIR.0000000000000133
   Amsterdam EA, 2010, CIRCULATION, V122, P1756, DOI 10.1161/CIR.0b013e3181ec61df
   Anderson JL, 2007, J AM COLL CARDIOL, V50, P652, DOI 10.1016/j.jacc.2007.02.028
   Atzema C, 2006, AM J EMERG MED, V24, P62, DOI 10.1016/j.ajem.2005.05.015
   Atzema CL, 2008, CAN J EMERG MED, V10, P413
   Bernstein SL, 2009, ACAD EMERG MED, V16, P1, DOI 10.1111/j.1553-2712.2008.00295.x
   Bullard MJ, 2014, CAN J EMERG MED, V16, P485, DOI 10.2310/8000.2014.012014
   Cullen L, 2010, EMERG MED AUSTRALAS, V22, P35, DOI 10.1111/j.1742-6723.2010.01256.x
   Diercks DB, 2007, ANN EMERG MED, V50, P489, DOI 10.1016/j.annemergmed.2007.03.033
   Gagnon MP, 2010, CJEM, V12, P269
   Gatien M, 2007, ANN EMERG MED, V50, P136, DOI 10.1016/j.annemergmed.2007.02.004
   Hollander JE, 2004, ANN EMERG MED, V43, P71, DOI 10.1016/S0196-0644(03)00719-4
   King G, 2013, INTERN MED J, V43, P1088, DOI 10.1111/imj.12250
   McGinn T, 2004, CAN MED ASSOC J, V171, P1369, DOI 10.1503/cmaj.1031981
   Niska Richard, 2010, Natl Health Stat Report, P1
   Pines JM, 2009, ACAD EMERG MED, V16, P617, DOI 10.1111/j.1553-2712.2009.00456.x
   Scheaffer R.L., 1979, ELEMENTARY SURVEY SA
   Sgarbossa EB, 1996, AM J CARDIOL, V77, P423, DOI 10.1016/S0002-9149(97)89377-0
   Singer AJ, 2011, ACAD EMERG MED, V18, P1324, DOI 10.1111/j.1553-2712.2011.01236.x
   Singer AJ, 2005, ACAD EMERG MED, V12, P965, DOI 10.1197/j.aem.2005.06.007
NR 21
TC 4
Z9 4
U1 1
U2 1
PU CMA-CANADIAN MEDICAL ASSOC
PI OTTAWA
PA 1867 ALTA VISTA DR, OTTAWA, ONTARIO K1G 5W8, CANADA
SN 0820-3946
EI 1488-2329
J9 CAN MED ASSOC J
JI Can. Med. Assoc. J.
PD JAN 30
PY 2017
VL 189
IS 4
BP E139
EP E145
DI 10.1503/cmaj.160742
PG 7
WC Medicine, General & Internal
WE Science Citation Index Expanded (SCI-EXPANDED)
SC General & Internal Medicine
GA EX0BV
UT WOS:000402884000003
PM 28246315
OA gold, Green Published
DA 2023-05-13
ER

PT J
AU Franco-Moreno, A
   Cabezon-Gutierrez, L
   Palka-Kotlowsa, M
   Villamayor-Delgado, M
   Garcia-Navarro, M
AF Franco-Moreno, A.
   Cabezon-Gutierrez, L.
   Palka-Kotlowsa, M.
   Villamayor-Delgado, M.
   Garcia-Navarro, M.
TI Evaluation of direct oral anticoagulants for the treatment of
   cancer-associated thrombosis: an update
SO JOURNAL OF THROMBOSIS AND THROMBOLYSIS
LA English
DT Review
DE Venous thromboembolism; Cancer-associated thrombosis; Anticoagulant
   therapy; Direct oral anticoagulant; Low molecular weight heparin;
   Clinical trial
ID MOLECULAR-WEIGHT HEPARIN; LONG-TERM TREATMENT; VENOUS THROMBOEMBOLISM;
   SECONDARY PREVENTION; ACTIVE CANCER; WARFARIN; RIVAROXABAN; THERAPY;
   SAFETY; PROPHYLAXIS
AB Cancer is associated with an increased risk of venous thromboembolism of four to sixfold. Cancer-related interventions such as chemotherapy, hormonal therapy and indwelling central venous catheters also increase the risk of venous thromboembolism. Low molecular weight heparin for at least 3-6months is the current standard of care for the treatment of cancer associated venous thromboembolism. Anticoagulation should be continued as long as the cancer is active. Over the past few years, direct oral anticoagulants have emerged, including one direct thrombin inhibitor (dabigatran etexilate) and three factor Xa inhibitors (apixaban, edoxaban and rivaroxaban). In the randomized controlled trials comparing direct oral anticoagulants with vitamin K antagonists, the direct oral anticoagulants all provide non-inferior in prevention of thromboembolic events in patients with atrial fibrillation, for the prevention and treatment of venous thromboembolism and in acute coronary syndrome. In people with cancer, these drugs have emerged as attractive alternatives for the treatment of venous thromboembolism with the potential to overcome the limitations of low molecular weight heparin. Randomized controlled studies comparing direct oral anticoagulants to low molecular weight heparin in cancer patients are still limited and direct oral anticoagulants are not recommended for the treatment of cancer associated venous thromboembolism yet. However, new emerging data are supporting the use of direct oral anticoagulants in cancer-associated thrombosis. Here, we review recent data on the evidence related to the efficacy and safety of direct oral anticoagulants for the treatment of venous thromboembolism in patients with cancer.
C1 [Franco-Moreno, A.; Garcia-Navarro, M.] Torrejon Univ Hosp, Dept Internal Med, Mateo Inurria S-N, Madrid 28850, Spain.
   [Cabezon-Gutierrez, L.; Palka-Kotlowsa, M.; Villamayor-Delgado, M.] Torrejon Univ Hosp, Dept Med Oncol, Madrid, Spain.
RP Franco-Moreno, A (通讯作者)，Torrejon Univ Hosp, Dept Internal Med, Mateo Inurria S-N, Madrid 28850, Spain.
EM aifranco@torrejonsalud.com
OI Franco, Ana Isabel/0000-0003-1061-0200; Franco, Ana
   Isabel/0000-0003-2019-3893
CR Agnelli G, 2015, J THROMB HAEMOST, V13, P2187, DOI 10.1111/jth.13153
   Agnelli G, 2018, THROMB HAEMOSTASIS, V118, P1668, DOI 10.1055/s-0038-1668523
   Al-Samkari H, 2018, CANCERS, V10, DOI 10.3390/cancers10080271
   [Anonymous], 2018, VEN THROMB DIS V2
   Cohen AT, 2018, THROMB J, V16, DOI 10.1186/s12959-018-0176-2
   Deitcher SR, 2006, CLIN APPL THROMB-HEM, V12, P389, DOI 10.1177/1076029606293692
   Farge D, 2016, LANCET ONCOL, V17, pE452, DOI 10.1016/S1470-2045(16)30369-2
   Guyatt GH, 2012, CHEST, V141, p48S, DOI 10.1378/chest.11-2286
   Hull RD, 2006, AM J MED, V119, P1062, DOI 10.1016/j.amjmed.2006.02.022
   Imberti D, 2018, EXPERT OPIN PHARMACO, V19, P1177, DOI 10.1080/14656566.2018.1496238
   Khorana AA, 2018, J THROMB HAEMOST, V16, P1891, DOI 10.1111/jth.14219
   Lee AYY, 2015, JAMA-J AM MED ASSOC, V314, P677, DOI 10.1001/jama.2015.9243
   Lee AYY, 2003, NEW ENGL J MED, V349, P146, DOI 10.1056/NEJMoa025313
   Li A, 2018, THROMB RES
   Lopez-Beret P, 2001, J VASC SURG, V33, P77, DOI 10.1067/mva.2001.109336
   Lyman GH, 2015, J CLIN ONCOL, V33, P654, DOI 10.1200/JCO.2014.59.7351
   Mandala M, 2011, ANN ONCOL, V22, pvi85, DOI 10.1093/annonc/mdr392
   Mantha S, 2017, J THROMB THROMBOLYS, V43, P166, DOI 10.1007/s11239-016-1429-1
   Meyer G, 2002, ARCH INTERN MED, V162, P1729, DOI 10.1001/archinte.162.15.1729
   Mukai M, 2018, J CARDIOL, V72, P89, DOI 10.1016/j.jjcc.2018.02.011
   Martin AJM, 2014, CLIN TRANSL ONCOL, V16, P1079, DOI 10.1007/s12094-014-1238-y
   Posch F, 2015, THROMB RES, V136, P582, DOI 10.1016/j.thromres.2015.07.011
   Prins MH, 2014, LANCET HAEMATOL, V1, pE37, DOI 10.1016/S2352-3026(14)70018-3
   Raskob G, 2013, J THROMB HAEMOST, V11, P1287, DOI 10.1111/jth.12230
   Raskob GE, 2018, NEW ENGL J MED, V378, P615, DOI 10.1056/NEJMoa1711948
   Romera A, 2009, EUR J VASC ENDOVASC, V37, P349, DOI 10.1016/j.ejvs.2008.11.030
   Ross JA, 2017, THROMB RES, V150, P86, DOI 10.1016/j.thromres.2016.12.016
   Schulman S, 2015, THROMB HAEMOSTASIS, V114, P150, DOI 10.1160/TH14-11-0977
   Seo S, 2016, ANN ONCOL, V27, DOI 10.1093/annonc/mdw371.87
   Sobieraj DM, 2018, CLIN APPL THROMB-HEM, V24, p182S, DOI 10.1177/1076029618800792
   Streiff MB, 2018, AM J HEMATOL, V93, P664, DOI 10.1002/ajh.25059
   Theberge I, 2017, THROMB RES, V152, P4, DOI 10.1016/j.thromres.2017.02.003
   Turpie AGG, 2017, THROMB RES, V155, P23, DOI 10.1016/j.thromres.2017.04.001
   Voigtlaender M, 2018, VASA, V47, P77, DOI 10.1024/0301-1526/a000684
   Wang TF, 2018, RES PRACT THROMB HAE, V2, P429, DOI 10.1002/rth2.12102
   Young AM, 2018, J CLIN ONCOL, V36, P2017, DOI 10.1200/JCO.2018.78.8034
NR 36
TC 10
Z9 10
U1 0
U2 9
PU SPRINGER
PI DORDRECHT
PA VAN GODEWIJCKSTRAAT 30, 3311 GZ DORDRECHT, NETHERLANDS
SN 0929-5305
EI 1573-742X
J9 J THROMB THROMBOLYS
JI J. Thromb. Thrombolysis
PD APR
PY 2019
VL 47
IS 3
BP 409
EP 419
DI 10.1007/s11239-018-1783-2
PG 11
WC Cardiac & Cardiovascular Systems; Hematology; Peripheral Vascular
   Disease
WE Science Citation Index Expanded (SCI-EXPANDED)
SC Cardiovascular System & Cardiology; Hematology
GA HS2EW
UT WOS:000463674900011
PM 30467760
DA 2023-05-13
ER

PT J
AU Billig, JI
   Sterbenz, JM
   Zhong, L
   Chung, KC
AF Billig, Jessica I.
   Sterbenz, Jennifer M.
   Zhong, Lin
   Chung, Kevin C.
TI Gender Disparities in Preoperative Resource Use for Wrist Arthroscopy
SO PLASTIC AND RECONSTRUCTIVE SURGERY
LA English
DT Article
ID ACUTE CORONARY SYNDROME; TOTAL KNEE ARTHROPLASTY; SEX-DIFFERENCES;
   BYPASS-SURGERY; DRUG-USE; WOMEN; MEN; DISEASE; PAIN; OUTCOMES
AB Background: Although national efforts to minimize gender biases exist, gender differences in surgery persist. This study aims to investigate gender differences in preoperative resource use of patients undergoing wrist arthroscopy for nontraumatic wrist pain.
   Methods: Patients who underwent a wrist arthroscopy for nontraumatic pain from 2009 to 2015 were selected from the Truven MarketScan databases. Demographic and preoperative resource use data were recorded. Multivariable regression models were performed to examine the relationship between gender and preoperative resource use and to investigate the cost of these services.
   Results: A total of 8792 patients, 3805 men and 4987 women, met our inclusion criteria. Women were less likely to use imaging modalities preoperatively (OR, 0.08; 95 percent CI, 0.07 to 1.00; p = 0.02). However, women used more occupational therapy (OR, 1.2; 95 percent CI, 1.1 to 1.3; p = 0.002), nonnarcotic analgesia (OR, 1.2; 95 percent CI, 1.1 to 1.3; p = 0.001), and narcotic analgesia (OR, 1.6; 95 percent CI, 1.5 to 1.8; p < 0.001). Preoperative costs during the 12 months before surgery were similar between genders ($1308 versus $1367, respectively; p = 0.07). However, women accrued more costs from occupational therapy ($130 versus $93; p = 0.003), and nonnarcotic ($65 versus $46; p < 0.001) and narcotic medications ($568 versus $197; p < 0.001).
   Conclusions: Significant gender differences exist in the preoperative care for patients undergoing wrist arthroscopy. Men use more imaging, implying more intense preoperative investigation for wrist pain, whereas women use more conservative measures, highlighting possible implicit provider biases in preoperative management and potential gender differences in disease presentation.
C1 [Chung, Kevin C.] Univ Michigan Hlth Syst, Sect Plast Surg, 2130 Taubman Ctr,SPC 5340,1500 East Med Ctr Dr, Ann Arbor, MI 48109 USA.
   Univ Michigan, Med Sch, Sect Plast Surg, Ann Arbor, MI 48109 USA.
C3 University of Michigan System; University of Michigan; University of
   Michigan System; University of Michigan
RP Chung, KC (通讯作者)，Univ Michigan Hlth Syst, Sect Plast Surg, 2130 Taubman Ctr,SPC 5340,1500 East Med Ctr Dr, Ann Arbor, MI 48109 USA.
EM kecchung@med.umich.edu
OI Chung, Kevin/0000-0002-2822-3164
FU National Institute of Arthritis and Musculoskeletal and Skin Diseases of
   the National Institutes of Health [2 K24-AR053120-06]
FX Research reported in this publication was supported by the National
   Institute of Arthritis and Musculoskeletal and Skin Diseases of the
   National Institutes of Health under award number 2 K24-AR053120-06. The
   content is solely the responsibility of the authors and does not
   necessarily represent the official views of the National Institutes of
   Health.
CR Al-Mallah MH, 2007, J THROMB THROMBOLYS, V23, P35, DOI 10.1007/s11239-006-9013-8
   AYANIAN JZ, 1991, NEW ENGL J MED, V325, P221, DOI 10.1056/NEJM199107253250401
   Bawa HS, 2016, J ARTHROPLASTY, V31, P2115, DOI 10.1016/j.arth.2016.03.044
   Bennett Susan K, 2004, Curr Cardiol Rep, V6, P243, DOI 10.1007/s11886-004-0071-2
   Bloembergen WE, 1997, AM J KIDNEY DIS, V30, P733, DOI 10.1016/S0272-6386(97)90076-7
   Borkhoff CM, 2008, CAN MED ASSOC J, V178, P681, DOI 10.1503/cmaj.071168
   Canto JG, 2014, CAN J CARDIOL, V30, P721, DOI 10.1016/j.cjca.2013.10.015
   Celie KB, 2017, SURG ONCOL, V26, P212, DOI 10.1016/j.suronc.2017.03.008
   Danielson E., 2014, HLTH RES DATA REAL W
   EGGEN AE, 1993, J CLIN EPIDEMIOL, V46, P1297, DOI 10.1016/0895-4356(93)90098-L
   Elixhauser A, 1998, MED CARE, V36, P8, DOI 10.1097/00005650-199801000-00004
   Fernandez-Liz E, 2008, BRIT J CLIN PHARMACO, V65, P407, DOI 10.1111/j.1365-2125.2007.03029.x
   Fillingim RB, 2009, J PAIN, V10, P447, DOI 10.1016/j.jpain.2008.12.001
   Giacomini MK, 1996, ARCH INTERN MED, V156, P1217, DOI 10.1001/archinte.156.11.1217
   Hawker GA, 2000, NEW ENGL J MED, V342, P1016, DOI 10.1056/NEJM200004063421405
   Institute of Medicine, 2001, CROSSING QUALITY CHA, DOI [10.17226/10027, DOI 10.17226/10027]
   Isacson D, 2002, EUR J ANAESTH, V19, P5, DOI 10.1097/00003643-200219261-00003
   Jain NB, 2014, BMC MUSCULOSKEL DIS, V15, DOI 10.1186/1471-2474-15-4
   Jinks C, 2002, PAIN, V100, P55, DOI 10.1016/S0304-3959(02)00239-7
   Karlson EW, 1997, AM J MED, V102, P524
   Khan NA, 2013, JAMA INTERN MED, V173, P1863, DOI 10.1001/jamainternmed.2013.10149
   KHAN SS, 1990, ANN INTERN MED, V112, P561, DOI 10.7326/0003-4819-112-8-561
   Novicoff WM, 2011, CLIN ORTHOP RELAT R, V469, P1824, DOI 10.1007/s11999-010-1765-y
   RETTIG ME, 1994, J HAND SURG-BRIT EUR, V19B, P774, DOI 10.1016/0266-7681(94)90256-9
   Rinne ST, 2017, CHRON RESP DIS, V14, P385, DOI 10.1177/1479972317702141
   Rollman GB, 2001, CLIN J PAIN, V17, P20, DOI 10.1097/00002508-200103000-00004
   STEINGART RM, 1991, NEW ENGL J MED, V325, P226, DOI 10.1056/NEJM199107253250402
   TOBIN JN, 1987, ANN INTERN MED, V107, P19, DOI 10.7326/0003-4819-107-1-19
   Trumble TE, 1996, ARTHROSCOPY, V12, P588, DOI 10.1016/S0749-8063(96)90199-1
   U.S. Department of Health & Human Services, HHS ACT PLAN RED RAC
   van Walraven Carl, 2009, Med Care, V47, P626, DOI 10.1097/MLR.0b013e31819432e5
   Weitzman S, 1997, AM J CARDIOL, V79, P722, DOI 10.1016/S0002-9149(96)00857-0
   Wijnhoven HAH, 2006, CLIN J PAIN, V22, P717, DOI 10.1097/01.ajp.0000210912.95664.53
   Wolf JM, 2012, J AM ACAD ORTHOP SUR, V20, P725, DOI 10.5435/JAAOS-20-11-725
   Worrall-Carter L, 2016, WOMEN HEALTH ISS, V26, P14, DOI 10.1016/j.whi.2015.09.002
NR 35
TC 8
Z9 8
U1 0
U2 4
PU LIPPINCOTT WILLIAMS & WILKINS
PI PHILADELPHIA
PA TWO COMMERCE SQ, 2001 MARKET ST, PHILADELPHIA, PA 19103 USA
SN 0032-1052
EI 1529-4242
J9 PLAST RECONSTR SURG
JI Plast. Reconstr. Surg.
PD NOV
PY 2018
VL 142
IS 5
BP 1267
EP 1274
DI 10.1097/PRS.0000000000004840
PG 8
WC Surgery
WE Science Citation Index Expanded (SCI-EXPANDED)
SC Surgery
GA GY1XO
UT WOS:000448330200071
PM 30511980
OA Green Accepted
DA 2023-05-13
ER

PT J
AU Harrington, J
   Petrie, MC
   Anker, SD
   Bhatt, DL
   Jones, SW
   Udell, JA
   Hernandez, AF
   Butler, J
AF Harrington, Josephine
   Petrie, Mark C.
   Anker, Stefan D.
   Bhatt, Deepak L.
   Jones, Schuyler W.
   Udell, Jacob A.
   Hernandez, Adrian F.
   Butler, Javed
TI Evaluating the Application of Chronic Heart Failure Therapies and
   Developing Treatments in Individuals With Recent Myocardial Infarction A
   Review
SO JAMA CARDIOLOGY
LA English
DT Review
ID LEFT-VENTRICULAR DYSFUNCTION; IMPLANTABLE CARDIOVERTER-DEFIBRILLATOR;
   CARDIAC-INSUFFICIENCY BISOPROLOL; ACUTE CORONARY SYNDROMES; MORTALITY;
   SURVIVAL; OUTCOMES; MORBIDITY; ENALAPRIL; TRIAL
AB IMPORTANCE Despite advances in cardiac care, patients remain at a high risk of death and the development of heart failure (HF) following myocardial infarction (MI). These risks are highest in patients with reduced ejection fraction (EF) or signs of HF immediately after MI. Drugs to mitigate these risks have been identified through the systematic evaluation of therapies with proven efficacy in patients with HF and reduced EF (HFrEF).
   OBSERVATIONS Although landmark studies in patients with HFrEF consistently exclude patients with recent MI, dedicated post-MI trials of these drugs have led to multiple therapies with proven benefit in these patients. However, not all therapies with proven efficacy in patients with chronic HF have been shown to provide benefit in the post-MI population, as recently evidenced by the discrepant results between chronic HF and post-MI trials of sacubitril-valsartan. Similarly, multiple trials of early and aggressive use of therapies effective in chronic heart failure immediately post-MI failed to demonstrate benefit or were associated with harm, emphasizing the vulnerability of the post-MI population.
   CONCLUSIONS AND RELEVANCE Trials of patients at high risk of HF following MI have emphasized the differences between the post-MI and HFrEF populations and the necessity for dedicated trials in the post-MI population. This review summarizes trials studying the use of these therapies for at-risk patients following MI from therapies used in patients with HFrEF and exploring new potential therapies for this high-risk population.
C1 [Harrington, Josephine; Jones, Schuyler W.; Hernandez, Adrian F.] Duke Univ, Dept Med, Div Cardiol, Durham, NC USA.
   [Harrington, Josephine; Jones, Schuyler W.; Hernandez, Adrian F.] Duke Univ, Duke Clin Res Inst, Med Ctr, Durham, NC USA.
   [Petrie, Mark C.] Univ Glasgow, British Heart Fdn, Inst Cardiovasc & Med Sci, Glasgow Cardiovasc Res Ctr, Glasgow, Lanark, Scotland.
   [Anker, Stefan D.] Charite Univ Med Berlin, Dept Cardiol, Campus Virchow Klinikum, Berlin, Germany.
   [Anker, Stefan D.] Wroclaw Med Univ, Inst Heart Dis, Wroclaw, Poland.
   [Anker, Stefan D.] Charite Univ Med Berlin, Berlin Inst Hlth Ctr Regenerat Therapies, Berlin, Germany.
   [Anker, Stefan D.] German Ctr Cardiovasc Res, Partner Site Berlin, Berlin, Germany.
   [Bhatt, Deepak L.] Harvard Med Sch, Heart & Vasc Ctr, Brigham & Womens Hosp, Boston, MA 02115 USA.
   [Udell, Jacob A.] Univ Toronto, Toronto Gen Hosp, Womens Coll Hosp, Toronto, ON, Canada.
   [Udell, Jacob A.] Univ Toronto, Toronto Gen Hosp, Peter Munk Cardiac Ctr, Toronto, ON, Canada.
   [Butler, Javed] Baylor Scott & White Res Inst, 3434 Live Oak St,Ste 501, Dallas, TX 75204 USA.
   [Butler, Javed] Univ Mississippi, Dept Med, Jackson, MS USA.
C3 Duke University; Duke University; RLUK- Research Libraries UK;
   University of Glasgow; Free University of Berlin; Humboldt University of
   Berlin; Charite Universitatsmedizin Berlin; Wroclaw Medical University;
   Berlin Institute of Health; Free University of Berlin; Humboldt
   University of Berlin; Charite Universitatsmedizin Berlin; German Centre
   for Cardiovascular Research; Harvard University; Brigham & Women's
   Hospital; Harvard Medical School; University of Toronto; University
   Health Network Toronto; Toronto General Hospital; Womens College
   Hospital; University of Toronto; Peter Munk Cardiac Centre; University
   Health Network Toronto; Toronto General Hospital; Baylor Health Care
   System; Baylor University Medical Center; University of Mississippi
RP Butler, J (通讯作者)，Baylor Scott & White Res Inst, 3434 Live Oak St,Ste 501, Dallas, TX 75204 USA.
EM javed.butler@bwshealth.org
OI Petrie, Mark/0000-0002-6333-9496
CR Amsterdam EA, 2014, J AM COLL CARDIOL, V64, P2713, DOI [10.1016/j.jacc.2014.10.011, 10.1161/CIR.0000000000000134, 10.1016/j.jacc.2014.09.017]
   Anker SD, 2021, NEW ENGL J MED, V385, P1451, DOI 10.1056/NEJMoa2107038
   Anker SD, 2019, EUR J HEART FAIL, V21, P1279, DOI 10.1002/ejhf.1596
   [Anonymous], 1986, LANCET, V2, P57
   [Anonymous], 1990, Am J Cardiol, V66, P315
   Babaev A, 2005, JAMA-J AM MED ASSOC, V294, P448, DOI 10.1001/jama.294.4.448
   Bahit MC, 2018, JACC-HEART FAIL, V6, P179, DOI 10.1016/j.jchf.2017.09.015
   BALL SG, 1993, LANCET, V342, P821
   Beygui F, 2016, J AM COLL CARDIOL, V67, P1917, DOI 10.1016/j.jacc.2016.02.033
   Bhatt DL, 2022, JAMA-J AM MED ASSOC, V327, P662, DOI 10.1001/jama.2022.0358
   Bhatt DL, 2021, NEW ENGL J MED, V384, P117, DOI 10.1056/NEJMoa2030183
   Bhatt DL, 2021, NEW ENGL J MED, V384, P129, DOI 10.1056/NEJMoa2030186
   Chen ZM, 2005, LANCET, V366, P1622
   Cherney DZI, 2016, CIRCULATION, V134, P1915, DOI 10.1161/CIRCULATIONAHA.116.024764
   Cleland JGF, 2006, EUR HEART J, V27, P2338, DOI 10.1093/eurheartj/ehl250
   ClinicalTrials.gov, DAP EFF CARD EV AC H
   ClinicalTrials.gov, EMPACT MI STUD TEST
   Dargie HJ, 2001, LANCET, V357, P1385, DOI 10.1016/s0140-6736(00)04560-8
   Degli Esposti L, 2018, VASC HEALTH RISK MAN, V14, P383, DOI 10.2147/VHRM.S162004
   Desta L, 2017, INT J CARDIOL, V248, P221, DOI 10.1016/j.ijcard.2017.05.086
   Ezekowitz JA, 2009, J AM COLL CARDIOL, V53, P13, DOI 10.1016/j.jacc.2008.08.067
   Fox CS, 2012, CIRCULATION, V125, P497, DOI 10.1161/CIRCULATIONAHA.111.039909
   Hall TS, 2019, AM HEART J, V215, P83, DOI 10.1016/j.ahj.2019.06.004
   Hjalmarson A, 2000, JAMA-J AM MED ASSOC, V283, P1295, DOI 10.1001/jama.283.10.1295
   Hohnloser SH, 2004, NEW ENGL J MED, V351, P2481, DOI 10.1056/NEJMoa041489
   Khot UN, 2003, JAMA-J AM MED ASSOC, V290, P2174, DOI 10.1001/jama.290.16.2174
   KOBER L, 1995, NEW ENGL J MED, V333, P1670, DOI 10.1056/NEJM199512213332503
   Kochar A, 2022, J CARD FAIL, V28, P531, DOI 10.1016/j.cardfail.2021.09.001
   Kusumoto FM, 2014, CIRCULATION, V130, P94, DOI 10.1161/CIR.0000000000000056
   Lechat P, 1999, LANCET, V353, P9
   LECHAT P, 1994, CIRCULATION, V90, P1765, DOI 10.1161/01.CIR.90.4.1765
   Massie BM, 2008, NEW ENGL J MED, V359, P2456, DOI 10.1056/NEJMoa0805450
   McMurray JJV, 2019, NEW ENGL J MED, V381, P1995, DOI 10.1056/NEJMoa1911303
   McMurray JJV, 2019, EUR J HEART FAIL, V21, P665, DOI 10.1002/ejhf.1432
   McMurray JJV, 2013, EUR J HEART FAIL, V15, P1062, DOI 10.1093/eurjhf/hft052
   Neal B, 2017, NEW ENGL J MED, V377, P644, DOI 10.1056/NEJMoa1611925
   O'Gara PT, 2013, J AM COLL CARDIOL, V61, pE78, DOI [10.1016/j.jacc.2012.11.019, 10.1161/01.cir.0000440804.93914.d8, 10.1161/CIR.0b013e3182742cf6]
   Packer M, 2002, CIRCULATION, V106, P2194, DOI 10.1161/01.CIR.0000035653.72855.BF
   Packer M, 2020, NEW ENGL J MED, V383, P1413, DOI 10.1056/NEJMoa2022190
   Pfeffer MA, 2021, NEW ENGL J MED, V385, P1845, DOI 10.1056/NEJMoa2104508
   PFEFFER MA, 1992, NEW ENGL J MED, V327, P669, DOI 10.1056/NEJM199209033271001
   Pitt B, 2003, NEW ENGL J MED, V348, P1309, DOI 10.1056/NEJMoa030207
   Pitt B, 1999, NEW ENGL J MED, V341, P709, DOI 10.1056/NEJM199909023411001
   Pitt B, 2014, NEW ENGL J MED, V370, P1383, DOI 10.1056/NEJMoa1313731
   Sarafidis PA, 2016, NEW ENGL J MED, V374, P1092, DOI 10.1056/NEJMc1600827
   Senoo T, 2010, AM J CARDIOL, V105, P624, DOI 10.1016/j.amjcard.2009.10.044
   Solomon SD, 2019, NEW ENGL J MED, V381, P1609, DOI 10.1056/NEJMoa1908655
   Solomon SD, 2021, EUR J HEART FAIL, V23, P1217, DOI 10.1002/ejhf.2249
   Steinbeck G, 2009, NEW ENGL J MED, V361, P1427, DOI 10.1056/NEJMoa0901889
   SWEDBERG K, 1992, NEW ENGL J MED, V327, P678, DOI 10.1056/NEJM199209033271002
   SWEDBERG K, 1987, NEW ENGL J MED, V316, P1429
   The SOLVD Investigators, 1992, NEW ENGL J MED, V327, P685, DOI [10.1056/NEJM199209033271003.Erratumin, DOI 10.1056/NEJM199209033271003]
   Triposkiadis F, 2016, EUR J HEART FAIL, V18, P744, DOI 10.1002/ejhf.600
   Tromp J, 2021, EUR J HEART FAIL, V23, P826, DOI 10.1002/ejhf.2137
   Vaur L, 1999, AM HEART J, V137, P49, DOI 10.1016/S0002-8703(99)70459-X
   Wiviott SD, 2019, NEW ENGL J MED, V380, P347, DOI 10.1056/NEJMoa1812389
   Wu AH, 2002, J AM COLL CARDIOL, V40, P1389, DOI 10.1016/S0735-1097(02)02173-3
   Xie Y, 2021, J AM HEART ASSOC, V10, DOI 10.1161/JAHA.120.020237
   YUSUF S, 1991, NEW ENGL J MED, V325, P293, DOI 10.1056/NEJM199108013250501
   Yusuf S, 2003, LANCET, V362, P777, DOI 10.1016/S0140-6736(03)14285-7
   Zannad F, 2011, NEW ENGL J MED, V364, P11, DOI 10.1056/NEJMoa1009492
   Zannad F, 2010, EUR J HEART FAIL, V12, P617, DOI 10.1093/eurjhf/hfq049
NR 62
TC 2
Z9 2
U1 2
U2 4
PU AMER MEDICAL ASSOC
PI CHICAGO
PA 330 N WABASH AVE, STE 39300, CHICAGO, IL 60611-5885 USA
SN 2380-6583
EI 2380-6591
J9 JAMA CARDIOL
JI JAMA Cardiol.
PD OCT
PY 2022
VL 7
IS 10
BP 1067
EP 1075
DI 10.1001/jamacardio.2022.2847
EA AUG 2022
PG 9
WC Cardiac & Cardiovascular Systems
WE Science Citation Index Expanded (SCI-EXPANDED)
SC Cardiovascular System & Cardiology
GA 5H7QY
UT WOS:000848898300004
PM 36044233
DA 2023-05-13
ER

PT J
AU Sigglekow, F
   Horsburgh, S
   Parkin, L
AF Sigglekow, Finn
   Horsburgh, Simon
   Parkin, Lianne
TI Statin adherence is lower in primary than secondary prevention: A
   national follow-up study of new users
SO PLOS ONE
LA English
DT Article
ID ACUTE CORONARY SYNDROMES; 14 RANDOMIZED-TRIALS; HEALTH-CARE COSTS;
   MEDICATION ADHERENCE; CARDIOVASCULAR-DISEASE; HEART-DISEASE; THERAPY;
   CHOLESTEROL; MAINTENANCE; PREDICTORS
AB Background
   Maintaining adherence to statins reduces the risk of an initial cardiovascular disease (CVD) event in high-risk individuals (primary prevention) and additional CVD events following the first event (secondary prevention). The effectiveness of statin therapy is limited by the level of adherence maintained by the patient. We undertook a nationwide study to compare adherence and discontinuation in primary and secondary prevention patients.
   Methods
   Dispensing data from New Zealand community pharmacies were used to identify patients who received their first statin dispensing between 2006 and 2011. The Medication Possession Ratio (MPR) and proportion who discontinued statin medication was calculated for the year following first statin dispensing for patients with a minimum of two dispensings. Adherence was defined as an MPR. 0.8. Previous CVD was identified using hospital discharge records. Multivariable logistic regression was used to control for demographic and statin characteristics.
   Results
   Between 2006 and 2011 289,666 new statin users were identified with 238,855 (82.5%) receiving the statin for primary prevention compared to 50,811 (17.5%) who received it for secondary prevention. The secondary prevention group was 1.55 (95% CI 1.51-1.59) times as likely to be adherent and 0.67 (95% CI 0.65-0.69) times as likely to discontinue statin treatment than the primary prevention group. An early gap in statin coverage increased the odds of discontinuing statin treatment.
   Conclusion
   Adherence to statin medication is higher in secondary prevention than primary prevention. Within each group, a range of demographic and treatment factors further influences adherence.
C1 [Sigglekow, Finn; Horsburgh, Simon; Parkin, Lianne] Univ Otago, Otago Med Sch, Dept Prevent & Social Med, Dunedin Campus, Dunedin, New Zealand.
   [Horsburgh, Simon; Parkin, Lianne] Univ Otago, Pharmacoepidemiol Res Network, Dunedin, New Zealand.
C3 University of Otago; University of Otago
RP Horsburgh, S (通讯作者)，Univ Otago, Otago Med Sch, Dept Prevent & Social Med, Dunedin Campus, Dunedin, New Zealand.; Horsburgh, S (通讯作者)，Univ Otago, Pharmacoepidemiol Res Network, Dunedin, New Zealand.
EM simon.horsburgh@otago.ac.nz
RI Horsburgh, Simon/C-9861-2009
OI Horsburgh, Simon/0000-0002-1011-7996; Parkin,
   Lianne/0000-0002-6824-6176; Sigglekow, Finn/0000-0002-7197-1512
FU Dunedin School of Medicine Summer Scholarship; University of Otago
   Research Grant
FX This research was funded by a Dunedin School of Medicine Summer
   Scholarship (FS) and a University of Otago Research Grant (SH and LP).
   The funders had no role in the study design in the collection, analysis
   and interpretation of data, in the writing of the report; or in the
   decision to submit the article for publication.
CR Aarnio E, 2016, CIRC-CARDIOVASC QUAL, V9, P704, DOI 10.1161/CIRCOUTCOMES.116.002728
   Aarnio EJ, 2014, J CLIN LIPIDOL, V8, P117, DOI 10.1016/j.jacl.2013.09.008
   Baigent C, 2010, LANCET, V376, P1670, DOI 10.1016/S0140-6736(10)61350-5
   Baigent C, 2005, LANCET, V366, P1267, DOI 10.1016/S0140-6736(05)67394-1
   BaM, 2019, BECOMING MINORITY SU
   Carey IM, 2012, NUTR METAB CARDIOVAS, V22, P400, DOI 10.1016/j.numecd.2010.09.010
   Chapman RH, 2005, ARCH INTERN MED, V165, P1147, DOI 10.1001/archinte.165.10.1147
   Chodick G, 2008, CLIN THER, V30, P2167, DOI 10.1016/j.clinthera.2008.11.012
   Cutler RL, 2018, BMJ OPEN, V8, DOI 10.1136/bmjopen-2017-016982
   Dragomir A, 2010, VALUE HEALTH, V13, P87, DOI 10.1111/j.1524-4733.2009.00583.x
   Ellis JJ, 2004, J GEN INTERN MED, V19, P638, DOI 10.1111/j.1525-1497.2004.30516.x
   Erickson SR, 2020, ANN PHARMACOTHER, V54, P1194, DOI 10.1177/1060028020934879
   Gehi AK, 2007, ARCH INTERN MED, V167, P1798, DOI 10.1001/archinte.167.16.1798
   Grenard JL, 2011, J GEN INTERN MED, V26, P1175, DOI 10.1007/s11606-011-1704-y
   Grey C, 2018, NEW ZEAL MED J, V131, P21
   Grey C, 2014, HEART, V100, P770, DOI 10.1136/heartjnl-2013-304960
   Ho PM, 2009, CIRCULATION, V119, P3028, DOI 10.1161/CIRCULATIONAHA.108.768986
   Hope HF, 2019, PLOS ONE, V14, DOI 10.1371/journal.pone.0201196
   Jackevicius CA, 2002, JAMA-J AM MED ASSOC, V288, P462, DOI 10.1001/jama.288.4.462
   Jatrana S, 2011, J EPIDEMIOL COMMUN H, V65, P454, DOI 10.1136/jech.2009.099101
   Kearney PM, 2008, LANCET, V371, P117, DOI 10.1016/S0140-6736(08)60104-X
   Kerr AJ, 2016, J PRIM HEALTH CARE, V8, P238, DOI 10.1071/HC16013
   Mann DM, 2010, ANN PHARMACOTHER, V44, P1410, DOI 10.1345/aph.1P150
   Martin-Ruiz E, 2018, J CARDIOVASC PHARM T, V23, P200, DOI 10.1177/1074248417745357
   Ministry of Health, 2020, PHARM DAT WEB TOOL V
   Ministry of Health, 2018, CARD DIS RISK ASS MA
   Ministry of Health, 2016, HLTH LOSS NZ 1990 20
   Ministry of Health New Zealand, 2021, HISO 100012017 ETHNI
   Muntner P, 2014, AM J CARDIOL, V114, P826, DOI 10.1016/j.amjcard.2014.06.009
   New Zealand Guidelines Group, 2009, NZ CARDIOVASCULAR GU
   New Zealand Guidelines Group, 2003, ASS MAN CARD RISK
   New Zealand Guidelines Group, 2012, NZ PRIM CAR HDB 2012
   Osterberg L, 2005, NEW ENGL J MED, V353, P487, DOI 10.1056/NEJMra050100
   Palmer SC, 2019, INT J EQUITY HEALTH, V18, DOI 10.1186/s12939-019-1057-4
   Perreault S, 2005, BRIT J CLIN PHARMACO, V59, P564, DOI 10.1111/j.1365-2125.2005.02355.x
   Pittman DG, 2011, AM J CARDIOL, V107, P1662, DOI 10.1016/j.amjcard.2011.01.052
   Pylypchuk R, 2018, LANCET, V391, P1897, DOI [10.1016/S0140-6736(18)30664-0, 10.1016/s0140-6736(18)30664-0]
   Quan HD, 2005, MED CARE, V43, P1130, DOI 10.1097/01.mlr.0000182534.19832.83
   Quan HD, 2011, AM J EPIDEMIOL, V173, P676, DOI 10.1093/aje/kwq433
   Salmond C., 2007, NZDEP2006 INDEX DEPR
   Slejko JF, 2014, J MANAGE CARE PHARM, V20, P51, DOI 10.18553/jmcp.2014.20.1.51
   Taylor F, 2013, COCHRANE DB SYST REV, DOI 10.1002/14651858.CD004816.pub5
   Thornley S, 2012, EUR J PREV CARDIOL, V19, P349, DOI 10.1177/1741826711403069
   Tribunal W, 2019, HAUORA REPORT STAGE
   Vinogradova Y, 2016, BMJ-BRIT MED J, V353, DOI 10.1136/bmj.i3305
   Vrijens B, 2012, BRIT J CLIN PHARMACO, V73, P691, DOI 10.1111/j.1365-2125.2012.04167.x
   Watanabe JH, 2013, CURR MED RES OPIN, V29, P175, DOI 10.1185/03007995.2013.766164
   Wells S, 2018, NEW ZEAL MED J, V131, P10
   World Health Organization (WHO), 2018, DEF GEN CONS
   Xie ZW, 2019, PLOS ONE, V14, DOI 10.1371/journal.pone.0212117
NR 50
TC 10
Z9 10
U1 0
U2 0
PU PUBLIC LIBRARY SCIENCE
PI SAN FRANCISCO
PA 1160 BATTERY STREET, STE 100, SAN FRANCISCO, CA 94111 USA
SN 1932-6203
J9 PLOS ONE
JI PLoS One
PD NOV 19
PY 2020
VL 15
IS 11
AR e0242424
DI 10.1371/journal.pone.0242424
PG 17
WC Multidisciplinary Sciences
WE Science Citation Index Expanded (SCI-EXPANDED)
SC Science & Technology - Other Topics
GA PM0RU
UT WOS:000603518300055
PM 33211724
OA Green Published
DA 2023-05-13
ER

PT J
AU Arnold, SA
   Grant, C
   Magdic, K
   Hickey, GW
   Tedesco, MB
AF Arnold, Sandra A.
   Grant, Cathy
   Magdic, Kathy
   Hickey, Gavin W.
   Tedesco, Mary Beth
TI Retrospective analysis of HEART Score results in cost saving
SO JOURNAL OF THE AMERICAN ASSOCIATION OF NURSE PRACTITIONERS
LA English
DT Article
DE chest pain; emergency department; HEART Score; risk score
ID CHEST-PAIN
AB Background and purpose: Chest pain (CP) is one of the most frequent chief complaints of patients presenting to the emergency department (ED). Diagnoses range from life-threatening acute coronary syndrome (ACS) to less concerning musculoskeletal injury. Patients are frequently admitted for comprehensive cardiac evaluation. However, it is estimated that <10% are diagnosed with ACS. Identifying low-risk patients who can be safely discharged from the ED results in lower cost burden and less patient days. The HEART Score is a recently validated tool for undifferentiated CP in the ED used to identify low-risk patients. The purpose of this project was to ascertain if the HEART Score could be utilized in the Veteran population for the evaluation of undifferentiated chest pain.
   Local problem: There is no standard assessment tool used in the ED at the Veterans Administration Pittsburgh Healthcare System (VAPHS) to evaluate CP in low-risk patents.
   Methods: As part of a quality improvement initiative, a retrospective analysis was performed on patients presenting to the ED with CP over a 6-month period. A total of 197 VAPHS patients were identified through the computerized medical record system. HEART Scores were calculated for each patient. Patients scored as low risk (score of 0-3) were further evaluated for major adverse cardiac events (MACE) and cost saving.
   Conclusions: Approximately 28% (56) of the patients presenting to the ED with CP were at low risk based on the HEART Score. There were no MACE. There were cost savings compared with usual care ($1,145 vs. $4,700).
   Implications for practice: The HEART Score can be safely used to identify low-risk patients and result in cost savings for Veteran population.
C1 [Arnold, Sandra A.; Tedesco, Mary Beth] Vet Adm Hlth Care Syst VAPHS, DNP, Pittsburgh, PA 15219 USA.
   [Grant, Cathy; Magdic, Kathy] Univ Pittsburgh, Sch Nursing, Pittsburgh, PA 15261 USA.
   [Hickey, Gavin W.] VAPHS, Pittsburgh, PA USA.
   [Hickey, Gavin W.] Univ Pittsburgh, Med Ctr, Pittsburgh, PA USA.
C3 Pennsylvania Commonwealth System of Higher Education (PCSHE); University
   of Pittsburgh; Pennsylvania Commonwealth System of Higher Education
   (PCSHE); University of Pittsburgh
RP Arnold, SA (通讯作者)，Vet Adm Hlth Care Syst VAPHS, DNP, Pittsburgh, PA 15219 USA.
CR American Association of Nurse Practitioners, 2014, NAT NP DAT
   Amsterdam EA, 2010, CIRCULATION, V122, P1756, DOI 10.1161/CIR.0b013e3181ec61df
   Backus Barbra E, 2010, Crit Pathw Cardiol, V9, P164, DOI 10.1097/HPC.0b013e3181ec36d8
   Fox K, 2006, EUR HEART J, V27, P1341, DOI 10.1093/eurheartj/ehl001
   Mahler SA, 2016, JMIR RES PROTOC, V5, DOI 10.2196/resprot.4802
   Mahler Simon A, 2011, Crit Pathw Cardiol, V10, P128, DOI 10.1097/HPC.0b013e3182315a85
   Patnaik S, 2017, CORONARY ARTERY DIS, V28, P336, DOI 10.1097/MCA.0000000000000474
   Poldervaart J. M, 2013, BCM CARDIOVASCULAR D, V13, P1
   Roger V. L, 2011, CIRCULATION, P418
   Six A. J, 2008, CRITICAL PATHWAYS CA, V12, P121
   Six A Jacob, 2013, Crit Pathw Cardiol, V12, P121, DOI 10.1097/HPC.0b013e31828b327e
   Skinner HG., 2014, TRENDS EMERGENCY DEP
   Visser A, 2015, EMERG MED J, V32, P595, DOI 10.1136/emermed-2014-203798
NR 13
TC 0
Z9 0
U1 1
U2 2
PU LIPPINCOTT WILLIAMS & WILKINS
PI PHILADELPHIA
PA TWO COMMERCE SQ, 2001 MARKET ST, PHILADELPHIA, PA 19103 USA
SN 2327-6886
EI 2327-6924
J9 J AM ASSOC NURSE PRA
JI J. Am. Assoc. Nurs. Pract.
PD OCT
PY 2019
VL 31
IS 10
BP 610
EP 614
DI 10.1097/JXX.0000000000000194
PG 5
WC Health Care Sciences & Services; Nursing
WE Science Citation Index Expanded (SCI-EXPANDED); Social Science Citation Index (SSCI)
SC Health Care Sciences & Services; Nursing
GA KJ1UB
UT WOS:000511841700012
PM 31232866
DA 2023-05-13
ER

PT J
AU Rosman, L
   Lampert, R
   Ramsey, CM
   Dziura, J
   Chui, PW
   Brandt, C
   Haskell, S
   Burg, MM
AF Rosman, Lindsey
   Lampert, Rachel
   Ramsey, Christine M.
   Dziura, James
   Chui, Phillip W.
   Brandt, Cynthia
   Haskell, Sally
   Burg, Matthew M.
TI Posttraumatic Stress Disorder and Risk for Early Incident Atrial
   Fibrillation: A Prospective Cohort Study of 1.1 Million Young Adults
SO JOURNAL OF THE AMERICAN HEART ASSOCIATION
LA English
DT Article
DE arrhythmias; atrial fibrillation; posttraumatic stress disorder; stress
ID CORONARY-HEART-DISEASE; ISCHEMIC-STROKE; MANAGEMENT; COMORBIDITY;
   DEPRESSION; VETERANS; VALIDITY; ANXIETY; PREDICT; UPDATE
AB Background-Acute psychological stress and negative emotions are known risk factors for atrial fibrillation (AF). Whether exposure to chronic stress syndromes, such as posttraumatic stress disorder (PTSD), also increases susceptibility to AF is unknown.
   Methods and Results-We prospectively assessed the incidence of AF over a 13-year period among 988 090 young and middle-aged veterans (mean age, 30.29 +/- 9.19 years; 87.8% men, 64.5% white) who first accessed care through the Veterans Health Administration from October 2001 to November 2014 and were free of AF, atrial flutter, or atrial tachycardia at baseline. Time-varying, multivariate Cox proportional hazard models were used to examine the independent contribution of PTSD to new AF. We also tested for effect modification by sex and controlled for healthcare use. During a mean follow-up of 4.8 years, 2491 patients were diagnosed with AF. Patients with PTSD had a higher overall incidence of AF (P<0.0001) and were more likely to develop AF at a younger age than those without PTSD (P=0.004). PTSD was significantly associated with incident AF in unadjusted models (hazard ratio, 1.31; 95% CI, 1.19-1.43) and models that adjusted for demographics, lifestyle factors, cardiovascular risk factors, and depression (hazard ratio, 1.13; 95% CI, 1.02-1.24). The interaction with sex was nonsignificant (P=0.93).
   Conclusions-PTSD was associated increased risk for early incident AF after adjustment for established AF risk factors and depression in this cohort of young and middle-aged veterans. Findings from this study require validation in more diverse populations to determine their generalizability.
C1 [Rosman, Lindsey] Univ N Carolina, Sch Med, Dept Med Cardiol, 160 Dent Cir,Burnett Womack Bldg,Sixth Floor, Chapel Hill, NC 27599 USA.
   [Rosman, Lindsey; Lampert, Rachel; Chui, Phillip W.; Burg, Matthew M.] Yale Sch Med, Dept Internal Med Cardiovasc Med, New Haven, CT USA.
   [Brandt, Cynthia] Yale Sch Med, Dept Emergency Med, New Haven, CT USA.
   [Haskell, Sally] Yale Sch Med, Dept Internal Med, New Haven, CT USA.
   [Burg, Matthew M.] Yale Sch Med, Dept Anesthesiol, New Haven, CT USA.
   [Ramsey, Christine M.; Dziura, James; Brandt, Cynthia] Yale Sch Med, Yale Ctr Med Informat, New Haven, CT USA.
   [Rosman, Lindsey; Chui, Phillip W.; Brandt, Cynthia; Haskell, Sally; Burg, Matthew M.] VA Connecticut Healthcare Syst, West Haven, CT USA.
C3 University of North Carolina; University of North Carolina Chapel Hill;
   University of North Carolina School of Medicine; Yale University; Yale
   University; Yale University; Yale University; Yale University; US
   Department of Veterans Affairs; Veterans Health Administration (VHA); VA
   Connecticut Healthcare System
RP Rosman, L (通讯作者)，Univ N Carolina, Sch Med, Dept Med Cardiol, 160 Dent Cir,Burnett Womack Bldg,Sixth Floor, Chapel Hill, NC 27599 USA.
EM lindsey_rosman@med.unc.edu
FU Department of Veterans Affairs [IIR 12-118]; National Heart, Lung, and
   Blood Institute [R01 HL125587]
FX This study was supported by a grant from the Department of Veterans
   Affairs (IIR 12-118) to Drs Haskell and Brandt and by a grant from the
   National Heart, Lung, and Blood Institute (R01 HL125587) to Dr Burg.
CR American Psychiatric Association, 2013, DIAGN STAT MAN MENT, DOI [DOI 10.1176/APPI.BOOKS.9780890425596, 10.1176/appi.books.9780890425596]
   Bartoli F, 2015, J CLIN PSYCHIAT, V76, pE1253, DOI 10.4088/JCP.14r09199
   Bejot Y, 2014, J NEUROL NEUROSUR PS, V85, P509, DOI 10.1136/jnnp-2013-306203
   Benjamin EJ, 2019, CIRCULATION, V139, pE56, DOI [10.1161/CIR.0000000000000659, 10.1161/CIR.0000000000000746]
   Blechert J, 2007, PSYCHOSOM MED, V69, P935, DOI 10.1097/PSY.0b013e31815a8f6b
   Burg MM, 2017, PSYCHOSOM MED, V79, P181, DOI 10.1097/PSY.0000000000000376
   Cao JJ, 2003, CIRCULATION, V108, P166, DOI 10.1161/01.CIR.0000079160.07364.6A
   Dennis PA, 2017, PSYCHOSOM MED, V79, P496, DOI 10.1097/PSY.0000000000000438
   Deshmukh A, 2016, INT J CARDIOL, V203, P164, DOI 10.1016/j.ijcard.2015.10.169
   Eaker ED, 2005, PSYCHOSOM MED, V67, P692, DOI 10.1097/01.psy.0000174050.87193.96
   Eaker ED, 2004, CIRCULATION, V109, P1267, DOI 10.1161/01.CIR.0000118535.15205.8F
   Edmondson D, 2017, LANCET PSYCHIAT, V4, P320, DOI 10.1016/S2215-0366(16)30377-7
   Edmondson D, 2013, AM HEART J, V166, P806, DOI 10.1016/j.ahj.2013.07.031
   FEINBERG WM, 1995, ARCH INTERN MED, V155, P469, DOI 10.1001/archinte.155.5.469
   Fu SS, 2007, NICOTINE TOB RES, V9, P1071, DOI 10.1080/14622200701488418
   Fuster V, 2006, CIRCULATION, V114, pE257, DOI 10.1161/CIRCULATIONAHA.106.177292
   Fuster V, 2006, J AM COLL CARDIOL, V48, P854, DOI 10.1016/j.jacc.2006.07.009
   Glazer NL, 2007, ARCH INTERN MED, V167, P246, DOI 10.1001/archinte.167.3.246
   Go AS, 2001, JAMA-J AM MED ASSOC, V285, P2370, DOI 10.1001/jama.285.18.2370
   Gravely AA, 2011, J REHABIL RES DEV, V48, P21, DOI 10.1682/JRRD.2009.08.0116
   Griffiths RI, 2013, BMC MED RES METHODOL, V13, DOI 10.1186/1471-2288-13-32
   Holowka DW, 2014, J CONSULT CLIN PSYCH, V82, P569, DOI 10.1037/a0036347
   KESSLER RC, 1995, ARCH GEN PSYCHIAT, V52, P1048, DOI 10.1001/archpsyc.1995.03950240066012
   Kodama S, 2011, J AM COLL CARDIOL, V57, P427, DOI 10.1016/j.jacc.2010.08.641
   Lakkireddy D, 2013, J AM COLL CARDIOL, V61, P1177, DOI 10.1016/j.jacc.2012.11.060
   Lampert R, 2016, TRENDS CARDIOVAS MED, V26, P68, DOI 10.1016/j.tcm.2015.04.008
   Lampert R, 2014, J AM COLL CARDIOL, V64, P1533, DOI 10.1016/j.jacc.2014.07.959
   Lapi F, 2015, J CLIN PHARMACOL, V55, P423, DOI 10.1002/jcph.435
   LeardMann CA, 2011, PUBLIC HEALTH REP, V126, P371, DOI 10.1177/003335491112600311
   Lloyd-Jones D, 2010, CIRCULATION, V121, P948, DOI 10.1161/CIRCULATIONAHA.109.192666
   Nishimura RA, 2014, J THORAC CARDIOV SUR, V148, pE1, DOI 10.1016/j.jtcvs.2014.05.014
   O'Donnell ML, 2004, AM J PSYCHIAT, V161, P1390, DOI 10.1176/appi.ajp.161.8.1390
   Pi-Sunyer FX, 1998, OBES RES, V6, p51S
   Piccini JP, 2016, JAMA CARDIOL, V1, P282, DOI 10.1001/jamacardio.2016.0529
   Sareen J, 2014, CAN J PSYCHIAT, V59, P460, DOI 10.1177/070674371405900902
   Scherrer JF, 2019, J AM HEART ASSOC, V8, DOI 10.1161/JAHA.118.011133
   Sgoifo A, 1997, AM J PHYSIOL-HEART C, V273, pH1754, DOI 10.1152/ajpheart.1997.273.4.H1754
   Sumner JA, 2015, CIRCULATION, V132, P251, DOI 10.1161/CIRCULATIONAHA.114.014492
   Taggart P, 2011, FRONT PHYSIOL, V2, DOI 10.3389/fphys.2011.00067
   Turagam MK, 2012, AM J CARDIOL, V109, P296, DOI 10.1016/j.amjcard.2011.08.041
   Vancampfort D, 2016, PSYCHOSOM MED, V78, P465, DOI 10.1097/PSY.0000000000000297
   Walkup JT, 2004, MED CARE, V42, P756, DOI 10.1097/01.mlr.0000132749.20897.46
   Watts BV, 2013, J CLIN PSYCHIAT, V74, pE541, DOI 10.4088/JCP.12r08225
   Westcott SK, 2018, AM J CARDIOL, V122, P1684, DOI 10.1016/j.amjcard.2018.07.044
   Yehuda R, 1997, ANN NY ACAD SCI, V821, P57, DOI 10.1111/j.1749-6632.1997.tb48269.x
NR 45
TC 16
Z9 16
U1 0
U2 0
PU WILEY
PI HOBOKEN
PA 111 RIVER ST, HOBOKEN 07030-5774, NJ USA
EI 2047-9980
J9 J AM HEART ASSOC
JI J. Am. Heart Assoc.
PD OCT 1
PY 2019
VL 8
IS 19
AR e013741
DI 10.1161/JAHA.119.013741
PG 13
WC Cardiac & Cardiovascular Systems
WE Science Citation Index Expanded (SCI-EXPANDED); Social Science Citation Index (SSCI)
SC Cardiovascular System & Cardiology
GA JJ0EY
UT WOS:000493836700005
PM 31564191
OA Green Published, gold
DA 2023-05-13
ER

PT J
AU Sadighbayan, D
   Hasanzadeh, M
   Ghafar-Zadeh, E
AF Sadighbayan, Deniz
   Hasanzadeh, Mohammad
   Ghafar-Zadeh, Ebrahim
TI Biosensing based on field-effect transistors (FET): Recent progress and
   challenges
SO TRAC-TRENDS IN ANALYTICAL CHEMISTRY
LA English
DT Review
DE Cancer; Biomarkers; Biomedical analysis; Biotechnology; Advanced
   nanomaterial; Field-effect-transistor; Biosensor
ID ACUTE MYOCARDIAL-INFARCTION; SILICON NANOWIRE BIOSENSOR; ACUTE CORONARY
   SYNDROME; CARDIAC TROPONIN-I; LABEL-FREE; ALZHEIMERS-DISEASE; DNA
   BIOSENSORS; L-CARNITINE; INFECTIOUS-DISEASES; HIGH-SENSITIVITY
AB The use of field-Effect-Transistor (FET) type biosensing arrangements has been highlighted by researchers in the field of early biomarker detection and drug screening. Their non-metalized gate dielectrics that are exposed to an electrolyte solution cover the semiconductor material and actively transduce the biological changes on the surface. The efficiency of these novel devices in detecting different biomolecular analytes in a real-time, highly precise, specific, and label-free manner has been validated by numerous research studies. Considerable progress has been attained in designing FET devices, especially for biomedical diagnosis and cell-based assays in the past few decades. The exceptional electronic properties, compactness, and scalability of these novel tools are very desirable for designing rapid, label-free, and mass detection of biomolecules. With the incorporation of nanotechnology, the performance of biosensors based on FET boosts significantly, particularly, employment of nanomaterials such as graphene, metal nanoparticles, single and multi-walled carbon nanotubes, nanorods, and nanowires. Besides, their commercial availability, and high-quality production on a large-scale, turn them to be one of the most preferred sensing and screening platforms. This review presents the basic structural setup and working principle of different types of FET devices. We also focused on the latest progression regarding the use of FET biosensors for the recognition of viruses such as, recently emerged COVID-19, Influenza, Hepatitis B Virus, protein biomarkers, nucleic acids, bacteria, cells, and various ions. Additionally, an outline of the development of FET sensors for investigations related to drug development and the cellular investigation is also presented. Some technical strategies for enhancing the sensitivity and selectivity of detection in these devices are addressed as well. However, there are still certain challenges which are remained unaddressed concerning the performance and clinical use of transistor based point-of-care (POC) instruments; accordingly, expectations about their future improvement for biosensing and cellular studies are argued at the end of this review. (C) 2020 Elsevier B.V. All rights reserved.
C1 [Sadighbayan, Deniz; Ghafar-Zadeh, Ebrahim] York Univ, Dept Biol, Fac Sci, Biol Inspired Sensors & Actuators BioSA, Toronto, ON, Canada.
   [Sadighbayan, Deniz; Hasanzadeh, Mohammad] Tabriz Univ Med Sci, Pharmaceut Anal Res Ctr, Tabriz, Iran.
   [Ghafar-Zadeh, Ebrahim] York Univ, Dept Elecr Engn & Comp Sci, Lassonde Sch Engn, Toronto, ON, Canada.
C3 York University - Canada; Tabriz University of Medical Science; York
   University - Canada
RP Ghafar-Zadeh, E (通讯作者)，York Univ, Dept Biol, Fac Sci, Biol Inspired Sensors & Actuators BioSA, Toronto, ON, Canada.; Hasanzadeh, M (通讯作者)，Tabriz Univ Med Sci, Pharmaceut Anal Res Ctr, Tabriz, Iran.; Ghafar-Zadeh, E (通讯作者)，York Univ, Dept Elecr Engn & Comp Sci, Lassonde Sch Engn, Toronto, ON, Canada.
EM hasanzadehm@tbzmed.ac.ir; egz@yorku.ca
OI Sadighbayan, Deniz/0000-0003-3477-7689
CR Adiguzel Y, 2012, SENSORS-BASEL, V12, P10042, DOI 10.3390/s120810042
   Ahmad R, 2018, BIOSENS BIOELECTRON, V100, P312, DOI 10.1016/j.bios.2017.09.024
   Ahmad R, 2017, J COLLOID INTERF SCI, V498, P292, DOI 10.1016/j.jcis.2017.03.069
   Anand A, 2017, ACS SENSORS, V2, P69, DOI 10.1021/acssensors.6b00505
   Andrianova MS, 2018, BIOSENS BIOELECTRON, V119, P48, DOI 10.1016/j.bios.2018.07.044
   Apostolova Liana G, 2016, Continuum (Minneap Minn), V22, P419, DOI 10.1212/CON.0000000000000307
   Arshad MKM, 2018, J NANOSCI NANOTECHNO, V18, P5283, DOI 10.1166/jnn.2018.15419
   Aspinall EJ, 2011, OCCUP MED-OXFORD, V61, P531, DOI 10.1093/occmed/kqr136
   Autino B, 2012, MEDITERR J HEMATOL I, V4, DOI 10.4084/MJHID.2012.061
   Autino B, 2012, MEDITERR J HEMATOL I, V4, DOI 10.4084/MJHID.2012.060
   Aydin S, 2019, VASC HEALTH RISK MAN, V15, P1, DOI 10.2147/VHRM.S166157
   Bao ZT, 2017, INT J NANOMED, V12, P4623, DOI 10.2147/IJN.S135985
   Beigel JH, 2008, CRIT CARE MED, V36, P2660, DOI 10.1097/CCM.0b013e318180b039
   BERGVELD P, 1970, IEEE T BIO-MED ENG, VBM17, P70, DOI 10.1109/TBME.1970.4502688
   Bhalla N, 2016, ESSAYS BIOCHEM, V60, P1, DOI 10.1042/EBC20150001
   Boeddinghaus J, 2017, CLIN RES CARDIOL, V106, P457, DOI 10.1007/s00392-016-1075-9
   Bondi MW, 2017, J INT NEUROPSYCH SOC, V23, P818, DOI 10.1017/S135561771700100X
   Braunwald E, 2012, EUR HEART J-ACUTE CA, V1, P9, DOI 10.1177/2048872612438026
   Bruyninckx R, 2008, BRIT J GEN PRACT, V58, P105, DOI 10.3399/bjgp08X277014
   Carnero A, 2006, Clin Transl Oncol, V8, P482, DOI 10.1007/s12094-006-0048-2
   Carpenter AC, 2018, GENES-BASEL, V9, DOI 10.3390/genes9080375
   Castelli F, 2012, MEDITERR J HEMATOL I, V4, DOI 10.4084/MJHID.2012.064
   Chang AY, 2013, IEEE ENG MED BIO, P4102, DOI 10.1109/EMBC.2013.6610447
   Chang KS, 2012, BIOSENS BIOELECTRON, V31, P137, DOI 10.1016/j.bios.2011.10.005
   Chang MH, 2015, CSH PERSPECT MED, V5, DOI 10.1101/cshperspect.a021493
   Chen HC, 2015, BIOSENS BIOELECTRON, V66, P198, DOI 10.1016/j.bios.2014.11.019
   Chen HC, 2014, ANAL CHEM, V86, P9443, DOI 10.1021/ac5001898
   Chiang PL, 2012, CHEM-ASIAN J, V7, P2073, DOI 10.1002/asia.201200222
   Choi JH, 2013, ACS APPL MATER INTER, V5, P12023, DOI 10.1021/am403816x
   Choi JH, 2013, J BIOMED NANOTECHNOL, V9, P732, DOI 10.1166/jbn.2013.1541
   Dai XC, 2019, NANO LETT, V19, P6658, DOI 10.1021/acs.nanolett.9b02939
   Day KP, 1998, PARASITOLOGY, V116, pS95, DOI 10.1017/S0031182000084985
   Dinar A.M., 2019, INT J ELECT COMPUT E, V9
   DUROUX P, 1991, GUT, V32, P240, DOI 10.1136/gut.32.3.240
   Elnathan R, 2012, NANO LETT, V12, P5245, DOI 10.1021/nl302434w
   Fenollar F., 2018, New Microbes and New Infections, V26, pS10, DOI 10.1016/j.nmni.2018.09.004
   Ferain I, 2011, NATURE, V479, P310, DOI 10.1038/nature10676
   Ferreira GC, 2017, NEUROCHEM RES, V42, P1661, DOI 10.1007/s11064-017-2288-7
   Freund Y, 2011, CRIT CARE, V15, DOI 10.1186/cc10270
   Fukuyama S, 2011, CURR OPIN IMMUNOL, V23, P481, DOI 10.1016/j.coi.2011.07.016
   Gao AR, 2017, BIOSENS BIOELECTRON, V91, P482, DOI 10.1016/j.bios.2016.12.072
   Gao AR, 2016, SCI REP-UK, V6, DOI 10.1038/srep22554
   Gao AR, 2013, NANO LETT, V13, P4123, DOI 10.1021/nl401628y
   Gao N, 2016, P NATL ACAD SCI USA, V113, P14633, DOI 10.1073/pnas.1625010114
   Gao N, 2015, NANO LETT, V15, P2143, DOI 10.1021/acs.nanolett.5b00133
   Gao ZL, 2018, NANO LETT, V18, P3509, DOI 10.1021/acs.nanolett.8b00572
   Garg P, 2017, INTERN EMERG MED, V12, P147, DOI 10.1007/s11739-017-1612-1
   Ge HP, 2020, EUR J CLIN MICROBIOL, V39, P1011, DOI 10.1007/s10096-020-03874-z
   George Kirsten St, 2012, Methods Mol Biol, V865, P53, DOI 10.1007/978-1-61779-621-0_4
   Hasic Sabaheta, 2003, Bosn J Basic Med Sci, V3, P41
   Hay SI, 2004, LANCET INFECT DIS, V4, P327, DOI 10.1016/S1473-3099(04)01043-6
   Hazelton WD, 2011, SCI TRANSL MED, V3, DOI 10.1126/scitranslmed.3003272
   He F, 2020, J MED VIROL, V92, P719, DOI 10.1002/jmv.25766
   Hierlemann A, 2003, ANALYST, V128, P15, DOI 10.1039/b208563c
   Hu WP, 2018, SCI REP-UK, V8, DOI 10.1038/s41598-018-30996-4
   Huang WG, 2015, J MATER CHEM C, V3, P6445, DOI [10.1039/c5tc00755k, 10.1039/C5TC00755K]
   Hussain AM, 2016, ADV MATER, V28, P4219, DOI 10.1002/adma.201504236
   Hwang MT, 2020, NAT COMMUN, V11, DOI 10.1038/s41467-020-15330-9
   Ittarat W, 2013, CLIN CHIM ACTA, V419, P47, DOI 10.1016/j.cca.2013.01.010
   Jimenez-Jorquera C, 2010, SENSORS-BASEL, V10, P61, DOI 10.3390/s100100061
   Kaisti M, 2017, SCI REP-UK, V7, DOI 10.1038/s41598-017-16028-7
   Kim CH, 2013, BIOSENS BIOELECTRON, V41, P322, DOI 10.1016/j.bios.2012.08.047
   Kim DK, 2013, YONSEI MED J, V54, P560, DOI 10.3349/ymj.2013.54.3.560
   Kim JY, 2013, BIOSENS BIOELECTRON, V41, P867, DOI 10.1016/j.bios.2012.08.036
   Kong T, 2012, BIOSENS BIOELECTRON, V34, P267, DOI 10.1016/j.bios.2012.02.019
   Kontou P.I., 2020, DIAGNOSTICS BASEL, V10
   Krampa FD, 2020, SENSORS-BASEL, V20, DOI 10.3390/s20030799
   Kudo T, 2013, J VAC SCI TECHNOL B, V31, DOI 10.1116/1.4773576
   Kumar A., 2020, ALZHEIMER DIS
   Kushner Tatyana, 2018, Clin Liver Dis (Hoboken), V12, P24, DOI 10.1002/cld.727
   Kutovyi Y, 2020, BIOSENS BIOELECTRON, V154, DOI 10.1016/j.bios.2020.112053
   Lage OM, 2018, MAR DRUGS, V16, DOI 10.3390/md16080279
   Laishram DD, 2012, MALARIA J, V11, DOI 10.1186/1475-2875-11-29
   Le DT, 2018, EURASIP J WIREL COMM, DOI 10.1186/s13638-018-1108-3
   Lee CS, 2009, SENSORS-BASEL, V9, P7111, DOI 10.3390/s90907111
   Lee C, 2019, I S BIOMED IMAGING, P100, DOI 10.1109/ISBI.2019.8759101
   Lee Jooyoung, 2019, Exp Mol Med, V51, P1, DOI 10.1038/s12276-019-0241-3
   Lee KH, 2012, BIOSENS BIOELECTRON, V31, P343, DOI 10.1016/j.bios.2011.10.042
   Lee M, 2014, METHODS MOL BIOL, V1172, P49, DOI 10.1007/978-1-4939-0928-5_5
   Lee MH, 2012, IEEE ENG MED BIO, P570, DOI 10.1109/EMBC.2012.6345995
   Lee M, 2017, J ALZHEIMERS DIS, V55, P1175, DOI 10.3233/JAD-160748
   Lee M, 2018, ACS APPL MATER INTER, V10, P36120, DOI 10.1021/acsami.8b11882
   Lei KM, 2016, LAB CHIP, V16, P3664, DOI 10.1039/c6lc01002d
   Lerner MB, 2013, BIOSENS BIOELECTRON, V45, P163, DOI 10.1016/j.bios.2013.01.035
   Li BR, 2014, ANALYST, V139, P1589, DOI 10.1039/c3an01861j
   Li BR, 2013, J AM CHEM SOC, V135, P16034, DOI 10.1021/ja408485m
   Li BR, 2013, BIOSENS BIOELECTRON, V45, P252, DOI 10.1016/j.bios.2013.02.009
   Li H., 2016, SENSORS BASEL, V17
   Li H, 2020, INT J ANTIMICROB AG, V55, DOI 10.1016/j.ijantimicag.2020.105951
   Lim JH, 2015, METHODS MOL BIOL, V1272, P189, DOI 10.1007/978-1-4939-2336-6_13
   Liu X., 2017, SENSORS BASEL, V17
   Loud JT, 2017, SEMIN ONCOL NURS, V33, P121, DOI 10.1016/j.soncn.2017.02.002
   Lowe BM, 2017, ANALYST, V142, P4173, DOI 10.1039/c7an00455a
   Lu L, 2015, CELL BIOCHEM BIOPHYS, V72, P865, DOI 10.1007/s12013-015-0553-4
   Lu N, 2015, ANAL CHEM, V87, P11203, DOI 10.1021/acs.analchem.5b01729
   Lu N, 2014, ACS APPL MATER INTER, V6, P20378, DOI 10.1021/am505915y
   Lu N, 2014, SMALL, V10, P2022, DOI 10.1002/smll.201302990
   Lu N, 2013, METHODS, V63, P212, DOI 10.1016/j.ymeth.2013.07.012
   Malpartida-Cardenas K, 2019, BIOSENS BIOELECTRON, V145, DOI 10.1016/j.bios.2019.111678
   Malsagova KA, 2018, BIOSENSORS-BASEL, V8, DOI 10.3390/bios8030072
   Matsumoto A, 2013, NANOSCALE, V5, P10702, DOI 10.1039/c3nr02703a
   Mawson AR, 2013, PATHOG GLOB HEALTH, V107, P122, DOI 10.1179/2047773213Y.0000000084
   McKeating KS, 2016, ANALYST, V141, P429, DOI 10.1039/c5an01861g
   Mehrotra Parikha, 2016, J Oral Biol Craniofac Res, V6, P153, DOI 10.1016/j.jobcr.2015.12.002
   Mergenthaler P, 2013, TRENDS NEUROSCI, V36, P587, DOI 10.1016/j.tins.2013.07.001
   Mirsian S, 2019, BIOSENS BIOELECTRON, V142, DOI 10.1016/j.bios.2019.111527
   Morales MA, 2018, BIOCONJUGATE CHEM, V29, P3231, DOI 10.1021/acs.bioconjchem.8b00592
   Mostafa S, 2011, IEEE ELECTR DEVICE L, V32, P408, DOI 10.1109/LED.2010.2098015
   Mu L, 2015, IEEE ACCESS, V3, P287, DOI 10.1109/ACCESS.2015.2422842
   Mullur R, 2014, PHYSIOL REV, V94, P355, DOI 10.1152/physrev.00030.2013
   Murray TS, 2005, CLIN MICROBIOL REV, V18, P510, DOI 10.1128/CMR.18.3.510-520.2005
   Nakazato K, 2009, SENSORS-BASEL, V9, P8831, DOI 10.3390/s91108831
   Neugroschl J, 2011, MT SINAI J MED, V78, P596, DOI 10.1002/msj.20279
   Nikkhoo N, 2016, PLOS ONE, V11, DOI 10.1371/journal.pone.0162438
   Otto CC., 2017, J VIS EXP, V119, P54312
   Pachauri V, 2016, ESSAYS BIOCHEM, V60, P81, DOI 10.1042/EBC20150009
   Paget J, 2019, J GLOB HEALTH, V9, DOI 10.7189/jogh.09.020421
   Parizi KB, 2017, SCI REP-UK, V7, DOI 10.1038/srep41305
   Park KC, 2017, CARDIOVASC RES, V113, P1708, DOI 10.1093/cvr/cvx183
   Patel S, 2016, BIOCHEM RES INT, V2016, DOI 10.1155/2016/3130469
   Pekala J, 2011, CURR DRUG METAB, V12, P667, DOI 10.2174/138920011796504536
   Picciotto MR, 2012, NEURON, V76, P116, DOI 10.1016/j.neuron.2012.08.036
   Ping JL, 2016, ACS NANO, V10, P8700, DOI 10.1021/acsnano.6b04110
   Pleschka S, 2013, CURR TOP MICROBIOL, V370, P1, DOI 10.1007/82_2012_272
   Pullano SA, 2018, SENSORS-BASEL, V18, DOI 10.3390/s18114042
   Radamson HH, 2019, MICROMACHINES-BASEL, V10, DOI 10.3390/mi10050293
   Ragavan KV, 2018, BIOSENS BIOELECTRON, V105, P188, DOI 10.1016/j.bios.2018.01.037
   Rajan NK, 2013, WIRES NANOMED NANOBI, V5, P629, DOI 10.1002/wnan.1235
   Rasmussen J, 2019, DEGENER NEUROL NEURO, V9, P123, DOI 10.2147/DNND.S228939
   Risveden K, 2007, BIOSENS BIOELECTRON, V22, P3105, DOI 10.1016/j.bios.2007.01.019
   Rollo Serena, 2019, Biophys Rev, V11, P757, DOI 10.1007/s12551-019-00592-5
   Ryan EA, 2001, DIABETES, V50, P710, DOI 10.2337/diabetes.50.4.710
   Sarkar S, 2013, INT J MOL SCI, V14, P21087, DOI 10.3390/ijms141021087
   Sauter ER, 2017, EUR J BREAST HEALTH, V13, P162, DOI 10.5152/ejbh.2017.3635
   Schachter A S, 2000, Dialogues Clin Neurosci, V2, P91
   Schiffman Joshua D, 2015, Am Soc Clin Oncol Educ Book, P57, DOI 10.14694/EdBook_AM.2015.35.57
   Seo G, 2020, ACS NANO, V14, P12257, DOI [10.1021/acsnano.0c06726, 10.1021/acsnano.0c02823]
   Shariati M, 2018, BIOSENS BIOELECTRON, V105, P58, DOI 10.1016/j.bios.2018.01.022
   Si JH, 2019, BMJ OPEN, V9, DOI 10.1136/bmjopen-2018-027696
   Siegel R. L., CA-CANCER J CLIN, V71, P7, DOI DOI 10.3322/caac.21551
   Sridhar M, 2008, J APPL PHYS, V103, DOI 10.1063/1.2931026
   Stasi C, 2017, J CLIN TRANSL HEPATO, V5, P272, DOI 10.14218/JCTH.2017.00010
   Su DS, 2019, BIOSENS BIOELECTRON, V141, DOI 10.1016/j.bios.2019.03.042
   Susloparova A, 2013, BIOSENS BIOELECTRON, V40, P50, DOI 10.1016/j.bios.2012.06.006
   Syedmoradi L, 2019, MICROCHIM ACTA, V186, DOI 10.1007/s00604-019-3850-6
   Synhaivska O, 2019, SENSORS-BASEL, V19, DOI 10.3390/s19184022
   Takeda E, 2004, BIOFACTORS, V21, P345, DOI 10.1002/biof.552210167
   Teles FRR, 2008, TALANTA, V77, P606, DOI 10.1016/j.talanta.2008.07.024
   Tiwari RP, 2012, MOL DIAGN THER, V16, P371, DOI 10.1007/s40291-012-0011-6
   Tobore TO, 2020, FUTUR SCI OA, V6, DOI 10.2144/fsoa-2019-0028
   Toone Eric J, 2011, Adv Enzymol Relat Areas Mol Biol, V77, pxi
   Tran DP, 2016, ACS NANO, V10, P2357, DOI 10.1021/acsnano.5b07136
   Tran DP, 2015, ANAL CHEM, V87, P1662, DOI 10.1021/ac503374j
   Tsalik EL, 2018, ANNU REV MED, V69, P379, DOI 10.1146/annurev-med-052716-030320
   Uhm M, 2019, SENSORS-BASEL, V19, DOI 10.3390/s19204502
   Varadi L, 2017, CHEM SOC REV, V46, P4818, DOI 10.1039/c6cs00693k
   Veigas B, 2015, SENSORS-BASEL, V15, P10380, DOI 10.3390/s150510380
   Vu CA, 2019, SENSORS-BASEL, V19, DOI 10.3390/s19194214
   Wadhera T, 2019, J ELECTRON MATER, V48, P7635, DOI 10.1007/s11664-019-07705-6
   Wang J, 2000, NUCLEIC ACIDS RES, V28, P3011, DOI 10.1093/nar/28.16.3011
   Wat D, 2004, BMJ-BRIT MED J, V15, P79, DOI DOI 10.1136/bmj.i6258
   Weller Jason, 2018, F1000Res, V7, DOI 10.12688/f1000research.14506.1
   Wenga G, 2013, BIOSENS BIOELECTRON, V40, P141, DOI 10.1016/j.bios.2012.07.001
   Wilkins T, 2019, AM FAM PHYSICIAN, V99, P314
   Xu JJ, 2005, FRONT BIOSCI-LANDMRK, V10, P420, DOI 10.2741/1538
   Xu K, 2014, NANOTECHNOLOGY, V25, DOI 10.1088/0957-4484/25/20/205501
   Yang H., 2019, SENSORS BASEL, V19
   Yao CY, 2014, WORLD J GASTROENTERO, V20, P12485, DOI 10.3748/wjg.v20.i35.12485
   Yen PW, 2014, BIOSENS BIOELECTRON, V61, P112, DOI 10.1016/j.bios.2014.05.010
   Zaidi M, 2018, ENDOCRINOLOGY, V159, P3503, DOI 10.1210/en.2018-00601
   Zhai Pan, 2020, Int J Antimicrob Agents, V55, P105955, DOI 10.1016/j.ijantimicag.2020.105955
   Zhang YL, 2015, ANAL SCI, V31, P73, DOI 10.2116/analsci.31.73
   Zheng C, 2015, ACS APPL MATER INTER, V7, P16953, DOI 10.1021/acsami.5b03941
   Zhou F, 2015, SCAND J CLIN LAB INV, V75, P578, DOI 10.3109/00365513.2015.1060519
NR 174
TC 76
Z9 76
U1 29
U2 272
PU ELSEVIER SCI LTD
PI OXFORD
PA THE BOULEVARD, LANGFORD LANE, KIDLINGTON, OXFORD OX5 1GB, OXON, ENGLAND
SN 0165-9936
EI 1879-3142
J9 TRAC-TREND ANAL CHEM
JI Trac-Trends Anal. Chem.
PD DEC
PY 2020
VL 133
AR 116067
DI 10.1016/j.trac.2020.116067
PG 16
WC Chemistry, Analytical
WE Science Citation Index Expanded (SCI-EXPANDED)
SC Chemistry
GA PI1TI
UT WOS:000600880900019
PM 33052154
OA Green Published
DA 2023-05-13
ER

PT J
AU Ho, S
   Phua, HP
   Lim, WY
   Mahalingam, N
   Tan, GHC
   Puah, SH
   Lew, JWS
AF Ho, Sharlene
   Phua, Hwee Pin
   Lim, Wei-Yen
   Mahalingam, Niranjana
   Tan, Guan Hao Chester
   Puah, Ser Hon
   Lew, Jin Wen Sennen
TI Sepsis, cardiovascular events and short-term mortality risk in
   critically ill patients
SO ANNALS ACADEMY OF MEDICINE SINGAPORE
LA English
DT Article
DE Atrial fibrillation; cardiac failure; cerebrovascular accident; ICU;
   myocardial infarction; sepsis
ID MYOCARDIAL-INFARCTION; ACUTE INFECTION; COMPLICATIONS; PNEUMONIA;
   STATINS; ASSOCIATION; STROKE
AB Introduction: There is paucity of data on the occurrence of cardiovascular events (CVEs) in critically ill patients with sepsis. We aimed to describe the incidence, risk factors and impact on mortality of CVEs in these patients. Methods: This was a retrospective cohort study of critically ill patients admitted to the medical intensive care unit (ICU) between July 2015 and October 2016. The primary outcome was intra-hospital CVEs, while the secondary outcomes were in-hospital mortality, ICU and hospital length of stay. Results: Patients with sepsis (n=662) had significantly more CVEs compared to those without (52.9% versus 23.0%, P<0.001). Among sepsis patients, 350 (52.9%) had 1 or more CVEs: 59 (8.9%) acute coronary syndrome; 198 (29.9%) type 2 myocardial infarction; 124 (18.7%) incident atrial fibrillation; 76 (11.5%) new or worsening heart failure; 32 (4.8%) cerebrovascular accident; and 33 (5.0%) cardiovascular death. Factors associated with an increased risk of CVEs (adjusted relative risk [95% confidence interval]) included age (1.013 [1.007???1.019]); ethnicity???Malay (1.214 [1.005???1.465]) and Indian (1.240 [1.030???1.494]) when compared to Chinese; and comorbidity of ischaemic heart disease (1.317 [1.137???1.527]). There were 278 patients (79.4%) who developed CVEs within the first week of hospitalisation. Sepsis patients with CVEs had a longer median (interquartile range [IQR]) length of stay in the ICU (6 [3???12] vs 4 [2???9] days, P<0.001), and hospital (21 [10???42] vs 15 [7???30] days, P<0.001) compared to sepsis patients without CVEs. There was no difference in in-hospital mortality between the 2 groups (46.9% vs 45.8%, P=0.792). Conclusion: CVEs complicate half of the critically ill patients with sepsis, with 79.4% of patients developing CVEs within the first week of hospitalisation, resulting in longer ICU and hospital length of stay.
C1 [Ho, Sharlene; Puah, Ser Hon; Lew, Jin Wen Sennen] Tan Tock Seng Hosp, Dept Resp & Crit Care Med, 11 Jalan Tan Tock Seng, Singapore 308433, Singapore.
   [Phua, Hwee Pin; Lim, Wei-Yen] Tan Tock Seng Hosp, Dept Clin Epidemiol, Off Clin Epidemiol Analyt & Knowledge OCEAN, Singapore, Singapore.
   [Mahalingam, Niranjana] Tan Tock Seng Hosp, Dept Gen Med, Singapore, Singapore.
   [Tan, Guan Hao Chester] Natl Univ Singapore, Yong Loo Lin Sch Med, Singapore, Singapore.
C3 Tan Tock Seng Hospital; Tan Tock Seng Hospital; Tan Tock Seng Hospital;
   National University of Singapore
RP Ho, S (通讯作者)，Tan Tock Seng Hosp, Dept Resp & Crit Care Med, 11 Jalan Tan Tock Seng, Singapore 308433, Singapore.
EM sharlene_ho@ttsh.com.sg
CR Almog Y, 2004, CIRCULATION, V110, P880, DOI 10.1161/01.CIR.0000138932.17956.F1
   Beesley SJ, 2018, CRIT CARE MED, V46, P625, DOI 10.1097/CCM.0000000000002851
   Cilli A, 2018, CLIN RESPIR J, V12, P2212, DOI 10.1111/crj.12791
   Corrales-Medina VF, 2013, LANCET, V381, P496, DOI 10.1016/S0140-6736(12)61266-5
   Corrales-Medina VF, 2012, CIRCULATION, V125, P773, DOI 10.1161/CIRCULATIONAHA.111.040766
   Di Pasquale M, 2017, COMMUNITY ACQUIR INF, V4, P23
   Eisen DP, 2021, LANCET RESP MED, V9, P186, DOI 10.1016/S2213-2600(20)30411-2
   Griffin AT, 2013, INT J INFECT DIS, V17, pE1125, DOI 10.1016/j.ijid.2013.07.005
   Hackam DG, 2006, LANCET, V367, P413, DOI 10.1016/S0140-6736(06)68041-0
   Joffre J, 2020, AM J RESP CRIT CARE, V202, P361, DOI 10.1164/rccm.201910-1911TR
   Kakihana Y, 2016, J INTENSIVE CARE, V4, DOI 10.1186/s40560-016-0148-1
   Mandal P, 2011, QJM-INT J MED, V104, P489, DOI 10.1093/qjmed/hcq247
   MCKEE PA, 1971, NEW ENGL J MED, V285, P1441, DOI 10.1056/NEJM197112232852601
   Merx MW, 2007, CIRCULATION, V116, P793, DOI 10.1161/CIRCULATIONAHA.106.678359
   Mortensen EM, 2008, EUR RESPIR J, V31, P611, DOI 10.1183/09031936.00162006
   Musher DM, 2007, CLIN INFECT DIS, V45, P158, DOI 10.1086/518849
   Musher DM, 2019, NEW ENGL J MED, V380, P171, DOI 10.1056/NEJMra1808137
   Nakashima B, 2010, CURR RESPIR MED REV, V6, P155, DOI 10.2174/157339810791526193
   Ouyang YQ, 2019, J CRIT CARE, V50, P162, DOI 10.1016/j.jcrc.2018.12.004
   Pertzov B, 2019, CLIN MICROBIOL INFEC, V25, P280, DOI 10.1016/j.cmi.2018.11.003
   Rabe KF, 2018, EUR RESPIR REV, V27, DOI 10.1183/16000617.0057-2018
   Rudd KE, 2020, LANCET, V395, P200, DOI 10.1016/S0140-6736(19)32989-7
   Sato R, 2016, MEDICINE, V95, DOI 10.1097/MD.0000000000005031
   Singer M, 2016, JAMA-J AM MED ASSOC, V315, P801, DOI 10.1001/jama.2016.0287
   Smeeth L, 2004, NEW ENGL J MED, V351, P2611, DOI 10.1056/NEJMoa041747
   Smilowitz NR, 2016, AM J CARDIOL, V117, P1065, DOI 10.1016/j.amjcard.2015.12.050
   Thygesen K, 2007, J AM COLL CARDIOL, V50, P2173, DOI [10.1016/j.jacc.2007.09.011, DOI 10.1016/j.jacc.2007.09.011]
   Violi F, 2017, CLIN INFECT DIS, V64, P1486, DOI 10.1093/cid/cix164
   Walkey AJ, 2011, JAMA-J AM MED ASSOC, V306, P2248, DOI 10.1001/jama.2011.1615
   Wu A, 2014, PLOS ONE, V9, DOI 10.1371/journal.pone.0085797
   Zou GY, 2004, AM J EPIDEMIOL, V159, P702, DOI 10.1093/aje/kwh090
NR 31
TC 1
Z9 1
U1 0
U2 1
PU ACAD MEDICINE SINGAPORE
PI REPUBLIC SINGAPORE
PA 142 NEIL RD, REPUBLIC SINGAPORE 088871, SINGAPORE
SN 0304-4602
J9 ANN ACAD MED SINGAP
JI Ann. Acad. Med. Singap.
PD MAY
PY 2022
VL 51
IS 5
BP 272
EP 282
DI 10.47102/annals-acadmedsg.202220
PG 11
WC Medicine, General & Internal
WE Science Citation Index Expanded (SCI-EXPANDED)
SC General & Internal Medicine
GA 1W4NF
UT WOS:000806751000004
PM 35658150
OA gold
DA 2023-05-13
ER

PT J
AU Syrkina, AG
   Ryabov, VV
AF Syrkina, Anna G.
   V. Ryabov, Vyacheslav
TI Regional Vascular Center in a COVID-19 pandemic: what changed in 2020
   compared to 2019 in patients with ST Elevation Myocardial Infarction?
SO TERAPEVTICHESKII ARKHIV
LA English
DT Article
DE COVID-19; myocardial infarction; regional vascular center
AB Aim. To assess the effect of pandemic COVID-19 on the course of STEMI patients of the Regional Vascular Center in 2020, compared with the previous year. Materials and methods. Patients with acute coronary syndrome and, in particular, STEMI hospitalized at Regional Vascular Center in 2019 and 2020. Results. In 2019, 981 patients with STEMI were admitted; in 2020 - 728 patients. The baseline clinical and demographic patients characteristics did not differ significantly. In 2020, the number of pneumonia has doubled, the number of mechanical ventilator support has increased by 20%; sepsis was diagnosed 5 times more often. However, patients in 2020 were less likely to develop delirium, minor and major bleeding. There were more patients admitted in the 1st day of the disease, and they were more frequently performed both primary angioplasty and angioplasty in general. Patients with STEMI in 2020 had more frequently registered pulmonary edema, cardiogenic shock and re-infarction. Lethality in the group of patients without angioplasty tended to be higher in 2020 compared with the previous year. None of 30 patients with COVID-19 died in our department, they were timely transferred either to COVID-hospital or to outpatient follow-up care. When analyzing various parameters during the spring and autumn periods, which were the peak periods for pneumonias in 2020, only mortality had a clear upward trend. Conclusion. The patient portrait of myocardial infarction in 2020 was dominated by pneumonia, sepsis, and re-infarction compared with the previous year. An upward trend in mortality was detected in those without angioplasty and those hospitalized in the spring and autumn wave of COVID-19. We believe that there are hidden mechanisms of pandemic effect on mortality in STEMI.
C1 [Syrkina, Anna G.] Tomsk Natl Res Med Ctr, Tomsk, Russia.
   [V. Ryabov, Vyacheslav] Siberian State Med Univ, Tomsk, Russia.
C3 Russian Academy of Sciences; Tomsk National Research Medical Center;
   Siberian State Medical University
RP Syrkina, AG (通讯作者)，Tomsk Natl Res Med Ctr, Tomsk, Russia.
EM sag@cardio-tomsk.ru
RI Syrkina, Anna/O-2635-2016; Ryabov, V V/F-2153-2014
OI Syrkina, Anna/0000-0001-5581-5387; Ryabov, V V/0000-0002-4358-7329
CR Akshulakov SK, 2020, NEUROKHIRURGIYA NEUR, V3, P11
   Bellato V, 2020, BRIT J SURG, V107, pE364, DOI 10.1002/bjs.11800
   Choudry FA, 2020, J AM COLL CARDIOL, V76, P1168, DOI 10.1016/j.jacc.2020.07.022
   Dzharbusynova B. B., 2020, Vestnik KAZNMU, P239
   PoB B.B., POCCU CKU KAP UO O U
   PoB B.B., 2018, K U U ECKA E U U A, V96, P506
NR 6
TC 0
Z9 0
U1 0
U2 0
PU CJSC CONSILIUM MEDICUM
PI MOSCOW
PA NOVIY ZIKOVSKIY PROEZD, D 3, 40, MOSCOW, 125167, RUSSIA
SN 0040-3660
EI 2309-5342
J9 TERAPEVT ARKH
JI Ter. Arkhiv
PY 2022
VL 94
IS 11
BP 1234
EP 1238
DI 10.26442/00403660.2022.11.201929
PG 5
WC Medicine, General & Internal
WE Science Citation Index Expanded (SCI-EXPANDED)
SC General & Internal Medicine
GA 7M2VC
UT WOS:000906512200002
OA gold
DA 2023-05-13
ER

PT J
AU Owen, CM
   Asopa, S
   Smart, NA
   King, N
AF Owen, Claire M.
   Asopa, Sanjay
   Smart, Neil A.
   King, Nicola
TI Microplegia in cardiac surgery: Systematic review and meta-analysis
SO JOURNAL OF CARDIAC SURGERY
LA English
DT Review
DE coronary artery disease; valve repair; replacement
ID BLOOD CARDIOPLEGIA; SUPERIOR
AB Background Consensus on the optimum choice of cardioplegia remains elusive. One possibility that has been suggested to have beneficial properties is microplegia, a cardioplegia of reduced crystalloid volume. The aim of this meta-analysis is to comprehensively investigate microplegia against a range of clinical outcomes. Methods To identify potential studies, systematic searches were carried out in four databases (eg, Pubmed, EMBASE). The search strategy included the key concepts of "microplegia" OR "mini-cardioplegia" OR "miniplegia" AND "cardiac surgery." This was followed by a meta-analysis investigating: mortality, crystalloid volume; cardiopulmonary bypass time; cross-clamp time; intra-aortic balloon pump use; spontaneous heartbeat recovery; inotropic support; low cardiac output syndrome; myocardial infarction; acute renal failure; atrial fibrillation, reoperation for bleeding; creatine kinase myocardial band (CK-MB); intensive care unit (ICU) time and hospital stay. Results Eleven studies comprising 5798 participants were analyzed. Microplegia used a lower volume of crystalloids and led to a higher spontaneous return of heartbeat, odds ratio (OR) 4.271 (95% confidence intervals [CIs]: 1.935, 9.423;I-2 = 76.57%;P < .001) and a lower requirement for inotropic support, OR: 0.665 (95% CI: 0.47, 0.941;I-2 = 3.53%;P = .021). Microplegia was also associated with a lower CK-MB release, mean difference (MD) -6.448 ng/mL (95% CI: -9.386, -3.511;I-2 = 0%;P < .001) and a shorter ICU stay, MD: -0.411 days (95% CI: -0.812, -0.009;I-2 = 17.65%;P = .045). All other comparisons were nonsignificant. Conclusions Microplegia has similar effects to other types of cardioplegia and is beneficial with regard to spontaneous return of heartbeat, inotropic support, ICU stay, and CK-MB release.
C1 [Owen, Claire M.; King, Nicola] Univ Plymouth, Fac Hlth, Sch Biomed Sci, Plymouth PL4 8AA, Devon, England.
   [Asopa, Sanjay] Univ Hosp Plymouth, South West Cardiothorac Ctr, Plymouth, Devon, England.
   [Smart, Neil A.] Univ New England, Sch Sci & Technol, Exercise Physiol, Armidale, NSW, Australia.
C3 University of Plymouth; University of New England
RP King, N (通讯作者)，Univ Plymouth, Fac Hlth, Sch Biomed Sci, Plymouth PL4 8AA, Devon, England.
EM Nicola.king@plymouth.ac.uk
RI Smart, Neil Andrew/E-6822-2011; Owen, Claire/AFB-8699-2022
OI Smart, Neil Andrew/0000-0002-8290-6409; Owen, Claire/0000-0002-0892-4190
CR Al-Hadi Hafidh A, 2009, Sultan Qaboos Univ Med J, V9, P231
   Albacker Turki B, 2009, Interact Cardiovasc Thorac Surg, V9, P56, DOI 10.1510/icvts.2009.204990
   Algarni KD, 2013, ANN THORAC SURG, V95, P1532, DOI 10.1016/j.athoracsur.2012.09.056
   CALAFIORE AM, 1995, ANN THORAC SURG, V59, P398, DOI 10.1016/0003-4975(94)00843-V
   Currigan DA, 2014, ANESTHESIOLOGY, V121, P930, DOI 10.1097/ALN.0000000000000430
   Egger M, 1997, BMJ-BRIT MED J, V315, P629, DOI 10.1136/bmj.315.7109.629
   El-Hamamsy I, 2004, J CARDIOVASC SURG, V45, P101
   Gong B, 2015, PERFUSION-UK, V30, P375, DOI 10.1177/0267659114530454
   Gunnes S, 2011, NEW SOLUTIONS FOR THE HEART: AN UPDATE IN ADVANCED PERIOPERATIVE PROTECTION, P15, DOI 10.1007/978-3-211-85548-5_2
   Guru V, 2006, CIRCULATION, V114, pI331, DOI 10.1161/CIRCULATIONAHA.105.001644
   Hayashi Y, 2004, CIRC J, V68, P467, DOI 10.1253/circj.68.467
   Hayashi Yoshitaka, 2006, Heart Lung Circ, V15, P325, DOI 10.1016/j.hlc.2006.06.004
   Hayashida N, 1998, ANN THORAC SURG, V65, P615, DOI 10.1016/S0003-4975(97)01344-1
   Higgins JPT, 2011, BMJ-BRIT MED J, V343, DOI 10.1136/bmj.d5928
   Hozo Stela Pudar, 2005, BMC Med Res Methodol, V5, P13, DOI 10.1186/1471-2288-5-13
   Jadad AR, 1996, CONTROL CLIN TRIALS, V17, P1, DOI 10.1016/0197-2456(95)00134-4
   Koechlin L, 2019, THORAC CARDIOVASC SU, V68, P1439
   Lopez-Menendez J, 2018, THER ADV CARDIO DIS, V12, P263, DOI 10.1177/1753944718792428
   Lopez-Menendez J, 2017, ANN THORAC SURG, V103, P25, DOI 10.1016/j.athoracsur.2016.09.049
   MENASCHE P, 1993, ANN THORAC SURG, V56, P1148, DOI 10.1016/0003-4975(95)90033-0
   Naghipour B, 2014, J CARDIOVASC THORAC, V6, DOI 10.5681/jcvtr.2014.016
   Onorati F, 2013, INT J CARDIOL, V167, P2739, DOI 10.1016/j.ijcard.2012.06.099
   Sarkar M, 2017, INDIAN J ANAESTH, V61, P760, DOI 10.4103/ija.IJA_379_17
   Siddiqi S, 2018, J CARDIAC SURG, V33, P229, DOI 10.1111/jocs.13539
   TEAM Study Investigators, 2015, CRIT CARE, V19, DOI 10.1186/s13054-015-0765-4
   Zeng JM, 2014, J CARDIOTHOR VASC AN, V28, P674, DOI 10.1053/j.jvca.2013.06.005
NR 26
TC 6
Z9 6
U1 0
U2 2
PU WILEY
PI HOBOKEN
PA 111 RIVER ST, HOBOKEN 07030-5774, NJ USA
SN 0886-0440
EI 1540-8191
J9 J CARDIAC SURG
JI J. Card. Surg.
PD OCT
PY 2020
VL 35
IS 10
BP 2737
EP 2746
DI 10.1111/jocs.14895
EA AUG 2020
PG 10
WC Cardiac & Cardiovascular Systems; Surgery
WE Science Citation Index Expanded (SCI-EXPANDED)
SC Cardiovascular System & Cardiology; Surgery
GA NT5YX
UT WOS:000560209900001
PM 33043657
OA gold, Green Published
DA 2023-05-13
ER

PT J
AU Mukhopadhyay, A
   D'Angelo, R
   Senser, E
   Whelan, K
   Wee, CC
   Mukamal, KJ
AF Mukhopadhyay, Amrita
   D'Angelo, Robert
   Senser, Ethan
   Whelan, Kyle
   Wee, Christina C.
   Mukamal, Kenneth J.
TI Racial and insurance disparities among patients presenting with chest
   pain in the US: 2009-2015
SO AMERICAN JOURNAL OF EMERGENCY MEDICINE
LA English
DT Article
DE health disparities; health inequity; acute coronary syndromes; chest
   pain
ID ACUTE MYOCARDIAL-INFARCTION; SEX
AB Background: Nationally representative studies have shown significant racial and socioeconomic disparities in the triage and diagnostic evaluation of patients presenting to the emergency department (ED) with chest pain. However, these studies were conducted over a decade ago and have not been updated amidst growing awareness of healthcare disparities.
   Objective: We aimed to reevaluate the effect of race and insurance type on triage acuity and diagnostic testing to assess if these disparities persist.
   Methods: We identified ED visits for adults presenting with chest pain in the 2009-2015 National Hospital Ambulatory Health Care Surveys. Using weighted logistic regression, we examined associations between race and payment type with triage acuity and likelihood of ordering electrocardiography (ECG) or cardiac enzymes.
   Results: A total of 10,441 patients met inclusion criteria, corresponding to an estimated 51.4 million patients nationwide. When compared with white patients, black patients presenting with chest pain were less likely to have an ECG ordered (adjusted odds ratio [OR] = 0.82, 95% confidence interval [CI] = 0.69-0.99). Patients with Medicare, Medicaid, and no insurance were also less likely to have an ECG ordered compared to patients with private insurance (Medicare: OR = 0.79, CI = 0.63-0.99; Medicaid: OR = 0.67, CI = 0.53-0.84; no insurance: OR = 0.68, CI = 0.55-0.84). Those with Medicare and Medicaid were less likely to be triaged emergently (Medicare: OR = 0.84, CI = 0.71-0.99; Medicaid: OR = 0.76, CI = 0.64-0.91) and those with Medicare were less likely to have cardiac enzymes ordered (OR = 0.84, CI = 0.72-0.98).
   Conclusions: Persistent racial and insurance disparities exist in the evaluation of chest pain in the ED. Compared to earlier studies, disparities in triage acuity and cardiac enzymes appear to have diminished, but disparities in ECG ordering have not. Given current Class I recommendations for ECGs on all patients presenting with chest pain emergently, our findings highlight the need for improvement in this area. (C) 2019 Elsevier Inc. All rights reserved.
C1 [Mukhopadhyay, Amrita] NYU, Dept Cardiol, New York, NY USA.
   [Mukhopadhyay, Amrita; D'Angelo, Robert; Senser, Ethan; Whelan, Kyle; Wee, Christina C.; Mukamal, Kenneth J.] Beth Israel Deaconess Med Ctr, Dept Med, Boston, MA 02215 USA.
   [Senser, Ethan; Whelan, Kyle] Dartmouth Coll, Dept Cardiol, Hanover, NH USA.
C3 New York University; Harvard University; Beth Israel Deaconess Medical
   Center; Dartmouth College
RP Mukhopadhyay, A (通讯作者)，550 1st Ave, New York, NY 10016 USA.
EM mukhopadhyay@nyulangone.org
RI Mukamal, Kenneth/GVR-7978-2022
OI Mukhopadhyay, Amrita/0000-0002-7768-459X
CR Amsterdam EA, 2014, J AM COLL CARDIOL, V64, P2713, DOI [10.1016/j.jacc.2014.10.011, 10.1161/CIR.0000000000000134, 10.1016/j.jacc.2014.09.017]
   Arnold AL, 2001, AM J CARDIOL, V88, P1037, DOI 10.1016/S0002-9149(01)01987-7
   Barnato AE, 2005, MED CARE, V43, P308, DOI 10.1097/01.mlr.0000156848.62086.06
   Bernheim SM, 2007, AM HEART J, V153, P313, DOI 10.1016/j.ahj.2006.10.037
   Ferdinand KC, 2016, GLOB CARDIOL SCI PR, V2016
   Johnson PJ, 2012, MED CARE, V50, P1020, DOI 10.1097/MLR.0b013e318270bad4
   Lopez L, 2010, ACAD EMERG MED, V17, P801, DOI 10.1111/j.1553-2712.2010.00823.x
   McGillicuddy DC, 2011, ACAD EMERG MED, V18, P482, DOI 10.1111/j.1553-2712.2011.01056.x
   National Center for Health Statistics, 2016, NHAMCS SCOP SAMPL DE
   National Committee for Quality Assurance, 2018, NAT SCAN CLAS DISP R
   Pezzin LE, 2007, ACAD EMERG MED, V14, P149, DOI 10.1197/j.aem.2006.08.020
   Popescu I, 2007, JAMA-J AM MED ASSOC, V297, P2489, DOI 10.1001/jama.297.22.2489
   Schneider D, NATL CTR OFR HLTH 2, V78
   Vaccarino V, 2005, NEW ENGL J MED, V353, P671, DOI 10.1056/NEJMsa032214
   Wllper AP, 2008, HEALTH AFFAIR, V27, pW84, DOI 10.1377/hlthaff.27.2.w84
   Wong MD, 2002, NEW ENGL J MED, V347, P1585, DOI 10.1056/NEJMsa012979
NR 16
TC 5
Z9 5
U1 0
U2 0
PU W B SAUNDERS CO-ELSEVIER INC
PI PHILADELPHIA
PA 1600 JOHN F KENNEDY BOULEVARD, STE 1800, PHILADELPHIA, PA 19103-2899 USA
SN 0735-6757
EI 1532-8171
J9 AM J EMERG MED
JI Am. J. Emerg. Med.
PD JUL
PY 2020
VL 38
IS 7
BP 1373
EP 1376
DI 10.1016/j.ajem.2019.11.018
PG 4
WC Emergency Medicine
WE Science Citation Index Expanded (SCI-EXPANDED)
SC Emergency Medicine
GA NZ3QU
UT WOS:000577012400016
PM 31843328
DA 2023-05-13
ER

PT J
AU Carlton, EW
   Cullen, L
   Than, M
   Gamble, J
   Khattab, A
   Greaves, K
AF Carlton, Edward W.
   Cullen, Louise
   Than, Martin
   Gamble, James
   Khattab, Ahmed
   Greaves, Kim
TI A novel diagnostic protocol to identify patients suitable for discharge
   after a single high-sensitivity troponin
SO HEART
LA English
DT Article
ID EMERGENCY-DEPARTMENTS; CLINICAL-RESEARCH; DECISION RULE; VALIDATION;
   CARE; DEFINITIONS
AB Objective To establish whether a novel accelerated diagnostic protocol (ADP) for suspected acute coronary syndrome (ACS) could successfully identify low-risk patients suitable for discharge after a single high-sensitivity troponin T (hs-cTnT) taken at presentation to the emergency department. We also compared the diagnostic accuracy of this ADP with strategies using initial undetectable hs-cTnT.
   Methods This prospective observational study evaluated the ability of the Triage Rule-out Using high-Sensitivity Troponin (TRUST) ADP to identify low-risk patients with suspected ACS. The ADP incorporated a single presentation hs-cTnT of <14 ng/L, a non-ischaemic ECG and a modified Goldman risk score. Diagnostic performance of the ADP was compared with the detection limit cut-offs of hs-cTnT (<5 ng/L and <3 ng/L). The primary end point was fatal/non-fatal acute myocardial infarction (AMI) within 30 days.
   Results 960 participants were recruited, mean age 58.0 years, 80 (8.3%) had an AMI. The TRUST ADP classified 382 (39.8%) as low-risk with a sensitivity for identifying AMI of 98.8% (95% CI 92.5% to 99.9%). hs-cTnT detection limits (<5 ng/L and <3 ng/L) had a sensitivity of 100% (94.3 to 100) and 100% (94.4 to 100), respectively. The TRUST ADP identified more patients suitable for early discharge at 39.8% vs 29.3% (<5 ng/L) and 7.9% (<3 ng/L) (p<0.001) with a lower false-positive rate for AMI detection; specificity 43.3% (95% CI 42.7% to 43.4%) vs 32.0% (95% CI 31.5% to 32.0%) and 8.6% (95% CI 8.1% to 8.6%), respectively.
   Conclusions The TRUST ADP, which incorporates structured risk-assessment and a single presentation hs-cTnT blood draw, has potential to allow early discharge in 40% of patients with suspected ACS and has greater clinical utility than undetectable hs-cTnT strategies.
C1 [Carlton, Edward W.; Khattab, Ahmed] Bournemouth Univ, Ctr Postgrad Med Res & Educ, Fac Hlth & Social Sci, Poole BH12 5BB, Dorset, England.
   [Carlton, Edward W.] Poole Hosp NHS Fdn Trust, Poole BH15 2JB, Dorset, England.
   [Cullen, Louise] Royal Brisbane & Womens Hosp, Emergency Dept, Brisbane, Qld, Australia.
   [Than, Martin] Christchurch Hosp, Emergency Dept, Christchurch, New Zealand.
   [Gamble, James] John Radcliffe Hosp, Dept Cariol, Oxford OX3 9DU, England.
   [Greaves, Kim] Univ Sunshine Coast, Sunshine Coast Hosp, Gold Coast, Qld, Australia.
   [Greaves, Kim] Univ Sunshine Coast, Hlth Serv, Gold Coast, Qld, Australia.
C3 Bournemouth University; Royal Brisbane & Women's Hospital; Christchurch
   Hospital New Zealand; RLUK- Research Libraries UK; University of Oxford;
   University of the Sunshine Coast; University of the Sunshine Coast
RP Carlton, EW (通讯作者)，Poole Hosp NHS Fdn Trust, Dept Cardiol, Longfleet Rd, Poole BH15 2JB, Dorset, England.
EM eddcarlton@gmail.com
RI Cullen, Louise/ABC-9266-2021; Cullen, Louise A/D-2274-2013
OI Cullen, Louise/0000-0001-6611-8229; Cullen, Louise
   A/0000-0001-6611-8229; Gamble, James HP/0000-0001-9905-3337; Carlton,
   Edward/0000-0002-2064-4618
FU Royal College of Emergency Medicine of the UK; Bournemouth University,
   UK
FX The TRUST Study was supported by a research grant from the Royal College
   of Emergency Medicine of the UK and research fellowship funding from
   Bournemouth University, UK.
CR Amsterdam EA, 2010, CIRCULATION, V122, P1756, DOI 10.1161/CIR.0b013e3181ec61df
   Backus BE, 2013, INT J CARDIOL, V168, P2153, DOI 10.1016/j.ijcard.2013.01.255
   Bandstein N, 2014, J AM COLL CARDIOL, V63, P2569, DOI 10.1016/j.jacc.2014.03.017
   Body R, 2014, HEART, V100, P1462, DOI 10.1136/heartjnl-2014-305564
   Body R, 2011, J AM COLL CARDIOL, V58, P1333, DOI 10.1016/j.jacc.2011.06.026
   Bossuyt PM, 2003, ANN INTERN MED, V138, P40, DOI 10.7326/0003-4819-138-1-200301070-00010
   Cullen L, 2013, J AM COLL CARDIOL, V62, P1242, DOI 10.1016/j.jacc.2013.02.078
   Cullen L, 2010, EMERG MED AUSTRALAS, V22, P35, DOI 10.1111/j.1742-6723.2010.01256.x
   FREEDMAN B, 1987, NEW ENGL J MED, V317, P141, DOI 10.1056/NEJM198707163170304
   Gimenez MR, 2013, INT J CARDIOL, V168, P3896, DOI 10.1016/j.ijcard.2013.06.049
   Goldman L, 1996, NEW ENGL J MED, V334, P1498, DOI 10.1056/NEJM199606063342303
   Goodacre S, 2005, HEART, V91, P229, DOI 10.1136/hrt.2003.027599
   Goodacre SW, 2011, HEART, V97, P190, DOI 10.1136/hrt.2010.203166
   Luepker RV, 2003, CIRCULATION, V108, P2543, DOI 10.1161/01.CIR.0000100560.46946.EA
   Newby LK, 2012, J AM COLL CARDIOL, V60, P2427, DOI 10.1016/j.jacc.2012.08.969
   Reichlin T, 2012, ARCH INTERN MED, V172, P1211, DOI 10.1001/archinternmed.2012.3698
   Reilly BM, 2002, JAMA-J AM MED ASSOC, V288, P342, DOI 10.1001/jama.288.3.342
   Stiell IG, 1999, ANN EMERG MED, V33, P437, DOI 10.1016/S0196-0644(99)70309-4
   Taylor F, 2003, HEART, V89, P331, DOI 10.1136/heart.89.3.331
   Than M, 2013, INT J CARDIOL, V166, P752, DOI 10.1016/j.ijcard.2012.09.171
   Than M, 2011, LANCET, V377, P1077, DOI 10.1016/S0140-6736(11)60310-3
   Thokala P, 2012, HEART, V98, P1498, DOI 10.1136/heartjnl-2012-302188
   Thygesen K, 2012, J AM COLL CARDIOL, V60, P1581, DOI 10.1016/j.jacc.2012.08.001
   Thygesen K, 2012, EUR HEART J, V33, P2252, DOI 10.1093/eurheartj/ehs154
   Tunis SR, 2003, JAMA-J AM MED ASSOC, V290, P1624, DOI 10.1001/jama.290.12.1624
NR 25
TC 59
Z9 62
U1 0
U2 11
PU BMJ PUBLISHING GROUP
PI LONDON
PA BRITISH MED ASSOC HOUSE, TAVISTOCK SQUARE, LONDON WC1H 9JR, ENGLAND
SN 1355-6037
EI 1468-201X
J9 HEART
JI Heart
PD JUL 1
PY 2015
VL 101
IS 13
BP 1041
EP 1046
DI 10.1136/heartjnl-2014-307288
PG 6
WC Cardiac & Cardiovascular Systems
WE Science Citation Index Expanded (SCI-EXPANDED)
SC Cardiovascular System & Cardiology
GA CK4FM
UT WOS:000356177600011
PM 25691511
OA Green Accepted, Green Published, hybrid
DA 2023-05-13
ER

PT J
AU Grave, C
   Gabet, A
   Puymirat, E
   Empana, JP
   Tuppin, P
   Danchin, N
   Olie, V
AF Grave, Clemence
   Gabet, Amelie
   Puymirat, Etienne
   Empana, Jean-Philippe
   Tuppin, Philippe
   Danchin, Nicolas
   Olie, Valerie
TI Myocardial infarction throughout 1 year of the COVID-19 pandemic: French
   nationwide study of hospitalization rates, prognosis and 90-day
   mortality rates
SO ARCHIVES OF CARDIOVASCULAR DISEASES
LA English
DT Article
DE Myocardial infarction; COVID-19; Lockdown; Hospitalization; Mortality
ID ACUTE CORONARY SYNDROME; CARDIOVASCULAR-DISEASES; PRESENTATIONS;
   ADMISSIONS; DECREASE; PATIENT; SEX
AB Background. - Studies reported a decrease in hospital admissions for myocardial infarction (MI) in early 2020 as a result of the coronavirus disease 2019 (COVID-19) crisis, mainly restricted to the beginning of the pandemic. Aims. - To describe national trends in hospital admissions for MI in 2020, and to compare patient characteristics, in-hospital prognosis and 90-day mortality between patients who had an MI in 2020 and those admitted in 2017-2019. Methods. - All patients hospitalized for MI in France from 2017 to 2020 were selected from the national hospital discharge database. Analyses compared temporal trends in MI admissions, in-hospital cardiac complications and mortality rates in 2020 versus 2017-2019. Results. - In 2020, 94,747 patients were hospitalized for MI, corresponding to a 6% decrease in MI admissions compared with 2017-19. This decrease was larger during the first lockdown (-24%; P < 0.0001) than during the second lockdown (-8%; P < 0.0001). Reductions in MI admis-sions were more pronounced and longer among patients with non-ST-segment elevation MI, older people and women. An increase in ST-segment elevation MI admissions was observed between lockdowns (+4%; P = 0.0005). Globally, and after adjustment for age, sex and calendar year, in-hospital and 90-day post-discharge mortality rates did not differ in 2020 versus 2017-19: incidence rate ratio (IRR)adj in-hospital 1.03, 95% confidence interval (CI) (0.98-1.08); IRRadj 90-day post-discharge 1.06, 95% CI (0.98-1.13). Conclusions. - In 2020, a significant decrease in MI admissions was observed, and was marked at the beginning of the year. This highlights the need to disseminate public information on the importance of maintaining care and regular medical follow-up. The effect of the COVID-19 crisis on acute and 3-month outcomes of patients hospitalized for MI appears limited. Nevertheless, monitoring of chronic MI complications and the impact on non-hospitalized patients should continue. (c) 2021 Elsevier Masson SAS. All rights reserved.
C1 [Grave, Clemence; Gabet, Amelie; Olie, Valerie] Sante Publ France French Publ Hlth Agcy, 12 Rue Val Osne, F-94415 St Maurice, France.
   [Puymirat, Etienne; Danchin, Nicolas] Univ Paris 05, Dept Cardiol, Hop Europeen Georges Pompidou, AP HP, F-75015 Paris, France.
   [Empana, Jean-Philippe] Univ Paris, Paris Cardiovasc Res Ctr, Integrat Epidemiol Cardiovasc Dis Team, INSERM,UMR 5970, F-75015 Paris, France.
   [Tuppin, Philippe] Caisse Natl Assurance Malad French Natl Hlth Insu, F-75020 Paris, France.
C3 Institute of Public Health Surveillance; Assistance Publique Hopitaux
   Paris (APHP); Hopital Universitaire Antoine-Beclere - APHP; Hopital
   Universitaire Avicenne - APHP; Hopital Universitaire Bicetre - APHP;
   Hopital Universitaire Paul-Brousse - APHP; Hopital Universitaire
   Pitie-Salpetriere - APHP; Hopital Universitaire Raymond-Poincare - APHP;
   UDICE-French Research Universities; Sorbonne Universite; Hopital
   Universitaire Saint-Antoine - APHP; Universite Paris Cite; Hopital
   Universitaire Beaujon - APHP; Hopital Universitaire Bichat-Claude
   Bernard - APHP; Hopital Universitaire Cochin - APHP; Hopital
   Universitaire Europeen Georges-Pompidou - APHP; Hopital Universitaire
   Hotel-Dieu - APHP; Hopital Universitaire Necker-Enfants Malades - APHP;
   Hopital Universitaire Robert-Debre - APHP; Hopital Universitaire
   Saint-Louis - APHP; Assistance Publique Hopitaux Paris (APHP); Institut
   National de la Sante et de la Recherche Medicale (Inserm); UDICE-French
   Research Universities; Universite Paris Cite
RP Grave, C (通讯作者)，Sante Publ France French Publ Hlth Agcy, 12 Rue Val Osne, F-94415 St Maurice, France.
EM clemence.grave@santepubliquefrance.fr
RI Empana, Jean-Philippe/AAF-6923-2021
OI Empana, Jean-Philippe/0000-0002-1469-7772
FU French Public Health Agency
FX This study was funded by the French Public Health Agency.
CR Aldujeli A, AM J CARDIOL, V2021
   Bersano A, 2020, EUR J NEUROL, V27, P1794, DOI 10.1111/ene.14375
   Bonnet G, ARCH CARDIOVASC DIS, V2021
   Braiteh N, 2020, AM HEART J, V226, P147, DOI 10.1016/j.ahj.2020.05.009
   De Rosa S, 2020, EUR HEART J, V41, P2083, DOI 10.1093/eurheartj/ehaa409
   Elbadawi A, 2019, JACC-CARDIOVASC INTE, V12, P1825, DOI 10.1016/j.jcin.2019.04.039
   Eurostat, NOM TERR UN STAT NUT
   Ferry AV, 2021, PLOS ONE, V16, DOI 10.1371/journal.pone.0249389
   Goldberg RJ, 1998, AM HEART J, V136, P189, DOI 10.1053/hj.1998.v136.88874
   Heist TSK, 2020, EPIC HLTH RES NETWOR
   Huet F, 2020, ARCH CARDIOVASC DIS, V113, P303, DOI 10.1016/j.acvd.2020.04.002
   Katsoulis M, 2020, CIRC-CARDIOVASC QUAL
   Lantelme P, 2020, ARCH CARDIOVASC DIS, V113, P443, DOI 10.1016/j.acvd.2020.06.001
   Larrieu S, 2007, SCI TOTAL ENVIRON, V387, P105, DOI 10.1016/j.scitotenv.2007.07.025
   Lauridsen MD, 2020, IJC HEART VASC, V31, DOI 10.1016/j.ijcha.2020.100659
   Mafham MM, 2020, LANCET, V396, P381, DOI 10.1016/S0140-6736(20)31356-8
   Marijon E, 2020, LANCET PUBLIC HEALTH, V5, pE437, DOI 10.1016/S2468-2667(20)30117-1
   Mercier G, 2020, LANCET PUBLIC HEALTH, V5, pE524, DOI 10.1016/S2468-2667(20)30213-9
   Mesnier J, 2020, LANCET PUBLIC HEALTH, V5, pE536, DOI 10.1016/S2468-2667(20)30188-2
   Muhammad S, 2020, SCI TOTAL ENVIRON, V728, DOI 10.1016/j.scitotenv.2020.138820
   Nab M, 2021, BMC EMERG MED, V21, DOI 10.1186/s12873-021-00449-9
   Nasr GH, 2021, J CARDIOTHORAC SURG, V16, DOI 10.1186/s13019-021-01495-x
   Olie V, ARCH CARDIOVASC DIS, V2021
   Pessoa-Amorim G, 2020, EUR HEART J-QUAL CAR, V6, P210, DOI 10.1093/ehjqcco/qcaa046
   Quan HD, 2011, AM J EPIDEMIOL, V173, P676, DOI 10.1093/aje/kwq433
   Range G, 2020, EUR HEART J-QUAL CAR, V6, P223, DOI 10.1093/ehjqcco/qcaa034
   Rattka M, 2021, HEART, V107, P482, DOI 10.1136/heartjnl-2020-318360
   Raymond E, 2020, TARGET ONCOL, V15, P249, DOI 10.1007/s11523-020-00721-1
   Sante Publique France, 2020, COV 19 POINT EP 31 D
   Solomon MD, 2020, NEW ENGL J MED, V383, P691, DOI 10.1056/NEJMc2015630
   Stehli J, 2019, J AM HEART ASSOC, V8, DOI 10.1161/JAHA.119.012161
   Stoecklin SB, 2020, EUROSURVEILLANCE, V25, P20, DOI 10.2807/1560-7917.ES.2020.25.6.2000094
   Thuresson M, 2005, AM HEART J, V150, P234, DOI 10.1016/j.ahj.2004.08.035
   Tresch DD, 1998, J AM GERIATR SOC, V46, P1157
   Tuppin P, 2017, REV EPIDEMIOL SANTE, V65, pS149, DOI 10.1016/j.respe.2017.05.004
   Versaci F, 2021, INT J CARDIOL, V329, P251, DOI 10.1016/j.ijcard.2020.12.059
   Vestergaard LS, 2020, EUROSURVEILLANCE, V25, P2, DOI 10.2807/1560-7917.ES.2020.25.26.2001214
   Wadhera RK, 2021, J AM COLL CARDIOL, V77, P159, DOI 10.1016/j.jacc.2020.10.055
   Woolf SH, 2020, JAMA-J AM MED ASSOC, V324, P510, DOI 10.1001/jama.2020.11787
   Zheng ZH, 2020, J INFECTION, V81, pE16, DOI 10.1016/j.jinf.2020.04.021
NR 40
TC 5
Z9 5
U1 0
U2 0
PU ELSEVIER MASSON, CORP OFF
PI PARIS
PA 65 CAMILLE DESMOULINS CS50083 ISSY-LES-MOULINEAUX, 92442 PARIS, FRANCE
SN 1875-2136
EI 1875-2128
J9 ARCH CARDIOVASC DIS
JI Arch. Cardiovasc. Dis.
PD DEC
PY 2021
VL 114
IS 12
BP 768
EP 780
DI 10.1016/j.acvd.2021.10.008
EA DEC 2021
PG 13
WC Cardiac & Cardiovascular Systems
WE Science Citation Index Expanded (SCI-EXPANDED)
SC Cardiovascular System & Cardiology
GA XM1GH
UT WOS:000728583500002
PM 34840126
OA Green Published, Bronze
DA 2023-05-13
ER

PT J
AU Gorog, DA
   Otsui, K
   Inoue, N
AF Gorog, Diana A.
   Otsui, Kazunori
   Inoue, Nobutaka
TI Usefulness of Platelet Function Tests to Predict Bleeding With
   Antithrombotic Medications
SO CARDIOLOGY IN REVIEW
LA English
DT Review
DE bleeding; platelet function test; thrombosis; antiplatelet therapy
ID ACUTE CORONARY SYNDROME; THROMBIN GENERATION; ATRIAL-FIBRILLATION;
   BLOOD-LOSS; ANTICOAGULATED PATIENTS; ANTIPLATELET THERAPY; RISK-SCORE;
   REACTIVITY; DABIGATRAN; PRASUGREL
AB The pharmacological inhibition of platelets has always been regarded as a double-edged sword: the challenge of balancing the antithrombotic effect against the bleeding risk. Potent antiplatelet agents and novel oral anticoagulants, sometimes in combination, are increasingly used in the treatment of cardiovascular disease and for thromboprophylaxis in atrial fibrillation. Although such treatment has reduced the risk of thrombotic events, the potential for major bleeding has increased, and a technique to identify those at increased bleeding risk is greatly needed. Platelet function tests (PFTs), most frequently VerifyNow and also the vasodilator-stimulated phosphoprotein -phosphorylation assay, have been used to identify low on-treatment platelet reactivity, to identify individuals who may be at increased bleeding risk. Such results predict nuisance bleeding, but many individuals have low on-treatment platelet reactivity and yet do not exhibit major or even minor bleeding. Although PFTs may be useful in assessing populations, they do not allow identification of individual patients at risk of bleeding on either antiplatelet or novel oral anticoagulant therapy, nor do they allow the tailoring of such therapy to optimize the risk:benefit ratio. Thrombin plays a cardinal role in both arterial thrombus formation and hemostasis, yet most PFTs fail to assess the contribution of thrombin, because they employ anticoagulated blood. Techniques such as the calibrated automated thrombogram and the point-of-care global thrombosis test, performed on native blood, which measure endogenous thrombin potential, seem to show the most promise for profiling bleeding risk, as tests that most physiologically assess the effects of medications on thrombin.
C1 [Gorog, Diana A.] Univ London Imperial Coll Sci Technol & Med, Natl Heart & Lung Inst, Vasc Sci Sect, London SW7 2AZ, England.
   [Otsui, Kazunori] Univ Hertfordshire, Postgrad Med Sch, Hatfield AL10 9AB, Herts, England.
   [Inoue, Nobutaka] Kobe Rosai Hosp, Dept Cardiovasc Med, Kobe, Hyogo, Japan.
C3 RLUK- Research Libraries UK; Imperial College London; University of
   Hertfordshire
RP Gorog, DA (通讯作者)，Univ London Imperial Coll Sci Technol & Med, Natl Heart & Lung Inst, Vasc Sci Sect, London SW7 2AZ, England.
EM d.gorog@imperial.ac.uk
OI Gorog, Diana/0000-0002-9286-1451
CR Alexopoulos D, 2012, J AM COLL CARDIOL, V60, P193, DOI 10.1016/j.jacc.2012.03.050
   Almandoz JED, 2014, AM J NEURORADIOL, V35, P128, DOI 10.3174/ajnr.A3621
   Bonello L, 2012, J THROMB HAEMOST, V10, P1999, DOI 10.1111/j.1538-7836.2012.04875.x
   Borissoff JI, 2012, JACC-CARDIOVASC IMAG, V5, P1201, DOI 10.1016/j.jcmg.2012.01.023
   Bosch Y, 2013, J CARDIOTHORAC SURG, V8, DOI 10.1186/1749-8090-8-154
   Breet NJ, 2010, JAMA-J AM MED ASSOC, V303, P754, DOI 10.1001/jama.2010.181
   Campo G, 2011, J AM COLL CARDIOL, V57, P2474, DOI 10.1016/j.jacc.2010.12.047
   Cayla G, 2013, AM J CARDIOL, V111, P38, DOI 10.1016/j.amjcard.2012.08.043
   Cuisset T, 2013, JACC-CARDIOVASC INTE, V6, P854, DOI 10.1016/j.jcin.2013.04.009
   Cutlip DE, 2007, CIRCULATION, V115, P2344, DOI 10.1161/CIRCULATIONAHA.106.685313
   Diodati JG, 2013, CIRC-CARDIOVASC INTE, V6, P567, DOI 10.1161/CIRCINTERVENTIONS.112.000063
   Dzeshka MS, 2014, CLIN CARDIOL, V37, P634, DOI 10.1002/clc.22294
   Eller T, 2014, CLIN CHEM LAB MED, V52, P835, DOI 10.1515/cclm-2013-0936
   Ertug Z, 2010, ANN TRANSPL, V15, P46
   Fattorutto M, 2003, BRIT J ANAESTH, V90, P692, DOI 10.1093/bja/aeg110
   Gaglia MA, 2013, CARDIOVASC REVASCULA, V14, P76, DOI 10.1016/j.carrev.2012.12.005
   Goodman SG, 2014, J AM COLL CARDIOL, V63, P891, DOI 10.1016/j.jacc.2013.11.013
   Gosselin R, 2014, AM J CLIN PATHOL, V141, P262, DOI 10.1309/AJCPRNUMI4PVSJ7Q
   Herrmann R, 2014, THROMB HAEMOSTASIS, V111, P989, DOI 10.1160/TH13-07-0607
   Kerneis M, 2013, JACC-CARDIOVASC INTE, V6, P158, DOI 10.1016/j.jcin.2012.09.012
   Kiviniemi T, 2014, AM J CARDIOL, V113, P1995, DOI 10.1016/j.amjcard.2014.03.038
   Kozinski M, 2014, CARDIOL J, V21, P547, DOI 10.5603/CJ.a2014.0026
   Laine M, 2013, THROMB RES, V132, pE15, DOI 10.1016/j.thromres.2013.04.030
   Lip GYH, 2011, J AM COLL CARDIOL, V57, P173, DOI 10.1016/j.jacc.2010.09.024
   MACFARLANE DE, 1975, BRIT J HAEMATOL, V30, P457, DOI 10.1111/j.1365-2141.1975.tb01860.x
   Mangiacapra F, 2012, JACC-CARDIOVASC INTE, V5, P281, DOI 10.1016/j.jcin.2012.01.009
   McConeghy KW, 2014, PHARMACOTHERAPY, V34, P561, DOI 10.1002/phar.1415
   Mehran R, 2011, CIRCULATION, V123, P2736, DOI 10.1161/CIRCULATIONAHA.110.009449
   Ninivaggi M, 2012, CLIN CHEM, V58, P1252, DOI 10.1373/clinchem.2012.184077
   Oldgren J, 2013, EUR HEART J, V34, P1670, DOI 10.1093/eurheartj/eht049
   Patti G, 2011, AM J CARDIOL, V107, P995, DOI 10.1016/j.amjcard.2010.11.025
   Rodeghiero F, 2010, J THROMB HAEMOST, V8, P2063, DOI 10.1111/j.1538-7836.2010.03975.x
   Roldan V, 2013, J AM COLL CARDIOL, V62, P2199, DOI 10.1016/j.jacc.2013.08.1623
   Ross B, 2014, J MED TOXICOL, V10, P223, DOI 10.1007/s13181-013-0364-1
   Saraf S, 2010, J AM COLL CARDIOL, V55, P2107, DOI 10.1016/j.jacc.2010.01.033
   Sharma AD, 2014, BLOOD COAGUL FIBRIN, V25, P561, DOI 10.1097/MBC.0000000000000095
   Sharma S, 2013, EUR HEART J, V34, P354, DOI 10.1093/eurheartj/ehs300
   Skeppholm M, 2011, THROMB RES, V128, P483, DOI 10.1016/j.thromres.2011.03.011
   Stone GW, 2013, LANCET, V382, P614, DOI 10.1016/S0140-6736(13)61170-8
   Undas A, 2009, BLOOD, V113, P2070, DOI 10.1182/blood-2008-07-167411
   van der Meijden PEJ, 2005, THROMB HAEMOSTASIS, V93, P1128, DOI 10.1160/TH04-09-0597
   Yamamoto J, 2014, THROMB RES, V133, P919, DOI 10.1016/j.thromres.2014.02.018
   Yu PJ, 2014, J CARDIAC SURG, V29, P312, DOI 10.1111/jocs.12312
   Zhang JN, 2014, J INORG BIOCHEM, V134, P1, DOI 10.1016/j.jinorgbio.2013.12.005
NR 44
TC 5
Z9 5
U1 0
U2 7
PU LIPPINCOTT WILLIAMS & WILKINS
PI PHILADELPHIA
PA TWO COMMERCE SQ, 2001 MARKET ST, PHILADELPHIA, PA 19103 USA
SN 1061-5377
EI 1538-4683
J9 CARDIOL REV
JI Cardiol. Rev.
PD NOV-DEC
PY 2015
VL 23
IS 6
BP 323
EP 327
DI 10.1097/CRD.0000000000000072
PG 5
WC Cardiac & Cardiovascular Systems
WE Science Citation Index Expanded (SCI-EXPANDED)
SC Cardiovascular System & Cardiology
GA CT2NL
UT WOS:000362639100008
PM 25839991
DA 2023-05-13
ER

PT J
AU Alshahrani, H
   McConkey, R
   Wilson, J
   Youssef, M
   Fitzsimons, D
AF Alshahrani, Hassan
   McConkey, Roy
   Wilson, Julie
   Youssef, Mostafa
   Fitzsimons, Donna
TI Female gender doubles pre-hospital delay times for patients experiencing
   ST segment elevation myocardial infarction in Saudi Arabia
SO EUROPEAN JOURNAL OF CARDIOVASCULAR NURSING
LA English
DT Article
DE Pre-hospital delay; myocardial infarction; gender; mixed methods
ID ACUTE CORONARY SYNDROME; SEEKING HEALTH-CARE; SYMPTOM PRESENTATION;
   WOMEN; DECISION; REASONS; TRENDS; MEN; TRANSLATION; REPERFUSION
AB Introduction: Pre-hospital delay has a significant impact on patients' mortality and morbidity in ST segment elevation myocardial infarction (STEMI). Internationally many factors including female gender have been implicated, but no research has been conducted in Arab cultures. We aimed to explore the factors contributing to pre-hospital delay among female STEMI patients in Saudi Arabia.
   Method: This sequential, explanatory mixed methods study comprised a consecutive sample of 311 patients, presenting with STEMI to three hospitals in Riyadh, from March 2011-August 2011. Of these, 189 patients (36 females) were eligible and interviewed using the Response to Symptoms Questionnaire. A purposive sample of 18 patients (9 females) then participated in qualitative interviews that were taped and transcribed prior to thematic analysis.
   Findings: The median pre-hospital delay for males was 5 h and 12.9 h for females (p<0.002). Standard multiple regression determined female gender as the strongest predictor of transfer delay-from decision to seek help to hospital arrival. Qualitative analysis produced five gender-related themes: (a) women require a male relative's permission to seek medical help; (b) women cannot travel to hospital unless accompanied by a male relative; (c) women prioritise family responsibilities over seeking help; (d) women lack knowledge of myocardial infarction (MI) symptoms and treatment; and (e) perception that women should not attract attention.
   Conclusion: This study provides new insight into how cultural factors increase pre-hospital delay for women within Saudi Arabia. While the quantitative data demonstrates that women experience much longer delays, the qualitative interviews confirm that cultural factors are implicated. Further research is urgently required.
C1 [Alshahrani, Hassan; McConkey, Roy; Fitzsimons, Donna] Univ Ulster, Inst Nursing & Hlth Res, Belfast, Antrim, North Ireland.
   [Alshahrani, Hassan; McConkey, Roy; Fitzsimons, Donna] Univ Ulster, Sch Nursing, Belfast, Antrim, North Ireland.
   [Alshahrani, Hassan] King Saud Med City, Riyadh, Saudi Arabia.
   [Wilson, Julie; Fitzsimons, Donna] Belfast Hlth & Social Care Trust, Belfast, Antrim, North Ireland.
   [Youssef, Mostafa] King Fahad Med City, Prince Salman Heart Ctr, Riyadh, Saudi Arabia.
C3 Ulster University; Ulster University; King Saud Medical City; King Fahad
   Medical City
RP Fitzsimons, D (通讯作者)，Univ Ulster, Inst Nursing & Hlth Res, Sch Nursing, Fac Life & Hlth Sci, Room 12J22, Newtownabbey BT37 0QB, North Ireland.
EM d.fitzsimons@ulster.ac.uk
RI McConkey, Roy/A-5057-2008; Fitzsimons, Donna/C-3447-2013
OI McConkey, Roy/0000-0002-8102-7402; Fitzsimons, Donna/0000-0002-8299-682X
FU Ministry of Health in Saudi Arabia
FX This research funded by Ministry of Health in Saudi Arabia.
CR Abba AA, 2003, SAUDI MED J, V24, P361
   Adams R, 2010, AM J CARDIOL, V106, P931, DOI 10.1016/j.amjcard.2010.05.022
   Al-Hassan MA, 2014, J RES NURS, V19, P289, DOI 10.1177/1744987112464874
   AlHabib KF, 2011, J SAUDI HEART ASSOC, V23, P233, DOI 10.1016/j.jsha.2011.05.004
   [Anonymous], 2005, CIRCULATION, V112, pIV1, DOI 10.1161/CIRCULATIONAHA.105.166550
   Assiri AS, 2011, J SAUDI HEART ASSOC, V23, P135, DOI 10.1016/j.jsha.2011.01.007
   Ayrik C, 2006, ADV THER, V23, P244, DOI 10.1007/BF02850130
   Banks AD, 2007, ETHNIC DIS, V17, P221
   Barbagelata A, 2007, J ELECTROCARDIOL, V40, P257, DOI 10.1016/j.jelectrocard.2007.01.007
   BRISLIN RW, 1970, J CROSS CULT PSYCHOL, V1, P185, DOI 10.1177/135910457000100301
   Brodie BR, 2003, AM HEART J, V145, P708, DOI 10.1067/mhj.2003.9
   Carney Rosa, 2002, Eur J Cardiovasc Nurs, V1, P237
   Chai HS, 2008, STAT MED, V27, P3643, DOI 10.1002/sim.3210
   Cleary BL, 2004, CONDUCTING RES LONG
   Daudelin DH, 2010, CIRC-CARDIOVASC QUAL, V3, P316, DOI 10.1161/CIRCOUTCOMES.109.895045
   DEMPSEY SJ, 1995, HEART LUNG, V24, P444, DOI 10.1016/S0147-9563(95)80022-0
   Dracup K, 1997, HEART LUNG, V26, P253, DOI 10.1016/S0147-9563(97)90082-0
   Dracup K, 2003, J NURS SCHOLARSHIP, V35, P317, DOI 10.1111/j.1547-5069.2003.00317.x
   Dracup K, 2007, ARCH INTERN MED, V167, P2396, DOI 10.1001/archinte.167.22.2396
   Dracup K, 2009, CIRC-CARDIOVASC QUAL, V2, P524, DOI 10.1161/CIRCOUTCOMES.109.852608
   Esposito N, 2001, QUAL HEALTH RES, V11, P568, DOI 10.1177/104973201129119217
   Finn JC, 2007, MED J AUSTRALIA, V187, P293, DOI 10.5694/j.1326-5377.2007.tb01247.x
   Fukuoka Y, 2005, SOC SCI MED, V60, P2025, DOI 10.1016/j.socscimed.2004.08.053
   Harralson TL, 2007, HEART LUNG, V36, P96, DOI 10.1016/j.hrtlng.2006.08.002
   Herning M, 2011, EUR J CARDIOVASC NUR, V10, P241, DOI 10.1016/j.ejcnurse.2010.10.002
   Hwang SY, 2012, EUR J CARDIOVASC NUR, V11, P154, DOI 10.1016/j.ejcnurse.2010.11.002
   Isaksson RM, 2008, EUR J CARDIOVASC NUR, V7, P152, DOI 10.1016/j.ejcnurse.2007.09.001
   KEREIAKES DJ, 1992, AM HEART J, V123, P835, DOI 10.1016/0002-8703(92)90684-N
   Khraim FM, 2009, J NURS SCHOLARSHIP, V41, P260, DOI 10.1111/j.1547-5069.2009.01287.x
   King KB, 2007, HEART LUNG, V36, P235, DOI 10.1016/j.hrtlng.2006.08.008
   Ladwig KH, 2011, INT J CARDIOL, V152, P350, DOI 10.1016/j.ijcard.2010.08.003
   Lefler Leanne L, 2004, J Cardiovasc Nurs, V19, P251
   Lesneski L, 2010, APPL NURS RES, V23, P185, DOI 10.1016/j.apnr.2008.09.004
   MacInnes Julie D, 2006, Eur J Cardiovasc Nurs, V5, P280, DOI 10.1016/j.ejcnurse.2006.02.003
   Mackay MH, 2011, EUR HEART J, V32, P3107, DOI 10.1093/eurheartj/ehr358
   McKinley Sharon, 2004, Eur J Cardiovasc Nurs, V3, P225, DOI 10.1016/j.ejcnurse.2004.06.004
   Ministry of Health Kingdom of Saudi Arabia, 2011, STAT IND STAT BOOK
   Moser DK, 2005, PATIENT EDUC COUNS, V56, P45, DOI 10.1016/j.pec.2003.11.011
   Nguyen HL, 2010, CIRC-CARDIOVASC QUAL, V3, P590, DOI 10.1161/CIRCOUTCOMES.110.957878
   Nofal H. K., 2011, Eastern Mediterranean Health Journal, V17, P665
   Noureddine S, 2008, AM J CRIT CARE, V17, P26
   Noureddine S, 2006, J TRANSCULT NURS, V17, P341, DOI 10.1177/1043659606291544
   Nyatanga B, 2005, INT J PALLIAT NURS, V11, P312, DOI 10.12968/ijpn.2005.11.7.18482
   Nymark C, 2014, EUR J CARDIOVASC NUR, V13, P41, DOI 10.1177/1474515113475953
   Nymark C, 2009, J CLIN NURS, V18, P3358, DOI 10.1111/j.1365-2702.2009.02911.x
   O'Donnell S, 2011, J CARDIOVASC NURS, P334
   Ottesen MM, 2004, INT J CARDIOL, V96, P97, DOI 10.1016/j.ijcard.2003.04.059
   Perkins-Porras L, 2009, EUR J CARDIOVASC NUR, V8, P26, DOI 10.1016/j.ejcnurse.2008.05.001
   Polit D.F., 2017, NURSING RES GENERATI
   Quinn JR, 2005, RES NURS HEALTH, V28, P283, DOI 10.1002/nur.20086
   RICKHAM PP, 1964, BRIT MED J, V2, P173
   Shara NM, 2010, NUTR METAB CARDIOVAS, V20, P412, DOI 10.1016/j.numecd.2010.01.013
   Sjostrom-Strand A, 2008, INT J NURS STUD, V45, P1003, DOI 10.1016/j.ijnurstu.2007.07.004
   Slot MHEB, 2012, FAM PRACT, V29, P332, DOI 10.1093/fampra/cmr089
   Teddlie C., 2009, FDN MIXED METHODS RE
   Thygesen K, 2007, CIRCULATION, V116, P2634, DOI [10.1161/CIRCULATIONAHA.107.187397, 10.1016/j.jacc.2007.09.011]
   Turris SA, 2008, J EMERG NURS, V34, P509, DOI 10.1016/j.jen.2007.09.016
   World Health Organization (WHO), 2009, CARD DIS CVDS
   Wu Y, 2004, CHINESE MED J-PEKING, V117, P1772
   Zerwic JJ, 1998, HEART LUNG, V27, P75, DOI 10.1016/S0147-9563(98)90015-2
NR 60
TC 26
Z9 26
U1 0
U2 11
PU OXFORD UNIV PRESS
PI OXFORD
PA GREAT CLARENDON ST, OXFORD OX2 6DP, ENGLAND
SN 1474-5151
EI 1873-1953
J9 EUR J CARDIOVASC NUR
JI Eur. J. Cardiovasc. Nurs.
PD OCT
PY 2014
VL 13
IS 5
BP 399
EP 407
DI 10.1177/1474515113507159
PG 9
WC Cardiac & Cardiovascular Systems; Nursing
WE Science Citation Index Expanded (SCI-EXPANDED); Social Science Citation Index (SSCI)
SC Cardiovascular System & Cardiology; Nursing
GA AQ1YD
UT WOS:000342579900003
PM 24104612
DA 2023-05-13
ER

PT J
AU Bhal, V
   Herr, MJ
   Dixon, M
   Akins, S
   Hord, E
   White, MM
   Seiffert, D
   Kotha, J
   Jennings, LK
AF Bhal, Vinay
   Herr, Michael J.
   Dixon, Mason
   Akins, Steve
   Hord, Ed
   White, Melanie M.
   Seiffert, Dietmar
   Kotha, Jayaprakash
   Jennings, Lisa K.
TI Platelet function recovery following exposure to triple anti-platelet
   inhibitors using an in vitro transfusion model
SO THROMBOSIS RESEARCH
LA English
DT Article
DE Vorapaxar; Clopidogrel; Aspirin; Platelet aggregation; Platelet
   transfusion
ID ACUTE CORONARY SYNDROMES; THROMBIN-RECEPTOR ANTAGONIST; ST-SEGMENT
   ELEVATION; VORAPAXAR; CLOPIDOGREL; THERAPY; ASPIRIN; HEMOSTASIS;
   TICAGRELOR; RELEASE
AB Introduction: Dual anti-platelet therapy (DAPT) with aspirin and a P2Y(12) antagonist is standard of care to reduce risk of thrombosis, but does not directly target thrombin-dependent platelet activation. Therefore, PAR-1 antagonist addition to DAPT (i.e., triple anti-platelet therapy; TAPT) may improve the efficacy of treatment, though at the expense of an increase in bleeding risk. Using an in vitro transfusion model, we evaluated if platelet function loss associated with TAPT can be remedied by the addition of drug-naive platelets.
   Methods: To mimic TAPT, platelet-rich plasma (PRP) prepared from consented DAPT patients (DPRP) was incubated with a vorapaxar at therapeutic plasma levels (TPRP). To simulate platelet transfusions, TPRP was mixed with increasing proportions of drug-naive PRP (NPRP). Platelet function recovery was assessed by light transmission aggregometry (LTA), aggregate morphology, and P-selectin expression.
   Results: LTA results demonstrated that 20% NPRP was required to restore the ADP aggregation response in TPRP to the response observed in DPRP and 40% NPRP recovered aggregation to >65%. Higher NPRP fractions (60%) were required to restore the platelet reactivity using TRAP-6 (SFLLRN) or arachidonic acid (AA). PAR-4 aggregation was unaffected by platelet antagonists. A decrease in single, free platelets and incorporation of mepacrine-labeled naive platelets into aggregates occurred with increasing NPRP portions. Upon agonist activation, the surface density and percent of P-selectin positive platelets increased linearly upon addition of NPRP.
   Conclusion: This in vitro model demonstrated that administration of drug-naive platelets can be a useful strategy for reversing overall platelet inhibition observed with TAPT. (C) 2015 Elsevier Ltd. All rights reserved.
C1 [Bhal, Vinay; Herr, Michael J.; Dixon, Mason; Hord, Ed; White, Melanie M.; Kotha, Jayaprakash; Jennings, Lisa K.] CirQuest Labs, Memphis, TN USA.
   [Akins, Steve] Sutherland Cardiol Clin, Memphis, TN USA.
   [Seiffert, Dietmar] Merck Res Labs, Kenilworth, NJ USA.
   [Jennings, Lisa K.] Univ Tennessee, Hlth Sci Ctr, Memphis, TN USA.
C3 Merck & Company; University of Tennessee System; University of Tennessee
   Health Science Center
RP Jennings, LK (通讯作者)，20 S Dudley,Suite 900, Memphis, TN 38103 USA.
EM ljennings@cirquestlabs.com
FU Merck Co.
FX Funding and support for this study was provided by Merck & Co.
CR Angiolillo DJ, 2012, DRUGS, V72, P2087, DOI 10.2165/11640880-000000000-00000
   Bonaca MP, 2014, J AM COLL CARDIOL, V64, P2318, DOI 10.1016/j.jacc.2014.07.997
   Bonaca MP, 2013, CIRCULATION, V127, P1522, DOI 10.1161/CIRCULATIONAHA.112.000679
   Borissoff JI, 2012, JACC-CARDIOVASC IMAG, V5, P1201, DOI 10.1016/j.jcmg.2012.01.023
   Cai TQ, 2015, EUR J PHARMACOL, V758, P107, DOI 10.1016/j.ejphar.2015.03.073
   Cattaneo M, 2009, SEMIN THROMB HEMOST, V35, P158, DOI 10.1055/s-0029-1220324
   Chen X, 2014, INT J CLIN PHARM TH, V52, P889, DOI 10.5414/CP202121
   Cushman M, 1996, ARTERIOSCL THROM VAS, V16, P1163, DOI 10.1161/01.ATV.16.9.1163
   Hansson EC, 2014, BRIT J ANAESTH, V112, P570, DOI 10.1093/bja/aet339
   Jennings L.K., 2009, J CARDIOL, V103, p4A
   JENNINGS LK, 1991, AM J PEDIAT HEMATOL, V13, P84
   Kalantzi KI, 2012, EXPERT REV CLIN PHAR, V5, P319, DOI [10.1586/ecp.12.19, 10.1586/ECP.12.19]
   Kaufman R.M., 2014, ANN INTERN MED
   Korte W, 2011, THROMB HAEMOSTASIS, V105, P743, DOI 10.1160/TH10-04-0217
   Kosoglou T, 2012, EUR J CLIN PHARMACOL, V68, P1049, DOI 10.1007/s00228-012-1217-6
   Lan Z, 2005, AM J CLIN PATHOL, V123, P172, DOI 10.1309/Y9EC63RW3XG1V313
   Li C, 2012, J THROMB HAEMOST, V10, P521, DOI 10.1111/j.1538-7836.2012.04641.x
   Morrow DA, 2012, NEW ENGL J MED, V366, P1404, DOI 10.1056/NEJMoa1200933
   Norol F, 1998, BLOOD, V92, P1448, DOI 10.1182/blood.V92.4.1448.416k10_1448_1453
   O'Connor S., 2013, EUR HEART J
   Tricoci P, 2014, AM HEART J, V168, P869, DOI 10.1016/j.ahj.2014.09.002
   Tricoci P, 2012, NEW ENGL J MED, V366, P20, DOI 10.1056/NEJMoa1109719
   WALL JE, 1995, BRIT J HAEMATOL, V89, P380, DOI 10.1111/j.1365-2141.1995.tb03315.x
   Wallentin L, 2009, NEW ENGL J MED, V361, P1045, DOI 10.1056/NEJMoa0904327
   Yusuf S, 2001, NEW ENGL J MED, V345, P494
NR 25
TC 6
Z9 6
U1 0
U2 10
PU PERGAMON-ELSEVIER SCIENCE LTD
PI OXFORD
PA THE BOULEVARD, LANGFORD LANE, KIDLINGTON, OXFORD OX5 1GB, ENGLAND
SN 0049-3848
J9 THROMB RES
JI Thromb. Res.
PD DEC
PY 2015
VL 136
IS 6
BP 1216
EP 1223
DI 10.1016/j.thromres.2015.09.009
PG 8
WC Hematology; Peripheral Vascular Disease
WE Science Citation Index Expanded (SCI-EXPANDED)
SC Hematology; Cardiovascular System & Cardiology
GA CY9FM
UT WOS:000366712800033
PM 26412559
DA 2023-05-13
ER

PT J
AU Engel, J
   van der Wulp, I
   Poldervaart, JM
   Reitsma, JB
   de Bruijne, MC
   Wagner, C
AF Engel, Josien
   van der Wulp, Ineke
   Poldervaart, Judith M.
   Reitsma, Johannes B.
   de Bruijne, Martine C.
   Wagner, Cordula
TI Clinical decision-making of cardiologists regarding admission and
   treatment of patients with suspected unstable angina or non-ST-elevation
   myocardial infarction: protocol of a clinical vignette study
SO BMJ OPEN
LA English
DT Article
ID ACUTE CORONARY SYNDROMES; RISK STRATIFICATION; PRACTICE GUIDELINES;
   GLOBAL REGISTRY; CHOICE; MANAGEMENT; PHYSICIANS; MORTALITY; CARE;
   PREDICTORS
AB Introduction: Cardiologists face the difficult task of rapidly distinguishing cardiac-related chest pain from other conditions, and to thoroughly consider whether invasive diagnostic procedures or treatments are indicated. The use of cardiac risk-scoring instruments has been recommended in international cardiac guidelines. However, it is unknown to what degree cardiac risk scores and other clinical information influence cardiologists' decision-making. This paper describes the development of a binary choice experiment using realistic descriptions of clinical cases. The study aims to determine the importance cardiologists put on different types of clinical information, including cardiac risk scores, when deciding on the management of patients with suspected unstable angina or non-ST-elevation myocardial infarction.
   Methods and analysis: Cardiologists were asked, in a nationwide survey, to weigh different clinical factors in decision-making regarding patient admission and treatment using realistic descriptions of patients in which specific characteristics are varied in a systematic way (eg, web-based clinical vignettes). These vignettes represent patients with suspected unstable angina or non-ST-elevation myocardial infarction. Associations between several clinical characteristics, with cardiologists' management decisions, will be analysed using generalised linear mixed models.
   Ethics and dissemination: The study has received ethics approval and informed consent will be obtained from all participating cardiologists. The results of the study will provide insight into the relative importance of cardiac risk scores and other clinical information in cardiac decision-making. Further, the results indicate cardiologists' adherence to the European Society of Cardiology guideline recommendations. In addition, the detailed description of the method of vignette development applied in this study could assist other researchers or clinicians in creating future choice experiments.
C1 [Engel, Josien; van der Wulp, Ineke; de Bruijne, Martine C.; Wagner, Cordula] Vrije Univ Amsterdam Med Ctr, EMGO Inst Hlth & Care Res, Dept Publ & Occupat Hlth, Amsterdam, Netherlands.
   [Poldervaart, Judith M.; Reitsma, Johannes B.] Univ Med Ctr, Julius Ctr Hlth Sci & Primary Care, Utrecht, Netherlands.
   [Wagner, Cordula] Netherlands Inst Hlth Serv Res, NIVEL, Utrecht, Netherlands.
C3 Vrije Universiteit Amsterdam; VU UNIVERSITY MEDICAL CENTER; Utrecht
   University; Utrecht University Medical Center; Netherlands Institute for
   Health Services Research
RP Engel, J (通讯作者)，Vrije Univ Amsterdam Med Ctr, EMGO Inst Hlth & Care Res, Dept Publ & Occupat Hlth, Amsterdam, Netherlands.
EM j.engel1@vumc.nl
OI Reitsma, Johannes/0000-0003-4026-4345; de Bruijne,
   Martine/0000-0003-1838-1158
FU Dutch Ministry of Health, Welfare and Sports
FX This work was supported by the Dutch Ministry of Health, Welfare and
   Sports.
CR Allen LA, 2006, AM HEART J, V151, P1065, DOI 10.1016/j.ahj.2005.05.019
   Anderson JL, 2007, CIRCULATION, V116, pE148, DOI 10.1161/CIRCULATIONAHA.107.181940
   Antman EM, 2000, JAMA-J AM MED ASSOC, V284, P835, DOI 10.1001/jama.284.7.835
   Aroney CN, 2006, MED J AUSTRALIA, V184, pS1
   Bachmann LM, 2008, BMC MED RES METHODOL, V8, DOI 10.1186/1471-2288-8-50
   Boersma E, 2000, CIRCULATION, V101, P2557, DOI 10.1161/01.CIR.101.22.2557
   Cabana MD, 1999, JAMA-J AM MED ASSOC, V282, P1458, DOI 10.1001/jama.282.15.1458
   Carson RT, 2011, ENVIRON RESOUR ECON, V49, P539, DOI 10.1007/s10640-010-9450-x
   DeShazo JR, 2002, J ENVIRON ECON MANAG, V44, P123, DOI 10.1006/jeem.2001.1199
   Engel J, 2014, BMC HEALTH SERV RES, V14, DOI 10.1186/1472-6963-14-418
   Fox KAA, 2007, HEART, V93, P177, DOI 10.1136/hrt.2005.084830
   Fox KAA, 2006, BMJ-BRIT MED J, V333, P1091, DOI 10.1136/bmj.38985.646481.55
   Fox KAA, 2014, BMJ OPEN, V4, DOI 10.1136/bmjopen-2013-004425
   Goodacre S, 2005, HEART, V91, P229, DOI 10.1136/hrt.2003.027599
   Granger CB, 2003, ARCH INTERN MED, V163, P2345, DOI 10.1001/archinte.163.19.2345
   Hall J, 2002, HEALTH ECON, V11, P457, DOI 10.1002/hec.694
   Hamm CW, 2011, EUR HEART J, V32, P2999, DOI 10.1093/eurheartj/ehr236
   Lagerqvist B, 2005, HEART, V91, P1047, DOI 10.1136/hrt.2003.031369
   Lee CH, 2008, ARCH INTERN MED, V168, P291, DOI 10.1001/archinternmed.2007.78
   Lee TH, 2000, NEW ENGL J MED, V342, P1187, DOI 10.1056/NEJM200004203421607
   Louviere JJ, 2000, STATED CHOICE METHOD, P83
   Manfrini O, 2007, EUR HEART J, V28, P1045, DOI 10.1093/eurheartj/ehm084
   Mangham LJ, 2009, HEALTH POLICY PLANN, V24, P151, DOI 10.1093/heapol/czn047
   Murray CJL, 1997, LANCET, V349, P1498, DOI 10.1016/S0140-6736(96)07492-2
   National Institute for Health and Clinical Excellence, 2010, UNST ANG NSTEMI EARL
   Orme BK, 2010, GETTING STARTED CONJ, P57
   Peabody JW, 2000, JAMA-J AM MED ASSOC, V283, P1715, DOI 10.1001/jama.283.13.1715
   Peabody JW, 2004, ANN INTERN MED, V141, P771, DOI 10.7326/0003-4819-141-10-200411160-00008
   R. Core Team R, 2015, LANG ENV STAT COMP
   Roe MT, 2006, AM HEART J, V151, P1205, DOI 10.1016/j.ahj.2005.08.006
   Rose JM, 2013, TRANSPORTATION, V40, P1021, DOI 10.1007/s11116-013-9451-z
   Ryan Mandy, 2003, Appl Health Econ Health Policy, V2, P55
   Six AJ, 2008, NETH HEART J, V16, P191, DOI 10.1007/BF03086144
   Wheeler RE, COMMENTS ALGORITHMIC
   Yan AT, 2007, ARCH INTERN MED, V167, P1009, DOI 10.1001/archinte.167.10.1009
   Yan AT, 2009, ARCH INTERN MED, V169, P372, DOI 10.1001/archinternmed.2008.563
   Yan AT, 2005, AM J CARDIOL, V96, P913, DOI 10.1016/j.amjcard.2005.05.046
NR 37
TC 7
Z9 7
U1 0
U2 5
PU BMJ PUBLISHING GROUP
PI LONDON
PA BRITISH MED ASSOC HOUSE, TAVISTOCK SQUARE, LONDON WC1H 9JR, ENGLAND
SN 2044-6055
J9 BMJ OPEN
JI BMJ Open
PY 2015
VL 5
IS 4
AR e006441
DI 10.1136/bmjopen-2014-006441
PG 8
WC Medicine, General & Internal
WE Science Citation Index Expanded (SCI-EXPANDED); Social Science Citation Index (SSCI)
SC General & Internal Medicine
GA CI4GB
UT WOS:000354705000018
PM 25854966
OA Green Published, gold
DA 2023-05-13
ER

PT J
AU Harrison, LJ
   Wang, R
AF Harrison, Linda J.
   Wang, Rui
TI Power calculation for analyses of cross-sectional stepped-wedge cluster
   randomized trials with binary outcomes via generalized estimating
   equations
SO STATISTICS IN MEDICINE
LA English
DT Article
DE binary; cross-sectional; generalized estimating equations; logistic;
   stepped-wedge cluster randomized trial
ID SAMPLE-SIZE CALCULATION; DESIGN; ADJUSTMENTS; EFFICIENCY; REGRESSION
AB Power calculation for stepped-wedge cluster randomized trials (SW-CRTs) presents unique challenges, beyond those of standard parallel cluster randomized trials, due to the need to consider temporal within cluster correlations and background period effects. To date, power calculation methods specific to SW-CRTs have primarily been developed under a linear model. When the outcome is binary, the use of a linear model corresponds to assessing a prevalence difference; yet trial analysis often employs a nonlinear link function. We propose power calculation methods for cross-sectional SW-CRTs under a logistic model fitted by generalized estimating equations. Firstly, under an exchangeable correlation structure, we show the power based on a logistic model is lower than that from assuming a linear model in the absence of period effects. We then evaluate the impact of background prevalence changes over time on power. To allow the correlation among outcomes in the same cluster to change over time and with treatment status, we generalize the methods to more complex correlation structures. Our simulation studies demonstrate that the proposed power calculation methods perform well with the model-based variance under the true correlation structure and reveal that a working independence structure can result in substantial efficiency loss, while a working exchangeable structure performs well even when the underlying correlation structure deviates from exchangeable. An extension to our methods accounts for variable cluster sizes and reveals that unequal cluster sizes have a modest impact on power. We illustrate the approaches by application to a quality of care improvement trial for acute coronary syndrome.
C1 [Harrison, Linda J.; Wang, Rui] Harvard TH Chan Sch Publ Hlth, Dept Biostat, Boston, MA 02115 USA.
   [Wang, Rui] Harvard Med Sch, Dept Populat Med, Boston, MA 02115 USA.
   [Wang, Rui] Harvard Pilgrim Hlth Care Inst, Boston, MA USA.
C3 Harvard University; Harvard T.H. Chan School of Public Health; Harvard
   University; Harvard Medical School; Harvard Pilgrim Health Care
RP Harrison, LJ (通讯作者)，Harvard TH Chan Sch Publ Hlth, Dept Biostat, Boston, MA 02115 USA.
EM ljh916@mail.harvard.edu
RI Wang, Rui/X-1699-2019
OI Wang, Rui/0000-0001-5007-193X
CR Baio G, 2015, TRIALS, V16, DOI 10.1186/s13063-015-0840-9
   Barker D, 2016, BMC MED RES METHODOL, V16, DOI 10.1186/s12874-016-0176-5
   Barker D, 2017, TRIALS, V18, DOI 10.1186/s13063-017-1862-2
   Beard E, 2015, TRIALS, V16, DOI 10.1186/s13063-015-0839-2
   Brown CA, 2006, BMC MED RES METHODOL, V6, P54, DOI DOI 10.1186/1471-2288-6-54
   Candel MJJM, 2010, STAT MED, V29, P1488, DOI 10.1002/sim.3857
   Davey C, 2015, TRIALS, V16, DOI 10.1186/s13063-015-0838-3
   Fay MP, 2001, BIOMETRICS, V57, P1198, DOI 10.1111/j.0006-341X.2001.01198.x
   Ford WP, 2020, STAT MED, V39, P2779, DOI 10.1002/sim.8575
   Girling AJ, 2016, STAT MED, V35, P2149, DOI 10.1002/sim.6850
   Grantham KL, 2019, STAT MED, V38, P1918, DOI 10.1002/sim.8089
   Harrison LJ, 2020, BIOMETRICS, V76, P951, DOI 10.1111/biom.13164
   Heagerty, 2021, P 3 INT C STEPP WEDG
   Hemming K, 2015, BMJ-BRIT MED J, V350, DOI 10.1136/bmj.h391
   Hemming K, 2020, INT J EPIDEMIOL, V49, P979, DOI 10.1093/ije/dyz237
   Hemming K, 2016, STATA J, V16, P243, DOI 10.1177/1536867X1601600119
   Hemming K, 2014, STATA J, V14, P363, DOI 10.1177/1536867X1401400208
   Hooper R, 2016, STAT MED, V35, P4718, DOI 10.1002/sim.7028
   Hughes JP, 2015, CONTEMP CLIN TRIALS, V45, P55, DOI 10.1016/j.cct.2015.07.006
   Hussey MA, 2007, CONTEMP CLIN TRIALS, V28, P182, DOI 10.1016/j.cct.2006.05.007
   Kasza J, 2019, STAT METHODS MED RES, V28, P703, DOI 10.1177/0962280217734981
   Kasza J, 2021, STAT MED, V40, P1736, DOI 10.1002/sim.8867
   Kauermann G, 2001, J AM STAT ASSOC, V96, P1387, DOI 10.1198/016214501753382309
   Li F, 2021, STAT METHODS MED RES, V30, P612, DOI 10.1177/0962280220932962
   Li F, 2018, BIOMETRICS, V74, P1450, DOI 10.1111/biom.12918
   Li SS, 2015, AM HEART J, V169, P349, DOI 10.1016/j.ahj.2014.12.005
   LIANG KY, 1986, BIOMETRIKA, V73, P13, DOI 10.1093/biomet/73.1.13
   Liu AY, 2002, STAT MED, V21, P1787, DOI 10.1002/sim.1154
   Mancl LA, 2001, BIOMETRICS, V57, P126, DOI 10.1111/j.0006-341X.2001.00126.x
   Mancl LA, 1996, BIOMETRICS, V52, P500, DOI 10.2307/2532890
   Martin J, 2016, BMJ OPEN, V6, DOI 10.1136/bmjopen-2015-010166
   Martin JT, 2019, BMC MED RES METHODOL, V19, DOI 10.1186/s12874-019-0760-6
   Moerbeek M, 2001, J ROY STAT SOC D-STA, V50, P17, DOI 10.1111/1467-9884.00257
   Pan W, 2001, CONTROL CLIN TRIALS, V22, P211, DOI 10.1016/S0197-2456(01)00131-3
   Preisser JS, 2008, STAT MED, V27, P5764, DOI 10.1002/sim.3390
   PRENTICE RL, 1988, BIOMETRICS, V44, P1033, DOI 10.2307/2531733
   Qaqish BF, 2003, BIOMETRIKA, V90, P455, DOI 10.1093/biomet/90.2.455
   Ren YQ, 2020, STAT BIOSCI, V12, P399, DOI 10.1007/s12561-019-09259-x
   Rutterford C, 2015, INT J EPIDEMIOL, V44, P1051, DOI 10.1093/ije/dyv113
   Shih WJ, 1997, BIOMETRICAL J, V39, P899, DOI 10.1002/bimj.4710390803
   Voldal EC, 2020, COMPUT METH PROG BIO, V196, DOI 10.1016/j.cmpb.2020.105514
   Wu YF, 2019, JAMA CARDIOL, V4, P418, DOI 10.1001/jamacardio.2019.0897
   Zhou X, 2020, BIOSTATISTICS, V21, P102, DOI 10.1093/biostatistics/kxy031
   Zhou X, 2017, J CLIN EPIDEMIOL, V83, P108, DOI 10.1016/j.jclinepi.2016.12.011
NR 44
TC 1
Z9 1
U1 0
U2 0
PU WILEY
PI HOBOKEN
PA 111 RIVER ST, HOBOKEN 07030-5774, NJ USA
SN 0277-6715
EI 1097-0258
J9 STAT MED
JI Stat. Med.
PD DEC 20
PY 2021
VL 40
IS 29
BP 6674
EP 6688
DI 10.1002/sim.9205
EA SEP 2021
PG 15
WC Mathematical & Computational Biology; Public, Environmental &
   Occupational Health; Medical Informatics; Medicine, Research &
   Experimental; Statistics & Probability
WE Science Citation Index Expanded (SCI-EXPANDED)
SC Mathematical & Computational Biology; Public, Environmental &
   Occupational Health; Medical Informatics; Research & Experimental
   Medicine; Mathematics
GA WX8YX
UT WOS:000698493200001
PM 34558112
OA Green Accepted
DA 2023-05-13
ER

PT J
AU Metkus, TS
   Albaeni, A
   Chandra-Strobos, N
   Eid, SM
AF Metkus, Thomas S.
   Albaeni, Aiham
   Chandra-Strobos, Nisha
   Eid, Shaker M.
TI Incidence and Prognostic Impact of Respiratory Support in Patients With
   ST-Segment Elevation Myocardial Infarction
SO AMERICAN JOURNAL OF CARDIOLOGY
LA English
DT Article
ID MECHANICAL VENTILATION; INTENSIVE-CARE; CARDIAC-ARREST; UNITED-STATES;
   OUTCOMES; ASSOCIATION; PHYSIOLOGY; TRENDS
AB Data addressing the use of respiratory support in acute coronary syndromes are lacking. To address this evidence gap, we characterized prognostic impact and trends in utilization of invasive mechanical ventilation (IMV) and noninvasive ventilation (NIV) in patients hospitalized with ST-segment elevation myocardial infarction (STEW) from 2002 through 2013 using the National Inpatient Sample. Multivariate logistic regression was performed to identify patient, hospital, and clinical characteristics associated with requiring IMV or NIV within 24 hours of hospitalization. Multivariate Cox proportional hazards regression was used to quantify the magnitude of in-hospital mortality associated with IMV and NIV use. From 2002 to 2013, we identified 1,867,114 patients with STEMI. Age, gender, higher co-morbidity burden, and chronic pulmonary disease were significantly associated with need for respiratory support. The use of IMV and NIV increased at average annual rates of 6.6% and 14.3%, respectively (p(trend) <0.001). Age- and gender-adjusted mortality rates are high but declined for patients with STEMI requiring IMV (44.7% in 2002 to 37.6% in 2013, p(trend) = 0.002) and NIV (11.6% in 2002 to 6.8% in 2013, p(trend) <0.001). Compared to patients with STEMI with no ventilation need, a requirement for IMV or NIV was associated with increased adjusted in-hospital mortality (hazard ratio 2.5, p <0.001 and 1.7, p <0.001, respectively). In conclusion, approximately 1 in 23 patients hospitalized with STEMI will require respiratory support in the form of IMV or NIV. Patients with STEMI who require respiratory support have a high risk of death, although rates of in-hospital mortality have decreased over time. (C) 2016 Elsevier Inc. All rights reserved.
C1 [Metkus, Thomas S.; Albaeni, Aiham; Chandra-Strobos, Nisha; Eid, Shaker M.] Johns Hopkins Univ, Sch Med, Dept Med, Baltimore, MD 21205 USA.
C3 Johns Hopkins University
RP Metkus, TS (通讯作者)，Johns Hopkins Univ, Sch Med, Dept Med, Baltimore, MD 21205 USA.
EM tmetkus1@jhmi.edu
OI Eid, Shaker/0000-0002-6332-8228
FU NIH-NHLBI [T32-HL007227-40]
FX Dr. Metkus received previous salary support from NIH-NHLBI grant number
   T32-HL007227-40 and performs consulting unrelated to this subject matter
   for BestDoctors Inc. and Oakstone/EBIX. Dr. Metkus received royalties
   for a textbook publication for McGraw-Hill publishing, unrelated to this
   subject matter. The other authors have no conflicts of interest to
   disclose.
CR Blankenship JC, 2010, AM J CARDIOL, V106, P1527, DOI 10.1016/j.amjcard.2010.07.033
   Brower RG, 2000, NEW ENGL J MED, V342, P1301, DOI 10.1056/nejm200005043421801
   Chandra D, 2012, AM J RESP CRIT CARE, V185, P152, DOI 10.1164/rccm.201106-1094OC
   De Luca G, 2009, AM HEART J, V158, P416, DOI 10.1016/j.ahj.2009.06.029
   Eran O, 2011, AM J CARDIOL, V107, P343, DOI 10.1016/j.amjcard.2010.09.024
   Fessler HE, 1997, EUR RESPIR J, V10, P226, DOI 10.1183/09031936.97.10010226
   Gupta T, 2016, J AM HEART ASSOC, V5, DOI 10.1161/JAHA.116.003370
   Joynt KE, 2012, JAMA-J AM MED ASSOC, V308, P1460, DOI 10.1001/jama.2012.12922
   Khera S., 2014, J AM HEART ASS, V3
   Kolte D, 2014, J AM HEART ASSOC, V3
   Kolte D, 2015, CIRCULATION, V131, P1415, DOI 10.1161/CIRCULATIONAHA.114.014542
   Kontos MC, 2015, AM HEART J, V169, P515, DOI 10.1016/j.ahj.2015.01.010
   Kouraki K, 2011, CLIN RES CARDIOL, V100, P235, DOI 10.1007/s00392-010-0235-6
   Lazzeri C, 2013, CARDIOL J, V20, P612, DOI 10.5603/CJ.2013.0161
   Lesage A, 2004, CRIT CARE MED, V32, P100, DOI 10.1097/01.CCM.0000098605.58349.76
   Mehta AB, 2015, J CRIT CARE, V30, P1217, DOI 10.1016/j.jcrc.2015.07.007
   Mehta RH, 2007, EUR HEART J, V28, P415, DOI 10.1093/eurheartj/ehl329
   Quan HD, 2005, MED CARE, V43, P1130, DOI 10.1097/01.mlr.0000182534.19832.83
   RASANEN J, 1984, CHEST, V85, P21, DOI 10.1378/chest.85.1.21
   Reinstadler SJ, 2016, EUR HEART J CARDIOVA
   Neto AS, 2014, INTENS CARE MED, V40, P950, DOI 10.1007/s00134-014-3318-4
   Slutsky AS, 2013, NEW ENGL J MED, V369, P2126, DOI [10.1056/NEJMra1208707, 10.1056/NEJMc1400293]
   Sorita A, 2014, BMJ-BRIT MED J, V348, DOI 10.1136/bmj.f7393
   Tsai TH, 2011, CRIT CARE MED, V39, P436, DOI 10.1097/CCM.0b013e318206ccc3
   van Diepen S, 2015, CRIT CARE MED, V43, P128, DOI 10.1097/CCM.0000000000000609
   Yeh RW, 2010, NEW ENGL J MED, V362, P2155, DOI 10.1056/NEJMoa0908610
   Zou GY, 2004, AM J EPIDEMIOL, V159, P702, DOI 10.1093/aje/kwh090
NR 27
TC 13
Z9 13
U1 0
U2 0
PU EXCERPTA MEDICA INC-ELSEVIER SCIENCE INC
PI BRIDGEWATER
PA 685 ROUTE 202-206 STE 3, BRIDGEWATER, NJ 08807 USA
SN 0002-9149
EI 1879-1913
J9 AM J CARDIOL
JI Am. J. Cardiol.
PD JAN 15
PY 2017
VL 119
IS 2
BP 171
EP 177
DI 10.1016/j.amjcard.2016.09.037
PG 7
WC Cardiac & Cardiovascular Systems
WE Science Citation Index Expanded (SCI-EXPANDED)
SC Cardiovascular System & Cardiology
GA EJ0KI
UT WOS:000392896900001
PM 27956004
OA Green Accepted
DA 2023-05-13
ER

PT J
AU Alsheikh-Ali, AA
   Omar, MI
   Raal, FJ
   Rashed, W
   Hamoui, O
   Kane, A
   Alami, M
   Abreu, P
   Mashhoud, WM
AF Alsheikh-Ali, Alawi A.
   Omar, Mohamed I.
   Raal, Frederick J.
   Rashed, Wafa
   Hamoui, Omar
   Kane, Abdoul
   Alami, Mohamed
   Abreu, Paula
   Mashhoud, Walid M.
TI Cardiovascular Risk Factor Burden in Africa and the Middle East: The
   Africa Middle East Cardiovascular Epidemiological (ACE) Study
SO PLOS ONE
LA English
DT Article
ID ACUTE CORONARY SYNDROMES; DISEASE PREVENTION; GULF REGISTRY;
   MYOCARDIAL-INFARCTION; LOW-INCOME; HEALTH; OBESITY; INTERVENTION;
   DETERMINANTS; INTERHEART
AB Background: Increased urbanization in the developing world parallels a rising burden of chronic diseases. Developing countries account for similar to 80% of global cardiovascular (CV) deaths, but contribute a paucity of systematic epidemiological data on CV risk factors.
   Objective: To estimate the prevalence of CV risk factors in rural and urban cohorts attending general practice clinics in the Africa and Middle East (AfME) region.
   Methods: In a cross-sectional epidemiological study, the presence of CV risk factors (hypertension, diabetes mellitus (diabetes), dyslipidemia, obesity, smoking and abdominal obesity) were evaluated in stable adult outpatients attending general practice primary care clinics. A rural population was defined as isolated (>50 km or lack of easy access to commuter transportation) from urban centers.
   Results: 4,378 outpatients were systematically recruited from 94 clinics across 14 AfME countries. Mean age was 46 +/- 14 years and 52% of outpatients were female. A high prevalence of dyslipidemia (70%) and abdominal obesity (68%) were observed, followed by hypertension (43%) and diabetes (25%). The vast majority of outpatients (92%) had at least one modifiable CV risk factor, many (74%) had more than one, and half (53%) had 3 or more. These findings were observed in both genders and across urban and rural centers. Among outpatients with pre-existing hypertension or dyslipidemia, many were not at their target blood pressure or LDL-cholesterol goals.
   Conclusion: Cardiovascular risk factors are highly prevalent among relatively young, stable outpatients attending general practice clinics across AfME. The findings support opportunistic screening for CV risk factors whenever outpatients visit a general practitioner and provide an opportunity for early identification and management of CV risk factors, including lifestyle interventions.
C1 [Alsheikh-Ali, Alawi A.] Sheikh Khalifa Med City, Inst Cardiac Sci, Abu Dhabi, U Arab Emirates.
   [Omar, Mohamed I.] Pfizer AfME, Dubai Media City, Dubai, U Arab Emirates.
   [Raal, Frederick J.] Johannesburg Hosp, Fac Hlth Sci, Dept Med, Johannesburg, South Africa.
   [Rashed, Wafa] Mubarak Kabeer Hosp, Al Jabriya, Kuwait.
   [Hamoui, Omar] Clemenceau Med Ctr, Beirut, Lebanon.
   [Kane, Abdoul] Hop Gen Grand Yoff, Dakar, Senegal.
   [Alami, Mohamed] Mohammed V Univ, Rabat, Morocco.
   [Abreu, Paula] Pfizer Inc, New York, NY USA.
   [Mashhoud, Walid M.] Pfizer Saudi Arabia, Jeddah, Saudi Arabia.
C3 Pfizer; University of Witwatersrand; Mohammed V University in Rabat;
   Pfizer; Pfizer; Pfizer - Saudi Arabia
RP Alsheikh-Ali, AA (通讯作者)，Sheikh Khalifa Med City, Inst Cardiac Sci, Abu Dhabi, U Arab Emirates.
EM aalsheikhali@alum.mit.edu
RI Raal, FJ/ABD-5111-2021
OI Raal, FJ/0000-0002-9170-7938; ALAMI, MOHAMED/0000-0003-1960-6769
FU Pfizer
FX This study was sponsored by Pfizer. Additional editorial support was
   provided by Steph Milsom at PHASE II International, Esher, Surrey, UK,
   and funded by Pfizer. This does not alter the authors' adherence to PLOS
   ONE policies on sharing data and materials. Although Pfizer does not
   deposit clinical trial data into a publicly available resource, Pfizer
   makes every effort to provide access to clinical data via a data
   transfer agreement for researchers and investigators who wish to utilize
   the data to address medically relevant hypotheses. The authors, three of
   whom are employees at Pfizer, were involved in all aspects of the study
   design and implementation and we have stated the roles of each of the
   authors in the 'Additional Information - Author Contributions' section
   of the online form. All authors have contributed significantly to this
   work, and meet requirements for authorship in compliance with the
   International Committee of Medical Journal Editors guidelines. All
   listed authors have seen and approved the revised version submitted.
CR Abegunde DO, 2007, LANCET, V370, P1929, DOI 10.1016/S0140-6736(07)61696-1
   Agarwal DP, 2001, IJHG, V1, P233
   Ajlouni K, 1998, INT J OBESITY, V22, P624, DOI 10.1038/sj.ijo.0800637
   Al-Kaabba AF., 2012, OPEN J ENDOCR METAB, V2, P89, DOI [10.4236/ojemd.2012.24014, DOI 10.4236/OJEMD.2012.24014]
   Alarouj M, 2013, INT J CLIN PRACT, V67, P89, DOI 10.1111/ijcp.12064
   Alsheikh-Ali AA, 2009, EUR J HEART FAIL, V11, P1135, DOI 10.1093/eurjhf/hfp151
   Amer Diabet Assoc, 2010, DIABETES CARE, V33, pS62, DOI 10.2337/dc10-s062
   Awad HH, 2011, AM J CARDIOL, V108, P1252, DOI 10.1016/j.amjcard.2011.06.040
   Belue R, 2009, GLOBALIZATION HEALTH, V5, DOI 10.1186/1744-8603-5-10
   Brockerhoff MP, 2000, POPUL BULL, V55, P3
   Celermajer DS, 2012, J AM COLL CARDIOL, V60, P1207, DOI 10.1016/j.jacc.2012.03.074
   Chadha SL, 1998, CURR SCI INDIA, V74, P1069
   Del Brutto OH, 2013, ENVIRON HEALTH PREV, V18, P422, DOI 10.1007/s12199-013-0344-8
   Fuster V, 2007, CIRCULATION, V116, P1966, DOI 10.1161/CIRCULATIONAHA.107.733444
   Gaziano TA, 2005, CIRCULATION, V112, P3547, DOI 10.1161/CIRCULATIONAHA.105.591792
   Gaziano TA, 2007, LANCET, V370, P1939, DOI 10.1016/S0140-6736(07)61697-3
   Gehani AA, 2012, EUR J PREV CARD 1102
   Graham I, 2007, EUR HEART J, V28, P2375, DOI 10.1093/eurheartj/ehm316
   Grundy SM, 2001, NIH PUBLICATION, V01-3670
   Health of Populations in Transition (HoPiT), 2004, CAM BURD DIAB CAMBOD
   Hollar D, 2010, AM J PUBLIC HEALTH, V100, P646, DOI 10.2105/AJPH.2009.165746
   *INT DIAB FED, 2005, IDF CONS WORLDW DEF
   International Diabetes Federation (IDF), 2013, IDF DIABETES ATLAS
   Levenson James W, 2002, Prev Cardiol, V5, P188, DOI 10.1111/j.1520-037X.2002.00564.x
   Okello E, 2013, CARDIOVASC J AFR, V24, P80, DOI [10.5830/CVJA-2013-004, 10.5830/cvja-2013-004]
   Opie LH, 2005, CIRCULATION, V112, P3536, DOI 10.1161/CIRCULATIONAHA.105.597765
   Perk Joep, 2012, Int J Behav Med, V19, P403, DOI [10.1016/j.atherosclerosis.2012.05.007, 10.1093/eurheartj/ehs092, 10.1007/s12529-012-9242-5]
   Reddy KS, 2002, PUBLIC HEALTH NUTR, V5, P231, DOI 10.1079/PHN2001298
   Schernthaner G, 2008, DIABETES CARE, V31, pS297, DOI 10.2337/dc08-s270
   Selvarajah S, 2013, BMC CARDIOVASC DISOR, V13, DOI 10.1186/1471-2261-13-10
   Stern R, 2010, PREV CHRONIC DIS, V7
   Steyn K, 2005, CIRCULATION, V112, P3554, DOI 10.1161/CIRCULATIONAHA.105.563452
   Strasser R, 2003, FAM PRACT, V20, P457, DOI 10.1093/fampra/cmg422
   van Drenth BB, 2000, INT J QUAL HEALTH C, V12, P319, DOI 10.1093/intqhc/12.4.319
   *WHO, 2006, COUNTR COOP STRAT WH
   Yusuf S, 2001, CIRCULATION, V104, P2746, DOI 10.1161/hc4601.099487
   Yusuf S, 2004, LANCET, V364, P937, DOI 10.1016/S0140-6736(04)17018-9
   Zubaid M, 2011, CIRC-CARDIOVASC QUAL, V4, P477, DOI 10.1161/CIRCOUTCOMES.110.959700
   Zubaid M, 2009, ACTA CARDIOL, V64, P439, DOI 10.2143/AC.64.4.2041607
NR 39
TC 79
Z9 79
U1 0
U2 9
PU PUBLIC LIBRARY SCIENCE
PI SAN FRANCISCO
PA 1160 BATTERY STREET, STE 100, SAN FRANCISCO, CA 94111 USA
SN 1932-6203
J9 PLOS ONE
JI PLoS One
PD AUG 4
PY 2014
VL 9
IS 8
AR e102830
DI 10.1371/journal.pone.0102830
PG 9
WC Multidisciplinary Sciences
WE Science Citation Index Expanded (SCI-EXPANDED)
SC Science & Technology - Other Topics
GA AM4GX
UT WOS:000339812700010
PM 25090638
OA Green Published, gold, Green Submitted
DA 2023-05-13
ER

PT J
AU Micciche, V
   Baldi, C
   De Robertis, E
   Piazza, O
AF Micciche, Viviana
   Baldi, Cesare
   De Robertis, Edoardo
   Piazza, Ornella
TI Myocardial injury after non-cardiac surgery: a perioperative affair?
SO MINERVA ANESTESIOLOGICA
LA English
DT Article
DE Troponin; Myocardial ischemia; Perioperative care
ID EMERGENCY ORTHOPEDIC-SURGERY; TROPONIN ELEVATIONS; CARDIAC TROPONIN;
   HEART-ASSOCIATION; 30-DAY MORTALITY; TASK-FORCE; INFARCTION; GUIDELINES;
   MANAGEMENT; EVENTS
AB Myocardial injury after non-cardiac surgery (MINS) is a rather new nosological entity and an unfortunately common perioperative complication. The diagnostic criteria for MINS, also indicated as isolated myocardial injury (IMI), are an elevated postoperative high sensitivity troponin T (hsTnT level ranging between 20 and 65 ng/L with an absolute change of at least 5 ng/L or hsTnT level >= 65 ng/L), in absence of symptoms and/or EKG findings suggestive of ischemia and without a non-ischemic etiology causing troponin elevation. MINS does not fulfill the universal definition of myocardial infarction even if it is related to ischemic causes and it is independently associated with 30-day postoperative mortality and complications. Nevertheless, mortality at 30 days in MINS patients has been calculated up to 10% and it increases exponentially as a function of peak postoperative troponin concentration. Physician and researchers should discriminate MINS from perioperative myocardial infarction and from not ischemic troponin increases. In the postoperative period, the possibility of missing the diagnosis of an acute coronary syndrome for the paucity of clinical symptoms or because physician failed to evaluate a postoperative EKG recording should always be considered. Physiopathology of MINS is not yet well defined: current hypotheses are surrogated from perioperative myocardial infarction studies. Up to now there are not specific treatments for MINS, even if antithrombotic therapy is under evaluation. Treatment decisions should be tailored to the individual case; potential benefits of troponin screening include a cardiology consultation and consequently, improved patients' information to promote lifestyle changes and enhanced therapy.
C1 [Micciche, Viviana] San Giovanni di Dio & Ruggi dAragona Univ Hosp, Dept Crit Care, Salerno, Italy.
   [Baldi, Cesare] San Giovanni di Dio & Ruggi dAragona Univ Hosp, Cardiothorac Vasc Dept, Salerno, Italy.
   [De Robertis, Edoardo] Univ Naples Federico II, Dept Neurosci Reprod & Odontostomatol Sci, Naples, Italy.
   [Piazza, Ornella] Univ Salerno, Dept Med & Surg, Salerno, Italy.
C3 University of Naples Federico II; University of Salerno
RP Baldi, C (通讯作者)，San Giovanni di Dio & Ruggi dAragona Univ Hosp, Cardiothorac Vasc Dept, Salerno, Italy.
EM cesare.baldi@tiscali.it
RI Piazza, Ornella/G-5339-2012
OI Piazza, Ornella/0000-0002-0316-5930; De Robertis,
   Edoardo/0000-0001-9182-6964
CR Beattie WS, 2017, J AM COLL CARDIOL, V70, P907, DOI 10.1016/j.jacc.2017.06.023
   Beattie WS, 2012, CAN J ANESTH, V59, P1013, DOI 10.1007/s12630-012-9782-9
   Biccard BM, 2010, ANAESTHESIA, V65, P733, DOI 10.1111/j.1365-2044.2010.06338.x
   Botto F, 2014, ANESTHESIOLOGY, V120, P564, DOI 10.1097/ALN.0000000000000113
   Chapman AR, 2017, HEART, V103, P10, DOI 10.1136/heartjnl-2016-309530
   Chong C, 2010, INTERN MED J, V40, P751, DOI 10.1111/j.1445-5994.2009.02063.x
   Chong CP, 2012, INJURY, V43, P1193, DOI 10.1016/j.injury.2012.03.034
   Chong CP, 2010, J AM MED DIR ASSOC, V11, P415, DOI 10.1016/j.jamda.2010.01.003
   Chong CP, 2009, AGE AGEING, V38, P168, DOI 10.1093/ageing/afn231
   Dawson-Bowling S, 2008, INJURY, V39, P775, DOI 10.1016/j.injury.2008.01.025
   Devereaux PJ, 2008, LANCET, V371, P1839, DOI 10.1016/S0140-6736(08)60601-7
   Devereaux PJ, 2017, JAMA-J AM MED ASSOC, V317, P1642, DOI 10.1001/jama.2017.4360
   Devereaux PJ, 2015, NEW ENGL J MED, V373, P2258, DOI 10.1056/NEJMra1502824
   Devereaux PJ, 2012, JAMA-J AM MED ASSOC, V307, P2295, DOI 10.1001/jama.2012.5502
   Devereaux PJ, 2011, ANN INTERN MED, V154, P523, DOI 10.7326/0003-4819-154-8-201104190-00003
   Devereaux PJ, 2005, CAN MED ASSOC J, V173, P779, DOI 10.1503/cmaj.050316
   Duceppe E, 2017, CAN J CARDIOL, V33, P17, DOI 10.1016/j.cjca.2016.09.008
   Ekeloef S, 2016, BRIT J ANAESTH, V117, P559, DOI 10.1093/bja/aew321
   Feringa HHH, 2006, SEMIN CARDIOTHORAC V, V10, P25, DOI 10.1177/108925320601000106
   Fisher AA, 2008, ARCH ORTHOP TRAUM SU, V128, P1073, DOI 10.1007/s00402-007-0554-x
   Fleisher LA, 2014, CIRCULATION, V130, pE278, DOI 10.1161/CIR.0000000000000106
   Foucrier A, 2014, ANESTH ANALG, V119, P1053, DOI 10.1213/ANE.0000000000000302
   Hinkelbein J, 2017, MINERVA ANESTESIOL, V83, P1190, DOI 10.23736/S0375-9393.17.11802-X
   Horr S, 2015, CLEV CLIN J MED, V82, P595, DOI 10.3949/ccjm.82a.15076
   Jeremias A, 2005, ANN INTERN MED, V142, P786, DOI 10.7326/0003-4819-142-9-200505030-00015
   Juul AB, 2006, BMJ-BRIT MED J, V332, P1482, DOI 10.1136/bmj.332.7556.1482
   Kristensen SD, 2014, EUR HEART J, V35, P2383, DOI 10.1093/eurheartj/ehu282
   Landesberg G, 2003, J CARDIOTHOR VASC AN, V17, P90, DOI 10.1053/jcan.2003.18
   Landesberg G, 2009, CIRCULATION, V119, P2936, DOI 10.1161/CIRCULATIONAHA.108.828228
   Lee TH, 1999, CIRCULATION, V100, P1043, DOI 10.1161/01.CIR.100.10.1043
   Levy M, 2011, ANESTHESIOLOGY, V114, P796, DOI 10.1097/ALN.0b013e31820ad503
   Piazza O, 2016, TRENDS ANAESTH CRIT, V6, P11, DOI 10.1016/j.tacc.2016.02.003
   Rodseth RN, 2014, J AM COLL CARDIOL, V63, P170, DOI 10.1016/j.jacc.2013.08.1630
   Siddiqui NF, 2012, CAN MED ASSOC J, V184, P1237, DOI 10.1503/cmaj.110895
   Smilowitz NR, 2017, JAMA CARDIOL, V2, P181, DOI 10.1001/jamacardio.2016.4792
   Smith SC, 2011, J AM COLL CARDIOL, V58, P2432, DOI 10.1016/j.jacc.2011.10.824
   Thygesen K, 2012, CIRCULATION, V126, P2020, DOI 10.1161/CIR.0b013e31826e1058
   Twerenbold R, 2017, J AM COLL CARDIOL, V70, P996, DOI 10.1016/j.jacc.2017.07.718
   Udeh BL, 2014, ANESTHESIOLOGY, V121, P36, DOI 10.1097/ALN.0000000000000233
   Vallet H, 2017, MEDICINE, V96, DOI 10.1097/MD.0000000000006169
   van Waes JAR, 2013, CIRCULATION, V127, P2264, DOI 10.1161/CIRCULATIONAHA.113.002128
   White HD, 2011, J AM COLL CARDIOL, V57, P2406, DOI 10.1016/j.jacc.2011.01.029
   Wright RS, 2011, J AM COLL CARDIOL, V57, P1920, DOI 10.1016/j.jacc.2011.02.009
NR 43
TC 7
Z9 7
U1 1
U2 4
PU EDIZIONI MINERVA MEDICA
PI TURIN
PA CORSO BRAMANTE 83-85 INT JOURNALS DEPT., 10126 TURIN, ITALY
SN 0375-9393
EI 1827-1596
J9 MINERVA ANESTESIOL
JI Minerva Anestesiol.
PD OCT
PY 2018
VL 84
IS 10
BP 1209
EP 1218
DI 10.23736/S0375-9393.18.12537-5
PG 10
WC Anesthesiology; Critical Care Medicine
WE Science Citation Index Expanded (SCI-EXPANDED)
SC Anesthesiology; General & Internal Medicine
GA HG8KS
UT WOS:000455250800014
PM 29589418
DA 2023-05-13
ER

PT J
AU Kimmelstiel, C
   Pinto, D
   Aronow, HD
   Weintraub, AR
   Dangas, G
   Fan, WH
   Prats, J
   Deliargyris, EN
   Katzen, BT
AF Kimmelstiel, Carey
   Pinto, Duane
   Aronow, Herbert D.
   Weintraub, Andrew R.
   Dangas, George
   Fan, Weihong
   Prats, Jayne
   Deliargyris, Efthymios N.
   Katzen, Barry T.
TI Bivalirudin Is Associated With Improved In-Hospital Outcomes Compared
   With Heparin in Percutaneous Vascular Interventions Observational,
   Propensity-Matched Analysis From the Premier Hospital Database
SO CIRCULATION-CARDIOVASCULAR INTERVENTIONS
LA English
DT Article
DE blood transfusion; hemorrhage; heparin; peripheral arterial disease;
   propensity score
ID ACUTE CORONARY SYNDROMES; MORTALITY; SAFETY; REVASCULARIZATION;
   EFFICACY; STRATEGY; IMPACT
AB Background Peripheral vascular interventions are increasingly preferred for the treatment of patients with symptomatic peripheral arterial disease because they are associated with similar clinical outcomes and lower morbidity than open surgical procedures. The objective of this study was to assess the comparative effectiveness of procedural anticoagulation with bivalirudin compared with unfractionated heparin in patients undergoing peripheral vascular interventions.
   Methods and Results This was a retrospective, observational study using the Premier Hospital administrative database. We examined 23 934 consecutive patients undergoing lower extremity peripheral vascular interventions between January 2008 and December 2012 who were treated with either bivalirudin or unfractionated heparin. In-hospital end points included death, myocardial infarction, transfusion, stroke, amputation, and the composite end points of major adverse cardiovascular events, and net adverse clinical events. Propensity score matching was performed to control for baseline imbalances and yielded 3649 matched pairs. After propensity score matching, patients treated with bivalirudin had lower in-hospital event rates with significantly lower mortality (odds ratio, 0.40; P=0.017), need for blood product transfusion (odds ratio, 0.74; P=0.009), major adverse cardiovascular events (odds ratio, 0.64; P=0.003), and net adverse clinical events (odds ratio, 0.72; P<0.001). These associations were observed consistently across clinically relevant subgroups.
   Conclusions In patients undergoing peripheral vascular interventions, procedural anticoagulation with bivalirudin may result in more favorable in-hospital outcomes compared with unfractionated heparin, the current standard of care. These observations will require prospective confirmation in a randomized, controlled trial.
C1 [Kimmelstiel, Carey; Weintraub, Andrew R.] Tufts Med Ctr, Div Cardiol, Cardiac Catheterizat Lab, Boston, MA USA.
   [Pinto, Duane] Beth Israel Deaconess Med Ctr, Boston, MA 02215 USA.
   [Aronow, Herbert D.] Michigan Heart & Vasc Inst, Ann Arbor, MI USA.
   [Dangas, George] Icahn Sch Med Mt Sinai, New York, NY 10029 USA.
   [Fan, Weihong; Prats, Jayne; Deliargyris, Efthymios N.] Medicines Co, Parsippany, NJ USA.
   [Katzen, Barry T.] Miami Cardiac & Vasc Inst, Miami, FL USA.
C3 Tufts Medical Center; Harvard University; Beth Israel Deaconess Medical
   Center; Icahn School of Medicine at Mount Sinai; Baptist Cardiac &
   Vascular Institute
RP Kimmelstiel, C (通讯作者)，Tufts Med Ctr, 800 Washington St, Boston, MA 02111 USA.
EM ckimmelstiel@tuftsmedicalcenter.org
[truncated: 2,331,100 more chars]
